# Supplementary material for: The Language of Innovation
Source: PLoS One. 2020 Apr 30;15(4):e0230107. doi: 10.1371/journal.pone.0230107 (PMC7194493; doi:10.1371/journal.pone.0230107)
Supplement: S17 File — (GZ) [file pone.0230107.s017.tar.gz › 1995-1999/V2Run_15_VS_4500_embeddings1995-1999ED32.txt]

3.563612326979637146e-02 1.242825537919998169e-01 3.010738790035247803e-01 5.103466659784317017e-02 1.803581416606903076e-02 1.257043778896331787e-01 3.701123595237731934e-02 -2.566521465778350830e-01 1.320067644119262695e-01 -1.518844366073608398e-01 1.186306625604629517e-01 5.769886821508407593e-02 9.664390236139297485e-02 1.169236600399017334e-01 1.383659429848194122e-02 -8.526319637894630432e-03 2.822944223880767822e-01 -2.116515301167964935e-02 -1.457515358924865723e-01 9.015942364931106567e-02 3.285377845168113708e-02 2.714929282665252686e-01 8.809711039066314697e-02 -2.359908372163772583e-01 1.020512059330940247e-01 1.703908592462539673e-01 -1.113010793924331665e-01 3.024408221244812012e-01 3.152659833431243896e-01 2.546232640743255615e-01 -2.627748847007751465e-01 -3.180587291717529297e-01
-1.423288434743881226e-01 1.822940558195114136e-01 3.386479318141937256e-01 -7.020790129899978638e-02 -1.257731765508651733e-01 1.476696133613586426e-01 8.888229727745056152e-02 -1.459496617317199707e-01 -1.264521945267915726e-02 -2.891066968441009521e-01 6.030511111021041870e-03 -1.719828248023986816e-01 3.058141097426414490e-02 1.073099896311759949e-01 1.280160099267959595e-01 8.638154715299606323e-02 -1.580751687288284302e-01 -1.664553135633468628e-01 -2.830707728862762451e-01 1.176942214369773865e-01 -2.438294515013694763e-02 1.683226525783538818e-01 2.930789589881896973e-01 -3.917912840843200684e-01 1.511396020650863647e-01 2.606703937053680420e-01 -9.556815028190612793e-02 -7.215088605880737305e-02 2.545219957828521729e-01 -3.122107870876789093e-02 2.088009752333164215e-02 1.552205085754394531e-01
-1.184561699628829956e-01 9.034965187311172485e-02 1.538421660661697388e-01 6.368949264287948608e-02 1.566164642572402954e-01 5.088974162936210632e-02 3.052638173103332520e-01 -3.408527970314025879e-01 -6.921031326055526733e-02 -2.887481451034545898e-01 1.193786934018135071e-01 -3.441392444074153900e-03 4.281475022435188293e-02 -1.444369554519653320e-01 2.069427073001861572e-01 -1.788573265075683594e-01 -4.970332980155944824e-02 -1.881845146417617798e-01 -2.744274213910102844e-02 1.723451763391494751e-01 -1.470805406570434570e-01 3.876476287841796875e-01 1.126390099525451660e-01 -1.130365058779716492e-01 4.023184478282928467e-01 -2.032359875738620758e-02 -2.974785491824150085e-02 4.344023764133453369e-02 -1.703847944736480713e-01 -2.555837295949459076e-02 1.227405741810798645e-01 -1.953321546316146851e-01
1.920060664415359497e-01 -2.453581243753433228e-01 9.305728599429130554e-03 -7.734798640012741089e-02 3.426064178347587585e-02 -1.169286370277404785e-01 1.666197776794433594e-01 -3.083029687404632568e-01 1.456357687711715698e-01 -3.029690086841583252e-01 2.740196883678436279e-01 -9.483946487307548523e-03 2.371424436569213867e-02 1.753576695919036865e-01 1.304956376552581787e-01 -9.503401070833206177e-02 -1.146805123426020145e-03 -2.057149112224578857e-01 1.114784777164459229e-01 -4.634895175695419312e-02 1.495731025934219360e-01 3.900361955165863037e-01 2.746996581554412842e-01 4.059098660945892334e-02 1.333243995904922485e-01 9.287284314632415771e-02 -2.830774150788784027e-02 3.594884574413299561e-01 3.426587581634521484e-02 1.107922196388244629e-01 7.569421827793121338e-02 -1.718683093786239624e-01
-2.590065896511077881e-01 2.075491249561309814e-01 2.075819522142410278e-01 6.098841503262519836e-02 2.738264799118041992e-01 -5.322529375553131104e-02 2.323671728372573853e-01 -3.463915288448333740e-01 5.748467147350311279e-02 9.349843859672546387e-02 4.492019489407539368e-02 -6.610597670078277588e-02 -5.226409435272216797e-02 7.121559977531433105e-02 1.740337759256362915e-01 -2.767428457736968994e-01 -1.290762573480606079e-01 -1.226046029478311539e-02 -3.761231666430830956e-03 2.379409819841384888e-01 -3.616483509540557861e-02 4.137520790100097656e-01 -1.067561283707618713e-02 -1.549498885869979858e-01 -5.677486211061477661e-02 -2.288584783673286438e-02 1.024413947016000748e-02 3.780772387981414795e-01 -2.186245750635862350e-03 7.309707999229431152e-02 1.437141299247741699e-01 1.235414892435073853e-01
-6.702505052089691162e-03 2.988261580467224121e-01 1.185192391276359558e-01 3.767211735248565674e-02 1.135363131761550903e-01 1.609191298484802246e-01 2.136324644088745117e-01 -2.524756789207458496e-01 5.214915797114372253e-02 -6.451641023159027100e-02 -6.438975036144256592e-02 6.896151602268218994e-02 -8.756079524755477905e-02 -1.285131424665451050e-01 6.119798123836517334e-02 -1.293147653341293335e-01 -2.563778683543205261e-02 -1.842115968465805054e-01 -1.013428121805191040e-01 2.800613939762115479e-01 -6.143345311284065247e-02 3.655449748039245605e-01 4.731433466076850891e-02 -4.678798615932464600e-01 1.031709983944892883e-01 1.931765824556350708e-01 -2.778695151209831238e-02 2.806966602802276611e-01 -6.766235083341598511e-02 2.534309029579162598e-01 -8.988153934478759766e-02 -1.839650236070156097e-02
-2.010466307401657104e-01 2.629316598176956177e-02 4.123730361461639404e-01 1.706033200025558472e-01 1.312213540077209473e-01 1.773383282124996185e-02 2.200507670640945435e-01 -1.539174169301986694e-01 -1.050533875823020935e-01 -3.224786818027496338e-01 2.430146634578704834e-01 -3.663199543952941895e-01 8.294731378555297852e-02 8.594767749309539795e-02 1.012308225035667419e-01 1.292059421539306641e-01 2.296769432723522186e-02 -3.623062046244740486e-03 -6.324615329504013062e-02 1.060428172349929810e-01 1.248072832822799683e-01 2.904221117496490479e-01 -1.378391683101654053e-01 -3.379771411418914795e-01 -5.151300225406885147e-03 7.095480710268020630e-02 3.638558089733123779e-02 1.050674319267272949e-01 -2.129036784172058105e-01 -1.236047502607107162e-02 -6.259428709745407104e-02 6.958653032779693604e-02
-7.913297414779663086e-02 1.808263659477233887e-01 8.384435623884201050e-02 -2.084851078689098358e-02 1.525754332542419434e-01 -2.430810779333114624e-01 7.292956858873367310e-02 -2.395669519901275635e-01 -1.830843240022659302e-01 -8.120685070753097534e-02 7.400139421224594116e-02 -1.808730065822601318e-01 3.605183586478233337e-02 1.253545880317687988e-01 -1.454837769269943237e-01 -7.448451220989227295e-02 1.475310474634170532e-01 -1.629700958728790283e-01 -1.166183203458786011e-01 1.764657348394393921e-01 1.771880500018596649e-02 5.091168284416198730e-01 1.728035658597946167e-01 -3.822632431983947754e-01 1.967993825674057007e-01 -9.545847028493881226e-02 -1.015179157257080078e-01 4.987077042460441589e-02 -2.132211998105049133e-02 2.653024792671203613e-01 -4.806928709149360657e-02 1.552844047546386719e-01
-1.850626803934574127e-02 1.079203337430953979e-01 1.619803905487060547e-01 9.578341245651245117e-02 8.262357860803604126e-02 -5.396889895200729370e-02 6.879014521837234497e-02 -2.778078056871891022e-02 7.784504443407058716e-02 -8.394844830036163330e-03 2.229138761758804321e-01 -5.632248893380165100e-02 5.917892977595329285e-02 -1.529705226421356201e-01 1.862607151269912720e-01 -3.735154271125793457e-01 7.372879981994628906e-02 -1.429158300161361694e-01 -3.418644070625305176e-01 9.849946945905685425e-02 -3.193509876728057861e-01 3.931301236152648926e-01 1.765835583209991455e-01 -1.507108509540557861e-01 -1.400226950645446777e-01 2.287516444921493530e-01 2.122064530849456787e-01 2.569130361080169678e-01 1.233758218586444855e-02 -1.373071372509002686e-01 -6.345891952514648438e-02 9.157029539346694946e-02
-1.588937640190124512e-01 -5.203551426529884338e-02 1.919122934341430664e-01 1.999499946832656860e-01 -1.793229132890701294e-01 1.831254065036773682e-01 1.127864867448806763e-01 -2.763679921627044678e-01 -3.973148390650749207e-02 -1.801111102104187012e-01 -7.297673821449279785e-02 -3.445501327514648438e-01 1.486842632293701172e-01 -1.972807943820953369e-01 1.847965419292449951e-01 1.076634675264358521e-01 -2.505484595894813538e-02 -2.794293463230133057e-01 -1.185488402843475342e-01 1.213756501674652100e-01 9.472856670618057251e-02 3.189413249492645264e-01 2.355640195310115814e-02 -2.380039729177951813e-02 2.723283171653747559e-01 8.282815665006637573e-02 9.790032356977462769e-02 2.055283933877944946e-01 1.731824278831481934e-01 -4.122279211878776550e-02 -1.192405913025140762e-02 3.026881515979766846e-01
-1.107025370001792908e-01 8.785761892795562744e-02 2.498761117458343506e-01 -4.119184450246393681e-04 -1.546521186828613281e-01 8.533844351768493652e-02 2.339579313993453979e-01 -2.111495137214660645e-01 -7.934027165174484253e-02 -1.494471430778503418e-01 1.322578042745590210e-01 1.308626979589462280e-01 4.712795466184616089e-02 1.013454347848892212e-01 8.140957355499267578e-02 -2.033375948667526245e-01 2.068013846874237061e-01 -9.543425589799880981e-02 -1.359925121068954468e-01 2.547852396965026855e-01 3.007809519767761230e-01 3.054336905479431152e-01 8.055210113525390625e-03 -3.480197787284851074e-01 1.365301758050918579e-01 -1.386201232671737671e-01 -3.602807223796844482e-02 4.044438004493713379e-01 5.889135599136352539e-02 9.547010064125061035e-03 -3.119413927197456360e-02 1.259707361459732056e-01
-1.908114403486251831e-01 1.022905409336090088e-01 3.051139116287231445e-01 -4.618792980909347534e-02 1.573726981878280640e-01 -2.827485837042331696e-02 1.930276304483413696e-01 -5.647848844528198242e-01 -1.469754874706268311e-01 -1.361987888813018799e-01 -4.890028387308120728e-02 -1.194336079061031342e-02 8.801779150962829590e-02 -2.446709126234054565e-01 -1.130472868680953979e-02 -1.910170465707778931e-01 -2.380504272878170013e-02 -2.205764204263687134e-01 2.352535724639892578e-02 2.280307002365589142e-02 9.935215115547180176e-02 2.844171822071075439e-01 1.051081623882055283e-02 -2.702959626913070679e-02 2.658489942550659180e-01 -4.457820951938629150e-02 -2.217265777289867401e-02 1.613252758979797363e-01 -4.597345367074012756e-02 2.455759048461914062e-01 -1.448269635438919067e-01 6.859492510557174683e-02
-2.494938224554061890e-01 2.336841225624084473e-01 3.259342610836029053e-01 2.042739987373352051e-01 -1.118797063827514648e-01 3.282087445259094238e-01 -1.003137305378913879e-01 -1.816772073507308960e-01 -5.734132602810859680e-02 -1.457949727773666382e-01 3.132398724555969238e-01 -2.578910291194915771e-01 -1.200008206069469452e-02 4.784853383898735046e-02 2.638391256332397461e-01 3.853328526020050049e-02 1.220999006181955338e-02 -2.407658547163009644e-01 -7.633154839277267456e-02 -1.879953742027282715e-01 4.435506463050842285e-02 1.365482658147811890e-01 6.998099386692047119e-02 -3.098091483116149902e-01 -5.394876375794410706e-02 -3.472439572215080261e-02 1.432690918445587158e-01 1.112096235156059265e-01 2.011969834566116333e-01 -5.567824095487594604e-02 6.313403695821762085e-02 -6.181780621409416199e-02
-1.842600554227828979e-01 -1.331776827573776245e-01 -3.894366091117262840e-03 1.819177567958831787e-01 1.361279487609863281e-01 -1.767157912254333496e-01 3.104680962860584259e-02 -1.153417304158210754e-01 1.423345226794481277e-02 -2.339061796665191650e-01 1.655568033456802368e-01 1.327279359102249146e-01 1.019903346896171570e-01 1.654228419065475464e-01 1.774049848318099976e-01 -3.627510741353034973e-02 -9.299987927079200745e-03 -1.446434855461120605e-01 -6.928694248199462891e-02 -1.483618766069412231e-01 8.579820394515991211e-02 4.703581631183624268e-01 1.068331524729728699e-01 -2.249720273539423943e-03 -4.697526618838310242e-02 3.543175756931304932e-01 -8.557762205600738525e-02 3.898588120937347412e-01 1.903634071350097656e-01 2.393079698085784912e-01 -1.041475757956504822e-01 3.780459985136985779e-02
5.639475584030151367e-02 1.369401216506958008e-01 3.814950212836265564e-02 3.210025131702423096e-01 4.540645703673362732e-02 -6.563671678304672241e-02 1.324055492877960205e-01 -2.026224285364151001e-01 -2.352477908134460449e-01 -6.520253419876098633e-02 -1.001666183583438396e-03 -6.559497117996215820e-02 -2.186244167387485504e-02 -8.221156150102615356e-02 5.125816538929939270e-02 -1.725698560476303101e-01 1.466109883040189743e-02 -2.220374494791030884e-01 -1.252826452255249023e-01 2.437340915203094482e-01 4.392923787236213684e-03 3.914922177791595459e-01 8.588942140340805054e-02 -2.982904314994812012e-01 2.938120365142822266e-01 -5.390483513474464417e-02 -7.379017770290374756e-02 4.409326314926147461e-01 5.472679436206817627e-02 1.627715229988098145e-01 7.470296695828437805e-03 1.103199794888496399e-01
-9.409542381763458252e-02 3.296452164649963379e-01 2.693490386009216309e-01 2.580858767032623291e-01 -3.374443575739860535e-02 2.468169480562210083e-01 -1.037282943725585938e-01 -7.698890566825866699e-02 2.110356241464614868e-01 -3.355384469032287598e-01 9.034965187311172485e-02 -8.836384117603302002e-02 2.476374059915542603e-01 -2.842952683568000793e-02 3.249937891960144043e-01 -1.665317416191101074e-01 9.129950404167175293e-02 -2.619588673114776611e-01 -7.525287568569183350e-02 -7.503931969404220581e-02 4.337590653449296951e-03 1.272397339344024658e-01 3.065375238656997681e-02 -1.973620951175689697e-01 6.073251739144325256e-02 2.580478489398956299e-01 8.287701755762100220e-03 -5.687113478779792786e-02 1.767429411411285400e-01 2.053947448730468750e-01 -3.773435205221176147e-02 5.672810971736907959e-02
7.804321497678756714e-02 -8.878573775291442871e-02 1.926004886627197266e-01 4.098941385746002197e-01 -1.722843647003173828e-01 3.652513027191162109e-01 1.225334927439689636e-01 -1.853582412004470825e-01 3.893073648214340210e-02 -2.141986191272735596e-01 4.644452407956123352e-02 -6.514059752225875854e-02 1.688023060560226440e-01 -7.967186719179153442e-02 2.722794413566589355e-01 -5.305920727550983429e-03 -5.645078141242265701e-03 -6.081319600343704224e-02 -4.896451160311698914e-02 2.436306625604629517e-01 1.127658188343048096e-01 3.600264489650726318e-01 2.030828744173049927e-01 -4.206153750419616699e-02 1.219403445720672607e-01 1.993601769208908081e-01 -1.395837515592575073e-01 1.509546637535095215e-01 6.149635836482048035e-02 1.296655982732772827e-01 1.906857788562774658e-01 3.132192045450210571e-02
-1.507016867399215698e-01 -7.974083721637725830e-02 5.996674299240112305e-02 -8.896296471357345581e-02 -3.240999532863497734e-03 -5.772469937801361084e-02 6.472875922918319702e-02 -2.439517378807067871e-01 6.294682621955871582e-02 -1.909727454185485840e-01 2.115844786167144775e-01 1.831165403127670288e-01 -1.307163834571838379e-01 8.608686923980712891e-02 2.186677157878875732e-01 -1.920141428709030151e-01 1.089099720120429993e-01 1.118113249540328979e-01 2.772294357419013977e-02 1.694756895303726196e-01 1.823824644088745117e-01 3.493362665176391602e-01 1.114396825432777405e-01 -1.013881266117095947e-01 -9.511017054319381714e-02 4.341867566108703613e-01 -2.377239465713500977e-01 2.688929438591003418e-01 1.815991699695587158e-01 -3.940579667687416077e-02 -2.653754949569702148e-01 3.568245843052864075e-02
-1.126280054450035095e-02 -8.185150101780891418e-03 3.179344236850738525e-01 -1.625102162361145020e-01 1.808526217937469482e-01 -1.210270375013351440e-01 7.005862891674041748e-02 -1.651358306407928467e-01 1.714498251676559448e-01 -1.054504364728927612e-01 3.247646987438201904e-02 -2.014594674110412598e-01 1.714126318693161011e-01 1.084904894232749939e-01 1.545200645923614502e-01 1.320505747571587563e-03 -7.314410060644149780e-02 -6.997094303369522095e-02 -2.798572480678558350e-01 2.419474720954895020e-01 -1.977857649326324463e-01 2.876061201095581055e-01 -3.882585838437080383e-02 -3.799109756946563721e-01 3.639021515846252441e-02 -6.376097351312637329e-02 8.240367472171783447e-02 3.069293797016143799e-01 3.054889738559722900e-01 4.195185378193855286e-02 -7.985791563987731934e-02 1.515507549047470093e-01
1.476736217737197876e-01 -4.810008779168128967e-02 -4.594884067773818970e-02 -2.800146862864494324e-02 1.354991924017667770e-02 -1.048758327960968018e-01 -3.223170340061187744e-02 -4.881954565644264221e-02 6.550986319780349731e-02 -2.859129309654235840e-01 4.385875537991523743e-02 1.461113151162862778e-02 8.406574279069900513e-02 1.316970884799957275e-01 5.312170833349227905e-02 -2.734366655349731445e-01 -5.056973546743392944e-03 -2.453878372907638550e-01 1.525927037000656128e-01 2.450498938560485840e-02 1.404472142457962036e-01 5.132257938385009766e-01 7.100886106491088867e-02 4.395041614770889282e-02 2.119239121675491333e-01 3.956654369831085205e-01 7.348595559597015381e-02 3.074837625026702881e-01 2.506598234176635742e-01 1.042910739779472351e-01 -1.154143139719963074e-01 -7.443376630544662476e-02
-6.706564128398895264e-02 -4.862796515226364136e-02 6.549797207117080688e-02 -1.253811568021774292e-01 -1.068108826875686646e-01 -8.419042080640792847e-02 -1.329602207988500595e-02 -2.616069279611110687e-03 -4.883875697851181030e-02 -3.017325401306152344e-01 3.025766611099243164e-01 9.828709810972213745e-02 5.313627794384956360e-02 9.633456915616989136e-02 1.090091988444328308e-01 -9.412725269794464111e-02 1.087192893028259277e-01 -2.639982402324676514e-01 -1.075333282351493835e-01 2.326816506683826447e-02 3.575025126338005066e-02 5.166310071945190430e-01 2.752213180065155029e-01 1.325592100620269775e-01 2.285196259617805481e-02 3.639806210994720459e-01 8.421266824007034302e-02 2.263099402189254761e-01 1.149224862456321716e-01 2.148037701845169067e-01 -4.621051996946334839e-02 -1.379848271608352661e-01
1.834502369165420532e-01 -1.797512918710708618e-02 1.173303872346878052e-01 -2.106060385704040527e-01 1.280860230326652527e-02 -2.211541682481765747e-01 1.032615602016448975e-01 -7.288456708192825317e-02 -1.111248433589935303e-01 -9.156946092844009399e-02 2.482339292764663696e-01 -2.157841026782989502e-01 -7.850203663110733032e-02 7.442976534366607666e-02 2.429939359426498413e-01 1.755349487066268921e-01 -1.558999270200729370e-01 -4.271585047245025635e-01 -5.046064779162406921e-02 -1.210817322134971619e-01 2.297236397862434387e-02 1.469735354185104370e-01 2.922635972499847412e-01 -1.292612850666046143e-01 1.829415410757064819e-01 3.209116756916046143e-01 1.332744359970092773e-01 2.557909786701202393e-01 1.681931763887405396e-01 9.714139252901077271e-02 -5.693110078573226929e-02 5.945340543985366821e-02
-2.571730911731719971e-01 1.943369805812835693e-01 3.169857263565063477e-01 1.726955771446228027e-01 6.622176617383956909e-02 -5.903303623199462891e-02 1.799014955759048462e-01 -4.097274243831634521e-01 6.789506971836090088e-02 -4.000999629497528076e-01 2.639466226100921631e-01 -1.137880980968475342e-01 5.875951051712036133e-02 2.343215048313140869e-02 -2.584953606128692627e-02 2.253404259681701660e-02 3.683748096227645874e-02 -7.750836759805679321e-02 -2.756792120635509491e-02 -2.207851968705654144e-02 5.225670337677001953e-02 5.976802855730056763e-02 5.346124991774559021e-02 -1.526807397603988647e-01 -5.099861882627010345e-03 -8.710560388863086700e-03 1.652794629335403442e-01 2.672820687294006348e-01 7.705381512641906738e-02 1.195161864161491394e-01 3.762726485729217529e-01 5.874708294868469238e-02
-1.422397196292877197e-01 -2.912775054574012756e-02 1.941419541835784912e-01 -8.861836791038513184e-02 -1.553869545459747314e-01 -7.358413934707641602e-02 3.103356063365936279e-01 -4.040009379386901855e-01 1.977642625570297241e-02 -2.018674612045288086e-01 1.296113282442092896e-01 -1.707595586776733398e-01 -1.178340539336204529e-01 -1.000110730528831482e-01 2.506652772426605225e-01 -2.630736529827117920e-01 -1.155435144901275635e-01 -2.819629013538360596e-01 -1.400994360446929932e-01 5.152392014861106873e-02 5.882675200700759888e-02 2.769181728363037109e-01 -8.215405046939849854e-02 -2.227083593606948853e-01 3.824556618928909302e-02 5.202784389257431030e-02 -1.015250459313392639e-01 1.851697862148284912e-01 -1.498763263225555420e-01 2.021963745355606079e-01 -1.661642640829086304e-01 9.956440329551696777e-02
1.290095318108797073e-02 2.935695052146911621e-01 1.959159821271896362e-01 3.220551833510398865e-02 9.077178686857223511e-02 8.687283098697662354e-02 2.373340912163257599e-02 -2.786020040512084961e-01 -3.738788142800331116e-02 -3.329835459589958191e-02 4.668622836470603943e-02 -8.151295036077499390e-02 1.795839965343475342e-01 -6.397496908903121948e-02 9.829264879226684570e-02 3.765941411256790161e-02 3.355731721967458725e-03 1.901108026504516602e-02 -1.671760715544223785e-02 2.852062284946441650e-01 9.894949942827224731e-02 3.957594931125640869e-01 2.435715347528457642e-01 -6.890679150819778442e-02 4.538553357124328613e-01 -1.268385648727416992e-01 -5.788419768214225769e-02 8.470490574836730957e-02 1.208520159125328064e-01 2.964121997356414795e-01 -2.376255542039871216e-01 -1.322572380304336548e-01
-4.253224655985832214e-02 8.099901676177978516e-02 1.667174249887466431e-01 3.422210691496729851e-03 1.685738116502761841e-01 7.277291268110275269e-02 1.963020265102386475e-01 5.750885605812072754e-02 1.918991357088088989e-01 -1.075099110603332520e-01 4.789188206195831299e-01 -3.920181691646575928e-01 2.379299700260162354e-01 -1.151774674654006958e-01 6.096050143241882324e-02 -9.620742499828338623e-02 -3.054835088551044464e-02 1.199099719524383545e-01 1.877555996179580688e-01 -7.333024591207504272e-02 -8.438535034656524658e-02 2.273842245340347290e-01 1.112891808152198792e-01 -2.680128216743469238e-01 7.659653574228286743e-02 1.030483767390251160e-01 -1.925135999917984009e-01 2.430710345506668091e-01 1.932285577058792114e-01 -1.684948988258838654e-02 -1.500376779586076736e-02 -1.566404551267623901e-01
-5.273996386677026749e-03 1.198707148432731628e-03 -7.879847288131713867e-02 5.662443116307258606e-02 -1.938457190990447998e-01 -1.583920270204544067e-01 -2.665568329393863678e-02 4.523093812167644501e-03 8.150779455900192261e-02 -1.324813216924667358e-01 -1.844513267278671265e-01 -2.954871654510498047e-01 -1.137914583086967468e-01 -2.897738814353942871e-01 1.793067604303359985e-01 6.563837826251983643e-02 -7.789520081132650375e-03 3.496683761477470398e-02 -2.720105834305286407e-02 1.877895556390285492e-02 7.416184991598129272e-02 4.432775378227233887e-01 3.005857169628143311e-01 -2.289965562522411346e-02 1.714377552270889282e-01 4.865905344486236572e-01 4.211128503084182739e-02 2.004533112049102783e-01 6.503375619649887085e-02 -1.362589150667190552e-01 9.452727437019348145e-02 -1.147133260965347290e-01
6.266335397958755493e-02 3.096112012863159180e-01 3.466868773102760315e-02 -1.365562826395034790e-01 2.679137587547302246e-01 7.988008111715316772e-02 4.049782454967498779e-01 1.529063135385513306e-01 -1.531213968992233276e-01 -5.832435190677642822e-02 2.984186820685863495e-02 -2.375217229127883911e-01 2.883119322359561920e-02 -1.316619366407394409e-01 1.349181383848190308e-01 -4.971684515476226807e-02 1.894730776548385620e-01 -1.689357608556747437e-01 9.840328991413116455e-02 8.751261979341506958e-02 1.889000982046127319e-01 6.518366187810897827e-02 1.826726496219635010e-01 5.792221426963806152e-02 2.139504849910736084e-01 2.475229054689407349e-01 -2.333545982837677002e-01 3.220083937048912048e-02 3.683116436004638672e-01 3.267858177423477173e-02 5.933792516589164734e-02 -1.749546676874160767e-01
-4.842039942741394043e-02 1.490570455789566040e-01 1.244511157274246216e-01 -3.566900640726089478e-02 -1.764516979455947876e-01 1.302994489669799805e-01 1.398547142744064331e-01 -2.806694507598876953e-01 -1.200647801160812378e-01 8.961100131273269653e-02 2.674574218690395355e-02 -5.153556913137435913e-02 2.435368597507476807e-01 1.051020175218582153e-01 -4.673576727509498596e-02 -2.322551012039184570e-01 -1.100343614816665649e-01 -3.745291233062744141e-01 -1.417003758251667023e-02 2.526155412197113037e-01 -6.917099654674530029e-02 3.584895133972167969e-01 1.037774533033370972e-01 -2.346795797348022461e-01 2.726844847202301025e-01 -3.742267936468124390e-02 -1.080346181988716125e-01 2.736770510673522949e-01 1.745666265487670898e-01 2.141958326101303101e-01 2.696926146745681763e-02 7.058102637529373169e-02
4.915601015090942383e-02 1.293171197175979614e-01 3.124026581645011902e-02 1.025696769356727600e-01 -3.041594102978706360e-02 -1.924602128565311432e-02 1.502180993556976318e-01 -1.218878775835037231e-01 -4.047586768865585327e-02 -2.876806259155273438e-01 2.926809489727020264e-01 -4.490072131156921387e-01 3.307097405195236206e-02 -3.277305886149406433e-02 2.325564771890640259e-01 9.313348680734634399e-02 -3.247436508536338806e-02 -3.469564765691757202e-02 1.980128437280654907e-01 1.765573769807815552e-02 5.703146103769540787e-03 1.280337423086166382e-01 2.719832360744476318e-01 -4.770392924547195435e-02 -6.475105136632919312e-02 2.707437574863433838e-01 3.308094143867492676e-01 3.269349336624145508e-01 1.773626506328582764e-01 8.155637979507446289e-02 -1.630560904741287231e-01 3.297211602330207825e-02
-3.199771046638488770e-02 6.048647314310073853e-02 1.057740002870559692e-01 -2.438012976199388504e-03 1.422166079282760620e-01 -1.437311917543411255e-01 1.313000470399856567e-01 -3.673757910728454590e-01 2.565120905637741089e-02 -1.238047704100608826e-02 -9.604962915182113647e-02 -2.053552418947219849e-01 2.997739054262638092e-02 -1.421392261981964111e-01 8.134446293115615845e-02 -1.768475323915481567e-01 1.842211335897445679e-01 -2.620466426014900208e-02 4.884357750415802002e-02 1.714028120040893555e-01 2.632599174976348877e-01 3.857585191726684570e-01 2.010384052991867065e-01 -3.063418567180633545e-01 3.254250288009643555e-01 -3.041124343872070312e-01 -9.093290567398071289e-02 8.536083996295928955e-02 5.102686211466789246e-02 3.682209923863410950e-02 -1.356331706047058105e-01 -1.573840379714965820e-01
-1.749615073204040527e-01 2.087597697973251343e-01 2.123148590326309204e-01 2.003282755613327026e-01 5.676006153225898743e-02 2.451861053705215454e-01 -2.160537755116820335e-03 -3.254751563072204590e-01 -5.701778456568717957e-02 -1.204406321048736572e-01 4.497314989566802979e-02 -1.854586601257324219e-01 2.960081994533538818e-01 -1.112731024622917175e-01 1.681033074855804443e-01 -1.130344942212104797e-01 1.867019683122634888e-01 3.381666168570518494e-02 -3.554630652070045471e-02 1.935203676111996174e-03 1.901992410421371460e-02 1.418080367147922516e-02 1.726206839084625244e-01 -4.482496976852416992e-01 1.512368321418762207e-01 4.867498204112052917e-02 1.941631138324737549e-01 1.357947736978530884e-01 3.143676519393920898e-01 -6.816036999225616455e-02 -1.068324893712997437e-01 -1.062319278717041016e-01
8.116290718317031860e-02 2.896789908409118652e-01 -3.381649404764175415e-02 3.589503094553947449e-02 4.620188102126121521e-02 7.006437517702579498e-03 2.329416573047637939e-01 -1.001955419778823853e-01 -7.595454901456832886e-02 -2.236367613077163696e-01 -6.365034729242324829e-02 -2.324678152799606323e-01 5.265897139906883240e-02 -1.174934431910514832e-01 9.095981717109680176e-02 -1.497675925493240356e-01 1.108512729406356812e-01 -5.192696675658226013e-02 -2.707252837717533112e-02 -1.111119613051414490e-01 1.122845988720655441e-02 4.888990223407745361e-01 5.801099166274070740e-02 -3.380570411682128906e-01 4.241102933883666992e-01 -1.653613597154617310e-01 1.750106513500213623e-01 2.615510486066341400e-02 -1.377940829843282700e-02 2.257160693407058716e-01 -5.936472117900848389e-02 -3.711239248514175415e-02
1.243010461330413818e-01 2.699260413646697998e-01 2.611320018768310547e-01 9.641977399587631226e-02 1.022804751992225647e-01 1.865967214107513428e-01 -4.566381871700286865e-02 -5.106611922383308411e-02 -2.616582512855529785e-01 -3.171450644731521606e-02 4.812225326895713806e-02 -1.371347308158874512e-01 8.031093329191207886e-02 -8.455277420580387115e-03 1.334959566593170166e-01 -2.097894102334976196e-01 -1.770241409540176392e-01 -3.103958666324615479e-01 3.579008951783180237e-02 1.693379431962966919e-01 1.640584915876388550e-01 4.678318202495574951e-01 -4.621982201933860779e-02 -2.515991926193237305e-01 2.845681607723236084e-01 -1.069978401064872742e-01 1.272576749324798584e-01 1.504045426845550537e-01 -6.554941087961196899e-02 4.679113160818815231e-03 1.045740619301795959e-01 -9.962821751832962036e-02
2.540819942951202393e-01 3.048045337200164795e-01 2.670454978942871094e-01 -1.023328900337219238e-01 1.300251483917236328e-01 3.371205553412437439e-02 1.024625301361083984e-01 -1.516853868961334229e-01 -3.620793111622333527e-03 -4.152714833617210388e-02 8.917756378650665283e-02 -2.150991559028625488e-01 -3.769088536500930786e-02 -4.727801308035850525e-02 1.252020448446273804e-01 -3.265427947044372559e-01 -7.714536041021347046e-02 1.226093061268329620e-02 -2.183100730180740356e-01 1.371022909879684448e-01 -1.039808318018913269e-01 4.316694140434265137e-01 -7.776781916618347168e-02 -1.142722368240356445e-01 9.673837572336196899e-02 1.356943994760513306e-01 2.249646782875061035e-01 2.988061904907226562e-01 1.201331391930580139e-01 -1.375656481832265854e-02 -3.621092066168785095e-02 2.342418730258941650e-01
9.421600401401519775e-02 6.393725425004959106e-02 1.838184595108032227e-01 -5.754848197102546692e-02 -5.072500184178352356e-02 -3.596291542053222656e-01 1.290972828865051270e-01 -8.411375433206558228e-02 -3.029480576515197754e-02 -1.815634965896606445e-01 4.047655761241912842e-01 -1.143087539821863174e-02 4.558411613106727600e-02 1.880304664373397827e-01 -5.754142627120018005e-02 -7.217986136674880981e-02 -6.385394837707281113e-03 -1.346049308776855469e-01 1.610518693923950195e-01 -7.841439545154571533e-02 2.617509663105010986e-01 1.958180516958236694e-01 1.847143024206161499e-01 5.637886375188827515e-02 2.996683120727539062e-01 2.185069173574447632e-01 -1.525864601135253906e-01 2.346405833959579468e-01 2.874114215373992920e-01 1.398119628429412842e-01 -1.881585717201232910e-01 5.138086155056953430e-02
1.151693146675825119e-02 1.240179315209388733e-01 -5.526377260684967041e-02 1.507324278354644775e-01 4.369248636066913605e-03 2.388438880443572998e-01 2.074736542999744415e-02 -5.030428171157836914e-01 -1.553972959518432617e-01 -1.081183031201362610e-01 9.188986569643020630e-02 4.625566303730010986e-02 1.103561595082283020e-01 -2.910564243793487549e-01 8.861530572175979614e-02 -4.226106405258178711e-02 -2.375004142522811890e-01 -1.932366192340850830e-01 -1.882616057991981506e-02 1.787806488573551178e-02 1.827445179224014282e-01 3.339981138706207275e-01 4.025370255112648010e-02 -4.509033262729644775e-01 4.983143135905265808e-02 1.870994642376899719e-02 -6.521921604871749878e-02 2.889288403093814850e-02 1.864163577556610107e-01 -4.847843572497367859e-02 7.664588093757629395e-02 3.098517423495650291e-03
-2.630052901804447174e-02 2.979075014591217041e-01 7.866746187210083008e-02 -8.132878690958023071e-02 -5.241916701197624207e-02 1.228780969977378845e-01 2.030978053808212280e-01 -2.929343879222869873e-01 -7.032907754182815552e-02 1.628058589994907379e-02 2.490700781345367432e-02 -6.648021936416625977e-02 -1.369992494583129883e-01 3.547576069831848145e-02 3.315578401088714600e-02 -8.539482206106185913e-02 9.441953897476196289e-02 -3.199166953563690186e-01 -1.345830261707305908e-01 8.837685734033584595e-02 1.320673823356628418e-01 4.723766744136810303e-01 -4.231035336852073669e-02 -3.020592927932739258e-01 1.215773150324821472e-01 -1.616363376379013062e-01 -8.189815282821655273e-02 3.308361768722534180e-01 8.930182456970214844e-02 1.295189857482910156e-01 1.668694913387298584e-01 1.836340576410293579e-01
3.022836707532405853e-02 1.519663333892822266e-01 4.134148731827735901e-02 3.146681562066078186e-02 -8.896315097808837891e-02 -1.974401809275150299e-02 4.532276839017868042e-02 -1.430452316999435425e-01 -2.217133939266204834e-01 -4.172138869762420654e-02 1.597079634666442871e-01 9.577299654483795166e-02 1.498474925756454468e-01 -1.146063506603240967e-01 -6.758127361536026001e-02 -1.097435802221298218e-01 8.340221643447875977e-02 -3.381521403789520264e-01 -1.496106982231140137e-01 2.624109685420989990e-01 4.522131010890007019e-02 5.248418450355529785e-01 1.101062521338462830e-01 -3.171993494033813477e-01 -2.231220155954360962e-02 -1.078922823071479797e-01 -1.362171024084091187e-01 3.735563158988952637e-01 1.738093420863151550e-02 7.841520756483078003e-02 5.314341187477111816e-02 1.496489048004150391e-01
4.155617207288742065e-02 1.565504670143127441e-01 1.642656326293945312e-01 2.490020096302032471e-01 1.135422289371490479e-01 -4.822569712996482849e-02 -8.250290155410766602e-02 -3.595194518566131592e-01 -1.638211123645305634e-02 -3.658618330955505371e-01 1.183384954929351807e-01 -2.373882681131362915e-01 9.444373100996017456e-02 -7.831862568855285645e-02 1.001923829317092896e-01 1.327663213014602661e-01 4.863069206476211548e-02 7.764597982168197632e-02 -1.809451915323734283e-02 3.751070201396942139e-01 -2.067773044109344482e-01 2.820959389209747314e-01 4.521090909838676453e-02 -1.818509399890899658e-01 5.368580669164657593e-02 2.777926921844482422e-01 -2.014038115739822388e-01 -7.267130166292190552e-02 3.758532553911209106e-02 2.243605852127075195e-01 2.893561869859695435e-02 3.071742132306098938e-02
7.233522087335586548e-02 2.698518335819244385e-01 3.190748393535614014e-02 1.185613870620727539e-01 6.961771287024021149e-03 -1.036754623055458069e-01 1.042910441756248474e-01 -2.697439193725585938e-01 5.845155566930770874e-02 -2.040091902017593384e-02 2.326834015548229218e-02 -1.079037263989448547e-01 2.344103716313838959e-02 -1.087283864617347717e-01 -1.129755452275276184e-01 -2.586833834648132324e-01 1.827784031629562378e-01 -3.119136393070220947e-01 2.254665829241275787e-02 2.357680797576904297e-01 5.825523659586906433e-02 5.261251926422119141e-01 7.496121525764465332e-02 -2.056916803121566772e-01 2.189455479383468628e-01 -6.671805679798126221e-02 -1.400350481271743774e-01 1.058467775583267212e-01 1.500229351222515106e-02 3.113851249217987061e-01 -2.407795749604701996e-02 9.207563102245330811e-02
5.932317301630973816e-02 -4.626033362001180649e-03 -1.145767048001289368e-01 1.496993154287338257e-01 -8.796837180852890015e-02 -5.299757048487663269e-02 1.038160845637321472e-01 -3.389727324247360229e-02 -2.084234543144702911e-02 -5.095914006233215332e-02 -5.827357247471809387e-02 -2.718384861946105957e-01 1.652079820632934570e-01 2.237900160253047943e-02 3.941698372364044189e-02 1.009498685598373413e-01 1.666288226842880249e-01 2.216101139783859253e-01 9.227778017520904541e-02 -8.916878700256347656e-02 2.956747412681579590e-01 4.657364785671234131e-01 6.740515679121017456e-02 -1.466401219367980957e-01 4.178481549024581909e-02 9.422147274017333984e-02 -1.693679243326187134e-01 3.338499963283538818e-01 2.816803753376007080e-01 -1.830888241529464722e-01 3.437622785568237305e-01 -1.142776161432266235e-01
-7.199287414550781250e-02 8.174550533294677734e-02 1.931834071874618530e-01 9.356494061648845673e-03 8.940278738737106323e-02 2.792734280228614807e-02 9.333216398954391479e-02 -8.254877477884292603e-02 -3.768939152359962463e-02 -2.805788815021514893e-01 3.784623742103576660e-01 -4.082321524620056152e-01 1.931773871183395386e-01 -1.469904631376266479e-01 -3.404612839221954346e-02 -5.324286967515945435e-02 -4.736838862299919128e-02 6.994342803955078125e-02 8.510065823793411255e-02 1.981179863214492798e-01 1.124722287058830261e-01 9.269921481609344482e-02 2.562257051467895508e-01 -7.394869625568389893e-02 -5.601843073964118958e-02 1.903454363346099854e-01 3.288680315017700195e-01 2.572360932826995850e-01 3.250623345375061035e-01 3.679583594202995300e-02 -6.012427061796188354e-02 -5.620597675442695618e-02
-2.061278969049453735e-01 1.436878442764282227e-01 9.762252867221832275e-02 -6.507820636034011841e-02 -2.263741046190261841e-01 1.015832647681236267e-01 2.095079272985458374e-01 -4.232217073440551758e-01 1.334840618073940277e-02 -4.430328011512756348e-01 1.062622591853141785e-01 3.119049407541751862e-02 -5.563085898756980896e-02 -5.630904808640480042e-02 3.256974369287490845e-02 -1.910506039857864380e-01 2.438482493162155151e-01 2.056690156459808350e-01 -1.938584595918655396e-01 1.380008552223443985e-02 9.959974884986877441e-02 1.968299746513366699e-01 -1.956086009740829468e-01 -8.677195012569427490e-02 -1.068693585693836212e-02 1.781037300825119019e-01 1.091335639357566833e-01 2.490188926458358765e-01 2.116049230098724365e-01 2.774955332279205322e-02 1.144155021756887436e-02 2.360384911298751831e-02
1.067013218998908997e-01 1.568514555692672729e-01 -1.196969300508499146e-01 -8.094829320907592773e-02 -8.486690372228622437e-02 -1.812419444322586060e-01 3.249067813158035278e-02 -1.245493367314338684e-01 5.098065361380577087e-02 -1.242464855313301086e-01 2.594647407531738281e-01 -2.118947356939315796e-01 -9.301629848778247833e-03 2.684420645236968994e-01 -1.663342416286468506e-01 -2.969200909137725830e-01 -1.486493200063705444e-01 -7.040325552225112915e-02 -2.378353625535964966e-01 -1.478020846843719482e-01 2.570334970951080322e-01 1.483201384544372559e-01 2.700231969356536865e-01 -2.086215019226074219e-01 6.560984253883361816e-02 3.869445323944091797e-01 -4.100645706057548523e-02 2.283873409032821655e-01 5.858106166124343872e-02 1.728040874004364014e-01 -1.131620332598686218e-01 -6.590061634778976440e-02
1.913164854049682617e-01 -1.353796124458312988e-01 1.222053617238998413e-01 -1.487029492855072021e-01 1.550856083631515503e-01 -1.855023205280303955e-01 1.050014793872833252e-02 -2.730802893638610840e-01 -2.564269816502928734e-03 -3.006628751754760742e-01 2.327751368284225464e-01 -1.165435984730720520e-01 -1.917476207017898560e-01 2.653375267982482910e-01 6.318659335374832153e-02 -1.658537387847900391e-01 4.005391523241996765e-02 -1.704829335212707520e-01 5.497483909130096436e-02 -2.678884565830230713e-02 2.013358920812606812e-01 4.122359454631805420e-01 1.424391716718673706e-01 1.514552719891071320e-02 5.193378031253814697e-02 1.465836018323898315e-01 8.314368128776550293e-02 2.991783916950225830e-01 2.094960361719131470e-01 1.742596030235290527e-01 -1.328455507755279541e-01 -1.124823465943336487e-02
-2.653912901878356934e-01 1.834382563829421997e-01 -6.517728418111801147e-02 -4.472350329160690308e-02 2.712400257587432861e-01 2.268064767122268677e-01 2.796113491058349609e-01 -1.425697654485702515e-01 2.174193784594535828e-02 -4.122300818562507629e-02 1.472054272890090942e-01 -1.259015947580337524e-01 2.634702250361442566e-02 8.816952258348464966e-02 -3.799296915531158447e-02 1.940090805292129517e-01 1.837457716464996338e-01 -1.418676674365997314e-01 -1.836712658405303955e-01 -3.312258124351501465e-01 2.774538695812225342e-01 3.133595287799835205e-01 3.759942948818206787e-02 -2.637512683868408203e-01 5.467907711863517761e-02 3.863851726055145264e-02 1.586800962686538696e-01 7.511034607887268066e-02 2.209915816783905029e-01 2.713081426918506622e-02 -2.230377495288848877e-01 -2.818080596625804901e-02
-2.879997529089450836e-02 1.461792886257171631e-01 4.656219482421875000e-02 2.252355217933654785e-03 3.485017269849777222e-02 -1.233963966369628906e-01 2.394469678401947021e-01 -3.507234156131744385e-01 -1.044729128479957581e-01 1.316436827182769775e-01 1.826151013374328613e-01 -1.340991556644439697e-01 6.336976587772369385e-02 -1.533628851175308228e-01 5.323643237352371216e-02 -2.299618124961853027e-01 1.792367100715637207e-01 -1.021700873970985413e-01 -2.231696844100952148e-01 1.174026131629943848e-01 3.175899758934974670e-02 3.356358706951141357e-01 1.989308297634124756e-01 -2.996742427349090576e-01 4.020271599292755127e-01 2.764607965946197510e-02 -9.815325587987899780e-02 1.057370528578758240e-01 -6.708426773548126221e-02 1.922857910394668579e-01 -2.043420076370239258e-01 1.982752233743667603e-02
-3.023475110530853271e-01 1.573075056076049805e-01 1.273895949125289917e-01 5.701901763677597046e-02 1.134791448712348938e-01 1.837101131677627563e-01 2.644547522068023682e-01 -2.293632328510284424e-01 -2.480899393558502197e-01 -1.668597161769866943e-01 1.051023080945014954e-01 -9.852425009012222290e-02 2.171707749366760254e-01 4.686775803565979004e-02 3.598723709583282471e-01 1.718605160713195801e-01 2.672671675682067871e-01 -6.648451089859008789e-02 -8.014846593141555786e-02 1.648642718791961670e-01 -8.914548903703689575e-02 1.972679942846298218e-01 -1.523725092411041260e-01 -2.885362803936004639e-01 1.034520715475082397e-01 1.283813565969467163e-01 2.116539329290390015e-02 2.846762835979461670e-01 4.816213250160217285e-02 -2.435752004384994507e-02 4.756837338209152222e-02 -2.437278395518660545e-03
-1.606117337942123413e-01 -7.251363992691040039e-02 -9.626822173595428467e-02 -4.960908740758895874e-02 -3.389258086681365967e-01 -1.089432388544082642e-01 2.838854852598160505e-04 -2.429406493902206421e-01 -1.090011894702911377e-01 -2.846126854419708252e-01 1.187753751873970032e-01 1.823396421968936920e-02 1.278847455978393555e-01 2.147590517997741699e-01 1.973246186971664429e-01 -2.016663998365402222e-01 7.063598930835723877e-02 -1.026811078190803528e-01 9.489707648754119873e-02 -5.722477287054061890e-02 2.051282301545143127e-02 4.393703639507293701e-01 3.949696198105812073e-02 -8.024577796459197998e-02 -1.302267909049987793e-01 3.838154077529907227e-01 -6.254686415195465088e-02 2.784863114356994629e-01 1.734824776649475098e-01 8.827595412731170654e-02 -8.722587488591670990e-03 9.521102905273437500e-02
2.473933389410376549e-03 8.195292949676513672e-02 -2.166394591331481934e-01 3.015750274062156677e-02 2.377471886575222015e-02 -1.156247332692146301e-01 2.620548009872436523e-01 -2.918316125869750977e-01 4.770564846694469452e-03 3.042621538043022156e-02 1.454065740108489990e-01 -2.876823544502258301e-01 1.669786311686038971e-02 7.524191588163375854e-02 -2.897181548178195953e-02 -1.671502739191055298e-01 7.970113307237625122e-02 -5.793214961886405945e-02 3.717445582151412964e-02 1.609850972890853882e-01 9.804736077785491943e-02 4.274497032165527344e-01 2.685939148068428040e-02 -3.573819100856781006e-01 3.061172366142272949e-01 -2.622987516224384308e-02 -8.171653747558593750e-02 1.822220683097839355e-01 4.646075889468193054e-02 2.980142533779144287e-01 -2.296701669692993164e-01 4.813662543892860413e-02
-3.683128654956817627e-01 2.512654960155487061e-01 1.534362882375717163e-01 1.166986674070358276e-01 -7.257892936468124390e-02 3.789928182959556580e-02 1.333138346672058105e-01 -1.300528198480606079e-01 2.525604665279388428e-01 -2.172407805919647217e-01 2.488136291503906250e-02 -1.677077412605285645e-01 -1.991691142320632935e-01 -3.950743749737739563e-02 -1.372111290693283081e-01 7.954309880733489990e-02 -2.652225084602832794e-02 -3.270554542541503906e-01 8.638083189725875854e-02 1.226714700460433960e-01 -2.669717669486999512e-01 2.097539156675338745e-01 1.750548183917999268e-01 -2.471981942653656006e-01 1.894852221012115479e-01 1.933352798223495483e-01 -1.715170592069625854e-02 1.262701302766799927e-01 4.682854562997817993e-02 -7.539363205432891846e-02 -2.806824445724487305e-01 -5.629684031009674072e-02
-2.598778605461120605e-01 2.106047868728637695e-01 1.483924835920333862e-01 -1.680331975221633911e-01 -1.458644270896911621e-01 1.763221994042396545e-02 1.448434293270111084e-01 -2.156321704387664795e-02 -1.291493922472000122e-01 -2.030087113380432129e-01 1.721033900976181030e-01 -3.118634596467018127e-02 -2.574647590517997742e-02 -1.941845715045928955e-01 -1.218580156564712524e-01 -2.480692118406295776e-01 2.710411250591278076e-01 -2.075616717338562012e-01 -2.203348129987716675e-01 2.045191228389739990e-01 1.131200343370437622e-01 3.062791526317596436e-01 4.236588254570960999e-02 -1.466281861066818237e-01 1.909022778272628784e-01 -5.187294259667396545e-02 -1.938224881887435913e-01 2.347619980573654175e-01 1.539895236492156982e-01 2.547629177570343018e-01 1.703522950410842896e-01 7.286302745342254639e-02
-2.471008002758026123e-01 6.516709178686141968e-02 4.937099516391754150e-01 2.594166621565818787e-02 2.559693530201911926e-02 3.007789514958858490e-02 1.675404906272888184e-01 -2.707095444202423096e-01 6.585039943456649780e-02 -2.312161028385162354e-01 2.331709265708923340e-01 -8.510623127222061157e-02 5.600007995963096619e-02 -5.220276117324829102e-02 3.145700991153717041e-01 3.315328503958880901e-04 2.067982107400894165e-01 5.055839568376541138e-02 4.879665561020374298e-03 2.019745558500289917e-01 -1.516657322645187378e-01 1.117632389068603516e-01 -8.519699797034263611e-03 -2.263867259025573730e-01 2.376157343387603760e-01 2.975401580333709717e-01 1.903085969388484955e-02 6.001346185803413391e-02 1.025771275162696838e-01 9.189184010028839111e-02 -1.286682486534118652e-01 -7.550442218780517578e-02
-7.296591252088546753e-02 1.885893493890762329e-01 1.058726012706756592e-01 -6.458318233489990234e-02 1.194078698754310608e-01 1.503150016069412231e-01 2.547389268875122070e-01 -1.677487641572952271e-01 1.613994538784027100e-01 -2.962161600589752197e-01 2.491986900568008423e-01 -3.206835091114044189e-01 1.843214184045791626e-01 -8.296400308609008789e-02 1.293005794286727905e-01 -5.756642669439315796e-02 -3.656916692852973938e-02 1.261173337697982788e-01 3.958933055400848389e-01 -5.618721619248390198e-02 -2.296189591288566589e-02 1.849398165941238403e-01 2.108871936798095703e-01 -6.892063468694686890e-02 -1.471545845270156860e-01 2.611821293830871582e-01 3.901661932468414307e-02 2.651280462741851807e-01 2.218712419271469116e-01 2.311554551124572754e-02 -3.327213227748870850e-02 -2.419395744800567627e-02
-1.372774839401245117e-01 2.566702067852020264e-01 3.597671091556549072e-01 8.713593333959579468e-02 6.432078033685684204e-02 9.406968206167221069e-02 1.859066337347030640e-01 -2.041855007410049438e-01 7.857649028301239014e-02 -3.097349703311920166e-01 2.457727342844009399e-01 -1.869143545627593994e-01 -2.008760124444961548e-01 2.054508328437805176e-01 -1.865071058273315430e-01 4.370595142245292664e-02 -7.542534917593002319e-02 -8.345866203308105469e-02 6.929272413253784180e-02 2.025970071554183960e-01 -2.677890360355377197e-01 1.578788906335830688e-01 3.058389574289321899e-02 -1.520771235227584839e-01 2.816782295703887939e-01 3.986387327313423157e-02 -1.834504865109920502e-02 2.114030122756958008e-01 1.320728510618209839e-01 1.163403913378715515e-01 -1.801072806119918823e-01 -6.104102358222007751e-02
-1.813005059957504272e-01 -1.046335995197296143e-01 3.217164278030395508e-01 3.355915471911430359e-02 -1.683010905981063843e-01 3.980453312397003174e-02 7.911112904548645020e-02 -5.071564912796020508e-01 4.028978291898965836e-04 -2.975289225578308105e-01 1.087988764047622681e-01 -8.061265945434570312e-02 3.490869700908660889e-02 -2.259555160999298096e-01 1.291556209325790405e-01 -3.511283993721008301e-01 -7.260333001613616943e-02 8.622692897915840149e-03 6.499707698822021484e-02 1.879992932081222534e-01 -4.917449504137039185e-02 1.693908274173736572e-01 -9.932591021060943604e-02 -1.161739453673362732e-01 -1.456196755170822144e-01 -7.147815078496932983e-02 -1.988102644681930542e-01 1.319137662649154663e-01 2.474949955940246582e-01 1.059725061058998108e-01 -5.546178296208381653e-02 -2.973505854606628418e-02
2.797326771542429924e-03 1.256980895996093750e-01 3.378349840641021729e-01 8.988372981548309326e-02 -1.694540232419967651e-01 -4.717518761754035950e-02 2.695100009441375732e-01 -1.054583862423896790e-01 7.301186677068471909e-03 8.253299444913864136e-02 1.402088627219200134e-02 1.611060649156570435e-02 9.055349044501781464e-03 1.199056953191757202e-01 -6.664825137704610825e-03 -3.304059803485870361e-02 4.999957233667373657e-02 -3.008576333522796631e-01 1.541394889354705811e-01 2.449924200773239136e-01 -9.328651241958141327e-03 4.412128031253814697e-01 -1.497926283627748489e-02 -3.000510670244693756e-02 3.827283680438995361e-01 -2.712623402476310730e-02 3.968537598848342896e-02 3.228504955768585205e-01 4.129803553223609924e-02 -1.741168648004531860e-01 -2.552175521850585938e-01 3.883686289191246033e-02
1.405110508203506470e-01 -2.050469219684600830e-01 3.862441331148147583e-02 1.522073596715927124e-01 -1.685676425695419312e-01 -2.365370541810989380e-01 1.036434248089790344e-01 -1.296113878488540649e-01 4.812350869178771973e-02 -1.216455027461051941e-01 2.668508291244506836e-01 3.147285059094429016e-02 -2.466308511793613434e-02 4.486719146370887756e-03 1.262161135673522949e-01 -9.142896533012390137e-02 -1.848221756517887115e-02 -3.829385340213775635e-02 -1.943302713334560394e-02 7.295858860015869141e-02 9.459210932254791260e-02 4.675418436527252197e-01 5.869879573583602905e-02 6.993626803159713745e-02 -1.999135762453079224e-01 4.336954951286315918e-01 -2.494681067764759064e-02 3.623392879962921143e-01 1.873691380023956299e-01 1.577660590410232544e-01 1.156638488173484802e-01 -1.033579930663108826e-01
7.718562334775924683e-02 4.820756018161773682e-01 1.099330037832260132e-01 1.455993801355361938e-01 -1.269363611936569214e-01 1.350071579217910767e-01 -1.030700430274009705e-01 -2.719520926475524902e-01 -3.138302266597747803e-01 1.881644857348874211e-04 8.059858530759811401e-02 -2.764334380626678467e-01 2.888433933258056641e-01 1.897506415843963623e-02 -1.144593767821788788e-02 -5.653269961476325989e-02 2.827770262956619263e-02 7.979344576597213745e-03 8.989515714347362518e-03 1.343079060316085815e-01 2.641801163554191589e-02 2.622909247875213623e-01 -2.205070406198501587e-01 -2.383070737123489380e-01 5.412270128726959229e-02 2.368635497987270355e-02 1.047527641057968140e-01 1.219677552580833435e-01 2.822125554084777832e-01 9.191936999559402466e-02 -1.663040518760681152e-01 -4.405299201607704163e-02
1.285180896520614624e-01 3.379019498825073242e-01 2.440861761569976807e-01 1.581979691982269287e-01 -1.340074539184570312e-01 1.765051484107971191e-01 -4.805628675967454910e-03 -2.451521009206771851e-01 -2.393126934766769409e-01 -1.612342000007629395e-01 1.672735810279846191e-01 -1.055009514093399048e-01 1.667570918798446655e-01 -2.721741497516632080e-01 6.918882578611373901e-02 -1.208249479532241821e-02 6.283562630414962769e-02 6.148577108979225159e-02 4.952615499496459961e-02 8.631982654333114624e-02 -3.827856779098510742e-01 1.447273790836334229e-01 2.225728780031204224e-01 -4.485063627362251282e-02 -5.259477719664573669e-02 1.135034114122390747e-01 -2.917844057083129883e-02 3.609862029552459717e-01 1.939720064401626587e-01 -1.454774886369705200e-01 -5.731397494673728943e-02 2.699974365532398224e-02
-4.986687377095222473e-02 7.708574831485748291e-02 1.787616163492202759e-01 2.209352254867553711e-01 -1.358096115291118622e-02 2.314690202474594116e-01 2.390760928392410278e-02 -2.126491367816925049e-01 -5.421243235468864441e-02 -3.329318016767501831e-02 8.422596007585525513e-02 5.613135918974876404e-02 7.929344475269317627e-02 4.035003483295440674e-02 -1.611577123403549194e-01 -3.465813100337982178e-01 2.023133635520935059e-01 -3.371856212615966797e-01 -9.783951193094253540e-02 -7.167188823223114014e-02 6.502246856689453125e-02 4.168959558010101318e-01 1.333815157413482666e-01 -3.320637345314025879e-01 2.070547193288803101e-01 -3.618134930729866028e-02 -1.754481941461563110e-01 2.243020981550216675e-01 3.617595508694648743e-02 1.192464828491210938e-01 -1.177055537700653076e-01 1.134571209549903870e-01
-2.880505025386810303e-01 5.284791812300682068e-02 2.931029200553894043e-01 1.143302842974662781e-01 -1.062148809432983398e-02 4.680550098419189453e-02 2.136562168598175049e-01 -2.459886819124221802e-01 -1.855663806200027466e-01 -1.062228158116340637e-02 -4.403791204094886780e-02 1.423749327659606934e-01 1.173960510641336441e-02 5.779975280165672302e-02 2.467164695262908936e-01 -1.346606314182281494e-01 1.566223800182342529e-01 -2.365382462739944458e-01 -1.638418436050415039e-01 1.335718296468257904e-02 -7.448515295982360840e-02 3.676349520683288574e-01 -9.533438831567764282e-02 -3.292542099952697754e-01 2.036261856555938721e-01 9.523551911115646362e-02 -1.934170350432395935e-02 3.207186460494995117e-01 -2.562869526445865631e-02 2.170734256505966187e-01 -1.469211187213659286e-02 -9.281613864004611969e-03
-1.428412944078445435e-01 2.091020494699478149e-01 2.227140367031097412e-01 -1.973222941160202026e-02 -9.045487269759178162e-03 1.112834177911281586e-02 2.125944793224334717e-01 -1.418580561876296997e-01 1.863668300211429596e-02 1.355214416980743408e-01 1.281722337007522583e-01 -1.835548877716064453e-01 1.145951747894287109e-01 1.016744077205657959e-01 8.341219276189804077e-02 -3.538158833980560303e-01 1.687589660286903381e-02 -2.247579395771026611e-01 -2.476639300584793091e-01 -2.422012947499752045e-02 -1.266390830278396606e-01 4.191723763942718506e-01 -2.163204103708267212e-01 -3.406805396080017090e-01 1.303768483921885490e-03 -6.486983597278594971e-02 8.492911607027053833e-02 3.147603571414947510e-01 3.411488607525825500e-02 1.135006397962570190e-01 5.044564977288246155e-02 3.867279738187789917e-02
-1.409920305013656616e-01 1.344836801290512085e-01 -1.197071820497512817e-01 -1.326614171266555786e-01 8.014401420950889587e-03 -2.142021358013153076e-01 -6.940057128667831421e-02 -1.719674170017242432e-01 -1.003369912505149841e-01 -5.121747255325317383e-01 5.290471017360687256e-02 -2.940746210515499115e-02 1.474108695983886719e-01 -1.280789673328399658e-01 1.469348073005676270e-01 -1.005958318710327148e-01 -2.138399332761764526e-01 -6.415178626775741577e-02 -2.025587856769561768e-02 2.331228405237197876e-01 9.020195901393890381e-02 4.717979729175567627e-01 -4.671496897935867310e-02 -1.880655065178871155e-02 1.834664642810821533e-01 5.032035335898399353e-02 -1.183521077036857605e-01 1.436478793621063232e-01 2.008606493473052979e-01 -3.141054511070251465e-02 -1.735614240169525146e-01 1.540073752403259277e-01
-1.830944716930389404e-01 2.664286829531192780e-02 -3.795175254344940186e-02 -2.071303278207778931e-01 1.646459251642227173e-01 4.989378899335861206e-02 1.707878112792968750e-01 -2.996927797794342041e-01 -3.263541460037231445e-01 -2.172868996858596802e-01 -1.481479965150356293e-02 -1.333465576171875000e-01 -1.788411885499954224e-01 -1.439493447542190552e-01 1.899321973323822021e-01 -5.031701549887657166e-02 4.752808064222335815e-02 1.157810725271701813e-02 -1.889998018741607666e-01 3.526401221752166748e-01 -1.934616081416606903e-02 3.239675462245941162e-01 1.676598340272903442e-01 -6.563198566436767578e-02 1.154420971870422363e-01 -6.695844233036041260e-02 -9.812982752919197083e-03 2.265389114618301392e-01 1.703347861766815186e-01 2.405890524387359619e-01 -1.945144981145858765e-01 -1.250333189964294434e-01
-1.595409214496612549e-01 4.777967929840087891e-02 3.923147320747375488e-01 -1.378654390573501587e-01 -7.339067012071609497e-02 -4.727039486169815063e-02 8.139077574014663696e-02 -2.992957271635532379e-02 2.064868062734603882e-01 -2.800976485013961792e-02 -1.041586697101593018e-01 -2.590284049510955811e-01 9.577265381813049316e-02 1.238268315792083740e-01 2.294292151927947998e-01 -1.998582929372787476e-01 -4.593999311327934265e-02 -2.548282779753208160e-02 3.185960650444030762e-01 -2.821083739399909973e-02 -1.546276062726974487e-01 2.865082323551177979e-01 1.211455315351486206e-01 -3.085125684738159180e-01 1.723610907793045044e-01 2.252487689256668091e-01 1.885385811328887939e-01 2.712532877922058105e-01 -1.803017780184745789e-02 1.312564462423324585e-01 1.130689680576324463e-01 -7.022768259048461914e-02
4.893087595701217651e-02 -1.728311032056808472e-01 2.407640684396028519e-03 1.038737371563911438e-01 -8.376509696245193481e-02 4.803688079118728638e-02 1.183111034333705902e-02 -1.093850955367088318e-01 -1.718453466892242432e-01 -1.361876428127288818e-01 2.391624152660369873e-01 -3.981465473771095276e-03 -1.591548770666122437e-01 1.193377748131752014e-01 1.258682906627655029e-01 -7.150943856686353683e-03 3.349083289504051208e-02 -1.363338530063629150e-01 8.658537268638610840e-02 -1.361449807882308960e-01 1.364147812128067017e-01 5.382504463195800781e-01 9.555838257074356079e-02 6.133710592985153198e-02 -7.842729799449443817e-03 4.713808596134185791e-01 -7.277094572782516479e-02 3.199612200260162354e-01 1.270292997360229492e-01 2.126153260469436646e-01 8.059371262788772583e-02 -1.001285389065742493e-01
-1.594247370958328247e-01 4.350682720541954041e-02 1.865506492322310805e-04 -1.075027063488960266e-01 9.654792398214340210e-02 -7.596602290868759155e-02 3.779103755950927734e-01 -1.174911856651306152e-01 -1.904687434434890747e-01 -1.481705009937286377e-01 3.228860199451446533e-01 -4.302554130554199219e-01 2.972760200500488281e-01 5.453862249851226807e-03 -1.054868772625923157e-01 5.042752251029014587e-02 1.156247630715370178e-01 -1.096629537642002106e-02 1.526414304971694946e-01 -6.734246760606765747e-02 -1.360733248293399811e-02 8.078578114509582520e-02 3.974446654319763184e-01 -1.850473731756210327e-01 -8.151040226221084595e-02 1.548420786857604980e-01 2.422335930168628693e-02 1.590727716684341431e-01 1.598332822322845459e-01 2.301829308271408081e-02 -1.207362487912178040e-01 4.832481965422630310e-02
-3.573415428400039673e-02 -1.640391051769256592e-01 3.532784059643745422e-02 4.572882875800132751e-02 -1.480146050453186035e-01 -1.965610086917877197e-01 -8.527433872222900391e-02 -9.531310945749282837e-02 -9.939743578433990479e-02 -1.311565339565277100e-01 2.138818949460983276e-01 1.086899563670158386e-01 1.322140395641326904e-01 -1.053482815623283386e-01 6.425108760595321655e-02 -9.506686776876449585e-02 6.780397891998291016e-02 -1.752078235149383545e-01 1.606146395206451416e-01 -1.518742442131042480e-01 1.012025251984596252e-01 5.918390750885009766e-01 1.139693856239318848e-01 3.273592516779899597e-02 -7.049152627587318420e-03 3.431255221366882324e-01 1.050996184349060059e-01 2.968801259994506836e-01 1.630814820528030396e-01 1.932475902140140533e-02 -2.489933073520660400e-01 -2.278634160757064819e-02
-2.706927359104156494e-01 1.722447425127029419e-01 9.386248886585235596e-03 -1.104366332292556763e-01 -8.887121081352233887e-02 -5.854295939207077026e-02 1.624825894832611084e-01 -4.064619913697242737e-02 -5.176475644111633301e-02 -1.299415826797485352e-01 8.947808295488357544e-02 1.894829981029033661e-02 -6.576602905988693237e-02 -8.587393909692764282e-02 7.326622027903795242e-03 -1.684176027774810791e-01 2.161175757646560669e-01 -3.467682301998138428e-01 -2.105692178010940552e-01 2.430134862661361694e-01 1.550415456295013428e-01 3.255737125873565674e-01 1.224422478117048740e-03 -1.348247230052947998e-01 1.735759377479553223e-01 9.047469496726989746e-02 -7.038477342575788498e-03 4.007665514945983887e-01 2.175874412059783936e-01 1.180156320333480835e-01 -1.736593842506408691e-01 2.614855766296386719e-01
-3.412552922964096069e-02 1.045442894101142883e-01 1.298196613788604736e-01 2.205222696065902710e-01 -5.887691304087638855e-02 -1.576720923185348511e-01 2.592571079730987549e-01 1.082434803247451782e-01 1.154186204075813293e-01 -1.235749796032905579e-01 2.916405797004699707e-01 -4.030204415321350098e-01 2.804421484470367432e-01 -3.362448886036872864e-02 2.052680961787700653e-02 -4.240397736430168152e-02 2.502047643065452576e-02 -1.750357151031494141e-01 1.583591401576995850e-01 6.356815248727798462e-02 9.446112811565399170e-02 1.987115442752838135e-01 -3.765607252717018127e-02 -1.495966464281082153e-01 2.528949677944183350e-01 3.519953787326812744e-01 2.951750755310058594e-01 1.253313869237899780e-01 1.744235157966613770e-01 3.315478935837745667e-02 1.583293266594409943e-02 -4.517038539052009583e-02
1.662926971912384033e-01 -4.992619901895523071e-02 1.936543434858322144e-01 -1.907286047935485840e-01 -3.277017921209335327e-02 -9.791102260351181030e-02 1.395460069179534912e-01 -1.612853854894638062e-01 -2.572232484817504883e-01 -1.710678823292255402e-02 5.155535787343978882e-02 -1.179481577128171921e-02 3.313173055648803711e-01 1.258640587329864502e-01 -6.915552541613578796e-03 -1.566778123378753662e-01 -1.095547974109649658e-01 6.504516303539276123e-02 -1.728380769491195679e-01 2.626006603240966797e-01 7.426664978265762329e-02 4.290910959243774414e-01 3.078444302082061768e-01 -8.090794086456298828e-02 -8.202368766069412231e-02 -8.431483805179595947e-02 -1.223096176981925964e-01 -9.901277720928192139e-03 4.004217982292175293e-01 -6.615081429481506348e-02 -1.327038407325744629e-01 5.597646161913871765e-02
-8.340971916913986206e-02 -1.131084710359573364e-01 2.413637042045593262e-01 -5.585470423102378845e-02 -1.498905569314956665e-01 -7.928188145160675049e-02 3.361352160573005676e-02 -1.470490247011184692e-01 -4.706272482872009277e-02 -6.949157267808914185e-02 2.137575149536132812e-01 1.110421419143676758e-01 -5.318565294146537781e-02 1.466473788022994995e-01 7.612443715333938599e-02 -1.090086176991462708e-01 -9.096714109182357788e-02 -1.344242542982101440e-01 3.422567993402481079e-02 -2.254183739423751831e-01 1.599720418453216553e-01 4.696579277515411377e-01 1.444202065467834473e-01 -6.829688698053359985e-02 -9.633012115955352783e-02 4.260967969894409180e-01 1.253874897956848145e-01 3.994252681732177734e-01 -1.697955466806888580e-02 1.059076413512229919e-01 -1.489413902163505554e-02 -1.801118701696395874e-01
1.070676296949386597e-01 1.018044278025627136e-01 3.398830071091651917e-02 1.928858458995819092e-01 1.618611216545104980e-01 -2.451258338987827301e-02 3.276866376399993896e-01 -3.905836641788482666e-01 -3.219751641154289246e-02 -4.012399876955896616e-04 7.416377216577529907e-02 -3.428466618061065674e-01 2.132577449083328247e-02 -3.550110012292861938e-02 6.190311908721923828e-02 -1.745406687259674072e-01 1.768488734960556030e-01 -9.634739160537719727e-02 -2.050378918647766113e-02 1.417007148265838623e-01 2.547500729560852051e-01 3.092320263385772705e-01 2.473124414682388306e-01 -1.640860736370086670e-01 2.070716321468353271e-01 -6.177105754613876343e-02 -9.613704681396484375e-02 6.032014265656471252e-02 -1.068392023444175720e-02 2.637110352516174316e-01 1.001215502619743347e-01 2.099075913429260254e-01
1.072536408901214600e-02 -3.192244470119476318e-02 8.858199417591094971e-02 -1.320712119340896606e-01 4.195255413651466370e-02 1.043985784053802490e-01 2.130238562822341919e-01 -1.808332055807113647e-01 3.446095436811447144e-02 -2.189695090055465698e-01 3.907993137836456299e-01 -3.159737288951873779e-01 2.163536101579666138e-01 -1.038186326622962952e-01 5.082245916128158569e-02 4.655516520142555237e-02 1.158546190708875656e-02 1.694827340543270111e-02 1.562473028898239136e-01 -3.064102865755558014e-02 -3.010720014572143555e-02 1.401125788688659668e-01 1.947117298841476440e-01 -1.889950335025787354e-01 -8.898393064737319946e-02 3.475042581558227539e-01 2.365279048681259155e-01 3.531259894371032715e-01 2.887358367443084717e-01 4.098714888095855713e-02 -3.146454319357872009e-02 -5.915061756968498230e-02
1.593679934740066528e-01 1.100009190849959850e-03 1.228985190391540527e-01 -2.538579404354095459e-01 1.329391747713088989e-01 -1.714041978120803833e-01 4.274445772171020508e-02 -1.929147541522979736e-01 -1.056645959615707397e-01 -3.129549026489257812e-01 2.444128692150115967e-01 1.106426417827606201e-01 1.931392997503280640e-01 1.406741887331008911e-01 1.444483269006013870e-02 -1.030827686190605164e-01 1.444708406925201416e-01 -1.781462579965591431e-01 -4.636391624808311462e-02 -2.920472808182239532e-02 1.634510755538940430e-01 2.872012257575988770e-01 1.880768388509750366e-01 -6.161896511912345886e-02 1.897588670253753662e-01 3.403948843479156494e-01 1.775201708078384399e-01 2.234026342630386353e-01 3.372024595737457275e-01 7.435148209333419800e-02 4.086653143167495728e-02 4.197021573781967163e-02
1.144560799002647400e-01 -1.950483396649360657e-02 1.188248768448829651e-01 -5.695421993732452393e-02 -2.925748471170663834e-03 -1.689769625663757324e-01 -2.124587632715702057e-02 -3.223456442356109619e-01 4.103048890829086304e-02 -3.795610964298248291e-01 4.092532023787498474e-02 3.830627724528312683e-02 -1.531892716884613037e-01 2.646679282188415527e-01 2.046471238136291504e-01 -5.613873898983001709e-02 -2.659579738974571228e-02 -1.461335569620132446e-01 1.079484373331069946e-01 -6.381516903638839722e-02 7.500901073217391968e-02 4.416380822658538818e-01 1.755967736244201660e-01 9.029011428356170654e-02 1.062859296798706055e-01 2.910014688968658447e-01 -3.776411060243844986e-03 2.509580552577972412e-01 1.825573593378067017e-01 2.514084875583648682e-01 -3.009280003607273102e-02 -1.222266778349876404e-01
-4.389793053269386292e-02 6.867545843124389648e-02 2.173256576061248779e-01 3.239400684833526611e-02 7.703699916601181030e-02 1.996153444051742554e-01 3.402289748191833496e-01 -2.141989022493362427e-01 -1.074531748890876770e-01 -7.156373560428619385e-02 -3.050108067691326141e-02 -2.965540811419487000e-02 3.317459225654602051e-01 1.224629655480384827e-01 3.341012001037597656e-01 1.452763527631759644e-01 2.181491851806640625e-01 -2.042116522789001465e-01 -1.967276930809020996e-01 2.883493006229400635e-01 2.614288590848445892e-02 3.331201672554016113e-01 -9.014516323804855347e-02 -1.032966226339340210e-01 2.207106202840805054e-01 9.728290885686874390e-02 4.881999921053647995e-03 1.450664848089218140e-01 7.949003577232360840e-02 1.381309181451797485e-01 7.996644824743270874e-02 9.367027133703231812e-02
1.587813645601272583e-01 -3.611239418387413025e-02 4.593634046614170074e-03 -2.021467089653015137e-01 -5.851486325263977051e-02 -1.281021982431411743e-01 8.808080106973648071e-02 -3.317436575889587402e-01 -4.262766242027282715e-02 -3.393805921077728271e-01 1.157660484313964844e-01 -7.948351651430130005e-02 -1.182338781654834747e-02 2.053727507591247559e-01 2.741011977195739746e-01 -1.090563759207725525e-01 2.076069079339504242e-02 -2.669678814709186554e-02 7.790660485625267029e-03 -7.402852922677993774e-02 1.769414842128753662e-01 2.802464067935943604e-01 1.630985587835311890e-01 1.698247492313385010e-01 6.123020499944686890e-02 3.615963757038116455e-01 8.490357547998428345e-02 3.166080713272094727e-01 2.008266299962997437e-01 1.861275732517242432e-01 -1.417183727025985718e-01 -1.411161869764328003e-01
-1.248593907803297043e-02 1.021352335810661316e-01 1.645646840333938599e-01 -2.157545275986194611e-02 -1.287184804677963257e-01 1.602309644222259521e-01 6.567293405532836914e-02 -7.333903014659881592e-02 1.383752673864364624e-01 7.400184869766235352e-02 -4.504192993044853210e-02 -3.115205168724060059e-01 2.905281484127044678e-01 5.976587161421775818e-02 -1.484062708914279938e-02 2.129802554845809937e-01 -9.479599446058273315e-02 -2.015756219625473022e-01 1.190043315291404724e-01 1.674395650625228882e-01 1.889852881431579590e-01 3.771911561489105225e-01 8.194673806428909302e-02 -5.286046117544174194e-02 -1.154365986585617065e-01 2.158867567777633667e-01 1.387770920991897583e-01 2.274575382471084595e-01 4.065779149532318115e-01 -2.099060863256454468e-01 -6.461203098297119141e-02 1.699693650007247925e-01
1.392740756273269653e-01 -9.608548879623413086e-02 -8.860377222299575806e-02 6.584418565034866333e-02 5.011845007538795471e-02 -1.433233320713043213e-01 3.159049749374389648e-01 9.464883059263229370e-02 2.078069299459457397e-01 -3.730862736701965332e-01 1.585920155048370361e-01 -2.752853929996490479e-01 -1.652510166168212891e-01 2.024949789047241211e-01 2.041251361370086670e-01 1.907398551702499390e-01 2.536853402853012085e-02 -4.376712441444396973e-02 1.945835724472999573e-02 6.155381724238395691e-02 6.761325150728225708e-02 4.882325232028961182e-01 2.168347984552383423e-01 -1.564628332853317261e-01 3.823934122920036316e-02 8.252626657485961914e-02 -1.173546984791755676e-01 1.925492882728576660e-01 8.313028514385223389e-02 6.292854994535446167e-02 2.698342874646186829e-02 -7.628260552883148193e-02
8.762920647859573364e-02 1.299433261156082153e-01 1.554552763700485229e-01 7.152252364903688431e-03 -3.715099394321441650e-02 -3.589736223220825195e-01 -1.715534366667270660e-02 -2.540311813354492188e-01 -1.573590910993516445e-03 -1.369654387235641479e-01 3.146514296531677246e-01 -1.011735498905181885e-01 -3.549432754516601562e-02 6.671588867902755737e-02 2.753756009042263031e-02 1.591425761580467224e-02 -1.323943287134170532e-01 -4.021067023277282715e-01 1.117883399128913879e-01 -1.584047526121139526e-01 2.465356290340423584e-01 9.961349517107009888e-02 1.457902640104293823e-01 -1.100862771272659302e-01 -5.016123503446578979e-02 1.961862593889236450e-01 1.723466217517852783e-01 3.088417351245880127e-01 2.321268320083618164e-01 2.062379866838455200e-01 1.389637589454650879e-01 -1.368250548839569092e-01
-3.350940346717834473e-01 1.720254570245742798e-01 1.050348430871963501e-01 9.318939596414566040e-02 -1.607370078563690186e-01 -1.409854888916015625e-01 6.479956954717636108e-02 -4.639980792999267578e-01 1.047621518373489380e-01 -2.790100276470184326e-01 -1.536266785115003586e-02 4.628999903798103333e-02 -1.159006878733634949e-01 -1.140215918421745300e-01 2.283585816621780396e-01 -2.572724819183349609e-01 -1.299529336392879486e-02 -2.463218867778778076e-01 -1.128690987825393677e-01 1.545971632003784180e-01 6.769446283578872681e-02 2.686993181705474854e-01 8.212709799408912659e-03 -1.646266877651214600e-01 -8.017232269048690796e-02 -3.677661716938018799e-02 -4.509503766894340515e-02 2.349808365106582642e-01 -2.662903070449829102e-02 2.559942007064819336e-01 -6.437604874372482300e-02 -1.935684308409690857e-02
2.530862092971801758e-01 3.540003895759582520e-01 7.745465263724327087e-03 -1.725761741399765015e-01 1.185061037540435791e-01 -2.006968259811401367e-01 2.846419811248779297e-01 -1.278815120458602905e-01 5.819637700915336609e-02 -4.045626819133758545e-01 1.008188426494598389e-01 -7.525485474616289139e-03 -1.164295524358749390e-02 -9.223754703998565674e-02 6.719538569450378418e-02 -1.397935003042221069e-01 -7.488133758306503296e-02 -2.686580419540405273e-01 1.941128671169281006e-01 -1.605808362364768982e-02 1.137907877564430237e-01 3.175663650035858154e-01 -2.026985585689544678e-01 8.693091571331024170e-02 9.798140823841094971e-02 2.087152004241943359e-01 -2.076873481273651123e-01 -2.235771343111991882e-02 1.984527707099914551e-01 4.304913431406021118e-02 2.293361164629459381e-02 4.888883605599403381e-02
-9.284060448408126831e-02 7.322064042091369629e-02 2.766371071338653564e-01 1.471234858036041260e-01 1.673915535211563110e-01 1.743030995130538940e-01 1.256840527057647705e-01 -1.738453507423400879e-01 1.474557369947433472e-01 -1.618028879165649414e-01 1.486559361219406128e-01 -7.064467668533325195e-02 1.387486010789871216e-01 6.142375990748405457e-03 5.310824513435363770e-02 1.431074086576700211e-02 -1.207082718610763550e-01 -7.735106348991394043e-02 1.977885067462921143e-01 1.348561197519302368e-01 -2.272175811231136322e-02 3.869305551052093506e-01 4.243692383170127869e-03 -9.543320536613464355e-02 9.086500108242034912e-02 2.157494127750396729e-01 -1.812374740839004517e-01 2.914857864379882812e-01 2.909598052501678467e-01 -3.605201840400695801e-01 1.808541566133499146e-01 1.700765043497085571e-01
8.451196551322937012e-02 -2.837161719799041748e-01 1.207192540168762207e-01 -8.534799516201019287e-02 -4.173127934336662292e-02 -7.490621507167816162e-02 -6.480851024389266968e-02 -2.193332612514495850e-01 1.488734632730484009e-01 -2.343553751707077026e-01 4.584510624408721924e-02 3.418337926268577576e-02 1.080445200204849243e-01 6.581293046474456787e-02 1.119201257824897766e-02 -1.143357381224632263e-01 1.768873333930969238e-01 -3.196682035923004150e-01 -1.227695494890213013e-02 -1.194974109530448914e-01 1.812591589987277985e-02 4.516631662845611572e-01 1.641809493303298950e-01 2.794349379837512970e-02 1.234404891729354858e-01 4.356224834918975830e-01 -8.939953148365020752e-02 1.743236929178237915e-01 1.922683715820312500e-01 1.501719206571578979e-01 -1.689285784959793091e-01 -9.936899691820144653e-02
-1.635345220565795898e-01 2.258738428354263306e-01 1.417378783226013184e-01 -6.289301067590713501e-02 -6.054977327585220337e-02 -5.825621634721755981e-02 -1.034699473530054092e-02 -2.777112275362014771e-02 -3.739263489842414856e-02 -8.588210679590702057e-03 1.300423592329025269e-01 -7.843807339668273926e-02 -4.133478738367557526e-03 -4.115072637796401978e-02 1.172847300767898560e-01 -2.449033856391906738e-01 1.591981649398803711e-01 -1.951426118612289429e-01 -1.963086426258087158e-01 2.059619277715682983e-01 2.395366430282592773e-01 3.448937535285949707e-01 1.154442802071571350e-01 -2.123582810163497925e-01 2.452532202005386353e-01 -6.469406187534332275e-02 -3.530988991260528564e-01 3.724650740623474121e-01 9.350919723510742188e-02 2.386652380228042603e-01 -1.152879931032657623e-02 1.325072348117828369e-01
-1.317681930959224701e-02 1.090430170297622681e-01 -3.918987885117530823e-02 1.501652747392654419e-01 3.918472528457641602e-01 2.249984294176101685e-01 4.224376007914543152e-02 -3.839113563299179077e-02 1.718270331621170044e-01 -1.090935841202735901e-01 1.279201209545135498e-01 -2.261043339967727661e-01 -4.345040023326873779e-02 -7.208392769098281860e-02 4.302141442894935608e-02 1.337371468544006348e-01 -8.911930024623870850e-02 -1.404933780431747437e-01 1.353603303432464600e-01 -2.200701385736465454e-01 2.930985987186431885e-01 4.830916225910186768e-01 2.958847582340240479e-01 -8.270864188671112061e-02 2.118198014795780182e-02 3.174512684345245361e-01 -6.926274299621582031e-02 2.177259139716625214e-02 4.661649093031883240e-02 5.431782454252243042e-02 2.370244450867176056e-02 -2.007627673447132111e-02
7.798125594854354858e-02 3.191008418798446655e-02 9.342533349990844727e-02 1.217195019125938416e-02 -1.117874868214130402e-02 1.685608178377151489e-01 5.161503795534372330e-03 -1.293024271726608276e-01 -1.977238059043884277e-01 -2.646722495555877686e-01 1.107958853244781494e-01 -3.234627246856689453e-01 2.159464210271835327e-01 -1.086602807044982910e-01 -2.605582475662231445e-01 -1.121916249394416809e-02 -1.391743421554565430e-01 -6.390586495399475098e-02 7.270895689725875854e-02 -1.099036633968353271e-01 -5.541943758726119995e-02 1.741687804460525513e-01 -7.170812785625457764e-02 -2.462840080261230469e-01 8.978512138128280640e-02 1.677599698305130005e-01 -1.828037053346633911e-01 5.869544744491577148e-01 -4.806152731180191040e-02 -1.489215940237045288e-01 4.273701459169387817e-02 -7.589639723300933838e-02
5.024785175919532776e-02 -3.270903602242469788e-02 7.836846262216567993e-02 -3.978823125362396240e-02 -1.436198204755783081e-01 -3.118347190320491791e-02 9.241157770156860352e-02 -7.514088600873947144e-02 1.327469293028116226e-02 -2.636027932167053223e-01 1.337290257215499878e-01 9.315169602632522583e-02 1.574274003505706787e-01 1.627933979034423828e-01 8.754321932792663574e-02 -1.884708106517791748e-01 1.116641312837600708e-01 -1.718822866678237915e-01 -8.827355504035949707e-02 -1.154124140739440918e-01 1.160792633891105652e-01 5.127838253974914551e-01 2.293313108384609222e-02 6.630979478359222412e-02 -3.892597183585166931e-02 4.399807751178741455e-01 -2.367588691413402557e-03 4.081339240074157715e-01 4.824857041239738464e-02 1.964005827903747559e-01 -7.807822525501251221e-02 -9.517439454793930054e-02
-1.912206262350082397e-01 -2.522094547748565674e-02 2.878192067146301270e-01 6.704100966453552246e-02 3.205036744475364685e-02 1.284545361995697021e-01 2.637211680412292480e-01 -4.075498282909393311e-01 -2.248336188495159149e-02 -1.397940665483474731e-01 7.192502170801162720e-02 1.142789348959922791e-01 3.180777728557586670e-01 -3.586066141724586487e-02 -1.679290086030960083e-03 -4.580964799970388412e-03 4.120614007115364075e-02 -8.235389739274978638e-02 -1.667176634073257446e-01 2.909311056137084961e-01 -1.803910136222839355e-01 4.032011926174163818e-01 7.754981517791748047e-02 -2.345116995275020599e-02 1.978216320276260376e-01 1.829647719860076904e-01 1.111435890197753906e-02 2.500741183757781982e-01 -9.985063225030899048e-02 8.171143382787704468e-02 -4.463561251759529114e-02 -7.089085876941680908e-02
1.526925265789031982e-01 -6.238214671611785889e-02 3.827447444200515747e-02 -1.073594540357589722e-01 1.121352016925811768e-01 -2.748612463474273682e-01 9.122834354639053345e-02 -3.073278367519378662e-01 -4.418087005615234375e-02 -3.553553223609924316e-01 3.403257206082344055e-02 -3.501803055405616760e-02 -1.503539085388183594e-01 2.945092916488647461e-01 1.206804662942886353e-01 -1.660526990890502930e-01 5.297231301665306091e-02 -9.901725500822067261e-02 8.638167381286621094e-02 9.756973013281822205e-03 4.133984446525573730e-02 3.673259615898132324e-01 2.071053832769393921e-01 -2.524790167808532715e-02 1.261621117591857910e-01 1.909767389297485352e-01 9.951062500476837158e-03 2.365010976791381836e-01 2.245743423700332642e-01 2.851912677288055420e-01 -2.024590596556663513e-02 -2.141964882612228394e-01
-1.065515819936990738e-02 2.257025986909866333e-02 4.410653412342071533e-01 1.929811984300613403e-01 5.119400098919868469e-02 1.667836308479309082e-01 8.531888574361801147e-02 -1.294168978929519653e-01 1.013899818062782288e-01 -1.910821497440338135e-01 6.302644498646259308e-03 -9.586131572723388672e-02 5.205010250210762024e-02 -5.639191344380378723e-02 1.097829639911651611e-01 1.143272127956151962e-02 6.215973943471908569e-02 6.366533786058425903e-02 1.305615454912185669e-01 -7.521155476570129395e-02 1.080062165856361389e-01 4.372670948505401611e-01 1.540305763483047485e-01 -5.964334681630134583e-02 2.035900056362152100e-01 1.398898959159851074e-01 -1.096443161368370056e-01 1.885056048631668091e-01 2.844537198543548584e-01 -2.882644236087799072e-01 2.137194722890853882e-01 2.449612617492675781e-01
-8.231774717569351196e-02 -1.792824268341064453e-01 1.117256581783294678e-01 -2.799668721854686737e-02 -8.169270306825637817e-02 -1.485687494277954102e-01 -7.257673144340515137e-02 -5.396816879510879517e-02 -3.483429178595542908e-02 -2.225566655397415161e-01 2.064132243394851685e-01 5.426460132002830505e-02 1.740734875202178955e-01 2.222707569599151611e-01 2.123246639966964722e-01 -1.931063681840896606e-01 -1.644651219248771667e-02 -1.611618548631668091e-01 -8.568739145994186401e-02 -4.492120444774627686e-02 1.344422847032546997e-01 5.658501386642456055e-01 1.174045652151107788e-01 2.635037712752819061e-02 4.158461466431617737e-02 3.233522176742553711e-01 -4.382589366286993027e-03 1.767380535602569580e-01 2.550893127918243408e-01 2.177722603082656860e-01 1.333435904234647751e-02 -1.181411817669868469e-01
-5.437368154525756836e-02 2.657186388969421387e-01 1.148000657558441162e-01 -1.220090966671705246e-02 2.026685029268264771e-01 -7.388444151729345322e-03 5.527876690030097961e-02 -2.187540382146835327e-01 -1.900812089443206787e-01 -1.347147300839424133e-02 1.691716760396957397e-01 -1.720566451549530029e-01 4.060660675168037415e-02 -8.157610893249511719e-02 1.328598260879516602e-01 -2.294896841049194336e-01 2.340658456087112427e-01 -9.134691208600997925e-02 1.104716658592224121e-01 2.377074062824249268e-01 1.945588439702987671e-01 4.740694761276245117e-01 1.309325695037841797e-01 -1.964081525802612305e-01 2.891788780689239502e-01 -1.462631225585937500e-01 1.649874001741409302e-01 5.412448942661285400e-02 7.056558970361948013e-03 1.533064246177673340e-01 -1.975808590650558472e-01 -1.550247659906744957e-03
-1.089466437697410583e-01 6.571856886148452759e-02 4.105312526226043701e-01 -6.517504900693893433e-02 -3.840068355202674866e-02 2.561351656913757324e-01 1.956491172313690186e-01 -2.153547704219818115e-01 6.142684072256088257e-02 2.585634216666221619e-02 1.914083585143089294e-02 -4.103184640407562256e-01 -8.975987136363983154e-02 -2.155385166406631470e-01 3.190760910511016846e-01 -8.027744479477405548e-03 -5.834036692976951599e-02 -2.703011408448219299e-02 4.147058725357055664e-02 2.271736562252044678e-01 2.762406170368194580e-01 3.083856105804443359e-01 -9.472833946347236633e-03 -2.012235373258590698e-01 1.086245179176330566e-01 1.120501682162284851e-01 -1.888948865234851837e-02 1.081491168588399887e-02 3.369273990392684937e-02 -1.551912724971771240e-01 8.087854087352752686e-02 6.076489016413688660e-02
-7.678353041410446167e-02 1.681787669658660889e-01 2.994853556156158447e-01 9.090482443571090698e-02 9.889225661754608154e-02 8.549273945391178131e-03 2.219261080026626587e-01 -2.391035109758377075e-01 -1.938439160585403442e-01 -3.457326069474220276e-02 -1.201009526848793030e-01 -3.683240339159965515e-02 -8.530055731534957886e-02 4.816345870494842529e-02 -2.497209422290325165e-02 -3.291444778442382812e-01 7.538145780563354492e-02 -2.445089817047119141e-01 -1.390888243913650513e-01 2.142316997051239014e-01 1.505218297243118286e-01 1.299936622381210327e-01 -2.332530729472637177e-02 -3.696013391017913818e-01 7.216773927211761475e-02 2.643681131303310394e-02 -3.625180423259735107e-01 2.493097633123397827e-01 2.252686023712158203e-01 -1.296090930700302124e-01 -5.801673047244548798e-03 6.333401054143905640e-02
-1.813239902257919312e-01 2.988031506538391113e-01 2.608907818794250488e-01 -1.043560206890106201e-01 4.056403879076242447e-03 8.572594076395034790e-02 9.117413312196731567e-02 -1.262914240360260010e-01 1.457884721457958221e-02 -1.853457242250442505e-01 7.015267759561538696e-02 5.654632579535245895e-03 7.185949385166168213e-02 1.491893641650676727e-02 2.950844168663024902e-01 -1.514202505350112915e-01 9.428900480270385742e-02 1.365233957767486572e-01 -2.830068469047546387e-01 8.175030350685119629e-02 -1.084386929869651794e-01 2.612771987915039062e-01 2.290692031383514404e-01 -3.942613024264574051e-03 -2.049227505922317505e-01 -8.265747874975204468e-02 -1.354357898235321045e-01 -5.047697573900222778e-02 1.895078420639038086e-01 4.165745675563812256e-01 -2.124941051006317139e-01 -2.030087262392044067e-01
-2.645208537578582764e-01 -9.903981536626815796e-02 -1.004028785973787308e-02 2.925851568579673767e-02 -8.444666117429733276e-02 6.665708869695663452e-02 3.304107114672660828e-02 -2.545047700405120850e-01 1.533483415842056274e-01 -3.189146816730499268e-01 2.226406484842300415e-01 2.070427499711513519e-02 -3.097222186625003815e-02 -9.365316480398178101e-02 -8.509201556444168091e-02 -2.141342461109161377e-01 -3.033181838691234589e-02 1.637869030237197876e-01 -6.036438792943954468e-02 1.255259010940790176e-02 2.564277350902557373e-01 4.270696640014648438e-01 2.662062831223011017e-02 -2.628197669982910156e-01 -1.851762235164642334e-01 3.931794315576553345e-02 6.758101750165224075e-03 1.298449188470840454e-01 4.417219758033752441e-01 -5.462497100234031677e-02 8.594154380261898041e-03 -5.821035802364349365e-02
-5.427400581538677216e-03 1.441682279109954834e-01 2.711438834667205811e-01 6.548849493265151978e-02 8.501926809549331665e-02 7.733251899480819702e-02 4.285785555839538574e-02 -3.687107264995574951e-01 -1.351996213197708130e-01 -1.488633900880813599e-01 7.440660893917083740e-02 -2.092440426349639893e-01 -4.051750898361206055e-02 -1.780206337571144104e-03 3.850697353482246399e-02 -2.395400963723659515e-02 2.216157466173171997e-01 6.199753656983375549e-02 8.340945839881896973e-02 2.803741693496704102e-01 -8.385721594095230103e-02 4.494485259056091309e-01 -2.255808115005493164e-01 -1.371904015541076660e-01 2.852597236633300781e-01 -1.567464321851730347e-01 -2.038326561450958252e-01 1.439332496374845505e-02 2.865003943443298340e-01 4.531999304890632629e-02 8.636994659900665283e-02 -1.907496899366378784e-02
1.367004364728927612e-01 -4.983999952673912048e-02 5.066866520792245865e-03 -2.043407596647739410e-02 1.472429335117340088e-01 -2.950352430343627930e-01 -6.307879230007529259e-04 -3.169913887977600098e-01 -8.596445620059967041e-02 -3.936910927295684814e-01 9.031265228986740112e-02 -2.501931600272655487e-02 -1.349816024303436279e-01 2.377668768167495728e-01 1.535340249538421631e-01 -5.315508693456649780e-02 8.450427651405334473e-02 -2.081103026866912842e-01 1.306901425123214722e-01 3.292422369122505188e-02 1.120907664299011230e-01 4.234904348850250244e-01 2.026014775037765503e-01 2.594855800271034241e-02 1.127485334873199463e-01 1.900130063295364380e-01 -6.670888978987932205e-03 3.314198255538940430e-01 1.037370935082435608e-01 1.553985178470611572e-01 -2.447232231497764587e-02 -2.014570310711860657e-02
-7.086998224258422852e-02 1.155384629964828491e-01 2.097925869747996330e-03 -2.846152335405349731e-02 -1.950941085815429688e-01 -4.270918667316436768e-02 2.028529495000839233e-01 -1.200869902968406677e-01 2.056775242090225220e-01 1.895425021648406982e-01 1.708831265568733215e-02 4.225125536322593689e-02 2.102918475866317749e-01 -1.171230375766754150e-01 7.984226197004318237e-02 3.211576640605926514e-01 3.548092842102050781e-01 -1.101538725197315216e-02 -1.692468225955963135e-01 -1.824192553758621216e-01 -9.579279460012912750e-03 3.331871628761291504e-01 2.239130437374114990e-01 6.601308938115835190e-03 -3.866129368543624878e-02 3.497148156166076660e-01 -2.912902645766735077e-02 3.134629130363464355e-01 9.186384826898574829e-02 1.087557226419448853e-01 -3.844197839498519897e-02 -2.091126292943954468e-01
-1.146908253431320190e-01 -4.937026277184486389e-02 2.088174372911453247e-01 8.054292201995849609e-02 2.619578875601291656e-02 -1.792916357517242432e-01 2.394668906927108765e-01 -1.242222487926483154e-01 1.428078413009643555e-01 -2.159394174814224243e-01 1.991145908832550049e-01 -1.005503684282302856e-01 1.269594728946685791e-01 -2.592552006244659424e-01 2.427347749471664429e-01 1.336404830217361450e-01 -2.581774815917015076e-02 -7.941980659961700439e-02 2.046420723199844360e-01 9.072190523147583008e-02 1.431555747985839844e-01 4.557907115668058395e-03 1.389665007591247559e-01 -1.105940565466880798e-01 -7.660000026226043701e-02 2.698652744293212891e-01 1.745765656232833862e-01 3.602001965045928955e-01 3.184459507465362549e-01 -2.085905820131301880e-01 -3.134698793292045593e-02 -2.405412495136260986e-01
-1.002382487058639526e-02 1.088931709527969360e-01 2.286611497402191162e-01 4.232742637395858765e-02 -9.755554795265197754e-02 -2.370174527168273926e-01 2.764430642127990723e-01 -1.516038179397583008e-01 9.108091890811920166e-02 -1.731239706277847290e-01 5.696714296936988831e-02 -1.577584743499755859e-01 2.785314023494720459e-01 1.623440533876419067e-01 4.975491762161254883e-02 2.437868267297744751e-01 -2.573658246546983719e-03 8.503739535808563232e-02 2.137832790613174438e-01 1.150021702051162720e-02 4.875047504901885986e-02 2.391116321086883545e-01 2.945881485939025879e-01 -4.300154447555541992e-01 8.347536623477935791e-02 1.798722445964813232e-01 1.121179908514022827e-01 1.648050993680953979e-01 1.845585703849792480e-01 1.677121371030807495e-01 -8.338672667741775513e-02 6.407848745584487915e-02
2.360762841999530792e-02 -1.012180298566818237e-01 2.555539906024932861e-01 5.682533979415893555e-02 -2.457955926656723022e-01 2.239656597375869751e-01 1.342896092683076859e-02 -2.502626478672027588e-01 -1.123963156715035439e-03 -1.959031261503696442e-02 2.376506179571151733e-01 -2.109251171350479126e-01 1.115103736519813538e-01 1.081778015941381454e-02 1.116893887519836426e-01 4.628269746899604797e-02 8.961749821901321411e-02 -3.806359767913818359e-01 -1.546652168035507202e-01 1.155114397406578064e-01 1.018017157912254333e-01 3.549418151378631592e-01 1.904678493738174438e-01 -2.247754484415054321e-01 2.195215076208114624e-01 -6.194893643260002136e-02 -1.723366528749465942e-01 2.145241498947143555e-01 -1.080118715763092041e-01 -2.552753984928131104e-01 -2.095018699765205383e-02 2.012533880770206451e-02
1.170958951115608215e-02 1.002137213945388794e-01 1.621029525995254517e-02 6.839686632156372070e-02 1.370690912008285522e-01 7.641500979661941528e-02 2.250634282827377319e-01 -2.945597171783447266e-01 2.077277898788452148e-01 -9.467604011297225952e-02 5.239109508693218231e-03 -1.931574791669845581e-01 2.676838636398315430e-01 -1.133150458335876465e-01 -1.515986323356628418e-01 -1.563404798507690430e-01 -4.672367125749588013e-02 -5.034346580505371094e-01 7.188934832811355591e-02 3.556133434176445007e-02 8.908963203430175781e-02 2.513341009616851807e-01 2.617218196392059326e-01 1.499408930540084839e-01 -5.703430995345115662e-02 3.140861093997955322e-01 -6.696596741676330566e-02 -7.263590581715106964e-03 1.467712819576263428e-01 -1.995404660701751709e-01 4.137193411588668823e-02 -8.833691477775573730e-02
1.973653435707092285e-01 3.869241178035736084e-01 2.800940573215484619e-01 1.551320403814315796e-02 -1.076652258634567261e-01 2.225442556664347649e-03 9.819050133228302002e-02 -2.405413836240768433e-01 7.395874708890914917e-02 -5.724792182445526123e-02 1.704008728265762329e-01 -3.324771523475646973e-01 3.085352778434753418e-01 -2.280580401420593262e-01 2.790447510778903961e-02 2.205500565469264984e-02 1.336091905832290649e-01 1.512290835380554199e-01 1.933600157499313354e-01 -5.087560415267944336e-02 -6.946225464344024658e-02 1.686046719551086426e-01 1.669253408908843994e-01 1.464979648590087891e-01 -5.011372640728950500e-02 1.652924865484237671e-01 -8.525413274765014648e-02 1.905347704887390137e-01 2.649954557418823242e-01 1.688693463802337646e-01 -1.292492449283599854e-01 6.800606101751327515e-02
1.929922215640544891e-02 4.299993813037872314e-01 3.045987337827682495e-02 1.074964255094528198e-01 1.759926043450832367e-02 7.138003408908843994e-02 7.101628184318542480e-02 -8.214723318815231323e-02 -4.513761773705482483e-02 -1.840561330318450928e-01 -2.675416171550750732e-01 -3.523738086223602295e-01 3.806871771812438965e-01 -1.338100880384445190e-01 1.008786633610725403e-01 8.290215395390987396e-03 1.066815555095672607e-01 -1.601644307374954224e-01 -1.775925904512405396e-01 8.732405304908752441e-02 -4.760635644197463989e-02 3.377849161624908447e-01 8.140170015394687653e-03 -4.033973217010498047e-01 2.050923556089401245e-02 -3.787862882018089294e-02 -1.216928195208311081e-02 1.203243713825941086e-02 5.081937182694673538e-03 -1.178964227437973022e-01 4.666319116950035095e-02 -8.188629150390625000e-02
-2.580340206623077393e-01 3.829599022865295410e-01 1.510249525308609009e-01 -2.442109584808349609e-02 -2.700452506542205811e-01 1.260422319173812866e-01 7.766126096248626709e-02 -4.800157994031906128e-02 3.659411892294883728e-02 -1.884797513484954834e-01 2.098131775856018066e-01 -3.700812160968780518e-01 7.855279743671417236e-02 -6.522248685359954834e-02 1.877258159220218658e-02 -2.110359519720077515e-01 3.657041490077972412e-02 -9.176296740770339966e-02 5.840975046157836914e-02 2.840503156185150146e-01 1.141301691532135010e-01 1.922742575407028198e-01 1.533275395631790161e-01 -3.095600306987762451e-01 2.373128086328506470e-01 -8.553194254636764526e-02 3.195535391569137573e-02 2.281050235033035278e-01 -7.932975888252258301e-02 4.388827830553054810e-02 -5.768841877579689026e-02 -4.038107022643089294e-02
-1.834879368543624878e-01 3.182877898216247559e-01 1.346403956413269043e-01 -1.798129230737686157e-01 2.324943095445632935e-01 -6.438489258289337158e-02 1.802427768707275391e-01 -4.541998356580734253e-02 -2.396680228412151337e-02 -9.071965515613555908e-02 1.295039355754852295e-01 -4.035850167274475098e-01 3.812859952449798584e-01 -1.613306552171707153e-01 1.961639970541000366e-01 4.282084479928016663e-02 1.168198138475418091e-01 9.469499439001083374e-02 1.825633496046066284e-01 -1.098422184586524963e-01 -1.286515593528747559e-02 1.396425366401672363e-01 -9.310730732977390289e-03 -3.109079040586948395e-02 -2.681553922593593597e-02 -2.626875601708889008e-02 -8.060656487941741943e-02 2.779439091682434082e-01 3.365975916385650635e-01 -1.504422817379236221e-02 9.617803990840911865e-02 -1.580393016338348389e-01
-1.549721062183380127e-01 2.099330723285675049e-01 2.281100451946258545e-01 1.744145154953002930e-01 -8.493025088682770729e-04 -2.524438798427581787e-01 1.131832748651504517e-01 6.525111943483352661e-02 7.699645310640335083e-02 -1.831960380077362061e-01 2.470654845237731934e-01 -3.069010674953460693e-01 1.172584518790245056e-01 -1.605411991477012634e-02 -5.604260787367820740e-02 -1.611824184656143188e-01 3.970878198742866516e-02 -1.590815335512161255e-01 2.112908512353897095e-01 1.512555219233036041e-02 -9.071531891822814941e-02 1.622199416160583496e-01 -3.449910134077072144e-02 -6.289085745811462402e-02 1.753942668437957764e-01 3.582209646701812744e-01 -7.824416458606719971e-02 1.593183726072311401e-01 3.758987784385681152e-01 -4.253542050719261169e-02 2.925406396389007568e-01 -9.388528764247894287e-03
9.445944428443908691e-02 8.365123718976974487e-02 1.375154107809066772e-01 4.583649709820747375e-02 -9.619071334600448608e-02 -1.704939454793930054e-01 8.717565238475799561e-02 1.693600974977016449e-02 1.996179819107055664e-01 -5.889512971043586731e-02 1.646711975336074829e-01 -1.012843921780586243e-01 -2.968912422657012939e-01 -1.878340393304824829e-01 3.028339445590972900e-01 -1.129224076867103577e-01 1.952060759067535400e-01 -1.625362187623977661e-01 -2.848813869059085846e-02 -2.521550953388214111e-01 2.471700757741928101e-01 1.760615408420562744e-01 2.634402811527252197e-01 -1.101601496338844299e-01 -3.216557577252388000e-02 3.350357115268707275e-01 1.006692051887512207e-01 3.247467577457427979e-01 1.212354078888893127e-01 1.901098787784576416e-01 1.284562647342681885e-01 9.757614880800247192e-02
-3.091635880991816521e-03 1.336275488138198853e-01 8.972080051898956299e-02 -1.209650933742523193e-01 -5.032749474048614502e-02 -9.807524085044860840e-02 2.376319319009780884e-01 -1.345326006412506104e-01 3.999465703964233398e-02 -1.572175920009613037e-01 2.973034381866455078e-01 -3.408181071281433105e-01 -1.129679232835769653e-01 3.617319464683532715e-01 6.804282963275909424e-02 2.947335839271545410e-01 1.184025779366493225e-02 5.001712962985038757e-02 -8.570520579814910889e-02 -4.933262243866920471e-02 2.497958391904830933e-01 3.865923285484313965e-01 1.090069785714149475e-01 -2.785999141633510590e-02 -1.558910757303237915e-01 1.251449584960937500e-01 7.132101058959960938e-02 6.720755994319915771e-02 2.138788104057312012e-01 -1.413786560297012329e-01 9.652237594127655029e-02 -2.126324921846389771e-01
-1.036257483065128326e-02 1.624423861503601074e-01 2.338209003210067749e-01 -8.160605281591415405e-02 1.977600902318954468e-01 1.534953992813825607e-02 6.695928424596786499e-02 -4.246064275503158569e-02 -1.386616099625825882e-02 -2.005867958068847656e-01 5.781789124011993408e-02 -9.802482277154922485e-02 2.339251935482025146e-01 -1.187580227851867676e-01 3.539451584219932556e-02 -1.872171610593795776e-01 5.275197699666023254e-02 1.453115344047546387e-01 -1.203135102987289429e-01 -3.400696814060211182e-01 1.071691736578941345e-01 1.036665961146354675e-01 1.786837130784988403e-01 -2.139955461025238037e-01 1.545274853706359863e-01 2.297710925340652466e-01 -1.604527384042739868e-01 5.440235137939453125e-01 1.216730624437332153e-01 -1.455953866243362427e-01 -7.493244111537933350e-02 -1.185896396636962891e-01
1.731325834989547729e-01 -1.048864200711250305e-01 8.109741657972335815e-02 -8.391146361827850342e-02 9.765064716339111328e-02 -1.062549948692321777e-01 4.647504165768623352e-02 -2.039138376712799072e-01 -7.170078158378601074e-02 -3.054147660732269287e-01 2.293141186237335205e-01 5.926217138767242432e-02 2.146925398847088218e-04 2.918007969856262207e-01 2.459376156330108643e-01 -1.389909237623214722e-01 -1.933445595204830170e-02 -1.532487422227859497e-01 2.739138342440128326e-02 3.397542610764503479e-02 1.169545128941535950e-01 4.568523466587066650e-01 1.786507964134216309e-01 8.492882549762725830e-02 7.873796671628952026e-02 2.676658630371093750e-01 6.401281803846359253e-02 3.040457367897033691e-01 2.175016552209854126e-01 1.499924808740615845e-01 -5.531217530369758606e-02 -1.638187468051910400e-01
-2.447711825370788574e-01 4.719958081841468811e-02 6.388464570045471191e-02 5.919678509235382080e-02 2.216769568622112274e-02 -7.915867120027542114e-02 4.169870615005493164e-01 -5.077288746833801270e-01 -9.323087520897388458e-03 -1.030510067939758301e-01 4.851684719324111938e-02 -4.259148240089416504e-02 2.546264231204986572e-01 -2.289823889732360840e-01 1.145589500665664673e-01 -3.477825224399566650e-02 -4.917513951659202576e-02 -6.501314789056777954e-02 -1.266159564256668091e-01 7.391382753849029541e-02 -1.361121982336044312e-01 5.484688654541969299e-02 -4.249206930398941040e-02 -1.681048870086669922e-01 1.251534819602966309e-01 -1.152719277888536453e-02 2.101408131420612335e-02 2.935307025909423828e-01 1.940917223691940308e-02 -4.177301749587059021e-02 -1.858627498149871826e-01 -3.557668328285217285e-01
-5.655932426452636719e-02 1.346377879381179810e-01 5.098051428794860840e-01 9.399398416280746460e-02 1.506541669368743896e-01 -3.165365755558013916e-02 2.986560761928558350e-01 -2.938262224197387695e-01 2.247015200555324554e-02 -2.655707299709320068e-01 8.821833878755569458e-02 -1.121772453188896179e-02 -6.232108920812606812e-02 -1.073221489787101746e-01 2.094026654958724976e-01 2.045770436525344849e-01 5.621837824583053589e-02 -4.140905104577541351e-03 -5.641855672001838684e-02 1.749451607465744019e-01 -9.248641133308410645e-02 2.644683122634887695e-01 -2.413672804832458496e-01 -1.361536085605621338e-01 4.098425433039665222e-02 1.049804538488388062e-01 -1.643186509609222412e-01 2.391118854284286499e-01 -7.549692690372467041e-02 1.725559681653976440e-01 -1.001852564513683319e-02 -7.716286182403564453e-02
-2.865613996982574463e-01 2.073275484144687653e-02 2.200782150030136108e-01 1.518457829952239990e-01 2.538322098553180695e-02 -1.093140523880720139e-02 3.737283051013946533e-01 -2.239290326833724976e-01 1.574191451072692871e-01 -1.360218822956085205e-01 -5.498076789081096649e-03 -2.419158518314361572e-01 3.480120599269866943e-01 1.549287289381027222e-01 5.334598198533058167e-02 9.820049256086349487e-02 1.118239760398864746e-01 -2.390178889036178589e-01 -1.236403062939643860e-01 -1.298990398645401001e-01 3.812850639224052429e-02 2.627121210098266602e-01 2.958630397915840149e-02 -2.512886524200439453e-01 -1.527955196797847748e-02 2.519395351409912109e-01 -6.535369157791137695e-02 -1.097824871540069580e-01 -4.748795926570892334e-02 1.601114422082901001e-01 2.099865078926086426e-01 8.738780766725540161e-02
1.288611292839050293e-01 -3.233400732278823853e-02 5.212020501494407654e-02 -1.512551158666610718e-01 2.312897518277168274e-02 -2.801761925220489502e-01 2.121399529278278351e-02 -1.793660372495651245e-01 -4.513951018452644348e-02 -1.490471661090850830e-01 1.298250108957290649e-01 1.006765291094779968e-01 7.453888654708862305e-02 1.380936503410339355e-01 -6.291795056313276291e-03 -5.252668261528015137e-02 5.814075469970703125e-02 -3.093720674514770508e-01 -6.318642199039459229e-02 -3.410285338759422302e-02 2.110575735569000244e-01 4.355065226554870605e-01 1.226021125912666321e-01 1.629447489976882935e-01 8.321788907051086426e-02 3.438010215759277344e-01 -5.527165159583091736e-02 4.613626301288604736e-01 1.670972704887390137e-01 -4.414688423275947571e-02 1.162883043289184570e-01 4.430253058671951294e-02
2.365504018962383270e-02 2.791487276554107666e-01 2.851214073598384857e-02 -6.811185181140899658e-02 3.046052455902099609e-01 2.631734311580657959e-01 -1.086426675319671631e-01 -2.755976915359497070e-01 -1.939928680658340454e-01 -7.053498178720474243e-02 -1.719368696212768555e-01 -1.358365416526794434e-01 1.306464523077011108e-01 -2.021627873182296753e-02 1.119882389903068542e-01 9.762008488178253174e-02 5.696813389658927917e-02 -1.108430400490760803e-01 -2.389836013317108154e-01 2.146650850772857666e-01 2.013513892889022827e-01 4.705708026885986328e-01 1.154393032193183899e-01 1.775721646845340729e-02 1.232029870152473450e-01 1.162655279040336609e-01 1.254120320081710815e-01 4.134943708777427673e-02 8.926057815551757812e-02 -2.839029207825660706e-02 -2.857049703598022461e-01 -7.217823714017868042e-02
-7.237282395362854004e-02 -1.486819423735141754e-02 9.252195060253143311e-02 -1.373960822820663452e-01 -1.454399824142456055e-01 -3.960180282592773438e-02 1.333085149526596069e-01 -1.388922780752182007e-01 -3.343923687934875488e-01 -2.405229806900024414e-01 -2.822000682353973389e-01 -1.045726314187049866e-01 1.424830853939056396e-01 -6.525570899248123169e-02 2.485042810440063477e-01 -1.172113493084907532e-01 1.486634761095046997e-01 -6.299943476915359497e-02 9.900315664708614349e-03 3.175546228885650635e-01 5.980018526315689087e-02 3.669154047966003418e-01 1.612576097249984741e-01 -3.181272745132446289e-01 7.894553244113922119e-03 -1.281206756830215454e-01 -5.693178996443748474e-02 1.620137989521026611e-01 8.529606461524963379e-02 3.059026002883911133e-01 3.427625820040702820e-02 -8.130771666765213013e-02
-8.355022966861724854e-02 2.105049192905426025e-01 3.632265925407409668e-01 -4.754390195012092590e-02 -2.206581532955169678e-01 4.455056786537170410e-02 1.884628832340240479e-01 -1.727988868951797485e-01 -1.774041354656219482e-01 -2.230020612478256226e-02 1.310483068227767944e-01 1.295457929372787476e-01 8.189237117767333984e-02 1.647271774709224701e-02 -1.116515547037124634e-01 -4.851179197430610657e-02 -8.413414657115936279e-02 -2.987590432167053223e-01 8.119120448827743530e-02 1.363443443551659584e-03 -1.154116392135620117e-01 3.659635782241821289e-01 -9.386192262172698975e-02 -3.409464955329895020e-01 1.519548594951629639e-01 -2.292968891561031342e-02 1.351343691349029541e-01 2.188712209463119507e-01 -6.217206828296184540e-04 -8.062232285737991333e-02 -2.604531347751617432e-01 -2.671829164028167725e-01
4.730510711669921875e-02 1.025499254465103149e-01 4.671301841735839844e-01 2.025235891342163086e-01 -1.041260212659835815e-01 -3.920157626271247864e-02 2.070054709911346436e-01 -3.871597349643707275e-01 1.662408411502838135e-01 -1.368064582347869873e-01 5.302046611905097961e-02 -1.181040927767753601e-01 5.566560849547386169e-02 -2.176496684551239014e-01 2.669997513294219971e-01 -2.071307040750980377e-02 -1.557908654212951660e-01 1.612617075443267822e-02 -5.141354724764823914e-02 2.371270060539245605e-01 -7.755992561578750610e-02 2.696110308170318604e-01 -1.430571228265762329e-01 -2.394506148993968964e-02 -2.690452151000499725e-02 1.491177529096603394e-01 -1.112835928797721863e-01 1.177021265029907227e-01 -1.043337658047676086e-01 4.083448275923728943e-02 -1.931632310152053833e-01 -2.353423982858657837e-01
1.662053763866424561e-01 2.907512187957763672e-01 9.230927377939224243e-02 6.149690598249435425e-02 2.404700405895709991e-02 3.026296794414520264e-01 1.988672465085983276e-01 -2.766201496124267578e-01 -3.656593263149261475e-01 -1.666282676160335541e-02 1.193594336509704590e-01 -1.984404176473617554e-01 1.648625731468200684e-01 -9.900774806737899780e-02 5.467482283711433411e-02 -3.194359242916107178e-01 -6.802459061145782471e-02 1.123069673776626587e-01 2.628917247056961060e-02 8.699706755578517914e-03 8.891462534666061401e-02 2.859949767589569092e-01 -5.632885918021202087e-02 -3.071495592594146729e-01 -2.170721441507339478e-02 -9.161053225398063660e-03 -1.781621128320693970e-01 1.338407280854880810e-03 6.707216054201126099e-02 1.000525280833244324e-01 -1.932390034198760986e-01 -2.198119759559631348e-01
-2.000655978918075562e-01 5.173881053924560547e-01 7.885917276144027710e-02 -9.960811585187911987e-02 4.632599949836730957e-01 2.610062249004840851e-02 -3.070682287216186523e-02 -2.592984139919281006e-01 2.851523086428642273e-02 -7.989817857742309570e-02 -9.383125603199005127e-02 -1.531005203723907471e-01 2.841295301914215088e-02 8.804070763289928436e-03 7.064730674028396606e-02 9.386961907148361206e-02 -1.562028676271438599e-01 2.105775754898786545e-03 -2.950981259346008301e-02 -9.788408130407333374e-02 1.932810693979263306e-01 1.643461138010025024e-01 1.435924321413040161e-01 -2.296512275934219360e-01 -1.297364234924316406e-01 4.227277263998985291e-02 4.318660125136375427e-02 1.371321678161621094e-01 1.889556199312210083e-01 -1.514178980141878128e-02 -2.978333234786987305e-01 -4.512521252036094666e-02
-2.853729017078876495e-02 1.499293595552444458e-01 2.384527623653411865e-01 2.995999753475189209e-01 -7.432298362255096436e-02 -3.411162495613098145e-01 2.309570610523223877e-01 7.365047186613082886e-02 -2.601748704910278320e-01 1.885108649730682373e-02 -1.097453385591506958e-01 5.356043577194213867e-02 1.190696880221366882e-01 -4.130459576845169067e-02 -2.439802698791027069e-02 -1.063007861375808716e-01 -1.292744129896163940e-01 3.567828238010406494e-02 -2.892142534255981445e-01 1.005616337060928345e-01 1.040973421186208725e-02 5.285193920135498047e-01 -3.093427047133445740e-03 4.613557457923889160e-02 -2.922961674630641937e-02 1.119363829493522644e-01 -5.822329595685005188e-02 1.839033514261245728e-01 2.968671917915344238e-01 -5.996618419885635376e-03 -5.449119955301284790e-02 -6.039811670780181885e-02
-1.410376280546188354e-01 1.156418174505233765e-01 2.717111110687255859e-01 2.056548744440078735e-01 -5.587662756443023682e-02 -9.305122494697570801e-02 3.127575218677520752e-01 -7.438972592353820801e-02 -7.955005764961242676e-02 -1.052032038569450378e-01 3.558738157153129578e-02 5.435654148459434509e-02 9.451875090599060059e-02 -7.474706321954727173e-02 2.741073817014694214e-02 -1.519172340631484985e-01 -1.231915950775146484e-01 -3.063463270664215088e-01 1.915267258882522583e-01 1.906997412443161011e-01 -1.067521944642066956e-01 3.776180744171142578e-01 8.664387464523315430e-02 -1.308941841125488281e-01 2.666552364826202393e-01 1.071676984429359436e-01 -1.188115179538726807e-01 3.164893984794616699e-01 -8.680395781993865967e-02 7.546634227037429810e-02 -3.227844238281250000e-01 2.276132814586162567e-02
-2.841227948665618896e-01 3.654563799500465393e-02 2.679138183593750000e-01 -1.004993077367544174e-02 -4.241922125220298767e-02 6.164933741092681885e-02 -7.889404892921447754e-02 -8.812244981527328491e-02 -5.837967619299888611e-02 -1.010847985744476318e-01 1.336517184972763062e-01 -2.202580124139785767e-01 2.104563564062118530e-01 -6.848201155662536621e-02 -6.785394996404647827e-02 -3.354692459106445312e-01 -8.408984541893005371e-02 7.244743406772613525e-02 9.161401540040969849e-02 2.355338186025619507e-01 -3.678324446082115173e-02 1.303713023662567139e-01 5.546373501420021057e-02 -3.594773113727569580e-01 2.479748874902725220e-01 8.486226433888077736e-04 6.355285644531250000e-02 4.761522412300109863e-01 5.861875042319297791e-02 7.856126874685287476e-02 -1.682350784540176392e-02 -2.266265749931335449e-01
1.219509020447731018e-01 1.018743142485618591e-01 9.733352810144424438e-02 -7.152000814676284790e-02 -1.021444797515869141e-01 -2.504987120628356934e-01 6.265112012624740601e-02 -8.764170855283737183e-02 1.853412017226219177e-02 -1.774461567401885986e-01 3.847382962703704834e-01 -1.971058314666152000e-03 -1.611917316913604736e-01 -1.339597105979919434e-01 1.718199104070663452e-01 2.331485506147146225e-03 -4.578064836096018553e-04 -3.843787014484405518e-01 6.204808875918388367e-02 -1.898740679025650024e-01 2.039695233106613159e-01 1.673754304647445679e-01 2.338087111711502075e-01 -1.983669102191925049e-01 9.293045103549957275e-02 1.199494302272796631e-01 2.805724740028381348e-01 2.401934862136840820e-01 1.134502813220024109e-01 2.059688121080398560e-01 -8.608772605657577515e-02 -2.205251455307006836e-01
-1.213499531149864197e-01 -7.679334282875061035e-02 5.032278895378112793e-01 -6.189001351594924927e-02 -1.076739579439163208e-01 1.471668034791946411e-01 -6.724417209625244141e-02 -2.774009704589843750e-01 -4.029319435358047485e-02 -1.242846474051475525e-01 7.503485679626464844e-02 -2.039660960435867310e-01 6.592602282762527466e-02 -2.730868160724639893e-01 6.658317148685455322e-02 4.522336274385452271e-02 1.510672718286514282e-01 -9.841064922511577606e-03 5.626714974641799927e-02 1.947531402111053467e-01 -1.546020209789276123e-01 4.756847023963928223e-01 -5.021309107542037964e-02 -2.742461562156677246e-01 -2.131558768451213837e-02 -1.184229739010334015e-02 -6.786598823964595795e-03 -3.203588305041193962e-03 1.803207993507385254e-01 -3.213559091091156006e-02 1.782033592462539673e-01 9.933996479958295822e-04
2.529725134372711182e-01 -9.675892442464828491e-02 8.705093711614608765e-02 -1.224381998181343079e-01 1.593069732189178467e-01 -3.332536220550537109e-01 -1.206074096262454987e-02 -2.129542082548141479e-01 2.269187197089195251e-02 -2.104707211256027222e-01 2.938522100448608398e-01 -4.605305194854736328e-02 -1.137558817863464355e-01 1.618542522192001343e-02 8.586148172616958618e-02 -7.427006959915161133e-02 -7.245919108390808105e-02 -3.145143985748291016e-01 3.062706254422664642e-02 1.469796895980834961e-02 2.005352526903152466e-01 3.430487811565399170e-01 1.624555587768554688e-01 -4.618787020444869995e-02 1.501901745796203613e-01 2.514868676662445068e-01 1.008443906903266907e-01 2.402183115482330322e-01 2.470815479755401611e-01 8.053249865770339966e-02 -8.309452980756759644e-02 -2.071380913257598877e-01
-9.621528536081314087e-02 2.211401760578155518e-01 2.972092293202877045e-02 6.608027219772338867e-02 -1.091507300734519958e-01 5.821442231535911560e-02 -7.155988365411758423e-02 -3.932421803474426270e-01 -1.910099834203720093e-01 -7.427456229925155640e-02 7.470607012510299683e-02 -1.235798895359039307e-01 4.106019809842109680e-02 7.167354971170425415e-02 -6.468979269266128540e-02 -2.001211196184158325e-01 1.276549845933914185e-01 -2.855161428451538086e-01 3.504740446805953979e-02 1.353822797536849976e-01 -5.931622534990310669e-02 2.615922391414642334e-01 1.442692279815673828e-01 -2.930338084697723389e-01 2.565616369247436523e-01 9.046127088367938995e-03 -1.439070105552673340e-01 4.921732246875762939e-01 -9.519658237695693970e-02 8.991317451000213623e-02 -6.693089753389358521e-02 3.371466323733329773e-02
3.023480623960494995e-02 4.104890525341033936e-01 5.222202539443969727e-01 8.230859786272048950e-02 -6.573763489723205566e-02 7.852205634117126465e-02 9.541047364473342896e-02 -1.309710144996643066e-01 -8.952272683382034302e-02 -2.129463404417037964e-01 3.814127445220947266e-01 -6.708479672670364380e-02 1.828869134187698364e-01 -6.612834334373474121e-02 -4.452591016888618469e-02 -4.709782078862190247e-02 1.841305047273635864e-01 -1.446263771504163742e-02 -6.167317181825637817e-02 7.999539375305175781e-02 -1.193771958351135254e-01 2.005653530359268188e-01 1.354274302721023560e-01 2.103016972541809082e-01 -5.750590935349464417e-02 6.147025898098945618e-02 -8.546095341444015503e-03 1.866162866353988647e-01 1.790159046649932861e-01 6.134980171918869019e-02 3.901866450905799866e-02 1.682746410369873047e-01
8.145288378000259399e-02 9.920485317707061768e-02 3.335399627685546875e-01 -3.471767529845237732e-02 2.164151370525360107e-01 -2.953181862831115723e-01 1.901722252368927002e-01 -1.365691274404525757e-01 5.047010630369186401e-02 -3.148751258850097656e-01 -2.964982064440846443e-03 -3.607134819030761719e-01 1.134329289197921753e-01 -1.929559856653213501e-01 -6.395291537046432495e-02 2.592580914497375488e-01 -1.366931479424238205e-02 -5.362030491232872009e-02 2.362147569656372070e-01 -1.941244900226593018e-01 -7.762390375137329102e-02 2.186263799667358398e-01 9.521686285734176636e-02 -1.225326210260391235e-01 8.822435140609741211e-02 1.722883135080337524e-01 2.001437842845916748e-01 8.541564643383026123e-02 2.429092675447463989e-01 7.149229943752288818e-02 -7.460204511880874634e-02 5.957636050879955292e-03
-5.952194333076477051e-02 2.704029679298400879e-01 1.645637452602386475e-01 -5.680398643016815186e-02 8.042073249816894531e-02 -1.357579417526721954e-02 1.408224403858184814e-01 -2.075937986373901367e-01 -1.397679187357425690e-02 -4.960605408996343613e-03 3.498528003692626953e-01 -3.301740288734436035e-01 1.488563418388366699e-01 -1.559869945049285889e-01 -1.090044435113668442e-02 -1.083407774567604065e-01 9.061335772275924683e-02 1.471977233886718750e-01 5.231759324669837952e-02 6.020665634423494339e-03 -1.400723159313201904e-01 1.217192783951759338e-01 2.788467705249786377e-01 2.630063099786639214e-03 -5.605749785900115967e-02 3.409934043884277344e-01 -2.403046339750289917e-01 1.280635446310043335e-01 3.678699731826782227e-01 1.035836935043334961e-01 -1.125327944755554199e-01 1.906256079673767090e-01
3.990595787763595581e-02 -1.445622369647026062e-02 2.383294552564620972e-01 2.694472968578338623e-01 7.245352026075124741e-03 1.341823935508728027e-01 3.976365327835083008e-01 -1.146950051188468933e-01 7.068306207656860352e-02 5.160540342330932617e-02 3.004154935479164124e-02 -1.740912944078445435e-01 2.063321322202682495e-01 -2.268321216106414795e-01 1.938194781541824341e-01 4.242143779993057251e-02 1.593596860766410828e-02 -3.282642364501953125e-01 1.002847850322723389e-01 -1.605660170316696167e-01 -1.820120811462402344e-01 2.042989432811737061e-01 2.081965804100036621e-01 -7.949061691761016846e-03 -2.106468826532363892e-01 -1.099671050906181335e-01 -1.504569649696350098e-01 7.363732159137725830e-02 1.414754092693328857e-01 1.116456240415573120e-01 -8.923030644655227661e-02 -3.465771377086639404e-01
1.616354286670684814e-01 4.913359507918357849e-02 5.560396611690521240e-02 1.061619818210601807e-01 1.392081826925277710e-01 2.481661736965179443e-01 5.429525393992662430e-03 -4.422697722911834717e-01 -1.419908553361892700e-01 -8.252482116222381592e-02 2.406968269497156143e-03 -2.380687892436981201e-01 1.666231453418731689e-01 7.675219327211380005e-02 1.784346401691436768e-01 -5.728136748075485229e-02 -1.697561703622341156e-02 -6.305799633264541626e-02 -2.453409284353256226e-01 -1.064261794090270996e-01 -5.202069133520126343e-02 4.158519804477691650e-01 -1.408648211508989334e-02 -1.958652865141630173e-03 3.049104809761047363e-01 -7.792040705680847168e-02 3.247093036770820618e-02 1.377627104520797729e-01 2.695661187171936035e-01 -2.756440639495849609e-01 -8.641447126865386963e-02 -3.548816964030265808e-02
-1.069585531949996948e-01 4.536864161491394043e-02 2.163972705602645874e-01 -8.231729269027709961e-02 1.698276996612548828e-01 5.590295791625976562e-02 2.623448073863983154e-01 -1.856571435928344727e-02 -6.720729917287826538e-02 -1.635425537824630737e-01 2.214262932538986206e-01 -4.193002581596374512e-01 4.450723528861999512e-01 1.928421296179294586e-02 1.325461864471435547e-01 1.597329974174499512e-02 3.555081784725189209e-02 -3.829241544008255005e-02 1.949408799409866333e-01 6.513161957263946533e-02 -9.221058338880538940e-02 9.043435752391815186e-02 -2.135433070361614227e-02 -2.026244699954986572e-01 1.990982890129089355e-01 2.156210690736770630e-01 -1.801296472549438477e-01 2.806383967399597168e-01 2.216269075870513916e-01 -7.171802967786788940e-02 6.154044717550277710e-02 -2.858376502990722656e-02
2.030148804187774658e-01 -1.260236054658889771e-01 1.846809312701225281e-02 -6.125947088003158569e-02 1.183934807777404785e-01 -2.268900871276855469e-01 -4.356821998953819275e-03 -2.875359356403350830e-01 2.596764639019966125e-02 -3.169792890548706055e-01 1.966566145420074463e-01 -6.582308560609817505e-02 -1.592523455619812012e-01 2.480689138174057007e-01 1.373643577098846436e-01 -2.016797661781311035e-01 6.476612389087677002e-02 -2.086910158395767212e-01 6.949581205844879150e-02 -1.008087303489446640e-02 8.914809674024581909e-02 3.636237382888793945e-01 3.020837008953094482e-01 5.253914743661880493e-02 9.030966460704803467e-02 2.261088937520980835e-01 1.029562481562606990e-04 2.964492738246917725e-01 2.249204516410827637e-01 2.632747963070869446e-02 -8.788106590509414673e-02 -8.358314633369445801e-02
9.458836913108825684e-02 9.299164265394210815e-02 3.308289125561714172e-02 1.387966126203536987e-01 8.236325532197952271e-02 -1.441121660172939301e-02 2.154303640127182007e-01 -4.892508983612060547e-01 -1.325541585683822632e-01 9.122931398451328278e-03 9.851650148630142212e-02 -1.599621474742889404e-01 9.144368767738342285e-02 -6.592499464750289917e-02 -7.886294275522232056e-02 -7.990657538175582886e-02 3.235249817371368408e-01 -4.387900233268737793e-02 9.700833261013031006e-02 2.173994481563568115e-01 1.159616634249687195e-01 5.579127669334411621e-01 2.790093049407005310e-02 -7.642522454261779785e-02 1.740863025188446045e-01 4.192581400275230408e-02 9.433270245790481567e-02 7.724744081497192383e-02 -3.860479220747947693e-02 1.471967846155166626e-01 6.163730844855308533e-02 1.501098722219467163e-01
3.386484384536743164e-01 -2.505546621978282928e-02 7.074756175279617310e-02 -5.685860291123390198e-02 6.159147620201110840e-02 -2.661463320255279541e-01 2.608575113117694855e-02 -3.199564218521118164e-01 1.225129235535860062e-02 -3.845310509204864502e-01 1.063927710056304932e-01 -1.885574683547019958e-02 -1.454247236251831055e-01 1.846138089895248413e-01 2.156852744519710541e-02 -9.761255234479904175e-02 1.330152060836553574e-02 -4.191182181239128113e-02 5.902260169386863708e-02 5.038075149059295654e-02 3.512028977274894714e-02 3.500946164131164551e-01 2.499121576547622681e-01 -1.787364715710282326e-03 1.516799926757812500e-01 1.466220468282699585e-01 2.049384079873561859e-02 3.825666904449462891e-01 1.449591219425201416e-01 2.107170373201370239e-01 -8.517506718635559082e-02 -1.252678483724594116e-01
-2.894551753997802734e-01 3.202366530895233154e-01 8.208028157241642475e-04 2.553990297019481659e-02 -1.207097172737121582e-01 -1.550632864236831665e-01 9.134113043546676636e-02 -2.290037274360656738e-01 -2.462709248065948486e-01 -7.830578088760375977e-02 9.779090434312820435e-02 -3.907471299171447754e-01 -1.103370636701583862e-02 -1.765565760433673859e-02 2.598598301410675049e-01 9.993389248847961426e-02 -2.812045859172940254e-03 -1.002018824219703674e-01 7.896213978528976440e-02 1.849705576896667480e-01 1.035797968506813049e-01 2.325065433979034424e-01 2.102979719638824463e-01 -1.777152121067047119e-01 1.820612251758575439e-01 -2.424132823944091797e-01 6.193934008479118347e-02 -7.922844588756561279e-02 1.882051229476928711e-01 -6.115686520934104919e-02 -2.003197968006134033e-01 -1.850083172321319580e-01
-3.113057911396026611e-01 1.357065588235855103e-01 -3.193022310733795166e-02 -2.825610153377056122e-02 1.300646215677261353e-01 -3.540253639221191406e-02 2.340680360794067383e-01 -2.542401105165481567e-02 -1.899023912847042084e-02 -1.113095879554748535e-01 8.254504948854446411e-02 -8.077920973300933838e-02 -2.744330465793609619e-02 -3.444966673851013184e-02 -3.695616871118545532e-02 -1.780732721090316772e-01 4.180816560983657837e-02 -3.109760284423828125e-01 -1.745326966047286987e-01 2.016647905111312866e-01 2.036025375127792358e-01 3.059662878513336182e-01 2.215408980846405029e-01 -2.645177245140075684e-01 2.268119305372238159e-01 -5.711562186479568481e-02 -1.866063922643661499e-01 3.523183166980743408e-01 -1.557376608252525330e-02 3.264510333538055420e-01 -3.716403245925903320e-02 -5.090600624680519104e-02
-1.854600012302398682e-02 1.820923089981079102e-01 1.810165941715240479e-01 3.709635138511657715e-01 1.401840429753065109e-02 -1.357281953096389771e-01 1.555119156837463379e-01 -3.855831921100616455e-01 -1.456569531001150608e-03 -6.958951707929372787e-03 1.378028541803359985e-01 -6.848817318677902222e-02 -9.602756472304463387e-04 9.530831873416900635e-02 -2.722964854910969734e-03 2.046257443726062775e-02 1.497423499822616577e-01 -1.063882037997245789e-01 3.916211798787117004e-02 1.574381142854690552e-01 4.503939300775527954e-02 4.932867288589477539e-01 1.946932077407836914e-01 -9.155851602554321289e-02 2.434265464544296265e-01 -1.969764083623886108e-01 -4.555775597691535950e-02 4.800342768430709839e-02 7.161143422126770020e-02 3.304640650749206543e-01 3.077184967696666718e-02 4.439498856663703918e-02
1.225226074457168579e-01 -4.597549512982368469e-02 4.594421759247779846e-02 -1.190291196107864380e-01 9.285152703523635864e-02 -2.505764663219451904e-01 5.795524269342422485e-02 -3.364433944225311279e-01 1.417073793709278107e-02 -2.969495356082916260e-01 1.783309578895568848e-01 1.192303523421287537e-01 -2.871944755315780640e-02 1.426248252391815186e-01 1.331250518560409546e-01 -6.456230580806732178e-02 1.236827895045280457e-01 -2.365904450416564941e-01 -2.176833152770996094e-02 7.459639757871627808e-02 2.089111059904098511e-01 3.833329677581787109e-01 1.732983589172363281e-01 -6.522175390273332596e-03 1.735027879476547241e-01 2.758208215236663818e-01 3.896800428628921509e-02 2.720637023448944092e-01 2.434972822666168213e-01 2.037739604711532593e-01 -1.059630662202835083e-01 -9.717907756567001343e-02
-6.864728778600692749e-02 2.084572911262512207e-01 1.669095642864704132e-02 -8.930806070566177368e-02 8.773749321699142456e-02 -1.299243140965700150e-02 2.108767628669738770e-01 -1.855686120688915253e-02 -9.248843789100646973e-02 1.578099727630615234e-01 1.247727219015359879e-02 -1.589186638593673706e-01 3.473739922046661377e-01 -1.918226182460784912e-01 2.930331528186798096e-01 -1.416379362344741821e-01 1.572960764169692993e-01 -3.521990180015563965e-01 1.567096263170242310e-02 2.151202857494354248e-01 1.562464982271194458e-01 1.211785972118377686e-01 1.539045274257659912e-01 8.924360573291778564e-02 4.448218271136283875e-02 2.935286164283752441e-01 -2.414465546607971191e-01 1.556273400783538818e-01 4.596345499157905579e-02 -4.345835000276565552e-02 1.546323746442794800e-01 -3.225093483924865723e-01
1.173525229096412659e-01 3.236306309700012207e-01 1.143736913800239563e-01 -2.221466898918151855e-01 8.248168230056762695e-02 -1.722898334264755249e-01 -8.808133192360401154e-03 -2.252367138862609863e-01 1.231372430920600891e-01 -1.301031708717346191e-01 2.681446969509124756e-01 9.980183094739913940e-02 2.120712995529174805e-01 7.034640759229660034e-02 1.290640085935592651e-01 -3.657373832538723946e-03 1.994886845350265503e-01 -2.469764053821563721e-01 7.593780755996704102e-02 8.206294476985931396e-02 -1.194044426083564758e-01 3.616023659706115723e-01 9.082048200070858002e-03 2.100935950875282288e-02 1.302781403064727783e-01 2.829215824604034424e-01 -2.962611317634582520e-01 2.722945623099803925e-02 2.244138270616531372e-01 -9.632710367441177368e-02 -8.843570202589035034e-02 1.984882652759552002e-01
-2.797076106071472168e-01 3.271152675151824951e-01 7.705135643482208252e-02 8.777654170989990234e-02 -6.463008373975753784e-02 2.677584439516067505e-02 1.733506098389625549e-02 -7.721208781003952026e-02 1.101910229772329330e-02 -1.119858846068382263e-01 2.395620495080947876e-01 -1.834018230438232422e-01 1.717142015695571899e-01 -1.415357291698455811e-01 -3.498253598809242249e-02 -3.100644052028656006e-01 -3.383794799447059631e-02 -2.169035673141479492e-01 -7.088934630155563354e-02 2.464286088943481445e-01 1.006219536066055298e-01 2.182475179433822632e-01 1.956693381071090698e-01 -2.727987766265869141e-01 1.960566043853759766e-01 -1.733866631984710693e-01 7.626222819089889526e-02 3.104331195354461670e-01 -2.940650470554828644e-02 7.071983069181442261e-02 -1.583307981491088867e-01 -2.310060411691665649e-01
-6.036654859781265259e-02 9.071841090917587280e-02 1.650421917438507080e-01 1.213519863085821271e-05 7.154655456542968750e-02 1.457558870315551758e-01 2.042875438928604126e-01 -1.510132998228073120e-01 -5.066650919616222382e-03 -2.320883274078369141e-01 3.549112975597381592e-01 -2.782533466815948486e-01 1.567835062742233276e-01 -1.441234499216079712e-01 -7.582262903451919556e-02 -5.491466447710990906e-02 2.949383854866027832e-01 4.251266829669475555e-03 2.048063278198242188e-01 -2.274894863367080688e-01 -1.347258239984512329e-01 1.854527741670608521e-01 1.510621309280395508e-01 -1.114403605461120605e-01 6.632109731435775757e-02 2.741913795471191406e-01 2.219187617301940918e-01 2.434744089841842651e-01 2.272697836160659790e-01 1.267985701560974121e-01 -1.843031197786331177e-01 -1.731009036302566528e-02
2.187562137842178345e-01 -4.721372202038764954e-02 3.392893821001052856e-02 -6.134624406695365906e-02 1.099767610430717468e-01 -2.019537687301635742e-01 -7.854517549276351929e-02 -4.205252826213836670e-01 -2.063024789094924927e-03 -2.522285878658294678e-01 2.273682504892349243e-01 -1.149487029761075974e-02 -1.076308786869049072e-01 2.546895444393157959e-01 4.329471662640571594e-02 -7.398448139429092407e-02 5.425555258989334106e-02 -1.271649897098541260e-01 1.133224554359912872e-02 6.181555613875389099e-02 1.828397810459136963e-01 4.096886217594146729e-01 1.378873586654663086e-01 2.298512309789657593e-02 1.464521288871765137e-01 2.769483327865600586e-01 -2.678408473730087280e-02 3.053664565086364746e-01 1.160674169659614563e-01 2.213943451642990112e-01 -1.216521766036748886e-02 -1.059686914086341858e-01
-1.721628457307815552e-01 5.603248625993728638e-02 2.285333275794982910e-01 1.512852609157562256e-01 -2.291320562362670898e-01 -1.199679896235466003e-01 2.855233252048492432e-01 -2.598164975643157959e-01 1.034317016601562500e-01 9.319767355918884277e-02 7.245253026485443115e-02 -3.705580160021781921e-02 -1.180034354329109192e-01 3.896104544401168823e-02 9.890823811292648315e-02 -1.168311163783073425e-01 7.325820624828338623e-02 -2.151201814413070679e-01 -8.848024904727935791e-02 1.718735992908477783e-01 -1.938748806715011597e-01 4.743811786174774170e-01 3.429032564163208008e-01 -8.733208477497100830e-02 1.143475472927093506e-01 -1.067495793104171753e-01 -2.471937565132975578e-03 1.565606594085693359e-01 -1.008650008589029312e-02 2.114570736885070801e-01 -1.602471023797988892e-01 1.223590746521949768e-01
-3.085116446018218994e-01 1.938997060060501099e-01 2.562049962580204010e-02 1.873833686113357544e-02 -1.811157763004302979e-01 -1.346799195744097233e-03 1.642250716686248779e-01 -2.176115065813064575e-01 1.437659412622451782e-01 -4.221282005310058594e-01 -4.004330560564994812e-02 1.095399260520935059e-01 -4.309279471635818481e-02 -1.049261540174484253e-01 -1.372094824910163879e-02 -1.141093894839286804e-01 2.313312701880931854e-02 5.649862065911293030e-02 -2.096182107925415039e-02 -1.740497797727584839e-01 1.633275896310806274e-01 5.042466521263122559e-01 4.952738061547279358e-02 -1.165279820561408997e-01 -2.337144315242767334e-01 2.070001363754272461e-01 -1.446041166782379150e-01 1.678147763013839722e-01 1.156819537281990051e-01 -4.939571954309940338e-03 1.562715023756027222e-01 6.887864321470260620e-02
-2.356492578983306885e-01 3.108150660991668701e-01 2.458601742982864380e-01 7.591693103313446045e-02 1.678186506032943726e-01 7.371436059474945068e-02 1.816445887088775635e-01 -2.775621972978115082e-02 7.282192260026931763e-02 -1.348405331373214722e-01 1.200893446803092957e-01 -4.769565463066101074e-01 2.018299251794815063e-01 2.091138251125812531e-02 1.773301139473915100e-02 -1.296035349369049072e-01 4.597193002700805664e-02 -1.216659024357795715e-01 2.691419422626495361e-01 -9.602710604667663574e-02 -1.052694767713546753e-01 1.604987978935241699e-01 9.356752038002014160e-02 -2.071318924427032471e-01 1.152159459888935089e-02 1.699152290821075439e-01 -9.057609736919403076e-02 1.250794976949691772e-01 3.289003074169158936e-01 -2.034971565008163452e-01 2.090782485902309418e-02 -2.572272717952728271e-02
2.242252528667449951e-01 -1.822640299797058105e-01 1.126276403665542603e-01 6.354339420795440674e-02 -6.089231371879577637e-02 -2.347089052200317383e-01 -8.721075952053070068e-02 -2.531799972057342529e-01 -1.198769956827163696e-01 -2.224209308624267578e-01 2.472891807556152344e-01 -4.652116075158119202e-02 6.057465448975563049e-02 1.272339373826980591e-01 1.654820702970027924e-02 2.092627063393592834e-02 -3.142642974853515625e-02 -2.862424254417419434e-01 -1.399055868387222290e-01 -1.308040171861648560e-01 2.333476841449737549e-01 2.562915682792663574e-01 2.581102252006530762e-01 -7.250238209962844849e-02 2.485844492912292480e-01 1.805937886238098145e-01 5.972556397318840027e-02 3.592326641082763672e-01 2.302460223436355591e-01 4.549182578921318054e-02 -3.265582397580146790e-02 -1.635805815458297729e-01
-1.070161685347557068e-01 -4.614039883017539978e-02 8.447418361902236938e-02 1.801566928625106812e-01 3.083945810794830322e-02 7.630409300327301025e-02 5.887272581458091736e-02 -3.804272711277008057e-01 -1.105533763766288757e-01 1.164919883012771606e-01 8.138415217399597168e-02 -1.240322813391685486e-01 4.705648496747016907e-02 -1.085855141282081604e-01 -6.642997730523347855e-03 8.083507418632507324e-02 1.764676272869110107e-01 -3.181062042713165283e-01 1.239662244915962219e-01 2.426440268754959106e-01 -1.480267643928527832e-01 5.616391301155090332e-01 1.344090253114700317e-01 -1.991648823022842407e-01 2.437486946582794189e-01 -1.132806465029716492e-01 -6.745752692222595215e-02 8.929572254419326782e-02 5.652200430631637573e-02 1.648316830396652222e-01 -3.797858953475952148e-02 -7.240603119134902954e-02
-5.955878645181655884e-02 1.175877079367637634e-01 5.370984077453613281e-01 -4.703945480287075043e-03 1.931323669850826263e-02 -3.013504296541213989e-02 2.098385244607925415e-01 -3.812446296215057373e-01 6.987486034631729126e-02 -1.132839918136596680e-01 9.275706857442855835e-02 -4.056762531399726868e-02 -3.274910151958465576e-02 -2.459878027439117432e-01 4.440828785300254822e-02 -2.327738888561725616e-02 -5.812844634056091309e-02 -1.107206493616104126e-01 -8.997686207294464111e-02 2.751216664910316467e-02 -1.368162631988525391e-01 3.820043802261352539e-01 -1.638377606868743896e-01 -3.233389258384704590e-01 -7.623817026615142822e-02 3.208053484559059143e-02 2.348068505525588989e-01 -4.292096197605133057e-02 3.827865794301033020e-02 9.612075239419937134e-02 -1.280509983189404011e-03 -1.278861016035079956e-01
-8.007736876606941223e-03 -1.543882638216018677e-01 2.377849072217941284e-02 -8.818272501230239868e-02 -1.127472985535860062e-02 -1.900397986173629761e-01 -3.202518448233604431e-02 -1.372109204530715942e-01 -1.166750267148017883e-01 -2.772061526775360107e-01 2.560290992259979248e-01 1.568935066461563110e-01 1.556113660335540771e-01 1.030349880456924438e-01 9.529453516006469727e-02 -1.501151323318481445e-01 1.342452913522720337e-01 -2.394318282604217529e-01 6.759572774171829224e-02 1.781483925879001617e-02 1.046678200364112854e-01 4.827440977096557617e-01 1.168172433972358704e-02 -5.232796818017959595e-02 -9.783171117305755615e-03 4.034570157527923584e-01 -1.013149395585060120e-01 2.288517802953720093e-01 2.094323486089706421e-01 1.017000898718833923e-01 -8.908801525831222534e-02 -2.232349663972854614e-01
-1.624251753091812134e-01 -1.551390886306762695e-01 3.595459163188934326e-01 2.480410486459732056e-01 -3.338109850883483887e-01 7.234394550323486328e-02 3.352747261524200439e-01 -3.490084409713745117e-01 2.001832574605941772e-01 -1.144301891326904297e-01 -2.070618234574794769e-02 -1.144043356180191040e-01 -1.283046156167984009e-01 1.264239996671676636e-01 -3.276120172813534737e-03 -1.243312060832977295e-01 7.517637219280004501e-03 -1.106577441096305847e-01 -7.473277300596237183e-02 -1.409254968166351318e-01 1.214830279350280762e-01 3.206946849822998047e-01 6.638859957456588745e-02 -1.057507395744323730e-01 5.687525123357772827e-02 1.890193223953247070e-01 -3.903193771839141846e-02 5.247032269835472107e-02 1.533029973506927490e-01 -1.101612523198127747e-01 -1.008081361651420593e-01 1.824673265218734741e-01
2.209505438804626465e-01 -3.328813239932060242e-02 3.201563060283660889e-01 7.494328916072845459e-02 1.432703882455825806e-01 -1.359842270612716675e-01 -8.050128817558288574e-03 -1.721324175596237183e-01 3.211688250303268433e-02 3.814507974311709404e-03 2.780715823173522949e-01 -2.169051170349121094e-01 2.705974876880645752e-02 -1.416422873735427856e-01 1.867389231920242310e-01 -6.482536904513835907e-03 -2.177904359996318817e-02 -1.372172981500625610e-01 1.568680703639984131e-01 -1.564845256507396698e-02 1.540022492408752441e-01 5.954255163669586182e-02 2.550522089004516602e-01 -2.372068166732788086e-01 -4.916609078645706177e-02 1.894377022981643677e-01 3.001776933670043945e-01 2.582455277442932129e-01 3.974150419235229492e-01 -7.394527643918991089e-02 -1.582482457160949707e-01 1.258231848478317261e-01
1.264428794384002686e-01 1.361442208290100098e-01 1.028188988566398621e-01 -1.033402085304260254e-01 1.049242541193962097e-01 -3.603394702076911926e-02 1.581165194511413574e-01 -1.374196559190750122e-01 1.547895073890686035e-01 -2.182847857475280762e-01 6.070561334490776062e-02 -4.572755396366119385e-01 7.126013189554214478e-02 2.577191293239593506e-01 -9.028520435094833374e-04 2.222092151641845703e-01 1.473759859800338745e-01 -1.212884299457073212e-02 1.057416796684265137e-01 1.806551069021224976e-01 1.366358995437622070e-01 1.839092671871185303e-01 3.782453238964080811e-01 -1.768228262662887573e-01 1.254437565803527832e-01 8.938317000865936279e-02 -9.158449247479438782e-03 1.935601234436035156e-01 8.829993009567260742e-02 2.069723159074783325e-01 -2.229366153478622437e-01 1.692403107881546021e-01
-1.294179260730743408e-01 7.135169208049774170e-02 4.355305731296539307e-01 2.131777405738830566e-01 -9.101265668869018555e-02 1.248964965343475342e-01 2.673725038766860962e-02 -8.680351823568344116e-02 -4.119134321808815002e-02 -1.583541780710220337e-01 1.689443886280059814e-01 -3.263418674468994141e-01 -9.072773158550262451e-02 -1.468600183725357056e-01 3.519092798233032227e-01 -2.747840620577335358e-02 1.051736697554588318e-01 4.795329645276069641e-02 -1.309662014245986938e-01 1.947609335184097290e-01 1.131377443671226501e-01 3.848289251327514648e-01 1.830758264986798167e-04 -1.064709722995758057e-01 1.436577439308166504e-01 1.694231033325195312e-01 2.599816620349884033e-01 5.281597003340721130e-02 5.013974756002426147e-02 3.153745830059051514e-02 1.203688159584999084e-01 1.276482343673706055e-01
2.331828698515892029e-03 -3.308351337909698486e-02 9.162229299545288086e-02 1.409265026450157166e-02 -3.373973444104194641e-02 -3.863755986094474792e-02 2.433470189571380615e-01 -2.177737951278686523e-01 -1.711779087781906128e-01 7.062054425477981567e-02 1.185403466224670410e-01 5.721246451139450073e-02 1.860727220773696899e-01 1.462079733610153198e-01 -2.406799793243408203e-02 -3.267498314380645752e-01 -2.129729092121124268e-02 4.117604345083236694e-02 -8.917547762393951416e-02 9.041240066289901733e-02 1.856890469789505005e-01 5.402593612670898438e-01 2.886977493762969971e-01 -1.553250998258590698e-01 -1.570605933666229248e-01 -1.718150377273559570e-01 -2.042064070701599121e-01 -5.615930631756782532e-02 3.014539182186126709e-01 -1.842822134494781494e-02 -1.138439327478408813e-01 -1.036721616983413696e-01
1.617812924087047577e-02 2.378453463315963745e-01 2.177974879741668701e-01 -4.427849948406219482e-01 1.216527670621871948e-01 -5.155889317393302917e-02 2.618323639035224915e-02 -6.161207333207130432e-03 7.723476737737655640e-02 -2.262243330478668213e-01 2.629786431789398193e-01 -3.112818486988544464e-02 2.936982810497283936e-01 1.771739311516284943e-02 1.198541820049285889e-01 -2.117226719856262207e-01 1.799454092979431152e-01 -1.130765601992607117e-01 1.286465227603912354e-01 -1.982143372297286987e-01 1.718698292970657349e-01 1.176822632551193237e-01 -4.353587701916694641e-02 -1.305833905935287476e-01 4.154988750815391541e-02 2.130562961101531982e-01 -1.514294743537902832e-01 2.111005634069442749e-01 3.166555762290954590e-01 9.500428289175033569e-02 -1.308257728815078735e-01 -6.396728754043579102e-02
-8.911425620317459106e-02 3.281892538070678711e-01 3.781354427337646484e-01 -2.866611629724502563e-02 -2.055798470973968506e-02 2.892035059630870819e-02 1.127096414566040039e-01 -3.373232483863830566e-01 1.187056452035903931e-01 -2.685165405273437500e-01 1.075634136795997620e-01 -8.456175029277801514e-02 2.576695680618286133e-01 5.524613335728645325e-02 2.239705249667167664e-02 -2.458824664354324341e-01 1.152156814932823181e-01 -7.431555539369583130e-02 -9.936275891959667206e-03 2.839277386665344238e-01 8.345101773738861084e-02 1.884833127260208130e-01 -1.426272690296173096e-01 -1.269796639680862427e-01 -2.195424139499664307e-01 2.900476567447185516e-02 -1.029642298817634583e-01 1.668740063905715942e-02 1.591461598873138428e-01 -1.697590947151184082e-01 2.848324179649353027e-01 -6.173779070377349854e-02
-1.450693905353546143e-01 -3.482326399534940720e-03 1.340587437152862549e-01 -6.640149652957916260e-02 -5.241194739937782288e-02 -8.887390792369842529e-02 3.219135701656341553e-01 -2.299769818782806396e-01 -4.949970543384552002e-02 -1.607807129621505737e-01 7.782796025276184082e-02 9.057228453457355499e-03 -1.948877004906535149e-03 -4.494619742035865784e-02 2.892979979515075684e-01 -2.492085695266723633e-01 -1.895063072443008423e-01 -3.705922365188598633e-01 -1.467396616935729980e-01 2.335613220930099487e-01 1.119190528988838196e-01 2.739014327526092529e-01 -5.178170278668403625e-02 -2.627040445804595947e-01 9.696446359157562256e-02 -1.095804851502180099e-02 1.079618036746978760e-01 2.627690434455871582e-01 1.467632949352264404e-01 2.877705693244934082e-01 6.250009685754776001e-02 8.726464584469795227e-03
-1.964798420667648315e-01 7.898887246847152710e-02 1.611565798521041870e-01 1.390000283718109131e-01 -2.333496361970901489e-01 -1.153806969523429871e-01 1.460853368043899536e-01 -1.460212022066116333e-01 2.907130420207977295e-01 -2.044674307107925415e-01 1.971116513013839722e-01 -1.202872693538665771e-01 1.294593140482902527e-02 1.260766535997390747e-01 8.806788176298141479e-02 1.580136120319366455e-01 5.289692431688308716e-02 2.220274209976196289e-01 -1.077459454536437988e-01 -6.598417460918426514e-02 1.447519958019256592e-01 4.671224951744079590e-01 1.193631812930107117e-01 -1.253624707460403442e-01 -5.149322003126144409e-02 2.405761331319808960e-01 -1.489445269107818604e-01 1.808918416500091553e-01 2.950358688831329346e-01 -3.482234477996826172e-02 1.735831648111343384e-01 -1.982625341042876244e-03
4.427634924650192261e-02 4.889920651912689209e-01 -4.868175834417343140e-02 4.108526706695556641e-01 4.873539507389068604e-02 8.564424514770507812e-02 2.816457301378250122e-02 4.669464007019996643e-02 -1.959010064601898193e-01 4.967987537384033203e-02 9.175331145524978638e-02 -3.674722909927368164e-01 3.623893111944198608e-02 -1.608029454946517944e-01 1.355921626091003418e-01 -4.030566196888685226e-03 1.591865569353103638e-01 -2.638360485434532166e-02 4.880417603999376297e-03 2.509170472621917725e-01 4.225987195968627930e-02 2.314359247684478760e-01 -4.198525473475456238e-02 -2.317453771829605103e-01 -1.368783861398696899e-01 1.106599569320678711e-01 -1.150400117039680481e-01 1.579819321632385254e-01 1.227274686098098755e-01 8.540691435337066650e-02 -1.598375737667083740e-01 -1.681833118200302124e-01
-3.683480620384216309e-02 1.109590232372283936e-01 1.243743598461151123e-01 2.280487716197967529e-01 -6.663467735052108765e-02 -1.551980972290039062e-01 1.509227305650711060e-01 -4.327302575111389160e-01 -1.742505729198455811e-01 1.304448843002319336e-01 1.654918938875198364e-01 -8.539482951164245605e-03 -3.277068585157394409e-02 -9.773414582014083862e-02 -1.427274942398071289e-01 4.805603250861167908e-02 1.248211786150932312e-01 -1.841310411691665649e-01 6.974383443593978882e-02 9.537803381681442261e-02 6.260365992784500122e-02 4.947324693202972412e-01 2.282088100910186768e-01 -2.592567205429077148e-01 1.987163424491882324e-01 -1.516702175140380859e-01 -3.505089506506919861e-02 1.443430781364440918e-01 1.235149521380662918e-02 1.710176765918731689e-01 -1.483697742223739624e-01 -6.901627779006958008e-02
2.426162511110305786e-01 1.379745304584503174e-01 1.602590680122375488e-01 1.400505602359771729e-01 -4.963308572769165039e-02 2.098330669105052948e-02 1.388196498155593872e-01 1.763735339045524597e-02 -2.604370117187500000e-01 -6.672578165307641029e-04 -1.570651233196258545e-01 -3.489703238010406494e-01 -5.956907570362091064e-02 -1.616168171167373657e-01 3.797379732131958008e-01 -1.244477182626724243e-02 2.803671061992645264e-01 1.955879479646682739e-02 -1.065129041671752930e-02 -1.891263872385025024e-01 -1.760485395789146423e-02 3.802268207073211670e-01 1.610856652259826660e-01 -6.168011203408241272e-02 3.497532010078430176e-02 8.744212239980697632e-02 -3.071978092193603516e-01 9.958923608064651489e-02 1.051242649555206299e-01 -1.819439530372619629e-01 1.349851191043853760e-01 3.124381601810455322e-02
-3.261620700359344482e-01 6.013789027929306030e-02 8.385477960109710693e-02 -1.872925609350204468e-01 -1.678341627120971680e-01 4.885977506637573242e-02 1.391237676143646240e-01 -3.213647305965423584e-01 1.269398443400859833e-02 -1.745028793811798096e-01 1.802808940410614014e-01 -1.772919744253158569e-01 -1.180925294756889343e-01 -8.619759976863861084e-02 1.627970784902572632e-01 -2.171976119279861450e-01 2.479923423379659653e-03 -2.614183127880096436e-01 -2.103783786296844482e-01 1.184869483113288879e-01 -5.671623349189758301e-02 3.334772884845733643e-01 -2.243684232234954834e-02 -1.504370570182800293e-01 1.381112635135650635e-01 -1.668555736541748047e-01 -4.198285937309265137e-02 2.880199551582336426e-01 1.220429986715316772e-01 2.648052871227264404e-01 -1.413812339305877686e-01 6.530522555112838745e-02
-2.613523900508880615e-01 -7.755429297685623169e-02 5.017459765076637268e-02 1.714138537645339966e-01 -1.326971501111984253e-01 -9.439234435558319092e-02 1.075626313686370850e-01 -1.320251077413558960e-01 9.030328691005706787e-02 -2.065161913633346558e-01 3.240952268242835999e-02 -3.166797459125518799e-01 1.152823865413665771e-01 -7.179440557956695557e-02 -2.120029032230377197e-01 -8.341120928525924683e-02 4.860182106494903564e-02 -3.440124392509460449e-01 -3.284982144832611084e-01 -4.563321918249130249e-02 5.630181357264518738e-02 8.870056271553039551e-02 -7.854873687028884888e-02 -1.329480409622192383e-01 -1.022741273045539856e-01 3.744583949446678162e-02 -3.724712133407592773e-01 3.972163200378417969e-01 1.719681173563003540e-01 1.095760837197303772e-01 1.404874213039875031e-02 6.021123379468917847e-03
3.204884827136993408e-01 -2.323634549975395203e-02 1.616518050432205200e-01 -1.478809863328933716e-02 -2.209345623850822449e-02 -4.777132347226142883e-02 2.002551853656768799e-01 -1.927495896816253662e-01 1.849861741065979004e-01 9.440576285123825073e-02 -2.415389865636825562e-01 -3.131386339664459229e-01 7.668837904930114746e-02 7.265073060989379883e-02 3.196544572710990906e-02 1.419132808223366737e-03 -4.350559413433074951e-02 2.028267234563827515e-01 8.749767392873764038e-02 4.077832773327827454e-02 1.606790572404861450e-01 4.079393446445465088e-01 1.893652528524398804e-01 -2.345968931913375854e-01 -1.674333959817886353e-01 1.439079269766807556e-02 -1.329062432050704956e-01 2.985764294862747192e-02 3.398575484752655029e-01 -1.279722899198532104e-01 2.950683794915676117e-02 -2.522608339786529541e-01
-1.630184650421142578e-01 6.954745203256607056e-02 2.245025634765625000e-01 1.504981219768524170e-01 -4.182554036378860474e-02 -6.238296255469322205e-02 6.102352961897850037e-02 -1.963617056608200073e-01 9.385702759027481079e-02 -1.595026999711990356e-02 -6.285507977008819580e-02 -1.461446583271026611e-01 -4.493708536028862000e-02 1.331093721091747284e-02 -9.483040869235992432e-02 3.726225718855857849e-02 1.256418675184249878e-01 -1.021489873528480530e-01 1.280755847692489624e-01 1.457439512014389038e-01 1.079052612185478210e-01 6.833367943763732910e-01 1.305626481771469116e-01 -5.696886777877807617e-02 2.406698912382125854e-01 -2.375649660825729370e-01 -1.944923959672451019e-02 1.093700900673866272e-01 8.713345974683761597e-02 2.280920594930648804e-01 -2.247414141893386841e-01 -3.298401832580566406e-02
-5.711604654788970947e-02 6.498776376247406006e-02 1.438059210777282715e-01 1.164289470762014389e-02 7.124859094619750977e-02 -5.730882403440773487e-04 1.237681731581687927e-01 -2.685829401016235352e-01 6.166220456361770630e-02 -3.269363343715667725e-01 4.061026498675346375e-02 -1.120848879218101501e-01 -1.477758288383483887e-01 -2.586163282394409180e-01 4.834472835063934326e-01 -7.398846000432968140e-02 -1.020687595009803772e-01 -1.152696162462234497e-01 3.160417079925537109e-02 7.607862353324890137e-02 2.650962471961975098e-01 3.905583024024963379e-01 2.528856396675109863e-01 2.333121187984943390e-02 -5.959121044725179672e-03 -2.494587153196334839e-01 -2.995073981583118439e-02 -4.476685822010040283e-02 1.854955032467842102e-02 1.653346121311187744e-01 -7.809127122163772583e-02 -9.800862520933151245e-02
-7.347319275140762329e-02 -3.209410309791564941e-01 2.677393853664398193e-01 -3.961173817515373230e-02 -4.092356190085411072e-02 -1.978811472654342651e-01 3.566885367035865784e-02 -2.337457090616226196e-01 -1.421391218900680542e-01 -1.550900638103485107e-01 1.470958739519119263e-01 -2.866256535053253174e-01 -1.009601205587387085e-01 7.232902199029922485e-02 1.700556278228759766e-01 -1.200823336839675903e-01 1.637083441019058228e-01 1.418379843235015869e-01 1.854539215564727783e-01 -1.231003999710083008e-01 1.753365844488143921e-01 1.561153978109359741e-01 1.936570405960083008e-01 4.354058578610420227e-02 2.740759551525115967e-01 2.009362131357192993e-01 1.119750365614891052e-01 2.742716372013092041e-01 1.354995220899581909e-01 2.070052772760391235e-01 8.678493089973926544e-03 -2.434564530849456787e-01
-7.423305511474609375e-02 1.615290045738220215e-01 1.525427401065826416e-01 6.846706848591566086e-03 1.085291896015405655e-02 -1.050237491726875305e-01 5.082160234451293945e-02 -1.834008097648620605e-01 1.579632312059402466e-01 -1.724787205457687378e-01 4.271470904350280762e-01 -2.207141816616058350e-01 1.495606899261474609e-01 -1.147542968392372131e-01 5.307671055197715759e-02 7.071503251791000366e-02 -4.533158615231513977e-03 2.793406136333942413e-02 1.841070353984832764e-01 -9.880307130515575409e-03 -5.107402428984642029e-02 2.174609005451202393e-01 3.607663512229919434e-01 -1.385545879602432251e-01 -4.200892522931098938e-02 3.328151404857635498e-01 1.790055483579635620e-01 2.727928757667541504e-01 3.062114119529724121e-01 1.363302320241928101e-01 -5.568239837884902954e-02 2.634891076013445854e-03
-2.085902690887451172e-01 1.798520386219024658e-01 -7.818266004323959351e-02 -6.418859586119651794e-03 -2.258309274911880493e-01 -2.052142769098281860e-01 -1.132285743951797485e-01 -4.987052455544471741e-02 -5.598825961351394653e-02 -6.587480753660202026e-02 2.416500449180603027e-02 2.565219998359680176e-02 8.271340280771255493e-02 -2.359016388654708862e-01 6.063036620616912842e-02 3.350438177585601807e-02 -2.343367412686347961e-02 1.188822910189628601e-01 -1.462800204753875732e-01 4.073366150259971619e-02 -3.940335288643836975e-02 3.038823008537292480e-01 3.259689509868621826e-01 -5.849587917327880859e-02 7.821966893970966339e-03 3.812355995178222656e-01 1.367768198251724243e-01 2.906585931777954102e-01 2.809243202209472656e-01 6.417653709650039673e-02 4.683199524879455566e-02 -3.980293869972229004e-01
5.733016133308410645e-02 4.069530665874481201e-01 -2.989612147212028503e-02 3.285176157951354980e-01 -5.676633492112159729e-02 -4.694426432251930237e-02 -2.487159706652164459e-02 -3.650482296943664551e-01 -1.261644363403320312e-01 -1.298196464776992798e-01 1.348694264888763428e-01 -2.831927239894866943e-01 3.336332142353057861e-01 -1.095787137746810913e-01 1.076794266700744629e-01 -1.344207376241683960e-01 6.897645443677902222e-02 -1.459107398986816406e-01 -5.434136837720870972e-02 7.540639489889144897e-02 9.140662103891372681e-02 1.633831858634948730e-01 -2.867582999169826508e-02 -3.102732598781585693e-01 7.372785359621047974e-02 1.820814609527587891e-01 3.026152588427066803e-02 -8.947651088237762451e-02 1.318646222352981567e-01 3.123357892036437988e-02 -2.360548824071884155e-01 -1.020500808954238892e-01
-1.325825899839401245e-01 1.465497314929962158e-01 6.298519670963287354e-02 1.526380628347396851e-01 -1.052580401301383972e-01 -1.856385916471481323e-01 3.851130902767181396e-01 -2.085637599229812622e-01 1.359804868698120117e-01 -2.545427083969116211e-01 1.962528228759765625e-01 -2.622636854648590088e-01 1.614337861537933350e-01 4.151935875415802002e-02 2.401810735464096069e-01 -1.286527663469314575e-01 -3.485850989818572998e-02 1.413445621728897095e-01 5.598184838891029358e-02 -3.560127690434455872e-02 -1.093063205480575562e-01 1.525230854749679565e-01 1.632602810859680176e-01 3.946596756577491760e-02 3.699574768543243408e-01 1.646040976047515869e-01 1.922102123498916626e-01 3.303531706333160400e-01 1.782559230923652649e-02 7.545116823166608810e-03 3.496208041906356812e-02 -5.539556220173835754e-02
3.869093488901853561e-04 4.902842044830322266e-01 3.289456069469451904e-01 1.462892908602952957e-02 -7.017208635807037354e-02 -1.418285518884658813e-01 6.103013083338737488e-02 -7.801704853773117065e-02 4.149401094764471054e-03 -1.769637763500213623e-01 7.863412797451019287e-02 -2.173258513212203979e-01 2.430029362440109253e-01 -2.111468911170959473e-01 5.364169925451278687e-02 -9.968762099742889404e-02 8.538619428873062134e-02 9.208174049854278564e-02 6.968507915735244751e-02 6.938406825065612793e-02 -2.380699962377548218e-01 1.726433038711547852e-01 1.143169793067499995e-04 -9.144596010446548462e-02 -1.971895247697830200e-01 1.085004955530166626e-01 -2.598449289798736572e-01 2.940505445003509521e-01 2.320396751165390015e-01 -7.156358659267425537e-02 -1.741618812084197998e-01 3.054488822817802429e-02
-4.520547762513160706e-02 -2.656750567257404327e-02 2.168892025947570801e-01 1.388248894363641739e-02 2.802106924355030060e-02 -1.697994186542928219e-03 1.011290103197097778e-01 -1.181039959192276001e-02 7.103598117828369141e-02 -2.300266921520233154e-01 2.001650631427764893e-01 -2.582857310771942139e-01 3.942673206329345703e-01 -1.384980529546737671e-01 1.822939962148666382e-01 -6.993182003498077393e-02 -9.590228646993637085e-02 -1.750268787145614624e-01 3.617759644985198975e-01 -4.223443195223808289e-02 7.467820495367050171e-02 4.273594170808792114e-02 4.088416695594787598e-02 -4.018519818782806396e-01 1.936919614672660828e-02 1.087032258510589600e-01 -1.937543153762817383e-01 3.363221585750579834e-01 1.305119842290878296e-01 1.924328356981277466e-01 -1.339473482221364975e-02 -3.509231284260749817e-02
1.608211994171142578e-01 1.961710490286350250e-02 6.361822038888931274e-02 -3.851716965436935425e-02 -9.127416461706161499e-02 -1.669447720050811768e-01 4.677933156490325928e-01 -2.802705764770507812e-01 -3.134638071060180664e-01 -1.528612570837140083e-03 -2.253616414964199066e-02 -2.973681688308715820e-02 1.713465303182601929e-01 1.809509284794330597e-02 -5.342038720846176147e-02 -2.832873165607452393e-01 1.921383850276470184e-02 -2.611886858940124512e-01 -2.530790567398071289e-01 1.277054548263549805e-01 1.813433468341827393e-01 3.616884648799896240e-01 1.318259090185165405e-01 2.886584959924221039e-02 -1.248186752200126648e-01 -2.886965312063694000e-02 1.360482722520828247e-01 -2.702881023287773132e-02 1.158754304051399231e-01 8.195589482784271240e-02 -1.232532970607280731e-02 -1.880965083837509155e-01
3.528730571269989014e-02 -1.680128723382949829e-01 5.102581158280372620e-02 2.532347105443477631e-03 1.395513713359832764e-01 -1.648054867982864380e-01 6.315471976995468140e-02 -2.720723152160644531e-01 3.191781044006347656e-02 -2.987756133079528809e-01 1.378108412027359009e-01 -1.231855824589729309e-01 -1.759798228740692139e-01 2.986325621604919434e-01 2.139916270971298218e-01 -2.494283169507980347e-01 3.060045242309570312e-01 -2.231276780366897583e-01 8.085223287343978882e-02 5.909416824579238892e-02 1.768585853278636932e-02 2.252193987369537354e-01 8.980112522840499878e-02 -1.854835599660873413e-01 2.443552911281585693e-01 1.806992888450622559e-01 5.206225067377090454e-02 2.044200152158737183e-01 1.244644373655319214e-01 5.029422044754028320e-02 -1.371757537126541138e-01 -2.645809054374694824e-01
3.763869404792785645e-02 2.393626719713211060e-01 2.047864645719528198e-01 1.749798506498336792e-01 1.051016300916671753e-01 -6.888764351606369019e-02 2.689369022846221924e-01 -1.901734769344329834e-01 -1.997859627008438110e-01 -1.695121079683303833e-01 8.663354814052581787e-02 -2.798917703330516815e-02 -2.092161774635314941e-02 -4.528607055544853210e-02 3.053526021540164948e-02 -1.050231233239173889e-01 1.675312072038650513e-01 -3.831115961074829102e-01 1.263985931873321533e-01 6.589595228433609009e-02 -2.408787757158279419e-01 1.940926760435104370e-01 1.163890138268470764e-01 -9.336553514003753662e-03 -1.502842009067535400e-01 2.040381133556365967e-01 2.901048362255096436e-01 1.347171217203140259e-01 2.528604567050933838e-01 -2.944778203964233398e-01 -1.227945238351821899e-01 -1.277171522378921509e-01
-1.674562543630599976e-01 2.742794752120971680e-01 1.990925520658493042e-01 1.657485216856002808e-01 8.604840934276580811e-02 4.803588241338729858e-02 2.014138400554656982e-01 -2.103053629398345947e-01 -3.246386051177978516e-01 7.459536194801330566e-02 -1.005881205201148987e-01 -2.033168375492095947e-01 -5.880798026919364929e-02 -1.384449452161788940e-01 -9.342466294765472412e-02 -1.728854328393936157e-01 2.208708524703979492e-01 -8.048517256975173950e-02 -1.253452897071838379e-01 1.573495268821716309e-01 1.000038683414459229e-01 5.434926152229309082e-01 -3.120947629213333130e-02 -2.082156017422676086e-02 1.849442869424819946e-01 -2.037182915955781937e-03 -1.066796109080314636e-01 1.562662869691848755e-01 -6.869810819625854492e-02 8.402423560619354248e-02 -1.589299887418746948e-01 4.343620315194129944e-02
2.765489220619201660e-01 5.811300128698348999e-02 2.056072801351547241e-01 8.658117055892944336e-02 -3.733687847852706909e-02 -1.027257815003395081e-01 6.963828206062316895e-02 -7.062352448701858521e-02 6.836352497339248657e-02 -1.552351564168930054e-01 2.050679326057434082e-01 -9.127815812826156616e-02 -1.830606907606124878e-01 2.531059086322784424e-01 1.526180356740951538e-01 3.093273341655731201e-01 1.575763672590255737e-01 -1.357844471931457520e-01 2.517130374908447266e-01 1.109452843666076660e-01 9.671611711382865906e-03 3.408211767673492432e-01 5.519998818635940552e-02 -3.031761348247528076e-01 -1.657595043070614338e-03 2.919132709503173828e-01 2.105307579040527344e-02 2.976227700710296631e-01 6.138545647263526917e-02 1.424605548381805420e-01 7.878436148166656494e-02 -1.349931359291076660e-01
1.925716549158096313e-02 1.720310002565383911e-01 2.072865366935729980e-01 2.293420284986495972e-01 -5.071324482560157776e-02 -1.877833753824234009e-01 3.460763990879058838e-01 6.571129709482192993e-02 8.274213224649429321e-02 -9.760994464159011841e-02 1.264513581991195679e-01 -1.579396426677703857e-01 7.591925561428070068e-02 -6.358774006366729736e-02 7.286124676465988159e-02 -1.021364778280258179e-01 8.300926536321640015e-02 -1.029307544231414795e-01 1.281170994043350220e-01 -1.190067082643508911e-01 -1.293170601129531860e-01 1.835795491933822632e-01 -1.075637638568878174e-01 -3.190198242664337158e-01 1.110778227448463440e-01 2.307567000389099121e-01 -8.593655377626419067e-02 1.842896938323974609e-01 4.783209860324859619e-01 -9.181977249681949615e-03 2.361706048250198364e-01 1.620958000421524048e-01
-2.540179789066314697e-01 3.641582429409027100e-01 6.337614357471466064e-02 -2.291123755276203156e-02 -5.348984617739915848e-03 -5.240393429994583130e-02 -3.723086789250373840e-02 -2.326447889208793640e-02 -3.290377929806709290e-02 -5.101587995886802673e-02 1.850692182779312134e-01 -1.861619204282760620e-01 -1.986891776323318481e-02 -2.333341836929321289e-01 -8.740568906068801880e-02 -1.505390703678131104e-01 -1.156625673174858093e-01 -1.980023086071014404e-01 -5.874760076403617859e-02 1.698204576969146729e-01 1.725371628999710083e-01 3.166081011295318604e-01 2.208193391561508179e-01 -6.285109370946884155e-02 2.268123477697372437e-01 -1.059310063719749451e-01 -6.721770018339157104e-02 5.214152336120605469e-01 1.576378569006919861e-02 1.658997833728790283e-01 -2.459461800754070282e-02 2.930653281509876251e-02
-5.106834229081869125e-03 -6.736124306917190552e-02 1.395574510097503662e-01 -3.265586495399475098e-01 -8.319032192230224609e-02 2.095653116703033447e-02 1.885628104209899902e-01 2.660848572850227356e-02 8.523337543010711670e-03 -8.110109716653823853e-02 2.540952861309051514e-01 -4.200294613838195801e-02 1.454161256551742554e-01 -3.170524910092353821e-02 1.824316829442977905e-01 1.987802535295486450e-01 5.752861872315406799e-02 1.417737752199172974e-01 -3.246470540761947632e-02 -1.159455999732017517e-01 3.056208789348602295e-01 4.530442655086517334e-01 2.532117366790771484e-01 -2.163553535938262939e-01 -9.492115676403045654e-02 2.500467300415039062e-01 -2.574787847697734833e-02 2.057160735130310059e-01 2.229173183441162109e-01 -1.265129894018173218e-01 1.661211103200912476e-01 -4.976074770092964172e-02
1.888221949338912964e-01 2.856692373752593994e-01 2.975649237632751465e-01 4.119897261261940002e-02 2.799758017063140869e-01 -7.336500566452741623e-03 2.356337457895278931e-01 -2.759272158145904541e-01 2.324523776769638062e-02 -1.310893744230270386e-01 -6.008038669824600220e-02 -3.361612185835838318e-02 -1.410542055964469910e-02 -7.567055523395538330e-02 -1.484276261180639267e-02 -1.025431826710700989e-01 -7.939255982637405396e-02 -2.701676785945892334e-01 -3.592426329851150513e-02 -7.912967354059219360e-02 -1.348984092473983765e-01 3.975345492362976074e-01 -6.211268529295921326e-02 -7.907284796237945557e-02 2.367823757231235504e-02 -1.413047080859541893e-03 1.455615907907485962e-01 -1.072655394673347473e-01 2.736709415912628174e-01 -6.163937505334615707e-03 -2.597939670085906982e-01 -3.072487413883209229e-01
3.118292661383748055e-03 1.866392344236373901e-01 5.136027187108993530e-02 1.324138790369033813e-01 1.782863587141036987e-01 -3.005117736756801605e-02 5.247398465871810913e-02 -5.465586781501770020e-01 2.883624471724033356e-02 2.916828962042927742e-03 1.624787598848342896e-01 -2.108409404754638672e-01 -7.413933984935283661e-03 -4.101417213678359985e-02 -1.704657375812530518e-01 -7.040116935968399048e-02 1.716991364955902100e-01 -4.366017580032348633e-01 -8.037971705198287964e-02 -2.068350464105606079e-02 -8.956203609704971313e-02 1.952510774135589600e-01 7.377114892005920410e-02 9.574356675148010254e-02 -8.401479572057723999e-02 2.296455353498458862e-01 -1.051138117909431458e-01 9.288661926984786987e-02 1.217718720436096191e-01 -2.194204181432723999e-01 1.963419914245605469e-01 -1.860922276973724365e-01
-1.894005984067916870e-01 3.155533373355865479e-01 2.810982465744018555e-01 -4.285113140940666199e-02 -1.109573468565940857e-01 -1.548911929130554199e-01 2.767760306596755981e-02 -5.049268156290054321e-02 6.432197988033294678e-02 2.280789911746978760e-01 -7.359778974205255508e-03 -1.263680607080459595e-01 1.145405098795890808e-01 1.164608183898963034e-04 -2.200492843985557556e-02 1.424313038587570190e-01 7.627788186073303223e-02 -1.900870949029922485e-01 3.505945801734924316e-01 1.843014210462570190e-01 3.014243841171264648e-01 1.960072070360183716e-01 1.305120587348937988e-01 6.703165359795093536e-03 8.938594721257686615e-03 2.428743392229080200e-01 1.467414498329162598e-01 2.279873490333557129e-01 2.917989790439605713e-01 9.788265079259872437e-02 -4.594422504305839539e-02 -2.518039345741271973e-01
-4.133173823356628418e-02 4.408104121685028076e-01 3.550801873207092285e-01 1.592961698770523071e-01 -4.879222810268402100e-02 1.581390202045440674e-01 1.507688462734222412e-01 -1.077631264925003052e-01 -7.912422716617584229e-02 -1.318593323230743408e-01 3.629720509052276611e-01 -1.633658558130264282e-01 1.918626874685287476e-01 -2.858582735061645508e-01 1.237092018127441406e-01 -1.969442702829837799e-02 7.412823289632797241e-02 7.683438807725906372e-02 1.052918136119842529e-01 -1.201247721910476685e-01 -1.712070554494857788e-01 1.661383062601089478e-01 1.663246452808380127e-01 6.111349165439605713e-02 -1.710354238748550415e-01 -2.315912023186683655e-02 -6.670308858156204224e-02 2.620880007743835449e-01 2.125296443700790405e-01 -1.869318261742591858e-02 -2.785536274313926697e-02 -5.885387305170297623e-03
3.907191753387451172e-02 1.115757599472999573e-01 1.328453272581100464e-01 1.193212196230888367e-01 2.803107909858226776e-02 -2.403286844491958618e-02 2.308889478445053101e-01 -1.220318898558616638e-01 7.681709527969360352e-02 -4.473704397678375244e-01 7.721158862113952637e-02 -4.694528877735137939e-01 1.322780996561050415e-01 -1.229652315378189087e-01 1.203197985887527466e-01 4.243426397442817688e-02 1.386147290468215942e-01 -1.514684855937957764e-01 2.296687364578247070e-01 -1.074604503810405731e-02 1.197239831089973450e-01 4.778029769659042358e-02 2.553631365299224854e-01 -2.875514328479766846e-01 4.728170484304428101e-02 1.927822083234786987e-01 2.760755121707916260e-01 -5.619321390986442566e-02 1.179103329777717590e-01 5.725342407822608948e-02 1.742350868880748749e-02 -8.658272027969360352e-02
-1.258946955204010010e-01 4.617418646812438965e-01 3.008292056620121002e-02 -1.293052136898040771e-01 7.506059855222702026e-02 -9.126743301749229431e-03 1.301677823066711426e-01 -1.856877207756042480e-01 -2.405626177787780762e-01 1.708161681890487671e-01 5.671617388725280762e-02 -2.166823446750640869e-01 -1.618351489305496216e-01 6.757633388042449951e-02 1.367062032222747803e-01 -2.955072820186614990e-01 -9.608432650566101074e-03 -1.692889481782913208e-01 -5.724204704165458679e-02 -1.681846007704734802e-02 5.239707976579666138e-02 3.498636782169342041e-01 2.510486245155334473e-01 -3.448339924216270447e-02 -5.788346379995346069e-02 1.847446262836456299e-01 -1.902912855148315430e-01 4.167936369776725769e-02 -2.082139700651168823e-01 1.561284158378839493e-02 -1.601965576410293579e-01 -2.362803816795349121e-01
-1.879301071166992188e-01 2.146091759204864502e-01 -2.963667362928390503e-02 2.094347402453422546e-02 -2.171801030635833740e-01 -4.996827244758605957e-02 6.097618490457534790e-03 -3.404919505119323730e-01 -9.328573197126388550e-02 1.268442533910274506e-02 1.059836596250534058e-01 -1.029347926378250122e-01 8.694336563348770142e-02 -3.663741424679756165e-02 -7.702177017927169800e-02 -2.142310291528701782e-01 6.046865880489349365e-02 -2.585141956806182861e-01 -2.796068787574768066e-02 2.681429982185363770e-01 5.352954193949699402e-02 4.185850024223327637e-01 2.675729393959045410e-01 -1.091580018401145935e-01 1.888830214738845825e-01 -8.974567800760269165e-02 3.507821261882781982e-02 3.822425603866577148e-01 -1.266991496086120605e-01 2.119304239749908447e-01 4.817930236458778381e-02 -3.368898108601570129e-02
3.623552620410919189e-02 2.399582117795944214e-01 3.246054947376251221e-01 4.169768840074539185e-02 6.906506419181823730e-02 -8.187355101108551025e-02 7.973441481590270996e-02 8.786468952894210815e-02 -1.659778356552124023e-01 2.068485617637634277e-01 5.275647714734077454e-02 -4.310121536254882812e-01 1.217406243085861206e-01 -1.177786439657211304e-01 1.649077981710433960e-01 1.791341230273246765e-02 1.975712031126022339e-01 -2.477125227451324463e-01 2.859535515308380127e-01 9.346193820238113403e-02 2.984646707773208618e-02 9.602441638708114624e-02 6.258622306631878018e-05 -1.401960253715515137e-01 1.439409404993057251e-01 2.563411891460418701e-01 -4.023688286542892456e-02 3.077240586280822754e-01 1.974038779735565186e-01 -1.722094044089317322e-02 1.614148169755935669e-01 -1.569121181964874268e-01
1.075699105858802795e-01 2.569475471973419189e-01 3.227260708808898926e-02 -1.596132665872573853e-01 2.559727430343627930e-01 8.381228893995285034e-02 1.667359620332717896e-01 8.488339930772781372e-02 1.817445307970046997e-01 -3.033890724182128906e-01 2.207856178283691406e-01 -2.274841964244842529e-01 2.450539618730545044e-01 -2.442833632230758667e-01 1.816042512655258179e-01 1.368462443351745605e-01 2.135083638131618500e-02 -1.362724322825670242e-02 5.871080234646797180e-02 -4.791085794568061829e-02 4.364355280995368958e-02 3.122844696044921875e-01 3.350303173065185547e-01 2.885402739048004150e-02 -4.437799379229545593e-02 2.952342033386230469e-01 7.113607227802276611e-02 2.328530102968215942e-01 1.294171512126922607e-01 8.179991692304611206e-02 -1.402050442993640900e-02 1.984110474586486816e-02
-1.965700276196002960e-02 -1.214418560266494751e-02 1.146868430078029633e-02 1.637352555990219116e-01 -7.823655009269714355e-02 2.103686481714248657e-01 3.688829541206359863e-01 -2.932736873626708984e-01 -1.301959902048110962e-01 -2.589390575885772705e-01 2.984819188714027405e-02 -2.114660292863845825e-01 -2.448323816061019897e-01 -1.301088035106658936e-01 8.922182023525238037e-02 -1.946722567081451416e-01 -7.852176576852798462e-02 -1.152079924941062927e-01 -6.285724043846130371e-02 2.847314774990081787e-01 -8.082916587591171265e-02 3.416468203067779541e-01 6.693559885025024414e-02 -1.334228366613388062e-01 -1.421617418527603149e-01 7.844871282577514648e-02 -2.124231681227684021e-02 7.603287696838378906e-02 1.928465217351913452e-01 -1.261184513568878174e-01 -3.258126974105834961e-01 -7.669041305780410767e-02
-3.886617720127105713e-03 2.325830310583114624e-01 2.609609067440032959e-01 2.250477373600006104e-01 5.312089249491691589e-02 1.109649911522865295e-01 1.390807628631591797e-01 -1.765331625938415527e-01 1.409147530794143677e-01 1.329352408647537231e-01 3.736903369426727295e-01 -2.537544369697570801e-01 -7.665506750345230103e-02 -2.119116038084030151e-01 5.998293310403823853e-02 -1.673042625188827515e-01 1.821584627032279968e-02 2.179303914308547974e-01 -2.278062850236892700e-01 -5.538710206747055054e-02 1.325476914644241333e-01 2.510966360569000244e-01 -1.989321112632751465e-01 1.167544573545455933e-01 -2.152625471353530884e-03 8.908382803201675415e-02 -6.246051564812660217e-02 1.844824701547622681e-01 3.690696358680725098e-01 -9.977860748767852783e-02 -2.087963931262493134e-02 -9.204353392124176025e-02
-2.031739801168441772e-01 1.108561083674430847e-01 2.532029151916503906e-01 -1.400924921035766602e-01 -9.959457814693450928e-02 -1.659685075283050537e-01 2.810593247413635254e-01 -3.392520248889923096e-01 2.471958100795745850e-02 -2.131899744272232056e-01 -2.934332937002182007e-02 -7.358279824256896973e-02 -6.586488336324691772e-02 -5.321024730801582336e-02 1.866383999586105347e-01 -5.897606909275054932e-02 -1.916053891181945801e-01 -1.924788504838943481e-01 -1.934647262096405029e-01 -6.381606310606002808e-02 -3.791839629411697388e-02 4.765390157699584961e-01 -9.188628196716308594e-02 -1.790800243616104126e-01 2.675025723874568939e-02 -5.510275065898895264e-02 1.036989763379096985e-01 2.652877271175384521e-01 -9.007330983877182007e-02 2.272164523601531982e-01 3.038663417100906372e-02 5.895796045660972595e-02
-2.278839610517024994e-02 8.899910002946853638e-02 2.644142806529998779e-01 1.654777675867080688e-02 2.244454324245452881e-01 -2.187872081995010376e-01 1.105252504348754883e-01 -1.617102622985839844e-01 1.234490573406219482e-01 -6.392914801836013794e-02 9.007875621318817139e-02 -4.633653163909912109e-02 -2.601197063922882080e-01 -1.465446501970291138e-01 2.448524832725524902e-01 1.210778281092643738e-01 1.240679547190666199e-01 -2.125020474195480347e-01 -3.121764771640300751e-02 -3.065481185913085938e-01 2.857872247695922852e-01 7.724630832672119141e-02 1.338876634836196899e-01 -1.770921051502227783e-01 4.098784178495407104e-02 3.105588853359222412e-01 8.744935691356658936e-02 3.816907703876495361e-01 7.005131803452968597e-03 8.900413522496819496e-04 8.303716033697128296e-02 -2.014721482992172241e-01
1.541769802570343018e-01 1.861503273248672485e-01 1.528305113315582275e-01 -9.962002187967300415e-02 1.497243791818618774e-01 6.577844172716140747e-02 2.061636298894882202e-01 6.707148253917694092e-02 -1.169636473059654236e-01 7.646211981773376465e-02 -3.817059472203254700e-02 -3.555877208709716797e-01 1.789672076702117920e-01 -9.855788946151733398e-02 3.726513385772705078e-01 -1.536321341991424561e-01 2.988060005009174347e-02 -2.634944021701812744e-01 1.605096161365509033e-01 4.455971997231245041e-03 -1.132326722145080566e-01 3.124939799308776855e-01 1.069912835955619812e-01 7.589283585548400879e-02 1.399337947368621826e-01 4.343191385269165039e-01 -1.740158349275588989e-01 5.181789770722389221e-02 -4.192245379090309143e-02 -6.876136362552642822e-02 6.707688421010971069e-02 8.340416103601455688e-02
-2.316106297075748444e-02 1.921163797378540039e-01 2.301792949438095093e-01 2.023955285549163818e-01 -2.183598577976226807e-01 -4.289338737726211548e-02 2.069088369607925415e-01 -3.058046102523803711e-01 1.845253817737102509e-02 -2.066453248262405396e-01 5.986410751938819885e-02 3.679763153195381165e-02 -5.631204321980476379e-02 -3.095608651638031006e-01 2.075365036725997925e-01 -1.783364079892635345e-02 -4.203523695468902588e-02 -1.113264337182044983e-01 -2.388971298933029175e-02 -2.076317518949508667e-01 1.460549682378768921e-01 4.057408869266510010e-02 4.647714376915246248e-04 -1.360621452331542969e-01 4.628512263298034668e-02 2.940465211868286133e-01 -1.068980619311332703e-01 2.473604083061218262e-01 1.777677834033966064e-01 -5.422082170844078064e-02 3.896469771862030029e-01 -2.132390290498733521e-01
1.579886674880981445e-02 1.734056770801544189e-01 4.370971918106079102e-01 2.769429422914981842e-02 5.692971870303153992e-02 8.716261386871337891e-02 1.310977190732955933e-01 1.395096927881240845e-01 -1.031736880540847778e-01 1.642107665538787842e-01 4.483457282185554504e-02 -2.981821000576019287e-01 3.324964046478271484e-01 -1.355832815170288086e-01 3.196461796760559082e-01 -7.742841541767120361e-02 1.468575298786163330e-01 -1.206895634531974792e-01 1.144113317131996155e-01 -2.489890344440937042e-02 1.399594545364379883e-01 1.165468096733093262e-01 1.188538223505020142e-01 1.400203704833984375e-01 1.830824911594390869e-01 2.692663371562957764e-01 -3.173319622874259949e-02 1.822280138731002808e-01 2.699005007743835449e-01 2.693614177405834198e-02 3.139675408601760864e-02 -1.821867972612380981e-01
-4.126891493797302246e-02 1.550521701574325562e-01 3.757949545979499817e-02 -1.428349763154983521e-01 -7.203631103038787842e-02 -1.339475363492965698e-01 3.056378960609436035e-01 -1.089768186211585999e-01 1.166250780224800110e-01 -3.016564249992370605e-01 7.696295529603958130e-02 -2.847837507724761963e-01 -1.657746732234954834e-01 3.471000790596008301e-01 9.813255071640014648e-02 3.293069899082183838e-01 1.313007026910781860e-01 -1.146599352359771729e-01 1.248734295368194580e-01 -7.058674097061157227e-02 9.495563060045242310e-02 2.860620617866516113e-01 2.832903861999511719e-01 -1.704397350549697876e-01 -2.580844610929489136e-02 3.507327288389205933e-02 9.802619367837905884e-02 1.362083405256271362e-01 2.125255763530731201e-01 7.266649976372718811e-03 4.858060181140899658e-02 -1.939385682344436646e-01
-1.779076606035232544e-01 1.325156539678573608e-01 2.489431500434875488e-01 1.068371906876564026e-02 8.071299642324447632e-02 -5.241053923964500427e-02 2.423014342784881592e-01 -1.245999932289123535e-01 2.042809426784515381e-01 -1.337467432022094727e-01 2.848023474216461182e-01 -4.197134077548980713e-01 2.118477076292037964e-01 3.238793462514877319e-03 4.550112411379814148e-02 -2.139770239591598511e-02 -1.757604628801345825e-02 1.147578358650207520e-01 1.347686201333999634e-01 -2.460738085210323334e-02 -5.549677461385726929e-02 1.530978232622146606e-01 1.018005013465881348e-01 -1.466240137815475464e-01 1.860671490430831909e-01 3.161153197288513184e-01 -4.388773813843727112e-02 2.691954970359802246e-01 3.257043957710266113e-01 -7.525663077831268311e-02 -5.131340026855468750e-02 1.641551405191421509e-01
-1.328082680702209473e-01 2.445061653852462769e-01 -6.201368197798728943e-02 -1.085885092616081238e-01 -1.175219640135765076e-01 1.745784431695938110e-01 2.348223142325878143e-02 -1.337769478559494019e-01 -2.808631658554077148e-01 -1.243411377072334290e-01 3.234548270702362061e-01 -5.780894681811332703e-02 -1.645375601947307587e-02 -2.572718448936939240e-02 1.616219282150268555e-01 -6.196341291069984436e-02 3.582725673913955688e-02 -1.392131745815277100e-01 -8.651120215654373169e-02 -1.244556233286857605e-01 -3.405933082103729248e-01 4.142774939537048340e-01 2.162642329931259155e-01 -4.699238017201423645e-02 -2.230295836925506592e-01 -1.862765848636627197e-01 -4.358381778001785278e-02 1.578633785247802734e-01 2.346438169479370117e-01 1.084848642349243164e-01 1.431601960211992264e-02 -2.290477752685546875e-01
1.815546303987503052e-01 6.756398361176252365e-04 1.119253709912300110e-01 2.138936072587966919e-01 1.180209871381521225e-02 3.145551383495330811e-01 1.078797280788421631e-01 -4.420600235462188721e-01 -8.303681388497352600e-03 -4.046510159969329834e-02 -1.497089564800262451e-01 -2.480226308107376099e-01 2.097631096839904785e-01 3.451302275061607361e-02 8.100706338882446289e-02 6.616505980491638184e-02 -1.803209930658340454e-01 -9.171071648597717285e-02 -1.933906823396682739e-01 -4.081755876541137695e-02 8.680430799722671509e-02 4.497531950473785400e-01 -9.475175291299819946e-03 -2.030840516090393066e-01 1.806775927543640137e-01 -6.692266464233398438e-02 6.610148120671510696e-03 2.612753510475158691e-01 4.883149266242980957e-02 -9.399453550577163696e-02 -2.834255248308181763e-02 -1.107329577207565308e-01
-6.629406660795211792e-02 6.810097396373748779e-02 3.081119954586029053e-01 4.647967591881752014e-02 -6.072772294282913208e-02 -9.883828461170196533e-02 2.811879515647888184e-01 -3.751889467239379883e-01 1.408253908157348633e-01 -9.775483608245849609e-02 -1.117931082844734192e-01 -2.301571518182754517e-01 4.755749367177486420e-03 -1.659846305847167969e-01 2.461962252855300903e-01 -9.949477761983871460e-02 -5.063303280621767044e-03 -8.828321099281311035e-02 -3.060169219970703125e-01 1.638328135013580322e-01 -2.578721344470977783e-01 2.173394858837127686e-01 -7.788226008415222168e-02 -1.047061160206794739e-01 5.125695094466209412e-02 1.082021091133356094e-02 1.174384430050849915e-01 4.318840205669403076e-01 2.812563441693782806e-02 5.688085779547691345e-02 -2.318717353045940399e-02 -3.075717575848102570e-02
-4.711462184786796570e-02 7.705636322498321533e-02 2.312714457511901855e-01 1.062189266085624695e-01 -1.447457671165466309e-01 1.097230464220046997e-01 2.052868306636810303e-01 -3.572682142257690430e-01 -5.742058157920837402e-02 -3.870809078216552734e-01 1.700335443019866943e-01 -1.624051034450531006e-01 -1.347029656171798706e-01 3.084389027208089828e-04 -2.281183749437332153e-02 -3.055506646633148193e-01 -7.943333685398101807e-02 -1.070388108491897583e-01 9.625649079680442810e-03 2.697828114032745361e-01 -4.176876100245863199e-04 2.524755597114562988e-01 1.922384463250637054e-02 8.789445459842681885e-02 -2.353692799806594849e-01 1.053096447139978409e-02 -9.800648689270019531e-02 2.105642408132553101e-01 2.596483528614044189e-01 5.001967027783393860e-02 -1.597925424575805664e-01 1.909742653369903564e-01
-2.040719687938690186e-01 -3.205496445298194885e-02 -1.966259209439158440e-03 -7.711090147495269775e-03 -1.459772437810897827e-01 1.983195841312408447e-01 2.060252428054809570e-01 -7.584509998559951782e-02 2.626301646232604980e-01 -3.160292506217956543e-01 1.663583219051361084e-01 4.178198426961898804e-02 2.590307891368865967e-01 -8.214347064495086670e-02 1.313252002000808716e-01 -2.896654009819030762e-01 1.638942211866378784e-01 -1.429001986980438232e-01 -8.702978491783142090e-02 1.250853687524795532e-01 7.121754437685012817e-02 4.916341602802276611e-01 7.759838551282882690e-02 -3.137941937893629074e-03 1.239017173647880554e-01 1.674592681229114532e-02 -8.092958480119705200e-02 -4.390583559870719910e-02 4.863280802965164185e-02 -2.157296836376190186e-01 -2.107113897800445557e-01 -1.855679005384445190e-01
-1.016045361757278442e-02 5.179249122738838196e-02 3.002199530601501465e-01 -5.970584694296121597e-03 1.387804448604583740e-01 -2.185068652033805847e-02 2.411220967769622803e-01 -2.151989378035068512e-02 8.831568062305450439e-02 -7.028798758983612061e-02 8.731431514024734497e-02 4.223302379250526428e-02 6.330222636461257935e-02 -6.398807466030120850e-02 1.415737867355346680e-01 -1.784045994281768799e-01 -9.383797645568847656e-02 -2.258580476045608521e-01 -2.223443537950515747e-01 2.218953892588615417e-02 -3.882742673158645630e-02 3.980861008167266846e-01 7.272358052432537079e-03 -3.213557004928588867e-01 8.549775183200836182e-02 -1.757145971059799194e-01 -9.281514212489128113e-03 5.067771077156066895e-01 1.925713382661342621e-02 2.669730782508850098e-01 1.945943222381174564e-03 -8.241625130176544189e-02
-1.247099228203296661e-02 1.054391413927078247e-01 4.024280607700347900e-01 2.980650961399078369e-02 -1.494660526514053345e-01 3.715186193585395813e-02 1.291283965110778809e-01 -5.191952586174011230e-01 1.218934729695320129e-01 -1.717956364154815674e-01 -4.455563426017761230e-02 -2.800729572772979736e-01 8.122396655380725861e-03 6.514914333820343018e-02 1.856865137815475464e-01 1.384486407041549683e-01 1.791527569293975830e-01 -9.779734164476394653e-02 9.323048591613769531e-02 2.378849536180496216e-01 7.094239816069602966e-03 3.414233326911926270e-01 -3.513636812567710876e-02 -1.476417928934097290e-01 -7.480816543102264404e-02 6.593597680330276489e-02 5.588271096348762512e-02 -1.585818529129028320e-01 6.389705836772918701e-02 9.033453464508056641e-02 1.596471518278121948e-01 1.031360402703285217e-01
-3.475729525089263916e-01 -4.718886688351631165e-02 3.683055341243743896e-01 3.088450729846954346e-01 3.616765737533569336e-01 -1.468734741210937500e-01 1.365304887294769287e-01 -2.076595425605773926e-01 1.116098389029502869e-01 -8.467395603656768799e-02 -7.763757556676864624e-02 -7.137204706668853760e-02 2.629727423191070557e-01 1.663953214883804321e-01 1.139765083789825439e-01 3.500042110681533813e-02 1.357949972152709961e-01 -1.927700787782669067e-01 -1.119349300861358643e-01 7.895236462354660034e-02 1.018293127417564392e-01 2.673942744731903076e-01 -3.234481904655694962e-03 -1.674535870552062988e-01 2.090677469968795776e-01 2.261827886104583740e-01 9.732141159474849701e-03 2.541930228471755981e-02 8.259250223636627197e-02 -2.367486245930194855e-02 4.136024042963981628e-02 -3.156326711177825928e-02
7.486315816640853882e-02 2.564004063606262207e-01 4.577210843563079834e-01 -8.837285637855529785e-02 2.300004959106445312e-01 -1.353108733892440796e-01 1.969145797193050385e-02 -8.687043190002441406e-02 -2.285227030515670776e-01 -1.436983644962310791e-01 -3.362293839454650879e-01 -1.069403216242790222e-01 -8.876395225524902344e-02 -8.917545527219772339e-02 8.671911805868148804e-02 -2.217813022434711456e-02 5.634364858269691467e-02 -1.922180503606796265e-01 4.286151751875877380e-02 -2.449836730957031250e-01 5.831998586654663086e-02 3.476898074150085449e-01 2.984795346856117249e-02 -9.861090779304504395e-02 1.403301022946834564e-02 1.002277731895446777e-01 7.445860654115676880e-02 -1.252993941307067871e-01 2.569824755191802979e-01 -1.999144852161407471e-01 5.045259371399879456e-02 -1.845861822366714478e-01
-4.342398792505264282e-02 1.177488341927528381e-01 2.255948185920715332e-01 5.353849381208419800e-02 -8.338180370628833771e-03 -9.730964154005050659e-02 -3.965160250663757324e-02 -3.389649689197540283e-01 -3.059979379177093506e-01 7.665824890136718750e-02 3.782617449760437012e-01 -3.047952950000762939e-01 -3.505085781216621399e-02 3.483713790774345398e-02 3.914324641227722168e-01 1.302538216114044189e-01 1.269374936819076538e-01 -1.093005537986755371e-01 -2.417283505201339722e-01 4.859393835067749023e-02 -1.109328567981719971e-01 2.466216981410980225e-01 -1.451521366834640503e-02 -1.808436065912246704e-01 -2.095628902316093445e-02 1.630768328905105591e-01 -1.466196845285594463e-03 6.558823585510253906e-02 -6.052425131201744080e-02 2.235048264265060425e-01 5.854440852999687195e-03 -1.283538192510604858e-01
-1.984396204352378845e-02 -2.632293105125427246e-01 5.674529448151588440e-02 -1.340399235486984253e-01 6.211061496287584305e-03 -5.225322395563125610e-02 4.049503058195114136e-02 -1.128115952014923096e-01 -5.273683369159698486e-02 4.003981500864028931e-02 8.623918145895004272e-02 -3.850660026073455811e-01 5.751432385295629501e-03 2.034881524741649628e-02 1.282908171415328979e-01 -1.251467615365982056e-01 1.734725534915924072e-01 -5.030177533626556396e-02 3.805117681622505188e-02 -2.174523621797561646e-01 1.917600482702255249e-01 4.402454197406768799e-02 1.568476259708404541e-01 -1.480711847543716431e-01 2.666934728622436523e-01 4.553359150886535645e-01 3.049147129058837891e-02 3.687623143196105957e-01 2.941968142986297607e-01 5.003852024674415588e-02 -4.373133555054664612e-02 -1.624732166528701782e-01
2.336786501109600067e-02 4.032198488712310791e-01 2.703339755535125732e-01 5.876921862363815308e-02 -6.764619052410125732e-02 2.581887543201446533e-01 3.176993131637573242e-01 -4.881177842617034912e-02 -7.600009441375732422e-03 -1.254590302705764771e-01 1.570586115121841431e-01 -1.568208038806915283e-01 1.092342883348464966e-01 -2.620389498770236969e-02 -4.503373801708221436e-02 -1.235814169049263000e-01 -1.655859686434268951e-02 -2.152102589607238770e-01 -8.686505258083343506e-03 -5.625970661640167236e-02 -3.558725118637084961e-02 2.605769932270050049e-01 -2.815859578549861908e-02 -1.760849952697753906e-01 2.205527573823928833e-01 3.188665956258773804e-02 7.608331739902496338e-02 2.390573173761367798e-01 -1.198443174362182617e-01 -1.500483304262161255e-01 -3.983761370182037354e-01 -1.784085035324096680e-01
-2.850546687841415405e-02 1.612094938755035400e-01 -4.758150875568389893e-02 -1.487400103360414505e-02 1.437927931547164917e-01 -8.849614113569259644e-02 7.012178748846054077e-02 -3.107998073101043701e-01 -1.020906493067741394e-01 7.782629877328872681e-02 8.840447664260864258e-02 -1.677458286285400391e-01 -3.167289542034268379e-03 -4.000912606716156006e-02 1.929378211498260498e-01 -2.464428097009658813e-01 1.577687561511993408e-01 -3.307440131902694702e-02 1.836775839328765869e-01 2.308787554502487183e-01 1.599999368190765381e-01 4.617439806461334229e-01 2.539522945880889893e-01 -3.871280848979949951e-01 1.857747584581375122e-01 -9.999860078096389771e-02 7.835926115512847900e-02 8.120896667242050171e-02 6.865397840738296509e-02 2.228635847568511963e-01 -1.012046188116073608e-01 -2.496438659727573395e-02
-4.512880370020866394e-02 1.120516732335090637e-01 2.911475896835327148e-01 2.457163110375404358e-02 5.125302448868751526e-02 -2.796731889247894287e-01 9.766318649053573608e-02 -1.194788143038749695e-01 1.551556587219238281e-01 -7.223923504352569580e-02 1.083566322922706604e-01 -3.423260450363159180e-01 5.080631002783775330e-02 -1.838669776916503906e-01 -1.527838259935379028e-01 -4.343049526214599609e-01 4.811710212379693985e-03 -1.427267640829086304e-01 -2.419331818819046021e-01 1.845361888408660889e-01 -5.213353037834167480e-02 2.627591788768768311e-01 -1.431603133678436279e-01 -7.541528344154357910e-02 -1.159858256578445435e-01 7.877480238676071167e-02 1.049497276544570923e-01 3.648591339588165283e-01 7.219856232404708862e-02 8.409071713685989380e-02 -1.154347439296543598e-03 -4.249148070812225342e-02
-1.052697077393531799e-01 4.021263495087623596e-02 1.759334057569503784e-01 3.482621610164642334e-01 -1.868249848484992981e-02 3.686248064041137695e-01 -2.567898295819759369e-02 -3.913067281246185303e-01 -2.936760187149047852e-01 -3.915810585021972656e-02 -6.186464056372642517e-02 -1.944230198860168457e-01 2.535073272883892059e-02 -1.789090931415557861e-01 1.205677241086959839e-01 -7.828847318887710571e-02 -7.605836540460586548e-02 -5.225331336259841919e-02 -1.250428259372711182e-01 6.126998737454414368e-02 -3.440773487091064453e-02 4.689576625823974609e-01 1.184694692492485046e-01 -1.257760822772979736e-01 1.621202528476715088e-01 -2.984193339943885803e-02 -3.829816356301307678e-02 1.978192180395126343e-01 8.027984201908111572e-02 -8.643777668476104736e-02 1.236341148614883423e-02 -4.023294150829315186e-02
-9.285218268632888794e-02 1.996023021638393402e-02 2.750053107738494873e-01 2.174976095557212830e-02 4.537196457386016846e-02 -1.916890889406204224e-01 3.952847421169281006e-02 5.271656438708305359e-02 1.827444322407245636e-02 9.730298072099685669e-02 2.335100919008255005e-01 -2.807404398918151855e-01 5.930791422724723816e-02 1.827696263790130615e-01 2.241319864988327026e-01 2.505886554718017578e-01 2.752127312123775482e-02 1.441447585821151733e-01 8.682937361299991608e-03 -3.742921352386474609e-02 1.342738866806030273e-01 4.029918611049652100e-01 1.270201802253723145e-01 -1.808580160140991211e-01 -1.151861064136028290e-02 1.464051604270935059e-01 -9.706821292638778687e-02 1.252990216016769409e-01 4.044098556041717529e-01 -1.286423057317733765e-01 2.501376569271087646e-01 -1.923460215330123901e-01
1.900699436664581299e-01 3.311064243316650391e-01 1.442680656909942627e-01 3.771783784031867981e-02 2.986375391483306885e-01 -1.025071963667869568e-01 1.170601025223731995e-01 -1.880484521389007568e-01 -1.252860128879547119e-01 -1.352152228355407715e-01 -3.187642665579915047e-03 3.659253567457199097e-02 1.050152704119682312e-01 9.463511407375335693e-02 5.682706460356712341e-02 -1.970244646072387695e-01 3.422076255083084106e-02 -1.569778323173522949e-01 9.629525244235992432e-02 7.110310345888137817e-02 -2.472121715545654297e-01 4.310036301612854004e-01 -7.114741206169128418e-02 -2.392730563879013062e-01 -4.287320747971534729e-02 1.014559715986251831e-01 1.352729648351669312e-01 -1.192026361823081970e-01 2.279004454612731934e-01 -1.536856442689895630e-01 -1.680409163236618042e-01 -2.968497276306152344e-01
-3.149435669183731079e-02 1.506976038217544556e-01 1.683106124401092529e-01 7.018899917602539062e-02 -4.560357704758644104e-02 4.143243655562400818e-02 -3.764297813177108765e-02 -6.021910905838012695e-02 -6.845168024301528931e-02 -3.565495014190673828e-01 1.343680024147033691e-01 -3.172784447669982910e-01 3.024488985538482666e-01 -1.373563259840011597e-01 7.675656676292419434e-02 7.642991095781326294e-02 9.799465537071228027e-02 -2.301151007413864136e-01 2.441129833459854126e-01 2.045520767569541931e-02 -1.475019901990890503e-01 1.844238340854644775e-01 2.237425893545150757e-01 -3.269976377487182617e-01 -1.597182005643844604e-01 2.295116633176803589e-01 2.906221449375152588e-01 9.203442931175231934e-02 2.129077315330505371e-01 3.627559915184974670e-02 8.457244187593460083e-02 -3.683877363801002502e-02
-7.057376950979232788e-02 1.022513061761856079e-01 1.485467404127120972e-01 1.434011198580265045e-02 9.242045879364013672e-02 -9.221068024635314941e-02 2.093067914247512817e-01 -1.751275062561035156e-01 -6.304867565631866455e-02 -1.201843917369842529e-01 2.789726853370666504e-01 -1.576700508594512939e-01 2.067447900772094727e-01 -1.376226842403411865e-01 2.208089381456375122e-01 7.341086119413375854e-02 9.248032420873641968e-02 1.217074878513813019e-02 2.659290432929992676e-01 5.410632491111755371e-02 5.941521003842353821e-02 4.840765148401260376e-02 2.856893539428710938e-01 -1.772450059652328491e-01 4.117557033896446228e-02 3.641115725040435791e-01 2.949197292327880859e-01 3.108880519866943359e-01 2.759557366371154785e-01 1.328934431076049805e-01 -1.272737085819244385e-01 6.832230836153030396e-02
2.224169075489044189e-01 -8.838166296482086182e-02 3.734698295593261719e-01 1.143135316669940948e-02 -5.999375879764556885e-02 -1.406829208135604858e-01 1.798304021358489990e-01 -3.873921632766723633e-01 -2.400089949369430542e-01 4.425218701362609863e-02 -1.282739359885454178e-02 -2.041982412338256836e-01 1.524977535009384155e-01 2.658562362194061279e-01 8.958518505096435547e-03 -2.868295088410377502e-02 -1.019170060753822327e-01 -5.891088768839836121e-02 2.056684941053390503e-01 1.116547081619501114e-02 1.370903253555297852e-01 2.813225984573364258e-01 1.092207208275794983e-01 2.015049941837787628e-02 2.918298728764057159e-02 -1.256518363952636719e-01 -1.359197497367858887e-01 1.854835897684097290e-01 1.663464754819869995e-01 -2.161235213279724121e-01 -3.068243339657783508e-02 -2.994173765182495117e-01
-2.011308968067169189e-01 -7.367596030235290527e-02 1.587126553058624268e-01 1.200345456600189209e-01 -1.647178977727890015e-01 -1.016554012894630432e-01 2.648555859923362732e-02 -8.288149535655975342e-02 8.943756110966205597e-03 -3.456789553165435791e-01 1.387775540351867676e-01 7.564622908830642700e-02 2.079554274678230286e-02 2.315415889024734497e-01 7.953634858131408691e-02 -1.623663604259490967e-01 1.173085067421197891e-02 2.933212555944919586e-02 1.373136937618255615e-01 -5.328235402703285217e-02 2.342703985050320625e-03 4.155653417110443115e-01 1.183518245816230774e-01 1.469240337610244751e-01 3.507590666413307190e-02 4.097560942173004150e-01 -5.717807915061712265e-03 3.230181634426116943e-01 2.455799132585525513e-01 1.352671235799789429e-01 -2.904186025261878967e-02 -2.329279780387878418e-01
-1.816926896572113037e-01 1.440374553203582764e-01 1.248739808797836304e-01 9.464471787214279175e-02 7.000534981489181519e-02 -8.998017758131027222e-02 1.533526480197906494e-01 -3.684500604867935181e-02 2.431458383798599243e-01 -1.800129562616348267e-01 1.636803150177001953e-01 -1.612328737974166870e-02 1.515215635299682617e-01 -8.704379945993423462e-02 1.440339535474777222e-01 -2.662562951445579529e-02 -4.975315183401107788e-02 1.374448835849761963e-02 4.424186795949935913e-02 -1.892274990677833557e-02 -4.309201985597610474e-02 3.059808909893035889e-01 -7.652781205251812935e-04 -3.465707898139953613e-01 1.395135521888732910e-01 1.434132605791091919e-01 4.099567830562591553e-01 2.656325101852416992e-01 2.218676209449768066e-01 2.998207807540893555e-01 1.052956283092498779e-01 -2.526218295097351074e-01
-3.378780186176300049e-02 3.052201271057128906e-01 7.969940453767776489e-02 3.561511263251304626e-02 -5.021349340677261353e-02 -3.191327750682830811e-01 2.246717363595962524e-01 -4.135096669197082520e-01 6.318476796150207520e-02 -2.486519664525985718e-01 1.039922386407852173e-01 -1.347468979656696320e-02 1.275676637887954712e-01 -1.081868261098861694e-02 3.144136369228363037e-01 1.977754384279251099e-02 4.824170470237731934e-02 -2.971473895013332367e-02 -1.090564429759979248e-01 1.107459962368011475e-01 1.432510316371917725e-01 2.772023677825927734e-01 -1.907395273447036743e-01 3.312866762280464172e-02 1.407012343406677246e-01 2.098060548305511475e-01 -2.964751124382019043e-01 5.819259211421012878e-02 -1.189445629715919495e-01 -9.862802922725677490e-02 -1.962727308273315430e-01 -9.122719056904315948e-03
-1.885284930467605591e-01 9.389532357454299927e-02 2.319722175598144531e-01 -1.842822320759296417e-02 -3.193844482302665710e-02 -6.231550499796867371e-02 -1.282264143228530884e-01 -2.637897431850433350e-01 -2.291000485420227051e-01 -3.025373220443725586e-01 -5.999449640512466431e-02 -1.626433134078979492e-01 -1.101357042789459229e-01 -2.132846117019653320e-01 2.545703947544097900e-01 -9.946422278881072998e-02 -2.622594684362411499e-02 7.603897154331207275e-02 1.933530345559120178e-02 8.652999997138977051e-02 1.543125361204147339e-01 3.984005749225616455e-01 1.015552356839179993e-01 -1.174428164958953857e-01 3.373751416802406311e-02 -2.800952494144439697e-01 -5.929574370384216309e-02 1.711065173149108887e-01 9.898348152637481689e-02 1.234984472393989563e-01 -2.931981980800628662e-01 -2.445404827594757080e-01
-2.933779964223504066e-03 5.740823149681091309e-01 7.685465365648269653e-02 1.542652398347854614e-01 1.006316170096397400e-01 1.323012262582778931e-01 1.361849009990692139e-01 -1.225877702236175537e-01 -2.625715732574462891e-01 -1.905596256256103516e-02 -7.170300930738449097e-02 -1.163097470998764038e-01 3.221491575241088867e-01 -2.707265913486480713e-01 1.345593929290771484e-01 -8.137803524732589722e-02 1.691369526088237762e-02 -8.915487676858901978e-02 -7.587045431137084961e-02 7.975764572620391846e-02 -3.034410253167152405e-02 2.871273756027221680e-01 6.512353569269180298e-02 -2.870713174343109131e-01 1.189069002866744995e-01 4.014521837234497070e-02 4.262094572186470032e-02 2.133069932460784912e-01 -4.637718573212623596e-02 -1.458666026592254639e-01 -6.569708883762359619e-02 -9.250536561012268066e-02
-2.174547910690307617e-01 2.376111745834350586e-01 9.496778994798660278e-02 -3.074634075164794922e-01 3.715728968381881714e-02 -1.765185743570327759e-01 1.395469903945922852e-01 -2.446832805871963501e-01 -1.737316250801086426e-01 -1.864208877086639404e-01 3.831343948841094971e-01 -2.461407519876956940e-02 1.715704798698425293e-01 -8.736114948987960815e-02 1.168145388364791870e-01 -9.121391922235488892e-02 1.526177376508712769e-01 -1.083063334226608276e-01 2.999202907085418701e-01 -1.278930455446243286e-01 1.577850878238677979e-01 1.564837545156478882e-01 -1.066118776798248291e-01 1.651571989059448242e-01 3.966528177261352539e-02 -2.092126756906509399e-02 -6.612162292003631592e-02 3.172572255134582520e-01 1.973541676998138428e-01 -1.163931190967559814e-01 -1.239958498626947403e-02 -1.428607404232025146e-01
6.297423690557479858e-02 2.816939651966094971e-01 -9.467480331659317017e-02 8.726665377616882324e-02 1.723891943693161011e-01 -1.032223477959632874e-01 2.077322006225585938e-01 -9.803276509046554565e-02 -5.497653037309646606e-02 -1.564123034477233887e-01 -9.756659716367721558e-02 -1.240364611148834229e-01 9.356029331684112549e-02 -3.038536012172698975e-01 3.586701154708862305e-01 4.250695556402206421e-02 3.184211850166320801e-01 3.785497695207595825e-02 -2.764311730861663818e-01 -7.352674007415771484e-02 1.332652848213911057e-02 2.682408988475799561e-01 1.069621220231056213e-01 -8.526110649108886719e-02 -1.098122075200080872e-02 6.256203353404998779e-02 -1.549429744482040405e-01 1.487331688404083252e-01 2.076747268438339233e-01 -2.103424519300460815e-01 1.842234432697296143e-01 -2.758325040340423584e-01
5.907475575804710388e-02 1.807844489812850952e-01 4.262766540050506592e-01 1.171273440122604370e-01 -1.470077186822891235e-01 1.382472664117813110e-01 2.809651792049407959e-01 -2.098362147808074951e-02 2.039426751434803009e-02 -2.532559931278228760e-01 1.600058525800704956e-01 8.488339930772781372e-02 8.250034600496292114e-02 4.563071951270103455e-02 -7.099236547946929932e-02 -1.942756026983261108e-01 -2.079026550054550171e-01 -2.605254352092742920e-01 8.866563439369201660e-02 1.653976291418075562e-01 -4.997526854276657104e-02 3.243268132209777832e-01 9.973030537366867065e-02 -1.341036707162857056e-01 1.587935835123062134e-01 4.870118573307991028e-03 8.483410626649856567e-02 1.802327632904052734e-01 8.558489382266998291e-02 -1.398463398218154907e-01 -2.143217325210571289e-01 -2.821215391159057617e-01
-2.428528154268860817e-03 6.726707518100738525e-02 1.131061092019081116e-01 -1.975827217102050781e-01 4.241071268916130066e-02 -2.086579501628875732e-01 3.311716392636299133e-02 -2.553655803203582764e-01 -2.344092726707458496e-02 -1.786994934082031250e-01 3.325569033622741699e-01 -2.163250446319580078e-01 2.130522578954696655e-02 -6.551194190979003906e-02 1.579173654317855835e-01 1.630889438092708588e-02 3.113787807524204254e-02 1.079680994153022766e-01 -1.633293032646179199e-01 -1.997591257095336914e-01 2.212328910827636719e-01 1.834428906440734863e-01 -6.635687500238418579e-02 3.473229333758354187e-02 2.365868538618087769e-01 4.801569879055023193e-01 -1.766476482152938843e-01 2.529886960983276367e-01 1.768207550048828125e-01 -1.148009821772575378e-01 1.225755363702774048e-01 -5.963263660669326782e-02
-7.020173966884613037e-02 1.010291501879692078e-01 3.133938312530517578e-01 -1.964470744132995605e-01 -2.449119836091995239e-02 -5.365726351737976074e-02 1.844228655099868774e-01 -2.121403813362121582e-02 -2.561997473239898682e-01 5.976095423102378845e-02 -4.818009957671165466e-02 6.362527608871459961e-02 -9.515033662319183350e-02 -6.987084448337554932e-02 3.438395857810974121e-01 -1.520837247371673584e-01 1.051393598318099976e-01 1.655050180852413177e-02 -1.100156828761100769e-02 3.546820878982543945e-01 4.822092130780220032e-02 3.593666553497314453e-01 1.537733376026153564e-01 -2.335499078035354614e-01 8.489053696393966675e-03 -1.474405755288898945e-03 -1.079804748296737671e-01 2.740905880928039551e-01 1.617568433284759521e-01 3.264795541763305664e-01 -1.115037426352500916e-01 1.703278534114360809e-02
-6.767382472753524780e-02 1.698079109191894531e-01 2.472201138734817505e-01 -1.638412922620773315e-01 -1.022448986768722534e-01 -1.541026681661605835e-01 2.762724161148071289e-01 -8.524130284786224365e-02 -1.890793256461620331e-02 -9.447196871042251587e-02 -1.291122473776340485e-02 -1.125021055340766907e-01 -1.696746423840522766e-02 -1.651267260313034058e-01 -2.378871738910675049e-01 -3.041365742683410645e-01 4.544155672192573547e-02 -3.680892661213874817e-02 -1.171302609145641327e-02 -4.377656877040863037e-01 4.859930276870727539e-02 9.900224953889846802e-02 -1.475551252951845527e-04 -1.077809780836105347e-01 1.556086391210556030e-01 -8.841779083013534546e-03 3.085546940565109253e-02 5.026758909225463867e-01 1.749929189682006836e-01 -6.808466464281082153e-02 1.028237566351890564e-01 -1.390879452228546143e-01
3.786980733275413513e-02 -4.085755720734596252e-02 1.665436476469039917e-01 -4.945457354187965393e-02 1.235898509621620178e-01 -1.113361120223999023e-01 2.235237807035446167e-01 -3.832803070545196533e-01 -3.443710207939147949e-01 6.436936557292938232e-02 -1.163033097982406616e-01 1.960864523425698280e-03 1.796376258134841919e-01 -5.859539657831192017e-02 1.274169236421585083e-01 -1.383949667215347290e-01 -9.548319876194000244e-02 -3.495630249381065369e-02 -7.597782462835311890e-02 1.190335601568222046e-01 3.025620281696319580e-01 3.970033824443817139e-01 1.561713218688964844e-01 -1.175351962447166443e-01 -2.139856666326522827e-01 -1.193281784653663635e-01 -2.491974458098411560e-02 8.004027605056762695e-02 2.293515205383300781e-01 5.422131717205047607e-02 -1.035927236080169678e-01 -2.895696759223937988e-01
8.696782588958740234e-02 1.707800626754760742e-01 1.471784263849258423e-01 -1.840335577726364136e-01 -4.170858860015869141e-02 -6.177126616239547729e-02 5.829394981265068054e-02 -7.908036932349205017e-04 -6.991969048976898193e-02 -3.012385964393615723e-01 -1.444909870624542236e-01 -3.813440203666687012e-01 1.898762732744216919e-01 -1.238031778484582901e-02 2.296971157193183899e-03 -2.844555079936981201e-01 -1.215502172708511353e-01 -1.213230937719345093e-01 2.649446763098239899e-02 -2.965750098228454590e-01 -9.511039406061172485e-02 1.697003245353698730e-01 1.663485169410705566e-01 -1.729946732521057129e-01 1.663488596677780151e-01 4.551442340016365051e-02 -9.854505211114883423e-02 4.702482223510742188e-01 4.659670218825340271e-02 -1.400081962347030640e-01 -1.356842368841171265e-01 -7.320270687341690063e-02
8.917484432458877563e-03 2.214304208755493164e-01 2.257498446851968765e-03 -3.592517971992492676e-01 -1.283065378665924072e-01 -2.788203358650207520e-01 1.891071051359176636e-01 -3.731628656387329102e-01 7.223491370677947998e-02 -3.144799768924713135e-01 1.523414403200149536e-01 -5.431668832898139954e-02 1.151228547096252441e-01 -1.961973309516906738e-01 1.943626850843429565e-01 -6.516804452985525131e-03 -1.374520547688007355e-02 -2.037971019744873047e-01 3.700583055615425110e-02 -5.222727358341217041e-02 -3.287831321358680725e-02 3.354021608829498291e-01 -2.230353951454162598e-01 -3.317211195826530457e-02 1.280653383582830429e-02 1.740857958793640137e-01 -2.218709141016006470e-01 1.545747369527816772e-01 -1.022822503000497818e-02 -7.793027162551879883e-02 -1.073871552944183350e-01 3.503112867474555969e-02
-1.367844194173812866e-01 6.196570023894309998e-02 1.259177774190902710e-01 -5.099917575716972351e-02 -3.527630865573883057e-02 -7.111178338527679443e-02 -1.382780633866786957e-02 -1.437103934586048126e-02 -2.282934933900833130e-01 9.510640799999237061e-02 -2.618260085582733154e-01 -2.079092562198638916e-01 1.618524640798568726e-01 -3.045641183853149414e-01 2.496885210275650024e-01 -1.262391656637191772e-01 1.049763485789299011e-01 -4.089093208312988281e-01 1.302027255296707153e-01 7.243276387453079224e-02 1.856180578470230103e-01 1.233431044965982437e-02 1.447226405143737793e-01 -1.362442970275878906e-01 1.356720365583896637e-02 2.075377404689788818e-01 -2.551430761814117432e-01 1.615019589662551880e-01 3.778101205825805664e-01 5.848801881074905396e-02 -1.271578520536422729e-01 -1.039709448814392090e-01
-1.008395776152610779e-01 -1.870343461632728577e-03 2.998880445957183838e-01 1.722030341625213623e-01 -1.176867336034774780e-01 2.168267518281936646e-01 -3.701789304614067078e-02 -5.352813005447387695e-02 7.483639568090438843e-02 -4.839375615119934082e-02 9.847342967987060547e-02 -9.036824107170104980e-02 1.290973089635372162e-02 -4.951202124357223511e-02 7.571611553430557251e-02 3.212743401527404785e-01 2.173623256385326385e-02 -2.066158205270767212e-01 8.123401552438735962e-02 1.477545872330665588e-02 -7.526925951242446899e-02 6.158620715141296387e-01 3.767585381865501404e-02 -1.965952813625335693e-01 -4.622591286897659302e-02 2.500272989273071289e-01 -2.522497251629829407e-02 1.200075447559356689e-01 2.088877111673355103e-01 -1.130526810884475708e-01 1.030327603220939636e-01 2.145874202251434326e-01
1.714722067117691040e-01 -9.286347776651382446e-03 7.797417789697647095e-02 2.375808358192443848e-02 -3.943300247192382812e-02 8.836282789707183838e-02 2.507168650627136230e-01 -4.504831973463296890e-03 -1.546981334686279297e-01 -1.327542066574096680e-01 -1.443312615156173706e-01 -5.505243688821792603e-02 -4.897121805697679520e-03 -1.071918457746505737e-01 9.348443150520324707e-02 -1.213342547416687012e-01 -1.168078333139419556e-01 -1.030501052737236023e-01 -1.995058506727218628e-01 4.055691882967948914e-02 6.843432784080505371e-02 4.687906205654144287e-01 2.920002937316894531e-01 -1.420356482267379761e-01 -3.390980064868927002e-01 5.335526168346405029e-02 1.768579334020614624e-01 1.617629975080490112e-01 8.406768739223480225e-02 1.291735917329788208e-01 -4.130499660968780518e-01 -1.612165570259094238e-01
-3.825615718960762024e-02 -7.259613275527954102e-02 1.794209182262420654e-01 2.192775756120681763e-01 -1.043841019272804260e-01 3.586815595626831055e-01 1.282553225755691528e-01 -1.458850950002670288e-01 9.747298061847686768e-02 1.013132464140653610e-02 1.330868750810623169e-01 -2.713854610919952393e-01 4.331194981932640076e-02 -1.453083846718072891e-02 7.088235020637512207e-02 -7.771864067763090134e-03 -4.546465724706649780e-02 -3.071598410606384277e-01 -7.621415704488754272e-02 1.193708702921867371e-01 9.398733824491500854e-02 5.661712884902954102e-01 8.288690447807312012e-02 -1.673373132944107056e-01 6.600783020257949829e-02 -2.252804040908813477e-01 -2.109645754098892212e-01 1.756833940744400024e-01 5.895263701677322388e-02 8.936702460050582886e-02 6.985548138618469238e-02 -5.056871101260185242e-03
-1.405657380819320679e-01 2.118753939867019653e-01 1.594956070184707642e-01 -4.011809080839157104e-02 7.125279400497674942e-03 1.384397894144058228e-01 3.228538036346435547e-01 -3.316038474440574646e-02 -3.920193910598754883e-01 -5.101772025227546692e-02 2.044194191694259644e-01 -3.988544344902038574e-01 1.211664378643035889e-01 9.304676204919815063e-02 1.144115626811981201e-01 -5.912126973271369934e-02 -4.154684394598007202e-02 -2.141874842345714569e-02 -4.187863320112228394e-02 -2.599359154701232910e-01 -1.494800485670566559e-02 2.796382009983062744e-01 1.464811861515045166e-01 -2.536785230040550232e-02 -2.483182102441787720e-01 -1.617365702986717224e-02 -1.198949515819549561e-01 -4.988729208707809448e-02 7.527045905590057373e-02 2.479882985353469849e-01 3.976196795701980591e-02 -2.590640187263488770e-01
-1.373236328363418579e-01 4.915535822510719299e-02 4.972232580184936523e-01 -9.303806722164154053e-02 1.432588547468185425e-01 -5.971991643309593201e-02 2.470292896032333374e-01 -2.231171578168869019e-01 5.915107950568199158e-02 -2.106416672468185425e-01 2.726242542266845703e-01 -2.586345374584197998e-01 1.197831258177757263e-01 3.167663142085075378e-02 7.570464909076690674e-02 1.929143369197845459e-01 8.592769503593444824e-02 4.308036342263221741e-02 1.940981596708297729e-01 1.158821582794189453e-01 3.554832562804222107e-02 2.135334610939025879e-01 -3.912084177136421204e-02 -1.452481448650360107e-01 2.913039624691009521e-01 3.224664330482482910e-01 3.317194757983088493e-03 6.982742995023727417e-02 4.456288367509841919e-02 3.098509088158607483e-02 -2.452091686427593231e-02 1.159944608807563782e-01
-2.082800678908824921e-02 1.191299059428274632e-03 1.260665804147720337e-01 1.742064207792282104e-01 -1.989700198173522949e-01 2.483747750520706177e-01 2.131889760494232178e-01 -2.709544897079467773e-01 -2.295493148267269135e-02 -2.793698012828826904e-01 1.214170977473258972e-01 -1.240415722131729126e-01 -8.167818188667297363e-02 -4.747300222516059875e-02 5.774781480431556702e-02 -3.830557167530059814e-01 -9.675712138414382935e-02 5.006100982427597046e-03 5.669359862804412842e-02 2.285524904727935791e-01 -4.873474687337875366e-02 4.039350748062133789e-01 -9.777974628377705812e-05 6.181095726788043976e-03 -1.260893940925598145e-01 6.407956825569272041e-04 -1.722682118415832520e-01 1.226754635572433472e-01 2.849366962909698486e-01 -4.256429150700569153e-02 -2.983007729053497314e-01 -4.961921274662017822e-02
1.225231960415840149e-01 3.199116587638854980e-01 1.804559230804443359e-01 9.671817719936370850e-02 5.146882683038711548e-02 -4.062728956341743469e-02 4.796853363513946533e-01 -1.282344199717044830e-02 -1.895446628332138062e-01 -2.524955868721008301e-01 -1.753859072923660278e-01 -2.569530010223388672e-01 1.242816522717475891e-01 -1.969392970204353333e-02 -2.287859171628952026e-01 4.978914558887481689e-02 1.156504824757575989e-01 -1.629479527473449707e-01 9.041418880224227905e-02 8.746153675019741058e-03 -1.138456165790557861e-01 2.295581400394439697e-01 1.305177956819534302e-01 -8.395888726226985455e-04 -8.761626482009887695e-02 3.024191260337829590e-01 -4.170029610395431519e-02 -3.728104010224342346e-02 1.757639199495315552e-01 -1.989322304725646973e-01 -1.729051768779754639e-01 -7.446069270372390747e-02
4.885019734501838684e-02 -2.971384674310684204e-02 2.128203064203262329e-01 1.018287986516952515e-01 -1.396322846412658691e-01 3.124925792217254639e-01 4.827985540032386780e-02 -2.746082842350006104e-01 -4.809673875570297241e-02 -9.532039612531661987e-02 -1.135157868266105652e-01 -3.076675534248352051e-01 1.366478055715560913e-01 -1.839234679937362671e-01 1.357308626174926758e-01 6.496021896600723267e-02 -5.340047925710678101e-02 9.892583824694156647e-03 1.462991088628768921e-01 1.030371040105819702e-01 3.757840767502784729e-02 5.893096327781677246e-01 1.986994445323944092e-01 -9.132298827171325684e-02 2.640205621719360352e-01 -8.144668489694595337e-02 -7.460110634565353394e-02 1.046332716941833496e-01 -2.333262749016284943e-02 -8.931369334459304810e-02 -1.383414268493652344e-01 9.475613012909889221e-03
-3.140574395656585693e-01 3.355527818202972412e-01 1.517435759305953979e-01 2.784806191921234131e-01 1.797748953104019165e-01 1.050923541188240051e-01 5.584266036748886108e-02 -1.520358677953481674e-02 6.219207495450973511e-02 1.999082742258906364e-03 1.276836842298507690e-01 -1.962453573942184448e-01 3.345374763011932373e-01 -2.066534161567687988e-01 2.295303344726562500e-01 1.090317592024803162e-02 1.860043406486511230e-01 -2.474153339862823486e-01 -3.013495821505784988e-03 1.358769983053207397e-01 5.775256454944610596e-02 2.002509981393814087e-01 1.378709524869918823e-01 -3.291059434413909912e-01 1.230870261788368225e-01 3.280487656593322754e-02 -6.144601106643676758e-02 -1.361478585749864578e-03 5.835792422294616699e-02 -1.254950612783432007e-01 -7.239273935556411743e-02 -2.143190652132034302e-01
-8.628444373607635498e-02 8.222331851720809937e-02 2.139261960983276367e-01 -1.068121865391731262e-01 1.713651865720748901e-01 1.158838123083114624e-01 1.683575361967086792e-01 -1.467166841030120850e-01 -6.835746765136718750e-02 -1.597596704959869385e-01 5.290616676211357117e-02 -2.191547304391860962e-01 1.374377310276031494e-01 -4.364152625203132629e-02 -1.055841147899627686e-01 -1.057094410061836243e-01 3.274772688746452332e-02 7.608894258737564087e-02 2.291602641344070435e-02 -3.896185159683227539e-01 -1.652708202600479126e-01 2.145858854055404663e-01 3.331156075000762939e-01 -1.571265012025833130e-01 4.159412533044815063e-02 1.573294252157211304e-01 -1.109593957662582397e-01 4.946230053901672363e-01 1.266028881072998047e-01 -1.888743191957473755e-01 -5.389868468046188354e-02 7.454316318035125732e-02
-3.632861003279685974e-02 3.085882365703582764e-01 3.042346835136413574e-01 -1.285613626241683960e-01 7.204218953847885132e-02 1.491175293922424316e-01 2.022517174482345581e-01 4.154327139258384705e-02 -2.871618568897247314e-01 2.350172400474548340e-02 1.459556072950363159e-01 -3.369338810443878174e-01 5.378418415784835815e-02 1.870415546000003815e-02 3.329088687896728516e-01 -3.468237072229385376e-02 -4.909125715494155884e-02 1.193067803978919983e-01 1.765713989734649658e-01 -4.846064373850822449e-02 -1.778644174337387085e-01 2.446236312389373779e-01 1.975768655538558960e-01 -2.074604481458663940e-01 -2.292236983776092529e-01 1.156954653561115265e-02 -1.725599914789199829e-01 1.210245192050933838e-01 6.796137988567352295e-02 2.431790977716445923e-01 -1.072969194501638412e-02 -8.062011748552322388e-02
1.060283333063125610e-01 1.164643242955207825e-01 7.745220512151718140e-02 4.074544832110404968e-02 -1.975079029798507690e-01 -1.752086430788040161e-01 2.813481986522674561e-01 1.962305307388305664e-01 -2.290443927049636841e-01 -5.992012470960617065e-02 2.300094962120056152e-01 -1.171825975179672241e-01 1.657277941703796387e-01 -3.321337997913360596e-01 -1.741622984409332275e-01 -7.511315494775772095e-02 1.525107175111770630e-01 -1.680042147636413574e-01 -1.323197633028030396e-01 1.202873364090919495e-01 1.662073135375976562e-01 2.833814322948455811e-01 3.194533288478851318e-02 -1.502037141472101212e-02 -1.576862670481204987e-02 3.999024629592895508e-01 -2.128432244062423706e-01 1.287442594766616821e-01 -3.470685705542564392e-02 -1.173982098698616028e-01 1.312175393104553223e-01 -1.919167935848236084e-01
2.498400062322616577e-01 -3.717578202486038208e-02 1.220358014106750488e-01 -7.170690596103668213e-02 1.942063719034194946e-01 -1.267048623412847519e-02 2.741213738918304443e-01 -2.701683342456817627e-01 -2.607761323451995850e-01 2.916954830288887024e-02 -5.717524513602256775e-02 -3.960716072469949722e-03 2.494057416915893555e-01 -6.857241690158843994e-02 1.039618402719497681e-01 -2.334291487932205200e-01 -2.872000914067029953e-04 -4.158398136496543884e-02 -5.350531265139579773e-02 1.536006107926368713e-02 3.431256711483001709e-01 4.421830773353576660e-01 -6.376854144036769867e-03 -5.387666076421737671e-02 -8.979047089815139771e-02 -8.900204300880432129e-02 -5.614884570240974426e-02 3.515791893005371094e-02 2.361808568239212036e-01 1.227555572986602783e-01 -1.442971974611282349e-01 -3.045225739479064941e-01
2.318732999265193939e-02 2.009953409433364868e-01 3.089248836040496826e-01 -1.291761696338653564e-01 1.997099965810775757e-01 -1.134970486164093018e-01 1.083469167351722717e-01 6.104526296257972717e-02 1.258695423603057861e-01 -3.584738075733184814e-02 -1.931042037904262543e-02 -2.533786892890930176e-01 -2.923029288649559021e-02 -7.912968844175338745e-02 2.321518212556838989e-01 -3.866027593612670898e-01 1.998143047094345093e-01 -8.228428661823272705e-02 -1.901790052652359009e-01 1.654042303562164307e-02 -6.985809653997421265e-02 3.924394845962524414e-01 -1.021612435579299927e-01 -1.020034998655319214e-01 -7.536833733320236206e-02 1.625983789563179016e-02 5.019995197653770447e-02 4.531119167804718018e-01 -2.852662280201911926e-02 3.653899207711219788e-02 8.698223531246185303e-02 1.335358526557683945e-02
-1.163684204220771790e-01 1.197322383522987366e-01 -1.510498821735382080e-01 2.669745087623596191e-01 -9.367217123508453369e-02 1.465118229389190674e-01 8.797841519117355347e-02 -4.319519996643066406e-01 -4.527107626199722290e-02 5.419337749481201172e-02 1.975649744272232056e-01 -3.881059885025024414e-01 1.713659465312957764e-01 1.242949292063713074e-01 9.603413194417953491e-02 -3.905092552304267883e-02 -1.561734378337860107e-01 -1.464781314134597778e-01 7.071644812822341919e-02 4.151545092463493347e-02 -4.931249842047691345e-02 2.365374267101287842e-01 1.669144332408905029e-01 -1.973452568054199219e-01 7.638098299503326416e-02 1.157750338315963745e-01 9.911492466926574707e-03 2.637073397636413574e-03 2.002378702163696289e-01 -2.604863941669464111e-01 -2.253402024507522583e-01 -2.177921086549758911e-01
-1.644373126327991486e-02 1.260343939065933228e-01 3.151119053363800049e-01 2.117593586444854736e-01 2.572443895041942596e-02 1.338697671890258789e-01 1.780736632645130157e-02 -3.577599227428436279e-01 -1.431219875812530518e-01 1.285669393837451935e-02 1.352238655090332031e-01 -5.301215127110481262e-02 3.232236206531524658e-02 -5.472137406468391418e-02 -4.149827361106872559e-02 1.570940203964710236e-02 1.112168356776237488e-01 -8.924012631177902222e-02 4.607875645160675049e-02 5.498041398823261261e-03 -8.776293694972991943e-02 6.476057767868041992e-01 1.910197734832763672e-01 -1.130234003067016602e-01 1.991685777902603149e-01 -2.237006574869155884e-01 -1.328660249710083008e-01 7.879415899515151978e-02 6.158357486128807068e-02 9.300941973924636841e-02 -8.236908167600631714e-02 1.158334091305732727e-01
-9.073811769485473633e-02 3.367189783602952957e-03 1.804592013359069824e-01 -2.742674574255943298e-02 -1.081605479121208191e-01 -1.237828359007835388e-01 1.292953044176101685e-01 -4.566292762756347656e-01 3.352905809879302979e-02 -2.138104736804962158e-01 5.180662497878074646e-02 -5.981940776109695435e-02 -1.373478919267654419e-01 8.160050213336944580e-02 2.244378775358200073e-01 -2.269303239881992340e-02 -1.786016821861267090e-01 -9.209790825843811035e-02 -1.242525801062583923e-01 -1.253760070540010929e-03 -1.179394572973251343e-01 4.753996431827545166e-01 5.125875398516654968e-02 -3.268225118517875671e-02 2.573023736476898193e-01 -6.787702441215515137e-02 -1.868827491998672485e-01 3.274233937263488770e-01 -9.151045233011245728e-02 1.965315341949462891e-01 -1.182037889957427979e-01 5.772513523697853088e-02
-4.108713865280151367e-01 2.340990304946899414e-01 1.558302193880081177e-01 1.923948712646961212e-02 2.225110530853271484e-01 -2.332895994186401367e-02 8.054753392934799194e-02 5.281515046954154968e-02 -7.020092569291591644e-03 -2.010209113359451294e-01 2.221559882164001465e-01 -1.202526018023490906e-01 1.597839891910552979e-01 -1.248102486133575439e-01 1.535655371844768524e-02 -2.008195817470550537e-01 -4.677938297390937805e-03 1.971047744154930115e-02 7.236987352371215820e-02 6.323588080704212189e-03 -4.985870420932769775e-02 2.287980765104293823e-01 -6.723009794950485229e-02 -3.203807771205902100e-01 7.113471627235412598e-02 1.306259781122207642e-01 -1.883496642112731934e-01 4.433954656124114990e-01 -9.652863442897796631e-02 1.661604791879653931e-01 -1.519722193479537964e-01 -1.566647887229919434e-01
-2.308416366577148438e-01 2.888130247592926025e-01 1.962766349315643311e-01 2.381745874881744385e-01 9.800069779157638550e-02 -2.398300729691982269e-02 -5.362481623888015747e-02 -8.759385347366333008e-02 -3.857195004820823669e-02 -4.515488147735595703e-01 -4.453221708536148071e-02 -3.117419183254241943e-01 1.457251310348510742e-01 2.278571203351020813e-02 1.768915802240371704e-01 -1.162279173731803894e-01 -1.339805275201797485e-01 -2.215901166200637817e-01 -1.857462376356124878e-01 -2.191387116909027100e-02 1.203065067529678345e-01 4.171263799071311951e-02 -5.589296296238899231e-02 -2.249110788106918335e-01 -1.272895187139511108e-01 2.328110672533512115e-02 -2.966362237930297852e-01 2.034520953893661499e-01 1.534668058156967163e-01 3.789838403463363647e-02 -9.008642286062240601e-02 1.581871956586837769e-01
2.015265449881553650e-02 1.443243920803070068e-01 3.207938075065612793e-01 1.757188588380813599e-01 -9.469369798898696899e-02 2.061496824026107788e-01 1.719005592167377472e-02 -1.768002063035964966e-01 8.400179445743560791e-02 -7.488927338272333145e-03 9.891154617071151733e-02 -8.234439790248870850e-02 1.227329745888710022e-01 1.484978646039962769e-01 1.043295711278915405e-01 8.158865571022033691e-02 -1.394969522953033447e-01 -4.059024751186370850e-01 -5.609809234738349915e-02 6.574117392301559448e-02 1.130557060241699219e-01 4.253283739089965820e-01 2.707871198654174805e-01 -1.721195578575134277e-01 2.014573216438293457e-01 -6.928373873233795166e-02 -3.269716724753379822e-02 2.762372195720672607e-01 -9.713793545961380005e-02 1.977568864822387695e-01 1.088781878352165222e-01 1.102097034454345703e-01
1.345662176609039307e-01 -1.712585985660552979e-01 4.785689711570739746e-02 1.133107393980026245e-01 6.841319147497415543e-03 -1.657098680734634399e-01 2.020612508058547974e-01 -3.870608210563659668e-01 2.526865154504776001e-02 -1.945411860942840576e-01 2.382171005010604858e-01 -2.025683671236038208e-01 -1.687448322772979736e-01 2.830380499362945557e-01 1.705336570739746094e-01 -7.401113957166671753e-02 3.318815529346466064e-01 -1.294116824865341187e-01 1.799866259098052979e-01 4.593328386545181274e-02 1.175232529640197754e-01 1.912932842969894409e-01 6.287657469511032104e-02 -7.001112401485443115e-02 9.196344017982482910e-02 2.037439495325088501e-01 8.310545980930328369e-02 3.037374317646026611e-01 9.318377077579498291e-02 1.008952483534812927e-01 -1.658170372247695923e-01 -1.540222764015197754e-01
1.041448488831520081e-01 1.723018102347850800e-02 1.674376279115676880e-01 -2.456789277493953705e-02 -9.111362695693969727e-02 -9.726411104202270508e-02 1.436511427164077759e-01 -1.350860744714736938e-01 1.135009378194808960e-01 -3.521239757537841797e-01 2.543591260910034180e-01 -2.460684180259704590e-01 1.107482761144638062e-01 -5.284691974520683289e-02 -5.206849426031112671e-02 8.784590661525726318e-02 1.419796496629714966e-01 1.239903792738914490e-01 2.973454296588897705e-01 -2.713115215301513672e-01 -2.255222797393798828e-01 3.283607363700866699e-01 1.893797330558300018e-02 -1.959566026926040649e-01 -3.222886100411415100e-02 2.691100537776947021e-01 1.400488615036010742e-01 2.286234050989151001e-01 2.269015461206436157e-01 9.274903684854507446e-02 -1.246499717235565186e-01 -1.909484039060771465e-03
-1.035087779164314270e-01 -2.107539325952529907e-01 1.778930425643920898e-01 3.453277423977851868e-02 9.825292974710464478e-02 3.093318641185760498e-01 2.628067135810852051e-01 -1.495634615421295166e-01 3.963741182815283537e-04 -1.441307067871093750e-01 6.451092660427093506e-02 -3.861142396926879883e-01 -3.129541873931884766e-02 1.005513817071914673e-01 2.547008991241455078e-01 -1.509960740804672241e-01 1.131759062409400940e-01 1.499958187341690063e-01 -1.063677072525024414e-01 1.668538302183151245e-01 1.551648378372192383e-01 2.891488969326019287e-01 5.678819119930267334e-02 -2.463548630475997925e-01 2.385127395391464233e-01 2.807801663875579834e-01 1.869007050991058350e-01 1.064690351486206055e-01 3.940363228321075439e-02 4.487573355436325073e-02 6.258596479892730713e-02 -8.327329903841018677e-02
-2.181279063224792480e-01 3.888594806194305420e-01 2.344706654548645020e-01 -8.029830455780029297e-02 9.331523627042770386e-02 1.316287815570831299e-01 6.411174777895212173e-03 -1.958411335945129395e-01 6.167005375027656555e-02 -1.047281026840209961e-01 -1.141212582588195801e-01 -1.142143458127975464e-01 1.297178566455841064e-01 5.351218208670616150e-02 9.233912825584411621e-02 -2.493485808372497559e-01 2.819214761257171631e-01 -2.589384317398071289e-01 -1.523222178220748901e-01 2.419638335704803467e-01 1.663188189268112183e-01 2.392317950725555420e-01 1.061103213578462601e-02 2.079454809427261353e-02 -1.851359903812408447e-01 1.323892176151275635e-01 -3.090149462223052979e-01 -3.104305826127529144e-02 1.979100704193115234e-01 -1.432528793811798096e-01 3.086889535188674927e-02 -1.466598510742187500e-01
-6.460160762071609497e-02 3.134199976921081543e-01 9.012843668460845947e-02 2.602998353540897369e-02 1.577570736408233643e-01 3.973095118999481201e-02 2.968221306800842285e-01 -1.648161113262176514e-01 -2.148604989051818848e-01 -9.234215319156646729e-02 -8.565662801265716553e-02 -2.022986710071563721e-01 -1.037074718624353409e-02 3.405481204390525818e-02 2.015860676765441895e-01 -8.455503731966018677e-02 2.089864015579223633e-01 2.098450064659118652e-01 -4.864407181739807129e-01 -3.200998902320861816e-02 -4.918092861771583557e-02 2.312080264091491699e-01 1.568986922502517700e-01 -9.839866310358047485e-02 -9.264798462390899658e-02 7.217975705862045288e-02 -5.530418828129768372e-03 4.532917402684688568e-03 2.083899676799774170e-01 -2.729125693440437317e-02 -1.184642780572175980e-02 -3.483696877956390381e-01
-1.534056961536407471e-01 3.317094743251800537e-01 4.100283980369567871e-01 1.561083178967237473e-02 9.842251241207122803e-02 3.370504826307296753e-02 2.730755209922790527e-01 -4.910209029912948608e-02 7.923725992441177368e-02 -1.711440980434417725e-01 1.467228978872299194e-01 -2.325477302074432373e-01 2.326567023992538452e-01 -7.932990789413452148e-02 -1.826166175305843353e-02 -1.548162847757339478e-01 1.139986589550971985e-01 1.285355389118194580e-01 2.246565669775009155e-01 -2.859799424186348915e-03 -2.334149777889251709e-01 2.146166861057281494e-01 2.705552279949188232e-01 -2.681457437574863434e-02 -9.745059162378311157e-02 2.151254713535308838e-01 -1.836424767971038818e-01 1.758109033107757568e-01 1.339016258716583252e-01 1.114922538399696350e-01 -3.908457607030868530e-02 -8.723709732294082642e-02
-1.761476248502731323e-01 1.987029463052749634e-01 -1.016214787960052490e-01 1.358750611543655396e-01 3.475043550133705139e-02 1.466605812311172485e-01 2.082443386316299438e-01 -2.987833619117736816e-01 4.359751567244529724e-02 -1.570596545934677124e-01 3.700544834136962891e-01 -1.227835118770599365e-01 4.522443190217018127e-02 5.810898914933204651e-02 -2.376337498426437378e-01 1.355093065649271011e-02 -3.985514864325523376e-02 -2.964099347591400146e-01 1.126860678195953369e-01 2.127523273229598999e-01 -2.167691662907600403e-02 1.771064251661300659e-01 2.117276489734649658e-01 -1.641417108476161957e-02 1.734641939401626587e-01 2.348056286573410034e-01 1.078407913446426392e-01 -3.793363273143768311e-02 2.454579919576644897e-01 -1.634473949670791626e-01 7.515940070152282715e-02 -2.990601360797882080e-01
2.365478314459323883e-02 4.840440154075622559e-01 1.179414987564086914e-01 2.384579032659530640e-01 -1.285387426614761353e-01 -1.049274019896984100e-02 -4.635264724493026733e-02 -5.465626344084739685e-02 -3.041833825409412384e-02 -5.586632713675498962e-02 1.161450296640396118e-01 -1.861118972301483154e-01 2.558636665344238281e-01 -5.298548843711614609e-03 2.196587175130844116e-01 -2.842814475297927856e-02 -1.496261954307556152e-01 -1.231199726462364197e-01 -9.102509170770645142e-02 3.015864193439483643e-01 1.427542865276336670e-01 1.833820939064025879e-01 -5.229784920811653137e-02 -4.077450633049011230e-01 -2.705203369259834290e-02 -2.156916446983814240e-02 2.236038818955421448e-02 1.249516755342483521e-01 2.149566262960433960e-01 1.181052923202514648e-01 -1.533820331096649170e-01 -2.123649269342422485e-01
-6.761584430932998657e-02 6.811637431383132935e-02 2.119168490171432495e-01 1.531168818473815918e-01 2.785768732428550720e-02 9.169352054595947266e-02 -7.874818146228790283e-02 -2.565174400806427002e-01 -7.338858558796346188e-04 -2.213947325944900513e-01 -9.511343389749526978e-02 -1.209400296211242676e-01 1.888423711061477661e-01 6.148191541433334351e-02 2.172464877367019653e-02 1.792186349630355835e-01 -1.098648179322481155e-02 -3.257344663143157959e-01 3.280822560191154480e-02 2.019382715225219727e-01 -5.907890200614929199e-02 6.042023301124572754e-01 2.126968950033187866e-01 -8.630083501338958740e-02 1.479489356279373169e-02 -2.886766195297241211e-01 5.051372200250625610e-02 1.603323668241500854e-01 -7.012561708688735962e-02 8.757372200489044189e-02 -4.005592316389083862e-02 -3.473499044775962830e-02
-1.721754819154739380e-01 1.765290200710296631e-01 1.880750805139541626e-01 1.796940565109252930e-01 1.508223861455917358e-01 -2.702754437923431396e-01 1.950965970754623413e-01 1.153260320425033569e-01 1.736626476049423218e-01 -5.606769770383834839e-02 2.421352416276931763e-01 -3.150565326213836670e-01 1.924654394388198853e-01 -1.971642859280109406e-02 1.388905048370361328e-01 -4.549988731741905212e-02 9.995889849960803986e-03 -1.591697484254837036e-01 9.443664550781250000e-02 -3.009273298084735870e-02 -1.532114297151565552e-01 2.471452504396438599e-01 -3.486234694719314575e-02 -2.628097236156463623e-01 1.430599391460418701e-01 1.985665261745452881e-01 -1.231616735458374023e-02 2.416471093893051147e-01 3.450332581996917725e-01 -3.542755171656608582e-02 2.104968577623367310e-01 -3.518121689558029175e-02
-2.714758515357971191e-01 2.904594242572784424e-01 1.713453978300094604e-01 6.424465775489807129e-02 -8.162829279899597168e-02 2.771797589957714081e-02 -1.476581692695617676e-01 -1.238291785120964050e-01 5.146177485585212708e-02 -2.478275746107101440e-01 1.697574853897094727e-01 -1.383832544088363647e-01 1.050590872764587402e-01 -1.079727783799171448e-01 3.320388868451118469e-02 -2.882713377475738525e-01 5.874691065400838852e-03 -8.944252133369445801e-02 -1.152411624789237976e-01 3.418152928352355957e-01 9.067599661648273468e-03 2.797213494777679443e-01 1.003007367253303528e-01 -3.035243153572082520e-01 1.631368696689605713e-01 -1.337315887212753296e-01 3.286425024271011353e-02 2.848456203937530518e-01 -3.784200921654701233e-02 1.266305148601531982e-01 -1.612025946378707886e-01 -2.368797510862350464e-01
1.196549311280250549e-01 -5.483462288975715637e-02 4.893638938665390015e-02 -8.356998860836029053e-02 -6.774527020752429962e-03 -2.547004818916320801e-01 2.087698690593242645e-02 -3.288173079490661621e-01 1.030171364545822144e-01 -2.827742099761962891e-01 -3.005770500749349594e-03 -3.253565356135368347e-02 -5.930336937308311462e-02 3.175068497657775879e-01 1.999379545450210571e-01 -1.377987116575241089e-01 7.866467535495758057e-02 -2.180185019969940186e-01 -3.456299379467964172e-02 3.456978127360343933e-02 4.791656136512756348e-02 3.624237477779388428e-01 3.354958891868591309e-01 1.037988141179084778e-01 1.676407605409622192e-01 1.970942318439483643e-01 3.505963832139968872e-02 3.096181452274322510e-01 2.127511501312255859e-01 3.147729113698005676e-02 -8.103621006011962891e-02 -1.222219765186309814e-01
8.328542858362197876e-02 1.145717799663543701e-01 1.656290888786315918e-01 -3.258342295885086060e-02 -3.354864567518234253e-02 -3.093960881233215332e-01 -1.662752591073513031e-02 -1.035505533218383789e-01 7.468699663877487183e-02 -1.570434719324111938e-01 3.302971124649047852e-01 -9.260563552379608154e-02 3.388787433505058289e-02 2.392658963799476624e-03 2.520541548728942871e-01 5.849994346499443054e-02 -1.507346779108047485e-01 -3.363222777843475342e-01 -6.875478476285934448e-02 -2.966819331049919128e-02 1.481199562549591064e-01 1.515590697526931763e-01 3.123626112937927246e-01 -1.330937892198562622e-01 1.087749749422073364e-01 1.408310830593109131e-01 3.378494083881378174e-01 3.205694258213043213e-01 1.715022921562194824e-01 -2.406676486134529114e-02 -1.508308649063110352e-01 -1.569125801324844360e-01
2.457110583782196045e-02 1.127194836735725403e-01 2.762806117534637451e-01 6.395346950739622116e-03 7.447355240583419800e-02 -2.072805315256118774e-01 8.235427737236022949e-02 -1.298490762710571289e-01 -3.176787868142127991e-02 -8.409509062767028809e-02 3.247468471527099609e-01 -3.772425279021263123e-02 -2.022608071565628052e-01 -2.367443740367889404e-01 2.479308396577835083e-01 -5.969638377428054810e-02 2.433196827769279480e-02 -2.921208143234252930e-01 -2.564837224781513214e-03 -2.763866186141967773e-01 2.059480994939804077e-01 3.705154731869697571e-02 1.918392032384872437e-01 -9.632171690464019775e-02 4.334885627031326294e-03 4.164960682392120361e-01 2.987552620470523834e-02 2.610463201999664307e-01 8.216672390699386597e-02 3.271765541285276413e-03 1.819297075271606445e-01 -1.631944179534912109e-01
-6.538397283293306828e-04 1.050516515970230103e-01 -3.126640990376472473e-02 -3.256249427795410156e-02 -1.412231568247079849e-02 -1.688163727521896362e-01 1.512596607208251953e-01 -8.750959485769271851e-02 1.048703342676162720e-01 -2.398410141468048096e-01 1.882452368736267090e-01 -2.360610663890838623e-01 2.448624670505523682e-01 -4.790270235389471054e-03 1.491267532110214233e-01 1.857629120349884033e-01 1.245660707354545593e-01 -3.601107746362686157e-02 2.810630798339843750e-01 9.481768310070037842e-02 1.251571476459503174e-01 2.647294402122497559e-01 3.290694057941436768e-01 -3.749146759510040283e-01 -2.017621099948883057e-01 2.493715435266494751e-01 7.648126780986785889e-02 2.465953081846237183e-01 5.097632482647895813e-02 1.568225473165512085e-01 -8.780884742736816406e-02 8.620447665452957153e-02
-7.913629710674285889e-02 2.744928002357482910e-01 8.319626003503799438e-02 -8.779675513505935669e-02 1.994938217103481293e-02 1.259217113256454468e-01 1.919529736042022705e-01 -3.445831313729286194e-02 -3.739996552467346191e-01 2.064561843872070312e-02 2.289211452007293701e-01 -3.933608233928680420e-01 2.014244198799133301e-01 -3.790479153394699097e-02 4.107602685689926147e-02 -1.561107039451599121e-01 5.671825259923934937e-02 -1.211111694574356079e-01 -3.180544078350067139e-02 -7.917419821023941040e-02 -2.077060192823410034e-01 4.382795095443725586e-01 2.184498608112335205e-01 -9.209990501403808594e-03 -3.774303477257490158e-03 5.569383502006530762e-02 -2.085727751255035400e-01 -1.446750909090042114e-01 8.767124265432357788e-02 2.219329178333282471e-01 -3.462493419647216797e-02 -8.836569264531135559e-03
-1.088172271847724915e-01 -3.199615702033042908e-02 1.755515336990356445e-01 1.257159411907196045e-01 -2.342851907014846802e-01 2.811017334461212158e-01 1.440376639366149902e-01 -1.844887733459472656e-01 -2.253542244434356689e-01 1.030604075640439987e-02 1.207694038748741150e-01 -2.362270802259445190e-01 3.135228157043457031e-02 -2.930610626935958862e-02 1.727993190288543701e-01 -7.954503595829010010e-02 -1.514397263526916504e-01 -3.864768445491790771e-01 -1.235640347003936768e-01 -1.417567487806081772e-03 2.114511132240295410e-01 3.197363615036010742e-01 2.461787015199661255e-01 -1.749859452247619629e-01 1.720094680786132812e-01 -4.051478207111358643e-02 -5.012072995305061340e-02 2.859479486942291260e-01 -9.437209367752075195e-02 -1.755721420049667358e-01 1.063964962959289551e-01 1.480218581855297089e-02
-2.452710866928100586e-01 1.257902749784989282e-05 3.692115843296051025e-01 2.843569815158843994e-01 -2.708562882617115974e-03 1.106435507535934448e-01 2.213748246431350708e-01 -1.010139137506484985e-01 2.185838669538497925e-01 -7.906133681535720825e-02 2.750956825911998749e-02 1.046095788478851318e-01 2.795837819576263428e-01 -1.823381036520004272e-01 1.754237115383148193e-01 -6.018377467989921570e-02 -1.898124665021896362e-01 -8.968865871429443359e-02 -4.472642764449119568e-02 -6.375738978385925293e-02 4.996809363365173340e-02 4.593382477760314941e-01 1.492642909288406372e-01 -4.262565821409225464e-02 -1.147641688585281372e-01 -5.539792403578758240e-02 1.162674948573112488e-01 -7.314388453960418701e-02 2.786366641521453857e-01 -4.991764202713966370e-02 1.812059246003627777e-02 -1.907270252704620361e-01
1.234110891819000244e-01 2.160177826881408691e-01 1.053713932633399963e-01 1.574729010462760925e-02 -1.697633564472198486e-01 3.132880851626396179e-02 7.363454997539520264e-02 -2.282230406999588013e-01 -1.917854994535446167e-01 -1.876275092363357544e-01 -9.889461100101470947e-02 -5.593148618936538696e-02 1.504440605640411377e-01 -1.969439089298248291e-01 2.131810337305068970e-01 1.502756774425506592e-01 1.264447998255491257e-02 1.781696975231170654e-01 1.179784461855888367e-01 -2.756686806678771973e-01 1.981717646121978760e-01 3.548720180988311768e-01 1.320866942405700684e-01 -2.155518904328346252e-02 -1.123559549450874329e-01 6.747495383024215698e-02 -4.494791477918624878e-02 1.247835531830787659e-01 2.807499170303344727e-01 -2.357795089483261108e-01 2.993849813938140869e-01 -2.477023303508758545e-01
2.217994332313537598e-01 1.866900175809860229e-01 4.825675487518310547e-02 -2.676103413105010986e-01 -1.816519200801849365e-01 1.434355787932872772e-02 3.856014087796211243e-02 -7.616303116083145142e-02 -2.203618548810482025e-02 -5.136385094374418259e-03 2.004643976688385010e-01 -2.616575956344604492e-01 -5.276163667440414429e-02 2.610392868518829346e-02 3.781597018241882324e-01 1.389132626354694366e-02 5.145636200904846191e-02 2.002262324094772339e-01 -1.378802955150604248e-01 -1.430176198482513428e-01 1.238316893577575684e-01 1.790465861558914185e-01 5.202206596732139587e-02 -1.522708237171173096e-01 2.331248670816421509e-01 2.949402928352355957e-01 2.231898531317710876e-02 1.994600594043731689e-01 3.443435728549957275e-01 -1.388160437345504761e-01 8.237171173095703125e-02 -2.528964579105377197e-01
-8.169285953044891357e-02 2.296846807003021240e-01 3.366003334522247314e-01 6.881248950958251953e-02 1.425949186086654663e-01 -9.661992080509662628e-03 1.216673851013183594e-01 2.480257302522659302e-01 -1.278130710124969482e-01 -9.949886053800582886e-02 7.806874811649322510e-02 -1.934232115745544434e-01 3.359620869159698486e-01 -1.534716635942459106e-01 2.340733408927917480e-01 5.804896354675292969e-02 3.306179046630859375e-01 -1.607351452112197876e-01 -6.273469328880310059e-02 4.158147051930427551e-02 1.495987325906753540e-01 8.146631717681884766e-02 -1.086322739720344543e-01 6.959903985261917114e-02 9.039914608001708984e-02 2.209862619638442993e-01 -5.529110133647918701e-02 2.939602732658386230e-01 2.420958578586578369e-01 7.090084254741668701e-02 6.232504546642303467e-02 -2.469694614410400391e-01
-1.641632020473480225e-01 -3.912058845162391663e-02 1.719684451818466187e-01 -6.903335452079772949e-02 2.650780379772186279e-01 5.512448772788047791e-02 6.652840226888656616e-02 -3.566363453865051270e-01 1.099533066153526306e-01 -4.256330430507659912e-02 1.189783737063407898e-01 -2.683956921100616455e-01 1.819920912384986877e-02 -7.615245878696441650e-02 -3.048118650913238525e-01 -6.130696088075637817e-02 1.851775646209716797e-01 -4.639867842197418213e-01 -1.009358614683151245e-01 8.149176090955734253e-02 -6.974012404680252075e-02 2.367482930421829224e-01 2.774906158447265625e-01 -5.805973336100578308e-02 -4.272727295756340027e-02 2.195482999086380005e-01 -6.367104500532150269e-02 -8.034532517194747925e-02 5.548697710037231445e-02 -1.362685561180114746e-01 5.445074290037155151e-02 -1.911281198263168335e-01
-1.480935662984848022e-01 8.891530334949493408e-02 2.210499644279479980e-01 -1.223129108548164368e-01 -9.109628945589065552e-02 -1.787969172000885010e-01 3.344368338584899902e-01 -3.747736215591430664e-01 -5.977056571282446384e-04 -1.158237233757972717e-01 8.418355137109756470e-02 7.997040450572967529e-02 2.114463038742542267e-02 -2.312846854329109192e-02 2.659364640712738037e-01 -6.680392473936080933e-02 -1.683748215436935425e-01 -2.153127789497375488e-01 -2.623214125633239746e-01 9.532906860113143921e-02 -4.891608282923698425e-02 3.505313396453857422e-01 -5.728563666343688965e-02 -2.483101189136505127e-01 2.327612787485122681e-02 -8.925642818212509155e-03 4.530584067106246948e-02 3.662377893924713135e-01 -3.419480472803115845e-02 1.540818959474563599e-01 -7.786417752504348755e-02 1.059505715966224670e-02
-2.297315560281276703e-02 7.958138734102249146e-02 2.511706650257110596e-01 -7.677619904279708862e-02 -1.638811081647872925e-01 5.448690056800842285e-02 3.019599020481109619e-01 -4.285476803779602051e-01 -2.887230217456817627e-01 -9.244437515735626221e-02 -2.753646112978458405e-03 5.190980061888694763e-02 7.243765890598297119e-02 -1.894638836383819580e-01 7.122396677732467651e-02 -2.207711338996887207e-01 -4.148355219513177872e-03 1.402722448110580444e-01 -1.136138960719108582e-01 1.199510544538497925e-01 1.428493410348892212e-01 3.004946708679199219e-01 8.684649318456649780e-02 5.954772606492042542e-02 -2.262276224792003632e-02 -1.390632390975952148e-01 6.180713698267936707e-02 1.437842547893524170e-01 1.304220408201217651e-01 2.728079557418823242e-01 -5.686610192060470581e-02 -3.494854271411895752e-01
-1.488278061151504517e-01 1.758603304624557495e-01 2.854565978050231934e-01 1.095910593867301941e-01 -6.004159525036811829e-02 -5.303273210301995277e-04 1.341710537672042847e-01 2.919637039303779602e-02 1.550710201263427734e-01 8.279540389776229858e-02 1.454722285270690918e-01 -2.392072379589080811e-01 1.949467211961746216e-01 -2.573473565280437469e-02 1.514620631933212280e-01 3.702511638402938843e-02 -6.868275254964828491e-02 -1.722400039434432983e-01 2.075778692960739136e-01 1.869742572307586670e-01 2.024663239717483521e-01 2.551492750644683838e-01 -4.885657224804162979e-03 -1.767254471778869629e-01 -7.296920567750930786e-02 3.360397219657897949e-01 1.086012944579124451e-01 1.620778441429138184e-01 4.245446622371673584e-01 -2.176805585622787476e-01 1.411421000957489014e-01 -7.120074331760406494e-02
-6.067373231053352356e-02 2.165906727313995361e-01 -1.443274170160293579e-01 -2.878023684024810791e-01 1.112832352519035339e-01 -4.260974228382110596e-01 -1.734922267496585846e-02 -1.126317605376243591e-01 2.014462649822235107e-02 -3.918956220149993896e-01 6.579360365867614746e-02 -3.686016052961349487e-02 8.092047274112701416e-02 -2.772027440369129181e-02 6.281336396932601929e-02 -5.249086767435073853e-03 -6.901539117097854614e-02 -3.387878462672233582e-02 3.016269020736217499e-02 -1.796909421682357788e-01 5.825949460268020630e-02 4.629311859607696533e-01 -7.421189919114112854e-03 -1.500286608934402466e-01 7.006814330816268921e-02 2.628906667232513428e-01 -2.309591323137283325e-01 -1.119112782180309296e-02 1.164787113666534424e-01 -1.232792586088180542e-01 -1.192096844315528870e-01 -1.342179775238037109e-01
1.257390994578599930e-02 3.766117990016937256e-02 7.828480005264282227e-02 1.621619164943695068e-01 1.139266788959503174e-01 4.183441996574401855e-01 4.439055547118186951e-02 -3.899939358234405518e-01 3.189350292086601257e-02 7.882712036371231079e-02 -4.081907495856285095e-02 -2.080178856849670410e-01 5.656682699918746948e-02 -9.957822412252426147e-02 1.309674531221389771e-01 -4.881172627210617065e-02 -1.248877570033073425e-01 -1.232422292232513428e-01 -3.079713881015777588e-01 -4.735780879855155945e-02 7.536104321479797363e-02 4.817886650562286377e-01 4.252575337886810303e-02 -8.817510306835174561e-02 1.949040740728378296e-01 -7.493305206298828125e-02 -4.454911872744560242e-02 2.786199450492858887e-01 1.414135247468948364e-01 -1.183645129203796387e-01 -5.285494402050971985e-02 -6.202341243624687195e-02
-5.792015790939331055e-02 3.807469010353088379e-01 4.149051606655120850e-01 2.204865217208862305e-02 -1.067433804273605347e-01 1.541150957345962524e-01 1.801256537437438965e-01 -1.722086407244205475e-02 1.742377877235412598e-01 -2.405576109886169434e-01 9.507036209106445312e-02 -5.419030785560607910e-03 6.303913146257400513e-02 3.544890880584716797e-02 -3.130223974585533142e-02 -1.620100438594818115e-01 -9.739346802234649658e-02 -2.181312143802642822e-01 6.562307476997375488e-02 -5.443033203482627869e-02 -7.562099397182464600e-02 2.009742558002471924e-01 9.370341151952743530e-02 -1.665982753038406372e-01 3.032922744750976562e-01 1.188714057207107544e-01 -7.559055089950561523e-02 3.052280843257904053e-01 -1.286554336547851562e-01 -3.958804532885551453e-02 -3.106323778629302979e-01 -1.217299848794937134e-01
4.060252383351325989e-02 9.791507571935653687e-02 2.158901244401931763e-01 -7.472248375415802002e-02 -1.146877277642488480e-02 -1.006497144699096680e-01 5.052402615547180176e-02 -6.498337537050247192e-02 1.743319779634475708e-01 -1.334706097841262817e-01 -4.609100520610809326e-02 -3.255822956562042236e-01 7.629151456058025360e-03 -1.545316874980926514e-01 -1.269625425338745117e-01 -1.632323414087295532e-01 4.449658095836639404e-03 -1.739755719900131226e-01 -3.734854161739349365e-01 2.611676454544067383e-01 -1.471415907144546509e-01 3.122557103633880615e-01 -2.849224768579006195e-02 -8.906935155391693115e-02 -1.229255646467208862e-01 -9.718678146600723267e-02 4.539833590388298035e-02 5.156707763671875000e-01 1.678506433963775635e-01 2.841065265238285065e-02 9.462593495845794678e-02 -1.194669306278228760e-02
1.322299838066101074e-01 1.299544274806976318e-01 1.934898793697357178e-01 -2.604114450514316559e-02 2.626974880695343018e-01 -2.352234721183776855e-02 -6.911731511354446411e-02 -3.366930186748504639e-01 -2.104817889630794525e-02 -1.556200683116912842e-01 1.736130416393280029e-01 3.891090676188468933e-02 2.069195955991744995e-01 2.563852258026599884e-02 -1.325876116752624512e-01 -2.854041382670402527e-02 1.638534106314182281e-02 -2.534681260585784912e-01 -6.934988498687744141e-02 7.052660733461380005e-02 -2.381598353385925293e-01 4.317320585250854492e-01 3.609776869416236877e-02 -1.946784108877182007e-01 -7.606718689203262329e-03 9.623949974775314331e-02 1.216230466961860657e-01 -1.492995619773864746e-01 2.142387628555297852e-01 -7.134074717760086060e-02 -1.901918947696685791e-01 -3.625577390193939209e-01
1.089714765548706055e-01 3.725551366806030273e-01 6.193007901310920715e-02 -1.577093899250030518e-01 -2.103825472295284271e-02 -3.739286363124847412e-01 2.123705148696899414e-01 -1.878784149885177612e-01 1.004021689295768738e-01 -2.673155665397644043e-01 2.065099477767944336e-01 7.386547047644853592e-03 2.217588275671005249e-01 -1.627046465873718262e-01 1.021254528313875198e-02 -2.025825679302215576e-01 -1.884055696427822113e-02 -9.980696439743041992e-02 1.363243162631988525e-02 -3.217334672808647156e-02 -1.470995601266622543e-02 3.620816171169281006e-01 2.456888929009437561e-02 1.262454241514205933e-01 1.395009309053421021e-01 1.425002217292785645e-01 -6.437701731920242310e-02 -3.161981329321861267e-02 2.641413807868957520e-01 -4.133541509509086609e-02 -2.516933977603912354e-01 1.406566798686981201e-01
-2.510409057140350342e-01 3.458979725837707520e-01 -3.236535936594009399e-02 3.381466493010520935e-02 4.220777750015258789e-02 -1.234569177031517029e-01 2.005753964185714722e-01 -3.344697654247283936e-01 -2.663261890411376953e-01 -1.047888323664665222e-01 -5.969622731208801270e-02 -1.517478823661804199e-01 -1.507768929004669189e-01 -3.754789009690284729e-02 1.176026090979576111e-01 -3.061388134956359863e-01 1.874984502792358398e-01 1.150288283824920654e-01 1.981151103973388672e-02 -2.100422047078609467e-02 1.696219146251678467e-01 3.941245973110198975e-01 2.027160115540027618e-02 -7.556775212287902832e-02 1.866988241672515869e-01 3.675337880849838257e-02 -2.416921854019165039e-01 7.374329864978790283e-02 -2.993231266736984253e-02 1.917352825403213501e-01 -1.611998379230499268e-01 -5.167062580585479736e-02
9.868645668029785156e-02 -1.177278161048889160e-01 1.402997821569442749e-01 7.205476611852645874e-02 1.086178272962570190e-01 -1.922716200351715088e-01 1.772813349962234497e-01 -1.912851184606552124e-01 5.786510882899165154e-04 -3.141472935676574707e-01 6.604405492544174194e-02 -2.179972231388092041e-01 -1.059217378497123718e-01 2.411632537841796875e-01 2.456286400556564331e-01 3.741149604320526123e-02 3.012764155864715576e-01 -9.531249105930328369e-02 9.001114219427108765e-02 4.392442107200622559e-02 5.865136161446571350e-02 3.446221351623535156e-01 5.968188866972923279e-02 -9.473945945501327515e-02 1.483902484178543091e-01 2.398171275854110718e-01 1.674579232931137085e-01 3.612557053565979004e-01 6.578799337148666382e-02 1.218830887228250504e-02 -1.228833794593811035e-01 -2.253281921148300171e-01
-9.515599347651004791e-03 3.176955878734588623e-01 3.135913312435150146e-01 -8.904929459095001221e-02 1.203543096780776978e-01 2.164741046726703644e-02 3.695608302950859070e-02 -1.190858185291290283e-01 -5.701877176761627197e-02 -1.281440556049346924e-01 1.568042635917663574e-01 -2.541691362857818604e-01 4.427800774574279785e-01 -2.377976477146148682e-01 1.330973301082849503e-02 -8.910388685762882233e-03 1.410334855318069458e-01 -3.037925437092781067e-02 1.728669255971908569e-01 4.545916337519884109e-03 -2.197226583957672119e-01 2.251177430152893066e-01 9.695315361022949219e-02 -4.079415928572416306e-03 -1.654838323593139648e-01 9.653846174478530884e-02 -7.137341797351837158e-02 1.266714185476303101e-01 4.251232743263244629e-01 1.624817401170730591e-02 -3.195490688085556030e-02 3.923786804080009460e-02
-3.285157680511474609e-02 1.090508326888084412e-01 2.479120045900344849e-01 -9.338939189910888672e-02 -2.634240388870239258e-01 1.256387121975421906e-02 3.052754700183868408e-01 -1.861556768417358398e-01 -4.752760231494903564e-01 2.260890230536460876e-02 -1.669713556766510010e-01 -3.100362122058868408e-01 -1.571941822767257690e-01 4.030697792768478394e-02 -1.261482238769531250e-01 -6.052644550800323486e-02 1.179329007863998413e-01 -1.052972003817558289e-01 -1.137835755944252014e-01 1.744311675429344177e-02 -4.375625774264335632e-02 3.186759948730468750e-01 -2.391943708062171936e-02 -6.297346949577331543e-02 -5.732384696602821350e-02 6.067734584212303162e-02 -3.859625663608312607e-03 -9.826127439737319946e-02 2.747315168380737305e-01 1.299195736646652222e-01 6.708829849958419800e-02 -2.517718374729156494e-01
-5.919202044606208801e-02 3.364239037036895752e-01 1.160051375627517700e-01 -9.456060081720352173e-02 3.225716948509216309e-02 1.231249272823333740e-01 5.248283147811889648e-01 -2.203170768916606903e-02 -6.924623996019363403e-02 -7.343451678752899170e-02 -9.590163826942443848e-02 3.749148547649383545e-02 6.313718110322952271e-02 1.145413592457771301e-01 8.094615489244461060e-02 -7.602402567863464355e-02 -6.767611950635910034e-02 -9.230080991983413696e-02 1.519756168127059937e-01 1.278699189424514771e-01 7.476499676704406738e-02 3.823133111000061035e-01 2.373201698064804077e-01 -1.313340365886688232e-01 2.643550932407379150e-01 -6.610353291034698486e-02 -1.584790945053100586e-01 2.326927483081817627e-01 3.349740523844957352e-03 2.494225800037384033e-01 -1.491671949625015259e-01 5.195632204413414001e-02
2.148472964763641357e-01 -2.474630065262317657e-02 3.728412091732025146e-02 2.641079388558864594e-02 -6.415997445583343506e-02 1.005287766456604004e-01 4.897239208221435547e-01 -1.698550134897232056e-01 -3.239042460918426514e-01 1.688251644372940063e-02 -2.345137111842632294e-02 -1.657797098159790039e-01 2.159263938665390015e-01 2.116821557283401489e-01 4.583406075835227966e-02 -4.455863311886787415e-02 7.534829899668693542e-03 -3.157111704349517822e-01 -7.325936853885650635e-02 -1.263190358877182007e-01 1.295423954725265503e-01 2.887687981128692627e-01 -1.477507315576076508e-02 6.229940056800842285e-02 -3.560132533311843872e-02 3.655344247817993164e-02 9.029922634363174438e-02 1.536913216114044189e-02 2.807538211345672607e-01 1.966962218284606934e-01 -9.778480976819992065e-02 -2.758556902408599854e-01
-6.485611200332641602e-02 7.908631116151809692e-02 2.548739314079284668e-01 -6.920843571424484253e-02 -1.177383437752723694e-01 -1.602600663900375366e-01 -6.993127986788749695e-03 4.064697399735450745e-02 -1.876369565725326538e-01 -3.315901756286621094e-01 -1.037614420056343079e-01 -5.995343253016471863e-02 1.702392846345901489e-01 -2.695886492729187012e-01 -1.137989237904548645e-01 4.615595936775207520e-02 -1.324667781591415405e-01 9.014390408992767334e-03 -1.276106685400009155e-01 1.394104212522506714e-01 -2.940232632681727409e-03 3.580705821514129639e-01 2.983468770980834961e-01 9.777083992958068848e-02 -6.570567935705184937e-02 2.515050768852233887e-01 -1.801139414310455322e-01 1.619733124971389771e-01 8.218307048082351685e-02 -9.734755009412765503e-02 3.127289414405822754e-01 -2.861138284206390381e-01
-7.517940551042556763e-02 1.672552525997161865e-01 2.594694793224334717e-01 1.683398634195327759e-01 1.731789410114288330e-01 -1.647751405835151672e-02 -4.558032006025314331e-02 -6.752393394708633423e-02 -2.252010405063629150e-01 -1.228092461824417114e-01 -1.010056436061859131e-01 -3.436211347579956055e-01 -3.080676682293415070e-02 -3.577406704425811768e-01 3.251205086708068848e-01 8.850249648094177246e-02 4.744552075862884521e-02 -1.520921587944030762e-01 4.749754816293716431e-02 1.424832791090011597e-01 -6.156371533870697021e-02 1.536031216382980347e-01 2.479673773050308228e-01 1.260059326887130737e-01 1.383144259452819824e-01 1.604754328727722168e-01 -2.321562469005584717e-01 4.119560867547988892e-02 1.763246208429336548e-01 2.712970227003097534e-02 2.858476638793945312e-01 -1.748441904783248901e-01
-5.343138426542282104e-02 5.410408228635787964e-02 3.918714225292205811e-01 -4.252289608120918274e-02 2.542079389095306396e-01 -8.841175585985183716e-03 1.798672527074813843e-01 -4.379501938819885254e-01 -1.413683146238327026e-01 -6.139900907874107361e-02 5.715982243418693542e-02 -7.913029938936233521e-02 2.706846296787261963e-01 -8.716782182455062866e-02 2.132014483213424683e-01 1.976941376924514771e-01 6.063732504844665527e-02 -1.956460922956466675e-01 -9.556972235441207886e-02 1.519510149955749512e-01 -1.550348848104476929e-01 1.375138461589813232e-01 -1.744147539138793945e-01 -1.115589365363121033e-01 1.519568264484405518e-01 2.658006250858306885e-01 7.427611947059631348e-02 2.461263686418533325e-01 -9.744363836944103241e-03 1.426867246627807617e-01 -1.047223508358001709e-01 7.615788374096155167e-03
-1.217980757355690002e-01 1.782979220151901245e-01 1.172806322574615479e-01 -1.854657083749771118e-01 -5.165003985166549683e-02 2.518920972943305969e-02 1.074769794940948486e-01 -5.890577659010887146e-02 -7.708244770765304565e-02 -1.004807874560356140e-01 8.179018646478652954e-02 -2.508317828178405762e-01 1.532996892929077148e-01 -5.394599959254264832e-02 -2.470696419477462769e-01 -1.791297644376754761e-01 6.454183906316757202e-02 -6.127204373478889465e-02 -7.049819827079772949e-02 -3.393230736255645752e-01 -1.340902447700500488e-01 3.159531950950622559e-01 9.479195624589920044e-02 -2.918277382850646973e-01 2.008263319730758667e-01 1.985082030296325684e-01 -2.204093784093856812e-01 4.248777925968170166e-01 3.329925239086151123e-02 -1.438926756381988525e-01 -6.021561473608016968e-02 -8.631221204996109009e-02
-2.040238529443740845e-01 1.883801668882369995e-01 4.749094322323799133e-02 9.452299855183809996e-05 6.863216310739517212e-02 -1.341173797845840454e-01 1.753491610288619995e-01 -7.220242917537689209e-02 2.017274051904678345e-01 -2.144708633422851562e-01 4.303160682320594788e-02 -1.478838324546813965e-01 1.609457656741142273e-03 1.693268269300460815e-01 1.321748793125152588e-01 1.476709693670272827e-01 3.909076750278472900e-01 8.068050444126129150e-02 5.280683562159538269e-02 2.958408324047923088e-03 9.640108048915863037e-02 2.093123793601989746e-01 5.335909128189086914e-01 -1.580924540758132935e-01 1.763567142188549042e-02 -1.139476336538791656e-02 -5.007968097925186157e-02 3.431930541992187500e-01 1.628536731004714966e-01 -8.705814369022846222e-03 -8.642712235450744629e-02 6.228673085570335388e-02
1.020774710923433304e-02 9.671074151992797852e-02 1.789020746946334839e-01 1.031586974859237671e-01 8.618059754371643066e-02 8.457091450691223145e-02 3.060356378555297852e-01 2.819084003567695618e-02 -1.753786057233810425e-01 -2.375261783599853516e-01 1.972413063049316406e-01 -2.258759737014770508e-01 1.203277036547660828e-01 -1.998905539512634277e-01 4.348690807819366455e-02 8.974850177764892578e-02 1.217262670397758484e-01 6.531513482332229614e-02 1.201444938778877258e-01 -2.030555345118045807e-02 1.205728203058242798e-02 1.217221394181251526e-01 3.949918746948242188e-01 -1.882144361734390259e-01 -5.538524314761161804e-02 2.458043992519378662e-01 2.142816036939620972e-01 3.872261941432952881e-01 1.251802146434783936e-01 2.157729566097259521e-01 -9.984281659126281738e-02 1.596934646368026733e-01
-1.384949833154678345e-01 3.479786813259124756e-01 1.232817471027374268e-01 3.493598997592926025e-01 -7.322829961776733398e-02 -9.561010450124740601e-02 -6.760258227586746216e-02 -1.895770430564880371e-01 6.736970972269773483e-03 -1.798423826694488525e-01 2.748740613460540771e-01 -1.911188215017318726e-01 3.162612617015838623e-01 4.147835448384284973e-02 -4.538511112332344055e-02 -1.873463243246078491e-01 5.278900265693664551e-02 -1.725728362798690796e-01 -1.233704686164855957e-01 1.008132919669151306e-01 5.968707799911499023e-02 1.322423815727233887e-01 -7.471461594104766846e-02 -3.009587824344635010e-01 -1.845164597034454346e-01 2.720230072736740112e-02 -6.939426809549331665e-02 -7.449112087488174438e-02 3.142538964748382568e-01 1.376006454229354858e-01 -2.001823633909225464e-01 -7.759615033864974976e-02
-1.168677955865859985e-01 1.141562014818191528e-01 1.950203031301498413e-01 4.677930474281311035e-02 1.144000049680471420e-02 4.209551587700843811e-02 9.631253033876419067e-02 -3.089174926280975342e-01 -3.603191077709197998e-01 -1.519277971237897873e-02 3.337945640087127686e-01 -1.481921970844268799e-01 6.380165368318557739e-02 -9.217415750026702881e-02 3.243183195590972900e-01 -2.572029083967208862e-02 -1.107316184788942337e-02 9.430656582117080688e-02 -2.574095129966735840e-01 3.758988901972770691e-02 -8.880928158760070801e-02 2.724298834800720215e-01 9.862400591373443604e-02 -6.353073567152023315e-02 -1.327694803476333618e-01 6.869428604841232300e-02 9.633620828390121460e-02 2.553282119333744049e-02 6.467273086309432983e-02 3.288446962833404541e-01 -2.786944210529327393e-01 -2.231606990098953247e-01
3.018134534358978271e-01 -9.879626333713531494e-02 1.315791308879852295e-01 -1.455616950988769531e-01 -5.797139927744865417e-02 -1.077051758766174316e-01 -1.215094793587923050e-02 -6.084570661187171936e-02 4.855779930949211121e-02 -2.757926285266876221e-01 1.041943356394767761e-01 -3.494812250137329102e-01 2.615158855915069580e-01 -4.486450925469398499e-03 5.401797965168952942e-02 -8.659074455499649048e-02 -8.476264029741287231e-02 1.094480380415916443e-01 -2.821632921695709229e-01 -9.224759787321090698e-02 2.376334071159362793e-01 1.189669892191886902e-01 1.501182764768600464e-01 -1.507140994071960449e-01 6.689716130495071411e-02 4.490793347358703613e-01 -1.744663715362548828e-01 2.663131356239318848e-01 1.294937580823898315e-01 -1.786344498395919800e-02 3.202836960554122925e-02 -5.302600562572479248e-02
-1.018394082784652710e-01 1.103595718741416931e-01 2.880776822566986084e-01 -1.677509248256683350e-01 1.169835552573204041e-01 -4.573990404605865479e-02 1.214324235916137695e-01 -1.066891402006149292e-01 2.752424404025077820e-02 -5.384614691138267517e-02 1.088332384824752808e-01 -2.357009649276733398e-01 6.142703816294670105e-02 7.570952922105789185e-02 -1.593005359172821045e-01 -1.289575845003128052e-01 -6.857151538133621216e-02 8.496595919132232666e-02 5.596283450722694397e-02 -4.074346721172332764e-01 9.578398615121841431e-02 1.723633408546447754e-01 6.635519862174987793e-02 -3.064194619655609131e-01 2.542864903807640076e-02 1.787908524274826050e-01 -2.526252865791320801e-01 4.881005287170410156e-01 1.172034814953804016e-02 -7.824570685625076294e-02 -1.605607569217681885e-01 -1.299857795238494873e-01
2.856768965721130371e-01 -2.589954994618892670e-02 1.081354394555091858e-01 -1.610725969076156616e-01 1.079748496413230896e-01 -1.807170361280441284e-01 -3.252533823251724243e-02 -2.614154517650604248e-01 1.276839803904294968e-02 -2.882329821586608887e-01 1.417075097560882568e-01 -7.039758376777172089e-03 -1.302210688591003418e-01 2.629561126232147217e-01 1.245606020092964172e-01 -1.592155396938323975e-01 7.925496250391006470e-02 1.866462640464305878e-02 1.569632627069950104e-02 4.214319959282875061e-02 5.969053134322166443e-02 4.984787404537200928e-01 2.185904234647750854e-01 -7.170238532125949860e-03 3.138896822929382324e-02 3.222160637378692627e-01 -2.969609014689922333e-02 2.498760223388671875e-01 1.329675614833831787e-01 1.565792113542556763e-01 -6.648000329732894897e-02 -1.129262447357177734e-01
-2.199389189481735229e-01 -1.801036484539508820e-02 2.144510447978973389e-01 1.279901117086410522e-01 6.347233802080154419e-02 -2.538491189479827881e-01 2.141738384962081909e-01 1.629405654966831207e-02 1.503685712814331055e-01 -8.019138127565383911e-02 1.422552019357681274e-01 -2.537591755390167236e-01 1.272807717323303223e-01 -1.185610443353652954e-01 -5.476279766298830509e-04 -4.087548330426216125e-02 -4.253797605633735657e-02 -2.367590218782424927e-01 1.593431383371353149e-01 8.259017020463943481e-02 5.535002052783966064e-02 2.297807931900024414e-01 8.713033795356750488e-02 -3.093133866786956787e-01 1.872771233320236206e-01 2.808637022972106934e-01 3.538464009761810303e-01 2.349290251731872559e-01 2.670921981334686279e-01 2.149422653019428253e-02 5.318184569478034973e-02 -1.026568338274955750e-01
-5.755247548222541809e-02 5.708695575594902039e-02 1.978712826967239380e-01 2.480876259505748749e-02 7.617312017828226089e-03 -8.511693030595779419e-02 -1.215083338320255280e-02 -1.721623092889785767e-01 -2.832377254962921143e-01 -1.577769070863723755e-01 -1.974869668483734131e-01 -2.191691994667053223e-01 -1.591850668191909790e-01 -5.053578689694404602e-02 3.143045008182525635e-01 -2.789065539836883545e-01 9.389623254537582397e-02 -5.763468518853187561e-02 6.861263513565063477e-02 3.061762750148773193e-01 1.362468749284744263e-01 2.737189531326293945e-01 2.236959040164947510e-01 -2.073756605386734009e-01 1.815706640481948853e-01 -7.636081427335739136e-02 -2.946383878588676453e-02 1.305184066295623779e-01 1.331485360860824585e-01 2.819062769412994385e-01 -2.443849295377731323e-01 -9.592281281948089600e-02
-8.475904911756515503e-02 1.517326086759567261e-01 6.809061765670776367e-02 1.959156841039657593e-01 -1.839790940284729004e-01 1.389276683330535889e-01 8.311956375837326050e-02 -3.384702503681182861e-01 2.542786598205566406e-01 -1.736156083643436432e-02 3.892476856708526611e-01 -2.112916111946105957e-01 1.652168333530426025e-01 1.198106408119201660e-01 -1.566974073648452759e-01 -1.081591621041297913e-01 -9.233421296812593937e-04 -1.931976824998855591e-01 -7.024806737899780273e-02 1.719602495431900024e-01 -8.490108698606491089e-02 1.941295862197875977e-01 2.047895640134811401e-01 -1.738325953483581543e-01 1.353331655263900757e-01 1.454476118087768555e-01 2.472645603120326996e-02 -6.906177382916212082e-03 2.202821075916290283e-01 -2.275334149599075317e-01 -1.888738870620727539e-01 -2.194366008043289185e-01
7.071132212877273560e-02 1.759624332189559937e-01 7.449773140251636505e-03 3.107180632650852203e-02 -2.119277417659759521e-01 -1.586689651012420654e-01 -3.360091894865036011e-02 -3.072667717933654785e-01 1.243660375475883484e-01 3.057297319173812866e-02 2.347527630627155304e-02 -1.441326439380645752e-01 1.976021528244018555e-01 -5.873465165495872498e-02 -6.529346853494644165e-02 1.469662189483642578e-01 4.386174082756042480e-01 4.871235042810440063e-02 -2.588606476783752441e-01 1.780203916132450104e-02 2.813390195369720459e-01 4.732167124748229980e-01 -6.411273032426834106e-02 9.154376387596130371e-02 -7.213217765092849731e-02 1.335851550102233887e-01 -6.807176023721694946e-02 1.825701296329498291e-01 1.089989095926284790e-01 5.407786741852760315e-02 -1.945306919515132904e-02 -1.934988498687744141e-01
-1.820961087942123413e-01 -2.245777249336242676e-01 2.182647436857223511e-01 2.325396984815597534e-02 1.734334081411361694e-01 3.259749114513397217e-01 2.722314894199371338e-01 -6.612018495798110962e-02 1.862514019012451172e-01 -2.455042302608489990e-01 2.478593289852142334e-01 -3.515926599502563477e-01 -6.433467566967010498e-02 1.036245450377464294e-01 2.070457488298416138e-01 -9.417387098073959351e-02 1.379042267799377441e-01 -1.898246817290782928e-02 -1.224414333701133728e-01 2.380839176476001740e-02 8.261113613843917847e-02 3.903405964374542236e-01 6.920757889747619629e-02 -1.195465922355651855e-01 1.483270376920700073e-01 1.192719191312789917e-01 1.526547670364379883e-01 5.677071213722229004e-02 4.991044849157333374e-02 1.544682085514068604e-01 6.598763167858123779e-02 1.052653323858976364e-02
6.835130602121353149e-02 1.350936889648437500e-01 2.722510099411010742e-01 1.278340816497802734e-01 -3.362480103969573975e-01 2.606041729450225830e-01 -3.148256987333297729e-02 -1.663984060287475586e-01 -1.503733545541763306e-01 -1.316921710968017578e-01 1.698657572269439697e-01 -6.212280318140983582e-02 1.588747501373291016e-01 9.920682758092880249e-02 -6.175071746110916138e-02 6.197996065020561218e-02 -1.973074823617935181e-01 -2.338577061891555786e-01 -1.428592503070831299e-01 2.323278225958347321e-02 1.810542047023773193e-01 4.957201182842254639e-01 1.758649051189422607e-01 -2.197565138339996338e-01 5.225210636854171753e-02 -3.359574079513549805e-02 -1.487494856119155884e-01 2.245290428400039673e-01 -8.680712431669235229e-02 3.007650561630725861e-02 9.695581160485744476e-03 6.565826386213302612e-02
-1.472360938787460327e-01 2.312345355749130249e-01 3.434699475765228271e-01 6.058987602591514587e-02 -8.088870346546173096e-02 2.595144137740135193e-02 4.304308295249938965e-01 -1.027261316776275635e-01 4.164143279194831848e-02 -1.768230497837066650e-01 -5.267623811960220337e-02 -5.846565216779708862e-02 2.611801624298095703e-01 -7.057276368141174316e-02 -2.732996344566345215e-01 -1.626980006694793701e-01 -1.426497846841812134e-01 -2.856568098068237305e-01 2.075485186651349068e-03 3.599251806735992432e-02 -1.350873056799173355e-02 3.184178769588470459e-01 -3.308404237031936646e-02 -8.120989799499511719e-02 2.790625095367431641e-01 -1.922219432890415192e-02 4.304638132452964783e-02 1.142993345856666565e-01 -2.872423082590103149e-02 3.409573435783386230e-02 -1.987179070711135864e-01 -1.986650377511978149e-01
-4.686140120029449463e-01 3.188831806182861328e-01 7.498047500848770142e-02 -2.896399470046162605e-03 -1.134116351604461670e-01 -3.463793918490409851e-02 9.803031384944915771e-02 -2.721262574195861816e-01 -1.144732981920242310e-01 -8.700681477785110474e-02 -3.682854771614074707e-02 -2.296406477689743042e-01 -3.066976740956306458e-02 8.229671977460384369e-03 2.576476037502288818e-01 -3.380184769630432129e-01 3.131906688213348389e-02 6.280992925167083740e-02 -1.000425443053245544e-01 1.167652383446693420e-01 -3.558145463466644287e-02 3.604688942432403564e-01 1.538814604282379150e-01 4.816379398107528687e-02 2.425411790609359741e-01 4.039007052779197693e-02 -1.340305656194686890e-01 4.125915467739105225e-02 -2.401047758758068085e-02 3.834414109587669373e-02 -2.033561915159225464e-01 -9.823642671108245850e-02
-1.987088024616241455e-01 7.145666331052780151e-02 2.583708465099334717e-01 -4.835112951695919037e-03 3.407398611307144165e-02 -1.485957503318786621e-01 4.590199887752532959e-01 -4.836814403533935547e-01 1.358930468559265137e-01 -1.566220372915267944e-01 8.712884783744812012e-02 -1.614236682653427124e-01 -9.918731451034545898e-02 -1.741386055946350098e-01 9.571074694395065308e-02 2.089475691318511963e-01 -1.270810067653656006e-01 -7.040660828351974487e-02 -1.632521003484725952e-01 1.978689730167388916e-01 1.260928660631179810e-01 1.316107660531997681e-01 5.820617824792861938e-02 -3.296803683042526245e-02 -2.578096278011798859e-02 -3.243556246161460876e-02 2.858992666006088257e-02 1.282700151205062866e-01 -1.758380420506000519e-02 1.901477016508579254e-02 -1.442913860082626343e-01 -2.933074831962585449e-01
-9.772982448339462280e-02 1.037147492170333862e-01 1.188753470778465271e-01 1.304439306259155273e-01 -1.215333305299282074e-02 -3.871203660964965820e-01 2.653053700923919678e-01 -3.952703773975372314e-01 -1.173887848854064941e-01 -2.143341302871704102e-01 1.715127378702163696e-01 -7.110068202018737793e-02 7.624739408493041992e-02 -3.123331069946289062e-01 1.758347451686859131e-01 1.159993857145309448e-01 -1.428687721490859985e-01 -1.447464972734451294e-01 3.184916824102401733e-02 2.488430738449096680e-01 -1.158798709511756897e-01 3.432024717330932617e-01 -1.753874272108078003e-01 -3.329768404364585876e-02 6.857153028249740601e-02 1.012591868638992310e-01 -1.824446171522140503e-01 -1.585734635591506958e-02 1.881461031734943390e-02 -1.263718004338443279e-03 -9.634356200695037842e-02 -6.680217385292053223e-02
-2.167519032955169678e-01 1.338037699460983276e-01 1.243338808417320251e-01 1.352858394384384155e-01 7.890433818101882935e-02 -1.527726501226425171e-01 2.920711934566497803e-01 -2.289758026599884033e-01 -9.110686182975769043e-02 -8.350697904825210571e-02 -1.396396309137344360e-01 7.130841910839080811e-02 1.323845386505126953e-01 -4.879515990614891052e-02 4.580214619636535645e-02 -1.852289587259292603e-01 1.741327196359634399e-01 -1.902439743280410767e-01 1.784681528806686401e-01 2.882229387760162354e-01 8.679844439029693604e-02 3.718677461147308350e-01 2.818743288516998291e-01 -1.906026899814605713e-01 2.591716647148132324e-01 4.108436871320009232e-03 -1.192926838994026184e-01 8.638750761747360229e-02 -1.175604313611984253e-01 2.151837497949600220e-01 -1.408445835113525391e-01 -1.612398177385330200e-01
-2.725608050823211670e-01 1.639110296964645386e-01 1.124221906065940857e-01 -1.894139796495437622e-01 1.114446371793746948e-01 -8.526828140020370483e-02 -7.897283136844635010e-02 1.686858944594860077e-02 -1.097088083624839783e-01 -1.741827279329299927e-02 6.144309788942337036e-02 -2.379053533077239990e-01 -8.530173450708389282e-03 -1.937914825975894928e-02 5.683327838778495789e-02 -2.676789760589599609e-01 2.241946570575237274e-02 -1.633968502283096313e-01 -1.200478076934814453e-01 2.706332504749298096e-01 2.740209996700286865e-01 4.691309332847595215e-01 -5.829194094985723495e-03 -1.398775577545166016e-01 2.196034938097000122e-01 4.893170297145843506e-02 -5.645071715116500854e-02 3.910058438777923584e-01 7.299929112195968628e-02 8.044873923063278198e-02 1.591685712337493896e-01 5.116107687354087830e-02
1.812849938869476318e-01 1.649918258190155029e-01 6.441771984100341797e-02 1.436324231326580048e-02 -3.684395342133939266e-04 9.811341762542724609e-02 1.330000609159469604e-01 -1.443732231855392456e-01 -3.764915838837623596e-02 5.655318126082420349e-02 -9.213215857744216919e-02 -1.466516703367233276e-01 -9.448224306106567383e-02 -4.442013502120971680e-01 3.160512745380401611e-01 1.448476314544677734e-01 2.826445996761322021e-01 -6.123600527644157410e-02 -9.247569739818572998e-02 -4.729182645678520203e-02 3.553992137312889099e-02 3.063173592090606689e-01 1.205127835273742676e-01 -1.887607276439666748e-01 5.473351106047630310e-02 2.291969582438468933e-02 -2.258916050195693970e-01 1.656830310821533203e-01 2.200054973363876343e-01 -2.875167131423950195e-01 1.681636571884155273e-01 -2.113220840692520142e-01
-1.497137546539306641e-01 7.999186217784881592e-02 1.763775497674942017e-01 6.085046101361513138e-03 -1.252488046884536743e-01 1.441011875867843628e-01 5.824945122003555298e-02 6.770145148038864136e-03 -1.157707050442695618e-01 -2.355569899082183838e-01 -6.795441359281539917e-02 -3.291620612144470215e-01 -9.317190200090408325e-02 -3.298819959163665771e-01 -7.629993557929992676e-02 -1.014100164175033569e-01 5.085072293877601624e-02 -4.432393610477447510e-01 -2.148159295320510864e-01 -9.435706585645675659e-02 2.423819750547409058e-01 9.583787620067596436e-02 -7.174726575613021851e-02 -1.691661477088928223e-01 2.340256422758102417e-01 -9.843332320451736450e-02 -2.315787225961685181e-01 2.568328678607940674e-01 1.137195378541946411e-01 -2.055820822715759277e-02 -9.922758489847183228e-02 -1.471086740493774414e-01
-5.130863189697265625e-02 2.981674112379550934e-02 1.591614782810211182e-01 -1.468309462070465088e-01 1.741421967744827271e-01 -1.591783314943313599e-01 -3.766790032386779785e-02 -1.316378265619277954e-01 1.651830822229385376e-01 -9.587097167968750000e-02 1.957200765609741211e-01 -2.691836059093475342e-01 1.216806247830390930e-01 -2.189026027917861938e-01 3.096131980419158936e-01 -4.925310611724853516e-02 2.671157121658325195e-01 -1.197959780693054199e-01 2.082014381885528564e-01 -2.680937647819519043e-01 1.409025788307189941e-01 2.218777686357498169e-01 5.322676897048950195e-02 -2.322349846363067627e-01 -4.169451817870140076e-02 1.770688295364379883e-01 1.170310005545616150e-01 1.433999240398406982e-01 3.264024853706359863e-01 2.368017286062240601e-01 8.800850808620452881e-02 -4.937892034649848938e-02
-1.188240274786949158e-01 1.414489746093750000e-01 1.290038973093032837e-01 1.366353929042816162e-01 1.121863070875406265e-02 -1.156263947486877441e-01 2.470126301050186157e-01 -2.378041744232177734e-01 -3.140903711318969727e-01 -1.733369380235671997e-02 5.961420759558677673e-02 5.944387614727020264e-02 4.713126271963119507e-02 -3.104141913354396820e-02 -7.009664922952651978e-02 -2.280341386795043945e-01 1.722642630338668823e-01 -1.171992048621177673e-01 -3.436325490474700928e-01 2.063788771629333496e-01 1.149937510490417480e-01 3.903287351131439209e-01 -3.908929228782653809e-02 -1.874338835477828979e-01 -4.725347738713026047e-03 -9.052038937807083130e-02 -2.762197852134704590e-01 1.943292170763015747e-01 2.280877381563186646e-01 -4.107489809393882751e-02 -9.258574573323130608e-04 2.259344756603240967e-01
2.605443261563777924e-02 1.982585787773132324e-01 8.026929199695587158e-02 -4.014326632022857666e-01 1.051955595612525940e-01 3.243856132030487061e-03 2.519076690077781677e-02 -1.938881427049636841e-01 -5.048693716526031494e-02 -1.445522457361221313e-01 1.684243530035018921e-01 -3.514374792575836182e-01 2.473369836807250977e-01 -1.430489867925643921e-01 2.027314305305480957e-01 5.214723292738199234e-03 1.137351095676422119e-01 3.086450509727001190e-02 2.825042605400085449e-01 -1.887815296649932861e-01 7.741264998912811279e-02 1.390099674463272095e-01 4.988425225019454956e-02 -1.986859440803527832e-01 -1.015086993575096130e-01 2.964120730757713318e-02 1.851983554661273956e-02 2.068440765142440796e-01 4.021685123443603516e-01 -4.672829993069171906e-03 7.587783783674240112e-02 -1.630614697933197021e-01
-5.256046727299690247e-02 1.204743906855583191e-01 2.759908698499202728e-02 -2.077127397060394287e-01 -2.548611909151077271e-02 6.619961559772491455e-02 1.258385777473449707e-01 9.326155483722686768e-02 -1.551611870527267456e-01 -2.009441405534744263e-01 2.864883840084075928e-01 -7.876055687665939331e-02 2.470133304595947266e-01 9.182720631361007690e-02 2.906347811222076416e-01 -8.192880451679229736e-02 9.096580743789672852e-02 -1.774990856647491455e-01 -1.609162241220474243e-01 -1.252039968967437744e-01 -3.752373754978179932e-01 4.619801044464111328e-01 4.775066673755645752e-02 7.863663136959075928e-02 -1.325762271881103516e-02 -5.148697644472122192e-02 -1.330476701259613037e-01 1.945877075195312500e-01 1.831832975149154663e-01 4.383970052003860474e-02 6.849608570337295532e-02 -2.308359593152999878e-01
-2.101550810039043427e-02 1.358832567930221558e-01 1.766679584980010986e-01 -7.674630731344223022e-03 -1.230620667338371277e-01 -5.167007073760032654e-02 1.432360261678695679e-01 -1.042376086115837097e-01 2.347268611192703247e-01 -5.083789303898811340e-02 -7.928195595741271973e-02 -4.940589964389801025e-01 -8.588471263647079468e-02 -9.021452069282531738e-02 -8.046678453683853149e-02 -2.830694317817687988e-01 -3.174955770373344421e-02 -1.737151443958282471e-01 -2.125477343797683716e-01 1.120306327939033508e-01 -2.916580811142921448e-02 2.220889627933502197e-01 -1.090135648846626282e-01 -6.493868678808212280e-02 -1.180726289749145508e-01 1.367257982492446899e-01 2.162193506956100464e-02 4.945226013660430908e-01 -1.024471744894981384e-01 2.077947407960891724e-01 -1.805198937654495239e-02 -6.004681810736656189e-02
-2.046789508312940598e-03 2.553493082523345947e-01 4.113756865262985229e-02 -1.545212417840957642e-01 1.806274615228176117e-02 -2.411656826734542847e-01 2.538191378116607666e-01 -2.012318372726440430e-01 -2.552957534790039062e-01 -1.811325550079345703e-02 1.280448138713836670e-01 -1.398953199386596680e-01 2.190981805324554443e-02 -9.718546271324157715e-02 7.063684612512588501e-02 -3.176812231540679932e-01 1.672863364219665527e-01 -5.716647952795028687e-02 9.905319660902023315e-02 2.764564156532287598e-01 2.692095935344696045e-01 3.498957753181457520e-01 1.565580964088439941e-01 -2.743403315544128418e-01 1.950256079435348511e-01 -7.612764835357666016e-02 8.545786142349243164e-02 -3.951458726078271866e-03 1.187988743185997009e-01 2.180412709712982178e-01 -4.319940879940986633e-02 4.092597961425781250e-02
-3.856012970209121704e-02 2.413124442100524902e-01 1.469795703887939453e-01 -2.835840359330177307e-02 6.664376705884933472e-02 1.996077150106430054e-01 3.138510510325431824e-02 -1.913542747497558594e-01 2.006112188100814819e-01 -1.144498884677886963e-01 1.128557547926902771e-01 -1.378357708454132080e-01 5.736180394887924194e-02 1.308172103017568588e-02 4.170887172222137451e-02 1.489043980836868286e-01 7.050906866788864136e-02 1.523868292570114136e-01 1.092330645769834518e-02 1.447846442461013794e-01 4.359924495220184326e-01 3.888256251811981201e-01 1.105505898594856262e-01 -7.704033702611923218e-02 8.777604997158050537e-02 3.224924206733703613e-01 2.079849541187286377e-01 2.318633645772933960e-01 2.348810136318206787e-01 -2.238769233226776123e-01 2.115854434669017792e-02 -1.915534399449825287e-02
8.408363163471221924e-02 1.023668870329856873e-01 -5.309950187802314758e-02 -2.755796611309051514e-01 2.462347894906997681e-01 4.218238219618797302e-02 -5.760570615530014038e-02 -1.748320013284683228e-01 1.160752773284912109e-01 -1.919877827167510986e-01 8.807308226823806763e-02 -3.261632621288299561e-01 -1.782710477709770203e-02 -1.666278839111328125e-01 5.571824684739112854e-02 -2.698322013020515442e-02 2.919032871723175049e-01 4.991019144654273987e-02 2.766235470771789551e-01 -6.971800327301025391e-02 8.006182499229907990e-03 3.582072257995605469e-01 6.722161173820495605e-02 -1.593031436204910278e-01 -1.735419481992721558e-01 1.479016542434692383e-01 9.173414111137390137e-02 2.202500402927398682e-01 3.572132289409637451e-01 2.159377187490463257e-01 -1.409335806965827942e-02 -1.748597435653209686e-02
2.951702848076820374e-02 1.753621250391006470e-01 2.567310631275177002e-01 3.042125701904296875e-01 3.987748175859451294e-02 8.786793053150177002e-02 2.237524688243865967e-01 -2.989034056663513184e-01 -1.182417869567871094e-01 9.631959348917007446e-02 1.799623370170593262e-01 -9.135686606168746948e-02 4.997508227825164795e-02 -3.937693685293197632e-02 7.350256294012069702e-02 -9.014556556940078735e-02 1.244071573019027710e-01 8.242810517549514771e-02 6.100307777523994446e-02 1.304309964179992676e-01 9.968809783458709717e-02 5.151444077491760254e-01 1.909718960523605347e-01 -2.005526274442672729e-01 2.431282699108123779e-01 -2.345437370240688324e-02 -1.285977065563201904e-01 3.071059472858905792e-02 1.563886180520057678e-02 5.114495381712913513e-02 -2.945559620857238770e-01 1.336401104927062988e-01
-1.565156280994415283e-01 1.619992591440677643e-02 -2.310492843389511108e-02 -1.868335716426372528e-02 -4.192485511302947998e-01 -1.776619404554367065e-01 -9.316231124103069305e-03 -2.691492438316345215e-01 -1.763594150543212891e-02 -5.322754755616188049e-02 4.953506961464881897e-02 -1.773712784051895142e-01 1.763561964035034180e-01 -1.174443811178207397e-01 1.861122623085975647e-02 2.948729693889617920e-01 3.110622614622116089e-02 3.810323029756546021e-02 -5.328027531504631042e-02 -1.968170516192913055e-02 1.888666898012161255e-01 3.369027078151702881e-01 2.256674319505691528e-01 -1.015731617808341980e-01 -1.890563592314720154e-02 3.502892851829528809e-01 -6.417262554168701172e-02 1.183768287301063538e-01 4.443560913205146790e-02 2.270595580339431763e-01 1.479183435440063477e-01 -3.042735159397125244e-01
-2.662558555603027344e-01 1.637889891862869263e-01 2.155206799507141113e-01 -1.756488829851150513e-01 -1.435869783163070679e-01 -1.086087673902511597e-01 3.143820166587829590e-01 -2.764491140842437744e-01 7.980692386627197266e-02 -9.642306715250015259e-02 -3.714511916041374207e-02 1.213668882846832275e-01 5.803823843598365784e-02 9.814924001693725586e-02 2.017024308443069458e-01 -1.152075082063674927e-01 -1.226449459791183472e-01 -2.407881915569305420e-01 -1.914328634738922119e-01 1.098531261086463928e-01 1.557686328887939453e-01 3.992559611797332764e-01 -2.684774398803710938e-01 1.107354387640953064e-01 1.212622150778770447e-01 1.706776320934295654e-01 -1.096048876643180847e-01 2.348695993423461914e-01 1.188973262906074524e-01 -5.545598641037940979e-02 -1.584071666002273560e-02 1.870207116007804871e-02
-2.315027862787246704e-01 -4.884194582700729370e-03 3.025583028793334961e-01 1.361635476350784302e-01 -9.160763770341873169e-02 -2.589140087366104126e-02 2.569216787815093994e-01 -2.800271511077880859e-01 2.651998102664947510e-01 -3.868305087089538574e-01 1.334430370479822159e-02 -8.058643341064453125e-02 2.342463005334138870e-03 -1.291239261627197266e-02 1.358585804700851440e-01 -3.035123087465763092e-02 -3.013231232762336731e-02 -1.341103762388229370e-01 -1.105935275554656982e-01 1.994159072637557983e-03 -6.301403045654296875e-02 1.770683377981185913e-01 2.636544778943061829e-02 -3.525727689266204834e-01 -8.154970593750476837e-03 5.264167115092277527e-02 -1.050217077136039734e-01 3.508514761924743652e-01 1.502127051353454590e-01 1.572006642818450928e-01 1.021688282489776611e-01 2.246971428394317627e-01
-1.519930362701416016e-01 -2.039649933576583862e-01 4.961840808391571045e-03 -8.122306317090988159e-02 7.328829914331436157e-02 9.118715673685073853e-02 1.970679163932800293e-01 1.295939087867736816e-01 -1.202788054943084717e-01 5.625945702195167542e-02 2.111876010894775391e-01 -3.068438172340393066e-01 1.713528484106063843e-01 -2.806570529937744141e-01 1.399577707052230835e-01 -1.530883163213729858e-01 3.697142377495765686e-02 5.955659318715333939e-03 -2.381193190813064575e-01 5.841669067740440369e-02 9.668943285942077637e-02 -3.160225600004196167e-02 1.934419572353363037e-01 -1.510049849748611450e-01 -2.029987610876560211e-02 2.125275135040283203e-01 -1.138731539249420166e-01 3.656365573406219482e-01 4.393541812896728516e-01 1.640045642852783203e-02 -1.450615078210830688e-01 -1.146803423762321472e-01
7.532677799463272095e-02 9.151520580053329468e-02 2.344276309013366699e-01 5.347578227519989014e-02 1.578378826379776001e-01 1.456037163734436035e-01 1.266660094261169434e-01 -3.649301528930664062e-01 -7.960689067840576172e-02 -4.949748888611793518e-02 2.577303946018218994e-01 -1.135206222534179688e-01 3.921034932136535645e-02 -2.296568006277084351e-01 2.985922992229461670e-01 1.354432106018066406e-01 2.868480086326599121e-01 -1.396235451102256775e-02 -8.325073122978210449e-02 1.074583083391189575e-01 -1.740414462983608246e-02 3.169691860675811768e-01 -3.123546242713928223e-01 -1.117816269397735596e-01 2.541555278003215790e-02 3.352603018283843994e-01 7.221866399049758911e-03 8.700857311487197876e-02 -4.026580974459648132e-02 2.014672458171844482e-01 2.588441036641597748e-02 -8.709918707609176636e-02
-3.768608905375003815e-03 -7.171758264303207397e-02 2.893290482461452484e-02 2.272392511367797852e-01 -3.186645805835723877e-01 -2.049792110919952393e-01 1.490357220172882080e-01 -1.266886889934539795e-01 -1.893490105867385864e-01 -1.272523850202560425e-01 -1.897014491260051727e-02 -1.401442587375640869e-01 -4.873261600732803345e-02 -2.504856884479522705e-01 1.045408770442008972e-01 -2.262308597564697266e-01 8.096144348382949829e-02 6.115194037556648254e-02 6.040005385875701904e-02 -2.138069830834865570e-02 1.798857301473617554e-01 5.354619622230529785e-01 3.841440426185727119e-03 -1.896481662988662720e-01 -2.359034866094589233e-02 3.355648368597030640e-02 -1.024405732750892639e-01 -5.635937675833702087e-02 3.629488050937652588e-01 -7.629573345184326172e-02 -1.010269746184349060e-01 1.694030612707138062e-01
-8.733933418989181519e-02 1.201488152146339417e-01 3.052838146686553955e-01 -2.433582954108715057e-02 2.267944514751434326e-01 1.312787532806396484e-01 3.296226859092712402e-01 1.354826390743255615e-01 -1.607577502727508545e-01 1.668829172849655151e-01 1.772899180650711060e-01 -8.961174637079238892e-02 -5.646632239222526550e-02 -2.121489793062210083e-01 4.143491387367248535e-02 2.267481833696365356e-01 1.367890089750289917e-01 -4.110708832740783691e-01 -6.194894202053546906e-03 1.544861495494842529e-01 5.578996613621711731e-02 2.179945707321166992e-01 1.170524731278419495e-01 -9.242692589759826660e-02 -6.684693694114685059e-02 1.561446208506822586e-02 -2.218169271945953369e-01 1.680990159511566162e-01 1.902294754981994629e-01 -2.960553392767906189e-02 1.226273889187723398e-04 -3.004625737667083740e-01
2.386674284934997559e-01 -1.309471875429153442e-01 9.828556329011917114e-02 -1.035834848880767822e-01 2.365113049745559692e-02 -2.859373986721038818e-01 -6.261245906352996826e-02 -2.874314486980438232e-01 -5.085521191358566284e-02 -2.642532289028167725e-01 1.631104648113250732e-01 -3.644850477576255798e-02 -1.309583708643913269e-02 2.336938679218292236e-01 9.833057411015033722e-03 -1.672466285526752472e-03 1.230409368872642517e-01 -2.209681868553161621e-01 6.751633435487747192e-02 6.737042218446731567e-02 5.603059753775596619e-02 4.795748293399810791e-01 2.108093053102493286e-01 1.137614697217941284e-01 1.778985261917114258e-01 1.513523310422897339e-01 4.262526705861091614e-02 2.192320674657821655e-01 1.961131840944290161e-01 2.322473078966140747e-01 7.003798335790634155e-02 -1.268648654222488403e-01
-1.746783033013343811e-02 4.966510087251663208e-02 1.617604941129684448e-01 1.039016339927911758e-02 1.956402212381362915e-01 -5.498022306710481644e-03 3.218877613544464111e-01 -6.305029243230819702e-02 3.574756532907485962e-02 3.640231117606163025e-02 3.503110706806182861e-01 -3.303785026073455811e-01 7.964731752872467041e-02 -2.073483765125274658e-01 -1.353369560092687607e-02 5.674617365002632141e-02 1.791587844491004944e-02 1.387978345155715942e-02 1.994083970785140991e-01 -3.821834176778793335e-02 8.459445834159851074e-02 2.621838152408599854e-01 3.211286962032318115e-01 -3.206819593906402588e-01 -2.116209566593170166e-01 1.291819512844085693e-01 1.344171613454818726e-01 2.222572714090347290e-01 1.889358907938003540e-01 1.006522625684738159e-01 -1.825594902038574219e-01 7.849877327680587769e-02
3.808966279029846191e-02 8.992201834917068481e-02 4.757371842861175537e-01 5.038745701313018799e-02 -1.503158509731292725e-01 1.530034989118576050e-01 1.655844151973724365e-01 4.889485612511634827e-02 1.985069364309310913e-01 -3.097891211509704590e-01 -6.660685688257217407e-02 -3.065386041998863220e-02 -6.209430098533630371e-02 -2.882451713085174561e-01 6.697325967252254486e-03 -1.008038967847824097e-01 2.503497339785099030e-02 -3.413423001766204834e-01 1.211860775947570801e-01 -1.400194130837917328e-02 3.077326714992523193e-01 1.585258394479751587e-01 1.857109218835830688e-01 -1.123386397957801819e-01 3.837373107671737671e-02 2.723108828067779541e-01 1.289153844118118286e-02 2.447487264871597290e-01 1.032437831163406372e-01 -2.059000171720981598e-02 4.603922739624977112e-02 5.306781735271215439e-03
7.948999106884002686e-02 4.555310681462287903e-02 1.546332687139511108e-01 4.377518594264984131e-02 -1.117358580231666565e-01 -3.582619130611419678e-01 1.071946397423744202e-01 -2.507392764091491699e-01 -1.581700295209884644e-01 8.240354247391223907e-03 -1.743805259466171265e-01 -1.958276480436325073e-01 2.568491995334625244e-01 1.218119338154792786e-01 -1.510543078184127808e-01 -3.430019319057464600e-02 -4.255958646535873413e-02 1.736143827438354492e-01 -3.987171500921249390e-02 -1.914304494857788086e-02 1.025586947798728943e-01 3.511385023593902588e-01 2.568947076797485352e-01 -2.240195125341415405e-01 -1.966297626495361328e-01 5.897261202335357666e-02 -6.591548025608062744e-02 -2.364310435950756073e-02 2.954740822315216064e-01 -1.115473806858062744e-01 -1.434002816677093506e-01 -3.172901868820190430e-01
9.304840862751007080e-02 2.214472591876983643e-01 4.619367048144340515e-02 -1.083250045776367188e-01 -2.481935918331146240e-01 -2.889782562851905823e-02 -1.560955028980970383e-02 -1.237305253744125366e-01 -1.825416684150695801e-01 -1.864273995161056519e-01 -1.483942419290542603e-01 -1.270122975111007690e-01 3.314282372593879700e-02 -2.401556670665740967e-01 -1.793078035116195679e-01 6.083521246910095215e-02 -2.934752404689788818e-02 3.198036178946495056e-02 3.477297350764274597e-02 5.516055226325988770e-02 -6.899203360080718994e-02 3.994642496109008789e-01 3.694051504135131836e-01 -1.053409501910209656e-01 -1.113601773977279663e-01 3.583455383777618408e-01 -1.658001840114593506e-01 1.886844635009765625e-01 9.946329146623611450e-02 -7.081722468137741089e-02 2.956117093563079834e-01 -1.592767834663391113e-01
-1.158466562628746033e-01 7.171574980020523071e-02 2.462931126356124878e-01 1.835294514894485474e-01 -1.871041804552078247e-01 4.950356855988502502e-02 1.537325680255889893e-01 -3.287767171859741211e-01 2.724182009696960449e-01 -1.534635275602340698e-01 1.998669467866420746e-03 -2.404817938804626465e-01 4.312378913164138794e-02 1.275610625743865967e-01 -5.330118536949157715e-02 7.009070366621017456e-02 1.133517399430274963e-01 3.414466232061386108e-02 -1.418446600437164307e-01 1.335626468062400818e-02 3.211456537246704102e-02 4.077381491661071777e-01 1.439737975597381592e-01 3.700996935367584229e-02 -3.969936445355415344e-02 7.473599165678024292e-02 -2.201876491308212280e-01 2.767395377159118652e-01 1.871726959943771362e-01 -1.817273348569869995e-01 1.822357177734375000e-01 2.814839482307434082e-01
-2.037531286478042603e-01 7.960670441389083862e-02 6.276526302099227905e-02 -1.866773068904876709e-01 6.941058486700057983e-02 -5.942275747656822205e-02 -5.236343480646610260e-03 -8.540095388889312744e-02 -1.067147403955459595e-01 -1.645748689770698547e-02 1.289900839328765869e-01 -2.976710498332977295e-01 -1.032478138804435730e-01 -1.015795916318893433e-01 -4.458537697792053223e-02 -2.369246333837509155e-01 4.910454154014587402e-02 -2.115584015846252441e-01 -8.661652356386184692e-02 2.277276664972305298e-01 2.907672226428985596e-01 3.696590662002563477e-01 1.098840311169624329e-01 -1.150692999362945557e-01 3.914964497089385986e-01 7.405390031635761261e-03 -4.758279398083686829e-02 4.236283600330352783e-01 -1.929885358549654484e-03 1.019532307982444763e-01 -3.287235274910926819e-02 -4.601755365729331970e-02
-2.627193331718444824e-01 2.190852165222167969e-01 2.423380166292190552e-01 -5.966136697679758072e-03 2.573060244321823120e-02 -8.422841131687164307e-02 -1.372218132019042969e-02 -8.305887132883071899e-02 -8.961778879165649414e-02 -7.932201772928237915e-02 5.626033619046211243e-02 -7.431031018495559692e-02 -6.134374812245368958e-02 -1.482188701629638672e-01 -5.158261954784393311e-02 -1.274815499782562256e-01 2.337301969528198242e-01 -2.320493906736373901e-01 -3.148142397403717041e-01 1.822758316993713379e-01 2.409992963075637817e-01 8.446299284696578979e-02 4.666418582201004028e-02 -3.129817247390747070e-01 6.931650638580322266e-02 -1.161676421761512756e-01 -3.283238112926483154e-01 3.575054705142974854e-01 1.838047504425048828e-01 2.136587053537368774e-01 -3.190417215228080750e-02 -3.465860709547996521e-02
-1.014463081955909729e-01 7.346159219741821289e-02 2.825135886669158936e-01 -5.659626796841621399e-02 7.370018213987350464e-02 1.908181980252265930e-02 1.350400000810623169e-01 -3.563151881098747253e-02 9.691182523965835571e-03 -1.703419685363769531e-01 1.531846523284912109e-01 -2.774308919906616211e-01 3.017088770866394043e-01 4.706967249512672424e-02 -5.813620612025260925e-02 -1.567727923393249512e-01 3.471620753407478333e-02 1.962250918149948120e-01 1.596408337354660034e-01 -1.616677492856979370e-01 4.064263403415679932e-02 2.696926891803741455e-02 1.602942943572998047e-01 -1.640713065862655640e-01 3.905829042196273804e-02 2.630231380462646484e-01 -1.736083626747131348e-01 5.860280394554138184e-01 1.472166031599044800e-01 -4.434108361601829529e-02 -1.020605638623237610e-01 -2.437457256019115448e-02
-8.135935664176940918e-02 1.157006919384002686e-01 3.607873618602752686e-02 5.243699625134468079e-02 1.081733927130699158e-01 1.525712851434946060e-02 2.883094549179077148e-01 6.594775617122650146e-02 -1.538031846284866333e-01 -1.544162929058074951e-01 3.247041404247283936e-01 -2.445600628852844238e-01 6.845003366470336914e-02 -1.109927371144294739e-01 8.288089185953140259e-02 7.260264828801155090e-03 1.109400317072868347e-01 6.978711113333702087e-03 1.275863647460937500e-01 2.425188384950160980e-02 -5.657396838068962097e-02 2.138232439756393433e-01 3.988906443119049072e-01 -2.094810456037521362e-01 1.263086795806884766e-01 1.734114587306976318e-01 1.657840758562088013e-01 2.644654810428619385e-01 2.929732203483581543e-01 2.189206182956695557e-01 -2.379436939954757690e-01 1.577959805727005005e-01
-5.611989274621009827e-02 2.106350362300872803e-01 -1.789481192827224731e-02 3.253834545612335205e-01 9.031885117292404175e-02 1.425056159496307373e-01 4.982924833893775940e-02 -3.712396621704101562e-01 -2.011020481586456299e-01 5.193043500185012817e-02 -2.474931813776493073e-02 -2.453765571117401123e-01 -6.335049867630004883e-02 7.737022824585437775e-03 1.492828875780105591e-01 -8.313200622797012329e-02 -1.125674396753311157e-01 -2.390924692153930664e-01 -2.683297395706176758e-01 -7.628445979207754135e-03 2.415279150009155273e-01 4.768446087837219238e-01 3.046271624043583870e-03 -1.381301879882812500e-01 6.343743950128555298e-02 4.329749941825866699e-02 -2.029448002576828003e-02 1.104684844613075256e-01 6.893337517976760864e-02 -1.714492738246917725e-01 -1.755975186824798584e-01 1.004709750413894653e-01
-1.331795156002044678e-01 2.976670861244201660e-02 4.904002323746681213e-02 3.561585545539855957e-01 5.400191247463226318e-02 9.892089664936065674e-02 -2.134465612471103668e-02 -1.467205882072448730e-01 1.883400790393352509e-02 -1.247961372137069702e-01 4.282459914684295654e-01 -1.853632777929306030e-01 1.903547495603561401e-01 -6.322122365236282349e-02 1.368159055709838867e-01 9.187084436416625977e-02 5.091751366853713989e-02 8.365882188081741333e-02 2.631725072860717773e-01 9.883917868137359619e-02 5.151725187897682190e-02 2.352527379989624023e-01 2.895405292510986328e-01 -2.774320840835571289e-01 4.788727313280105591e-02 2.209742367267608643e-01 4.317142814397811890e-02 1.064029149711132050e-02 2.989165484905242920e-01 -3.739662095904350281e-02 -7.715888321399688721e-02 -2.431917339563369751e-01
-1.168131604790687561e-01 1.201429963111877441e-01 1.658306866884231567e-01 4.791397973895072937e-02 -9.045529179275035858e-03 1.419895291328430176e-01 1.191666498780250549e-01 -1.982457041740417480e-01 -8.070144057273864746e-02 -1.473910957574844360e-01 3.174934983253479004e-01 -3.361665308475494385e-01 1.679613143205642700e-01 -2.186334729194641113e-01 7.444559037685394287e-02 4.273815080523490906e-02 3.164881840348243713e-02 7.339055836200714111e-02 2.177288234233856201e-01 -3.568095341324806213e-02 -9.461075812578201294e-02 1.647605001926422119e-01 2.913238108158111572e-01 -9.625092893838882446e-02 -1.088500097393989563e-01 2.795279324054718018e-01 2.765235006809234619e-01 2.435846626758575439e-01 3.207116127014160156e-01 9.280292317271232605e-03 -1.458237320184707642e-01 -8.755211532115936279e-02
-1.434924639761447906e-02 -4.108818992972373962e-02 7.718291133642196655e-02 9.590424597263336182e-02 7.599706202745437622e-02 -1.082092970609664917e-01 1.279978454113006592e-01 -1.376432180404663086e-01 1.691702604293823242e-01 -3.785634338855743408e-01 1.696805506944656372e-01 -9.470380097627639771e-02 -6.673693656921386719e-02 2.762672007083892822e-01 1.478721946477890015e-01 9.462217241525650024e-02 2.346683144569396973e-01 -7.393515855073928833e-02 2.066789120435714722e-01 1.604895852506160736e-02 1.774618029594421387e-01 2.249081134796142578e-01 2.554250657558441162e-01 -5.723610147833824158e-02 7.201358675956726074e-02 2.865490019321441650e-01 7.928156107664108276e-02 3.431138098239898682e-01 3.029409348964691162e-01 5.533743649721145630e-02 -1.437954604625701904e-01 -1.671102195978164673e-01
-8.673336356878280640e-02 1.552763879299163818e-01 1.266509592533111572e-01 -9.586782008409500122e-02 -4.956841934472322464e-03 4.519021883606910706e-02 3.426907360553741455e-01 -1.984821259975433350e-01 1.846316903829574585e-01 1.093819085508584976e-02 3.092307150363922119e-01 -3.094079196453094482e-01 2.482734322547912598e-01 -1.646821796894073486e-01 7.862266153097152710e-03 -1.014743968844413757e-01 1.799397021532058716e-01 2.359355092048645020e-01 2.407169938087463379e-01 -4.445365071296691895e-02 -1.624152660369873047e-01 3.401593565940856934e-01 2.780578434467315674e-01 -8.754680305719375610e-02 -1.060286238789558411e-01 1.382556855678558350e-01 -9.936980903148651123e-02 1.983844488859176636e-01 1.447813585400581360e-03 -9.895315393805503845e-03 -5.115005001425743103e-02 -4.707768186926841736e-02
2.085030525922775269e-01 1.393956094980239868e-01 3.428363800048828125e-01 1.335390210151672363e-01 1.831294894218444824e-01 1.811825037002563477e-01 -4.699524119496345520e-02 -4.416892230510711670e-01 2.291873246431350708e-01 1.249216571450233459e-01 1.841003298759460449e-01 -2.401824891567230225e-01 -6.741653382778167725e-02 -1.771205365657806396e-01 -1.146353110671043396e-01 -1.197937726974487305e-01 5.118654668331146240e-02 5.197087675333023071e-02 -2.391883432865142822e-01 -1.425780951976776123e-01 1.903316825628280640e-01 2.342614084482192993e-01 2.905424311757087708e-02 4.574011545628309250e-03 -9.087020158767700195e-02 1.767314821481704712e-01 -9.873033314943313599e-02 1.570499241352081299e-01 2.337732017040252686e-01 -8.641050010919570923e-02 2.410819381475448608e-02 -5.925490334630012512e-02
1.344875693321228027e-01 1.721026301383972168e-01 1.012134477496147156e-01 3.747302293777465820e-02 1.006053611636161804e-01 -1.434207707643508911e-01 4.644080102443695068e-01 -3.273360133171081543e-01 -3.468709290027618408e-01 -1.788906939327716827e-02 -4.219134896993637085e-02 -1.279684454202651978e-01 5.724254623055458069e-02 -1.545896232128143311e-01 -8.582118153572082520e-02 -8.079054206609725952e-02 4.973389580845832825e-02 -1.413770765066146851e-01 -4.402486979961395264e-02 6.612966209650039673e-02 2.332109808921813965e-01 2.275206446647644043e-01 -2.583177015185356140e-02 -6.965283304452896118e-02 -2.452750056982040405e-01 -1.453292667865753174e-01 4.915049066767096519e-04 1.481887996196746826e-01 3.261520266532897949e-01 1.674585938453674316e-01 -1.698646694421768188e-01 -1.766692474484443665e-02
1.303885579109191895e-01 3.841665387153625488e-01 3.170074820518493652e-01 -1.244035586714744568e-01 -8.757890760898590088e-02 1.697409003973007202e-01 9.844309836626052856e-02 -2.116702497005462646e-01 3.021015971899032593e-02 -4.401902481913566589e-02 2.499748170375823975e-01 -3.213252127170562744e-01 2.687987685203552246e-01 -1.473294049501419067e-01 1.232038438320159912e-01 -4.061086568981409073e-03 1.741723567247390747e-01 -3.502333420328795910e-04 1.919053047895431519e-01 -2.407599240541458130e-02 -2.182124406099319458e-01 1.265548467636108398e-01 1.592412739992141724e-01 1.335503440350294113e-02 -4.949269071221351624e-02 1.595659852027893066e-01 -9.918133914470672607e-02 2.573107779026031494e-01 2.780889570713043213e-01 7.206460088491439819e-02 -7.828399538993835449e-02 3.466174751520156860e-02
-4.788883030414581299e-02 4.276722669601440430e-01 7.186971604824066162e-02 4.393859803676605225e-01 1.645385175943374634e-01 1.906305700540542603e-01 1.749643236398696899e-01 -3.221590220928192139e-01 -2.792397439479827881e-01 -2.796564437448978424e-02 -8.229542523622512817e-02 -2.481665164232254028e-01 1.042397227138280869e-02 4.375953972339630127e-02 1.217973828315734863e-01 -1.691892296075820923e-01 -5.352276563644409180e-02 5.950731690973043442e-03 -1.874462515115737915e-01 -6.578602641820907593e-02 5.486408248543739319e-02 2.136400490999221802e-01 2.037727506831288338e-03 -9.100376814603805542e-02 6.278803199529647827e-02 1.864005774259567261e-01 -1.110480874776840210e-01 1.820667833089828491e-01 2.982590347528457642e-02 1.921538859605789185e-01 -1.215717010200023651e-02 -6.882433593273162842e-02
-2.084335498511791229e-02 -9.940891712903976440e-02 6.828170269727706909e-02 7.239065319299697876e-02 5.973505601286888123e-02 -1.307596564292907715e-01 2.104188352823257446e-01 -2.680407762527465820e-01 -9.869164973497390747e-02 -2.434245198965072632e-01 -1.123801898211240768e-02 -1.495678424835205078e-01 -1.336754262447357178e-01 3.518404066562652588e-01 1.122738197445869446e-01 -2.171898186206817627e-01 3.277295529842376709e-01 -1.308173239231109619e-01 4.310140386223793030e-02 6.859628111124038696e-02 1.156249642372131348e-01 1.402896344661712646e-01 1.738393008708953857e-01 2.172219828935340047e-04 2.220982164144515991e-01 1.708045452833175659e-01 2.330334037542343140e-01 4.163181483745574951e-01 1.044357568025588989e-01 1.529639512300491333e-01 -6.086995825171470642e-02 -1.075725406408309937e-01
-2.828425168991088867e-02 2.004185616970062256e-01 1.571323573589324951e-01 3.488113880157470703e-01 -3.199314177036285400e-01 2.977361381053924561e-01 2.381106140092015266e-03 -2.445453852415084839e-01 -3.311740234494209290e-02 -1.431831717491149902e-01 1.789349168539047241e-01 -5.438501387834548950e-02 1.014044955372810364e-01 1.475728955119848251e-02 4.616206884384155273e-02 -9.863141924142837524e-02 3.033219277858734131e-02 -6.772801280021667480e-02 -2.582815662026405334e-02 6.934673991054296494e-03 2.415694296360015869e-01 3.497982025146484375e-01 -1.366418693214654922e-02 -4.682304859161376953e-01 -1.451549679040908813e-01 9.196378290653228760e-02 3.874094411730766296e-02 4.241359978914260864e-02 6.439684331417083740e-02 7.157945632934570312e-02 -1.818722784519195557e-01 -3.727688640356063843e-02
-1.101766452193260193e-01 2.069757878780364990e-01 1.242552474141120911e-01 7.868839055299758911e-02 -1.152891218662261963e-01 -4.175159335136413574e-02 1.360329147428274155e-02 1.715260148048400879e-01 -1.145447567105293274e-01 8.291614055633544922e-02 4.331346601247787476e-02 -2.092312425374984741e-01 -2.539235539734363556e-02 -4.103142917156219482e-01 2.494605034589767456e-01 5.791875720024108887e-02 1.642145067453384399e-01 -3.911739885807037354e-01 -1.605794019997119904e-02 8.624022454023361206e-02 8.616606146097183228e-02 3.161453008651733398e-01 6.760089099407196045e-02 6.179649755358695984e-02 3.237155675888061523e-01 1.742174625396728516e-01 -2.275037914514541626e-01 1.124705225229263306e-01 8.056559413671493530e-02 8.917827904224395752e-02 3.393623512238264084e-03 -2.471168935298919678e-01
-1.764534264802932739e-01 1.008626744151115417e-01 2.400455772876739502e-01 -7.525922358036041260e-02 1.211464498192071915e-02 -1.242770850658416748e-01 5.321059376001358032e-02 1.201165243983268738e-01 -7.243468612432479858e-02 -1.741132587194442749e-01 3.943787515163421631e-01 -2.291821092367172241e-01 -5.499280616641044617e-02 -3.030520379543304443e-01 -1.347341984510421753e-01 4.869686439633369446e-02 -4.822497814893722534e-02 -1.378808170557022095e-01 -1.319123655557632446e-01 -8.035698533058166504e-02 -7.935695350170135498e-02 3.349395394325256348e-01 9.634805470705032349e-02 1.097056418657302856e-01 1.750524491071701050e-01 2.402174025774002075e-01 -2.081744521856307983e-01 -2.167156524956226349e-02 5.208250135183334351e-02 -6.150990352034568787e-02 1.692229956388473511e-01 -3.889238536357879639e-01
-5.904979631304740906e-02 1.130359172821044922e-01 2.501882314682006836e-01 1.820036321878433228e-01 1.403305083513259888e-01 -3.367261886596679688e-01 1.608241349458694458e-01 1.032806038856506348e-01 2.997898757457733154e-01 -2.876003384590148926e-01 1.656716763973236084e-01 -2.727647423744201660e-01 2.125110775232315063e-01 -2.125076800584793091e-01 -6.832103431224822998e-02 3.727531060576438904e-02 1.182505339384078979e-01 -1.763086766004562378e-01 2.437435239553451538e-01 3.271211870014667511e-03 1.818072237074375153e-02 3.044027984142303467e-01 4.129845649003982544e-02 -1.287375390529632568e-01 1.378410309553146362e-01 1.609477251768112183e-01 1.495928019285202026e-01 3.377170115709304810e-02 1.233961656689643860e-01 1.801023334264755249e-01 2.271531522274017334e-02 -1.234204173088073730e-01
-1.763551682233810425e-01 2.505386061966419220e-02 2.367241382598876953e-01 7.553144544363021851e-02 4.702913388609886169e-02 -1.158899255096912384e-02 7.943823188543319702e-02 1.554720848798751831e-01 -3.190329968929290771e-01 1.863183379173278809e-01 -2.461130172014236450e-02 -1.977425664663314819e-01 2.885461039841175079e-02 -1.737328171730041504e-01 5.260092765092849731e-02 -1.237027496099472046e-01 2.273948937654495239e-01 -1.680239588022232056e-01 -3.490715101361274719e-02 1.924727112054824829e-01 1.034370958805084229e-01 1.588953584432601929e-01 3.092678785324096680e-01 -6.981845945119857788e-02 5.570169538259506226e-02 4.718565344810485840e-01 -6.352072209119796753e-02 5.229036137461662292e-02 1.068206205964088440e-01 2.805121243000030518e-01 -4.398489743471145630e-02 -2.630301117897033691e-01
-2.347258031368255615e-01 1.122810542583465576e-01 6.204299256205558777e-02 2.418656647205352783e-01 3.366791009902954102e-01 1.615483462810516357e-01 -2.032857947051525116e-02 -1.992636173963546753e-01 1.399727463722229004e-01 -1.663947105407714844e-01 1.524032652378082275e-01 -2.309296280145645142e-01 1.321143954992294312e-01 -6.145380809903144836e-02 2.189345210790634155e-01 1.071839034557342529e-01 -5.626982823014259338e-02 -1.225227713584899902e-01 6.119866669178009033e-02 -3.946597129106521606e-02 1.439885199069976807e-01 2.136441618204116821e-01 1.675052046775817871e-01 -3.097653090953826904e-01 9.597474709153175354e-03 2.911347150802612305e-01 2.398039102554321289e-01 1.322277635335922241e-01 2.765875756740570068e-01 -1.133585348725318909e-01 -1.510173678398132324e-01 4.842084832489490509e-03
-1.665021032094955444e-01 2.195411175489425659e-01 6.482616066932678223e-02 8.142250776290893555e-02 3.172209560871124268e-01 1.044914498925209045e-01 2.326006293296813965e-01 -8.511085808277130127e-02 -3.675753995776176453e-02 -8.226732909679412842e-02 1.058285217732191086e-02 -1.443867385387420654e-01 4.181485995650291443e-02 1.113221868872642517e-01 -7.249529659748077393e-02 1.620812118053436279e-01 1.644134223461151123e-01 1.858511567115783691e-01 -2.050322294235229492e-01 -8.068581670522689819e-02 2.737849354743957520e-01 3.463130593299865723e-01 1.904768347740173340e-01 -6.923346966505050659e-02 1.491205990314483643e-01 2.689096927642822266e-01 1.344377100467681885e-01 1.701194234192371368e-02 3.389368355274200439e-01 -1.527866423130035400e-01 -2.104058861732482910e-01 -1.552911400794982910e-01
-1.320462767034769058e-02 5.931623745709657669e-03 1.715079545974731445e-01 -1.168393269181251526e-01 6.203139200806617737e-02 -3.670180216431617737e-02 1.486745625734329224e-01 7.181394845247268677e-02 2.990227937698364258e-01 7.012244779616594315e-03 4.308375716209411621e-02 -2.296232730150222778e-01 1.931076943874359131e-01 -6.871842592954635620e-02 2.290991693735122681e-01 -3.230677545070648193e-01 -1.654924303293228149e-01 -9.278795123100280762e-02 -1.987323313951492310e-01 8.013399690389633179e-02 6.372918374836444855e-03 4.276823699474334717e-01 5.425414070487022400e-02 -2.559448778629302979e-01 -1.827390193939208984e-01 3.999604284763336182e-02 -1.744440756738185883e-02 3.760060667991638184e-01 -9.802255034446716309e-02 2.382635921239852905e-01 -5.453870072960853577e-02 -4.473075643181800842e-02
-3.137539029121398926e-01 -1.256798952817916870e-01 3.779576420783996582e-01 1.584690064191818237e-01 1.548168808221817017e-01 -4.877782240509986877e-02 2.451989650726318359e-01 -2.182290107011795044e-01 -2.562417881563305855e-03 -1.002376303076744080e-01 9.660615772008895874e-02 -5.086971074342727661e-02 3.299923241138458252e-01 3.516353666782379150e-02 7.050186395645141602e-04 6.077220663428306580e-02 1.264825463294982910e-01 -1.526797711849212646e-01 -2.783077061176300049e-01 -3.808639198541641235e-02 1.940671205520629883e-01 2.922791540622711182e-01 6.683780997991561890e-02 -4.821043461561203003e-03 3.068541884422302246e-01 2.443272769451141357e-01 1.675179302692413330e-01 6.138440594077110291e-02 3.013800305780023336e-04 8.597521111369132996e-03 1.278273016214370728e-01 3.339495975524187088e-03
2.411531656980514526e-02 -3.938302397727966309e-02 1.540848165750503540e-01 -3.625789284706115723e-02 -9.545453637838363647e-02 -1.815824359655380249e-01 -1.046131029725074768e-01 5.884918197989463806e-02 7.933931797742843628e-02 -3.809864223003387451e-01 -1.323056221008300781e-02 2.533481270074844360e-02 1.255153417587280273e-01 1.664576530456542969e-01 1.223083138465881348e-01 -2.345022708177566528e-01 1.847081780433654785e-01 3.671553730964660645e-02 8.038903772830963135e-02 3.001885302364826202e-02 1.400204896926879883e-01 5.252646207809448242e-01 1.897109895944595337e-01 -3.369330987334251404e-02 9.593822807073593140e-02 3.735358715057373047e-01 -7.506828755140304565e-02 2.478212863206863403e-01 5.784429982304573059e-02 1.831983625888824463e-01 8.285030722618103027e-02 1.250045895576477051e-01
-3.155247569084167480e-01 -6.938217580318450928e-02 3.008490800857543945e-02 -6.192708387970924377e-02 -2.944563031196594238e-01 -1.105097588151693344e-02 -4.032821580767631531e-02 -8.677031099796295166e-02 8.209085464477539062e-02 -2.149287164211273193e-01 1.854590624570846558e-01 -4.669392108917236328e-02 -2.144207060337066650e-02 -8.216391503810882568e-02 9.686553478240966797e-02 5.592903867363929749e-02 -1.524076759815216064e-01 7.522846013307571411e-02 -4.507371038198471069e-02 -1.103583648800849915e-01 1.131344214081764221e-01 5.289322137832641602e-01 4.632803797721862793e-02 8.963247388601303101e-02 -6.247148290276527405e-02 3.752061426639556885e-01 -1.615027636289596558e-01 3.434299826622009277e-01 2.116293162107467651e-01 1.298744883388280869e-02 -7.842820137739181519e-02 -3.810371039435267448e-03
-3.798882663249969482e-02 4.012485742568969727e-01 2.322865128517150879e-01 -1.054606139659881592e-01 -1.207168176770210266e-01 3.054903447628021240e-01 -2.437498047947883606e-02 -2.051903009414672852e-01 -2.407621890306472778e-01 -4.384161904454231262e-03 1.119245439767837524e-01 -6.983785331249237061e-02 1.550308465957641602e-01 -9.747137874364852905e-02 1.505099833011627197e-01 -2.623112797737121582e-01 6.562093645334243774e-02 -1.562412977218627930e-01 -1.059086695313453674e-01 2.443743646144866943e-01 2.568545639514923096e-01 8.442102372646331787e-02 9.484125673770904541e-02 -4.418956115841865540e-03 2.442428469657897949e-01 2.311805337667465210e-01 6.267283856868743896e-02 3.349385559558868408e-01 6.716869771480560303e-02 7.471575587987899780e-02 -1.340547017753124237e-02 -1.564091444015502930e-02
1.401754021644592285e-01 3.720532357692718506e-01 2.373329848051071167e-01 4.511070623993873596e-02 -1.422485113143920898e-01 1.512136757373809814e-01 2.694879770278930664e-01 1.227921992540359497e-02 5.849827080965042114e-02 -1.280021816492080688e-01 7.563911378383636475e-03 -2.978759817779064178e-02 -3.488636016845703125e-02 -6.836982816457748413e-02 -1.288416981697082520e-01 8.630246855318546295e-03 -1.161515712738037109e-01 -3.667516112327575684e-01 3.761654347181320190e-02 1.019264683127403259e-01 -2.041272222995758057e-01 3.283476531505584717e-01 -1.366243958473205566e-01 -9.745113551616668701e-02 2.582927048206329346e-01 1.336724311113357544e-01 4.688693955540657043e-02 2.608447372913360596e-01 8.382626622915267944e-02 1.131200883537530899e-02 -2.410254776477813721e-01 -2.585699558258056641e-01
1.690465025603771210e-02 -5.193083360791206360e-02 3.258804976940155029e-01 1.179328188300132751e-01 -7.147223223000764847e-03 -1.169444620609283447e-02 1.039432212710380554e-01 -2.170586585998535156e-01 2.400267720222473145e-01 -1.793969869613647461e-01 2.968394458293914795e-01 -2.731713056564331055e-01 2.784015610814094543e-02 3.330849111080169678e-01 2.111148834228515625e-01 1.576003581285476685e-01 1.735856980085372925e-01 -6.559105217456817627e-02 2.147133052349090576e-01 7.245813962072134018e-03 1.758245825767517090e-01 2.228607535362243652e-01 2.550155520439147949e-01 -5.391470342874526978e-02 1.402173787355422974e-01 2.374912053346633911e-01 1.210524290800094604e-01 1.269437372684478760e-01 1.976137608289718628e-01 7.467335462570190430e-02 -1.115007791668176651e-02 -6.672209501266479492e-02
9.456518292427062988e-02 3.320708125829696655e-02 2.873057126998901367e-02 -3.577771037817001343e-02 1.946215927600860596e-01 2.104022055864334106e-01 2.832927368581295013e-02 -2.307936549186706543e-01 -2.230159789323806763e-01 1.084508094936609268e-02 -1.111186691559851170e-03 -3.074601292610168457e-01 1.490516662597656250e-01 -2.305953577160835266e-02 1.531384978443384171e-02 -3.751303628087043762e-02 -1.007975712418556213e-01 -1.435330063104629517e-01 -1.692827045917510986e-01 -1.819384098052978516e-02 3.339256346225738525e-01 4.523578882217407227e-01 5.697083100676536560e-02 -6.308481097221374512e-03 1.912846788763999939e-02 -5.091174691915512085e-02 1.380291283130645752e-01 1.211184915155172348e-02 3.987869620323181152e-01 3.029919229447841644e-02 -2.551243603229522705e-01 -2.376862764358520508e-01
-5.139173194766044617e-02 3.411745727062225342e-01 -1.477500349283218384e-01 -8.450468629598617554e-02 2.962571382522583008e-01 2.377190440893173218e-01 1.762276440858840942e-01 -1.925440877676010132e-01 5.272644385695457458e-02 -2.616285681724548340e-01 1.552686691284179688e-01 -1.904026120901107788e-01 5.150404199957847595e-02 3.048419207334518433e-02 7.425362709909677505e-03 1.894464641809463501e-01 1.100200600922107697e-02 -8.814238756895065308e-02 -1.288937479257583618e-01 -3.832516446709632874e-02 3.131310045719146729e-01 3.283158540725708008e-01 8.107086271047592163e-02 -1.517706364393234253e-01 2.995158918201923370e-02 2.603929340839385986e-01 1.903764903545379639e-01 1.434419006109237671e-01 1.266275346279144287e-01 2.980918437242507935e-02 -2.540531456470489502e-01 -7.303088437765836716e-03
2.282922118902206421e-01 -1.737393252551555634e-02 4.895234946161508560e-03 -8.442344516515731812e-02 7.272487878799438477e-02 -4.065052866935729980e-01 -9.654306806623935699e-03 -3.108274340629577637e-01 -7.596541941165924072e-02 -2.194747626781463623e-01 3.316389024257659912e-01 -7.089265435934066772e-02 1.298165917396545410e-01 1.500771045684814453e-01 -1.361492183059453964e-02 1.905661262571811676e-02 -3.177973255515098572e-02 -2.699499428272247314e-01 -6.671346724033355713e-02 2.832232043147087097e-02 1.944506913423538208e-01 2.485200315713882446e-01 8.209855854511260986e-02 -1.333629433065652847e-02 1.645024418830871582e-01 2.872275114059448242e-01 -1.056088134646415710e-01 2.977491319179534912e-01 2.201937586069107056e-01 -1.391142457723617554e-01 -4.256941843777894974e-03 -3.822862729430198669e-02
1.195116937160491943e-01 1.861548870801925659e-01 4.380403086543083191e-02 -1.023393124341964722e-01 6.070953235030174255e-02 -5.093491822481155396e-02 3.971329927444458008e-01 -1.721217185258865356e-01 3.684484064579010010e-01 1.087116301059722900e-01 1.238329038023948669e-01 -2.920856475830078125e-01 -2.104292511940002441e-01 -5.052149668335914612e-02 -1.236856579780578613e-01 1.771510951220989227e-02 3.098239190876483917e-02 -4.113864526152610779e-02 -8.577095717191696167e-02 1.600096821784973145e-01 -5.071692168712615967e-02 2.025594562292098999e-01 1.903425604104995728e-01 -2.044641375541687012e-01 8.166061341762542725e-02 1.955409795045852661e-01 1.751018166542053223e-01 3.743502199649810791e-01 1.925255209207534790e-01 1.129911914467811584e-01 5.948146805167198181e-02 8.977668732404708862e-02
-9.324890375137329102e-02 1.624370515346527100e-01 3.031927645206451416e-01 8.074720203876495361e-02 -2.332912087440490723e-01 1.136646419763565063e-01 1.375234872102737427e-01 -2.111844122409820557e-01 -2.530671842396259308e-02 -3.211669325828552246e-01 2.254188060760498047e-01 -1.765760928392410278e-01 5.502803251147270203e-04 1.130701452493667603e-01 -1.503001004457473755e-01 3.294229134917259216e-02 -5.612410604953765869e-03 -1.577192842960357666e-01 2.120490819215774536e-01 2.705686390399932861e-01 -2.291867136955261230e-01 2.834874689579010010e-01 8.062593638896942139e-02 -5.295918509364128113e-02 2.380588352680206299e-01 1.566436588764190674e-01 7.283299416303634644e-02 2.108212560415267944e-01 9.726909920573234558e-03 -1.055818945169448853e-01 -2.665141224861145020e-01 -1.219336241483688354e-01
8.363647013902664185e-02 1.650803536176681519e-01 1.947817206382751465e-01 -1.875991374254226685e-02 -5.660738050937652588e-02 -1.096757128834724426e-01 2.370726466178894043e-01 -7.323602586984634399e-02 -7.127987593412399292e-02 2.940320596098899841e-02 4.128982871770858765e-02 -2.295440249145030975e-02 -1.043565943837165833e-01 -7.357063144445419312e-02 -2.233988046646118164e-01 -2.524416148662567139e-01 2.257988601922988892e-01 5.057416856288909912e-03 2.939287386834621429e-02 -4.153757691383361816e-01 -8.854852616786956787e-02 2.693258225917816162e-01 3.865528386086225510e-03 -1.587663143873214722e-01 1.775047481060028076e-01 1.905967444181442261e-01 -1.172333657741546631e-01 4.858358502388000488e-01 1.070826798677444458e-01 -1.761565059423446655e-01 -1.236356347799301147e-01 -8.448810875415802002e-02
-7.730212807655334473e-02 8.331229537725448608e-02 1.957410722970962524e-01 2.650563418865203857e-01 1.739089936017990112e-02 2.536205649375915527e-01 -7.671260833740234375e-02 -1.645697802305221558e-01 2.796907536685466766e-02 -1.942484974861145020e-01 -7.398997247219085693e-02 -3.716681599617004395e-01 2.101267725229263306e-01 -2.447125017642974854e-01 2.696123719215393066e-01 7.304726634174585342e-03 -1.153483614325523376e-01 -1.190136745572090149e-01 -5.267926305532455444e-02 1.677674055099487305e-01 6.444645114243030548e-03 3.449275195598602295e-01 6.203848496079444885e-02 -4.172294139862060547e-01 1.779643446207046509e-02 1.031232252717018127e-02 3.969149291515350342e-02 1.091141328215599060e-01 1.423180699348449707e-01 -5.257619544863700867e-02 1.446181982755661011e-01 -9.401333332061767578e-02
1.991480439901351929e-01 1.263181567192077637e-01 -6.566307274624705315e-04 -4.067416489124298096e-02 -1.120614558458328247e-01 -1.593327075242996216e-01 2.593316137790679932e-01 8.663721382617950439e-02 8.772079646587371826e-02 -4.880447685718536377e-01 -1.118703279644250870e-03 -2.750024795532226562e-01 6.639620289206504822e-03 1.967645287513732910e-01 -4.725207760930061340e-02 2.361422479152679443e-01 2.666915953159332275e-01 -1.571901291608810425e-01 1.907761767506599426e-02 1.590909436345100403e-02 8.515354990959167480e-02 2.550920546054840088e-01 5.011837556958198547e-02 -2.086864858865737915e-01 2.157643064856529236e-02 1.954469382762908936e-01 8.281221240758895874e-02 2.858496308326721191e-01 1.018585711717605591e-01 9.356421232223510742e-02 1.028141453862190247e-01 -1.999763995409011841e-01
-8.598294109106063843e-02 1.492310129106044769e-02 2.582966089248657227e-01 1.886371225118637085e-01 6.822561379522085190e-03 2.742903530597686768e-01 -7.117824163287878036e-03 -3.544853627681732178e-01 9.867031872272491455e-02 -8.697560429573059082e-02 2.750507323071360588e-03 -1.531281024217605591e-01 5.502150580286979675e-02 -1.287385374307632446e-01 -3.608917444944381714e-02 9.078575670719146729e-02 5.027131363749504089e-02 -4.016428887844085693e-01 -1.479694992303848267e-01 6.946966052055358887e-02 1.973305828869342804e-02 5.265802741050720215e-01 1.487165689468383789e-01 -8.224799484014511108e-02 7.798226922750473022e-02 -2.819898724555969238e-01 -9.844061732292175293e-02 1.258964538574218750e-01 4.653048887848854065e-02 6.140131130814552307e-02 -1.461336272768676281e-03 -7.063207030296325684e-02
-3.846327215433120728e-02 6.022803112864494324e-02 5.775608494877815247e-02 -1.640283167362213135e-01 2.129967510700225830e-01 -2.062254697084426880e-01 -2.693476341664791107e-02 -1.561422348022460938e-01 1.219780221581459045e-01 -9.026923030614852905e-02 2.534638345241546631e-01 -2.693364620208740234e-01 -4.749762266874313354e-02 -6.747723370790481567e-02 3.607488870620727539e-01 -5.233055353164672852e-02 2.215291708707809448e-01 -9.322683513164520264e-02 1.558879613876342773e-01 -3.670772612094879150e-01 2.033895850181579590e-01 1.175715699791908264e-01 7.527161389589309692e-02 -2.178842574357986450e-01 -5.076137185096740723e-02 1.964804679155349731e-01 3.407225012779235840e-02 8.280050009489059448e-02 2.737765908241271973e-01 2.376451343297958374e-01 1.040318012237548828e-01 -1.885640472173690796e-01
-1.635365933179855347e-01 1.060238331556320190e-01 -5.774509534239768982e-02 2.862478196620941162e-01 6.433371454477310181e-02 3.385115265846252441e-01 2.176693230867385864e-01 -1.729208528995513916e-01 1.743220984935760498e-01 -3.557223826646804810e-02 6.619673967361450195e-02 -2.414265722036361694e-01 2.597562670707702637e-01 1.239083260297775269e-01 2.533621788024902344e-01 1.817431449890136719e-01 5.945520848035812378e-02 -7.524169981479644775e-02 1.128255501389503479e-01 -6.363140046596527100e-02 1.285141259431838989e-01 2.224178165197372437e-01 2.521778047084808350e-01 -3.186328113079071045e-01 -2.090348862111568451e-02 1.399728059768676758e-01 -1.171708405017852783e-01 1.024425551295280457e-01 2.461529076099395752e-01 -1.840941607952117920e-01 -8.307273685932159424e-02 -6.036096811294555664e-02
5.836179107427597046e-02 1.434880197048187256e-01 1.126364991068840027e-01 -1.026259511709213257e-01 -5.692312121391296387e-02 -7.305066287517547607e-02 2.295877635478973389e-01 -5.210583657026290894e-02 8.275509625673294067e-02 -1.649628877639770508e-01 2.375875860452651978e-01 -2.861322462558746338e-01 -1.257680803537368774e-01 3.517842888832092285e-01 1.799902021884918213e-01 3.275142312049865723e-01 1.587392836809158325e-01 -1.417085900902748108e-02 2.034901641309261322e-02 -2.700974047183990479e-02 2.125367224216461182e-01 4.151311218738555908e-01 1.331044137477874756e-01 -2.137795239686965942e-01 -3.267426043748855591e-02 9.233562648296356201e-02 -2.487986348569393158e-02 1.515731513500213623e-01 1.976217180490493774e-01 8.363524102605879307e-04 1.117313802242279053e-01 -2.120818495750427246e-01
-1.639695614576339722e-01 1.695905029773712158e-01 1.171237304806709290e-01 1.235686317086219788e-01 7.076501846313476562e-02 -3.332372903823852539e-01 1.830309182405471802e-01 -5.132315709488466382e-05 9.945129603147506714e-02 -9.152407944202423096e-02 1.746667474508285522e-01 -3.739412128925323486e-01 1.017980724573135376e-01 -1.082012280821800232e-01 -3.967949748039245605e-02 -2.744891121983528137e-02 -2.195891924202442169e-02 -1.523803323507308960e-01 2.759760320186614990e-01 1.020198985934257507e-01 1.121911220252513885e-02 1.937929987907409668e-01 1.191744059324264526e-01 -2.593541741371154785e-01 1.685029566287994385e-01 2.891213893890380859e-01 2.088648825883865356e-01 9.791091829538345337e-02 3.207958042621612549e-01 2.032366096973419189e-01 6.172947585582733154e-02 1.008081659674644470e-01
2.653033472597599030e-02 7.577575743198394775e-02 5.107223242521286011e-02 -1.639187783002853394e-01 -1.429627649486064911e-02 3.308029472827911377e-02 2.876610159873962402e-01 -1.985143721103668213e-01 -1.749912947416305542e-01 2.331067807972431183e-03 -6.931927800178527832e-02 5.372561048716306686e-03 1.545404791831970215e-01 -4.010224342346191406e-02 2.232649475336074829e-01 -2.666032314300537109e-01 -8.697985671460628510e-03 -1.157857850193977356e-01 1.998200267553329468e-02 8.415729552507400513e-02 -2.935389056801795959e-02 3.392502665519714355e-01 2.358703613281250000e-01 -2.740648984909057617e-01 1.713239252567291260e-01 -1.134839951992034912e-01 -8.028701692819595337e-02 2.826159000396728516e-01 1.892015635967254639e-01 2.430093139410018921e-01 -3.178487420082092285e-01 2.581759095191955566e-01
1.680241227149963379e-01 -1.306923329830169678e-01 1.204238459467887878e-01 6.598102394491434097e-03 1.278489977121353149e-01 -2.193852514028549194e-01 7.226452697068452835e-03 -2.579481303691864014e-01 -3.542335936799645424e-03 -3.552366793155670166e-01 6.383292376995086670e-02 -8.655548840761184692e-02 -7.297693938016891479e-02 2.996829748153686523e-01 7.240904122591018677e-02 -1.597861051559448242e-01 8.687496185302734375e-02 -2.974035143852233887e-01 -2.830662997439503670e-03 -1.047821529209613800e-02 1.808698326349258423e-01 3.647285401821136475e-01 2.655261754989624023e-01 1.401615589857101440e-01 6.679107248783111572e-02 9.588350355625152588e-02 4.854389652609825134e-02 1.946037560701370239e-01 1.715669780969619751e-01 2.532339096069335938e-01 1.335594989359378815e-02 -2.139345109462738037e-01
-3.114622235298156738e-01 2.936974540352821350e-02 3.529666662216186523e-01 9.387433528900146484e-02 -5.774990096688270569e-02 1.084606871008872986e-01 -3.910199552774429321e-02 -4.451010525226593018e-01 1.675747781991958618e-01 -3.360499143600463867e-01 -5.110719799995422363e-02 -1.869812905788421631e-01 1.682649739086627960e-02 -1.997806578874588013e-01 2.265525013208389282e-01 -1.092468798160552979e-01 1.621919497847557068e-02 1.138598397374153137e-01 -1.132060512900352478e-01 2.298708818852901459e-02 -2.229472249746322632e-02 4.196122586727142334e-01 -2.577596157789230347e-02 3.797932341694831848e-02 1.661997884511947632e-01 1.595968306064605713e-01 -7.221087813377380371e-02 -1.118094939738512039e-02 -2.854367252439260483e-03 1.550072990357875824e-02 -2.734466642141342163e-02 -8.525481820106506348e-02
-1.377630382776260376e-01 7.022544741630554199e-02 1.720912456512451172e-01 5.791638046503067017e-02 -7.143566012382507324e-02 5.003187060356140137e-02 3.346894383430480957e-01 -1.947212964296340942e-01 2.361141294240951538e-01 -8.968409895896911621e-02 3.573173284530639648e-01 -3.703955709934234619e-01 -3.332284092903137207e-01 1.262210011482238770e-01 4.372854530811309814e-02 -1.287584304809570312e-01 1.531632095575332642e-01 -9.022565931081771851e-02 -1.184951812028884888e-01 -1.662224344909191132e-02 -1.536359786987304688e-01 2.303238511085510254e-01 1.115614455193281174e-02 -1.030505597591400146e-01 9.057001210749149323e-03 8.070434629917144775e-02 2.619987130165100098e-01 1.961053758859634399e-01 1.604387015104293823e-01 9.362678974866867065e-03 1.741971373558044434e-01 9.095156937837600708e-02
1.815188974142074585e-01 1.344264596700668335e-01 5.617686361074447632e-02 2.808410907164216042e-03 1.972249336540699005e-02 -3.790374696254730225e-01 -7.277078926563262939e-02 -1.552869677543640137e-01 -1.467934101819992065e-01 -1.680394262075424194e-01 4.464128240942955017e-02 -3.265972062945365906e-02 1.150292810052633286e-02 1.846572458744049072e-01 -4.223830625414848328e-02 -6.068322341889142990e-03 -2.216174155473709106e-01 -4.754131659865379333e-02 -1.051874905824661255e-01 -4.430725052952766418e-02 3.499819636344909668e-01 2.436261922121047974e-01 2.120386660099029541e-01 -1.402997970581054688e-01 8.913014084100723267e-02 2.674359679222106934e-01 -1.105286553502082825e-01 4.845152795314788818e-01 5.256327614188194275e-02 2.779722027480602264e-02 1.983641833066940308e-01 -5.694589018821716309e-02
9.734965115785598755e-02 1.368151307106018066e-01 9.223552793264389038e-02 2.885202132165431976e-02 8.400457352399826050e-02 2.332023158669471741e-02 1.054053828120231628e-01 -3.637445569038391113e-01 1.324922293424606323e-01 -6.653861701488494873e-02 1.355236321687698364e-01 -2.609278261661529541e-01 -5.614851415157318115e-02 2.016813727095723152e-03 -2.569125890731811523e-01 -5.843770876526832581e-02 1.769707351922988892e-01 -3.713163733482360840e-01 -2.567845880985260010e-01 8.191378414630889893e-02 -2.886306867003440857e-02 2.637358307838439941e-01 7.248251140117645264e-02 1.358086466789245605e-01 -1.793553531169891357e-01 4.126154482364654541e-01 -4.766854643821716309e-02 -8.764092810451984406e-03 2.660071551799774170e-01 -1.337682604789733887e-01 3.204179182648658752e-02 7.558129727840423584e-03
-1.956805400550365448e-02 2.163293957710266113e-01 2.462065517902374268e-01 -2.871311306953430176e-01 1.011804193258285522e-01 -1.728545874357223511e-01 -4.146257042884826660e-02 -3.170214891433715820e-01 1.803148537874221802e-01 -6.474568694829940796e-02 1.562498658895492554e-01 2.125339210033416748e-02 1.555572301149368286e-01 6.604954600334167480e-02 -4.714871570467948914e-02 5.510504171252250671e-02 1.442397851496934891e-02 -1.097640693187713623e-01 3.498592972755432129e-01 -9.728006273508071899e-02 -2.808503061532974243e-02 4.135959148406982422e-01 2.988719567656517029e-02 1.144880242645740509e-02 1.010804995894432068e-01 4.459497034549713135e-01 4.831260815262794495e-02 1.543255895376205444e-02 1.723413020372390747e-01 2.418492548167705536e-02 -1.021929159760475159e-01 5.139127001166343689e-02
-1.594346947968006134e-02 -1.319729606620967388e-03 9.375084936618804932e-02 -2.000289410352706909e-01 9.530670195817947388e-02 -1.386567354202270508e-01 -6.148943305015563965e-02 -9.279526770114898682e-02 1.126349046826362610e-01 -8.136707358062267303e-03 1.790934205055236816e-01 -3.350208997726440430e-01 1.179602518677711487e-01 -9.128426015377044678e-02 2.685717046260833740e-01 -1.051034331321716309e-01 2.523472011089324951e-01 3.845361620187759399e-02 2.064514458179473877e-01 -3.247599005699157715e-01 1.956919431686401367e-01 2.858166694641113281e-01 6.408302485942840576e-02 -2.519142627716064453e-01 -4.307527467608451843e-02 1.817634701728820801e-01 5.792574957013130188e-02 3.180591762065887451e-02 3.762893080711364746e-01 2.087490260601043701e-01 -2.863023616373538971e-02 -1.473032981157302856e-01
-1.087476983666419983e-01 5.880322679877281189e-02 -1.666953563690185547e-01 -9.995885938405990601e-02 -3.544696420431137085e-02 -2.709135711193084717e-01 1.384919434785842896e-01 -1.377656310796737671e-01 6.892748642712831497e-03 -3.877048194408416748e-01 3.355240449309349060e-02 -5.951050668954849243e-02 -7.444540970027446747e-03 -6.160771474242210388e-02 1.783771067857742310e-01 1.366771459579467773e-01 -8.264549076557159424e-02 1.618149876594543457e-02 -7.549399882555007935e-02 6.040273234248161316e-02 -1.638917066156864166e-02 2.356669902801513672e-01 3.526608645915985107e-01 -2.415145933628082275e-01 -1.575257033109664917e-01 3.205779492855072021e-01 -7.237239181995391846e-02 3.021042048931121826e-01 2.436386197805404663e-01 -1.834179759025573730e-01 1.672872900962829590e-01 -1.572403907775878906e-01
-6.752058118581771851e-02 3.249448537826538086e-01 1.240717917680740356e-01 3.505536019802093506e-01 1.747553795576095581e-01 2.103838771581649780e-01 2.927241027355194092e-01 -1.008413285017013550e-01 -2.457141578197479248e-01 -4.298520833253860474e-02 1.886851936578750610e-01 -2.397599518299102783e-01 7.149132341146469116e-02 1.511981058865785599e-02 1.947486251592636108e-01 -9.032002091407775879e-02 -2.821039967238903046e-02 -8.133672922849655151e-02 -1.680475473403930664e-01 -8.707292377948760986e-02 -1.046152189373970032e-01 2.115380614995956421e-01 1.806016452610492706e-02 -9.327670931816101074e-02 3.885163227096199989e-03 -6.544326990842819214e-02 -1.861733943223953247e-02 2.915100753307342529e-01 5.636449530720710754e-02 3.692354261875152588e-01 -8.170019835233688354e-02 1.744036227464675903e-01
1.409686952829360962e-01 -6.575898826122283936e-02 4.136854410171508789e-02 -4.662023112177848816e-02 1.640608310699462891e-01 -2.914638519287109375e-01 -4.317152872681617737e-02 -3.932412266731262207e-01 -3.145090490579605103e-02 -3.688083291053771973e-01 8.390445262193679810e-02 3.524596244096755981e-02 1.643673516809940338e-02 2.761327028274536133e-01 2.056782133877277374e-02 -7.144897431135177612e-02 -4.250425472855567932e-02 -1.906726509332656860e-01 6.801736354827880859e-02 1.342812627553939819e-01 1.555111706256866455e-01 3.412367999553680420e-01 2.055924832820892334e-01 3.473751619458198547e-02 8.365239202976226807e-02 1.877240836620330811e-01 -6.711689056828618050e-04 2.063145339488983154e-01 1.319497525691986084e-01 1.899166554212570190e-01 -1.841703057289123535e-02 -3.044118583202362061e-01
3.695233166217803955e-02 1.448320895433425903e-01 -1.553080510348081589e-03 2.154028862714767456e-01 2.087866067886352539e-01 2.762270569801330566e-01 5.199537798762321472e-02 -3.082685470581054688e-01 -1.345796734094619751e-01 -6.450387835502624512e-02 -9.905215352773666382e-02 -2.770770490169525146e-01 2.719173021614551544e-02 1.917629875242710114e-02 1.380078494548797607e-01 -1.448309421539306641e-01 -2.082182317972183228e-01 -1.592650711536407471e-01 -1.572763472795486450e-01 -1.488899439573287964e-01 1.304889917373657227e-01 5.148062109947204590e-01 -7.382428646087646484e-02 -1.007635146379470825e-01 1.744125187397003174e-01 9.867608547210693359e-02 -1.955827176570892334e-01 -8.689072914421558380e-03 1.990121901035308838e-01 -9.540809690952301025e-02 -1.519870460033416748e-01 8.515464141964912415e-03
6.419929116964340210e-02 -8.335077762603759766e-02 1.291937828063964844e-01 9.866893291473388672e-02 4.691673442721366882e-02 -1.273460835218429565e-01 1.007115840911865234e-01 -3.471605181694030762e-01 -7.684957236051559448e-02 -2.338981777429580688e-01 2.257624566555023193e-01 -2.025963068008422852e-01 -1.233890950679779053e-01 3.957365751266479492e-01 1.648065596818923950e-01 -2.160853296518325806e-01 3.122069537639617920e-01 -8.840599656105041504e-02 1.336683332920074463e-01 8.429441601037979126e-03 -1.714677736163139343e-02 1.987777054309844971e-01 1.278847604990005493e-01 3.509015217423439026e-02 1.739328354597091675e-01 2.228415310382843018e-01 5.553661612793803215e-04 2.320797890424728394e-01 8.338271081447601318e-02 1.253429353237152100e-01 -8.275798708200454712e-02 -2.668412923812866211e-01
-3.281541541218757629e-02 3.050773143768310547e-01 2.319909483194351196e-01 2.288716882467269897e-01 5.117796733975410461e-02 -2.273796796798706055e-01 3.018224835395812988e-01 -3.809047490358352661e-02 1.529988646507263184e-01 -1.044972836971282959e-01 1.959944367408752441e-01 -2.199000865221023560e-01 8.906383067369461060e-02 -3.030234947800636292e-02 7.072726637125015259e-02 -2.781333215534687042e-02 6.785821169614791870e-02 -1.281566917896270752e-01 4.784052073955535889e-02 -1.439395546913146973e-01 -1.004739031195640564e-01 1.707841306924819946e-01 -2.427555993199348450e-02 -2.102475911378860474e-01 1.018394306302070618e-01 2.649565339088439941e-01 -1.303343325853347778e-01 1.721982508897781372e-01 3.956481516361236572e-01 -2.259284444153308868e-02 2.443460077047348022e-01 2.121289074420928955e-01
8.045144379138946533e-03 1.679155230522155762e-01 4.232098907232284546e-02 -2.375250458717346191e-01 -5.725583806633949280e-02 1.019990164786577225e-02 -8.283513784408569336e-02 -1.450296193361282349e-01 -1.652690321207046509e-01 -1.532633602619171143e-01 -4.832383710891008377e-03 -1.512934416532516479e-01 1.746896207332611084e-01 -1.437822580337524414e-01 -6.337668746709823608e-02 1.143784523010253906e-01 9.680495411157608032e-02 1.111698672175407410e-01 2.044570893049240112e-01 -6.704718619585037231e-02 3.016209043562412262e-02 3.864539265632629395e-01 2.219612002372741699e-01 -1.623134016990661621e-01 -2.161975763738155365e-02 1.394953429698944092e-01 -1.553740259259939194e-02 1.373243033885955811e-01 4.182714819908142090e-01 -2.313913553953170776e-01 3.774148225784301758e-01 -1.907620429992675781e-01
1.243754290044307709e-03 1.535584628582000732e-01 3.175032883882522583e-02 1.892756372690200806e-01 2.806835174560546875e-01 1.653887927532196045e-01 -2.792037464678287506e-02 -2.518770694732666016e-01 2.386003499850630760e-03 2.130278386175632477e-02 -1.635677516460418701e-01 -2.166004180908203125e-01 -7.393290847539901733e-02 1.068451404571533203e-01 1.140658557415008545e-02 -3.787922859191894531e-02 -8.790593594312667847e-02 -1.690848916769027710e-01 -2.634472548961639404e-01 1.398155391216278076e-01 1.859379559755325317e-01 5.417284965515136719e-01 -7.816402614116668701e-02 -1.666430979967117310e-01 2.207847088575363159e-01 1.208983287215232849e-01 -2.389875352382659912e-01 7.042749226093292236e-02 1.217946931719779968e-01 -1.412317156791687012e-01 1.340534538030624390e-03 -1.709931045770645142e-01
5.810695886611938477e-02 1.535134017467498779e-02 4.098960384726524353e-02 -1.229475066065788269e-02 1.643456220626831055e-01 -5.483551882207393646e-03 2.991855442523956299e-01 -2.611672878265380859e-01 1.357368528842926025e-01 -1.725104302167892456e-01 2.327213585376739502e-01 -2.716676592826843262e-01 3.178973197937011719e-01 -1.991136223077774048e-01 1.150491759181022644e-01 -1.517859101295471191e-01 1.777704358100891113e-01 2.227577418088912964e-01 1.786601543426513672e-01 -6.303826719522476196e-02 -1.795840263366699219e-01 2.191483229398727417e-01 1.955991238355636597e-01 -1.207533478736877441e-01 8.700622618198394775e-02 1.308418661355972290e-01 -1.774284243583679199e-01 1.963523924350738525e-01 2.641628980636596680e-01 -3.838145360350608826e-02 -1.859823465347290039e-01 7.659491151571273804e-02
-8.446732163429260254e-02 2.165865600109100342e-01 2.592203617095947266e-01 -1.277060210704803467e-01 1.044116318225860596e-01 -1.110006310045719147e-02 2.269289791584014893e-01 -7.213265448808670044e-02 5.386220663785934448e-02 -5.485198646783828735e-02 6.745928525924682617e-02 -5.408064126968383789e-01 3.407020866870880127e-01 -4.016080871224403381e-02 2.364507019519805908e-01 1.970777520909905434e-03 3.844967111945152283e-02 1.066951900720596313e-01 2.152584791183471680e-01 -5.152679979801177979e-02 1.346932165324687958e-02 1.159914433956146240e-01 -2.951166033744812012e-02 -1.472894567996263504e-02 -1.721949502825737000e-02 5.245888605713844299e-02 -2.505210041999816895e-01 2.720687985420227051e-01 1.875902414321899414e-01 -1.144056618213653564e-01 1.254248023033142090e-01 -1.943530589342117310e-01
4.517919570207595825e-02 1.595235466957092285e-01 4.947466403245925903e-02 8.702418208122253418e-02 6.926710903644561768e-02 -3.952239826321601868e-02 1.126959770917892456e-01 -1.152068227529525757e-01 -3.245791196823120117e-01 -7.468156516551971436e-02 -6.175802648067474365e-02 -8.185779303312301636e-02 5.754762142896652222e-02 -7.554420828819274902e-02 2.752035558223724365e-01 4.951352253556251526e-03 2.339201867580413818e-01 -4.084409400820732117e-02 -4.255798459053039551e-01 -6.067514047026634216e-02 1.813526600599288940e-01 4.490536153316497803e-01 3.140164911746978760e-02 -1.980557292699813843e-01 1.840435564517974854e-01 1.629860885441303253e-02 -2.295413017272949219e-01 2.472325414419174194e-02 1.108783781528472900e-01 -3.122115135192871094e-01 8.244016021490097046e-02 -6.318370997905731201e-02
8.967154659330844879e-03 2.827782332897186279e-01 9.005741029977798462e-02 -7.049578707665205002e-03 -8.709803223609924316e-02 2.301188185811042786e-02 3.522731959819793701e-01 -1.326545774936676025e-01 -2.151976674795150757e-01 -1.612301170825958252e-01 -4.989457502961158752e-02 -1.352830678224563599e-01 2.757024466991424561e-01 -2.995300292968750000e-02 4.428289830684661865e-01 1.110840067267417908e-01 8.911740034818649292e-02 -1.390560716390609741e-01 1.343213766813278198e-01 -8.704872429370880127e-02 1.284790039062500000e-01 2.623592317104339600e-01 3.140621259808540344e-02 -1.086750999093055725e-01 2.223315238952636719e-01 -8.488952368497848511e-02 -2.308736741542816162e-02 1.547126173973083496e-01 -6.737018376588821411e-02 -4.726178199052810669e-02 -3.739493489265441895e-01 6.923339515924453735e-02
-9.377798438072204590e-02 4.204492643475532532e-02 1.676043570041656494e-01 -9.197101742029190063e-02 -3.334514051675796509e-02 -1.958312690258026123e-01 1.570476591587066650e-01 2.643662318587303162e-02 1.307533234357833862e-01 -4.899230971932411194e-02 1.902564465999603271e-01 -4.273478090763092041e-01 -2.147389575839042664e-02 1.825421750545501709e-01 1.079456880688667297e-01 2.374988943338394165e-01 5.273978784680366516e-02 5.298161879181861877e-02 -7.165349554270505905e-03 -3.201505169272422791e-02 2.083644419908523560e-01 4.175224900245666504e-01 1.940574496984481812e-01 -1.855039894580841064e-01 -3.027412667870521545e-02 1.092024967074394226e-01 4.651713371276855469e-02 1.437550038099288940e-01 2.645682692527770996e-01 -2.054553180932998657e-01 1.877003759145736694e-01 -2.613734900951385498e-01
-9.773743152618408203e-02 1.038726046681404114e-01 1.257534772157669067e-01 -3.338806629180908203e-01 -4.752703383564949036e-02 -1.864784359931945801e-01 7.696485519409179688e-02 -3.425232470035552979e-01 6.651447154581546783e-03 -1.795301437377929688e-01 2.244087308645248413e-01 -1.657486259937286377e-01 6.094828248023986816e-02 1.709212958812713623e-01 2.081522792577743530e-01 5.081687495112419128e-02 4.487596079707145691e-02 -2.636773288249969482e-01 -1.538420766592025757e-01 4.658862948417663574e-02 1.183623299002647400e-01 3.603465557098388672e-01 -2.764849960803985596e-01 7.570982724428176880e-02 2.271222621202468872e-01 1.943153887987136841e-01 -5.904789641499519348e-02 -4.510636255145072937e-02 1.955629587173461914e-01 -2.084948420524597168e-01 5.580921843647956848e-02 6.055037956684827805e-03
-9.928911179304122925e-02 7.655114680528640747e-02 1.357574164867401123e-01 -1.700101979076862335e-02 2.830992685630917549e-03 -3.011477291584014893e-01 2.379698902368545532e-01 -2.394903153181076050e-01 3.840605914592742920e-02 -2.246484160423278809e-01 1.651537269353866577e-01 -8.268187195062637329e-02 1.953565031290054321e-01 -3.068287670612335205e-02 5.828666314482688904e-02 1.763936877250671387e-01 2.563461288809776306e-02 -1.789039373397827148e-02 3.144859969615936279e-01 9.916869550943374634e-02 2.395095676183700562e-01 1.589107662439346313e-01 1.536036729812622070e-01 -3.754639327526092529e-01 5.982527509331703186e-03 3.107164800167083740e-01 1.264409124851226807e-01 2.911847829818725586e-01 5.144067108631134033e-02 1.898604035377502441e-01 1.413135789334774017e-02 8.978041261434555054e-02
1.185783147811889648e-01 2.596797645092010498e-01 2.288453280925750732e-01 1.265404224395751953e-01 1.304247677326202393e-01 -1.642270386219024658e-01 2.178376615047454834e-01 -1.462184786796569824e-01 1.158917024731636047e-01 -1.549670845270156860e-01 6.418234854936599731e-02 -1.119146719574928284e-01 1.329382061958312988e-01 -6.707883439958095551e-03 5.820162594318389893e-02 2.028037905693054199e-01 3.116096742451190948e-02 4.410004988312721252e-02 3.665892481803894043e-01 1.636541634798049927e-01 5.848138406872749329e-02 2.073365747928619385e-01 1.291277557611465454e-01 -3.667505979537963867e-01 -2.183387987315654755e-02 2.911121547222137451e-01 2.055498063564300537e-01 2.014060616493225098e-01 2.099772691726684570e-01 2.167319506406784058e-01 -8.320932276546955109e-03 1.180283538997173309e-02
-3.862153291702270508e-01 -2.917939126491546631e-01 9.851574897766113281e-02 -7.967668771743774414e-02 1.025738120079040527e-01 6.624236702919006348e-02 3.352999985218048096e-01 -2.505857944488525391e-01 1.038038358092308044e-01 -1.325636804103851318e-01 1.448963731527328491e-01 -2.458530366420745850e-01 5.130705889314413071e-03 1.401733756065368652e-01 2.707656025886535645e-01 6.145504489541053772e-02 9.614782035350799561e-02 -7.103232294321060181e-02 -3.597686812281608582e-02 -5.969382449984550476e-02 8.737318217754364014e-02 3.526687026023864746e-01 -9.908826090395450592e-03 -9.999855607748031616e-02 1.447085142135620117e-01 2.687303423881530762e-01 2.189360260963439941e-01 8.577410131692886353e-02 1.608782708644866943e-01 4.892465472221374512e-02 1.216285228729248047e-01 1.371931377798318863e-02
-6.119224801659584045e-02 2.467523962259292603e-01 2.307411283254623413e-01 1.315290480852127075e-01 4.969766596332192421e-04 -2.319907397031784058e-01 -9.591639041900634766e-02 7.666892558336257935e-02 5.762115865945816040e-02 -1.667146086692810059e-01 1.981194615364074707e-01 -2.579534351825714111e-01 -1.883406043052673340e-01 -2.674707770347595215e-01 -1.177896037697792053e-01 -9.840499609708786011e-02 1.435525864362716675e-01 6.695583462715148926e-03 -3.436428904533386230e-01 1.580464988946914673e-01 5.488603934645652771e-02 4.557743072509765625e-01 1.185743659734725952e-01 -8.463951945304870605e-02 6.625286769121885300e-03 6.789256632328033447e-02 -1.038207858800888062e-01 8.266207878477871418e-04 -6.061309203505516052e-02 -2.005742937326431274e-01 4.522323608398437500e-02 -2.671770751476287842e-01
-4.982808604836463928e-02 1.605404913425445557e-01 4.333088397979736328e-01 -8.811150491237640381e-02 9.084244072437286377e-02 -1.576647348701953888e-02 2.736420035362243652e-01 -8.931486308574676514e-02 -1.118545681238174438e-01 9.657416492700576782e-03 -8.939743041992187500e-02 4.319450259208679199e-02 3.995234370231628418e-01 -2.723064124584197998e-01 4.104617238044738770e-01 1.836796291172504425e-02 9.410578012466430664e-02 -4.683483764529228210e-02 1.419182866811752319e-01 -1.614713966846466064e-01 1.253119260072708130e-01 2.668374180793762207e-01 1.347945630550384521e-01 -8.993058465421199799e-03 3.901810944080352783e-02 -1.521021574735641479e-01 -1.819976270198822021e-01 2.434388361871242523e-02 1.410202682018280029e-01 -4.394005239009857178e-02 -1.311419457197189331e-01 -3.107368946075439453e-03
2.412209957838058472e-01 -1.224121898412704468e-01 1.666506081819534302e-01 -7.975587248802185059e-02 -5.356147140264511108e-02 -1.046489030122756958e-01 2.914772927761077881e-02 -1.372527629137039185e-01 2.674599550664424896e-02 -3.319289684295654297e-01 5.255928263068199158e-02 -2.508872449398040771e-01 -1.852243989706039429e-01 3.054491281509399414e-01 2.061407566070556641e-01 2.924603782594203949e-02 2.337072193622589111e-01 -1.393526345491409302e-01 5.267814919352531433e-02 1.214896142482757568e-01 -3.469298360869288445e-03 3.225627541542053223e-01 1.078437268733978271e-01 -9.375053644180297852e-02 5.443367362022399902e-02 2.190462052822113037e-01 1.815121024847030640e-01 3.698103129863739014e-01 1.946749985218048096e-01 -5.565332248806953430e-02 4.395987465977668762e-02 -1.788870245218276978e-01
-3.577161952853202820e-02 2.866329252719879150e-01 7.312326133251190186e-02 8.527991175651550293e-02 3.063100203871726990e-02 9.351658076047897339e-02 1.939537525177001953e-01 -7.123696804046630859e-02 -7.344198226928710938e-02 1.585343927145004272e-01 -7.569064199924468994e-02 -2.641195058822631836e-01 -2.280833274126052856e-01 -2.068847566843032837e-01 2.124460935592651367e-01 -2.089281827211380005e-01 -3.086610138416290283e-02 -2.396578192710876465e-01 -9.627307951450347900e-02 -4.401373118162155151e-02 -2.114404439926147461e-01 5.172201395034790039e-01 5.484602972865104675e-02 4.698593914508819580e-02 -2.126803807914257050e-02 2.027724683284759521e-01 -1.842587441205978394e-01 -1.426805555820465088e-01 1.505677253007888794e-01 1.179374977946281433e-01 -2.036626785993576050e-01 3.119538351893424988e-02
9.601464122533798218e-02 4.127343893051147461e-01 9.621838480234146118e-02 8.694911003112792969e-02 -3.990573436021804810e-02 1.672187149524688721e-01 1.461107730865478516e-01 -2.076678276062011719e-01 1.484085768461227417e-01 1.785678975284099579e-02 6.490734964609146118e-02 -2.174753993749618530e-01 1.265298128128051758e-01 2.385083213448524475e-02 -2.599337399005889893e-01 5.100295692682266235e-02 -2.070508524775505066e-02 -3.022020459175109863e-01 1.562744230031967163e-01 -3.418105840682983398e-02 5.910095945000648499e-02 3.285600244998931885e-01 3.753264844417572021e-01 -1.717326417565345764e-02 -4.121052473783493042e-02 1.702625453472137451e-01 2.155504561960697174e-02 -9.790909476578235626e-03 3.270272612571716309e-01 -1.996107846498489380e-01 -1.931851170957088470e-02 -2.488914690911769867e-02
1.553106121718883514e-02 1.446306705474853516e-01 8.331238478422164917e-02 1.273407042026519775e-01 7.186334580183029175e-02 1.600693315267562866e-01 3.357865810394287109e-01 1.755900681018829346e-02 9.427507966756820679e-02 -2.123434096574783325e-02 -1.337391585111618042e-01 -2.499670907855033875e-02 2.301025204360485077e-02 -1.157066673040390015e-01 8.028061687946319580e-02 -6.678515672683715820e-02 8.133865147829055786e-02 -1.556398123502731323e-01 1.035708710551261902e-01 -1.828726530075073242e-01 3.747339174151420593e-02 3.854750990867614746e-01 -7.007510215044021606e-02 2.070653438568115234e-01 -2.275680601596832275e-01 5.269739776849746704e-03 4.915402457118034363e-02 3.470831215381622314e-01 3.920651078224182129e-01 2.505381964147090912e-02 -3.562966585159301758e-01 -1.743142902851104736e-01
3.848921274766325951e-03 2.820398509502410889e-01 1.552333980798721313e-01 -5.151576921343803406e-02 3.164106905460357666e-01 -1.451619714498519897e-02 1.452066153287887573e-01 -8.294215798377990723e-02 -6.906615197658538818e-02 1.439920663833618164e-01 2.889754250645637512e-02 -3.433467745780944824e-01 -2.861394733190536499e-02 -8.468320220708847046e-02 3.149209022521972656e-01 -9.853309392929077148e-02 6.282270699739456177e-02 -2.607919275760650635e-01 -9.187421202659606934e-02 4.185947030782699585e-02 -2.057419866323471069e-01 2.315773665904998779e-01 7.903400808572769165e-02 -4.672717675566673279e-02 2.492285668849945068e-01 3.506437540054321289e-01 -2.692766487598419189e-01 -1.447996199131011963e-01 1.118090376257896423e-01 7.563223689794540405e-02 -7.965038716793060303e-02 -1.210302859544754028e-01
-1.181012671440839767e-02 2.908385097980499268e-01 4.186972975730895996e-01 6.663891673088073730e-02 -4.751430079340934753e-02 -4.346521943807601929e-02 1.048152102157473564e-03 -3.766836524009704590e-01 5.782230943441390991e-02 -1.072791516780853271e-01 3.421453535556793213e-01 -1.665510684251785278e-01 3.379757106304168701e-01 -1.267584860324859619e-01 -1.433043461292982101e-02 -2.152509987354278564e-02 5.725676938891410828e-02 1.705465652048587799e-02 3.362124040722846985e-02 -9.703437983989715576e-02 -1.783017367124557495e-01 2.084232568740844727e-01 1.025659590959548950e-01 1.710064560174942017e-01 -1.533694863319396973e-01 2.548027038574218750e-01 -4.756846278905868530e-02 2.243263125419616699e-01 7.156673818826675415e-02 8.123467117547988892e-02 -9.279675036668777466e-02 9.161832183599472046e-02
1.177185475826263428e-01 -2.019155323505401611e-01 6.896671652793884277e-02 1.857242435216903687e-01 -6.096989661455154419e-02 -1.705976426601409912e-01 5.282921716570854187e-02 -2.440081387758255005e-01 -3.597318381071090698e-02 -3.209581375122070312e-01 2.351209670305252075e-01 -2.127369195222854614e-01 -1.279016435146331787e-01 1.961044818162918091e-01 1.014495864510536194e-01 -2.569791078567504883e-01 3.216352760791778564e-01 -4.792492091655731201e-02 1.021138802170753479e-01 8.136404305696487427e-02 -9.687758982181549072e-02 2.180363535881042480e-01 2.337791323661804199e-01 -8.063206821680068970e-02 2.129380702972412109e-01 6.505278497934341431e-02 1.240060552954673767e-01 2.340004593133926392e-01 2.217951714992523193e-01 8.435738831758499146e-02 -1.915101408958435059e-01 -1.463254243135452271e-01
1.660059541463851929e-01 -9.596820175647735596e-02 1.509559452533721924e-01 8.482885360717773438e-02 5.751591175794601440e-02 -3.436978906393051147e-02 5.717381089925765991e-02 -3.275865912437438965e-01 5.360717885196208954e-03 -2.840964794158935547e-01 1.111434251070022583e-01 -1.406631916761398315e-01 -2.006250917911529541e-01 3.015425205230712891e-01 5.910170078277587891e-02 -1.470518112182617188e-01 3.775143027305603027e-01 -1.440815925598144531e-01 9.498636424541473389e-02 -8.259105496108531952e-03 3.516138531267642975e-03 2.825405299663543701e-01 1.001484096050262451e-01 -5.514986813068389893e-02 1.771778613328933716e-01 1.594596356153488159e-01 1.740898638963699341e-01 3.057956099510192871e-01 3.003823943436145782e-02 1.337788999080657959e-01 -1.437156498432159424e-01 -2.522549033164978027e-01
-5.164303258061408997e-02 1.161907911300659180e-01 5.351944640278816223e-02 2.105323672294616699e-01 -2.720218710601329803e-02 5.341999977827072144e-02 -6.654659286141395569e-03 -2.015819549560546875e-01 -1.906458288431167603e-01 -1.010203957557678223e-01 2.400702834129333496e-01 -2.315149158239364624e-01 1.352112889289855957e-01 -3.899075835943222046e-02 -2.419842965900897980e-02 -1.137104704976081848e-01 3.367614150047302246e-01 -1.469838023185729980e-01 -2.907459810376167297e-02 3.077074289321899414e-01 4.959611222147941589e-02 8.391767740249633789e-02 -2.033240795135498047e-01 -2.931097745895385742e-01 -1.482805609703063965e-01 3.113559186458587646e-01 -3.123245537281036377e-01 -2.049705013632774353e-02 1.880821734666824341e-01 4.551886394619941711e-02 -2.430848330259323120e-01 -1.433110535144805908e-01
-3.108288720250129700e-02 3.263835608959197998e-02 1.835940331220626831e-01 -1.249867081642150879e-01 8.817318826913833618e-03 2.287583425641059875e-02 9.428138285875320435e-02 -1.508067846298217773e-01 -1.484078913927078247e-01 -2.500555813312530518e-01 2.488819211721420288e-01 -3.895268142223358154e-01 1.484714299440383911e-01 -7.868524640798568726e-02 8.622099459171295166e-02 -1.498338133096694946e-01 3.465154394507408142e-02 2.129991166293621063e-02 2.600179910659790039e-01 -2.491154335439205170e-02 -6.256879866123199463e-02 2.089948207139968872e-01 2.634974122047424316e-01 -1.539181023836135864e-01 -1.670375615358352661e-01 2.856488525867462158e-01 3.185484409332275391e-01 1.294564008712768555e-01 2.113971263170242310e-01 -1.032643690705299377e-01 -2.319119423627853394e-01 1.122407764196395874e-01
5.142803490161895752e-02 9.922232478857040405e-02 9.064539521932601929e-02 -3.343327715992927551e-02 -2.534335851669311523e-02 2.532005906105041504e-01 4.329985082149505615e-01 -1.758817732334136963e-01 -3.174602985382080078e-02 9.368613362312316895e-02 -1.697665303945541382e-01 2.449527010321617126e-02 -1.847392320632934570e-01 -1.345355808734893799e-01 1.084685549139976501e-01 -7.782617211341857910e-02 -9.452065080404281616e-02 -1.024568676948547363e-01 1.270322948694229126e-01 -3.509248420596122742e-02 1.046717166900634766e-02 3.821089863777160645e-01 6.510145217180252075e-02 -2.265775352716445923e-01 2.855189442634582520e-01 1.769910752773284912e-01 -5.855994671583175659e-02 3.412871956825256348e-01 -1.698246598243713379e-02 2.317841947078704834e-01 -2.454135417938232422e-01 -1.608218625187873840e-02
-1.585490554571151733e-01 7.470012456178665161e-02 1.117526069283485413e-01 2.580528855323791504e-01 -3.815074637532234192e-02 1.545631289482116699e-01 -5.747500434517860413e-02 -1.708345487713813782e-02 6.329652853310108185e-03 -7.332164049148559570e-02 3.972466289997100830e-01 -2.302695065736770630e-01 2.929597795009613037e-01 -1.038934588432312012e-01 -1.131184846162796021e-01 5.755127873271703720e-03 2.692826390266418457e-01 -2.052345871925354004e-01 -1.232071444392204285e-01 2.058319747447967529e-01 -6.567113101482391357e-02 2.093075811862945557e-01 6.383511424064636230e-02 -3.467654883861541748e-01 -4.197257757186889648e-02 2.744034230709075928e-01 -1.752278953790664673e-01 -5.590384826064109802e-02 2.358518242835998535e-01 4.319729655981063843e-02 -1.496863365173339844e-01 -1.251031551510095596e-02
1.232108026742935181e-01 2.672712504863739014e-01 2.014855593442916870e-01 -1.858170926570892334e-01 5.968903005123138428e-02 -1.976740211248397827e-01 9.806361049413681030e-02 -2.890653908252716064e-01 2.834129929542541504e-01 -2.655939161777496338e-01 8.464533090591430664e-02 6.958303600549697876e-02 5.568873137235641479e-02 -1.515403240919113159e-01 1.246219202876091003e-01 9.309099614620208740e-02 1.801926642656326294e-01 -2.313348948955535889e-01 -5.318402871489524841e-02 5.767914280295372009e-02 7.742530852556228638e-02 4.575406908988952637e-01 -2.263455390930175781e-01 2.206188440322875977e-02 8.158034831285476685e-02 6.178832054138183594e-02 -2.353901565074920654e-01 -5.751509685069322586e-03 1.940952688455581665e-01 -1.218132749199867249e-01 -1.071298941969871521e-01 1.466419640928506851e-02
-1.704021245241165161e-01 7.384545356035232544e-02 2.372525483369827271e-01 -1.022765561938285828e-01 1.191825866699218750e-01 2.276485087350010872e-03 -1.208416968584060669e-01 1.355601698160171509e-01 3.655245900154113770e-02 -1.114561706781387329e-01 1.138565391302108765e-01 -1.698152273893356323e-01 -1.646693944931030273e-01 -2.206180989742279053e-01 -6.800755858421325684e-02 -2.660070657730102539e-01 -8.651856333017349243e-02 -2.274347245693206787e-01 -2.173277139663696289e-01 1.154623404145240784e-01 2.280641794204711914e-01 4.127852916717529297e-01 6.122263893485069275e-02 1.993084512650966644e-02 1.069546267390251160e-01 -1.958651281893253326e-02 -6.015943363308906555e-02 4.934968352317810059e-01 -4.327685758471488953e-02 1.748193502426147461e-01 -4.605974256992340088e-02 -7.054583728313446045e-02
-3.108050301671028137e-02 2.450714409351348877e-01 3.725495338439941406e-01 1.026208251714706421e-01 -2.283781580626964569e-02 -3.348526358604431152e-01 4.289133846759796143e-01 3.365841694176197052e-03 -1.264866590499877930e-01 -1.043975502252578735e-01 3.108996711671352386e-02 -2.452139183878898621e-02 1.096786931157112122e-01 -1.474996805191040039e-01 4.157246276736259460e-02 -6.696470826864242554e-02 1.972085982561111450e-01 8.560400456190109253e-02 4.058399051427841187e-02 2.005683444440364838e-02 9.881668537855148315e-02 2.807869315147399902e-01 8.778713643550872803e-02 -1.144575774669647217e-01 -2.359876781702041626e-01 2.575437426567077637e-01 -3.480381965637207031e-01 -9.799662977457046509e-03 8.812026679515838623e-02 5.578756332397460938e-02 -1.093393638730049133e-01 -2.829490788280963898e-02
-1.987566240131855011e-02 2.228427529335021973e-01 1.140673756599426270e-01 -2.071923315525054932e-01 1.143057271838188171e-01 -1.399345695972442627e-01 1.690029799938201904e-01 5.063344910740852356e-02 -4.269590228796005249e-02 1.197861358523368835e-01 6.099277362227439880e-02 -3.854565024375915527e-01 2.730697989463806152e-01 -1.171408519148826599e-01 2.399481087923049927e-01 -3.205887228250503540e-02 -2.127929478883743286e-01 -2.200148440897464752e-02 -3.518156707286834717e-01 -1.499243080615997314e-01 1.661381423473358154e-01 3.078956305980682373e-01 3.112205862998962402e-01 -6.548085063695907593e-02 -2.963271737098693848e-02 1.920440495014190674e-01 -2.131113260984420776e-01 1.043894216418266296e-01 -4.447872191667556763e-02 -4.719616100192070007e-02 3.196417167782783508e-02 2.876447979360818863e-03
-2.591147124767303467e-01 7.138732355087995529e-03 1.859904229640960693e-01 -1.258276700973510742e-01 2.175142616033554077e-01 1.840102225542068481e-01 1.511757671833038330e-01 -1.024804040789604187e-01 -3.072010278701782227e-01 -4.428528249263763428e-02 2.321974337100982666e-01 -3.360927700996398926e-01 1.752976626157760620e-01 -2.622952125966548920e-02 2.497030347585678101e-01 5.130246654152870178e-02 1.398326009511947632e-01 2.599686942994594574e-02 -1.762785464525222778e-01 1.117297485470771790e-01 -2.015364542603492737e-02 2.126124501228332520e-01 -1.790509670972824097e-01 -1.258115917444229126e-01 1.258215606212615967e-01 2.645739316940307617e-01 -9.072306752204895020e-02 2.204703837633132935e-01 9.276149421930313110e-02 3.144433200359344482e-01 -2.851608395576477051e-02 -1.046677702106535435e-03
-2.032007277011871338e-01 3.013076186180114746e-01 1.104360967874526978e-01 2.831853628158569336e-01 -1.044694334268569946e-01 -1.011023521423339844e-01 -1.120331436395645142e-01 -3.524232804775238037e-01 1.301903277635574341e-01 -7.584479451179504395e-02 -8.603518456220626831e-02 -3.694642484188079834e-01 1.428138315677642822e-01 1.155230849981307983e-01 -6.304216384887695312e-02 -1.096428409218788147e-01 1.648859977722167969e-01 -3.191237747669219971e-01 1.446053534746170044e-01 -1.294159442186355591e-01 2.153853476047515869e-01 1.274344474077224731e-01 1.392720490694046021e-01 -1.554115265607833862e-01 -1.941580772399902344e-01 4.923997819423675537e-02 -3.536873683333396912e-02 6.681078672409057617e-02 1.345676183700561523e-01 -2.485043406486511230e-01 4.891490936279296875e-02 -1.845052465796470642e-02
-1.794669628143310547e-01 1.770731508731842041e-01 8.819726109504699707e-02 -1.764501929283142090e-01 -3.217142447829246521e-02 -7.827808707952499390e-02 1.849250495433807373e-01 4.468218609690666199e-02 -1.459611654281616211e-01 1.252109706401824951e-01 -7.229194790124893188e-02 -2.945268452167510986e-01 -8.852437883615493774e-02 -6.598249822854995728e-02 2.756156399846076965e-02 4.266876354813575745e-02 -8.054292201995849609e-02 -6.225999444723129272e-02 -2.923409044742584229e-01 -2.472767382860183716e-01 -4.675169289112091064e-02 3.037704229354858398e-01 2.224327325820922852e-01 -1.406737416982650757e-01 6.578092277050018311e-02 7.488729804754257202e-02 -2.115839868783950806e-01 1.323807332664728165e-02 2.414269745349884033e-01 3.695107996463775635e-01 -8.943740278482437134e-02 -3.633720278739929199e-01
5.496280640363693237e-02 1.519760042428970337e-01 -4.533657431602478027e-02 -3.203727304935455322e-01 1.991586014628410339e-02 -2.610341608524322510e-01 2.671828866004943848e-01 -2.470313757658004761e-01 -2.431869320571422577e-02 -2.930110692977905273e-01 1.564469337463378906e-01 1.762966811656951904e-02 1.857411414384841919e-01 -2.709279395639896393e-02 -8.256337046623229980e-02 -2.765007317066192627e-01 2.766147814691066742e-02 5.846940726041793823e-02 -1.204069778323173523e-01 -9.355087578296661377e-02 -6.110669299960136414e-02 3.934952020645141602e-01 -9.557025879621505737e-02 -7.708410173654556274e-02 2.106127738952636719e-01 2.352935522794723511e-01 -2.742277979850769043e-01 6.534566730260848999e-02 1.687194257974624634e-01 -1.537264138460159302e-01 -7.825856655836105347e-02 -3.075287444517016411e-03
-1.611634157598018646e-02 1.218123212456703186e-01 -3.519896045327186584e-02 -1.243501380085945129e-01 -8.985526859760284424e-02 8.399383723735809326e-02 2.935709357261657715e-01 -2.043176740407943726e-01 -3.757675290107727051e-01 -4.053717479109764099e-02 -1.851530373096466064e-01 -2.594424188137054443e-01 4.780902713537216187e-02 4.439353942871093750e-02 -5.741225555539131165e-02 1.764425486326217651e-01 2.008040808141231537e-02 -1.863012462854385376e-01 -2.822278738021850586e-01 -3.222640976309776306e-02 -7.859013974666595459e-02 2.436868250370025635e-01 -8.915406465530395508e-02 -1.455845683813095093e-01 3.156042890623211861e-03 5.938740447163581848e-02 -3.197381496429443359e-01 1.619191467761993408e-01 2.715213596820831299e-01 1.810842901468276978e-01 -1.417359262704849243e-01 -2.700429260730743408e-01
8.872554451227188110e-02 2.533239871263504028e-02 2.106361240148544312e-01 -3.648785874247550964e-02 -1.274930536746978760e-01 6.055302545428276062e-02 -4.204541817307472229e-02 -3.371654748916625977e-01 -2.307727634906768799e-01 -1.858797222375869751e-01 -1.669484972953796387e-01 -4.810857027769088745e-02 -1.707159876823425293e-01 -5.701030790805816650e-02 1.923456788063049316e-01 -2.197056263685226440e-02 -5.902628228068351746e-02 -9.290481358766555786e-02 -1.735370159149169922e-01 2.250282168388366699e-01 1.173272654414176941e-01 2.426806092262268066e-01 -3.146858513355255127e-02 -1.234768107533454895e-01 5.033390969038009644e-02 -1.397688835859298706e-01 -3.670918345451354980e-01 1.526904702186584473e-01 2.213317453861236572e-01 3.223592042922973633e-01 -8.053250494413077831e-04 -3.282412290573120117e-01
-9.798786789178848267e-02 1.398263275623321533e-01 8.714781701564788818e-02 -9.016252309083938599e-02 -1.564013063907623291e-01 -2.603077888488769531e-01 2.490970045328140259e-01 -1.941609233617782593e-01 -7.995790988206863403e-02 -3.454018831253051758e-01 4.438624903559684753e-02 2.442805916070938110e-01 9.047666937112808228e-02 -2.504555583000183105e-01 3.885239958763122559e-01 -4.822199419140815735e-02 -1.741822436451911926e-02 -2.313401252031326294e-01 3.847825108096003532e-03 3.622531890869140625e-02 1.716255247592926025e-01 3.987277150154113770e-01 1.081260293722152710e-02 7.523303851485252380e-03 3.153016418218612671e-02 -1.767166554927825928e-01 -7.749134092591702938e-04 1.506347209215164185e-01 1.131597459316253662e-01 -1.703180819749832153e-01 -1.055247932672500610e-01 -1.340808958048000932e-04
2.116702347993850708e-01 4.211209341883659363e-02 1.290052384138107300e-01 -1.102777197957038879e-01 -4.084508121013641357e-02 -2.564907371997833252e-01 1.224991828203201294e-01 -1.486267745494842529e-01 -1.442419132217764854e-03 -2.112957686185836792e-01 3.045060038566589355e-01 -2.306013554334640503e-01 -1.190110892057418823e-01 1.801510341465473175e-02 9.504725039005279541e-02 3.075417317450046539e-02 -8.511740714311599731e-02 -3.071331381797790527e-01 2.747048437595367432e-02 -1.039611026644706726e-01 2.319859117269515991e-01 1.254987865686416626e-01 2.686763107776641846e-01 -8.479210734367370605e-02 2.113375812768936157e-01 2.408390641212463379e-01 2.719477713108062744e-01 2.625318765640258789e-01 2.632899880409240723e-01 5.344539508223533630e-02 -6.193922460079193115e-02 -1.463138312101364136e-01
2.316704243421554565e-01 1.349678784608840942e-01 1.453692466020584106e-02 -4.287401586771011353e-02 2.886312641203403473e-02 -1.283860057592391968e-01 2.229700237512588501e-01 -1.777935922145843506e-01 7.904013246297836304e-02 -1.711471974849700928e-01 1.778588742017745972e-01 -4.036362841725349426e-02 6.793366372585296631e-02 -7.110923528671264648e-02 -6.916503421962261200e-03 -1.454875320196151733e-01 2.427904158830642700e-01 -2.752506732940673828e-01 2.606583833694458008e-01 1.386151462793350220e-01 1.251719146966934204e-01 2.148979157209396362e-01 1.808183789253234863e-01 -4.235844016075134277e-01 -8.501947671175003052e-02 1.590326279401779175e-01 7.503411173820495605e-02 1.527308970689773560e-01 -4.308287519961595535e-03 -2.999598085880279541e-01 -4.358109831809997559e-02 -2.802278697490692139e-01
1.840933561325073242e-01 2.337350398302078247e-01 3.063867688179016113e-01 -1.287695169448852539e-01 2.832138836383819580e-01 7.662213593721389771e-02 5.751320719718933105e-02 -2.004941552877426147e-01 -4.334564507007598877e-02 -6.962505728006362915e-02 -2.488353103399276733e-02 9.241791814565658569e-02 -3.753754869103431702e-02 1.434066146612167358e-01 5.635696649551391602e-02 -9.853953123092651367e-02 -1.502600312232971191e-01 -2.012595385313034058e-01 -2.162492275238037109e-02 8.361462503671646118e-02 -1.601397842168807983e-01 3.870817124843597412e-01 2.074474934488534927e-03 -2.330207973718643188e-01 5.357979238033294678e-02 1.785180121660232544e-01 1.103441864252090454e-01 -8.587945997714996338e-02 3.009221255779266357e-01 4.388459492474794388e-03 -2.067851126194000244e-01 -3.643385767936706543e-01
-7.075121253728866577e-02 2.556647360324859619e-01 4.943957179784774780e-02 1.361470669507980347e-01 -9.062512964010238647e-02 1.184742823243141174e-01 4.315028190612792969e-01 -2.331155352294445038e-02 -1.577109545469284058e-01 -1.610502786934375763e-02 1.017672382295131683e-02 -9.087358415126800537e-02 8.724079281091690063e-02 5.401116609573364258e-02 1.054556444287300110e-01 1.691435873508453369e-01 -1.259563714265823364e-01 -2.872967422008514404e-01 -5.344055593013763428e-02 7.799166440963745117e-02 -2.216774076223373413e-01 4.026435017585754395e-01 5.135764554142951965e-02 1.678240597248077393e-01 -2.748052179813385010e-01 1.220555827021598816e-01 -2.427418231964111328e-01 2.683078646659851074e-01 -2.991515956819057465e-02 -4.163483530282974243e-02 4.377485439181327820e-02 -2.015666663646697998e-01
2.315180897712707520e-01 1.564041674137115479e-01 1.585352569818496704e-01 8.697041869163513184e-02 1.735585927963256836e-01 1.737456321716308594e-01 -5.695500969886779785e-02 -1.973320692777633667e-01 8.136120438575744629e-02 -1.856080293655395508e-01 3.118426203727722168e-01 -6.412218511104583740e-02 8.078613877296447754e-02 -1.569933891296386719e-01 -1.855650544166564941e-01 -1.396570950746536255e-01 -6.138253957033157349e-02 6.246875226497650146e-02 -3.296598196029663086e-01 -8.644760400056838989e-02 9.089358896017074585e-02 2.375247478485107422e-01 5.144349485635757446e-02 -3.885722532868385315e-02 7.344391196966171265e-02 3.037322461605072021e-01 -1.854437738656997681e-01 2.807746827602386475e-01 3.711180761456489563e-02 -2.277126759290695190e-01 -2.260320587083697319e-03 -3.200704753398895264e-01
1.633832752704620361e-01 1.963015198707580566e-01 2.052955329418182373e-01 -1.181315854191780090e-01 -8.980876952409744263e-02 -1.298411190509796143e-01 5.349447578191757202e-02 1.675967313349246979e-02 -1.154976561665534973e-01 -9.483022242784500122e-02 1.182054262608289719e-02 -3.043131828308105469e-01 1.306604593992233276e-01 1.660578325390815735e-02 -1.009428128600120544e-01 -1.574804484844207764e-01 2.402905523777008057e-01 1.650086641311645508e-01 1.493047922849655151e-01 -1.750547289848327637e-01 1.561697870492935181e-01 1.527426242828369141e-01 5.999516323208808899e-02 -2.589710056781768799e-01 1.501637995243072510e-01 -4.943892359733581543e-02 -2.980976402759552002e-01 4.952369332313537598e-01 6.522711366415023804e-02 3.509441018104553223e-02 -2.488962858915328979e-01 -1.866855472326278687e-02
8.150444924831390381e-02 1.817323416471481323e-01 1.382145881652832031e-01 6.955021619796752930e-02 2.686648368835449219e-01 9.136996418237686157e-02 1.932962536811828613e-01 3.723833709955215454e-02 1.124618388712406158e-02 -2.969127893447875977e-01 2.721715867519378662e-01 -1.363860666751861572e-01 4.671304672956466675e-02 -2.311946600675582886e-01 1.396246701478958130e-01 -4.185996204614639282e-02 1.762574352324008942e-02 -7.590953260660171509e-02 2.084023058414459229e-01 -7.360374182462692261e-02 9.381914138793945312e-02 2.092372924089431763e-01 2.510985732078552246e-01 -2.271638065576553345e-01 -1.838023662567138672e-01 2.717767357826232910e-01 3.047417998313903809e-01 2.679050266742706299e-01 2.209202945232391357e-01 7.648176699876785278e-02 -1.006863042712211609e-01 -5.504744127392768860e-03
1.682172417640686035e-01 6.382992956787347794e-03 -5.734091973863542080e-04 8.960925787687301636e-02 7.705924659967422485e-02 2.108329348266124725e-02 1.641279906034469604e-01 -2.065021097660064697e-01 9.903485327959060669e-02 -4.084736704826354980e-01 2.435836344957351685e-01 -1.802409589290618896e-01 2.121782451868057251e-01 -7.558540999889373779e-02 4.182357192039489746e-01 -3.696282953023910522e-02 1.171532720327377319e-01 6.083235517144203186e-02 1.989764273166656494e-01 -1.447250694036483765e-01 6.731131672859191895e-02 1.862295418977737427e-01 7.581450790166854858e-02 -2.628718614578247070e-01 -6.746771931648254395e-02 3.470360040664672852e-01 1.913262307643890381e-01 6.471019238233566284e-02 1.679213792085647583e-01 -5.751664191484451294e-02 4.167822748422622681e-02 -3.352231532335281372e-02
-1.751679182052612305e-01 1.851118728518486023e-02 2.658914923667907715e-01 -2.380202151834964752e-02 1.282718218863010406e-02 -7.387751340866088867e-02 3.508590161800384521e-01 2.473742328584194183e-02 1.601870954036712646e-01 8.490566164255142212e-02 2.329288423061370850e-01 -3.429478406906127930e-01 1.297500282526016235e-01 7.845119386911392212e-02 2.172190696001052856e-01 1.215158253908157349e-01 4.544313624501228333e-02 -3.612390533089637756e-02 3.722305968403816223e-02 2.479392476379871368e-02 2.170213265344500542e-03 2.848883867263793945e-01 -1.537250876426696777e-01 -2.798271179199218750e-01 2.193111181259155273e-01 4.117440283298492432e-01 -3.207941725850105286e-02 1.480059977620840073e-02 1.848052740097045898e-01 -1.899919956922531128e-01 1.495569944381713867e-02 2.951491065323352814e-02
-1.904597133398056030e-01 -9.097225964069366455e-02 1.875530928373336792e-01 6.409575790166854858e-02 2.449174970388412476e-01 1.092298626899719238e-01 5.567075312137603760e-02 -3.005528151988983154e-01 1.706125587224960327e-01 -1.029073745012283325e-01 1.046729683876037598e-01 2.996717579662799835e-02 -1.912917569279670715e-02 -1.706669032573699951e-01 -4.564935341477394104e-02 -2.778362296521663666e-02 1.910020858049392700e-01 -3.676519095897674561e-01 -1.451106220483779907e-01 1.347608864307403564e-01 1.153675690293312073e-01 2.640939652919769287e-01 2.488955557346343994e-01 8.805925399065017700e-02 -1.987520456314086914e-01 1.395179610699415207e-02 -1.020406093448400497e-02 2.246119529008865356e-01 3.491887450218200684e-01 -2.946735918521881104e-01 -4.981372505426406860e-03 -6.517716497182846069e-02
3.237146511673927307e-02 3.296802043914794922e-01 2.538125514984130859e-01 -4.929452016949653625e-02 1.960261352360248566e-02 8.791909366846084595e-02 -1.615200005471706390e-02 -4.849306493997573853e-02 -4.515163972973823547e-02 -2.642062008380889893e-01 4.690608009696006775e-02 -1.637166589498519897e-01 -2.445097453892230988e-02 -8.172976970672607422e-02 -9.656928479671478271e-02 -1.490909606218338013e-01 1.887830048799514771e-01 2.316540032625198364e-01 4.593235254287719727e-02 -1.022458821535110474e-01 -3.202656805515289307e-01 2.185962349176406860e-01 3.716253340244293213e-01 -1.763016916811466217e-02 -5.541650578379631042e-02 2.004720568656921387e-01 -1.317669153213500977e-01 3.336259722709655762e-01 2.783417999744415283e-01 1.315790861845016479e-01 -1.200417354702949524e-01 3.527309745550155640e-02
-1.959409117698669434e-01 1.440879851579666138e-01 1.302143633365631104e-01 1.685624122619628906e-01 2.660622000694274902e-01 7.970583438873291016e-02 -6.275983899831771851e-02 -7.108854502439498901e-02 -1.715713143348693848e-01 -7.071101665496826172e-02 3.554473221302032471e-01 -3.064320981502532959e-01 2.230672687292098999e-01 5.559484288096427917e-02 -3.723249584436416626e-02 -3.972712531685829163e-02 1.758093684911727905e-01 -7.084561139345169067e-02 -6.599963642656803131e-03 2.441233247518539429e-01 4.322961717844009399e-02 1.250248998403549194e-01 8.299011737108230591e-02 -3.508897125720977783e-01 -3.583725914359092712e-02 2.374736964702606201e-01 -6.570583581924438477e-02 -8.467493951320648193e-02 2.127566635608673096e-01 7.762751728296279907e-02 -3.520427644252777100e-01 -1.066691726446151733e-01
-2.778292596340179443e-01 2.757163941860198975e-01 -1.336471140384674072e-01 -8.949968963861465454e-02 5.582122504711151123e-02 1.250621583312749863e-02 1.349364370107650757e-01 -3.073680698871612549e-01 -1.966224461793899536e-01 -1.872094124555587769e-01 -1.058124601840972900e-01 -4.402895271778106689e-02 8.620569109916687012e-02 -1.239541545510292053e-01 2.453013807535171509e-01 -2.953273653984069824e-01 1.228129044175148010e-01 1.480016708374023438e-01 -1.240005418658256531e-01 7.893883436918258667e-02 1.493505835533142090e-01 5.075353384017944336e-01 3.091520257294178009e-02 2.090710960328578949e-02 7.706361263990402222e-02 5.599310994148254395e-02 -2.117542475461959839e-01 -2.008020645007491112e-03 1.002163887023925781e-01 1.393392682075500488e-01 -1.211306154727935791e-01 -9.999866783618927002e-02
-4.639628902077674866e-02 2.423254996538162231e-01 -1.018538996577262878e-01 -2.490167617797851562e-01 9.992830455303192139e-03 -1.593184173107147217e-01 -1.290020626038312912e-02 -2.662444710731506348e-01 1.401844173669815063e-01 -1.295094341039657593e-01 2.859881818294525146e-01 -1.049945428967475891e-01 2.546449890360236168e-03 6.058936938643455505e-02 2.621026039123535156e-01 -1.406825706362724304e-02 -1.466275602579116821e-01 -1.645165681838989258e-01 -1.790471561253070831e-02 -4.304515197873115540e-02 1.832366585731506348e-01 3.555692136287689209e-01 -9.300150722265243530e-02 -1.128823012113571167e-01 3.891237676143646240e-01 1.186270490288734436e-01 -6.481641530990600586e-02 -4.146852344274520874e-02 3.213296830654144287e-01 -1.201992779970169067e-01 -2.171150594949722290e-01 -3.311353269964456558e-03
-6.210518628358840942e-02 -1.543151438236236572e-01 7.239549607038497925e-02 7.061315327882766724e-02 5.573372915387153625e-02 -1.805795133113861084e-01 8.290247619152069092e-02 -2.452940642833709717e-01 1.394194513559341431e-01 -3.454327583312988281e-01 1.519292294979095459e-01 -1.354183405637741089e-01 -9.174809604883193970e-02 3.319841921329498291e-01 1.906130909919738770e-01 -8.439971506595611572e-02 1.732477992773056030e-01 -1.926140636205673218e-01 -6.740576354786753654e-04 -8.571269921958446503e-03 -9.652640670537948608e-02 3.000640571117401123e-01 1.129605323076248169e-01 -1.120213791728019714e-01 3.005891144275665283e-01 1.894569993019104004e-01 2.007653117179870605e-01 2.642675638198852539e-01 2.204964309930801392e-01 9.379181265830993652e-02 -1.048287004232406616e-01 -1.429164111614227295e-01
-6.276986002922058105e-02 -1.484701484441757202e-01 1.476443856954574585e-01 6.197953224182128906e-02 2.598622441291809082e-02 -2.519986331462860107e-01 6.604576110839843750e-02 -4.385953545570373535e-01 9.666927903890609741e-02 -2.443488836288452148e-01 1.782927066087722778e-01 -1.090760827064514160e-01 -9.092278778553009033e-02 3.510823547840118408e-01 5.555254966020584106e-02 -1.221322715282440186e-01 3.702236711978912354e-01 -1.379851102828979492e-01 4.061265848577022552e-03 -2.849661931395530701e-02 3.876395523548126221e-02 2.563873827457427979e-01 4.819362610578536987e-02 1.740168966352939606e-02 1.495726108551025391e-01 7.248903810977935791e-02 1.155620366334915161e-01 3.027490377426147461e-01 1.854942291975021362e-01 1.453422456979751587e-01 -2.755885384976863861e-02 -9.735243767499923706e-02
-1.641401052474975586e-01 2.102935016155242920e-01 3.622018545866012573e-02 3.019596338272094727e-01 -1.168472766876220703e-01 9.434197098016738892e-02 2.542184107005596161e-02 -3.226811289787292480e-01 1.394230574369430542e-01 -2.704712748527526855e-01 1.542348694056272507e-02 -3.660576045513153076e-01 6.511458009481430054e-02 5.948922596871852875e-03 1.575656533241271973e-01 9.651294350624084473e-02 4.297535121440887451e-02 -8.368642628192901611e-02 8.948101103305816650e-02 -7.675454020500183105e-02 3.085914766415953636e-03 4.157876372337341309e-01 2.315996140241622925e-01 -1.299026161432266235e-01 1.136208623647689819e-01 -3.069705963134765625e-01 3.470979630947113037e-02 -1.146565452218055725e-01 2.100652605295181274e-01 2.072635851800441742e-02 -8.041272871196269989e-03 -1.072842851281166077e-01
-7.277677953243255615e-02 2.653381414711475372e-02 9.244875609874725342e-02 -1.365462243556976318e-01 -3.917354717850685120e-02 -1.965261809527873993e-02 3.378874659538269043e-01 -3.075464069843292236e-01 -8.651912212371826172e-02 -4.795479401946067810e-02 1.932667568325996399e-03 -1.005576327443122864e-01 -1.036942936480045319e-02 -9.012036025524139404e-02 2.422582916915416718e-02 -6.744211073964834213e-03 3.256354108452796936e-02 -7.734762132167816162e-02 3.495197370648384094e-02 9.800253063440322876e-02 -8.423836529254913330e-02 4.660687148571014404e-01 3.313977122306823730e-01 -1.383586972951889038e-01 3.416118025779724121e-01 -2.048526108264923096e-01 -1.778927631676197052e-02 3.321919441223144531e-01 5.314465612173080444e-02 -2.266515977680683136e-02 -2.093371003866195679e-01 1.993180364370346069e-01
-2.112415283918380737e-01 2.816743403673171997e-02 1.117386817932128906e-01 8.292438089847564697e-02 -7.384000718593597412e-02 -9.983954578638076782e-02 1.876752525568008423e-01 -2.742622494697570801e-01 -5.367518961429595947e-02 -3.033859729766845703e-01 -1.176166683435440063e-01 6.706785410642623901e-02 9.425307065248489380e-02 -2.011540830135345459e-01 4.165532588958740234e-01 -1.210390776395797729e-01 1.230647414922714233e-01 -1.879696995019912720e-01 1.166950818151235580e-02 -2.050674706697463989e-01 2.001709342002868652e-01 2.460866868495941162e-01 1.644747257232666016e-01 3.463264554738998413e-03 -5.702998489141464233e-02 1.044662222266197205e-01 -1.201176047325134277e-01 -6.828084588050842285e-02 2.844689786434173584e-01 -5.252364091575145721e-03 -3.033740222454071045e-01 1.788590401411056519e-01
1.369712799787521362e-01 -1.204162538051605225e-01 2.662323713302612305e-01 5.808451771736145020e-02 -5.932211130857467651e-02 -4.136946052312850952e-02 2.051083594560623169e-01 -2.378894537687301636e-01 -2.061654999852180481e-02 1.345640122890472412e-01 3.103006817400455475e-02 -3.078552186489105225e-01 -2.955285832285881042e-02 6.332213431596755981e-02 1.206778828054666519e-02 -3.277139961719512939e-01 -2.258985638618469238e-01 -1.085886731743812561e-01 9.376043826341629028e-02 6.151472404599189758e-02 -4.889653529971837997e-03 2.795867919921875000e-01 2.076881080865859985e-01 -6.202232558280229568e-03 -1.043755561113357544e-01 1.488927155733108521e-01 -2.414277195930480957e-01 1.677843928337097168e-02 3.381753861904144287e-01 -2.454547137022018433e-01 -2.022107541561126709e-01 -2.408411055803298950e-01
-1.260079145431518555e-01 7.799246907234191895e-02 1.694511175155639648e-01 9.063583612442016602e-02 -8.265484869480133057e-02 8.241352438926696777e-02 -8.129304647445678711e-02 -3.471847474575042725e-01 -1.038600131869316101e-01 9.861721098423004150e-02 3.490967676043510437e-02 -1.028507202863693237e-02 -1.792648136615753174e-01 5.373966880142688751e-03 5.973885208368301392e-02 -5.799111723899841309e-02 -9.448660537600517273e-03 -3.842773735523223877e-01 2.223930554464459419e-03 1.974978893995285034e-01 -3.595893085002899170e-02 3.949607014656066895e-01 1.431752443313598633e-01 -1.524516195058822632e-01 1.925826817750930786e-01 -1.127442717552185059e-01 -2.028204053640365601e-01 4.059674739837646484e-01 2.085269242525100708e-01 1.499388217926025391e-01 -4.860981926321983337e-02 1.659474372863769531e-01
4.364375025033950806e-02 1.130728945136070251e-01 5.513048544526100159e-02 7.221129722893238068e-03 -5.446050688624382019e-02 -1.285691857337951660e-01 2.015755176544189453e-01 1.214855685830116272e-01 1.878070980310440063e-01 -8.459232002496719360e-02 2.082969248294830322e-01 -3.402850627899169922e-01 6.490232050418853760e-02 3.194693326950073242e-01 1.607134640216827393e-01 2.340160757303237915e-01 5.938570946455001831e-02 -1.899433508515357971e-02 -4.895711317658424377e-03 2.396794222295284271e-02 1.944031119346618652e-01 4.340037703514099121e-01 2.498652487993240356e-01 -1.260682940483093262e-01 -8.348676562309265137e-02 1.063936129212379456e-01 -8.211328834295272827e-02 8.072522282600402832e-02 3.300629854202270508e-01 -1.529280990362167358e-01 1.042933613061904907e-01 -1.874527484178543091e-01
-1.423174291849136353e-01 1.128993704915046692e-01 1.904788166284561157e-01 6.301651895046234131e-02 5.133352428674697876e-02 -2.054182589054107666e-01 2.708216607570648193e-01 -1.020672470331192017e-01 2.166485041379928589e-01 -4.532845690846443176e-02 2.871616780757904053e-01 -3.951145708560943604e-01 4.847450926899909973e-02 -5.539216473698616028e-02 2.030511051416397095e-01 6.033458188176155090e-02 -7.420170307159423828e-02 -2.606684565544128418e-01 3.198829889297485352e-01 5.132873728871345520e-02 1.086476445198059082e-01 1.817919015884399414e-01 1.093338057398796082e-01 -1.359080672264099121e-01 9.000992774963378906e-02 1.992290914058685303e-01 1.823442876338958740e-01 4.372963681817054749e-02 2.913082838058471680e-01 3.840732388198375702e-03 1.599055379629135132e-01 1.149079725146293640e-01
-6.024422496557235718e-02 1.480976492166519165e-01 3.777467012405395508e-01 2.214462012052536011e-01 -9.263435751199722290e-02 1.167309358716011047e-01 2.233365178108215332e-01 -2.567997872829437256e-01 1.796665191650390625e-01 -1.055754050612449646e-01 7.725130766630172729e-02 -5.272639542818069458e-02 -5.597884207963943481e-02 -7.733367383480072021e-02 -5.990014225244522095e-02 2.530838549137115479e-02 -1.249565631151199341e-01 -7.651612162590026855e-02 2.511942200362682343e-02 -6.472742557525634766e-02 1.558553278446197510e-01 3.980989456176757812e-01 8.884813636541366577e-02 -2.127137780189514160e-01 4.686572030186653137e-02 2.848024964332580566e-01 -2.287603318691253662e-01 3.366500884294509888e-02 2.702830731868743896e-01 -1.203083470463752747e-01 2.176238149404525757e-01 2.128205001354217529e-01
3.316803649067878723e-02 1.583026647567749023e-01 8.981180191040039062e-02 -4.233519360423088074e-02 -1.194867417216300964e-01 -1.274591088294982910e-01 2.419377304613590240e-02 -3.261256515979766846e-01 -2.944257557392120361e-01 -1.793693453073501587e-01 -1.631175577640533447e-01 -1.706001907587051392e-01 -2.244443297386169434e-01 -1.828741878271102905e-01 2.964393198490142822e-01 -2.217165678739547729e-01 5.227865651249885559e-03 -1.095562875270843506e-01 1.439170688390731812e-01 3.199011981487274170e-01 1.614418625831604004e-01 2.820319831371307373e-01 1.064217537641525269e-01 -1.415668725967407227e-01 1.829122900962829590e-01 -4.569168761372566223e-02 6.695700436830520630e-02 8.065236359834671021e-02 1.819185912609100342e-01 1.595493257045745850e-01 -2.153325527906417847e-01 -8.711405098438262939e-02
-8.940190821886062622e-02 1.177506297826766968e-01 5.995203554630279541e-02 2.901729010045528412e-02 3.939785435795783997e-02 1.715526580810546875e-01 2.892692983150482178e-01 -2.549105584621429443e-01 -2.053407430648803711e-01 -1.240199357271194458e-01 2.414949089288711548e-01 1.788879483938217163e-01 1.540068238973617554e-01 -3.702706471085548401e-02 1.354741305112838745e-01 -7.599150389432907104e-02 1.938676461577415466e-02 -2.730579674243927002e-01 -4.893632605671882629e-02 9.062457829713821411e-02 1.393870711326599121e-01 2.126751393079757690e-01 -1.145532075315713882e-02 -1.418095678091049194e-01 1.296662241220474243e-01 -1.033643484115600586e-01 -1.200541108846664429e-01 4.423488974571228027e-01 -3.334680572152137756e-02 4.061864614486694336e-01 -4.904748126864433289e-02 -1.430059969425201416e-01
1.179918274283409119e-02 1.653904467821121216e-01 8.156789839267730713e-02 1.612431854009628296e-01 -1.340803205966949463e-01 -5.763727313023991883e-05 2.084462791681289673e-01 -1.765573322772979736e-01 -1.130400598049163818e-01 -3.857562839984893799e-01 -2.715154550969600677e-02 -3.148887455463409424e-01 3.315642476081848145e-01 -1.031446531414985657e-01 9.446019679307937622e-02 -1.871786117553710938e-01 -1.157187856733798981e-02 -4.105738401412963867e-01 -1.287016719579696655e-01 4.713235050439834595e-02 1.363212801516056061e-02 -7.642590999603271484e-02 -8.679503574967384338e-03 -7.126998901367187500e-02 -1.085326224565505981e-01 2.447911351919174194e-02 -2.888956964015960693e-01 1.632028967142105103e-01 2.353784292936325073e-01 -1.800730675458908081e-01 -6.052191555500030518e-02 -9.276611357927322388e-02
-6.175909936428070068e-02 6.399773992598056793e-04 7.458428293466567993e-02 5.773743242025375366e-02 -1.729338914155960083e-01 -3.403893709182739258e-01 3.702667653560638428e-01 -8.228465914726257324e-02 2.685044705867767334e-01 -4.346995800733566284e-02 2.918362431228160858e-02 -6.393678486347198486e-02 2.628514729440212250e-02 -1.436842978000640869e-01 -9.977826476097106934e-02 3.487888351082801819e-02 -1.502779573202133179e-01 1.063526868820190430e-01 -2.020310796797275543e-02 -6.893708556890487671e-02 1.555474698543548584e-01 2.909120321273803711e-01 3.581985831260681152e-01 -1.556870937347412109e-01 1.325750201940536499e-01 1.814083009958267212e-01 -8.755520731210708618e-02 2.007206678390502930e-01 2.926805913448333740e-01 1.028060540556907654e-01 2.262355387210845947e-01 -1.998491734266281128e-01
8.311719447374343872e-02 -3.047386929392814636e-02 8.910446614027023315e-02 -4.826536029577255249e-02 1.570329666137695312e-01 -1.634668856859207153e-01 1.262737363576889038e-01 -2.714959383010864258e-01 2.631068788468837738e-02 -3.072754740715026855e-01 1.641896069049835205e-01 -1.466567516326904297e-01 -6.902348995208740234e-02 3.595614135265350342e-01 1.766613721847534180e-01 -1.097849383950233459e-01 3.225024044513702393e-01 -1.632610708475112915e-01 -7.225303445011377335e-03 -7.061766833066940308e-02 5.318981036543846130e-02 2.978219985961914062e-01 1.051387414336204529e-01 -1.595970541238784790e-01 6.970470398664474487e-02 2.189846187829971313e-01 2.422982752323150635e-01 2.353576421737670898e-01 6.319119781255722046e-02 1.468670368194580078e-01 -1.120636388659477234e-01 -2.262315899133682251e-01
-5.943173076957464218e-03 1.926701217889785767e-01 1.458580344915390015e-01 1.993620246648788452e-01 -9.492386132478713989e-02 -1.683093756437301636e-01 -5.041944608092308044e-02 -2.887436449527740479e-01 -2.024846151471138000e-02 5.017868429422378540e-02 -1.057530492544174194e-01 1.051974017173051834e-03 3.955480828881263733e-02 -1.062993854284286499e-01 1.338009536266326904e-01 8.990044891834259033e-02 1.867452710866928101e-01 -9.259937703609466553e-02 1.912268698215484619e-01 1.755964457988739014e-01 -7.600989192724227905e-03 5.784322619438171387e-01 2.647608816623687744e-01 -2.676833868026733398e-01 2.014774382114410400e-01 -1.945517063140869141e-01 -6.075065582990646362e-02 9.479804337024688721e-02 1.405089646577835083e-01 1.462984383106231689e-01 -4.839899018406867981e-02 -6.126987189054489136e-02
1.586300432682037354e-01 -5.240017175674438477e-02 -1.638099364936351776e-02 -1.317774802446365356e-01 5.672774463891983032e-02 -2.936272919178009033e-01 8.432774245738983154e-02 -3.064821064472198486e-01 3.933004289865493774e-02 -2.321846187114715576e-01 1.282248795032501221e-01 -6.252492964267730713e-02 1.078225020319223404e-02 3.131331205368041992e-01 1.923741251230239868e-01 -1.411854177713394165e-01 2.002251297235488892e-01 -1.464611142873764038e-01 1.403012573719024658e-01 -6.299651414155960083e-02 9.646151214838027954e-02 3.276600241661071777e-01 2.579437494277954102e-01 6.678169965744018555e-02 1.632667481899261475e-01 1.607132405042648315e-01 -7.137779146432876587e-02 3.515150845050811768e-01 2.344131916761398315e-01 1.183626949787139893e-01 -7.292196899652481079e-02 -6.919729709625244141e-02
1.105145290493965149e-01 4.232744872570037842e-02 3.408517315983772278e-02 4.167801886796951294e-02 -8.170524239540100098e-02 -2.877943515777587891e-01 2.128202617168426514e-01 2.452480839565396309e-04 3.229439631104469299e-02 -9.893462061882019043e-02 1.042414605617523193e-01 -2.681266665458679199e-01 -2.932220399379730225e-01 2.337202429771423340e-01 9.080236405134201050e-02 3.186165392398834229e-01 2.329040020704269409e-01 -1.720612049102783203e-01 -5.236812401562929153e-03 -1.279794871807098389e-01 3.720084950327873230e-02 3.895645737648010254e-01 1.524471212178468704e-02 -2.614536881446838379e-01 -7.998810708522796631e-02 1.860824674367904663e-01 -8.269604295492172241e-02 3.266045749187469482e-01 9.320374578237533569e-02 9.910329431295394897e-02 3.160011023283004761e-02 -9.119080007076263428e-02
-2.914406359195709229e-01 -3.176868706941604614e-02 2.499510049819946289e-01 -1.411418169736862183e-01 -1.382784992456436157e-01 6.616950780153274536e-02 8.309358358383178711e-02 -4.776882827281951904e-01 -1.175418496131896973e-02 -3.367065787315368652e-01 -1.890681684017181396e-01 -4.351205658167600632e-03 2.016803473234176636e-01 1.824691891670227051e-02 -4.724024608731269836e-02 -5.826495215296745300e-02 -9.729630500078201294e-02 -1.718816608190536499e-01 2.487818710505962372e-02 1.027950793504714966e-01 2.331622391939163208e-01 3.389027416706085205e-01 -2.216713316738605499e-02 1.383231580257415771e-02 -2.411928959190845490e-02 1.390302926301956177e-01 -2.503640763461589813e-02 2.384116947650909424e-01 1.297145485877990723e-01 -7.916041463613510132e-02 5.537179857492446899e-02 2.313495427370071411e-01
-2.963726595044136047e-02 -8.122500777244567871e-02 1.095657423138618469e-01 5.680819600820541382e-02 -1.615378111600875854e-01 1.394033879041671753e-01 1.805892884731292725e-01 -2.140728235244750977e-01 -2.311359792947769165e-01 -2.656192183494567871e-01 -6.805134564638137817e-02 -1.366663277149200439e-01 -1.260391995310783386e-02 -1.590208709239959717e-01 1.677805483341217041e-01 -3.141998946666717529e-01 5.884291976690292358e-02 -9.621599316596984863e-02 9.401061572134494781e-03 1.902841776609420776e-01 -1.001197546720504761e-01 4.838674068450927734e-01 -7.697688788175582886e-02 -1.203122809529304504e-01 -1.739449203014373779e-01 -1.542952060699462891e-01 6.364845484495162964e-02 8.990693837404251099e-02 2.092106044292449951e-01 -1.314955204725265503e-01 -2.864659130573272705e-01 -1.755868792533874512e-01
-1.507196575403213501e-01 -7.497387379407882690e-02 1.541939377784729004e-01 1.061921194195747375e-01 -4.908839613199234009e-02 3.138407468795776367e-01 2.961484789848327637e-01 -4.046532511711120605e-02 -3.085108995437622070e-01 -3.963363170623779297e-01 1.077535450458526611e-01 -4.668289795517921448e-02 4.347877576947212219e-02 -2.516556084156036377e-01 2.135192155838012695e-01 3.941553831100463867e-02 -7.200205326080322266e-02 3.797648940235376358e-03 -9.438527631573379040e-04 9.219980239868164062e-02 -7.455785293132066727e-03 4.480758011341094971e-01 1.420472711324691772e-01 -5.440725944936275482e-03 -1.466169953346252441e-01 -1.797080188989639282e-01 -4.313680902123451233e-02 1.535234600305557251e-01 2.286913245916366577e-01 3.824830427765846252e-02 1.492402981966733932e-03 -1.499322149902582169e-02
-6.282784044742584229e-02 7.242230325937271118e-02 2.259994596242904663e-01 3.304520621895790100e-02 1.017092242836952209e-01 -1.095780543982982635e-02 1.283367127180099487e-01 -1.056532040238380432e-01 -5.525974184274673462e-02 -5.209287628531455994e-02 2.593136429786682129e-01 -4.554174840450286865e-01 1.719408184289932251e-01 -1.499418318271636963e-01 1.368927489966154099e-02 5.847906321287155151e-02 1.569263041019439697e-01 -1.471649706363677979e-01 5.255851894617080688e-02 2.364565385505557060e-03 8.517607301473617554e-02 1.068521216511726379e-01 3.700599968433380127e-01 -8.352227509021759033e-02 -2.716626822948455811e-01 9.676250815391540527e-02 3.247869014739990234e-01 3.388740122318267822e-01 6.457457691431045532e-02 1.777351349592208862e-01 -1.164348572492599487e-01 5.130207631736993790e-03
-1.999421231448650360e-02 1.474661380052566528e-01 4.900482892990112305e-01 1.183248460292816162e-01 1.917946338653564453e-01 -1.420377641916275024e-01 1.332565248012542725e-01 -1.344870924949645996e-01 -2.452361881732940674e-01 -3.385808691382408142e-02 -1.258366703987121582e-01 6.960431486368179321e-02 5.644714087247848511e-02 3.971795141696929932e-01 9.394539892673492432e-02 -1.259831637144088745e-01 1.004317402839660645e-01 -2.105622291564941406e-01 -7.211007177829742432e-02 -3.592514097690582275e-01 4.645748436450958252e-02 2.710352838039398193e-01 2.283027395606040955e-02 -1.007828786969184875e-01 -2.979850955307483673e-02 4.030409082770347595e-02 -5.234898254275321960e-02 1.684203147888183594e-01 1.562056094408035278e-01 -7.556272298097610474e-02 1.311102509498596191e-01 -8.602672815322875977e-02
1.495449990034103394e-01 6.591353565454483032e-02 1.846385002136230469e-01 9.052862226963043213e-02 1.463436037302017212e-01 -1.997556686401367188e-01 1.228735372424125671e-01 -3.303178250789642334e-01 -2.661681771278381348e-01 -2.387986034154891968e-01 -2.070197165012359619e-01 -7.364825904369354248e-02 9.028373658657073975e-02 -1.421416085213422775e-02 -3.218757808208465576e-01 -6.299009919166564941e-02 -1.354850828647613525e-01 1.133371666073799133e-01 1.440223306417465210e-01 -8.268469572067260742e-02 -4.514179751276969910e-02 3.164667487144470215e-01 4.553759098052978516e-01 -1.103603467345237732e-01 -1.018111854791641235e-01 8.923977613449096680e-02 -2.103231847286224365e-02 1.947011798620223999e-02 9.508127719163894653e-02 -1.347860880196094513e-02 6.273938925005495548e-04 -2.109794914722442627e-01
-2.410788387060165405e-01 2.682210505008697510e-01 1.745093464851379395e-01 -1.765325516462326050e-01 1.198056265711784363e-01 -3.970792144536972046e-02 1.547600701451301575e-02 -1.072255778126418591e-03 -9.514682739973068237e-02 -2.787362039089202881e-02 -2.523709274828433990e-02 -1.837885975837707520e-01 -5.573599413037300110e-02 -1.802957355976104736e-01 2.913355268537998199e-02 -2.238332629203796387e-01 9.549283236265182495e-02 -1.923971772193908691e-01 -2.238332629203796387e-01 8.599802106618881226e-02 2.369662970304489136e-01 3.063293695449829102e-01 -3.973995335400104523e-03 -3.451769053936004639e-01 3.407653272151947021e-01 4.681190848350524902e-02 -1.236626356840133667e-01 3.437089025974273682e-01 4.158314689993858337e-02 1.228722557425498962e-01 -9.174281358718872070e-02 -1.075740158557891846e-01
-7.339853793382644653e-02 1.971807479858398438e-01 1.193266957998275757e-01 -9.175195591524243355e-04 3.373334184288978577e-02 -2.061080187559127808e-01 2.720097601413726807e-01 -1.411570757627487183e-01 -3.321626409888267517e-02 -3.307090401649475098e-01 1.148356273770332336e-01 -1.237317174673080444e-01 1.108072996139526367e-01 8.190179616212844849e-02 1.427860856056213379e-01 2.382854521274566650e-01 4.718075320124626160e-02 3.503125160932540894e-02 3.165935575962066650e-01 1.092116311192512512e-01 2.151064872741699219e-01 1.895027011632919312e-01 9.014168381690979004e-02 -3.371929824352264404e-01 8.510117977857589722e-02 3.076064884662628174e-01 9.742777794599533081e-02 2.708492875099182129e-01 1.195101141929626465e-01 1.888885498046875000e-01 2.580996137112379074e-03 1.205612421035766602e-01
7.793872803449630737e-02 -2.733642049133777618e-02 2.100939452648162842e-01 5.828936025500297546e-02 2.076015174388885498e-01 -8.119791746139526367e-02 2.310707420110702515e-01 -6.998525559902191162e-02 -3.350709378719329834e-02 -9.766945242881774902e-02 9.145911782979965210e-02 -1.324473023414611816e-01 2.143239416182041168e-02 2.147228270769119263e-02 2.557843923568725586e-01 -1.363473385572433472e-01 3.114070296287536621e-01 -2.726704254746437073e-02 -4.019996821880340576e-01 -3.327158093452453613e-01 1.745263040065765381e-01 2.716124653816223145e-01 1.874504536390304565e-01 -2.862376868724822998e-01 -1.027181148529052734e-01 -5.541532859206199646e-02 -1.063832491636276245e-01 1.368997395038604736e-01 2.580742537975311279e-02 -2.368540167808532715e-01 -1.029258817434310913e-01 -1.174225658178329468e-01
-1.561479270458221436e-01 -6.447960436344146729e-02 -5.539548583328723907e-03 2.419338673353195190e-01 3.765275329351425171e-02 9.662459790706634521e-02 1.259452402591705322e-01 -3.896883428096771240e-01 -9.345203638076782227e-02 5.961250141263008118e-02 -3.530877456068992615e-02 -2.778814733028411865e-01 1.119590252637863159e-01 6.113879382610321045e-02 2.853051424026489258e-01 2.018207907676696777e-01 -1.157048791646957397e-01 -5.240753293037414551e-03 -3.317401707172393799e-01 1.289583295583724976e-01 -2.633273415267467499e-02 3.015068769454956055e-01 -5.004958808422088623e-02 -2.156987488269805908e-01 1.472841501235961914e-01 2.120434790849685669e-01 7.087532430887222290e-02 2.131553292274475098e-01 9.945241361856460571e-02 -5.005779862403869629e-02 -9.142089635133743286e-02 -2.944037616252899170e-01
1.254144776612520218e-02 2.311251163482666016e-01 3.676373884081840515e-02 -1.375518292188644409e-01 1.340337693691253662e-01 1.810105592012405396e-01 1.379040330648422241e-01 -2.243770658969879150e-01 -2.904709875583648682e-01 -3.350273147225379944e-02 1.734092831611633301e-01 1.549585759639739990e-01 6.392896175384521484e-02 -2.403687834739685059e-01 1.057476848363876343e-01 -2.186001986265182495e-01 -1.307345926761627197e-01 -9.178878366947174072e-02 1.124243140220642090e-01 2.377126961946487427e-01 1.181450709700584412e-01 1.501487344503402710e-01 1.112237721681594849e-01 -4.859698563814163208e-02 1.167682781815528870e-01 7.535878568887710571e-02 -1.078673005104064941e-01 5.734831094741821289e-01 1.198146045207977295e-01 1.474659889936447144e-01 5.548558011651039124e-02 -2.714553475379943848e-02
8.311238884925842285e-02 7.497856020927429199e-02 2.049445062875747681e-01 -2.367855235934257507e-02 2.479545921087265015e-01 -1.028295978903770447e-01 1.641225516796112061e-01 -3.973200917243957520e-02 1.599578857421875000e-01 -2.989866137504577637e-01 1.866886913776397705e-01 -3.457412123680114746e-01 1.068766936659812927e-01 -3.400799334049224854e-01 7.274004817008972168e-02 1.056722328066825867e-01 -9.449523687362670898e-02 -6.717319786548614502e-02 2.215266227722167969e-01 -1.954099722206592560e-02 -6.061801314353942871e-02 2.187881022691726685e-01 2.061651647090911865e-01 -5.269796028733253479e-02 -1.179298013448715210e-02 2.682174444198608398e-01 1.884603202342987061e-01 1.878537386655807495e-01 2.527341842651367188e-01 2.473485618829727173e-01 -3.818398714065551758e-02 -4.808653891086578369e-02
2.161321640014648438e-01 2.589335665106773376e-02 1.370736658573150635e-01 6.588585674762725830e-02 1.554985791444778442e-01 4.996949806809425354e-02 3.546559512615203857e-01 -1.952439397573471069e-01 -1.375599578022956848e-02 -4.626023471355438232e-01 1.852044165134429932e-01 -1.247090771794319153e-01 1.304794400930404663e-01 1.361658126115798950e-01 1.268182247877120972e-01 2.625368237495422363e-01 3.339517414569854736e-01 -8.345577865839004517e-02 6.145811080932617188e-02 9.957102686166763306e-02 -4.442589357495307922e-03 2.086860835552215576e-01 -5.515995901077985764e-03 -1.229530647397041321e-01 1.097761243581771851e-01 1.450179517269134521e-01 1.833996325731277466e-01 2.152259200811386108e-01 -1.499770488590002060e-02 1.678338199853897095e-01 6.564059108495712280e-02 -1.328641623258590698e-01
-2.529402077198028564e-01 2.315623164176940918e-01 1.509481458924710751e-03 -4.608559608459472656e-02 3.380744159221649170e-02 1.169226947240531445e-03 1.638509780168533325e-01 -1.943453401327133179e-01 -4.502562582492828369e-01 1.192888058722019196e-02 -2.532722242176532745e-02 -2.641602456569671631e-01 9.797292947769165039e-02 7.152245193719863892e-02 -3.273280104622244835e-03 -3.708718419075012207e-01 1.540861092507839203e-02 -8.818314969539642334e-02 6.893288344144821167e-02 5.760714039206504822e-02 1.569791883230209351e-01 3.509097695350646973e-01 2.036075592041015625e-01 6.153497099876403809e-02 2.757463604211807251e-02 -7.210893183946609497e-02 -1.561327725648880005e-01 -1.947331428527832031e-02 -1.725435629487037659e-02 2.147947400808334351e-01 -2.533178329467773438e-01 -1.962616890668869019e-01
-7.420951873064041138e-02 4.796774312853813171e-02 3.126802146434783936e-01 1.946251839399337769e-01 -6.211992353200912476e-02 -3.241920098662376404e-02 1.234191954135894775e-01 -2.197063565254211426e-01 -1.271310150623321533e-01 3.337784484028816223e-02 1.159414350986480713e-01 -2.418698370456695557e-01 8.316127210855484009e-02 3.202457726001739502e-01 -3.719757497310638428e-02 -2.747519314289093018e-01 -1.437864601612091064e-01 -5.660062655806541443e-02 1.030391305685043335e-01 8.833350986242294312e-02 3.921166434884071350e-02 1.956954300403594971e-01 3.699997067451477051e-01 1.508938968181610107e-01 -6.455581635236740112e-02 2.550918376073241234e-03 -1.076149269938468933e-01 1.622173488140106201e-01 3.754790723323822021e-01 -1.992431282997131348e-01 -1.449628639966249466e-02 -2.186386138200759888e-01
-1.700961440801620483e-01 2.686876952648162842e-01 1.522144824266433716e-01 2.873957753181457520e-01 -1.002586353570222855e-02 1.149873882532119751e-01 6.503430008888244629e-02 -1.816007941961288452e-01 1.670977920293807983e-01 8.098818361759185791e-02 4.361185804009437561e-02 -2.300143837928771973e-01 -6.654234975576400757e-02 1.029900461435317993e-01 -1.556366235017776489e-01 -9.465487301349639893e-02 -9.576632082462310791e-02 -2.380390763282775879e-01 9.742938727140426636e-02 -1.211061477661132812e-01 1.790133863687515259e-01 3.754377067089080811e-01 3.681390583515167236e-01 3.845256939530372620e-02 -9.633495658636093140e-02 1.126790121197700500e-01 1.982784271240234375e-01 2.047711163759231567e-01 1.996690779924392700e-01 -2.387452721595764160e-01 -6.644086539745330811e-02 2.387287281453609467e-02
-2.002229988574981689e-01 1.054482012987136841e-01 2.157834619283676147e-01 5.481730401515960693e-02 -1.030410677194595337e-01 -9.676009416580200195e-02 3.071672916412353516e-01 -1.873638927936553955e-01 -1.830289065837860107e-01 -9.607794880867004395e-02 -9.467749297618865967e-02 -5.057055875658988953e-02 7.959617674350738525e-02 -6.693685054779052734e-02 2.577895857393741608e-02 -9.161308407783508301e-02 2.116168737411499023e-01 -2.497363388538360596e-01 1.785696893930435181e-01 1.823989003896713257e-01 7.748156040906906128e-02 4.326171278953552246e-01 1.502408385276794434e-01 -6.870633806101977825e-04 3.872093260288238525e-01 7.578990422189235687e-03 -4.022178053855895996e-02 1.164941564202308655e-01 -1.535932272672653198e-01 2.960552275180816650e-01 -6.527409702539443970e-02 -8.333057910203933716e-02
-2.117264270782470703e-02 5.288716554641723633e-01 5.081951245665550232e-02 2.923058271408081055e-01 9.702064841985702515e-02 7.529062032699584961e-02 3.139292076230049133e-02 -1.774583309888839722e-01 -3.395051360130310059e-01 1.057497411966323853e-01 1.325708329677581787e-01 -1.631295531988143921e-01 1.122350767254829407e-01 7.702280580997467041e-02 1.505872011184692383e-01 -2.320325821638107300e-01 -2.257296070456504822e-02 -1.098500490188598633e-01 -1.482704002410173416e-02 5.056275054812431335e-02 1.965241134166717529e-01 2.684574127197265625e-01 -1.230317354202270508e-01 -1.834065467119216919e-01 1.014035269618034363e-01 2.515543997287750244e-01 -1.046030819416046143e-01 4.243490099906921387e-02 5.549617111682891846e-02 -5.272424314171075821e-03 1.635181903839111328e-01 -1.661784797906875610e-01
-1.030362844467163086e-01 8.641208708286285400e-02 3.979847952723503113e-02 1.676708459854125977e-01 -6.122059002518653870e-02 3.414572477340698242e-01 -4.306518286466598511e-02 -3.628560304641723633e-01 -4.633123055100440979e-02 -3.414025902748107910e-02 1.260314434766769409e-01 -1.132719367742538452e-01 9.568003565073013306e-02 -1.065564975142478943e-01 4.782337322831153870e-02 -4.527327045798301697e-02 -2.080416530370712280e-01 -1.107979193329811096e-01 -4.178057610988616943e-02 3.365360572934150696e-02 1.956964880228042603e-01 6.748790740966796875e-01 -1.004368737339973450e-01 -1.914034634828567505e-01 2.229843102395534515e-02 -1.817684806883335114e-02 -6.880470365285873413e-02 5.581285059452056885e-02 1.030889451503753662e-01 1.349321287125349045e-02 -1.514774709939956665e-01 -1.173224765807390213e-02
-1.675343066453933716e-01 1.459009200334548950e-01 6.639206409454345703e-02 -2.217727527022361755e-02 -6.681009382009506226e-02 1.080556679517030716e-02 -4.194746538996696472e-02 -1.991900950670242310e-01 -4.985581710934638977e-02 -2.570061571896076202e-02 9.930780529975891113e-02 -1.598876118659973145e-01 -8.350693434476852417e-02 -3.618984669446945190e-02 7.020099088549613953e-03 -2.311910986900329590e-01 1.171278432011604309e-01 -3.686643838882446289e-01 2.076219022274017334e-01 3.364385366439819336e-01 4.825791716575622559e-02 4.537511765956878662e-01 1.749773770570755005e-01 -1.068463772535324097e-01 2.729246914386749268e-01 4.739418800454586744e-04 -9.762478619813919067e-02 3.767073154449462891e-01 -1.148063093423843384e-01 5.965535715222358704e-02 -9.031774476170539856e-03 2.108923159539699554e-02
-4.940446466207504272e-02 2.427859902381896973e-01 1.182798817753791809e-01 1.745577901601791382e-01 7.336489856243133545e-02 -3.704376518726348877e-02 2.916912175714969635e-02 -2.102669775485992432e-01 8.536839485168457031e-02 -1.016605421900749207e-01 2.859422862529754639e-01 -3.645952418446540833e-02 2.794182160869240761e-03 3.826512396335601807e-02 -7.477428019046783447e-02 -1.028158888220787048e-01 -5.819990113377571106e-02 -2.962138950824737549e-01 -2.630174625664949417e-03 -2.255960367619991302e-02 -1.761170029640197754e-01 3.032687306404113770e-01 -1.774415373802185059e-02 -2.447259426116943359e-01 -1.376917660236358643e-01 1.481683738529682159e-02 5.066600069403648376e-02 -1.373276710510253906e-01 4.153058230876922607e-01 -9.676930308341979980e-02 -2.972061038017272949e-01 -3.719771802425384521e-01
[truncated: 3,267,228 more chars]
