# Supplementary material for: The Language of Innovation
Source: PLoS One. 2020 Apr 30;15(4):e0230107. doi: 10.1371/journal.pone.0230107 (PMC7194493; doi:10.1371/journal.pone.0230107)
Supplement: S17 File — (GZ) [file pone.0230107.s017.tar.gz › 1995-1999/V2Run_6_VS_4500_embeddings1995-1999ED32.txt]

-1.535887420177459717e-01 -1.243987493216991425e-02 6.334936618804931641e-02 -3.749450668692588806e-02 -4.837000668048858643e-01 -1.913065165281295776e-01 3.943298384547233582e-02 3.477907925844192505e-02 -1.278772652149200439e-01 -2.568424642086029053e-01 2.125973701477050781e-01 -1.470752954483032227e-01 -1.827277690172195435e-01 -5.567595362663269043e-02 -1.221374124288558960e-01 -1.551924645900726318e-01 -1.152472868561744690e-01 -6.884507089853286743e-02 4.854160174727439880e-02 -1.511216908693313599e-01 1.192193478345870972e-01 2.148979692719876766e-04 -1.331936717033386230e-01 2.628940045833587646e-01 -4.500934481620788574e-01 1.314016580581665039e-01 -1.492186337709426880e-01 -1.736398488283157349e-01 5.281174555420875549e-02 1.940127275884151459e-02 -2.479908801615238190e-02 -2.292087525129318237e-01
-1.336707174777984619e-01 -5.113395303487777710e-02 -8.266323059797286987e-02 1.301335394382476807e-01 -4.332862794399261475e-01 6.710563600063323975e-02 -1.443559024482965469e-02 -4.945577681064605713e-02 1.379917748272418976e-02 -3.903954625129699707e-01 1.547557562589645386e-01 5.030444636940956116e-02 -2.400184869766235352e-01 -9.537801891565322876e-02 1.500394195318222046e-01 -3.256599009037017822e-01 6.274386495351791382e-02 -1.967533528804779053e-01 4.231403023004531860e-02 1.040205433964729309e-01 2.069868743419647217e-01 -6.178684905171394348e-02 1.163583621382713318e-01 -4.274965077638626099e-02 -2.616917788982391357e-01 9.890147298574447632e-02 2.887049019336700439e-01 9.445959329605102539e-02 3.268825635313987732e-02 6.326339393854141235e-02 1.158203780651092529e-01 -2.831861674785614014e-01
-2.274741828441619873e-01 -1.852349340915679932e-01 -6.842901557683944702e-02 3.390078619122505188e-02 -3.688135445117950439e-01 -9.158742427825927734e-02 -2.480860352516174316e-01 -1.325268596410751343e-01 -2.359100729227066040e-01 6.950128078460693359e-02 8.737054467201232910e-02 -7.964429259300231934e-02 -6.908490508794784546e-02 -2.397094666957855225e-02 3.448567688465118408e-01 -2.405782938003540039e-01 2.051555514335632324e-01 7.503955066204071045e-02 8.028219640254974365e-02 -4.895452782511711121e-02 1.522289514541625977e-01 1.303420811891555786e-01 1.747471094131469727e-01 1.063163205981254578e-01 -3.241957426071166992e-01 2.146115899085998535e-02 -3.571323677897453308e-02 1.194916740059852600e-01 -2.567026615142822266e-01 -2.553164772689342499e-02 -3.183316290378570557e-01 2.034032344818115234e-02
-3.650074303150177002e-01 -2.209883034229278564e-01 -1.427952349185943604e-01 -2.165740579366683960e-01 -2.300842255353927612e-01 -2.226226180791854858e-01 1.360131204128265381e-01 2.770422585308551788e-02 -1.081012655049562454e-02 -2.602292299270629883e-01 2.573793195188045502e-02 -1.495178043842315674e-01 -2.816751413047313690e-02 -3.251702338457107544e-02 1.853267997503280640e-01 -1.026438027620315552e-01 7.147974520921707153e-02 7.303886860609054565e-02 2.307647168636322021e-01 -2.491944432258605957e-01 1.085089743137359619e-01 1.212946176528930664e-01 9.025300969369709492e-04 1.678104847669601440e-01 -1.986927837133407593e-01 -2.758905887603759766e-01 -2.976332008838653564e-01 6.850676983594894409e-02 1.131169348955154419e-01 -1.520364731550216675e-01 -1.206013411283493042e-01 -2.269698977470397949e-01
-1.901919096708297729e-01 -7.544999569654464722e-02 7.779886573553085327e-02 1.527746319770812988e-01 -5.343242883682250977e-01 -8.894053101539611816e-02 3.043908439576625824e-02 -1.047348603606224060e-01 -1.430942676961421967e-02 -2.669158577919006348e-01 -3.234075382351875305e-02 1.328758150339126587e-01 1.145948767662048340e-01 -1.200090721249580383e-02 2.801827192306518555e-01 -2.052706480026245117e-01 7.667261362075805664e-02 8.959725499153137207e-02 4.561479389667510986e-02 -2.949908077716827393e-01 -1.007882580161094666e-01 8.188664913177490234e-02 2.314893007278442383e-01 1.315347105264663696e-01 -1.549798250198364258e-01 6.574217975139617920e-02 1.588959693908691406e-01 -1.673093736171722412e-01 -2.013448625802993774e-01 1.682089716196060181e-01 -2.399719506502151489e-01 -2.463739365339279175e-02
-2.963306307792663574e-01 -3.520507812500000000e-01 8.472483605146408081e-02 -6.283014267683029175e-02 -2.283574193716049194e-01 -4.981147497892379761e-02 -1.443919092416763306e-01 2.337096631526947021e-02 -2.128589898347854614e-03 -1.486921906471252441e-01 -2.529829181730747223e-02 -1.870073974132537842e-01 -1.663111895322799683e-01 -1.812144815921783447e-01 2.027068585157394409e-01 -2.233697175979614258e-01 4.504998773336410522e-02 -4.574008285999298096e-02 4.837048426270484924e-02 -1.541357338428497314e-01 -2.564545534551143646e-02 -1.184823140501976013e-01 1.816932410001754761e-01 1.811124831438064575e-01 -3.112547993659973145e-01 4.432332515716552734e-02 9.043754637241363525e-02 -2.954055070877075195e-01 3.767958655953407288e-02 1.371496468782424927e-01 -4.057777822017669678e-01 -4.459952935576438904e-02
3.385311458259820938e-03 -3.715564012527465820e-01 -8.554931730031967163e-02 -6.773703545331954956e-02 -2.430245578289031982e-01 -2.305519767105579376e-02 2.695412188768386841e-02 -1.966840028762817383e-01 -1.015802845358848572e-01 -2.486163079738616943e-01 -5.371464043855667114e-02 7.146550714969635010e-02 -4.095253348350524902e-02 -2.037965208292007446e-01 2.330019921064376831e-01 1.004282152280211449e-03 -9.178990125656127930e-02 -1.593976616859436035e-01 -7.110361754894256592e-02 -1.342861205339431763e-01 1.473921537399291992e-01 6.395370233803987503e-03 9.202262014150619507e-02 2.915746159851551056e-02 -6.098118424415588379e-01 -7.502979785203933716e-02 1.103033572435379028e-01 -6.705538928508758545e-02 -2.397713661193847656e-01 -9.791770577430725098e-02 1.223515421152114868e-01 -9.583852440118789673e-02
-1.999872177839279175e-01 -2.081323415040969849e-01 -4.553261771798133850e-02 -6.705875694751739502e-02 -2.383164614439010620e-01 -7.665428519248962402e-02 -1.447948813438415527e-01 1.149249821901321411e-01 8.178734034299850464e-02 -8.501750230789184570e-02 1.469339877367019653e-01 1.885503344237804413e-02 1.924116462469100952e-01 2.182577364146709442e-02 9.555189311504364014e-02 -5.039006844162940979e-02 1.466589868068695068e-01 -2.667640149593353271e-01 2.232598885893821716e-02 -4.463318288326263428e-01 7.921372354030609131e-02 -2.253201454877853394e-01 5.415469780564308167e-02 1.363586541265249252e-02 -4.542094469070434570e-01 -2.740123122930526733e-02 8.326943963766098022e-02 -1.734463274478912354e-01 -1.938525736331939697e-01 -1.987808570265769958e-02 -2.907797098159790039e-01 9.537107497453689575e-02
-3.216959536075592041e-01 -1.259534060955047607e-02 1.480053216218948364e-01 -1.048886850476264954e-01 -4.456226229667663574e-01 1.928564161062240601e-02 -3.269872814416885376e-02 -2.407638281583786011e-01 -1.875558122992515564e-02 -2.752347588539123535e-01 -4.307407513260841370e-02 2.018776684999465942e-01 1.609016954898834229e-02 2.664162777364253998e-02 1.401103436946868896e-01 -1.123216152191162109e-01 -6.351425312459468842e-03 4.348013550043106079e-02 1.044083684682846069e-01 -5.258136987686157227e-02 -8.395916968584060669e-02 -3.298857212066650391e-01 -2.850379049777984619e-01 -8.838581293821334839e-02 -3.037038743495941162e-01 1.894177049398422241e-01 2.347345501184463501e-01 1.909419335424900055e-02 -2.614519791677594185e-03 -2.220054157078266144e-02 -2.021226733922958374e-01 8.979905396699905396e-02
-7.550144195556640625e-02 -3.329562544822692871e-01 2.244925647974014282e-01 -5.493173748254776001e-02 -3.706699609756469727e-01 1.054236069321632385e-01 1.004987135529518127e-01 -1.486127227544784546e-01 -5.518946051597595215e-02 -2.255844324827194214e-01 8.478846400976181030e-02 -5.149351432919502258e-02 -5.102249234914779663e-02 -2.788158319890499115e-02 2.408144623041152954e-01 1.247788146138191223e-01 -4.884460940957069397e-03 -2.429642677307128906e-01 -4.334815964102745056e-02 -6.412480771541595459e-02 4.572449028491973877e-01 3.544113039970397949e-02 8.030354976654052734e-02 1.375794857740402222e-01 -2.856989502906799316e-01 -8.789626508951187134e-02 1.436456143856048584e-01 7.889029383659362793e-02 7.615588605403900146e-02 7.702621817588806152e-02 -1.859156489372253418e-01 -2.129677981138229370e-01
1.303362995386123657e-01 -2.746691703796386719e-01 9.813410043716430664e-02 -1.608919003047049046e-03 -4.027267396450042725e-01 -2.144764810800552368e-01 -5.920624360442161560e-02 3.075001761317253113e-02 -1.373233050107955933e-01 -1.952364668250083923e-02 5.417317524552345276e-02 -1.906062960624694824e-01 1.209772154688835144e-01 -2.439920753240585327e-01 -4.136293381452560425e-02 -3.063748478889465332e-01 7.275262475013732910e-02 -1.577510982751846313e-01 6.043569371104240417e-02 -2.642495036125183105e-01 1.167121455073356628e-01 4.058979824185371399e-02 2.532976269721984863e-01 1.232684478163719177e-01 -2.602907121181488037e-01 4.728043917566537857e-03 1.750691682100296021e-01 -9.521413594484329224e-02 1.080269888043403625e-01 1.564081013202667236e-01 -2.957708239555358887e-01 -1.663233339786529541e-01
-3.096985220909118652e-01 -4.322420954704284668e-01 6.191326305270195007e-02 8.123002946376800537e-02 -2.615615427494049072e-01 -2.967442870140075684e-01 -2.445187605917453766e-02 -1.070623025298118591e-01 -8.447052538394927979e-02 -5.515285581350326538e-02 1.745247095823287964e-01 1.638964414596557617e-01 7.211427390575408936e-02 9.200759977102279663e-02 -1.746649481356143951e-02 5.502096936106681824e-02 1.910691522061824799e-02 4.216025397181510925e-02 1.181877702474594116e-01 -1.394314169883728027e-01 2.437245994806289673e-01 -7.311740517616271973e-02 1.252633929252624512e-01 2.139331698417663574e-01 -2.214892506599426270e-01 1.280801296234130859e-01 9.561380371451377869e-03 -4.698251932859420776e-02 -2.432438731193542480e-01 -1.023150831460952759e-01 -3.682662844657897949e-01 -1.379096210002899170e-01
-3.130444511771202087e-02 -1.737757176160812378e-01 -1.549016982316970825e-01 1.497445106506347656e-01 -3.252650499343872070e-01 4.070399329066276550e-02 8.468304574489593506e-02 -1.003975197672843933e-01 -2.188445776700973511e-01 -3.079131543636322021e-01 -1.189351379871368408e-01 2.512872917577624321e-03 -2.610076963901519775e-01 -2.200073003768920898e-01 1.147334799170494080e-01 -4.331310838460922241e-02 1.101350635290145874e-01 -2.073568552732467651e-01 -1.643427461385726929e-01 1.310899555683135986e-01 2.178957760334014893e-01 9.184380620718002319e-02 1.156679689884185791e-01 1.432875171303749084e-02 -2.328480035066604614e-01 -1.222373321652412415e-01 8.595472574234008789e-02 -2.586313188076019287e-01 9.880908578634262085e-02 -3.508356511592864990e-01 -1.892698854207992554e-01 -1.683667451143264771e-01
-3.464555144309997559e-01 -1.366524025797843933e-02 -1.862181872129440308e-01 -5.639015138149261475e-02 -1.272359043359756470e-01 -2.354096174240112305e-01 -6.243442744016647339e-02 -1.958226859569549561e-01 -1.542510688304901123e-01 -3.857525587081909180e-01 8.466934412717819214e-02 7.213347591459751129e-03 1.287447959184646606e-01 2.497681379318237305e-01 -1.197092607617378235e-02 -1.994033455848693848e-01 1.976005882024765015e-01 -8.407361805438995361e-02 1.216777041554450989e-01 3.695856034755706787e-02 -3.870229795575141907e-02 4.936981201171875000e-02 1.893417686223983765e-01 3.472633063793182373e-01 -1.954323798418045044e-01 2.605971507728099823e-02 -2.302890121936798096e-01 -1.827083900570869446e-02 4.529311135411262512e-02 -1.896515786647796631e-01 -2.533136904239654541e-01 -1.109054386615753174e-01
-1.322511434555053711e-01 -1.952174901962280273e-01 1.533093601465225220e-01 -2.906332490965723991e-03 -3.672383725643157959e-01 -1.215577498078346252e-01 7.371360808610916138e-02 1.342558562755584717e-01 -9.654538705945014954e-03 -1.018084958195686340e-01 1.862129867076873779e-01 -2.368074208498001099e-01 -1.818407773971557617e-01 -1.508983969688415527e-01 1.596293151378631592e-01 -2.160569876432418823e-01 4.503679648041725159e-02 -1.724676638841629028e-01 1.517754197120666504e-01 -4.149001836776733398e-01 1.118848845362663269e-01 -5.532827973365783691e-02 4.087001830339431763e-02 2.921227514743804932e-01 -2.271364033222198486e-01 -5.300458148121833801e-02 8.375059813261032104e-02 -2.354046516120433807e-02 -1.559845656156539917e-01 3.224308416247367859e-02 -3.188774287700653076e-01 -4.453725647181272507e-03
-2.900419235229492188e-01 -6.665875762701034546e-02 -4.418964963406324387e-03 2.142868787050247192e-01 -3.159681260585784912e-01 9.957804530858993530e-02 -5.769782513380050659e-02 -1.226337403059005737e-01 -4.509167075157165527e-01 -2.233779877424240112e-01 7.508198916912078857e-02 -1.982716657221317291e-02 -1.755148917436599731e-01 -1.987646818161010742e-01 1.206151023507118225e-01 -1.108508780598640442e-01 -2.066398225724697113e-02 -2.636506259441375732e-01 3.028915263712406158e-02 2.125632762908935547e-01 2.612600922584533691e-01 -1.184710413217544556e-01 9.578853845596313477e-02 1.887010484933853149e-01 -2.529433369636535645e-01 -2.931252494454383850e-02 1.336505115032196045e-01 -3.584513068199157715e-02 5.869488045573234558e-02 -1.826549172401428223e-01 -3.772782534360885620e-02 1.250525563955307007e-01
9.838730841875076294e-02 -2.939414978027343750e-01 1.922342926263809204e-01 -3.520973399281501770e-02 -4.339512288570404053e-01 -1.210287287831306458e-01 6.051455065608024597e-02 -1.234347652643918991e-02 -1.659446805715560913e-01 -2.105769813060760498e-01 2.635964751243591309e-01 -6.217251345515251160e-02 -1.803261190652847290e-01 -2.508946694433689117e-02 3.807567358016967773e-01 -3.307505697011947632e-02 1.690523773431777954e-01 -4.351004585623741150e-02 1.372435688972473145e-02 1.472819447517395020e-01 2.402375638484954834e-01 1.648384779691696167e-01 3.273294493556022644e-02 2.462982088327407837e-01 -2.217847257852554321e-01 -1.963260173797607422e-01 1.793566509149968624e-03 -1.667692959308624268e-01 1.226297020912170410e-01 6.479655951261520386e-02 2.046449109911918640e-02 -1.810522750020027161e-02
-7.829294353723526001e-02 -5.075938627123832703e-02 -3.863292559981346130e-02 -1.039737612009048462e-01 -2.623751163482666016e-01 -8.849799633026123047e-02 1.608968079090118408e-01 -1.655793190002441406e-01 -6.837978214025497437e-02 -2.249887585639953613e-01 2.891797721385955811e-01 1.570775210857391357e-01 3.011276721954345703e-01 4.768871888518333435e-02 -3.591268137097358704e-02 -2.227097749710083008e-01 7.452712953090667725e-02 -1.857282817363739014e-01 9.633604437112808228e-02 5.154438316822052002e-02 -1.649333722889423370e-02 5.980247631669044495e-02 2.303055673837661743e-01 2.949481010437011719e-01 -1.796924173831939697e-01 5.220744386315345764e-02 -2.559774219989776611e-01 -1.148106157779693604e-01 2.618956863880157471e-01 6.712573021650314331e-02 -1.731049120426177979e-01 -3.590637743473052979e-01
-1.333243995904922485e-01 -2.290516495704650879e-01 2.512391209602355957e-01 -1.205724626779556274e-01 -5.269952416419982910e-01 -9.631287306547164917e-02 2.158223390579223633e-01 -1.495439261198043823e-01 -2.938600182533264160e-01 -2.219086438417434692e-01 -1.071371883153915405e-01 2.561786212027072906e-02 1.438399543985724449e-03 -4.559935629367828369e-02 -8.753673732280731201e-02 -9.229528903961181641e-02 -5.764580518007278442e-02 2.528340555727481842e-02 9.524825215339660645e-02 3.312157839536666870e-02 -1.697449684143066406e-01 8.327627182006835938e-02 9.631612151861190796e-02 2.148117274045944214e-01 -1.686061620712280273e-01 1.302856802940368652e-01 1.087843775749206543e-01 -2.493457794189453125e-01 1.219075871631503105e-03 -2.308801114559173584e-01 -1.989230364561080933e-01 -1.121426522731781006e-01
-4.252374470233917236e-01 -1.161858513951301575e-01 -1.604034006595611572e-01 -2.866062521934509277e-01 -2.142488509416580200e-01 -1.073281764984130859e-01 5.234020203351974487e-02 -9.468918293714523315e-02 -1.390236802399158478e-02 -2.165103107690811157e-01 5.938410013914108276e-02 -5.900553613901138306e-02 1.470913738012313843e-02 4.115950316190719604e-02 -1.094948425889015198e-01 -3.856756389141082764e-01 -2.909050881862640381e-02 3.828976070508360863e-03 8.300667256116867065e-02 -1.764569282531738281e-01 2.194366902112960815e-01 8.516122400760650635e-02 -3.078785911202430725e-02 2.675996124744415283e-01 -1.696013957262039185e-01 1.169262528419494629e-01 -2.694483697414398193e-01 -6.331763416528701782e-02 1.828217059373855591e-01 -1.722938716411590576e-01 -4.816194996237754822e-02 -2.462192773818969727e-01
-1.339042335748672485e-01 -1.201805770397186279e-01 -2.117499411106109619e-01 1.020304393023252487e-02 -2.661362886428833008e-01 -1.807974576950073242e-01 9.152334183454513550e-02 -1.526801437139511108e-01 2.806107327342033386e-02 -2.956787645816802979e-01 5.542930588126182556e-02 5.716774240136146545e-02 -4.242610931396484375e-02 2.357206642627716064e-01 6.605320423841476440e-02 -2.923418879508972168e-01 -1.874228939414024353e-02 -3.333315625786781311e-02 1.558932214975357056e-01 -1.151746958494186401e-01 2.886065840721130371e-01 -1.157696023583412170e-01 3.530858084559440613e-02 2.095951735973358154e-01 -1.128344684839248657e-01 1.009632833302021027e-02 -2.880596816539764404e-01 -4.457925632596015930e-02 2.008470296859741211e-01 -3.005884885787963867e-01 -3.116008043289184570e-01 -1.981021612882614136e-01
-3.970962166786193848e-01 -1.817101836204528809e-01 5.105308443307876587e-02 5.713815242052078247e-02 -3.495148718357086182e-01 -3.212822079658508301e-01 -7.196796685457229614e-02 -5.526522919535636902e-02 1.757291029207408428e-03 -7.942700386047363281e-02 5.952655524015426636e-02 -4.034522548317909241e-02 -1.220876350998878479e-01 1.197974756360054016e-01 8.970915339887142181e-03 -7.300361245870590210e-02 2.006436325609683990e-02 -1.062734127044677734e-01 1.683786958456039429e-01 -1.093236058950424194e-01 1.151031404733657837e-01 -3.020077347755432129e-01 -1.818632483482360840e-01 3.346709311008453369e-01 -3.046268820762634277e-01 -1.618356704711914062e-01 -6.497098505496978760e-02 6.290671229362487793e-02 2.655190043151378632e-02 -1.248534023761749268e-01 1.706819832324981689e-01 -2.225535959005355835e-01
-1.058701202273368835e-01 -2.847397923469543457e-01 5.921318661421537399e-03 6.080776080489158630e-02 -2.724927961826324463e-01 -6.004243344068527222e-02 -4.729843512177467346e-02 -4.097823053598403931e-02 -2.082950472831726074e-01 -3.882467746734619141e-01 -1.236256957054138184e-01 8.409420400857925415e-02 1.515392959117889404e-01 -4.549252614378929138e-02 1.950592249631881714e-01 1.038315370678901672e-01 2.983395010232925415e-02 3.072853200137615204e-02 2.130155265331268311e-01 3.806183114647865295e-02 4.887930676341056824e-02 1.943018883466720581e-01 1.126399040222167969e-01 2.033542394638061523e-01 -4.636348783969879150e-01 -5.314740166068077087e-02 3.109945356845855713e-01 -1.745921522378921509e-01 9.986606240272521973e-02 -5.413897708058357239e-02 1.284203231334686279e-01 -1.210301592946052551e-01
-1.003540903329849243e-01 -1.588189899921417236e-01 3.539511561393737793e-02 1.176501363515853882e-01 -2.844366431236267090e-01 -9.778586030006408691e-02 -1.239436343312263489e-01 -1.815427690744400024e-01 -1.044896095991134644e-01 -2.697428688406944275e-02 1.251570731401443481e-01 -3.005012497305870056e-02 9.020492434501647949e-02 -1.135136336088180542e-01 2.581741213798522949e-01 -1.443192809820175171e-01 -1.259147524833679199e-01 -2.089331857860088348e-02 2.058016359806060791e-01 -2.446055784821510315e-02 2.549473345279693604e-01 -8.506682515144348145e-02 1.857563666999340057e-02 4.068878293037414551e-01 -3.233205974102020264e-01 2.401057481765747070e-01 7.404050230979919434e-02 -2.569517791271209717e-01 -5.734489858150482178e-02 1.306760460138320923e-01 -3.371482491493225098e-01 -9.486941248178482056e-02
-1.166208162903785706e-01 -1.577385067939758301e-01 -6.026567425578832626e-03 4.429869353771209717e-02 -5.262385606765747070e-01 -2.878667414188385010e-02 -6.182249262928962708e-02 1.762635856866836548e-01 2.876282483339309692e-02 6.818745285272598267e-02 2.665457427501678467e-01 -1.076378487050533295e-02 7.325710356235504150e-02 1.082699373364448547e-01 1.643191128969192505e-01 -7.771260291337966919e-02 -1.085317209362983704e-01 -9.522178769111633301e-02 -4.317047446966171265e-02 -4.838608577847480774e-02 3.378151059150695801e-01 -1.243815943598747253e-01 2.666095793247222900e-01 2.256207913160324097e-01 -1.387954354286193848e-01 -1.359796077013015747e-01 4.316728934645652771e-02 -1.461893320083618164e-01 -1.170022338628768921e-01 1.027906835079193115e-01 -3.441248834133148193e-01 1.995281130075454712e-01
-2.880890667438507080e-01 -3.578135045245289803e-03 -6.795023381710052490e-02 9.324107319116592407e-02 -4.015330374240875244e-01 2.402413040399551392e-01 -1.825821697711944580e-01 -2.318238765001296997e-01 3.279544413089752197e-02 -6.869624555110931396e-02 -1.345397084951400757e-01 -6.727527827024459839e-02 6.084085255861282349e-02 -9.717033058404922485e-02 -8.929705619812011719e-02 -1.003610193729400635e-01 -2.681288123130798340e-01 1.118813753128051758e-01 2.284302413463592529e-01 -1.003962755203247070e-01 2.927484512329101562e-01 -2.315690964460372925e-01 1.079109236598014832e-01 1.470046024769544601e-02 -3.913734853267669678e-01 -1.863606572151184082e-01 -7.040637731552124023e-02 -1.884278655052185059e-01 6.401977688074111938e-02 4.763415828347206116e-02 -5.237884446978569031e-02 5.208048224449157715e-02
7.590932399034500122e-02 -3.095767833292484283e-02 -2.815633416175842285e-01 -2.231311053037643433e-01 -2.586959004402160645e-01 3.631820902228355408e-02 8.421468734741210938e-02 -2.552214860916137695e-01 2.782711684703826904e-01 -2.125955969095230103e-01 -7.184701412916183472e-02 -3.290500342845916748e-01 -3.882062435150146484e-02 1.258372813463211060e-01 -1.133120059967041016e-01 1.068106293678283691e-02 9.521892666816711426e-02 -1.331681907176971436e-01 -2.107177376747131348e-01 -7.958576083183288574e-02 5.047537758946418762e-02 -1.661231368780136108e-01 -5.930931866168975830e-02 2.559978961944580078e-01 -2.999384999275207520e-01 -1.353434622287750244e-01 1.308574825525283813e-01 6.146393716335296631e-02 1.589195132255554199e-01 -2.525925338268280029e-01 -6.034775450825691223e-02 -2.424082607030868530e-01
-3.400454223155975342e-01 -1.170102283358573914e-01 -2.717204689979553223e-01 1.647679209709167480e-01 -2.322584986686706543e-01 -9.659255295991897583e-02 -1.664870232343673706e-01 -2.852841019630432129e-01 -2.180960215628147125e-02 -3.971550464630126953e-01 1.509092450141906738e-01 -1.729076355695724487e-01 -6.183040887117385864e-02 1.397538930177688599e-01 -1.962782442569732666e-01 -2.191785909235477448e-02 -1.306174993515014648e-01 -8.699374645948410034e-02 -1.741297841072082520e-01 6.535777449607849121e-02 3.793218731880187988e-02 -1.613416969776153564e-01 2.637353539466857910e-01 -5.126760900020599365e-02 -1.106456667184829712e-01 5.570822209119796753e-02 -7.544493675231933594e-02 -2.248393446207046509e-01 -4.613915458321571350e-02 -1.905113607645034790e-01 -3.166756406426429749e-02 2.327803969383239746e-01
-6.951230764389038086e-02 -2.576473057270050049e-01 3.983443137258291245e-03 1.141422912478446960e-01 -4.236855208873748779e-01 -1.685480326414108276e-01 2.661167643964290619e-02 1.076135784387588501e-01 -6.477360147982835770e-04 -1.877491474151611328e-01 1.859935671091079712e-01 -1.242413148283958435e-01 -1.733235865831375122e-01 -8.739865571260452271e-02 1.282902359962463379e-01 -6.477874238044023514e-03 1.258712708950042725e-01 -1.964171677827835083e-01 2.312798500061035156e-01 -1.722473800182342529e-01 3.221071138978004456e-02 1.841587387025356293e-02 7.765554357320070267e-03 -8.834107220172882080e-02 -3.592013716697692871e-01 -3.738899528980255127e-02 1.612913757562637329e-01 -1.071359440684318542e-01 -1.012984514236450195e-01 -1.289983862079679966e-03 -4.235469996929168701e-01 -2.273317128419876099e-01
-6.139235943555831909e-02 -8.119142800569534302e-02 -5.747462809085845947e-02 3.848947957158088684e-02 -3.848872184753417969e-01 -1.669653505086898804e-01 7.555334270000457764e-02 -2.747240290045738220e-02 4.040919989347457886e-02 -2.651778757572174072e-01 -1.268439292907714844e-01 7.007534056901931763e-02 -1.882963180541992188e-01 -1.330503523349761963e-01 -8.034486323595046997e-02 -1.026121973991394043e-01 -3.786438703536987305e-02 9.021357633173465729e-03 2.200079709291458130e-01 -3.224821090698242188e-01 3.279548287391662598e-01 -1.943883299827575684e-01 1.585626304149627686e-01 1.583490222692489624e-01 -3.218713998794555664e-01 -2.021010816097259521e-01 8.737649023532867432e-02 -1.433939337730407715e-01 2.270332425832748413e-01 -1.452840268611907959e-01 2.067830264568328857e-01 4.191421344876289368e-02
-3.375407457351684570e-01 -1.138550713658332825e-01 -4.613545909523963928e-02 1.494223326444625854e-01 -4.431247711181640625e-01 -1.373749226331710815e-01 -1.568797044456005096e-03 1.546389013528823853e-01 -9.657882899045944214e-02 4.486084356904029846e-02 2.194505631923675537e-01 1.084384247660636902e-01 4.136311635375022888e-02 1.522212475538253784e-01 1.674420088529586792e-01 -1.113201007246971130e-01 1.706892997026443481e-02 -2.241309434175491333e-01 -1.068607252091169357e-02 -1.948006302118301392e-01 4.241981506347656250e-01 -1.386533975601196289e-01 5.774200707674026489e-02 -3.824843792244791985e-03 -2.290700525045394897e-01 -1.120534446090459824e-02 -1.164731830358505249e-01 -1.448431611061096191e-01 -8.292944729328155518e-02 2.429636865854263306e-01 -1.694759726524353027e-01 7.206252310425043106e-03
-2.025192528963088989e-01 -1.909061074256896973e-01 -1.835720613598823547e-02 3.245295211672782898e-02 -5.249407887458801270e-01 1.178353130817413330e-01 2.219944819808006287e-02 1.859117895364761353e-01 -1.214670538902282715e-01 -1.620240807533264160e-01 -3.731143847107887268e-02 -7.833840698003768921e-02 -1.568989455699920654e-01 -8.152072131633758545e-02 6.400170922279357910e-02 -2.540750056505203247e-02 8.773170411586761475e-02 -1.191653832793235779e-01 -2.097106724977493286e-01 1.884610801935195923e-01 9.995121508836746216e-02 -1.825015060603618622e-02 2.313880026340484619e-01 -9.729960560798645020e-02 -3.789542615413665771e-01 -2.381608635187149048e-01 1.656022965908050537e-01 -3.283376693725585938e-01 2.904598414897918701e-02 2.801697887480258942e-02 9.658085182309150696e-03 -1.019657962024211884e-02
-1.989187002182006836e-01 -2.726604463532567024e-03 -4.779770225286483765e-02 3.859141841530799866e-02 -3.213371038436889648e-01 -1.295437663793563843e-01 1.525807380676269531e-01 1.436239480972290039e-01 -1.799693405628204346e-01 1.877090930938720703e-01 -2.649404853582382202e-02 -1.132960245013237000e-01 7.541211321949958801e-03 -7.073162496089935303e-02 6.547185033559799194e-02 -2.747466862201690674e-01 1.572689712047576904e-01 -7.858908921480178833e-02 -1.174922939389944077e-02 -1.852514743804931641e-01 1.512168794870376587e-01 -2.460960894823074341e-01 1.971539556980133057e-01 1.366338133811950684e-01 -3.443160355091094971e-01 -1.414889693260192871e-01 -1.988885104656219482e-01 -2.338179051876068115e-01 -2.695936262607574463e-01 -1.236211881041526794e-01 -3.013544976711273193e-01 9.379098564386367798e-02
4.968164488673210144e-02 -1.238150820136070251e-01 -4.867116361856460571e-02 3.280935585498809814e-01 -4.729523360729217529e-01 1.015582010149955750e-01 3.575361520051956177e-02 7.610442489385604858e-02 -8.975595235824584961e-02 9.738532453775405884e-02 1.295026987791061401e-01 -1.206923127174377441e-01 -2.186517715454101562e-01 1.890307106077671051e-02 1.215762086212635040e-02 -8.887301385402679443e-02 2.219823598861694336e-01 -1.124739125370979309e-01 6.575027108192443848e-02 -1.790928840637207031e-01 1.247169375419616699e-01 -7.506535202264785767e-02 2.094057500362396240e-01 6.399989128112792969e-02 -3.252551555633544922e-01 -1.750765368342399597e-02 1.761539429426193237e-01 -1.992608755826950073e-01 -5.339827015995979309e-02 -6.682892888784408569e-02 -4.142886400222778320e-01 5.276758968830108643e-02
-1.980712860822677612e-01 3.254373744130134583e-02 1.151728853583335876e-01 -2.249188423156738281e-01 -4.979969561100006104e-01 1.842156052589416504e-02 2.172603607177734375e-01 -2.072700262069702148e-01 -1.061120536178350449e-02 -2.222266793251037598e-01 -1.856241524219512939e-01 6.232562288641929626e-02 -1.637149415910243988e-02 -1.709460048004984856e-04 1.941087394952774048e-01 -1.138805076479911804e-01 1.781446337699890137e-01 -2.767614461481571198e-02 3.149879574775695801e-01 -4.154860600829124451e-02 3.414380550384521484e-02 -1.102791056036949158e-01 3.379172459244728088e-02 5.469188839197158813e-02 -2.123565971851348877e-01 1.295586526393890381e-01 4.278447479009628296e-02 2.029630728065967560e-02 -6.970205157995223999e-02 4.801227152347564697e-02 -4.253613352775573730e-01 1.243960484862327576e-01
-3.902280926704406738e-01 -1.151679363101720810e-02 -1.258071810007095337e-01 -4.339283332228660583e-02 -4.959101080894470215e-01 -2.739265561103820801e-01 1.765065044164657593e-01 9.641484171152114868e-02 -3.696585819125175476e-02 -1.595831960439682007e-01 1.092381328344345093e-01 -7.482458651065826416e-02 1.025848910212516785e-01 4.353286325931549072e-02 -6.216857116669416428e-03 2.477983385324478149e-02 -6.260578334331512451e-02 -1.548329293727874756e-01 9.357342869043350220e-02 -1.317747831344604492e-01 -4.119051620364189148e-03 8.327506366185843945e-04 2.759544551372528076e-02 2.671340107917785645e-01 -1.375697553157806396e-01 1.006851419806480408e-01 -2.407277524471282959e-01 1.410241872072219849e-01 3.423455655574798584e-01 -1.530382484197616577e-01 1.556446701288223267e-01 -1.145839691162109375e-01
-1.489693075418472290e-01 -7.802776992321014404e-02 2.131412178277969360e-02 2.056503891944885254e-01 -2.340843677520751953e-01 -1.538053154945373535e-02 -2.150511136278510094e-03 1.549645513296127319e-01 -2.189079225063323975e-01 -2.315827757120132446e-01 2.334887236356735229e-01 -5.426829308271408081e-02 -7.574025541543960571e-02 -2.035670429468154907e-01 2.201203554868698120e-01 1.303998976945877075e-01 3.200513720512390137e-01 -1.285100579261779785e-01 -1.624844521284103394e-01 1.986051723361015320e-02 2.185558974742889404e-01 -2.060120999813079834e-01 1.660172045230865479e-01 2.371980100870132446e-01 -2.808619737625122070e-01 4.729721322655677795e-02 7.029650360345840454e-02 -2.702254354953765869e-01 1.936093121767044067e-01 7.982426136732101440e-02 -1.662903577089309692e-01 -1.670561581850051880e-01
-1.092479601502418518e-01 -1.807038635015487671e-01 9.365653991699218750e-02 -3.406378254294395447e-02 -3.791905641555786133e-01 -3.048231899738311768e-01 1.193793937563896179e-01 2.278801240026950836e-02 -1.175695955753326416e-01 -2.123400755226612091e-02 2.711991667747497559e-01 2.057982236146926880e-02 -7.980048656463623047e-02 -1.102364733815193176e-01 2.010309994220733643e-01 -1.737065911293029785e-01 1.413005143404006958e-01 -2.203618586063385010e-01 2.069793790578842163e-01 -2.570696473121643066e-01 7.361347228288650513e-02 -1.948526874184608459e-02 2.067169100046157837e-01 4.976639989763498306e-03 -2.455054223537445068e-01 -1.012251060456037521e-02 2.119731456041336060e-01 -2.938400804996490479e-01 8.121483027935028076e-02 9.478963911533355713e-02 -2.605707347393035889e-01 -1.245733350515365601e-01
-3.388302773237228394e-02 -1.032894849777221680e-01 1.271747797727584839e-01 -2.041446603834629059e-02 -2.205844670534133911e-01 -1.421127617359161377e-01 1.959804445505142212e-02 2.156144827604293823e-01 4.086937755346298218e-02 -1.613333374261856079e-01 2.281354665756225586e-01 -1.334319859743118286e-01 -2.663731947541236877e-02 -1.050607711076736450e-01 1.532357535324990749e-03 -9.777294844388961792e-02 2.861523330211639404e-01 -2.423681616783142090e-01 1.838167607784271240e-01 -2.207440137863159180e-01 -7.705908268690109253e-02 -1.703472733497619629e-01 1.210755109786987305e-01 2.328941673040390015e-01 -4.360012412071228027e-01 -6.290020048618316650e-02 1.489804238080978394e-01 -2.519016265869140625e-01 -2.420869842171669006e-02 7.117195427417755127e-02 -3.117609620094299316e-01 -1.657140552997589111e-01
-3.600018024444580078e-01 -3.336709439754486084e-01 1.238482147455215454e-01 -4.729054123163223267e-02 -3.283138871192932129e-01 6.779950857162475586e-02 -1.714435815811157227e-01 -1.522019952535629272e-01 2.165227383375167847e-02 -2.412965744733810425e-01 1.133097037672996521e-01 6.195311620831489563e-02 1.487544625997543335e-01 -2.675397098064422607e-01 8.994644135236740112e-02 -5.978306755423545837e-02 2.113579809665679932e-01 8.564846217632293701e-02 -1.715954840183258057e-01 -8.144772797822952271e-02 2.101871222257614136e-01 3.624663129448890686e-02 3.028514683246612549e-01 -6.971599161624908447e-02 -3.129793107509613037e-01 1.108138486742973328e-01 -1.369283944368362427e-01 7.093458902090787888e-03 3.558543696999549866e-02 -1.447482556104660034e-01 1.142560243606567383e-01 -3.655317425727844238e-02
-2.831500172615051270e-01 -3.394137024879455566e-01 1.801246032118797302e-02 1.159772574901580811e-01 -2.753948867321014404e-01 -2.182086706161499023e-01 9.299204498529434204e-02 1.477811634540557861e-01 5.237330123782157898e-02 1.076040118932723999e-01 2.450441718101501465e-01 -6.057598069310188293e-02 7.573453336954116821e-02 -8.868964761495590210e-02 1.719449907541275024e-01 1.898946240544319153e-02 1.146677210927009583e-01 -2.624493241310119629e-01 1.119185239076614380e-01 -2.763144671916961670e-01 7.130718231201171875e-02 -1.000927612185478210e-01 -8.742639794945716858e-03 2.021573781967163086e-01 -3.470616340637207031e-01 -5.723782256245613098e-02 8.435601921519264579e-05 -1.749985367059707642e-01 3.575783222913742065e-02 -4.800613597035408020e-02 -3.611825704574584961e-01 7.168298470787703991e-04
2.869020402431488037e-01 3.980811685323715210e-02 -2.073028981685638428e-01 -8.541332557797431946e-03 -2.564076483249664307e-01 7.881607860326766968e-02 1.464872658252716064e-01 -2.057923078536987305e-01 1.006273925304412842e-01 -2.610002756118774414e-01 1.483719050884246826e-01 -3.342422544956207275e-01 -1.670029759407043457e-01 8.352243900299072266e-02 -9.757149964570999146e-02 -4.734362661838531494e-02 1.065030097961425781e-01 -1.628479361534118652e-02 2.689412534236907959e-01 -8.989249914884567261e-02 -1.877698302268981934e-02 -1.957024633884429932e-01 4.529384523630142212e-02 5.718235671520233154e-02 -3.711929917335510254e-01 -1.005758866667747498e-01 -6.854619830846786499e-02 -1.656123995780944824e-01 3.095850050449371338e-01 1.854577660560607910e-01 -1.635676175355911255e-01 -7.532167434692382812e-02
-3.915967047214508057e-01 -3.217720985412597656e-02 9.002419188618659973e-03 9.489350765943527222e-02 -3.896210491657257080e-01 -7.687097042798995972e-02 -7.351555675268173218e-02 -6.733889877796173096e-02 1.804379746317863464e-02 -2.959403097629547119e-01 -1.013773381710052490e-01 3.334530442953109741e-02 -1.594122648239135742e-01 4.423843696713447571e-02 -1.103087589144706726e-01 4.579329490661621094e-02 1.558563858270645142e-01 4.698743298649787903e-02 4.177602380514144897e-02 -1.455215960741043091e-01 2.797221243381500244e-01 -8.002062141895294189e-02 2.899166345596313477e-01 5.540689080953598022e-02 -2.815228700637817383e-01 -3.052323758602142334e-01 1.872336119413375854e-01 -6.064353138208389282e-02 1.842870265245437622e-01 -1.477455813437700272e-02 2.373085469007492065e-01 7.146138697862625122e-02
-7.905133813619613647e-02 -3.774406909942626953e-01 4.556882008910179138e-02 1.106794476509094238e-01 -2.413568049669265747e-01 6.495468318462371826e-02 -5.149796605110168457e-02 -1.546112149953842163e-01 2.234905026853084564e-02 -1.369955837726593018e-01 -2.237463742494583130e-01 -9.626688063144683838e-02 3.433152437210083008e-01 -1.815320402383804321e-01 8.069437742233276367e-02 -3.547506928443908691e-01 2.806620001792907715e-01 -1.707764342427253723e-02 5.773973837494850159e-02 8.825770020484924316e-02 1.141820922493934631e-01 1.692065149545669556e-01 -2.407520264387130737e-02 2.483161538839340210e-01 -2.785280048847198486e-01 8.212540298700332642e-02 5.034545063972473145e-02 -2.279768511652946472e-02 1.808992177248001099e-01 -4.153032228350639343e-02 -1.762707382440567017e-01 -1.979031860828399658e-01
-2.883031368255615234e-01 5.087686702609062195e-02 -1.936422437429428101e-01 1.785646378993988037e-01 -3.862045109272003174e-01 -8.046307414770126343e-02 1.913564950227737427e-01 2.065528184175491333e-02 1.098047345876693726e-01 -6.602158397436141968e-02 -8.581633865833282471e-02 -3.481768444180488586e-02 -6.813683547079563141e-03 1.382462531328201294e-01 -2.306704521179199219e-01 3.005008446052670479e-03 8.338823914527893066e-02 -2.606799006462097168e-01 2.602378129959106445e-01 -1.946109831333160400e-01 6.177170574665069580e-02 3.191791102290153503e-02 -1.202659681439399719e-01 1.476947218179702759e-01 -2.763224840164184570e-01 7.347264140844345093e-02 -2.539891600608825684e-01 -9.411101788282394409e-02 5.815367028117179871e-02 5.482176691293716431e-02 1.712053455412387848e-02 -4.140678048133850098e-01
-3.216374814510345459e-01 -5.163353309035301208e-02 -1.697609275579452515e-01 -1.388334631919860840e-01 -3.472700119018554688e-01 -2.543087601661682129e-01 9.582846611738204956e-02 8.917304128408432007e-02 6.977928429841995239e-02 -2.248930335044860840e-01 1.446328610181808472e-01 -2.793806232511997223e-02 -5.059971939772367477e-03 9.963323175907135010e-02 1.228096634149551392e-01 -2.008328884840011597e-01 1.515078693628311157e-01 1.592257320880889893e-01 2.002357989549636841e-01 -2.617775797843933105e-01 1.059460341930389404e-01 1.024082824587821960e-01 -1.536730229854583740e-01 3.725313842296600342e-01 -1.976049989461898804e-01 -3.722444176673889160e-02 -1.481570899486541748e-01 7.852598279714584351e-02 1.686541140079498291e-01 -1.885330528020858765e-01 -7.074638456106185913e-02 -1.493027806282043457e-01
-1.338519155979156494e-02 5.693325400352478027e-02 -2.167184837162494659e-02 3.872294723987579346e-02 -6.077076792716979980e-01 8.301188051700592041e-02 1.598270386457443237e-01 -5.689527839422225952e-02 -1.251408010721206665e-01 -1.701877638697624207e-02 1.331595629453659058e-01 1.291889548301696777e-01 -1.635419279336929321e-01 7.598615717142820358e-03 -1.162721365690231323e-01 -7.620774954557418823e-02 -1.058461889624595642e-01 -2.049880847334861755e-02 -3.047111630439758301e-01 -9.476912021636962891e-02 -5.470764264464378357e-02 -3.317329883575439453e-01 -8.676389604806900024e-02 1.580378860235214233e-01 -2.314359396696090698e-01 -3.244619667530059814e-01 1.686733588576316833e-02 -8.962568640708923340e-02 5.242723040282726288e-03 8.844799548387527466e-02 -1.777244210243225098e-01 -1.659462451934814453e-01
-2.777554392814636230e-01 -3.504420518875122070e-01 8.744363486766815186e-02 -3.822474554181098938e-02 -3.017198145389556885e-01 -1.958123743534088135e-01 6.324273347854614258e-02 1.360078006982803345e-01 -1.172076836228370667e-01 7.564741373062133789e-02 1.045709550380706787e-01 -2.626794874668121338e-01 2.002554386854171753e-01 7.991974800825119019e-02 1.113256141543388367e-01 -1.029484439641237259e-02 8.233593404293060303e-02 -1.101646274328231812e-01 1.094587966799736023e-01 -2.317173779010772705e-01 2.910066246986389160e-01 -2.038548737764358521e-01 -4.473070800304412842e-02 1.751868799328804016e-02 -3.347167670726776123e-01 6.061470508575439453e-02 1.194773912429809570e-01 -1.363249570131301880e-01 -1.409304589033126831e-01 7.014343887567520142e-02 -2.595382928848266602e-01 1.637853682041168213e-01
-2.213041037321090698e-01 -3.477800488471984863e-01 -2.320991083979606628e-02 -5.092900991439819336e-02 -3.405818343162536621e-01 1.643329709768295288e-01 1.027920693159103394e-01 -1.456514149904251099e-01 -3.897030279040336609e-02 -7.294523715972900391e-02 4.717054218053817749e-02 2.870276011526584625e-02 -1.511917859315872192e-01 -1.439315676689147949e-01 9.977325052022933960e-02 -7.273154705762863159e-02 1.880391985177993774e-01 -8.892082422971725464e-02 2.705979906022548676e-02 9.812744706869125366e-02 4.918704926967620850e-02 3.997386246919631958e-02 4.495555460453033447e-01 2.523657679557800293e-01 -3.886831402778625488e-01 2.457118406891822815e-02 -1.765138097107410431e-02 -1.001589894294738770e-01 -1.321414113044738770e-01 2.446758896112442017e-01 -1.336059570312500000e-01 -5.308548733592033386e-02
-1.615940779447555542e-01 -1.802747137844562531e-02 -1.770447492599487305e-01 1.339602321386337280e-01 -1.997867673635482788e-01 -9.294639527797698975e-02 1.980143040418624878e-01 -4.649120941758155823e-02 -1.924412250518798828e-01 -3.814314603805541992e-01 1.037735491991043091e-02 7.978916168212890625e-03 1.552264690399169922e-01 2.401186078786849976e-01 5.994569882750511169e-02 -4.030676484107971191e-01 9.156452119350433350e-02 -2.511787228286266327e-02 1.973984539508819580e-01 -2.487970143556594849e-02 6.633153557777404785e-02 -2.668426558375358582e-02 -2.159438841044902802e-02 2.517909705638885498e-01 -2.992341220378875732e-01 1.403963714838027954e-01 -1.489020138978958130e-01 -1.292613446712493896e-01 7.353227585554122925e-02 -5.912766233086585999e-02 -5.016120150685310364e-02 -3.559696674346923828e-01
-2.148161232471466064e-01 -5.030718073248863220e-02 1.230578348040580750e-01 4.326701164245605469e-02 -3.494548499584197998e-01 -2.318747341632843018e-01 3.465962037444114685e-02 -9.176547639071941376e-03 -1.828952431678771973e-01 1.803220249712467194e-02 1.645245552062988281e-01 -1.263645440340042114e-01 2.466848343610763550e-01 -1.543891429901123047e-01 2.583333551883697510e-01 -8.325487375259399414e-03 1.112083420157432556e-01 -1.419375240802764893e-01 1.068651303648948669e-01 -4.052092730998992920e-01 2.245399653911590576e-01 -1.271284520626068115e-01 6.105264648795127869e-02 -9.530744701623916626e-02 -2.014838010072708130e-01 -3.006400763988494873e-01 -1.612423546612262726e-02 -8.262023329734802246e-02 -1.159405410289764404e-01 9.564417600631713867e-02 -2.637475132942199707e-01 1.053219512104988098e-01
-1.592275500297546387e-01 -1.522796005010604858e-01 -3.260840177536010742e-01 -1.093338727951049805e-01 -3.995827138423919678e-01 6.611575186252593994e-02 -4.410436376929283142e-02 2.067782729864120483e-01 -9.352835267782211304e-02 -2.748881280422210693e-01 1.529713422060012817e-01 6.986040621995925903e-02 -9.944759309291839600e-02 -1.381007879972457886e-01 -1.078255921602249146e-01 2.195194959640502930e-01 -2.397716492414474487e-01 5.077113583683967590e-02 1.230386197566986084e-01 -5.686303228139877319e-02 1.752830445766448975e-01 -3.045290708541870117e-03 1.370007097721099854e-01 8.365274220705032349e-02 -2.101288586854934692e-01 6.949894130229949951e-02 1.566374897956848145e-01 -6.523018330335617065e-02 -2.177247703075408936e-01 -1.852664053440093994e-01 -1.303191483020782471e-01 -3.341236114501953125e-01
-2.261139899492263794e-01 -2.063586711883544922e-01 2.115691751241683960e-01 8.655840903520584106e-02 -2.357638329267501831e-01 -1.160811036825180054e-01 -1.038510948419570923e-01 1.099506765604019165e-01 6.602567434310913086e-02 -1.239349097013473511e-01 3.821660280227661133e-01 -3.637051582336425781e-01 1.205760836601257324e-01 -4.548126459121704102e-02 9.856016375124454498e-03 -9.368426166474819183e-03 8.277043700218200684e-02 -3.725254163146018982e-02 1.797689944505691528e-01 -2.407233268022537231e-01 8.208507671952247620e-03 1.187305673956871033e-01 2.763235867023468018e-01 3.254310041666030884e-02 -3.251570761203765869e-01 1.074304729700088501e-01 4.913738742470741272e-02 -6.363330781459808350e-02 1.319923996925354004e-01 -3.124834969639778137e-02 -3.235940635204315186e-01 -1.016478240489959717e-01
-1.418768465518951416e-01 -1.753067821264266968e-01 5.231029912829399109e-02 -1.070544943213462830e-01 -4.668820500373840332e-01 -7.927305065095424652e-03 -2.487753182649612427e-01 -1.575126796960830688e-01 6.334340572357177734e-02 -1.046417951583862305e-01 3.099077008664608002e-02 8.124431222677230835e-02 -9.290870279073715210e-02 -2.461055070161819458e-01 9.969337284564971924e-02 -3.931628167629241943e-02 -1.742101311683654785e-01 7.203118875622749329e-03 -1.329848915338516235e-01 4.599525034427642822e-02 6.745740026235580444e-02 4.291714727878570557e-02 2.695566117763519287e-01 3.568769693374633789e-01 -4.544185698032379150e-01 4.605200141668319702e-02 -5.382687598466873169e-02 -1.547910422086715698e-01 -7.024128735065460205e-02 -1.007830202579498291e-01 1.169923618435859680e-01 -7.825451344251632690e-02
-2.564167082309722900e-01 -4.343117401003837585e-02 -6.296883523464202881e-02 3.843948990106582642e-02 -3.130238056182861328e-01 1.699771359562873840e-02 1.305452883243560791e-01 -2.749924659729003906e-01 -3.566914796829223633e-02 -2.623847723007202148e-01 -1.180641874670982361e-01 2.959941923618316650e-01 -4.555617459118366241e-03 -6.232870370149612427e-02 -9.194676578044891357e-02 1.075732931494712830e-01 -2.741098776459693909e-02 1.196632068604230881e-02 1.747718453407287598e-01 -1.729026436805725098e-02 3.300139009952545166e-01 -9.586056321859359741e-02 2.648473381996154785e-01 4.997436702251434326e-02 -3.941010236740112305e-01 -3.204989433288574219e-01 3.384431079030036926e-02 -8.716999739408493042e-02 2.161470949649810791e-01 6.295055150985717773e-02 5.271819885820150375e-03 -2.040111087262630463e-02
-1.541514843702316284e-01 -3.670781850814819336e-01 -2.297542989253997803e-01 -9.642328321933746338e-02 -3.538851737976074219e-01 1.127861067652702332e-01 -2.235521525144577026e-01 4.625230655074119568e-02 -8.726558834314346313e-02 -1.934850215911865234e-01 -2.819622866809368134e-02 1.678529679775238037e-01 3.155404329299926758e-02 -2.401945739984512329e-01 -1.025889590382575989e-01 -1.900040954351425171e-01 -1.112288013100624084e-01 9.649519622325897217e-02 1.205759122967720032e-01 -1.615841388702392578e-01 5.999918654561042786e-02 1.782305091619491577e-01 9.284155070781707764e-02 -1.560779870487749577e-03 -2.551797032356262207e-01 -8.574438095092773438e-02 1.607618629932403564e-01 -1.461214870214462280e-01 -1.394819468259811401e-01 -1.310577243566513062e-01 -1.816891133785247803e-01 -3.381917774677276611e-01
2.359423413872718811e-02 -3.914216905832290649e-02 1.381284445524215698e-01 6.796783953905105591e-02 -2.029003351926803589e-01 -2.585161328315734863e-01 -1.874496340751647949e-01 -2.962322235107421875e-01 -1.207071170210838318e-01 -1.517041027545928955e-01 8.876515924930572510e-02 1.470694784075021744e-02 3.137604594230651855e-01 -3.863836824893951416e-01 1.576914340257644653e-01 -2.176096588373184204e-01 2.417229712009429932e-01 -2.618275023996829987e-02 1.104470416903495789e-01 1.277602016925811768e-01 2.512707412242889404e-01 9.771558456122875214e-03 1.359962671995162964e-01 1.307456940412521362e-01 -2.965027391910552979e-01 -3.369091823697090149e-02 9.227374196052551270e-02 -2.425879091024398804e-01 -9.333210438489913940e-02 -5.428105592727661133e-02 -1.366086900234222412e-01 -6.703251600265502930e-02
-1.081903651356697083e-02 -3.407828882336616516e-02 -1.522581875324249268e-01 -1.513832658529281616e-01 -4.052097201347351074e-01 -1.529487073421478271e-01 -3.832111135125160217e-02 2.420127540826797485e-01 1.472423672676086426e-01 -8.893112093210220337e-02 2.403911389410495758e-02 4.457882419228553772e-02 3.867196664214134216e-02 -1.551680117845535278e-01 2.210691804066300392e-03 3.583326935768127441e-02 1.420315541326999664e-02 1.045486237853765488e-02 -2.426175028085708618e-02 -2.850894033908843994e-01 1.993155330419540405e-01 1.060746610164642334e-01 3.320024907588958740e-01 1.278724670410156250e-01 -3.320417702198028564e-01 -4.777149111032485962e-02 9.507667273283004761e-02 1.377829164266586304e-01 -7.657669484615325928e-02 1.205951049923896790e-01 -4.177922904491424561e-01 -2.252405136823654175e-01
-2.228585183620452881e-01 -8.898189663887023926e-02 -1.182591244578361511e-01 -6.610707193613052368e-02 -1.471961140632629395e-01 -1.716843396425247192e-01 2.072248756885528564e-01 -1.691903173923492432e-01 -1.104311421513557434e-01 -1.867335885763168335e-01 -7.033111900091171265e-02 -1.585549414157867432e-01 -1.253792941570281982e-01 3.340973854064941406e-01 -2.624821476638317108e-02 -2.451358735561370850e-01 1.563218235969543457e-01 -2.704367339611053467e-01 -6.723514199256896973e-02 -3.756823018193244934e-02 -6.204937770962715149e-02 9.125914424657821655e-02 7.254955917596817017e-02 3.882355093955993652e-01 -2.872685790061950684e-01 -3.626240417361259460e-02 -8.655611425638198853e-02 -6.892717629671096802e-02 1.879308819770812988e-01 -2.600280940532684326e-01 -1.233587041497230530e-01 -2.239972949028015137e-01
-3.354457020759582520e-01 -1.702086478471755981e-01 -1.388166099786758423e-01 7.393576949834823608e-02 -3.342872262001037598e-01 3.417413681745529175e-02 4.823231697082519531e-01 1.541254669427871704e-01 -2.174257934093475342e-01 1.606595329940319061e-02 1.332536339759826660e-01 -1.677735894918441772e-01 -3.737460449337959290e-02 -2.670541703701019287e-01 2.172601222991943359e-02 -1.843400485813617706e-02 1.749884337186813354e-01 -1.913358867168426514e-01 -2.000983990728855133e-02 1.716694086790084839e-01 1.313681453466415405e-01 -4.943213239312171936e-02 1.645603328943252563e-01 3.681936115026473999e-02 -2.578169405460357666e-01 -1.462619006633758545e-01 1.359099149703979492e-01 -1.599181741476058960e-01 -1.195878013968467712e-01 6.533322390168905258e-03 -2.121099084615707397e-02 7.456614077091217041e-02
-3.601070940494537354e-01 -6.781315058469772339e-02 -1.788582056760787964e-01 -2.481449693441390991e-01 -2.832569479942321777e-01 -9.219191223382949829e-02 -3.638941270764917135e-04 -1.360850036144256592e-01 1.513765454292297363e-01 -5.328416824340820312e-02 -2.186286076903343201e-02 -8.031647652387619019e-02 -6.799807399511337280e-02 -3.139189779758453369e-01 -7.940862327814102173e-03 8.573656529188156128e-02 -3.867030516266822815e-02 -8.591041713953018188e-02 -5.764142423868179321e-02 1.315702497959136963e-01 3.449822366237640381e-01 2.300591468811035156e-01 3.582967519760131836e-01 5.017082393169403076e-02 -1.600446254014968872e-01 -1.256643384695053101e-01 2.940681278705596924e-01 -9.486510604619979858e-02 1.979323923587799072e-01 8.127037435770034790e-02 -3.634295240044593811e-02 7.288755476474761963e-02
-1.882533431053161621e-01 -2.660621106624603271e-01 -1.441240608692169189e-01 -7.308708131313323975e-02 -1.942288428544998169e-01 -4.285423085093498230e-02 1.003901958465576172e-01 2.470906674861907959e-01 -2.920032739639282227e-01 -7.815493643283843994e-02 2.781005203723907471e-01 -1.858401298522949219e-02 -3.338178386911749840e-03 -1.023490354418754578e-01 1.519796401262283325e-01 -2.235972881317138672e-01 1.518510431051254272e-01 -2.727260887622833252e-01 1.187466606497764587e-01 -1.585800647735595703e-01 -3.078465582802891731e-03 -2.032834477722644806e-02 -1.879885606467723846e-02 1.475401222705841064e-01 -3.317592144012451172e-01 -4.297459870576858521e-02 2.392374873161315918e-01 -5.621029436588287354e-02 7.225125283002853394e-02 -8.848466724157333374e-02 -3.919433951377868652e-01 -7.823010534048080444e-02
-5.104357749223709106e-02 -1.048368141055107117e-01 -1.807605288922786713e-02 2.253918349742889404e-02 -3.257520794868469238e-01 -1.958774328231811523e-01 -1.759655214846134186e-02 -6.796112656593322754e-02 5.945231392979621887e-02 -6.851229816675186157e-02 3.693946823477745056e-02 -7.438579946756362915e-02 -1.524027436971664429e-01 -2.562396228313446045e-02 1.960269510746002197e-01 -1.621241271495819092e-01 1.683096438646316528e-01 -1.044990122318267822e-02 4.168260097503662109e-02 -2.045380771160125732e-01 7.037761062383651733e-02 -1.134455427527427673e-01 2.746780216693878174e-01 3.056535422801971436e-01 -5.024058222770690918e-01 3.310888707637786865e-01 1.492957025766372681e-01 -1.398306190967559814e-01 -1.314734071493148804e-01 1.069747433066368103e-01 -1.857548207044601440e-01 -8.139669150114059448e-02
-1.638028174638748169e-01 4.381690546870231628e-02 1.116230431944131851e-02 3.316832333803176880e-02 -5.804349184036254883e-01 -7.968047261238098145e-02 8.346340805292129517e-02 3.378355503082275391e-02 -2.044985070824623108e-03 -1.772603094577789307e-01 -9.399274736642837524e-02 1.679113321006298065e-02 -6.519654393196105957e-02 -1.087832152843475342e-01 -1.763824746012687683e-02 -1.072098314762115479e-01 9.382122009992599487e-02 -6.395754218101501465e-02 1.457174867391586304e-01 -2.170522511005401611e-01 -1.239052712917327881e-01 -1.285651773214340210e-01 4.189054667949676514e-02 1.052616611123085022e-01 -3.207236826419830322e-01 3.520041704177856445e-01 2.138925492763519287e-01 -2.927563488483428955e-01 -1.239357069134712219e-01 3.758803009986877441e-02 -2.088878154754638672e-01 7.511913776397705078e-02
-3.270867168903350830e-01 -1.043613534420728683e-02 -1.665712706744670868e-02 8.641975931823253632e-03 -3.312460780143737793e-01 -8.737310767173767090e-02 8.561109006404876709e-02 -4.348604753613471985e-02 3.793343901634216309e-02 -2.735417783260345459e-01 1.429303735494613647e-01 -1.106988713145256042e-01 2.164580971002578735e-01 -3.091404214501380920e-02 7.501549273729324341e-02 -3.315315544605255127e-01 7.988768815994262695e-02 4.502582177519798279e-02 8.091609925031661987e-02 -6.878776010125875473e-03 2.515403032302856445e-01 -3.021026849746704102e-01 4.534249380230903625e-02 7.220643013715744019e-02 -1.215169206261634827e-02 2.231248468160629272e-01 -1.394861340522766113e-01 7.538996636867523193e-02 -2.224441468715667725e-01 2.261295467615127563e-01 -1.833700388669967651e-01 -3.279511928558349609e-01
-2.900046408176422119e-01 -1.000521704554557800e-01 2.274706214666366577e-01 7.425411790609359741e-02 -8.785168081521987915e-02 -3.338435292243957520e-01 -1.133696213364601135e-01 -6.731443107128143311e-02 1.395614296197891235e-01 -1.351329497992992401e-02 2.044798582792282104e-01 1.603545621037483215e-02 9.333868324756622314e-02 1.934647001326084137e-02 3.428880125284194946e-03 -3.461979329586029053e-01 1.278706192970275879e-01 -1.277106106281280518e-01 -1.400245726108551025e-01 -8.460807800292968750e-02 1.203035488724708557e-01 -7.002207636833190918e-02 2.247783541679382324e-01 2.692840397357940674e-01 -4.500759541988372803e-01 1.223620846867561340e-01 1.210140213370323181e-01 -1.374126523733139038e-01 1.686193863861262798e-04 1.804497092962265015e-01 -9.844171255826950073e-02 1.619720757007598877e-01
-3.642665222287178040e-02 1.633795350790023804e-01 5.523154046386480331e-03 -2.487800270318984985e-01 -4.931364357471466064e-01 6.001026928424835205e-02 -6.287480890750885010e-02 9.120932966470718384e-02 9.254965186119079590e-02 -3.827993273735046387e-01 -1.137134507298469543e-01 -3.545702993869781494e-02 -1.001065224409103394e-01 4.496686905622482300e-02 9.433808922767639160e-02 1.085813250392675400e-02 -1.280706524848937988e-01 -1.639683544635772705e-01 2.692890763282775879e-01 -1.435103565454483032e-01 -1.182964518666267395e-01 5.741895362734794617e-02 2.114065736532211304e-01 9.566146880388259888e-02 -4.200362563133239746e-01 1.895972900092601776e-02 -1.426306515932083130e-01 -1.802423745393753052e-01 -1.453849524259567261e-01 -2.760978601872920990e-02 -2.010842086747288704e-03 -3.991340845823287964e-02
-3.274615108966827393e-01 -1.259830296039581299e-01 -1.057589575648307800e-01 -1.272000186145305634e-02 -1.323683857917785645e-01 -1.667278707027435303e-01 4.492028057575225830e-02 -7.130498439073562622e-02 1.283475309610366821e-01 -3.996353149414062500e-01 -3.879980370402336121e-02 6.557463668286800385e-03 -1.539599243551492691e-02 3.006079494953155518e-01 -3.391118720173835754e-02 -1.459098309278488159e-01 4.897423461079597473e-02 -1.117181256413459778e-01 -1.086403429508209229e-01 3.848432376980781555e-02 6.063852459192276001e-02 1.472866386175155640e-01 4.620591551065444946e-02 3.011122643947601318e-01 -3.659808635711669922e-01 4.754403978586196899e-02 -1.339469999074935913e-01 -6.373532116413116455e-02 2.330283969640731812e-01 -2.314874380826950073e-01 -1.456634551286697388e-01 -2.978368699550628662e-01
-3.034470677375793457e-01 5.950235202908515930e-02 4.680140316486358643e-02 -4.234439134597778320e-02 -3.942511975765228271e-01 -4.461182281374931335e-02 -3.529036790132522583e-02 -1.199769154191017151e-01 6.143900007009506226e-02 -4.790733754634857178e-02 1.251285709440708160e-02 2.076247185468673706e-01 1.635140776634216309e-01 -1.019774526357650757e-01 -2.849088609218597412e-01 7.653440348803997040e-03 -8.096318691968917847e-02 -7.114398479461669922e-02 -8.810964226722717285e-02 -1.568654924631118774e-01 2.783730030059814453e-01 -1.503548026084899902e-01 1.656126081943511963e-01 -5.399484187364578247e-02 -3.878090679645538330e-01 -1.916731745004653931e-01 -1.441426575183868408e-02 -9.453150629997253418e-02 3.468677997589111328e-01 -2.410136461257934570e-01 2.120528183877468109e-02 1.003439575433731079e-01
-2.055478245019912720e-01 -1.662395894527435303e-01 -2.618204653263092041e-01 -1.374437361955642700e-01 -2.193669974803924561e-01 -2.346216291189193726e-01 2.483337074518203735e-01 -9.684098511934280396e-02 1.431119162589311600e-02 -3.313283324241638184e-01 -1.084326878190040588e-01 -8.361251093447208405e-03 1.877410262823104858e-01 3.115319311618804932e-01 -9.442485123872756958e-02 -2.764467298984527588e-01 1.683253981173038483e-02 -4.381837323307991028e-02 1.973787546157836914e-01 -5.507346615195274353e-02 1.221914067864418030e-01 3.967174887657165527e-02 1.246136724948883057e-01 1.988320499658584595e-01 -2.138701677322387695e-01 1.696072220802307129e-01 -2.115457057952880859e-01 7.749004662036895752e-02 7.879061251878738403e-02 -2.233157753944396973e-01 -1.785364747047424316e-01 -5.426575895398855209e-03
-2.298710644245147705e-01 -4.697016999125480652e-02 8.694233745336532593e-02 -8.762192912399768829e-03 -1.380185931921005249e-01 -2.547360956668853760e-01 -1.102215237915515900e-02 8.998964913189411163e-04 -5.371466651558876038e-02 -9.608314186334609985e-02 2.768679559230804443e-01 -2.959137856960296631e-01 6.576690822839736938e-02 -2.569549977779388428e-01 9.471983462572097778e-02 -8.901412039995193481e-02 1.059013828635215759e-01 -2.495443522930145264e-01 2.244121134281158447e-01 -2.418330609798431396e-01 1.186677739024162292e-01 2.841048501431941986e-02 3.494020402431488037e-01 2.297108620405197144e-01 -2.260806113481521606e-01 1.969294995069503784e-01 2.162491157650947571e-02 -4.717503488063812256e-02 8.494984358549118042e-02 -3.452996164560317993e-02 -3.125657737255096436e-01 -1.375075578689575195e-01
-1.720415651798248291e-01 -1.766056120395660400e-01 -1.616782546043395996e-01 -1.384399980306625366e-01 -1.831024587154388428e-01 1.649221032857894897e-01 -2.060202062129974365e-01 -8.091138303279876709e-02 -4.686522483825683594e-02 -2.760986685752868652e-01 -3.169703483581542969e-02 1.575076952576637268e-02 -9.439868479967117310e-02 5.078892782330513000e-02 -2.401225864887237549e-01 4.046400263905525208e-02 8.882112056016921997e-02 -6.221343576908111572e-02 2.796241044998168945e-01 -5.345294252038002014e-02 1.849642693996429443e-01 -2.604244351387023926e-01 2.119234055280685425e-01 2.932380437850952148e-01 -4.461771845817565918e-01 -1.169875115156173706e-01 3.350690240040421486e-03 8.468221127986907959e-02 2.859157323837280273e-02 -1.401673108339309692e-01 -1.082235723733901978e-01 2.363578379154205322e-01
-8.460142463445663452e-02 -2.069930285215377808e-01 -5.252275988459587097e-02 -8.632151782512664795e-02 -1.745560020208358765e-01 8.656020276248455048e-03 5.935481190681457520e-02 -1.790752410888671875e-01 7.691369950771331787e-02 -3.273684978485107422e-01 4.369894862174987793e-01 3.330435231328010559e-02 1.635512113571166992e-01 1.843205392360687256e-01 -1.043305620551109314e-01 -1.207969188690185547e-01 3.160318434238433838e-01 2.188874930143356323e-01 5.194069817662239075e-02 -8.158820867538452148e-02 2.182555198669433594e-01 -1.805521696805953979e-01 -1.794730424880981445e-01 9.543824195861816406e-02 -2.625721395015716553e-01 -1.418523043394088745e-01 6.737274676561355591e-02 -1.678553968667984009e-01 -1.611785143613815308e-01 2.333663851022720337e-01 2.084112726151943207e-02 3.077129647135734558e-02
-1.714207530021667480e-01 -1.596151143312454224e-01 -2.082802206277847290e-01 -5.460307374596595764e-02 -2.031377255916595459e-01 -2.013547420501708984e-01 4.638237878680229187e-02 6.159263104200363159e-02 1.377659887075424194e-01 -3.219784498214721680e-01 1.525616156868636608e-03 1.861389842815697193e-03 -2.186697348952293396e-02 1.913940906524658203e-01 3.540788590908050537e-02 -1.981494575738906860e-01 3.169912844896316528e-02 -2.457081079483032227e-01 1.543342918157577515e-01 1.330232769250869751e-01 8.102430962026119232e-03 1.918240264058113098e-02 4.250318929553031921e-02 3.919493257999420166e-01 -3.067752718925476074e-01 1.845317706465721130e-02 -2.826113998889923096e-01 -7.121988385915756226e-02 2.016491591930389404e-01 -2.853600382804870605e-01 -1.765726655721664429e-01 -1.389983296394348145e-01
-2.808705270290374756e-01 -3.238342106342315674e-01 7.377524673938751221e-02 8.904617279767990112e-02 -4.186539053916931152e-01 -1.845421195030212402e-01 2.474828660488128662e-01 1.480597555637359619e-01 2.405428327620029449e-02 -1.413962151855230331e-02 1.557093411684036255e-01 8.654867112636566162e-02 1.245192736387252808e-01 -5.618447810411453247e-02 5.101872608065605164e-02 -2.161461859941482544e-01 9.603557735681533813e-02 -1.453528702259063721e-01 2.313396632671356201e-01 -3.080700039863586426e-01 1.978452801704406738e-01 -2.461626976728439331e-01 -3.379950299859046936e-02 -2.492711879312992096e-02 -2.291321009397506714e-01 -1.901468783617019653e-01 -1.365727628581225872e-03 -6.356658041477203369e-02 -1.705348491668701172e-01 -8.030709624290466309e-02 -2.175916358828544617e-02 -2.989241480827331543e-02
-2.081906795501708984e-01 -3.256717696785926819e-02 1.113758459687232971e-01 -1.198652200400829315e-02 -3.662718236446380615e-01 -3.704822808504104614e-02 3.650730848312377930e-02 -1.719723790884017944e-01 -1.455490104854106903e-02 -2.676147818565368652e-01 -1.754892915487289429e-01 5.117617547512054443e-02 -1.189741566777229309e-01 -3.489609109237790108e-03 -1.751251667737960815e-01 -2.950639836490154266e-02 -1.637154072523117065e-02 3.261392563581466675e-02 1.626975387334823608e-01 -1.334990859031677246e-01 2.772327959537506104e-01 -5.767524614930152893e-02 2.487054765224456787e-01 1.592715382575988770e-01 -3.977698087692260742e-01 -2.580276429653167725e-01 3.124970570206642151e-02 -1.749136298894882202e-01 3.369838297367095947e-01 -1.772219687700271606e-01 1.028780043125152588e-01 -2.666129730641841888e-02
-3.600894510746002197e-01 7.266520056873559952e-03 -2.981168450787663460e-03 -5.815669521689414978e-02 -3.436418473720550537e-01 -7.115777581930160522e-02 1.197928935289382935e-01 -5.066877603530883789e-02 6.707553565502166748e-02 -1.828434467315673828e-01 1.554323639720678329e-02 3.250382468104362488e-02 -5.096488445997238159e-02 7.929598540067672729e-02 -8.412857353687286377e-02 -2.603701651096343994e-01 7.224662601947784424e-02 6.230682134628295898e-02 2.144157439470291138e-01 -1.735541969537734985e-01 1.745641678571701050e-01 -1.120746359229087830e-01 1.275562960654497147e-02 4.687467217445373535e-01 -1.552596092224121094e-01 -1.321115642786026001e-01 -2.761727869510650635e-01 7.160890847444534302e-02 3.288005590438842773e-01 6.967154145240783691e-02 -6.226592883467674255e-02 -1.261776387691497803e-01
-2.485191822052001953e-01 -1.171261444687843323e-01 -2.054643481969833374e-01 -6.738388538360595703e-02 -2.708558440208435059e-01 -2.929746508598327637e-01 1.210688352584838867e-01 -3.082397393882274628e-02 1.662926282733678818e-03 -1.782824546098709106e-01 1.055267602205276489e-01 -4.193200916051864624e-02 1.012968271970748901e-01 1.530055552721023560e-01 1.111997365951538086e-01 -2.162117511034011841e-01 7.313754409551620483e-03 1.094147115945816040e-01 4.373146966099739075e-02 -2.237511724233627319e-01 9.964546561241149902e-02 6.976684182882308960e-02 -3.558059036731719971e-02 3.452016115188598633e-01 -3.633697628974914551e-01 -1.628269255161285400e-02 -3.913367390632629395e-01 4.632215481251478195e-03 1.245070472359657288e-01 -1.308128833770751953e-01 -1.555632948875427246e-01 -1.548575460910797119e-01
-9.818871319293975830e-02 -1.850427240133285522e-01 2.254998683929443359e-01 -1.092491596937179565e-01 -5.086850523948669434e-01 -7.240698486566543579e-02 4.412382468581199646e-02 -9.164553880691528320e-02 -6.273543089628219604e-02 -1.539894030429422855e-03 1.992069780826568604e-01 1.067913547158241272e-01 -1.543129235506057739e-01 -3.760300949215888977e-02 1.560878306627273560e-01 4.380862787365913391e-02 1.420675218105316162e-01 -1.449703276157379150e-01 -9.357537329196929932e-02 5.259709805250167847e-02 1.938381977379322052e-02 7.890815287828445435e-02 2.923205494880676270e-01 3.644184172153472900e-01 -3.615246117115020752e-01 -4.779553413391113281e-02 2.384314080700278282e-03 5.856218934059143066e-02 -4.874462634325027466e-02 2.830675840377807617e-01 -1.033358871936798096e-01 -7.259841263294219971e-02
-2.694655358791351318e-01 -7.584290951490402222e-02 -1.558690071105957031e-01 -6.127867847681045532e-02 -2.930943965911865234e-01 -2.284243106842041016e-01 7.457401603460311890e-02 -8.835002779960632324e-02 -2.379455603659152985e-02 -2.334914356470108032e-01 3.387037292122840881e-02 -9.551140666007995605e-02 7.206352800130844116e-02 2.597696483135223389e-01 1.289941519498825073e-01 -2.130101323127746582e-01 3.034636378288269043e-03 1.146129891276359558e-01 3.105248510837554932e-02 -3.284852504730224609e-01 8.507476188242435455e-03 1.010161191225051880e-01 -1.675993800163269043e-01 3.744609951972961426e-01 -2.445084154605865479e-01 -6.804897636175155640e-02 -2.942062914371490479e-01 -1.000274121761322021e-01 2.424948066473007202e-01 -7.695798575878143311e-02 -1.184835284948348999e-01 -4.189037531614303589e-02
5.186671018600463867e-02 -1.418845057487487793e-01 1.193879358470439911e-02 -6.480147689580917358e-02 -4.430143535137176514e-01 1.670068502426147461e-01 2.321026623249053955e-01 -3.140503913164138794e-02 -1.527424752712249756e-01 -2.776173055171966553e-01 3.467286229133605957e-01 -3.018881939351558685e-02 -7.744835317134857178e-02 4.150125011801719666e-02 -3.268238902091979980e-01 -3.741703694686293602e-03 1.384813487529754639e-01 -8.933160454034805298e-02 1.908413022756576538e-01 1.947347819805145264e-01 3.078445196151733398e-01 -4.336189106106758118e-02 2.418343573808670044e-01 7.259558141231536865e-02 -1.205806732177734375e-01 -2.023262083530426025e-01 -8.197207003831863403e-02 9.706301987171173096e-02 1.469746232032775879e-01 2.317801490426063538e-02 4.440108686685562134e-02 1.074688695371150970e-02
-1.601449958980083466e-02 -3.248135000467300415e-02 -2.810002267360687256e-01 -2.592023648321628571e-02 -2.556625604629516602e-01 -5.615347996354103088e-02 -1.351425945758819580e-01 3.884407877922058105e-02 6.014162674546241760e-02 -1.564042419195175171e-01 4.498193040490150452e-02 7.413746789097785950e-03 -6.797610223293304443e-02 4.319347068667411804e-02 2.523528039455413818e-01 -1.797628253698348999e-01 2.701433598995208740e-01 3.581652650609612465e-03 2.152617573738098145e-01 -1.994459182024002075e-01 2.212683111429214478e-02 -1.003213003277778625e-01 -9.672831743955612183e-02 -4.489929229021072388e-02 -6.281679272651672363e-01 -9.975358843803405762e-02 -1.745377779006958008e-01 2.402474544942378998e-02 2.618094980716705322e-01 -7.628221809864044189e-02 -8.386424183845520020e-02 -1.050194632261991501e-02
-2.839449644088745117e-01 -1.524560749530792236e-01 -6.176537647843360901e-02 -1.172019764780998230e-01 -4.931768178939819336e-01 -3.312896490097045898e-01 -1.794171929359436035e-01 -1.492347121238708496e-01 1.887637823820114136e-01 -7.688551675528287888e-03 8.392268419265747070e-02 9.508654475212097168e-02 5.829411000013351440e-02 1.382504999637603760e-01 -1.300583928823471069e-01 -2.860447950661182404e-02 1.005094647407531738e-01 -8.806100487709045410e-02 7.287514954805374146e-02 -5.625930428504943848e-02 2.049645334482192993e-01 -4.416428040713071823e-03 -1.598774828016757965e-02 2.950429320335388184e-01 -1.154574230313301086e-01 -3.026258051395416260e-01 -2.462528645992279053e-01 -8.360912092030048370e-03 8.189822733402252197e-02 -1.146994605660438538e-01 1.554314047098159790e-01 -1.175121963024139404e-01
-1.551613397896289825e-02 -1.401956081390380859e-01 1.610734909772872925e-01 9.921143949031829834e-02 -1.034918949007987976e-01 -1.484467536211013794e-01 -5.688623338937759399e-02 -2.157278954982757568e-01 2.814059890806674957e-02 -1.248316392302513123e-01 1.755105108022689819e-01 -7.807120680809020996e-02 3.124530911445617676e-01 1.991582661867141724e-02 3.007455170154571533e-01 -2.505110502243041992e-01 -5.807314999401569366e-03 -7.403068989515304565e-02 1.306559741497039795e-01 8.777295798063278198e-02 1.153442710638046265e-01 3.216312825679779053e-02 1.350569427013397217e-01 1.906977444887161255e-01 -4.902151226997375488e-01 7.705169171094894409e-02 2.182513624429702759e-01 -9.751428663730621338e-02 -7.159750163555145264e-02 -8.255071192979812622e-02 -3.559202551841735840e-01 -1.266862750053405762e-01
-3.752441704273223877e-01 -8.441335707902908325e-02 -2.235337793827056885e-01 1.546482592821121216e-01 -2.820791900157928467e-01 -1.943567991256713867e-01 2.296005785465240479e-01 -1.669602990150451660e-01 4.865775257349014282e-02 -1.423776298761367798e-01 2.659485042095184326e-01 -1.362833827733993530e-01 1.083237230777740479e-01 -1.616171896457672119e-01 2.091699540615081787e-01 -4.364657029509544373e-02 -1.181010305881500244e-01 3.207421004772186279e-01 -6.570515781641006470e-02 5.424777418375015259e-02 1.148530319333076477e-01 -1.735027283430099487e-01 1.461133211851119995e-01 1.777328699827194214e-01 -1.333759278059005737e-01 1.065613329410552979e-01 -4.155635461211204529e-02 2.979353666305541992e-01 1.386621296405792236e-01 -5.921344086527824402e-02 -2.438538894057273865e-02 -1.466791629791259766e-01
6.137153878808021545e-02 -1.322522312402725220e-01 -1.764313578605651855e-01 -4.473007097840309143e-02 -4.599349498748779297e-01 1.728091984987258911e-01 3.679718123748898506e-03 -1.453168541193008423e-01 -2.025277465581893921e-01 -1.444898266345262527e-02 1.247088313102722168e-01 -1.255728956311941147e-02 -3.079267404973506927e-02 -1.331389993429183960e-01 8.798512816429138184e-02 3.256281092762947083e-02 6.110999360680580139e-02 1.563854366540908813e-01 2.519068419933319092e-01 2.572212517261505127e-01 3.928101062774658203e-01 5.646687000989913940e-02 2.317554503679275513e-01 4.647519439458847046e-03 -3.551714122295379639e-01 -9.660208970308303833e-02 -1.182294338941574097e-01 -2.111535705626010895e-02 1.554790437221527100e-01 8.898572064936161041e-03 -1.809679865837097168e-01 -1.507718861103057861e-01
-2.515475749969482422e-01 -8.102143555879592896e-02 -1.492854654788970947e-01 -1.025751158595085144e-01 -3.279221653938293457e-01 -1.875211298465728760e-02 9.803503006696701050e-02 -1.336100045591592789e-02 -2.255140617489814758e-02 -3.234735727310180664e-01 1.589876115322113037e-01 -2.150353491306304932e-01 6.215782836079597473e-02 2.536827921867370605e-01 8.291397243738174438e-02 -4.067511856555938721e-01 -2.782004885375499725e-02 -9.564429521560668945e-03 1.314439177513122559e-01 2.211691066622734070e-02 1.629384160041809082e-01 4.095313325524330139e-02 -2.780124545097351074e-02 2.830220162868499756e-01 -9.583539515733718872e-02 -7.671784609556198120e-02 -4.034311473369598389e-01 6.405563093721866608e-03 9.807870537042617798e-02 -1.741929203271865845e-01 -1.112662479281425476e-01 -6.733164191246032715e-02
-2.483035027980804443e-01 -1.644255667924880981e-01 1.129931211471557617e-01 6.296101212501525879e-02 -3.150182366371154785e-01 -1.273777633905410767e-01 3.984390944242477417e-02 1.322250068187713623e-01 -4.177949205040931702e-02 -1.645777076482772827e-01 3.671602308750152588e-01 -2.346599400043487549e-01 1.121703833341598511e-01 -2.704293094575405121e-02 -6.861050426959991455e-02 -2.200250923633575439e-01 1.294920872896909714e-02 -2.965631484985351562e-01 3.080593645572662354e-01 -1.553196012973785400e-01 -4.403689503669738770e-02 -5.994757637381553650e-02 2.476676404476165771e-01 1.068902537226676941e-01 -1.993973851203918457e-01 9.185307472944259644e-02 1.012873370200395584e-02 -1.400629132986068726e-01 -1.160781551152467728e-02 1.239556670188903809e-01 -3.251756131649017334e-01 -1.774343848228454590e-02
-2.517458237707614899e-02 9.279920160770416260e-02 -2.771224975585937500e-01 4.125632345676422119e-02 -4.130041897296905518e-01 1.296536624431610107e-01 8.880902081727981567e-02 9.433876723051071167e-02 -1.609501689672470093e-01 -9.225662052631378174e-02 1.467762142419815063e-01 6.207896023988723755e-02 -4.102027788758277893e-02 3.154214024543762207e-01 -3.280937373638153076e-01 5.500513687729835510e-02 9.063921123743057251e-02 -1.648098677396774292e-01 -1.496991366147994995e-01 1.037396565079689026e-01 1.462014168500900269e-01 -2.699841260910034180e-01 1.497380435466766357e-01 1.977932900190353394e-01 -3.962691426277160645e-01 -3.575357049703598022e-02 -3.188245696946978569e-03 -4.406088963150978088e-02 1.528139114379882812e-01 1.219529360532760620e-01 -1.055318340659141541e-01 4.948067292571067810e-02
-2.930955886840820312e-01 -2.994470112025737762e-02 -5.648984760046005249e-02 1.518065333366394043e-01 -2.062073647975921631e-01 5.560349300503730774e-02 -1.554650664329528809e-01 -7.612411677837371826e-02 1.696130633354187012e-01 1.957998275756835938e-01 -8.205534517765045166e-02 -2.670338153839111328e-01 1.781969964504241943e-01 -1.965599060058593750e-01 4.999354132451117039e-04 9.073700010776519775e-02 4.727389290928840637e-02 -1.094572991132736206e-01 1.386145353317260742e-01 6.303936243057250977e-02 3.659786656498908997e-02 6.563574075698852539e-02 1.521926820278167725e-01 6.942660361528396606e-02 -4.098953604698181152e-01 -3.111564218997955322e-01 1.664197295904159546e-01 -6.545055657625198364e-02 2.531151473522186279e-01 -3.143790066242218018e-01 -2.382692247629165649e-01 -9.768604300916194916e-03
-3.245615363121032715e-01 -8.130621165037155151e-02 -2.838916480541229248e-01 6.519933231174945831e-03 -1.462919861078262329e-01 -7.534225285053253174e-02 1.002173647284507751e-01 -5.685268342494964600e-02 -5.330473184585571289e-02 -2.647748291492462158e-01 7.383557409048080444e-02 -2.542009204626083374e-02 1.179982908070087433e-02 1.869175732135772705e-01 -5.851374566555023193e-02 -3.773153424263000488e-01 1.263482272624969482e-01 -5.241866037249565125e-02 1.374911367893218994e-01 -6.887401640415191650e-02 4.131526499986648560e-02 -4.122464358806610107e-02 5.341120809316635132e-02 1.722517609596252441e-01 -2.568282186985015869e-01 2.751993015408515930e-02 -4.022032022476196289e-01 -1.749094128608703613e-01 1.539868414402008057e-01 -2.151538729667663574e-01 -2.721735835075378418e-01 -1.603007018566131592e-01
-8.810196816921234131e-02 -3.548455834388732910e-01 -6.825592368841171265e-02 -4.669169336557388306e-02 -4.021873772144317627e-01 -1.145428419113159180e-01 -2.931025326251983643e-01 -1.794497370719909668e-01 -8.377867750823497772e-03 -2.259605797007679939e-03 1.829390227794647217e-02 5.826285853981971741e-02 3.828204423189163208e-02 -2.352145314216613770e-02 1.402749419212341309e-01 -2.718801796436309814e-02 2.100462913513183594e-01 1.671968549489974976e-01 1.717917993664741516e-02 -3.193822130560874939e-02 -1.298804767429828644e-02 -9.443835914134979248e-02 2.197961956262588501e-01 3.488273322582244873e-01 -3.666133284568786621e-01 -8.169198036193847656e-02 1.334049701690673828e-01 4.601987823843955994e-02 -2.282219082117080688e-01 -2.322569116950035095e-02 -2.719937264919281006e-01 -1.384941209107637405e-02
-3.330301940441131592e-01 -3.562566265463829041e-02 -2.713239490985870361e-01 -5.314128100872039795e-02 -2.798305749893188477e-01 -1.186408475041389465e-01 6.994107365608215332e-02 4.098114743828773499e-02 1.132442802190780640e-01 -1.220525354146957397e-01 6.254597008228302002e-02 5.742126610130071640e-03 2.119095325469970703e-01 2.564418828114867210e-03 1.762655675411224365e-01 -1.991395056247711182e-01 -3.510203585028648376e-02 7.967957854270935059e-02 2.475328743457794189e-02 -3.417802453041076660e-01 6.862037628889083862e-02 1.343952417373657227e-01 -1.434648483991622925e-01 3.438492715358734131e-01 -3.074961602687835693e-01 -1.364544928073883057e-01 -3.231554925441741943e-01 -1.720236055552959442e-02 7.173424959182739258e-02 -1.431952267885208130e-01 -1.150650903582572937e-01 -1.474520862102508545e-01
1.439787745475769043e-01 -9.756571799516677856e-02 -1.013303920626640320e-01 -1.165558621287345886e-01 -4.853557944297790527e-01 1.385472714900970459e-01 4.913415387272834778e-02 -1.459603905677795410e-01 -2.101288884878158569e-01 -6.984528899192810059e-02 1.370264440774917603e-01 -1.812015324831008911e-01 1.330935023725032806e-02 1.765592209994792938e-02 1.844886243343353271e-01 -2.055863440036773682e-01 -2.094464004039764404e-02 4.562798887491226196e-02 2.252943217754364014e-01 2.025499045848846436e-01 3.204207122325897217e-01 1.678464412689208984e-01 1.697976738214492798e-01 -1.272812336683273315e-01 -3.077714145183563232e-01 -2.026556283235549927e-01 -5.067829042673110962e-02 8.205002546310424805e-02 2.527672052383422852e-01 -6.513220816850662231e-02 -5.654785037040710449e-02 -5.811877176165580750e-02
-2.290131449699401855e-01 5.571446195244789124e-02 -1.081590652465820312e-01 -1.751187741756439209e-01 -2.285171449184417725e-01 -3.101989626884460449e-01 1.492192894220352173e-01 -8.382039517164230347e-02 -1.490559615194797516e-02 -4.564306437969207764e-01 1.356894802302122116e-02 -7.465165108442306519e-02 -2.418890036642551422e-02 7.709180563688278198e-02 6.743432581424713135e-02 -3.717086315155029297e-01 1.140323579311370850e-01 2.965534105896949768e-02 2.494742907583713531e-02 -6.108660623431205750e-02 7.197966426610946655e-02 -1.153695285320281982e-01 -1.394116785377264023e-02 2.710994482040405273e-01 -1.438487321138381958e-01 3.328518941998481750e-02 -2.828880846500396729e-01 -1.081647798418998718e-01 1.649685651063919067e-01 -2.121429890394210815e-01 -2.094711065292358398e-01 -1.440723091363906860e-01
-2.954934537410736084e-01 -1.861935108900070190e-01 3.931147232651710510e-02 -2.682097814977169037e-02 -3.807159364223480225e-01 -1.128223836421966553e-01 9.892419725656509399e-02 1.245561987161636353e-01 -4.122549295425415039e-02 7.845472544431686401e-02 2.135800421237945557e-01 -6.984694302082061768e-02 1.258915513753890991e-01 1.080624535679817200e-01 8.833484351634979248e-02 -1.788208037614822388e-01 -1.529009789228439331e-01 -7.820546627044677734e-02 -1.706980764865875244e-01 -3.055302202701568604e-01 2.775692343711853027e-01 -5.754546821117401123e-02 1.780682504177093506e-01 -1.005105301737785339e-01 -3.597245514392852783e-01 -1.083167735487222672e-02 -2.329001436010003090e-03 -5.908767133951187134e-02 -4.226393997669219971e-02 4.008510150015354156e-03 -3.821165263652801514e-01 1.101897135376930237e-01
1.611763685941696167e-01 -2.354820221662521362e-01 9.273692220449447632e-02 -9.396391361951828003e-02 -4.504360854625701904e-01 1.112185418605804443e-02 4.694397374987602234e-02 -2.761371135711669922e-01 -6.319101154804229736e-02 -1.699960827827453613e-01 4.228382557630538940e-02 -2.271086275577545166e-01 -3.151765167713165283e-01 -1.664155274629592896e-01 1.174299791455268860e-01 -1.309092640876770020e-01 3.366268798708915710e-02 1.316805952228605747e-03 -1.934286504983901978e-01 -1.924139559268951416e-01 3.848001360893249512e-01 -1.046716496348381042e-01 1.327619105577468872e-01 1.945897340774536133e-01 -8.311434090137481689e-02 4.967149719595909119e-02 3.497235476970672607e-02 -1.962314397096633911e-01 -9.146511554718017578e-02 -1.621643155813217163e-01 3.566015139222145081e-02 -1.798160374164581299e-02
-1.017833352088928223e-01 -2.469887584447860718e-01 -5.859009921550750732e-02 1.571528166532516479e-01 -3.076514005661010742e-01 -2.644680440425872803e-01 -1.270954608917236328e-01 -5.576273426413536072e-02 -2.310326993465423584e-01 -2.631503641605377197e-01 3.079112470149993896e-01 -1.787782609462738037e-01 2.389339357614517212e-02 -2.758380770683288574e-01 7.094257324934005737e-02 -1.584982573986053467e-01 1.086098030209541321e-01 -1.057399362325668335e-01 1.673742532730102539e-01 -2.112641930580139160e-01 1.425613015890121460e-01 4.605324938893318176e-02 -3.088597208261489868e-02 2.428291924297809601e-02 -1.091137677431106567e-01 8.408401906490325928e-02 4.094065725803375244e-01 6.278540939092636108e-02 -8.950336836278438568e-03 1.057549640536308289e-01 -1.576286107301712036e-01 1.191196292638778687e-01
-1.440897434949874878e-01 -2.261598259210586548e-01 3.058270178735256195e-02 8.957777172327041626e-02 -3.293955922126770020e-01 -1.847728937864303589e-01 8.455029875040054321e-02 -1.354633122682571411e-01 2.695492208003997803e-01 -3.441807627677917480e-02 1.412826031446456909e-01 1.271613985300064087e-01 -7.152438163757324219e-02 -1.543232649564743042e-01 2.141585052013397217e-01 -3.529407083988189697e-01 -1.261091828346252441e-01 -4.506639763712882996e-02 7.823520153760910034e-02 1.414143890142440796e-01 3.224831223487854004e-01 -1.041270494461059570e-01 -3.163731694221496582e-01 -1.245466992259025574e-02 -2.049305438995361328e-01 5.811313539743423462e-02 -3.875861689448356628e-02 -1.987114101648330688e-01 7.345714420080184937e-02 2.764360904693603516e-01 -6.803452968597412109e-02 9.855209290981292725e-02
9.755910933017730713e-02 -4.405872151255607605e-02 -2.826680429279804230e-02 3.991992399096488953e-02 -1.902119964361190796e-01 2.173438668251037598e-01 3.479667752981185913e-02 -1.839715540409088135e-01 1.055039279162883759e-02 -2.580588459968566895e-01 -4.795111715793609619e-03 -3.541270643472671509e-02 3.303768634796142578e-01 -1.546088699251413345e-02 -2.614713460206985474e-02 -2.336570471525192261e-01 3.041249513626098633e-01 -8.826413005590438843e-02 -4.549307376146316528e-02 -6.595940887928009033e-02 3.734508752822875977e-01 -2.064445763826370239e-01 1.176353096961975098e-01 2.077096700668334961e-01 -1.946386545896530151e-01 5.251827836036682129e-02 -6.652172654867172241e-02 -1.836082786321640015e-01 2.647212445735931396e-01 -6.006254255771636963e-02 -3.356986939907073975e-01 -1.552293896675109863e-01
-1.894969493150711060e-01 -3.257983028888702393e-01 7.920753210783004761e-02 -2.597062848508358002e-02 -4.881923496723175049e-01 4.832569137215614319e-02 3.359420597553253174e-02 1.028603501617908478e-02 -2.252516448497772217e-01 -2.764111571013927460e-02 1.224584132432937622e-01 2.661654651165008545e-01 1.761580258607864380e-01 -5.396366864442825317e-02 1.188133284449577332e-01 -2.336883544921875000e-01 1.523681432008743286e-01 -8.564843237400054932e-02 -3.725517913699150085e-02 -2.005967646837234497e-01 3.274650275707244873e-01 2.353542149066925049e-01 1.214447841048240662e-01 1.451083421707153320e-01 -1.403799206018447876e-01 -2.498894557356834412e-02 -6.045317277312278748e-02 -6.916287541389465332e-02 -2.015661895275115967e-01 2.519123815000057220e-02 -7.087841629981994629e-02 1.530306041240692139e-01
-2.876445651054382324e-01 -7.843074202537536621e-02 -2.318098843097686768e-01 -1.702758967876434326e-01 -3.241407871246337891e-01 -2.375442385673522949e-01 1.872779279947280884e-01 -8.957095444202423096e-02 4.518496990203857422e-02 -1.829638332128524780e-01 8.448023349046707153e-02 8.052738755941390991e-02 2.299899235367774963e-02 2.752949250862002373e-03 7.687194645404815674e-02 -2.139023542404174805e-01 1.416818145662546158e-02 5.418527871370315552e-02 5.304375290870666504e-02 -3.072936236858367920e-01 1.994477398693561554e-02 1.770995706319808960e-01 -9.877988696098327637e-02 3.602693974971771240e-01 -2.726359665393829346e-01 -1.204455718398094177e-01 -2.416739314794540405e-01 1.617711484432220459e-01 6.276506930589675903e-02 -1.030989363789558411e-01 -1.422379910945892334e-01 -2.062585055828094482e-01
-2.998903766274452209e-02 1.004905849695205688e-01 -1.562149524688720703e-01 -3.174283504486083984e-01 -1.598283648490905762e-01 -8.099773526191711426e-02 6.229857355356216431e-02 -1.180997490882873535e-01 -6.268757581710815430e-02 -3.588207066059112549e-01 1.841393411159515381e-01 -3.072009980678558350e-01 -5.673379078507423401e-02 1.302730590105056763e-01 -1.841095685958862305e-01 -1.120635643601417542e-01 -1.731074750423431396e-01 -2.228456586599349976e-01 1.844817586243152618e-02 5.537862889468669891e-03 1.353536099195480347e-01 1.338396072387695312e-01 1.610806584358215332e-01 -8.095625787973403931e-02 -2.698274552822113037e-01 -3.076842725276947021e-01 -9.392718225717544556e-02 -4.365922883152961731e-02 -1.130402088165283203e-02 1.529316455125808716e-01 -8.246966451406478882e-02 -3.592269718647003174e-01
5.059028789401054382e-02 -2.357459515333175659e-01 -2.078285515308380127e-01 1.354300603270530701e-02 -4.089336991310119629e-01 -2.861360311508178711e-01 -8.367568999528884888e-02 -1.049266830086708069e-01 -3.529590368270874023e-02 -3.978090286254882812e-01 -1.498917043209075928e-01 -9.238882362842559814e-02 -1.392996162176132202e-01 -8.663163334131240845e-02 -2.796319685876369476e-02 1.086313202977180481e-01 1.271441951394081116e-02 1.696564070880413055e-02 2.272491157054901123e-01 -4.791703820228576660e-02 1.805093139410018921e-01 -1.182498261332511902e-01 1.501124650239944458e-01 2.015307098627090454e-01 -1.930909007787704468e-01 -3.742263913154602051e-01 -8.295118808746337891e-03 4.995737597346305847e-02 7.943427562713623047e-02 -1.844427436590194702e-01 1.086096689105033875e-01 -7.253617048263549805e-02
-1.309346556663513184e-01 -1.009300723671913147e-01 -7.971451431512832642e-02 -2.164108306169509888e-01 -4.688094854354858398e-01 -2.407376468181610107e-02 -1.316155046224594116e-01 -1.165035646408796310e-02 -1.835557073354721069e-01 -3.283459246158599854e-01 -1.565453410148620605e-01 -5.047219246625900269e-02 2.248049825429916382e-01 2.349909627810120583e-03 3.086454626100021414e-06 -7.361652702093124390e-02 -7.741636037826538086e-02 -1.238518059253692627e-01 -6.493797898292541504e-02 -2.075966596603393555e-01 1.153834015130996704e-01 -2.245444953441619873e-01 1.867967247962951660e-01 5.963596329092979431e-02 -4.517504572868347168e-01 -1.171670556068420410e-01 -4.569978639483451843e-02 -2.812486141920089722e-02 1.978692561388015747e-01 -4.647152125835418701e-02 1.508737206459045410e-01 -3.938801959156990051e-02
2.766356803476810455e-02 -3.397086262702941895e-01 -3.345324099063873291e-02 8.803837001323699951e-03 -3.110758364200592041e-01 -1.139514222741127014e-01 8.172675222158432007e-02 -7.914978777989745140e-04 -1.306081712245941162e-01 -2.929978072643280029e-01 9.427053481340408325e-02 1.124408468604087830e-01 -1.194721385836601257e-01 -1.108320429921150208e-01 1.153548806905746460e-01 1.055384799838066101e-02 3.522091805934906006e-01 -1.646888703107833862e-01 5.757505819201469421e-02 -7.080600131303071976e-03 1.901227682828903198e-01 1.359231621026992798e-01 1.586520969867706299e-01 1.783090084791183472e-01 -1.532852947711944580e-01 -3.017157614231109619e-01 1.200281530618667603e-01 1.282319575548171997e-01 7.410287111997604370e-02 2.158559672534465790e-02 -4.087916016578674316e-01 -1.312237083911895752e-01
-1.163796111941337585e-01 -1.324128657579421997e-01 -3.685845434665679932e-02 3.329800441861152649e-02 -4.397108852863311768e-01 -5.420221015810966492e-02 7.751936465501785278e-02 -4.913268238306045532e-02 -3.987758755683898926e-01 -2.304541468620300293e-01 1.546072065830230713e-01 -8.118323236703872681e-02 8.354316651821136475e-02 1.338794678449630737e-01 -1.647837162017822266e-01 2.970691025257110596e-01 2.851434350013732910e-01 1.984706223011016846e-01 1.932057887315750122e-01 5.958401411771774292e-02 2.134414613246917725e-01 1.437019705772399902e-01 -8.220704644918441772e-02 -2.960824966430664062e-02 -2.976063787937164307e-01 1.383465621620416641e-02 -2.204314991831779480e-02 9.582410752773284912e-02 -5.012085661292076111e-03 -4.019514098763465881e-02 -7.608819007873535156e-02 1.937489211559295654e-01
-2.724164426326751709e-01 7.971799373626708984e-02 -1.051465198397636414e-01 -1.306785792112350464e-01 -3.408083319664001465e-01 -1.171747967600822449e-01 1.305292546749114990e-01 -2.557064890861511230e-01 -3.211656957864761353e-02 -1.928613483905792236e-01 -3.292266130447387695e-01 5.174971371889114380e-02 -2.742581069469451904e-02 -2.196653783321380615e-01 -2.646081149578094482e-01 -8.339492976665496826e-02 -2.048916965723037720e-01 -1.271888017654418945e-01 -1.602593511343002319e-01 -5.891741719096899033e-03 2.013317346572875977e-01 1.335425674915313721e-01 1.768644899129867554e-01 6.848829984664916992e-02 -3.195702135562896729e-01 -6.401340663433074951e-02 -4.076595976948738098e-02 -1.247043311595916748e-01 1.931739002466201782e-01 2.004203349351882935e-01 -9.600711613893508911e-02 1.239857301115989685e-01
-3.102480471134185791e-01 -1.382749434560537338e-02 -4.054343327879905701e-02 -4.619820043444633484e-02 -3.181664347648620605e-01 -5.313482508063316345e-02 3.880621492862701416e-02 -1.075049396604299545e-02 1.096446737647056580e-01 -1.660744845867156982e-02 1.349015533924102783e-02 -1.840760111808776855e-01 -2.425448596477508545e-01 -1.716256588697433472e-01 1.610416471958160400e-01 -2.257189527153968811e-02 3.959648907184600830e-01 -2.382856309413909912e-01 -9.036706760525703430e-03 2.103963345289230347e-01 2.002609372138977051e-01 -1.919200718402862549e-01 2.666827738285064697e-01 -5.063202232122421265e-02 -2.625329196453094482e-01 -1.070175319910049438e-01 1.954913586378097534e-01 -1.499949544668197632e-01 -1.033536493778228760e-01 -1.490311920642852783e-01 -9.498575329780578613e-02 2.036354392766952515e-01
-2.195510268211364746e-01 -7.832324504852294922e-02 1.507343947887420654e-01 7.749333232641220093e-02 -3.660063147544860840e-01 6.515548378229141235e-02 -3.923298418521881104e-02 2.145707756280899048e-01 -3.892489522695541382e-02 -2.220832183957099915e-02 -4.524086415767669678e-02 -2.202554047107696533e-02 -1.553685590624809265e-02 -1.953896582126617432e-01 -1.327624768018722534e-01 -2.032442688941955566e-01 9.990342706441879272e-02 -2.402860820293426514e-01 2.831298410892486572e-01 9.914575144648551941e-03 3.942697942256927490e-01 9.899469465017318726e-02 2.859285473823547363e-01 -7.140067173168063164e-04 -2.210482358932495117e-01 -7.757210731506347656e-02 5.566510185599327087e-02 -2.725109457969665527e-01 -4.670022055506706238e-02 7.322759926319122314e-02 -2.943445146083831787e-01 -8.861573785543441772e-02
-1.309133470058441162e-01 -1.061983481049537659e-01 -1.284266412258148193e-01 6.745062023401260376e-02 -4.357868134975433350e-01 -2.736668288707733154e-02 1.311320811510086060e-01 -3.735905289649963379e-01 1.287660896778106689e-01 -1.266536265611648560e-01 -2.673428319394588470e-02 -3.611309453845024109e-02 -1.476175487041473389e-01 -7.129424065351486206e-02 -9.635412693023681641e-02 2.794415876269340515e-02 -2.839942276477813721e-01 -3.043212369084358215e-02 1.671731024980545044e-01 2.281581610441207886e-01 2.261688709259033203e-01 -1.027292087674140930e-01 2.219270914793014526e-01 1.948064267635345459e-01 -2.315144538879394531e-01 -1.470665782690048218e-01 -1.586242765188217163e-01 -1.977022886276245117e-01 1.506129056215286255e-01 2.347292192280292511e-02 -7.547015696763992310e-02 2.294371724128723145e-01
-1.651761382818222046e-01 -1.710048913955688477e-01 -4.021726548671722412e-01 6.731815636157989502e-02 -4.135326445102691650e-01 8.673850446939468384e-02 -1.575349867343902588e-01 -2.277033329010009766e-01 -2.649699747562408447e-01 -1.834650486707687378e-01 1.633117347955703735e-02 -2.239912934601306915e-02 -6.602303683757781982e-02 -2.953295409679412842e-02 -7.653209567070007324e-02 1.920408904552459717e-01 -1.489915847778320312e-01 -2.019864507019519806e-03 3.476896882057189941e-01 -3.835367038846015930e-02 6.885961443185806274e-02 -1.157268285751342773e-01 1.121504977345466614e-01 2.152432501316070557e-01 -3.242551386356353760e-01 -5.508913658559322357e-03 8.695515990257263184e-02 -3.507654182612895966e-03 8.403602242469787598e-02 -9.888710826635360718e-02 -2.038525417447090149e-02 1.333822906017303467e-01
-1.562769114971160889e-01 -8.026171475648880005e-02 -2.351327836513519287e-01 -1.356306225061416626e-01 -1.922042369842529297e-01 -2.648895084857940674e-01 -1.779843866825103760e-02 1.710877381265163422e-02 1.651691459119319916e-02 -1.673703044652938843e-01 1.304667536169290543e-02 -5.376501008868217468e-02 8.325816690921783447e-02 2.247119247913360596e-01 -2.441109530627727509e-02 3.156213089823722839e-02 1.693069338798522949e-01 -1.739987581968307495e-01 2.421654462814331055e-01 6.873321253806352615e-03 3.217357695102691650e-01 -1.011708602309226990e-01 1.453997939825057983e-01 3.764485120773315430e-01 -2.654192447662353516e-01 -2.210537642240524292e-01 1.012820079922676086e-01 -1.685548871755599976e-01 -5.712050199508666992e-02 -1.564247608184814453e-01 2.290379256010055542e-01 -2.548755407333374023e-01
-2.248974516987800598e-02 -1.386607140302658081e-01 -1.223890632390975952e-01 8.631436526775360107e-02 -2.029107064008712769e-01 -7.361931353807449341e-02 -1.509313136339187622e-01 -6.719707697629928589e-02 -1.339913308620452881e-01 -6.888982653617858887e-02 1.867171674966812134e-01 -1.482903063297271729e-01 8.863558061420917511e-03 2.256227582693099976e-01 2.250265888869762421e-02 -9.306579083204269409e-02 2.622054219245910645e-01 1.184505075216293335e-01 -2.047578059136867523e-02 -6.025141570717096329e-03 8.408603817224502563e-02 -1.115689054131507874e-02 -2.240249067544937134e-01 6.412215530872344971e-02 -6.080600023269653320e-01 -3.692823946475982666e-01 -1.079761013388633728e-01 6.025081127882003784e-02 2.270508706569671631e-01 3.513431921601295471e-02 1.516224145889282227e-01 -4.840110242366790771e-02
-2.197405844926834106e-01 9.480392932891845703e-02 -2.097881883382797241e-01 1.390964537858963013e-01 -3.996199369430541992e-01 -1.378261391073465347e-02 5.433846637606620789e-02 -1.750354766845703125e-01 8.129236102104187012e-02 1.699121445417404175e-01 4.353539273142814636e-02 -1.659842282533645630e-01 -1.571630127727985382e-02 -1.307593137025833130e-01 -2.763262391090393066e-02 3.677251935005187988e-02 -3.377521932125091553e-01 -1.590653955936431885e-01 2.372674345970153809e-01 -2.917399816215038300e-02 1.211274713277816772e-01 -2.158984094858169556e-01 3.604697808623313904e-02 1.088536232709884644e-01 -2.938727736473083496e-01 -1.462092101573944092e-01 7.679530233144760132e-02 -6.360228359699249268e-02 2.707034051418304443e-01 -1.967676728963851929e-01 -2.029011398553848267e-01 -2.443364560604095459e-01
-3.807284533977508545e-01 -3.771810792386531830e-03 -1.083790659904479980e-01 -6.856578588485717773e-02 -2.835178375244140625e-01 -2.828921973705291748e-01 9.268590062856674194e-02 -5.915850773453712463e-02 1.146903783082962036e-01 -2.365452498197555542e-01 5.210312828421592712e-02 -5.114153400063514709e-02 7.731556892395019531e-03 1.108085587620735168e-01 1.942811161279678345e-01 -2.716977894306182861e-01 5.892939493060112000e-02 -1.482412032783031464e-02 1.348084509372711182e-01 -2.284678071737289429e-01 8.189859241247177124e-02 1.661158949136734009e-01 -2.685404010117053986e-02 2.898395955562591553e-01 -2.785421609878540039e-01 -3.123706951737403870e-02 -3.213405013084411621e-01 2.407301071798428893e-04 1.823894083499908447e-01 -1.251608282327651978e-01 -1.184188798069953918e-01 -1.728413850069046021e-01
-3.525954782962799072e-01 1.293414458632469177e-02 9.832641482353210449e-02 2.587218023836612701e-02 -2.670860290527343750e-01 -7.466440647840499878e-02 -1.875674873590469360e-01 -3.396623432636260986e-01 -1.333497911691665649e-01 -9.309062734246253967e-03 -5.983085185289382935e-02 4.420442506670951843e-02 -4.901073873043060303e-02 -7.114815711975097656e-02 -3.474365174770355225e-02 -1.250052303075790405e-01 1.229378953576087952e-01 1.231406182050704956e-01 1.936541683971881866e-02 4.288416355848312378e-02 2.334272414445877075e-01 -7.015072554349899292e-02 1.303684711456298828e-01 4.272964894771575928e-01 -1.285802274942398071e-01 -1.624439507722854614e-01 2.370299100875854492e-01 -4.307676106691360474e-02 -3.706271648406982422e-01 2.331130206584930420e-02 -2.418278455734252930e-01 -3.438625112175941467e-02
-1.277374327182769775e-01 -2.811960577964782715e-01 7.181254029273986816e-02 -3.512933850288391113e-01 -3.465426266193389893e-01 -1.358734071254730225e-01 -7.792838662862777710e-02 -2.968802452087402344e-01 -4.788905382156372070e-02 -3.283958137035369873e-02 2.141251116991043091e-01 -5.387654993683099747e-03 1.142193004488945007e-02 -4.582008719444274902e-02 2.360078990459442139e-01 -1.080922409892082214e-01 -1.407123953104019165e-01 -7.521936297416687012e-02 8.610194176435470581e-02 1.256829220801591873e-02 1.216382160782814026e-01 1.591847836971282959e-01 2.468178719282150269e-01 1.890275627374649048e-01 -2.972613573074340820e-01 1.886403933167457581e-02 6.476212292909622192e-02 -2.391687929630279541e-01 -2.951689660549163818e-01 2.681527845561504364e-02 7.611927390098571777e-02 -1.041639745235443115e-01
-2.950051426887512207e-02 -1.400474160909652710e-01 -1.403220891952514648e-01 6.268577277660369873e-02 -5.771726965904235840e-01 -7.050906121730804443e-02 -1.001558527350425720e-01 -9.274405986070632935e-02 -7.834922522306442261e-02 -1.645877808332443237e-01 1.305586099624633789e-01 7.934267073869705200e-02 3.733686357736587524e-02 4.138175770640373230e-02 2.817044593393802643e-02 1.479724347591400146e-01 9.673684090375900269e-02 -2.080188989639282227e-01 -8.596449345350265503e-02 1.105709448456764221e-01 -6.921512633562088013e-02 1.079543828964233398e-01 3.203285336494445801e-01 1.810787171125411987e-01 -4.262650609016418457e-01 1.675857305526733398e-01 1.439134329557418823e-01 2.305267304182052612e-01 -1.658578962087631226e-02 -6.131387501955032349e-02 6.568491458892822266e-02 -2.682834304869174957e-02
-3.611239194869995117e-01 -1.614292860031127930e-01 -9.462186694145202637e-02 -1.448267847299575806e-01 -2.661381065845489502e-01 -1.759509593248367310e-01 2.095344364643096924e-01 -1.873672902584075928e-01 9.371599555015563965e-02 -1.675578206777572632e-01 1.323755532503128052e-01 -1.550683677196502686e-01 -7.775488495826721191e-02 1.590166389942169189e-01 -7.619573920965194702e-02 -1.462333649396896362e-01 1.677712351083755493e-01 1.514017134904861450e-01 2.727409601211547852e-01 -5.359405279159545898e-02 3.993054106831550598e-02 3.241542354226112366e-02 -5.502220988273620605e-02 3.611274659633636475e-01 -1.084693893790245056e-01 1.902675442397594452e-02 -2.345875799655914307e-01 1.384858042001724243e-01 2.751284837722778320e-01 -1.204385086894035339e-01 -1.724871695041656494e-01 -1.585788875818252563e-01
-1.891836971044540405e-01 3.412358835339546204e-02 2.508505582809448242e-01 -7.021454721689224243e-02 -2.921869754791259766e-01 -8.978620171546936035e-02 1.615134477615356445e-01 -1.853509396314620972e-01 -1.334970593452453613e-01 -3.723954036831855774e-02 1.474934071302413940e-01 6.733397021889686584e-03 7.943012565374374390e-02 1.097420230507850647e-01 -6.675069779157638550e-02 -8.801876008510589600e-02 2.442224770784378052e-01 -1.682049930095672607e-01 -3.313639461994171143e-01 9.818145073950290680e-03 7.132990658283233643e-02 -2.058846056461334229e-01 1.630002856254577637e-01 5.734136328101158142e-02 -3.324097990989685059e-01 -2.290019840002059937e-01 3.581231236457824707e-01 3.288095071911811829e-02 -1.195892915129661560e-01 1.017960086464881897e-01 -2.427776753902435303e-01 1.367602348327636719e-01
-1.718342453241348267e-01 -3.174684196710586548e-02 1.798166334629058838e-01 1.343329995870590210e-01 -1.992634981870651245e-01 -2.007805556058883667e-01 -1.421302109956741333e-01 -1.102507859468460083e-01 -2.262579835951328278e-02 -1.288941353559494019e-01 4.563754200935363770e-01 1.635997369885444641e-02 -8.392248302698135376e-02 -9.358271211385726929e-02 -4.998505488038063049e-02 -3.475328087806701660e-01 -4.017992690205574036e-02 3.816945105791091919e-02 -1.388041824102401733e-01 -1.435871422290802002e-01 2.344221174716949463e-01 -9.817945957183837891e-02 1.050311103463172913e-01 8.205541223287582397e-02 -3.428531289100646973e-01 -8.728931099176406860e-02 -1.652598828077316284e-01 -9.293198585510253906e-02 -1.434822678565979004e-01 2.795262634754180908e-01 -2.321228384971618652e-01 -5.412871018052101135e-02
-6.977283209562301636e-02 2.887382358312606812e-02 -1.731883436441421509e-01 -3.722673952579498291e-01 -3.508823812007904053e-01 -1.585686653852462769e-01 4.938135296106338501e-02 2.008402347564697266e-01 -5.014397948980331421e-02 9.126694872975349426e-03 2.571700811386108398e-01 3.834961727261543274e-02 -7.869087159633636475e-02 -3.498221188783645630e-02 1.906904764473438263e-02 -1.151632741093635559e-01 -6.563358008861541748e-02 9.958714991807937622e-02 1.697940528392791748e-01 5.360981822013854980e-02 7.077050954103469849e-02 2.280979603528976440e-02 2.683208286762237549e-01 2.082960158586502075e-01 -2.177431285381317139e-01 -1.405529230833053589e-01 2.392259687185287476e-01 -1.986329108476638794e-01 -2.220054417848587036e-01 -8.113421499729156494e-02 -3.784754276275634766e-01 -1.167488545179367065e-01
-1.041834205389022827e-01 -1.738190650939941406e-01 9.196618944406509399e-02 -1.937715560197830200e-01 -4.032527506351470947e-01 -2.025047540664672852e-01 -1.102809011936187744e-01 -2.788832485675811768e-01 7.024051249027252197e-02 -2.018359899520874023e-01 8.085484057664871216e-02 -6.403095275163650513e-02 -5.770970508456230164e-02 -1.672353446483612061e-01 2.702239751815795898e-01 -6.834807246923446655e-02 -1.159780323505401611e-01 1.862389594316482544e-01 5.326677113771438599e-02 1.409228593111038208e-01 3.342762291431427002e-01 4.591014608740806580e-02 6.576075404882431030e-02 2.152689546346664429e-01 -1.293883472681045532e-01 -1.597957871854305267e-02 1.086608096957206726e-01 -1.917769759893417358e-01 -3.356312811374664307e-01 -1.962416321039199829e-01 -3.629841282963752747e-02 -2.577519603073596954e-02
-2.422189861536026001e-01 -2.276958972215652466e-01 -9.786089509725570679e-02 1.543360948562622070e-01 -1.946440041065216064e-01 -1.078351959586143494e-01 2.129673510789871216e-01 1.160268634557723999e-01 4.391802102327346802e-02 5.275844410061836243e-02 1.801680028438568115e-01 -1.234867200255393982e-01 -1.536898165941238403e-01 -2.291174530982971191e-01 -1.731681227684020996e-01 -2.828935980796813965e-01 2.996532917022705078e-01 6.028207018971443176e-02 -1.191730424761772156e-01 -2.879145555198192596e-02 2.705838978290557861e-01 -1.147600412368774414e-01 2.190585881471633911e-01 4.840594902634620667e-02 -2.516729533672332764e-01 8.101399242877960205e-02 1.443177610635757446e-01 -2.217008322477340698e-01 1.239402666687965393e-01 2.809680402278900146e-01 -1.241315007209777832e-01 1.201511099934577942e-01
-2.735399007797241211e-01 3.431556001305580139e-02 8.929475396871566772e-02 1.991413682699203491e-01 -3.593235909938812256e-01 -6.805623322725296021e-02 1.948566734790802002e-01 -1.387507766485214233e-01 -2.083287537097930908e-01 -3.184855356812477112e-02 -5.151069536805152893e-02 8.268397301435470581e-02 -1.561224460601806641e-01 7.789783924818038940e-02 -1.933180540800094604e-01 1.307888180017471313e-01 -1.311784051358699799e-02 -1.709165722131729126e-01 -2.583353817462921143e-01 4.383364692330360413e-02 1.581981778144836426e-01 -2.743108570575714111e-01 -3.053668327629566193e-02 6.787022948265075684e-02 -3.823874592781066895e-01 -9.414879977703094482e-02 2.503030002117156982e-01 -2.780847847461700439e-01 -5.643476545810699463e-02 1.327243000268936157e-01 -8.058477938175201416e-02 -1.426881998777389526e-01
-3.268385827541351318e-01 -1.175402477383613586e-01 -9.068924188613891602e-02 -4.406975954771041870e-02 -2.548524737358093262e-01 1.882457174360752106e-02 1.729747205972671509e-01 -1.543155908584594727e-01 5.709682777523994446e-02 -3.153093159198760986e-01 2.573908269405364990e-01 -1.824682354927062988e-01 1.551416963338851929e-01 1.829985678195953369e-01 1.001849249005317688e-01 -7.226418703794479370e-02 2.629046142101287842e-01 -1.044848114252090454e-01 5.274982377886772156e-02 9.309414029121398926e-02 2.021886408329010010e-01 -1.321125775575637817e-01 -1.704768091440200806e-01 1.622509211301803589e-01 1.563924103975296021e-01 -1.912865787744522095e-01 3.416354358196258545e-01 -2.465627491474151611e-01 -3.223003074526786804e-02 -1.344696134328842163e-01 8.483874262310564518e-04 1.105885654687881470e-01
-1.661123037338256836e-01 -6.567553430795669556e-02 -2.367786914110183716e-01 -1.320199519395828247e-01 -2.832390367984771729e-01 -2.320529222488403320e-01 -1.689362972974777222e-01 1.701432168483734131e-01 1.623688191175460815e-01 -1.594352573156356812e-01 3.579874336719512939e-02 -1.020610928535461426e-01 -1.388583481311798096e-01 -1.954639852046966553e-01 -6.630937010049819946e-02 -1.022346913814544678e-01 1.166419982910156250e-01 -8.203247562050819397e-04 8.431462943553924561e-02 -1.121581271290779114e-01 1.392879486083984375e-01 -7.976999878883361816e-02 2.500114440917968750e-01 2.238560169935226440e-01 -2.946148216724395752e-01 3.821584209799766541e-02 -6.365686655044555664e-03 -2.091622352600097656e-02 -3.353736996650695801e-01 -1.319733913987874985e-02 -3.496049344539642334e-01 -2.682073712348937988e-01
-1.892049610614776611e-01 -5.895905941724777222e-02 2.388986498117446899e-01 1.067132726311683655e-01 -2.489331215620040894e-01 1.306303683668375015e-02 -1.052374467253684998e-01 -2.497315779328346252e-02 -2.579893730580806732e-02 -2.270012795925140381e-01 5.601011216640472412e-02 -2.475151978433132172e-02 1.201723292469978333e-01 -7.995183765888214111e-02 -6.065498292446136475e-02 -5.489762127399444580e-02 -1.424484848976135254e-01 -1.661282926797866821e-01 4.138566255569458008e-01 4.057798534631729126e-02 8.252654224634170532e-02 -9.199422597885131836e-02 3.373372554779052734e-01 -1.231479644775390625e-02 -4.391869902610778809e-01 -2.133801281452178955e-01 1.605409681797027588e-01 -1.464100480079650879e-01 -1.575924605131149292e-01 -4.010948166251182556e-02 -2.505865097045898438e-01 1.002872809767723083e-01
-3.493388295173645020e-01 -1.659310758113861084e-01 -3.020267561078071594e-02 -8.379407227039337158e-02 -3.215701580047607422e-01 -3.288902044296264648e-01 -2.208664417266845703e-01 6.462991982698440552e-02 2.478870302438735962e-01 -2.113532125949859619e-01 -1.656409353017807007e-03 2.391721820458769798e-03 1.364851146936416626e-01 -5.090712383389472961e-02 7.487690891139209270e-04 5.509659647941589355e-02 2.268369793891906738e-01 -8.777850121259689331e-02 1.067530270665884018e-02 -6.215801835060119629e-02 1.575625240802764893e-01 -1.473196148872375488e-01 1.778037694748491049e-04 3.648719787597656250e-01 -1.702184975147247314e-01 -2.113417237997055054e-01 -1.730783581733703613e-01 -1.339169442653656006e-01 1.291215568780899048e-01 -9.577044099569320679e-02 1.906900107860565186e-01 -1.450620740652084351e-01
4.806834086775779724e-02 -2.097483426332473755e-01 1.126274615526199341e-01 -9.596302360296249390e-02 -4.248780608177185059e-01 6.247737631201744080e-02 -2.098265476524829865e-02 -6.348104774951934814e-02 1.971435174345970154e-02 -3.201031684875488281e-01 -2.723371982574462891e-02 -1.462412327527999878e-01 8.008166402578353882e-02 -4.542997106909751892e-02 1.534098684787750244e-01 -2.444801777601242065e-01 2.262304723262786865e-01 -1.143533885478973389e-01 -1.084611341357231140e-01 -1.498925387859344482e-01 3.646499812602996826e-01 2.193758785724639893e-01 3.950826525688171387e-01 4.034255072474479675e-02 -1.607782095670700073e-01 1.672523841261863708e-02 -1.104141548275947571e-01 -1.902209073305130005e-01 -8.812702447175979614e-02 -5.641281232237815857e-02 3.189646452665328979e-02 4.867100343108177185e-02
-4.335384070873260498e-01 -4.806873388588428497e-03 -5.037750676274299622e-02 -1.329295337200164795e-01 -3.678149282932281494e-01 -1.549530327320098877e-01 1.067420169711112976e-01 2.826728858053684235e-02 1.829966604709625244e-01 -1.391202062368392944e-01 3.900613635778427124e-02 -1.686478108167648315e-01 -1.098398193717002869e-01 8.105722069740295410e-02 1.268113106489181519e-01 -1.035196781158447266e-01 1.835872381925582886e-01 -4.877440631389617920e-02 8.478706330060958862e-02 -2.458619475364685059e-01 2.563415467739105225e-01 1.962762139737606049e-02 -8.605041354894638062e-02 3.534075319766998291e-01 -1.202056631445884705e-01 -1.047582253813743591e-01 -2.291593998670578003e-01 7.117438130080699921e-03 1.215449124574661255e-01 -1.816772967576980591e-01 1.385018378496170044e-01 -2.121668756008148193e-01
-1.808568388223648071e-01 -1.550469845533370972e-01 5.888172984123229980e-02 -2.605352364480495453e-02 -1.817849874496459961e-01 -2.230219244956970215e-01 -4.379766061902046204e-02 7.817571610212326050e-02 -6.598480790853500366e-02 -2.209124118089675903e-01 1.441111415624618530e-01 -1.024793237447738647e-01 -9.079717844724655151e-02 -6.943219900131225586e-02 1.245329901576042175e-01 -1.407645195722579956e-01 1.635610908269882202e-01 -2.529563605785369873e-01 2.498967349529266357e-01 -2.184698283672332764e-01 1.913087517023086548e-01 1.180225014686584473e-01 1.526351869106292725e-01 2.076289653778076172e-01 -1.371185630559921265e-01 -1.989005357027053833e-01 2.262361347675323486e-01 -2.477083057165145874e-01 -2.384198904037475586e-01 -7.353252265602350235e-03 -4.112324714660644531e-01 -2.662987075746059418e-02
-2.490014731884002686e-01 -1.366342604160308838e-01 -2.506969273090362549e-01 -8.385566622018814087e-02 -4.263406693935394287e-01 -2.645688056945800781e-01 -4.166214913129806519e-02 -3.179290518164634705e-02 -1.170749589800834656e-01 -9.665536135435104370e-02 -1.415597349405288696e-01 9.100233763456344604e-02 5.925691127777099609e-02 -1.999979019165039062e-01 -4.078194499015808105e-02 -2.237745374441146851e-01 -1.612230688333511353e-01 -1.881232708692550659e-01 -3.821835154667496681e-03 5.478259176015853882e-03 2.790884077548980713e-01 2.980892360210418701e-01 2.648305296897888184e-01 1.803791709244251251e-02 -1.076847985386848450e-01 -5.348373949527740479e-02 1.774270236492156982e-01 -1.303595118224620819e-02 1.734886020421981812e-01 2.136957198381423950e-01 5.468598008155822754e-02 1.575549542903900146e-01
-3.654873669147491455e-01 -6.188011169433593750e-02 -1.733008772134780884e-01 -1.515477709472179413e-02 -1.887218654155731201e-01 1.843015849590301514e-02 -2.615516781806945801e-01 -6.274738162755966187e-02 7.622686680406332016e-03 -3.883318006992340088e-01 -5.505556985735893250e-02 1.222963780164718628e-01 -1.498540192842483521e-01 6.550891697406768799e-02 -1.697335764765739441e-02 -2.071382105350494385e-01 -2.610453069210052490e-01 1.000343486666679382e-01 -5.416429787874221802e-02 -4.162169620394706726e-02 1.793909817934036255e-01 -2.631841003894805908e-01 -3.568943589925765991e-03 1.604688614606857300e-01 -4.718837440013885498e-01 2.404235303401947021e-03 4.145980253815650940e-02 2.158600836992263794e-02 2.105697244405746460e-01 -5.014466866850852966e-02 3.506343811750411987e-02 4.753535613417625427e-02
-1.814562827348709106e-01 1.324972510337829590e-02 -1.115270927548408508e-01 1.000453159213066101e-01 -4.997882843017578125e-01 -1.109140962362289429e-01 1.683540791273117065e-01 -2.898266911506652832e-01 4.157857224345207214e-02 -9.226746857166290283e-02 -2.618985474109649658e-01 8.756209909915924072e-02 2.288407832384109497e-02 -1.873443424701690674e-01 -2.067115753889083862e-01 -4.822765477001667023e-04 -2.417242974042892456e-01 4.240385070443153381e-02 -8.762659877538681030e-02 -7.495706528425216675e-02 2.505370974540710449e-01 8.801789581775665283e-02 4.879710823297500610e-02 1.617101579904556274e-01 -3.061892986297607422e-01 -2.280997782945632935e-01 7.350414246320724487e-02 -2.491742186248302460e-02 2.537688612937927246e-01 9.874153882265090942e-02 4.974959045648574829e-02 6.453459709882736206e-02
7.863380014896392822e-03 -1.594104021787643433e-01 -1.786588132381439209e-01 -1.222421675920486450e-01 -1.795696169137954712e-01 -1.160813495516777039e-01 1.127259284257888794e-01 -2.750021815299987793e-01 6.157899647951126099e-02 -3.742603957653045654e-02 2.839543223381042480e-01 4.526140633970499039e-03 1.570379361510276794e-02 -1.617020666599273682e-01 -6.850736588239669800e-02 1.508541256189346313e-01 -1.157250776886940002e-01 7.788324356079101562e-02 4.981115460395812988e-02 -2.297193855047225952e-01 4.041601419448852539e-01 -2.690286608412861824e-03 8.528268337249755859e-02 -6.844663619995117188e-02 -2.005138099193572998e-01 -1.052711009979248047e-01 2.980616390705108643e-01 -2.141016274690628052e-01 9.685799479484558105e-02 -2.371962815523147583e-01 -2.230065464973449707e-01 3.202484250068664551e-01
-2.525499165058135986e-01 6.409664452075958252e-02 1.424335688352584839e-02 -8.907154947519302368e-02 -3.770845234394073486e-01 -1.900593936443328857e-02 1.998585760593414307e-01 -1.221803501248359680e-01 -1.530554890632629395e-01 -6.787287443876266479e-02 1.558218896389007568e-01 -1.398942023515701294e-01 -1.224338337779045105e-01 2.182373851537704468e-01 1.862141937017440796e-01 5.016746744513511658e-02 3.334845900535583496e-01 1.894298475235700607e-03 -1.983245760202407837e-01 -9.673095494508743286e-02 3.913116753101348877e-01 -2.653605863451957703e-02 1.309217512607574463e-01 8.489793539047241211e-02 -1.262182295322418213e-01 2.132657170295715332e-02 4.106249213218688965e-01 1.026444807648658752e-01 -2.623990410938858986e-03 -2.282067388296127319e-02 -1.355766505002975464e-01 -4.826166853308677673e-02
-2.708896100521087646e-01 -1.064269617199897766e-01 -2.160610817372798920e-02 7.733807712793350220e-02 -4.038513302803039551e-01 1.294555515050888062e-01 -2.126061730086803436e-02 -2.969193458557128906e-01 2.898631244897842407e-02 -9.782347828149795532e-02 -4.255092516541481018e-02 -2.868081070482730865e-02 -3.507512435317039490e-02 -1.707977056503295898e-01 -1.629435084760189056e-02 4.825044423341751099e-02 -9.652715176343917847e-02 3.756534308195114136e-02 2.938906550407409668e-01 1.223474442958831787e-01 1.862444728612899780e-01 -1.491321176290512085e-01 3.661386072635650635e-01 2.137667499482631683e-02 -4.243851006031036377e-01 -1.154115572571754456e-01 -2.271075993776321411e-01 -2.082332223653793335e-01 2.426043711602687836e-02 -1.573123782873153687e-02 -9.568657726049423218e-03 3.921611607074737549e-02
-2.746612429618835449e-01 -1.082744300365447998e-01 -1.121370494365692139e-01 -2.432541400194168091e-01 -3.712248802185058594e-01 -2.607428729534149170e-01 1.370449364185333252e-01 -1.675421372056007385e-02 3.454762324690818787e-02 -1.732106953859329224e-01 7.960808277130126953e-02 -3.394519537687301636e-02 -5.924904346466064453e-02 2.638621442019939423e-02 6.727752834558486938e-02 -2.224436700344085693e-01 9.280071407556533813e-02 7.569820433855056763e-02 -4.969043657183647156e-03 -2.437957525253295898e-01 1.340349614620208740e-01 1.025772765278816223e-01 -1.231762915849685669e-01 3.501170873641967773e-01 -2.247312217950820923e-01 -2.110899835824966431e-01 -3.271608054637908936e-01 6.856542080640792847e-02 1.563839465379714966e-01 -1.632124930620193481e-01 -9.724277257919311523e-02 -1.092718914151191711e-01
-2.414294481277465820e-01 -3.408073484897613525e-01 6.696614623069763184e-02 1.435409635305404663e-01 -4.510978460311889648e-01 -1.909512840211391449e-02 9.049675613641738892e-02 1.343069076538085938e-01 -3.270589187741279602e-02 1.584899798035621643e-02 1.034821271896362305e-01 2.222878858447074890e-02 1.503558009862899780e-01 -3.244191780686378479e-02 1.219787821173667908e-01 -5.939658731222152710e-02 8.358199894428253174e-02 -6.573803722858428955e-02 -1.393218617886304855e-02 -4.680476486682891846e-01 2.706597447395324707e-01 9.784272313117980957e-02 4.960918799042701721e-02 7.939588278532028198e-02 -2.325932532548904419e-01 -2.025129944086074829e-01 -1.510152667760848999e-01 -1.964876353740692139e-01 -1.173310801386833191e-01 4.517443478107452393e-03 -8.331391960382461548e-02 -1.280042827129364014e-01
-2.673966884613037109e-01 4.530604556202888489e-02 -1.634061932563781738e-01 -8.752620220184326172e-02 -2.899921536445617676e-01 -2.696067690849304199e-01 1.222608461976051331e-01 -2.877843566238880157e-02 8.238639682531356812e-03 -7.264339923858642578e-02 -2.738069370388984680e-02 -9.297896921634674072e-02 6.115896254777908325e-02 -6.195242051035165787e-03 -1.420047413557767868e-02 -1.810455322265625000e-01 1.233187392354011536e-01 2.251145616173744202e-02 6.307618319988250732e-02 -3.096072971820831299e-01 3.792620822787284851e-02 1.574254482984542847e-01 -1.136549189686775208e-01 3.438944816589355469e-01 -3.264566957950592041e-01 -1.569799631834030151e-01 -3.133212924003601074e-01 8.300491422414779663e-02 6.703742593526840210e-02 -3.204122185707092285e-01 -1.112332716584205627e-01 -1.981613934040069580e-01
-3.793982863426208496e-01 -3.677493333816528320e-02 6.229168549180030823e-02 2.859811484813690186e-01 -3.945037126541137695e-01 -1.948326677083969116e-01 4.289033263921737671e-02 9.448688477277755737e-02 1.124673802405595779e-02 -1.330085694789886475e-01 6.587390601634979248e-02 1.839743112213909626e-03 7.759322971105575562e-02 1.987003535032272339e-01 -6.184970214962959290e-02 -1.924899667501449585e-01 -1.388782858848571777e-01 -1.457987874746322632e-01 -2.377166152000427246e-01 9.031672775745391846e-02 3.650141656398773193e-01 -1.334706693887710571e-01 1.847218424081802368e-01 9.795127063989639282e-02 -1.441166251897811890e-01 4.512451589107513428e-02 1.552221924066543579e-01 -1.107039824128150940e-01 -2.101372927427291870e-01 -1.229643938131630421e-03 -3.595343604683876038e-02 2.270547151565551758e-01
-3.744786977767944336e-01 -1.463299691677093506e-01 6.901039928197860718e-02 5.289242044091224670e-02 -2.663843333721160889e-01 -2.487024664878845215e-01 -4.433957487344741821e-02 8.590058237314224243e-02 8.243025839328765869e-02 -1.422491669654846191e-01 1.739112138748168945e-01 -2.439938187599182129e-01 4.991192743182182312e-02 -8.212016522884368896e-02 -5.551612004637718201e-02 -1.334345638751983643e-01 7.367902249097824097e-02 -3.525468409061431885e-01 2.091079652309417725e-01 -3.084392845630645752e-01 4.082022607326507568e-02 4.512982442975044250e-03 2.844126522541046143e-01 5.272257328033447266e-02 -3.015527725219726562e-01 9.922344237565994263e-02 9.491456300020217896e-02 -5.244068056344985962e-02 -1.448018848896026611e-01 1.488013118505477905e-01 -1.560319513082504272e-01 -8.818268775939941406e-02
-1.800970435142517090e-01 -2.538446485996246338e-01 1.790567487478256226e-01 -8.033010363578796387e-02 -5.024563074111938477e-01 -2.484181672334671021e-01 -5.687584355473518372e-02 3.244709968566894531e-01 8.516422659158706665e-02 -2.815558761358261108e-02 1.939397156238555908e-01 4.211528226733207703e-02 1.179403886198997498e-01 2.136706002056598663e-02 1.214428395032882690e-01 4.079378768801689148e-02 1.438458710908889771e-01 -1.148971840739250183e-01 -5.261221528053283691e-02 -2.122668772935867310e-01 6.191169843077659607e-02 3.859549760818481445e-02 -4.080539941787719727e-02 2.110368311405181885e-01 -3.505360782146453857e-01 -2.158592790365219116e-01 -6.659708172082901001e-02 -7.397863268852233887e-02 -1.616309881210327148e-01 5.128169432282447815e-02 -1.377698481082916260e-01 5.793498829007148743e-02
-4.125353395938873291e-01 -5.609865114092826843e-02 -2.471050024032592773e-01 -8.576390892267227173e-02 -2.979309260845184326e-01 -1.736110150814056396e-01 9.384638071060180664e-02 -8.176399767398834229e-02 7.201068103313446045e-03 -1.974592953920364380e-01 5.763424932956695557e-02 -5.529991537332534790e-02 7.698533684015274048e-02 -1.128496788442134857e-02 1.386119127273559570e-01 -1.229758858680725098e-01 4.355891421437263489e-02 -3.120079822838306427e-02 2.787466719746589661e-02 -2.158707827329635620e-01 1.989767402410507202e-01 3.489064052700996399e-03 -8.947149664163589478e-02 4.408438801765441895e-01 -1.588402986526489258e-01 -6.992919743061065674e-02 -2.860900461673736572e-01 8.957986533641815186e-02 2.356037348508834839e-01 -1.784362345933914185e-01 -1.336235851049423218e-01 -1.436873376369476318e-01
-1.630446016788482666e-01 -2.071656137704849243e-01 -3.171257674694061279e-01 1.102506145834922791e-01 -3.588663935661315918e-01 -1.144583299756050110e-01 -7.884745299816131592e-02 -2.185262888669967651e-01 1.472511142492294312e-01 -1.428854912519454956e-01 1.280964314937591553e-01 -3.201539218425750732e-01 -9.262813627719879150e-02 -9.207935072481632233e-03 -2.058872580528259277e-01 -1.925926469266414642e-02 -1.633839868009090424e-02 -2.250576019287109375e-02 -5.981831345707178116e-03 -2.084147930145263672e-01 9.797809273004531860e-02 2.304650843143463135e-01 3.392917811870574951e-01 -2.105809897184371948e-01 -1.267558932304382324e-01 -1.469782888889312744e-01 -1.540551781654357910e-01 5.704616755247116089e-02 -8.845529705286026001e-02 -1.263602524995803833e-01 -1.569597572088241577e-01 1.731446832418441772e-01
-3.896590173244476318e-01 -1.310255676507949829e-01 -1.343588531017303467e-01 -1.320061236619949341e-01 -3.333186507225036621e-01 -1.293947845697402954e-01 9.784419834613800049e-02 -1.102730184793472290e-01 -8.076740801334381104e-02 -1.459784507751464844e-01 1.965421140193939209e-01 -4.842295870184898376e-02 1.906180679798126221e-01 -7.663756608963012695e-02 -2.334828525781631470e-01 -3.495415151119232178e-01 -4.924170300364494324e-02 2.496660053730010986e-01 1.406436711549758911e-01 3.475213423371315002e-02 8.781511336565017700e-02 -2.430448234081268311e-01 3.315805196762084961e-01 2.078188508749008179e-01 -7.989354431629180908e-02 7.392733544111251831e-02 -3.742228448390960693e-02 1.573584228754043579e-01 3.431442007422447205e-02 -1.999858580529689789e-02 7.159531116485595703e-02 -8.863964676856994629e-02
-1.952736824750900269e-01 7.012392580509185791e-02 1.022291257977485657e-01 2.176164239645004272e-01 -2.140427827835083008e-01 8.388984017074108124e-03 -3.186984732747077942e-02 1.487309187650680542e-01 5.766575783491134644e-02 -2.202136516571044922e-01 6.074538826942443848e-02 -8.699996769428253174e-02 3.838688507676124573e-02 -2.123933136463165283e-01 -5.816484615206718445e-02 -1.300124824047088623e-01 9.648635983467102051e-02 -1.884959787130355835e-01 8.084229379892349243e-02 -2.036915868520736694e-01 3.620142340660095215e-01 1.184783950448036194e-01 3.842636346817016602e-01 3.025376424193382263e-02 -2.778400480747222900e-01 -3.406036878004670143e-03 1.105423718690872192e-01 -1.856708377599716187e-01 -1.171858087182044983e-01 5.004666280001401901e-03 -4.195041656494140625e-01 2.101203572237864137e-04
-4.089001417160034180e-01 2.610272914171218872e-02 4.610370844602584839e-02 -8.644785732030868530e-02 -2.710789442062377930e-01 -5.369492992758750916e-02 -7.936590351164340973e-03 -1.453653872013092041e-01 -1.695004552602767944e-01 -1.146572232246398926e-01 -9.980826824903488159e-02 1.621678620576858521e-01 -1.030412390828132629e-01 2.934361994266510010e-02 -1.326148808002471924e-01 -4.263551905751228333e-02 -1.848983913660049438e-01 8.126533776521682739e-02 1.180508285760879517e-01 -1.578494459390640259e-01 3.422326743602752686e-01 -4.688703920692205429e-03 1.514229774475097656e-01 4.127834737300872803e-02 -3.852137923240661621e-01 -2.224438041448593140e-01 1.688475161790847778e-01 -1.901484727859497070e-01 2.602799832820892334e-01 -2.532657980918884277e-01 7.758914493024349213e-03 5.599121097475290298e-03
-2.357658743858337402e-01 8.825312368571758270e-03 -2.014576047658920288e-01 -6.375755369663238525e-02 -3.489102721214294434e-01 -3.221811950206756592e-01 1.043874919414520264e-01 -6.291431933641433716e-02 7.212086766958236694e-02 -2.016352713108062744e-01 8.130615204572677612e-02 -1.164426952600479126e-01 1.909591816365718842e-02 -4.302781075239181519e-02 6.920365989208221436e-02 -2.135192006826400757e-01 -6.554220616817474365e-02 4.873926937580108643e-02 1.342528760433197021e-01 -3.108570575714111328e-01 1.642009615898132324e-01 2.194117158651351929e-01 -6.532501429319381714e-02 3.223790228366851807e-01 -2.486812621355056763e-01 -8.576393127441406250e-02 -3.128222525119781494e-01 1.125268191099166870e-01 1.777022145688533783e-02 -8.462264388799667358e-02 -1.401559635996818542e-02 -2.205715477466583252e-01
1.050310358405113220e-01 -1.189531311392784119e-01 -9.543510526418685913e-02 4.736297950148582458e-02 -5.046020150184631348e-01 -3.094429373741149902e-01 -9.919281303882598877e-02 7.040164619684219360e-02 9.954385459423065186e-02 3.727873414754867554e-02 -1.102475896477699280e-01 -8.600000292062759399e-02 -9.845446795225143433e-03 -2.589052915573120117e-02 3.187226951122283936e-01 -1.883225739002227783e-01 -7.688547670841217041e-02 -6.057721003890037537e-02 2.317412011325359344e-02 -2.104713022708892822e-01 2.017701864242553711e-01 -6.416914612054824829e-02 -1.562976688146591187e-01 2.157575786113739014e-01 -2.807448208332061768e-01 -8.735302835702896118e-02 1.483346614986658096e-02 -2.854703925549983978e-02 -1.372180581092834473e-01 -8.940348029136657715e-02 -3.490035533905029297e-01 -1.526235491037368774e-01
1.663847267627716064e-02 -5.613251775503158569e-02 -1.001214310526847839e-01 1.568627208471298218e-01 -3.168559074401855469e-01 -2.599786594510078430e-02 -7.021453697234392166e-03 -2.033082544803619385e-01 -1.334687769412994385e-01 -3.028492033481597900e-01 2.487249858677387238e-02 -2.509704530239105225e-01 4.752339422702789307e-01 8.145883679389953613e-03 1.677694022655487061e-01 -2.445970028638839722e-01 1.641235500574111938e-01 -6.730359047651290894e-02 1.538555026054382324e-01 1.020190268754959106e-01 1.105378940701484680e-01 -8.167833834886550903e-02 -4.203608632087707520e-02 1.696264743804931641e-01 -1.291424483060836792e-01 1.745671406388282776e-02 -4.080904275178909302e-02 -1.271898448467254639e-01 2.333975136280059814e-01 -9.487710893154144287e-02 -1.243540346622467041e-01 -3.220553994178771973e-01
-1.030944734811782837e-01 9.798850864171981812e-03 -2.983831167221069336e-01 4.571107029914855957e-02 -4.068205952644348145e-01 2.057352066040039062e-01 -6.472513824701309204e-02 -2.918538153171539307e-01 -1.151241362094879150e-02 -1.381294578313827515e-01 -9.941950440406799316e-02 4.612385295331478119e-03 -6.788122653961181641e-02 -1.385561674833297729e-01 -2.325325459241867065e-01 4.271445423364639282e-02 -6.495338678359985352e-02 -8.620126545429229736e-02 1.646913886070251465e-01 1.945241838693618774e-01 2.759861946105957031e-01 -1.685199141502380371e-01 1.807201206684112549e-01 -4.569307342171669006e-02 -4.376718103885650635e-01 -5.572685599327087402e-02 5.086734145879745483e-02 -1.310526877641677856e-01 -4.621849581599235535e-02 -2.197075337171554565e-01 -4.362851381301879883e-02 9.733146429061889648e-02
-3.751579821109771729e-01 -2.476226352155208588e-02 -2.340859919786453247e-02 -2.239134609699249268e-01 -3.146785199642181396e-01 -2.040777355432510376e-01 1.130438745021820068e-01 -1.880679279565811157e-01 1.479637324810028076e-01 -1.159018799662590027e-01 1.287558525800704956e-01 -1.094468981027603149e-01 -2.019302546977996826e-01 -6.582607049494981766e-03 -6.813134998083114624e-02 3.486083354800939560e-03 2.452338635921478271e-01 -1.214379295706748962e-01 2.127049416303634644e-01 -7.334627211093902588e-02 1.341044306755065918e-01 4.537428170442581177e-02 -1.833165735006332397e-01 3.664687871932983398e-01 -9.914778172969818115e-02 -1.114472076296806335e-01 -2.770113646984100342e-01 3.063001483678817749e-02 1.244204640388488770e-01 -2.166149318218231201e-01 2.956249751150608063e-02 -1.820034533739089966e-01
-3.206709325313568115e-01 -1.824465692043304443e-01 1.189561933279037476e-02 -8.026061207056045532e-02 -3.698262572288513184e-01 -2.697368860244750977e-01 -1.239244714379310608e-01 2.508910894393920898e-01 2.375324442982673645e-02 6.975405663251876831e-02 5.040755122900009155e-02 2.888171002268791199e-02 -4.575672000646591187e-02 1.021298319101333618e-01 2.487137615680694580e-01 -5.687170196324586868e-03 1.995127201080322266e-01 -1.589016467332839966e-01 -1.665960699319839478e-01 -2.538245618343353271e-01 3.199263513088226318e-01 7.774607837200164795e-02 1.253769695758819580e-01 2.239193618297576904e-01 -2.580944597721099854e-01 -8.354308456182479858e-02 6.613820046186447144e-02 -1.481632143259048462e-01 9.739535860717296600e-03 -8.584602922201156616e-02 -1.974865049123764038e-01 -9.148867428302764893e-02
-2.995819598436355591e-02 -1.219430565834045410e-01 -5.801583756692707539e-04 -1.906893104314804077e-01 -4.264628291130065918e-01 -8.710187673568725586e-02 -1.060583442449569702e-01 -6.295496970415115356e-02 -1.307204067707061768e-01 -6.555330753326416016e-02 -7.351113110780715942e-02 -1.210734024643898010e-01 6.388104707002639771e-02 3.815896809101104736e-02 2.406192272901535034e-01 -2.450347989797592163e-01 -8.079076185822486877e-03 9.065101295709609985e-02 -1.441046688705682755e-02 2.046596631407737732e-02 1.927698254585266113e-01 1.054097115993499756e-01 7.601013034582138062e-02 2.149397432804107666e-01 -2.605529129505157471e-01 1.407469809055328369e-01 1.456628590822219849e-01 -4.461917281150817871e-01 -3.044095039367675781e-01 -2.384086847305297852e-01 1.067795231938362122e-01 1.453119609504938126e-02
-3.781971037387847900e-01 1.462780032306909561e-02 -1.489646136760711670e-01 -4.656876996159553528e-02 -1.740648299455642700e-01 -1.835890263319015503e-01 2.579673528671264648e-01 -2.009007148444652557e-02 2.515047416090965271e-02 -3.362896740436553955e-01 8.292856812477111816e-02 -1.721021719276905060e-02 1.869475990533828735e-01 1.705758720636367798e-01 4.809818230569362640e-03 -3.647387623786926270e-01 5.132605135440826416e-02 -4.621670022606849670e-02 1.047347262501716614e-01 -2.213557064533233643e-02 2.021144479513168335e-01 2.383512631058692932e-02 2.453497052192687988e-02 2.570416033267974854e-01 -1.476576030254364014e-01 -1.168459951877593994e-01 -2.511050999164581299e-01 -6.793116033077239990e-02 2.796553969383239746e-01 -2.271220982074737549e-01 -1.584185510873794556e-01 -3.327757120132446289e-02
2.782326042652130127e-01 -6.297530233860015869e-02 -2.161387056112289429e-01 7.486863061785697937e-03 -4.841234982013702393e-01 -3.745471592992544174e-03 -8.739727735519409180e-02 -1.692230254411697388e-01 -1.352526620030403137e-02 -1.682332009077072144e-01 1.872411519289016724e-01 1.034217514097690582e-02 2.161676287651062012e-01 1.099437009543180466e-02 4.577045142650604248e-02 -1.042587682604789734e-01 4.557536449283361435e-03 8.861436694860458374e-02 -3.276596963405609131e-02 -2.685656026005744934e-02 2.637178003787994385e-01 6.332276016473770142e-02 1.888722628355026245e-01 1.754603534936904907e-01 -2.183248251676559448e-01 1.835865229368209839e-01 3.203266561031341553e-01 1.359238177537918091e-01 2.485794425010681152e-01 -1.818393915891647339e-01 -1.412336975336074829e-01 -1.038087457418441772e-01
-2.749766111373901367e-01 -2.192237526178359985e-01 -4.060532152652740479e-02 -1.368647664785385132e-01 -5.345468521118164062e-01 -7.500990480184555054e-02 -1.536410599946975708e-01 3.975415136665105820e-03 1.665622442960739136e-01 -1.549562662839889526e-01 -1.674641668796539307e-01 1.244897604919970036e-03 -1.099292188882827759e-01 1.743293739855289459e-02 1.172858774662017822e-01 6.099998578429222107e-02 7.145372778177261353e-02 1.365004666149616241e-02 1.616545021533966064e-01 -1.010724380612373352e-01 3.668317198753356934e-01 -1.603173464536666870e-01 2.050575055181980133e-02 1.308215409517288208e-01 -9.898968040943145752e-02 -2.005469501018524170e-01 -5.385756492614746094e-02 3.863390162587165833e-02 3.613478839397430420e-01 -1.506426930427551270e-01 4.671835154294967651e-02 4.464501142501831055e-02
-5.756044760346412659e-02 2.280196361243724823e-02 -1.484236568212509155e-01 5.753568559885025024e-02 -3.067586123943328857e-01 -1.160530298948287964e-01 -1.074844412505626678e-02 -4.129411652684211731e-03 -2.238686084747314453e-01 -3.030577600002288818e-01 1.469137333333492279e-02 4.108094796538352966e-02 3.358540534973144531e-01 -3.859276697039604187e-02 -2.209018915891647339e-02 -4.901619255542755127e-02 7.276152819395065308e-02 9.867264330387115479e-02 8.848664909601211548e-02 -3.489690124988555908e-01 1.415788382291793823e-01 -1.608075648546218872e-01 3.457522392272949219e-01 2.054313197731971741e-02 -3.983727097511291504e-01 -2.592471837997436523e-01 -6.151975691318511963e-02 -3.707435354590415955e-02 1.818707883358001709e-01 1.046234592795372009e-01 1.273325830698013306e-01 -1.633935794234275818e-02
1.550986170768737793e-01 -2.070964276790618896e-01 1.800280064344406128e-01 1.303267013281583786e-02 -4.741924107074737549e-01 3.042390644550323486e-01 -2.707284316420555115e-02 -1.578679531812667847e-01 3.373695164918899536e-02 -4.819816723465919495e-02 9.946818649768829346e-02 -2.171890288591384888e-01 -4.273042455315589905e-02 -5.385993048548698425e-02 2.801266610622406006e-01 -1.697883456945419312e-01 2.559677930548787117e-03 -3.214124962687492371e-02 -7.373668998479843140e-02 -1.961190104484558105e-01 2.514576315879821777e-01 1.146606057882308960e-01 -4.821966588497161865e-02 -1.220586127601563931e-03 -4.539698064327239990e-01 -1.256079673767089844e-01 2.415331266820430756e-02 -1.615482717752456665e-01 -2.123973332345485687e-02 -1.009994670748710632e-01 4.176752269268035889e-02 -1.614263094961643219e-02
-1.869377098046243191e-03 -1.796806007623672485e-01 -1.113371551036834717e-01 6.771501153707504272e-02 -2.645949423313140869e-01 3.841831907629966736e-02 -1.711248233914375305e-02 -5.039295926690101624e-02 -1.330767665058374405e-02 -2.318581640720367432e-01 2.576549351215362549e-01 -4.228764772415161133e-02 1.165577620267868042e-01 -3.828840702772140503e-02 -8.880494534969329834e-02 -2.920789122581481934e-01 2.566967606544494629e-01 1.295451819896697998e-01 7.365049794316291809e-03 -9.236043691635131836e-02 1.569680422544479370e-01 -1.564683020114898682e-01 -2.664814889430999756e-01 1.877081692218780518e-01 -2.273573875427246094e-01 -2.155918031930923462e-01 1.629851311445236206e-01 -3.060515522956848145e-01 -1.235544234514236450e-01 3.898331224918365479e-01 -1.168876588344573975e-01 -1.116318069398403168e-02
-3.001815080642700195e-01 2.292194217443466187e-01 1.363911479711532593e-02 1.069413200020790100e-01 -3.261376917362213135e-01 -1.927235126495361328e-01 6.231008842587471008e-02 -1.068897023797035217e-01 2.258127368986606598e-02 -2.105418890714645386e-01 7.970244437456130981e-02 -9.401202201843261719e-02 1.599165201187133789e-01 -1.246969476342201233e-01 1.375370379537343979e-02 2.612101845443248749e-02 -1.635322868824005127e-01 1.389421522617340088e-01 3.426058590412139893e-02 1.601322144269943237e-01 2.690893411636352539e-02 -2.598604261875152588e-01 2.480403333902359009e-01 3.483724594116210938e-01 -1.752931773662567139e-01 -1.706083416938781738e-01 -3.272441625595092773e-01 -1.832490712404251099e-01 1.991882622241973877e-01 1.292853504419326782e-01 -1.598287373781204224e-02 -6.111756339669227600e-02
-2.187214791774749756e-02 -1.912360042333602905e-01 1.391569990664720535e-02 9.994728863239288330e-02 -5.575138926506042480e-01 5.293697491288185120e-02 -2.390398830175399780e-01 -1.619854122400283813e-01 -4.217031598091125488e-02 -2.124726623296737671e-01 4.641001671552658081e-02 -2.546463161706924438e-02 3.283629119396209717e-01 -2.340600043535232544e-01 -1.037858352065086365e-01 -1.743353158235549927e-01 1.370697170495986938e-01 2.199053391814231873e-02 7.432676851749420166e-02 2.244032174348831177e-01 2.285996675491333008e-01 1.380837857723236084e-01 9.077000617980957031e-02 1.886757463216781616e-02 -2.139129936695098877e-01 9.584803134202957153e-03 1.850339174270629883e-01 -1.379347890615463257e-01 -1.647962778806686401e-01 -2.318451553583145142e-02 6.067081913352012634e-02 1.292462050914764404e-01
4.351085051894187927e-03 -3.917501866817474365e-02 2.973646521568298340e-01 -2.822574786841869354e-02 -4.457922875881195068e-01 -2.654929161071777344e-01 -8.272945880889892578e-02 -1.296142488718032837e-01 -5.894683673977851868e-02 -1.191331446170806885e-01 1.650885343551635742e-01 -2.129433453083038330e-01 -9.640916436910629272e-02 2.152261883020401001e-02 1.866124123334884644e-01 -2.474265992641448975e-01 -5.640224553644657135e-03 -7.136882096529006958e-02 1.267372220754623413e-01 -6.002963706851005554e-02 6.982704997062683105e-02 -4.714669659733772278e-02 1.099993363022804260e-01 1.851027160882949829e-01 -3.676795661449432373e-01 2.355179041624069214e-01 4.180714488029479980e-02 4.472004994750022888e-02 7.722771726548671722e-03 1.851633936166763306e-01 -3.353683650493621826e-01 -2.862895466387271881e-02
4.708058759570121765e-02 2.098961547017097473e-02 -1.590472459793090820e-01 -5.099963024258613586e-02 -3.508040904998779297e-01 9.517557173967361450e-02 2.406761981546878815e-03 -1.730577498674392700e-01 -2.741380333900451660e-01 -2.960193455219268799e-01 5.677932873368263245e-02 -2.445614188909530640e-01 1.325043588876724243e-01 1.697153747081756592e-01 1.153949722647666931e-01 -1.242368668317794800e-01 2.464496940374374390e-01 -1.057773232460021973e-01 1.815090477466583252e-01 5.548447370529174805e-02 1.316462606191635132e-01 5.754343699663877487e-03 1.450668722391128540e-01 6.993017345666885376e-02 -3.556731045246124268e-01 -6.014537811279296875e-02 -6.261538714170455933e-02 6.807481497526168823e-02 4.225437939167022705e-01 1.225330755114555359e-01 5.445107072591781616e-02 -1.414119154214859009e-01
-3.656570911407470703e-01 -2.287142425775527954e-01 -1.054895818233489990e-01 3.530385494232177734e-01 -4.122921526432037354e-01 2.354658581316471100e-02 2.308118194341659546e-01 -1.743080914020538330e-01 3.858852013945579529e-02 2.792677097022533417e-02 1.189787499606609344e-02 -1.047473847866058350e-01 -1.971011310815811157e-01 -2.059480398893356323e-01 6.889235973358154297e-02 -1.242630779743194580e-01 1.211642026901245117e-01 -2.423497140407562256e-01 -2.317636609077453613e-01 -7.256945967674255371e-02 5.098007246851921082e-02 -6.817580014467239380e-02 -4.150346387177705765e-03 1.390603631734848022e-01 -6.379032880067825317e-02 -1.502080410718917847e-01 -4.262363165616989136e-02 -9.471423178911209106e-02 4.129579290747642517e-02 -5.165940895676612854e-02 -4.408482834696769714e-02 3.262771368026733398e-01
-2.324410080909729004e-01 -1.959202438592910767e-01 -1.040653325617313385e-02 2.955785579979419708e-02 -4.833025634288787842e-01 -2.109102755784988403e-01 -2.395319491624832153e-01 3.045883178710937500e-01 -1.495344005525112152e-02 7.866610772907733917e-03 1.419146358966827393e-01 -4.879763349890708923e-02 9.152962267398834229e-02 -2.054115384817123413e-02 6.598255783319473267e-02 -5.898974463343620300e-02 2.928724884986877441e-02 -1.352069228887557983e-01 -1.676277518272399902e-01 -3.399734795093536377e-01 1.496405601501464844e-01 -1.264049410820007324e-01 -5.530318990349769592e-02 1.972556114196777344e-01 -2.561068534851074219e-01 -2.361045032739639282e-01 7.306227833032608032e-02 -5.730079486966133118e-02 -7.117237150669097900e-02 2.554505364969372749e-03 -2.203522324562072754e-01 -1.104884073138237000e-01
-3.198366165161132812e-01 5.167183931916952133e-03 -3.233712017536163330e-01 -5.255656316876411438e-03 -2.181990146636962891e-01 -1.770285367965698242e-01 -3.082278370857238770e-02 -3.459839522838592529e-01 8.681540191173553467e-02 -2.437989562749862671e-01 1.906670480966567993e-01 -4.401707649230957031e-01 -2.131100893020629883e-01 -1.792962476611137390e-02 9.737713634967803955e-02 1.042189449071884155e-01 1.537075489759445190e-01 2.659768238663673401e-02 -7.995754480361938477e-02 -1.176058724522590637e-01 2.900815382599830627e-02 -7.063809782266616821e-02 1.411725431680679321e-01 -1.444918811321258545e-01 -2.221821099519729614e-01 2.102435231208801270e-01 5.909564346075057983e-02 -1.255838125944137573e-01 1.529115159064531326e-02 1.333611160516738892e-01 2.621818147599697113e-02 8.707641065120697021e-02
-7.931257039308547974e-02 -9.069000929594039917e-02 1.913651823997497559e-01 2.942955791950225830e-01 -2.822674810886383057e-01 -2.663817405700683594e-01 6.898717582225799561e-02 7.088289596140384674e-03 -1.410670429468154907e-01 -5.877055972814559937e-02 1.261063665151596069e-01 -1.981088668107986450e-01 1.655090153217315674e-01 -1.267133206129074097e-01 2.022277712821960449e-01 -2.204031497240066528e-01 1.159216389060020447e-01 -9.771410375833511353e-02 1.950752586126327515e-01 2.799177728593349457e-02 1.310552358627319336e-01 -1.164531521499156952e-02 1.168843954801559448e-01 2.563898861408233643e-01 -3.745219409465789795e-01 1.480686366558074951e-01 -6.662402302026748657e-03 -1.983515322208404541e-01 -7.443182915449142456e-02 -9.986799210309982300e-02 -3.448145687580108643e-01 -2.935503609478473663e-02
-3.425073921680450439e-01 -1.873879432678222656e-01 2.980334684252738953e-02 3.775287866592407227e-01 -1.961664408445358276e-01 2.440711855888366699e-02 -1.839227974414825439e-01 -1.032268330454826355e-01 6.701235473155975342e-02 -3.217112720012664795e-01 9.028912335634231567e-02 -1.017685905098915100e-01 1.008649989962577820e-01 -3.310087621212005615e-01 -4.009125009179115295e-02 -1.365398168563842773e-01 1.700002327561378479e-02 -2.246710062026977539e-01 7.201994955539703369e-02 4.773871600627899170e-02 -5.482719093561172485e-02 9.970281273126602173e-02 -1.321154683828353882e-01 2.304175645112991333e-01 -1.615628600120544434e-01 -1.086097136139869690e-01 2.205146849155426025e-01 -9.181839972734451294e-02 2.413183301687240601e-01 -5.530355498194694519e-02 -2.273891419172286987e-01 -6.655083596706390381e-02
-7.777608186006546021e-02 -6.072821468114852905e-02 -2.631318569183349609e-01 4.667917266488075256e-02 -9.964822232723236084e-02 2.510281205177307129e-01 -1.487417519092559814e-01 -4.232540428638458252e-01 2.697893232107162476e-02 -4.654612019658088684e-02 2.620821893215179443e-01 -1.559588462114334106e-01 -4.924436658620834351e-02 8.909735083580017090e-02 2.328223548829555511e-02 -1.317953467369079590e-01 1.553394198417663574e-01 6.536483019590377808e-02 4.765383526682853699e-02 -2.809698693454265594e-02 2.430311739444732666e-01 -1.133777350187301636e-01 -1.242992430925369263e-01 1.182590723037719727e-01 -3.900555372238159180e-01 -9.117367863655090332e-02 1.404988318681716919e-01 -1.401732712984085083e-01 2.570223212242126465e-01 3.280658721923828125e-01 -6.199019029736518860e-02 1.012937128543853760e-01
-2.121297419071197510e-01 -1.226600110530853271e-01 -3.620921447873115540e-02 6.308478862047195435e-02 -4.792206287384033203e-01 -2.182666212320327759e-01 -1.511858403682708740e-02 2.855505049228668213e-01 9.981868416070938110e-02 -6.825514882802963257e-02 2.065148204565048218e-01 5.936972796916961670e-02 7.551121711730957031e-02 2.475751936435699463e-02 1.421497315168380737e-01 2.826991863548755646e-02 -1.343850791454315186e-01 -2.073685228824615479e-01 -2.234091013669967651e-01 -2.041326314210891724e-01 2.333614528179168701e-01 5.112502351403236389e-02 8.906050026416778564e-02 2.923655211925506592e-01 -2.479030638933181763e-01 -5.881508439779281616e-02 -1.565268635749816895e-02 1.358846426010131836e-01 -1.146835461258888245e-01 3.510782495141029358e-03 -2.888438105583190918e-01 6.437685340642929077e-02
-7.103685289621353149e-02 -2.079089730978012085e-01 -7.830447703599929810e-02 1.835338324308395386e-01 -2.698888480663299561e-01 -1.539037823677062988e-01 -2.006704956293106079e-01 -1.552700400352478027e-01 3.705227375030517578e-02 -8.228492736816406250e-02 7.424470037221908569e-02 1.083532720804214478e-01 1.451700776815414429e-01 -3.275339677929878235e-02 2.022873423993587494e-02 -2.777052819728851318e-01 -1.351777762174606323e-01 4.591460525989532471e-02 -3.998769223690032959e-01 1.634750701487064362e-02 3.647654950618743896e-01 -1.055302843451499939e-01 1.114275977015495300e-01 1.766633987426757812e-01 -2.888622581958770752e-01 1.506345868110656738e-01 -1.052156537771224976e-01 -1.064173281192779541e-01 6.209418177604675293e-02 7.079143542796373367e-04 -3.533110618591308594e-01 -1.886602491140365601e-02
-1.642033904790878296e-01 -2.355164662003517151e-02 -6.824005395174026489e-02 -1.282970309257507324e-01 -9.966384619474411011e-02 -2.113889455795288086e-01 -6.455784291028976440e-02 1.809469796717166901e-02 2.101478166878223419e-03 -2.087441533803939819e-01 2.293988689780235291e-02 -2.346950769424438477e-01 -1.113391760736703873e-02 1.046513020992279053e-01 7.332210242748260498e-02 -1.373737701214849949e-03 -1.703728735446929932e-01 1.443423051387071609e-02 -5.327284708619117737e-02 -4.347997009754180908e-01 8.560137450695037842e-02 1.567907258868217468e-02 -2.467239648103713989e-02 3.559197187423706055e-01 -4.357873797416687012e-01 -2.202348709106445312e-01 -1.688729524612426758e-01 -1.330597251653671265e-01 1.554137915372848511e-01 -3.164869546890258789e-01 3.333511762320995331e-03 1.079884693026542664e-01
-2.366839200258255005e-01 -8.904107660055160522e-02 -6.197437760420143604e-04 -3.546634688973426819e-02 -4.767028391361236572e-01 -1.370836496353149414e-01 5.472925957292318344e-03 -9.169480204582214355e-02 -3.532909229397773743e-02 -3.423886895179748535e-01 -2.503614127635955811e-01 6.381653249263763428e-02 5.930710118263959885e-03 -2.052803710103034973e-02 -2.776725888252258301e-01 9.768061339855194092e-03 -6.699381768703460693e-02 5.933056026697158813e-02 1.457114666700363159e-01 -2.077277451753616333e-01 2.187994867563247681e-01 -1.037439778447151184e-01 1.252808719873428345e-01 1.309888958930969238e-01 -3.336195051670074463e-01 -1.602683663368225098e-01 1.054289415478706360e-01 -9.706872515380382538e-03 3.083388209342956543e-01 -2.284377813339233398e-02 9.337778389453887939e-02 -3.226871043443679810e-02
-1.394468173384666443e-02 -1.868782937526702881e-01 -2.053869366645812988e-01 -8.816470205783843994e-02 -2.261955589056015015e-01 -1.512032747268676758e-01 3.852470591664314270e-02 -3.197621405124664307e-01 1.420768946409225464e-01 -3.459195196628570557e-01 -2.819806635379791260e-01 -2.531783282756805420e-01 4.462038725614547729e-02 3.593069612979888916e-01 -8.937212824821472168e-02 2.369182929396629333e-02 8.736107498407363892e-02 -1.402028203010559082e-01 -1.747280918061733246e-02 -8.319017477333545685e-03 6.244631111621856689e-02 1.608823090791702271e-01 -7.975526154041290283e-03 7.368081063032150269e-02 -2.037333846092224121e-01 -1.654390245676040649e-01 -1.290783192962408066e-02 -1.392710804939270020e-01 2.064181715250015259e-01 9.009555727243423462e-02 -2.352174222469329834e-01 -2.379814982414245605e-01
-3.630131483078002930e-01 3.564758598804473877e-02 -3.392271697521209717e-02 2.419199943542480469e-01 -4.891535639762878418e-01 1.589391678571701050e-01 2.535549104213714600e-01 1.239734515547752380e-01 -1.095111519098281860e-01 -6.970521062612533569e-02 4.642910510301589966e-02 -2.011681944131851196e-01 4.692451655864715576e-02 -3.043999373912811279e-01 1.232105493545532227e-01 -6.230485066771507263e-02 2.613381743431091309e-01 7.205688860267400742e-03 -2.213209569454193115e-01 9.886314719915390015e-02 1.249814704060554504e-01 -6.395740061998367310e-02 8.236860483884811401e-02 3.535826504230499268e-02 -2.326804697513580322e-01 -1.047587916254997253e-01 -8.016909658908843994e-02 -1.505076885223388672e-01 4.187442362308502197e-02 1.511014881543815136e-03 -1.608000881969928741e-02 1.965241432189941406e-01
-1.131032183766365051e-01 1.006809324026107788e-01 9.195074439048767090e-02 -1.043729931116104126e-01 -3.816407620906829834e-01 -7.506150752305984497e-02 3.288433700799942017e-02 -9.069575369358062744e-02 -1.279926151037216187e-01 -3.420886099338531494e-01 1.759978197515010834e-02 4.639921709895133972e-02 -6.478065624833106995e-03 -8.480092883110046387e-02 1.177503615617752075e-01 -5.087925493717193604e-02 -1.109124422073364258e-01 1.055686473846435547e-01 3.120023608207702637e-01 -1.007768660783767700e-01 -1.335682421922683716e-01 6.415385007858276367e-02 9.259787201881408691e-02 2.598025202751159668e-01 -3.634371757507324219e-01 -3.780201673507690430e-01 1.769664585590362549e-01 2.182372063398361206e-01 -1.489933580160140991e-01 -7.759660482406616211e-02 -3.621217608451843262e-02 -1.585476845502853394e-01
-4.202628731727600098e-01 3.898978605866432190e-02 -2.137589305639266968e-01 -1.552429236471652985e-02 -4.617054164409637451e-01 -1.837338507175445557e-01 4.606263712048530579e-02 -1.888353526592254639e-01 9.036108851432800293e-02 -1.632346361875534058e-01 -2.820533812046051025e-01 -1.314274817705154419e-01 1.531885415315628052e-01 -3.220122456550598145e-01 1.091778725385665894e-01 5.091898143291473389e-02 -1.246569454669952393e-01 -6.229689717292785645e-02 6.238721543923020363e-04 1.323433667421340942e-01 1.992622017860412598e-01 3.435931727290153503e-02 1.717723160982131958e-01 -4.350201040506362915e-02 -2.516093552112579346e-01 2.714004553854465485e-02 1.006404161453247070e-01 -1.424338966608047485e-01 6.093204393982887268e-02 1.448652800172567368e-02 -7.894794689491391182e-04 1.015019267797470093e-01
-4.313550889492034912e-01 -1.724159568548202515e-01 9.127601236104965210e-02 -7.777689397335052490e-02 -2.642691731452941895e-01 1.411284655332565308e-01 9.805724769830703735e-02 2.067545987665653229e-02 -1.515256590209901333e-03 -2.819187939167022705e-01 9.237466752529144287e-02 -1.672580540180206299e-01 8.513303846120834351e-02 -2.671742737293243408e-01 3.614815324544906616e-02 9.233123064041137695e-02 -1.004434302449226379e-01 -1.743706762790679932e-01 1.854718029499053955e-01 1.059832051396369934e-01 6.281849741935729980e-02 -1.998412460088729858e-01 2.018166035413742065e-01 -1.680481247603893280e-02 -3.892132639884948730e-01 -9.235136210918426514e-02 -1.748700439929962158e-01 -1.846047043800354004e-01 1.963949948549270630e-01 -1.382748335599899292e-01 8.184034377336502075e-02 7.411041855812072754e-02
-3.034161627292633057e-01 3.771375864744186401e-02 -1.826237291097640991e-01 1.104109659790992737e-01 -1.134616434574127197e-01 -2.639884650707244873e-01 -3.611553460359573364e-02 -1.111800521612167358e-01 5.912319198250770569e-02 2.612633071839809418e-02 2.823166549205780029e-01 1.142856385558843613e-02 8.857841603457927704e-03 -3.048146143555641174e-02 -1.313211172819137573e-01 -3.657575845718383789e-01 4.141170084476470947e-01 2.068463861942291260e-01 -2.637267671525478363e-02 -6.907866895198822021e-02 1.637076139450073242e-01 -7.314927130937576294e-02 3.348436206579208374e-02 2.433104217052459717e-01 -2.206854671239852905e-01 -1.055880561470985413e-01 3.896039128303527832e-01 -5.414138734340667725e-02 1.563887693919241428e-03 -3.353879600763320923e-02 -8.738879114389419556e-03 2.660442888736724854e-02
-3.080725967884063721e-01 -1.032752767205238342e-01 -1.774088442325592041e-01 -9.958227723836898804e-02 -2.307020723819732666e-01 2.834786847233772278e-02 1.288752555847167969e-01 -7.671900093555450439e-02 -1.064130961894989014e-01 -3.351190984249114990e-01 8.971577137708663940e-02 1.321620494127273560e-01 -9.069685637950897217e-02 1.587879471480846405e-02 1.184703782200813293e-01 1.658237166702747345e-02 1.077186167240142822e-01 -3.290172899141907692e-03 7.789175212383270264e-02 -4.407415091991424561e-01 1.789485961198806763e-01 1.423228830099105835e-01 -1.403157711029052734e-01 2.911976277828216553e-01 -2.886259555816650391e-01 -1.353014111518859863e-01 -2.623296380043029785e-01 8.419296145439147949e-02 7.423922419548034668e-03 -1.997496783733367920e-01 -7.394071668386459351e-02 1.137737333774566650e-01
7.208699733018875122e-02 -5.455852486193180084e-03 -2.913968861103057861e-01 -3.359016403555870056e-02 -4.365280866622924805e-01 -2.470882833003997803e-01 -3.946318849921226501e-02 -1.461456716060638428e-01 -1.127302721142768860e-01 -1.969565451145172119e-01 -5.374176427721977234e-02 7.180653512477874756e-02 -1.060254275798797607e-01 -3.013245202600955963e-02 -1.433311253786087036e-01 -1.251965481787919998e-02 7.972358912229537964e-02 3.437730371952056885e-01 1.414391957223415375e-02 1.295367628335952759e-01 9.701365232467651367e-02 1.771210432052612305e-01 -3.626826032996177673e-02 -1.432891637086868286e-01 -2.193177044391632080e-01 -9.610059857368469238e-02 1.428520679473876953e-01 -4.405862689018249512e-01 4.222700372338294983e-02 -7.722449302673339844e-02 -1.640542745590209961e-01 -1.764889806509017944e-01
-2.127743065357208252e-01 -2.900649011135101318e-01 1.750161349773406982e-01 2.587259560823440552e-02 -3.354727923870086670e-01 -3.230422735214233398e-01 1.692413818091154099e-03 8.989135175943374634e-02 2.479705959558486938e-01 -4.478016123175621033e-02 2.178477942943572998e-01 -2.035156935453414917e-01 -1.227045953273773193e-01 -6.709315627813339233e-02 -5.929540097713470459e-02 -2.613027207553386688e-02 3.350319266319274902e-01 -1.932429522275924683e-02 -2.296284213662147522e-02 -1.664415001869201660e-01 2.058844864368438721e-01 -1.640275269746780396e-01 1.237811297178268433e-01 1.930109262466430664e-01 -1.200801730155944824e-01 6.076457351446151733e-02 1.057039648294448853e-01 -9.021191298961639404e-02 -1.965709477663040161e-01 -1.506856456398963928e-02 -2.538237571716308594e-01 1.864000111818313599e-01
-2.230850607156753540e-01 4.853408411145210266e-02 -8.227507025003433228e-02 -2.602724134922027588e-01 -2.647240161895751953e-01 2.870130352675914764e-02 -1.359350532293319702e-01 -7.609067857265472412e-02 -1.591508649289608002e-02 -8.830945193767547607e-02 1.140973120927810669e-01 3.766052424907684326e-02 -7.963900268077850342e-02 -8.714361488819122314e-02 4.262411966919898987e-02 -2.087960392236709595e-01 2.852575182914733887e-01 -1.264548450708389282e-01 1.107044070959091187e-01 -1.204236783087253571e-02 -3.755889460444450378e-02 5.317553132772445679e-02 -1.710125245153903961e-02 2.037874162197113037e-01 -4.571409225463867188e-01 -3.513885736465454102e-01 -2.238172590732574463e-01 -7.847718894481658936e-02 2.709384858608245850e-01 -2.367362827062606812e-01 1.448966413736343384e-01 3.720146045088768005e-02
-1.527827978134155273e-01 8.742606639862060547e-02 -1.613879501819610596e-01 -2.256110459566116333e-01 -3.767124116420745850e-01 1.859820634126663208e-01 -1.202717795968055725e-01 -2.767720222473144531e-01 -2.594070732593536377e-01 -1.842188686132431030e-01 4.150994494557380676e-02 -2.009686231613159180e-01 4.875821992754936218e-02 -1.269094049930572510e-01 -2.527033910155296326e-02 4.719900339841842651e-02 -3.429957851767539978e-02 1.159831066615879536e-03 3.048642277717590332e-01 1.945346742868423462e-01 4.046989977359771729e-02 -7.406074553728103638e-02 2.042659521102905273e-01 2.953443527221679688e-01 -3.467440903186798096e-01 -9.065437316894531250e-02 1.579282730817794800e-01 1.001339107751846313e-01 9.316359460353851318e-02 -1.512422785162925720e-02 -3.668835014104843140e-02 1.345243602991104126e-01
-3.716621696949005127e-01 6.910840421915054321e-02 8.131960034370422363e-02 1.476563066244125366e-01 -1.313311010599136353e-01 -1.004623472690582275e-01 5.278471112251281738e-02 1.792705953121185303e-01 1.104090884327888489e-01 -2.107694149017333984e-01 1.790544539690017700e-01 -1.467227339744567871e-01 2.250201068818569183e-02 2.944359555840492249e-02 3.419258445501327515e-02 -7.051315903663635254e-02 4.602179676294326782e-02 -1.043956801295280457e-01 2.758595049381256104e-01 -2.237600386142730713e-01 1.059477701783180237e-01 1.213984042406082153e-01 3.945181667804718018e-01 2.319154590368270874e-01 -2.020836174488067627e-01 -5.834813788533210754e-02 2.758159041404724121e-01 -2.541259825229644775e-01 -8.626570552587509155e-02 1.469305455684661865e-01 -2.408327907323837280e-01 4.681904986500740051e-02
-7.923499494791030884e-02 -1.705960035324096680e-01 -1.818540543317794800e-01 1.024807170033454895e-01 -3.832658529281616211e-01 6.355331838130950928e-02 1.862066914327442646e-03 -6.712110340595245361e-02 1.619542837142944336e-01 -2.807972133159637451e-01 -1.937598362565040588e-02 -2.064895182847976685e-01 1.376589983701705933e-01 3.537730574607849121e-01 -2.725987229496240616e-03 -4.370870813727378845e-02 -6.007674336433410645e-02 -7.310169190168380737e-02 -3.936518914997577667e-03 -8.594284951686859131e-02 1.032094359397888184e-01 -1.767223030328750610e-01 -4.193281289190053940e-03 -4.961207881569862366e-02 -3.442510962486267090e-01 -1.728813052177429199e-01 -2.744707763195037842e-01 -1.083101257681846619e-01 3.119213581085205078e-01 1.894071251153945923e-01 9.976644068956375122e-02 -1.794173121452331543e-01
-3.284084796905517578e-02 1.346912831068038940e-01 -1.820818036794662476e-01 -1.874630153179168701e-01 -4.549595713615417480e-01 -2.373219579458236694e-01 -2.356568351387977600e-02 -4.230549931526184082e-02 -3.905219212174415588e-02 1.837728358805179596e-02 1.065761446952819824e-01 -4.303982853889465332e-02 -6.562255322933197021e-02 -1.157710850238800049e-01 -1.905654557049274445e-02 -1.201829314231872559e-01 1.884561479091644287e-01 4.019096791744232178e-01 -1.984117180109024048e-01 3.588464483618736267e-02 3.390113636851310730e-02 1.056071743369102478e-02 1.199531648308038712e-02 1.926360279321670532e-01 -2.301441729068756104e-01 -6.267023086547851562e-02 1.923998296260833740e-01 -3.284473717212677002e-01 -5.372206680476665497e-03 -3.113799914717674255e-02 -3.163728415966033936e-01 1.419284194707870483e-01
-1.842134892940521240e-01 -1.038046628236770630e-01 -2.384435236454010010e-01 -6.954012811183929443e-02 -3.856644928455352783e-01 -1.011139750480651855e-01 -4.227039590477943420e-02 -1.649800390005111694e-01 -2.669370174407958984e-01 -2.630477547645568848e-01 2.021928280591964722e-01 8.758313953876495361e-02 7.198327779769897461e-02 2.488946914672851562e-02 -3.207529783248901367e-01 1.206274330615997314e-01 2.414160668849945068e-01 -5.540195107460021973e-02 1.581646203994750977e-01 6.132037192583084106e-02 1.037239283323287964e-01 1.546555906534194946e-01 -1.753556877374649048e-01 -1.164309903979301453e-01 -2.770640552043914795e-01 4.186884686350822449e-02 1.269450485706329346e-01 2.323107421398162842e-01 -1.984260827302932739e-01 2.170105651021003723e-02 -1.739259660243988037e-01 -7.477105408906936646e-02
-1.463676989078521729e-01 -2.535720467567443848e-01 -1.359607279300689697e-01 1.154395043849945068e-01 -2.412673979997634888e-01 9.818170219659805298e-02 -1.157643646001815796e-01 -1.349631100893020630e-01 -1.359789967536926270e-01 -4.452116489410400391e-01 2.348008751869201660e-01 -2.839404344558715820e-01 -1.105492338538169861e-01 1.255954504013061523e-01 -1.307952105998992920e-01 -2.233500592410564423e-02 -2.611204087734222412e-01 -8.176758140325546265e-02 -3.124384954571723938e-02 -1.412336379289627075e-01 7.828537374734878540e-02 -4.869825765490531921e-02 1.932341754436492920e-01 1.475620567798614502e-01 -1.111581698060035706e-01 -3.540571630001068115e-01 -2.002944350242614746e-01 4.168504476547241211e-02 1.715181581676006317e-02 1.873947679996490479e-01 -8.000516146421432495e-02 1.241721026599407196e-02
-2.611712813377380371e-01 -1.942588835954666138e-01 -2.267241030931472778e-01 -1.601061075925827026e-01 -3.469591438770294189e-01 3.657400608062744141e-02 4.690525308251380920e-02 -7.642729580402374268e-02 6.708787381649017334e-02 -5.504247173666954041e-02 -1.181993708014488220e-01 -7.972838729619979858e-02 7.782790064811706543e-02 -3.186993300914764404e-01 -2.018564566969871521e-02 -3.455473855137825012e-02 -1.845205575227737427e-01 -1.415057182312011719e-01 1.121527235954999924e-02 6.894589215517044067e-02 3.624725937843322754e-01 1.394494175910949707e-01 1.543779969215393066e-01 -7.423963397741317749e-02 -1.769231706857681274e-01 -2.378202229738235474e-01 1.906903982162475586e-01 -1.948259621858596802e-01 1.941332817077636719e-01 2.039557248353958130e-01 -1.230933964252471924e-01 2.332898378372192383e-01
-1.755835115909576416e-01 -6.739756464958190918e-02 -7.441896200180053711e-02 -1.399019956588745117e-01 -3.560717999935150146e-01 -8.717954158782958984e-02 -1.272785943001508713e-02 1.351527720689773560e-01 -1.290191411972045898e-01 -3.941731750965118408e-01 -8.364618569612503052e-02 7.878354936838150024e-02 -2.931064665317535400e-01 -6.626403331756591797e-02 7.494471222162246704e-02 -1.624724119901657104e-01 4.077441990375518799e-02 -9.756856411695480347e-02 -3.252627700567245483e-02 3.859904780983924866e-02 1.490802466869354248e-01 -9.438037872314453125e-02 1.453639119863510132e-01 6.095254048705101013e-02 -4.217025935649871826e-01 -1.088313758373260498e-01 6.574107706546783447e-02 -1.154283992946147919e-02 3.598861992359161377e-01 -1.341316699981689453e-01 1.031937077641487122e-01 2.390896528959274292e-01
-7.340598851442337036e-02 1.023959815502166748e-01 -1.920515485107898712e-02 1.826933920383453369e-01 -1.376958936452865601e-01 -2.204061597585678101e-01 6.852278113365173340e-02 8.556558936834335327e-02 2.970098853111267090e-01 -7.620754837989807129e-02 6.961146742105484009e-02 -8.297667652368545532e-02 -2.065094858407974243e-01 7.609621435403823853e-02 -1.204675212502479553e-01 -1.978056579828262329e-01 1.335974484682083130e-01 6.136942282319068909e-02 1.547205597162246704e-01 -9.823076426982879639e-03 2.462476342916488647e-01 1.204060856252908707e-02 1.784548535943031311e-02 2.687077037990093231e-02 -4.052977263927459717e-01 3.023759089410305023e-02 1.026219874620437622e-02 -1.107905432581901550e-01 6.929595023393630981e-02 -5.484849587082862854e-02 -5.311196446418762207e-01 2.967556416988372803e-01
-2.026177793741226196e-01 -2.204759418964385986e-01 1.236095055937767029e-01 7.955288887023925781e-02 -3.081227242946624756e-01 -1.990749388933181763e-01 -5.075859278440475464e-02 2.231916040182113647e-01 1.200788393616676331e-01 -1.001621317118406296e-02 4.812445864081382751e-02 -1.663288772106170654e-01 2.526828274130821228e-02 1.332984715700149536e-01 5.567420274019241333e-02 -8.444254100322723389e-02 1.741430610418319702e-01 -2.878456711769104004e-01 3.499308824539184570e-01 -1.625922024250030518e-01 2.413882613182067871e-01 3.244856745004653931e-02 1.231755763292312622e-01 2.132118642330169678e-01 -2.132990658283233643e-01 -1.389713436365127563e-01 1.560994684696197510e-01 -1.997370719909667969e-01 -1.605529636144638062e-01 -2.433449402451515198e-02 -3.007441461086273193e-01 2.682931162416934967e-02
-1.983273178339004517e-01 6.013591960072517395e-02 -9.903779625892639160e-02 8.838865906000137329e-02 -5.093892216682434082e-01 1.537474691867828369e-01 -1.118848659098148346e-02 -3.135907053947448730e-01 -3.313593938946723938e-02 -3.409676849842071533e-01 1.713085323572158813e-01 -2.449190914630889893e-01 -2.150952666997909546e-01 1.667495071887969971e-02 -6.722097098827362061e-02 -1.327918320894241333e-01 -2.457620799541473389e-01 7.626618444919586182e-02 1.209233179688453674e-01 -1.042311117053031921e-01 -9.517890401184558868e-03 -4.529327526688575745e-02 2.305307984352111816e-01 -1.114110350608825684e-01 -1.898108571767807007e-01 -1.057346984744071960e-01 -1.359442025423049927e-01 3.135442733764648438e-02 8.585809729993343353e-03 -1.612073555588722229e-02 -4.177333042025566101e-02 2.330496907234191895e-01
-1.957255899906158447e-01 7.784687448292970657e-03 -4.573601856827735901e-02 -1.086045652627944946e-01 -2.970447838306427002e-01 1.783586293458938599e-02 1.474582403898239136e-01 -2.474489659070968628e-01 9.835433214902877808e-02 -3.030498623847961426e-01 -5.103495903313159943e-03 1.572728604078292847e-01 -6.126273423433303833e-02 -3.949582949280738831e-02 -1.811939626932144165e-01 -1.849813610315322876e-01 -9.072615951299667358e-02 -7.731414400041103363e-03 2.319436818361282349e-01 -1.144595295190811157e-01 2.024967819452285767e-01 -2.630491554737091064e-01 1.919021308422088623e-01 1.195619553327560425e-01 -2.274733483791351318e-01 -3.384487330913543701e-01 6.900561600923538208e-02 -3.518366813659667969e-02 3.428832888603210449e-01 1.756334006786346436e-01 -4.546182975172996521e-02 1.352557986974716187e-01
-5.135079473257064819e-02 -6.599011272192001343e-02 -1.731356233358383179e-01 2.282078564167022705e-02 -2.340126186609268188e-01 1.125455424189567566e-01 8.781374245882034302e-02 7.753025740385055542e-02 -6.665629800409078598e-03 -2.208531945943832397e-01 3.073069155216217041e-01 6.907996535301208496e-02 1.692465990781784058e-01 -7.549362629652023315e-02 9.740599989891052246e-02 -2.148937284946441650e-01 4.131927341222763062e-02 1.557284444570541382e-01 -2.104037553071975708e-01 -7.510828226804733276e-02 2.777382731437683105e-01 1.960850358009338379e-01 -7.451912015676498413e-02 1.483132839202880859e-01 -2.555384635925292969e-01 1.203671693801879883e-01 1.906559914350509644e-01 -3.193435072898864746e-01 -2.370425313711166382e-01 -1.533069014549255371e-01 -2.679367363452911377e-01 -2.339062839746475220e-01
-1.825901418924331665e-01 -3.036422431468963623e-01 1.899510622024536133e-02 -5.210869945585727692e-03 -5.405473113059997559e-01 1.726724952459335327e-01 1.493791341781616211e-01 -2.410147339105606079e-01 7.118756324052810669e-02 -1.375223230570554733e-02 -1.545792520046234131e-01 -3.436149060726165771e-01 -1.369560509920120239e-01 -4.735406488180160522e-02 -2.764525264501571655e-02 1.298021376132965088e-01 1.226877719163894653e-01 -1.126528531312942505e-02 1.203824654221534729e-01 2.164335548877716064e-01 1.867383271455764771e-01 -1.272351946681737900e-02 -1.076638773083686829e-01 2.589999735355377197e-01 2.545417658984661102e-02 3.506508842110633850e-02 1.079783663153648376e-01 -1.380612701177597046e-01 1.170163601636886597e-01 1.088066175580024719e-01 -1.819506287574768066e-01 6.613905727863311768e-02
7.498749066144227982e-03 -1.360633820295333862e-01 1.623623371124267578e-01 2.762943319976329803e-02 -5.301252603530883789e-01 -1.982481032609939575e-01 -5.109524726867675781e-02 -1.584412306547164917e-01 -6.313034892082214355e-02 -1.092846617102622986e-01 -8.242066949605941772e-02 -1.421838253736495972e-01 1.086183488368988037e-01 1.450008600950241089e-01 2.317833602428436279e-01 -1.790290176868438721e-01 -4.238429665565490723e-02 1.816103048622608185e-02 1.828962862491607666e-01 -4.965472593903541565e-02 1.663555651903152466e-01 -3.923137858510017395e-02 -3.163540735840797424e-02 2.213759422302246094e-01 -2.922696173191070557e-01 2.631547451019287109e-01 -3.238698700442910194e-03 -1.662230938673019409e-01 -1.303762346506118774e-01 1.255139410495758057e-01 -2.726529240608215332e-01 -1.950688958168029785e-01
-1.602612882852554321e-01 -8.594793826341629028e-02 -1.624258309602737427e-01 -1.864824742078781128e-01 -2.247414141893386841e-01 -1.761409789323806763e-01 -2.139556407928466797e-01 3.887281194329261780e-02 1.286832839250564575e-01 -3.713403269648551941e-02 -2.313681691884994507e-01 5.787641857750713825e-04 2.200749702751636505e-02 9.583631902933120728e-02 7.401349395513534546e-02 -6.098340451717376709e-02 7.374548166990280151e-02 -3.666943609714508057e-01 9.149117022752761841e-02 4.856644198298454285e-02 3.901962041854858398e-01 -9.551276266574859619e-02 -1.067640259861946106e-01 4.107374250888824463e-01 -2.639870047569274902e-01 -3.111349046230316162e-01 4.295159876346588135e-02 -8.011560142040252686e-02 1.125699132680892944e-01 3.020925074815750122e-02 -2.444051764905452728e-02 -7.457773387432098389e-02
-1.780065745115280151e-01 -1.228352263569831848e-01 -1.623333096504211426e-01 1.847471445798873901e-01 -4.181285500526428223e-01 -9.312380850315093994e-02 -1.403259038925170898e-01 -2.702160775661468506e-01 1.266429871320724487e-01 -2.125367075204849243e-01 -1.227339506149291992e-01 -1.280485242605209351e-01 -3.081261515617370605e-01 1.902166455984115601e-01 1.006440296769142151e-01 -2.489523291587829590e-01 -1.042834073305130005e-01 1.807708740234375000e-01 1.110611576586961746e-02 7.072958350181579590e-02 -1.910729706287384033e-02 9.832683950662612915e-02 2.920114248991012573e-02 -1.218272298574447632e-01 -2.840956151485443115e-01 7.446202635765075684e-02 -1.024042218923568726e-01 5.662645772099494934e-02 9.006541222333908081e-02 -7.640956342220306396e-02 -2.916702330112457275e-01 2.173763066530227661e-01
4.744874313473701477e-02 1.216533631086349487e-01 -1.263265460729598999e-01 -1.836861819028854370e-01 -2.810831367969512939e-01 -1.823851019144058228e-01 -1.677564159035682678e-02 -2.129943817853927612e-01 8.252901025116443634e-03 -1.065656393766403198e-01 -1.238707173615694046e-02 -2.804843485355377197e-01 1.225542277097702026e-01 -8.063549548387527466e-02 -7.083056122064590454e-02 6.686651706695556641e-02 1.097405776381492615e-01 -3.204142749309539795e-01 9.512145817279815674e-02 2.098450213670730591e-01 3.125979900360107422e-01 1.891846060752868652e-01 2.017215639352798462e-01 3.129018843173980713e-01 -2.004660815000534058e-01 -5.029079690575599670e-02 3.527548015117645264e-01 -9.067066758871078491e-02 1.393612325191497803e-01 -4.409691318869590759e-02 2.076371386647224426e-02 -1.303924620151519775e-01
-2.553243637084960938e-01 -1.098401248455047607e-01 -1.570475697517395020e-01 1.423764973878860474e-01 -4.482812583446502686e-01 7.014247775077819824e-02 -7.258734852075576782e-02 -3.844241499900817871e-01 5.525735206902027130e-03 -3.260161280632019043e-01 -6.085578352212905884e-03 -2.706637680530548096e-01 -1.017788946628570557e-01 5.908656865358352661e-02 -1.066058427095413208e-01 -7.502149045467376709e-02 -2.092450112104415894e-01 -1.232287008315324783e-02 -5.850075185298919678e-02 9.972564876079559326e-04 1.154501587152481079e-01 7.157139014452695847e-03 1.663153171539306641e-01 -1.396074146032333374e-01 -1.479251086711883545e-01 -1.217254549264907837e-01 -1.280733048915863037e-01 4.410828649997711182e-02 1.855387389659881592e-01 -4.552448913455009460e-02 -2.073991000652313232e-01 2.568618059158325195e-01
-2.521825209259986877e-02 -1.679369509220123291e-01 -2.032960057258605957e-01 -5.080894753336906433e-02 -3.089196085929870605e-01 -1.386528462171554565e-01 -6.816846877336502075e-02 -6.179219484329223633e-02 -1.507087200880050659e-01 -1.088678836822509766e-01 1.467298269271850586e-01 3.249256312847137451e-02 6.844300776720046997e-02 1.149023696780204773e-01 1.190671399235725403e-01 -1.838686466217041016e-01 1.159027889370918274e-01 8.742079138755798340e-02 5.402644351124763489e-02 -1.114294528961181641e-01 -1.486443541944026947e-02 6.326774507761001587e-02 -4.605156369507312775e-03 -2.302431315183639526e-02 -5.015433430671691895e-01 -4.701934456825256348e-01 -1.199283972382545471e-01 1.081357747316360474e-01 3.717897534370422363e-01 -4.141256585717201233e-02 2.436466515064239502e-02 2.608424611389636993e-02
-8.822196722030639648e-02 -7.265966385602951050e-02 -2.157074958086013794e-01 -8.148691803216934204e-02 -4.498653411865234375e-01 1.058094650506973267e-01 -1.123341694474220276e-01 -2.503475844860076904e-01 5.377685278654098511e-02 -1.429572403430938721e-01 -1.344225555658340454e-01 1.611562259495258331e-02 3.232612833380699158e-02 -1.523328274488449097e-01 -1.189855188131332397e-01 1.123272106051445007e-01 -1.506278067827224731e-01 1.423103511333465576e-01 2.051068246364593506e-01 -5.257347971200942993e-02 2.087390124797821045e-01 -2.093974649906158447e-01 1.653446108102798462e-01 1.920652389526367188e-01 -4.650188386440277100e-01 -5.049255490303039551e-02 9.918367862701416016e-02 -1.974288746714591980e-02 1.961311399936676025e-01 -6.695917248725891113e-02 5.215441808104515076e-02 -1.952073425054550171e-01
-3.316808044910430908e-01 -1.815703809261322021e-01 -3.059627115726470947e-01 -2.601368129253387451e-01 -1.106463298201560974e-01 -2.753121554851531982e-01 1.940825581550598145e-01 -1.909202337265014648e-02 2.495323270559310913e-01 2.941853366792201996e-02 1.537308543920516968e-01 -2.699439600110054016e-02 2.700190432369709015e-02 -2.503772675991058350e-01 -3.590652346611022949e-02 -5.255534127354621887e-02 -4.552385210990905762e-02 -9.369604289531707764e-02 3.931952640414237976e-03 2.665536105632781982e-01 1.288092583417892456e-01 6.161460280418395996e-02 -7.260129600763320923e-02 7.256563752889633179e-02 -3.122585713863372803e-01 -6.141116470098495483e-02 -1.113983467221260071e-01 -1.325015872716903687e-01 2.615107037127017975e-02 -7.233861088752746582e-02 -3.873308002948760986e-01 1.211342141032218933e-01
-1.451370567083358765e-01 -2.066634148359298706e-01 1.241811811923980713e-01 -5.316506698727607727e-02 -2.760442793369293213e-01 9.499116241931915283e-02 1.803482174873352051e-01 -5.271155759692192078e-02 -1.398713737726211548e-01 -3.126006126403808594e-01 1.974751800298690796e-01 -1.082883998751640320e-01 -1.670647710561752319e-01 1.814186573028564453e-01 2.461465299129486084e-01 1.663875132799148560e-01 2.950806319713592529e-01 8.621294051408767700e-02 -1.102429553866386414e-01 -5.553392693400382996e-02 2.954604029655456543e-01 -9.062541276216506958e-02 1.846064776182174683e-01 1.176721230149269104e-01 -2.671206891536712646e-01 -6.182276457548141479e-02 2.402615100145339966e-01 -1.601663231849670410e-01 -1.545982714742422104e-02 2.556708641350269318e-02 -2.598288953304290771e-01 1.452321652323007584e-02
-2.495495826005935669e-01 2.200649678707122803e-02 1.822672933340072632e-01 -9.716565161943435669e-02 -4.211002588272094727e-01 1.570031978189945221e-02 -6.638450175523757935e-02 -2.603372335433959961e-01 -1.336335837841033936e-01 -2.100146859884262085e-01 -1.475402116775512695e-01 -1.343816369771957397e-01 1.622652113437652588e-01 -1.414090991020202637e-01 1.355482935905456543e-01 8.871303871273994446e-03 1.206263229250907898e-01 4.480136558413505554e-02 5.500390380620956421e-02 -1.784407794475555420e-01 1.080038323998451233e-01 1.567801833152770996e-02 1.964799314737319946e-01 2.282048910856246948e-01 -2.827372252941131592e-01 1.400668323040008545e-01 3.557187318801879883e-01 -3.230448346585035324e-03 -1.823506504297256470e-01 -1.220641434192657471e-01 -2.101609855890274048e-01 -7.624702155590057373e-02
-6.511399149894714355e-02 -9.517101943492889404e-02 -1.475852280855178833e-01 1.269363164901733398e-01 -7.867278903722763062e-02 -1.197785064578056335e-01 -9.898773580789566040e-02 -1.201314926147460938e-01 -6.206449866294860840e-02 -3.283897638320922852e-01 3.088231384754180908e-01 6.763126701116561890e-02 2.817386686801910400e-01 -2.978642880916595459e-01 9.604204446077346802e-02 -1.023250296711921692e-01 1.692867726087570190e-01 8.763426542282104492e-02 1.141607761383056641e-01 3.148652985692024231e-02 3.398941755294799805e-01 1.093892604112625122e-01 7.886739820241928101e-02 1.602023988962173462e-01 -2.710297405719757080e-01 1.746037453413009644e-01 1.750948429107666016e-01 -2.209117412567138672e-01 4.790196835529059172e-04 -2.159964889287948608e-01 -2.332141697406768799e-01 -1.020878106355667114e-01
-3.058066591620445251e-02 -3.665595501661300659e-02 3.526189923286437988e-02 5.194673314690589905e-03 -2.862248718738555908e-01 1.601107269525527954e-01 3.080334328114986420e-02 1.815380901098251343e-01 1.530739944428205490e-02 -7.762487232685089111e-02 2.132104635238647461e-01 -4.737420007586479187e-02 3.073793053627014160e-01 -1.596953421831130981e-01 1.078826263546943665e-01 -1.743200272321701050e-01 1.883876621723175049e-01 2.852813005447387695e-01 3.565820306539535522e-02 1.509869396686553955e-01 2.413535714149475098e-01 -2.232793867588043213e-01 6.278454675339162350e-04 8.616260439157485962e-02 -3.743247985839843750e-01 -1.466586142778396606e-01 -1.351249665021896362e-01 1.365216374397277832e-01 3.537445142865180969e-02 -7.396243512630462646e-02 -3.517171442508697510e-01 -2.314887195825576782e-01
-2.273883298039436340e-02 -4.374660551548004150e-03 1.509033441543579102e-01 6.320447474718093872e-02 -4.892343282699584961e-01 -6.002274900674819946e-02 6.532925367355346680e-02 1.436721906065940857e-02 -1.312236040830612183e-01 -2.485289275646209717e-01 -5.050769075751304626e-02 -1.609182804822921753e-01 -5.066148564219474792e-02 -1.214338243007659912e-01 3.540331497788429260e-02 -1.664944291114807129e-01 1.045277118682861328e-01 -1.377704646438360214e-02 1.722465306520462036e-01 -1.694865673780441284e-01 -2.014460265636444092e-01 2.354211732745170593e-02 1.366211026906967163e-01 1.303329020738601685e-01 -4.011374711990356445e-01 1.068867892026901245e-01 -2.941644191741943359e-02 -1.862897574901580811e-01 -1.298838555812835693e-01 2.452803030610084534e-02 -4.413095712661743164e-01 7.157845050096511841e-02
-9.002367407083511353e-02 -1.869127154350280762e-01 2.035503089427947998e-01 -1.162891462445259094e-01 -5.674717426300048828e-01 -1.131690107285976410e-02 -1.255176812410354614e-01 -1.459783292375504971e-03 -8.739605545997619629e-03 -1.596467196941375732e-01 3.101088404655456543e-01 -6.154470145702362061e-02 6.441947072744369507e-02 -1.664458215236663818e-01 1.516483128070831299e-01 -7.730627059936523438e-02 1.870276778936386108e-01 -5.838527809828519821e-03 -2.473725378513336182e-02 6.422653794288635254e-02 2.440793812274932861e-01 1.623370349407196045e-01 1.464240998029708862e-01 1.260322481393814087e-01 -1.740668416023254395e-01 9.562235325574874878e-03 -8.767607063055038452e-02 -9.696155041456222534e-02 -1.556788980960845947e-01 -2.932882606983184814e-01 2.352524250745773315e-01 -4.084686189889907837e-02
-7.966382056474685669e-02 -9.862658381462097168e-02 -1.968078613281250000e-01 1.812319308519363403e-01 -5.248298048973083496e-01 -1.066164001822471619e-01 5.798704922199249268e-02 -1.453153640031814575e-01 -1.907612383365631104e-01 -5.049101635813713074e-02 -2.277203351259231567e-01 -7.394415885210037231e-02 -5.712553113698959351e-02 8.504601567983627319e-02 4.983610659837722778e-02 1.427142620086669922e-01 1.902417689561843872e-01 -6.910617649555206299e-02 -2.765359170734882355e-02 -2.153161214664578438e-03 1.362758278846740723e-01 1.374552696943283081e-01 3.602603971958160400e-01 1.604321300983428955e-01 -3.333573043346405029e-01 -2.868296392261981964e-02 1.007502246648073196e-02 2.172902822494506836e-01 -2.190038710832595825e-01 -8.243089169263839722e-02 3.896926343441009521e-02 -1.455143243074417114e-01
-1.458883732557296753e-01 1.426925212144851685e-01 -2.472281306982040405e-01 -2.619966566562652588e-01 -3.298294842243194580e-01 -4.199224412441253662e-01 4.760218411684036255e-02 -2.163085937500000000e-01 1.886088750325143337e-03 5.263037607073783875e-02 6.145797297358512878e-02 -3.413421213626861572e-01 -1.722320914268493652e-01 -1.283389776945114136e-01 1.069948170334100723e-02 1.153117567300796509e-01 2.431755214929580688e-01 5.595657601952552795e-02 -2.003906369209289551e-01 -1.012344136834144592e-01 2.001165449619293213e-01 1.429635733366012573e-01 9.674042463302612305e-02 1.534241624176502228e-02 -1.691266149282455444e-01 -5.316083505749702454e-02 1.933225393295288086e-01 -2.262843847274780273e-01 6.785365752875804901e-03 -1.930290646851062775e-02 7.520043104887008667e-02 -5.450688302516937256e-02
-2.099692821502685547e-01 -3.362081646919250488e-01 -1.285223960876464844e-01 4.893133416771888733e-02 -3.557923734188079834e-01 1.767086684703826904e-01 2.289492636919021606e-01 -1.019866615533828735e-01 9.378423541784286499e-02 8.558545261621475220e-02 1.126457527279853821e-01 -1.683450192213058472e-01 3.617026284337043762e-02 -9.787105023860931396e-03 2.052198536694049835e-02 3.391426429152488708e-02 -1.107162684202194214e-01 9.846112877130508423e-02 -2.629672288894653320e-01 -6.489983201026916504e-02 -2.304247394204139709e-02 2.122303992509841919e-01 1.822581747546792030e-03 2.603413462638854980e-01 -4.945103228092193604e-01 1.270025074481964111e-01 -1.204731967300176620e-02 -1.725997030735015869e-01 -1.161937117576599121e-01 -1.317369639873504639e-01 6.527645140886306763e-02 9.388299286365509033e-02
-1.641702502965927124e-01 6.169314309954643250e-02 -5.387416854500770569e-02 -1.163244396448135376e-01 -1.990333795547485352e-01 -4.571149498224258423e-02 -1.432627439498901367e-01 -1.238237693905830383e-01 1.788196861743927002e-01 -1.076411604881286621e-01 1.898672729730606079e-01 -1.204370185732841492e-01 -1.261842995882034302e-01 2.998076975345611572e-01 -9.241321682929992676e-02 1.082676425576210022e-01 -1.411992013454437256e-01 -8.712636679410934448e-02 1.052070781588554382e-01 -2.702560424804687500e-01 3.050270378589630127e-01 -4.191166162490844727e-02 2.368239015340805054e-01 2.886773645877838135e-01 -3.961944878101348877e-01 -1.261505633592605591e-01 -2.255572080612182617e-01 -5.466945469379425049e-02 2.016749083995819092e-01 -1.982534080743789673e-01 4.902831837534904480e-02 -8.833021856844425201e-03
-1.857460290193557739e-01 1.300202906131744385e-01 -2.789664864540100098e-01 -4.250921681523323059e-02 -1.863395273685455322e-01 -5.455110967159271240e-02 4.018487408757209778e-02 -5.246404930949211121e-02 -3.443460911512374878e-02 -1.489919051527976990e-02 6.470106542110443115e-03 -5.441727116703987122e-03 -2.457599937915802002e-01 -1.058384478092193604e-01 -6.544553488492965698e-02 -2.459927648305892944e-01 -2.350519783794879913e-02 2.718010172247886658e-02 -2.428018301725387573e-02 4.455224424600601196e-02 1.465453058481216431e-01 -1.426426768302917480e-01 4.677571952342987061e-01 -3.909495845437049866e-02 -3.060080111026763916e-01 -1.283746957778930664e-01 2.068265527486801147e-01 -1.836781948804855347e-01 -1.590635627508163452e-01 -7.927253842353820801e-02 -3.997918367385864258e-01 -2.120278030633926392e-01
-4.409276247024536133e-01 -1.664036512374877930e-01 1.717324107885360718e-01 4.635005444288253784e-02 -2.903381586074829102e-01 -1.039565876126289368e-01 1.203091256320476532e-02 9.366194158792495728e-02 7.919021695852279663e-02 -3.785122558474540710e-02 1.162513270974159241e-01 -4.691381379961967468e-02 1.585545390844345093e-01 8.772245794534683228e-02 1.089461669325828552e-01 -1.476665586233139038e-01 -5.392164364457130432e-02 -1.135365292429924011e-01 -8.317371457815170288e-02 -2.953560948371887207e-01 2.642005980014801025e-01 -2.054076045751571655e-01 1.533499509096145630e-01 -4.055576771497726440e-02 -3.323082625865936279e-01 -1.618166416883468628e-01 -4.371695965528488159e-02 -5.248428881168365479e-02 -2.208111993968486786e-02 9.820724278688430786e-02 -3.780616223812103271e-01 1.041871309280395508e-01
-1.669474542140960693e-01 9.691812843084335327e-02 1.307525187730789185e-01 -1.330992579460144043e-01 -2.224503904581069946e-01 -5.258322134613990784e-02 9.117119759321212769e-02 -1.611599624156951904e-01 1.262705326080322266e-01 -3.757617175579071045e-01 -1.480384320020675659e-01 -1.004521399736404419e-01 7.338296622037887573e-02 -2.084613740444183350e-01 2.017389982938766479e-01 -3.370516374707221985e-02 -9.551712870597839355e-02 -2.544468268752098083e-02 1.685654670000076294e-01 -1.632715612649917603e-01 1.223537251353263855e-01 1.253258530050516129e-02 -4.631018638610839844e-02 1.903532743453979492e-01 -2.920467257499694824e-01 1.229558363556861877e-01 3.160480558872222900e-01 -2.548343837261199951e-01 6.565719097852706909e-02 -1.963053345680236816e-01 -3.430554270744323730e-01 1.320897042751312256e-01
4.677845537662506104e-02 -2.690008282661437988e-01 4.581415094435214996e-03 -8.193127810955047607e-02 -2.813977599143981934e-01 1.450234949588775635e-01 1.585570871829986572e-01 1.338784992694854736e-01 1.371497660875320435e-01 -1.419624537229537964e-01 1.910078525543212891e-01 -1.254767030477523804e-01 -1.689965128898620605e-01 8.078062534332275391e-02 2.929008305072784424e-01 -1.612588763236999512e-01 2.036741673946380615e-01 2.015235088765621185e-02 -1.628159582614898682e-01 1.616934873163700104e-02 3.130006194114685059e-01 -6.330554187297821045e-02 1.144362315535545349e-01 1.531651169061660767e-01 -3.374800682067871094e-01 -1.073831468820571899e-01 1.996250152587890625e-01 -7.258121669292449951e-02 -2.822241745889186859e-02 -1.556296646595001221e-01 -3.668444454669952393e-01 6.152279209345579147e-03
3.487841039896011353e-02 -6.037987396121025085e-02 -1.366596221923828125e-01 5.541867390275001526e-02 -4.268672466278076172e-01 -6.945115327835083008e-02 -1.935727000236511230e-01 -2.448327392339706421e-01 6.906775385141372681e-02 -1.430682837963104248e-01 1.455793529748916626e-01 -2.632913291454315186e-01 -4.630364105105400085e-02 1.079995334148406982e-01 -1.040722057223320007e-01 -9.062807261943817139e-02 2.094292342662811279e-01 -6.038584979251027107e-04 1.616736352443695068e-01 1.140965074300765991e-01 3.223011642694473267e-02 -9.996741265058517456e-02 5.884356796741485596e-02 -5.662277340888977051e-02 -4.656228721141815186e-01 -2.736557424068450928e-01 -1.585725545883178711e-01 5.821943655610084534e-02 1.485165804624557495e-01 2.217852026224136353e-01 2.192424237728118896e-01 -8.546355180442333221e-03
-3.097304999828338623e-01 1.523407995700836182e-01 -1.150985509157180786e-01 -1.684337109327316284e-01 -4.428548514842987061e-01 -2.983872890472412109e-01 7.546428591012954712e-03 4.849442094564437866e-02 -2.558689415454864502e-01 -5.268217623233795166e-02 -4.830919578671455383e-02 -8.643005043268203735e-02 -8.796529471874237061e-02 -9.161739796400070190e-02 -6.110922247171401978e-02 6.783773750066757202e-02 2.466186136007308960e-01 2.277108728885650635e-01 -2.434770166873931885e-01 4.091336578130722046e-02 -7.641590666025876999e-03 1.563076674938201904e-01 6.658442318439483643e-02 3.434963151812553406e-02 -2.028810679912567139e-01 -1.582185029983520508e-01 1.885267943143844604e-01 -2.910580337047576904e-01 -9.883526712656021118e-02 -8.922666311264038086e-02 -1.640357524156570435e-01 1.197548955678939819e-01
-2.851130962371826172e-01 -8.227241784334182739e-02 -1.256649196147918701e-01 -8.352991193532943726e-03 -2.769236564636230469e-01 7.988175004720687866e-02 -6.197293475270271301e-02 8.072410523891448975e-02 -8.117225766181945801e-02 -3.468056321144104004e-01 -9.478117525577545166e-02 3.777128830552101135e-02 -1.055087745189666748e-01 -5.890027061104774475e-02 -1.863804087042808533e-02 -7.952256500720977783e-02 1.591892093420028687e-01 5.471159238368272781e-03 1.342230141162872314e-01 -6.702208518981933594e-02 3.995097279548645020e-01 -1.196491867303848267e-01 1.856840550899505615e-01 -8.473658561706542969e-02 -3.853234648704528809e-01 -7.633661385625600815e-03 1.080317720770835876e-01 -1.391409784555435181e-01 3.319390714168548584e-01 -2.129998207092285156e-01 1.024039611220359802e-01 1.872044503688812256e-01
-1.954029947519302368e-01 -1.589791625738143921e-01 2.981614135205745697e-02 -6.924691051244735718e-02 -4.211253523826599121e-01 5.377703532576560974e-02 -1.519091520458459854e-02 1.049609389156103134e-02 9.516882151365280151e-02 -2.773018181324005127e-01 -6.849703192710876465e-02 5.220592394471168518e-02 1.729711773805320263e-03 8.654576539993286133e-02 -2.186177074909210205e-01 -3.650246933102607727e-02 -1.044875383377075195e-01 -1.033210754394531250e-01 9.859440475702285767e-02 -1.665931046009063721e-01 2.498377710580825806e-01 -1.684048324823379517e-01 3.423989117145538330e-01 2.417669594287872314e-01 -3.610701858997344971e-01 -1.560764461755752563e-01 1.002538800239562988e-01 -1.316728144884109497e-01 2.356122881174087524e-01 -5.157255381345748901e-02 1.725541502237319946e-01 6.846502423286437988e-02
-1.657166182994842529e-01 -3.019383922219276428e-02 -2.605500817298889160e-01 7.714477181434631348e-02 -2.075951099395751953e-01 -5.927150696516036987e-02 2.325681746006011963e-01 -3.354390338063240051e-02 -1.971240788698196411e-01 -7.275471836328506470e-02 1.059424057602882385e-01 -5.999876931309700012e-02 -6.777203083038330078e-02 4.490998759865760803e-02 -1.045805215835571289e-01 -2.643122375011444092e-01 1.936526894569396973e-01 1.857495456933975220e-01 2.109903693199157715e-01 -2.282671481370925903e-01 3.700697124004364014e-01 -2.026217803359031677e-02 -2.614786326885223389e-01 2.709444239735603333e-02 -2.374784499406814575e-01 -1.582618802785873413e-01 -1.797600463032722473e-02 -3.216513693332672119e-01 -9.713976830244064331e-02 2.659880816936492920e-01 6.644931435585021973e-02 6.828191876411437988e-02
-1.044407933950424194e-01 8.229290135204792023e-03 -1.458427757024765015e-01 -8.122110366821289062e-02 -2.737477421760559082e-01 -8.122307062149047852e-02 1.761595457792282104e-01 -1.302241832017898560e-01 -1.470132917165756226e-01 -2.880626618862152100e-01 -1.002350300550460815e-01 4.092321172356605530e-02 4.319082573056221008e-02 1.640076786279678345e-01 9.259931743144989014e-03 -2.594414949417114258e-01 1.518254727125167847e-01 -3.068598359823226929e-02 2.691205218434333801e-02 -4.094532690942287445e-03 1.744386404752731323e-01 1.947427988052368164e-01 1.142738088965415955e-01 3.984890282154083252e-01 -2.982815802097320557e-01 1.543576549738645554e-02 -3.342069685459136963e-01 -4.503721371293067932e-02 2.200563549995422363e-01 -1.533772945404052734e-01 -2.097249031066894531e-01 -1.880199462175369263e-01
-2.032511532306671143e-01 -7.935995608568191528e-02 4.063112288713455200e-02 1.170371845364570618e-01 -3.578909337520599365e-01 1.647303849458694458e-01 -3.159394860267639160e-01 1.446721255779266357e-01 -6.798944622278213501e-02 -2.631532847881317139e-01 -2.575307488441467285e-01 -4.085352271795272827e-02 5.438258871436119080e-02 4.347897693514823914e-02 -7.232318818569183350e-02 -1.973046362400054932e-01 -3.186789900064468384e-02 2.860088087618350983e-02 1.779871731996536255e-01 -1.237696930766105652e-01 -1.353432144969701767e-02 -6.561414897441864014e-02 2.626019716262817383e-02 3.748608529567718506e-01 -4.154706895351409912e-01 -2.020024955272674561e-01 -1.681767404079437256e-02 -2.065649330615997314e-01 -6.563461571931838989e-02 -1.802465692162513733e-02 6.498725619167089462e-03 1.209259256720542908e-01
-3.240237534046173096e-01 -2.716857492923736572e-01 -1.856357604265213013e-01 3.772185370326042175e-02 -3.674864470958709717e-01 -6.037615984678268433e-02 -1.282366067171096802e-01 -7.464652508497238159e-02 -6.389460712671279907e-02 3.479557111859321594e-02 1.980109959840774536e-01 -2.898836135864257812e-01 1.728489547967910767e-01 -1.458617448806762695e-01 1.287151575088500977e-01 -2.722139358520507812e-01 -8.934890478849411011e-02 2.153220325708389282e-01 -1.828195899724960327e-02 2.858339995145797729e-02 4.216112941503524780e-02 -2.705481350421905518e-01 6.949895620346069336e-02 2.174777388572692871e-01 -1.198733523488044739e-01 2.827967330813407898e-02 2.695873752236366272e-02 -6.215807795524597168e-02 -1.807483434677124023e-01 8.110714703798294067e-02 1.154340580105781555e-01 -3.151465356349945068e-01
-1.242143660783767700e-01 -9.496010839939117432e-02 2.268765866756439209e-02 2.904227077960968018e-01 -6.692270934581756592e-02 -2.388481348752975464e-01 2.664212882518768311e-02 2.584246546030044556e-02 -3.556133061647415161e-02 -1.004274412989616394e-01 2.813949584960937500e-01 2.152609825134277344e-02 2.669516801834106445e-01 5.949570983648300171e-02 -1.226286683231592178e-02 -2.449750304222106934e-01 -1.270180940628051758e-01 -1.465863883495330811e-01 -1.919822692871093750e-01 9.122397750616073608e-02 4.720286130905151367e-01 -1.551098935306072235e-02 1.043368875980377197e-01 9.758403897285461426e-02 -3.709257841110229492e-01 8.027658611536026001e-02 3.681584447622299194e-02 -2.614289224147796631e-01 -4.830690473318099976e-02 -3.425553068518638611e-02 -2.396412342786788940e-01 -2.999163977801799774e-02
-2.499827593564987183e-01 -5.618729442358016968e-02 -3.955670073628425598e-02 8.795628696680068970e-02 -3.310926258563995361e-01 2.765199914574623108e-02 1.633130013942718506e-01 -8.178237825632095337e-02 6.265420466661453247e-02 8.793551474809646606e-03 -3.976380825042724609e-02 -1.812305301427841187e-01 -2.175246477127075195e-01 -1.354323923587799072e-01 5.695128813385963440e-02 -1.597670167684555054e-01 1.654667854309082031e-01 -1.565021872520446777e-01 -4.043174162507057190e-02 1.072250232100486755e-01 1.809409111738204956e-01 -1.034144088625907898e-01 3.191138803958892822e-01 -1.303520798683166504e-01 -2.981141805648803711e-01 -2.108658254146575928e-01 2.388599663972854614e-01 -1.626124680042266846e-01 -2.471883296966552734e-01 -4.084039945155382156e-03 -3.291357755661010742e-01 1.868197321891784668e-01
-4.325452148914337158e-01 8.091411739587783813e-02 2.192631512880325317e-01 -1.083729267120361328e-01 -3.773873448371887207e-01 -2.499619275331497192e-01 1.800165027379989624e-01 -1.159031540155410767e-01 1.495670676231384277e-01 -1.200061142444610596e-01 2.399758994579315186e-01 -2.140986323356628418e-01 8.217009902000427246e-02 -6.730166077613830566e-02 -5.672420561313629150e-02 7.178012281656265259e-02 -1.024986058473587036e-01 1.880649328231811523e-01 1.404136419296264648e-01 1.723765283823013306e-01 8.260698989033699036e-03 -1.743704378604888916e-01 6.920296698808670044e-02 1.938823461532592773e-01 -2.114569991827011108e-01 3.783567622303962708e-02 -2.127736359834671021e-01 2.096738293766975403e-02 1.813347935676574707e-01 2.012955546379089355e-01 4.025121033191680908e-02 3.013759478926658630e-02
-2.238674461841583252e-01 5.312126874923706055e-02 -2.561490833759307861e-01 -2.987454086542129517e-02 -4.275836646556854248e-01 -2.220943719148635864e-01 -1.969558298587799072e-01 -1.697277873754501343e-01 -1.912760920822620392e-02 8.300866186618804932e-02 -6.052929908037185669e-02 -4.660746455192565918e-01 -1.444688737392425537e-01 9.004859626293182373e-02 5.530150234699249268e-02 -7.881788909435272217e-02 4.731703922152519226e-02 -1.034570112824440002e-01 -1.368140131235122681e-01 -1.626192927360534668e-01 7.935155183076858521e-02 -1.856502145528793335e-01 8.009611815214157104e-02 1.223252806812524796e-02 -1.664057970046997070e-01 5.195712670683860779e-02 1.249526720494031906e-02 -3.426387906074523926e-01 1.696609258651733398e-01 1.523750722408294678e-01 -2.434058859944343567e-02 9.182134270668029785e-02
-4.160818830132484436e-02 -4.515396431088447571e-02 -1.013779342174530029e-01 -3.484645783901214600e-01 -3.237669467926025391e-01 6.053531169891357422e-02 -1.394675374031066895e-01 1.914718300104141235e-01 1.054817587137222290e-01 -3.433991968631744385e-02 1.110508143901824951e-01 -1.801236271858215332e-01 -9.522464126348495483e-02 -6.967379152774810791e-02 -5.227125436067581177e-02 -2.877781391143798828e-01 1.566256135702133179e-01 2.351081967353820801e-01 1.469388455152511597e-01 5.059664323925971985e-02 2.623327970504760742e-01 9.646078199148178101e-02 1.262226402759552002e-01 6.482828408479690552e-03 -2.852758467197418213e-01 -1.525806933641433716e-01 2.510226964950561523e-01 -1.270157694816589355e-01 -1.555196493864059448e-01 -1.393024921417236328e-01 -3.028691709041595459e-01 -1.618142277002334595e-01
-1.473986357450485229e-01 -5.852858722209930420e-02 -1.570389270782470703e-01 -5.736090987920761108e-02 -2.338267862796783447e-01 -2.078981399536132812e-01 4.978154972195625305e-02 -3.437465131282806396e-01 2.216682881116867065e-01 -5.351718515157699585e-02 1.235020160675048828e-01 -2.530902028083801270e-01 1.875825971364974976e-01 2.396180480718612671e-01 -4.562849178910255432e-02 5.549040436744689941e-02 -6.852547079324722290e-02 -1.255149990320205688e-01 2.411544322967529297e-01 -4.701004549860954285e-02 2.889256775379180908e-01 -9.403920918703079224e-02 3.011139631271362305e-01 9.068085253238677979e-02 -2.166142016649246216e-01 1.632006913423538208e-01 -6.289619952440261841e-02 1.519269496202468872e-01 2.579886317253112793e-01 -8.411292731761932373e-02 6.177476793527603149e-02 -2.218431681394577026e-01
-2.051562964916229248e-01 6.435225158929824829e-02 2.525399327278137207e-01 6.295501440763473511e-02 -2.422259598970413208e-01 -2.602629661560058594e-01 -1.887173801660537720e-01 -6.916183233261108398e-02 -1.130527332425117493e-01 2.336995489895343781e-02 2.936184704303741455e-01 -1.524309813976287842e-01 -4.800534993410110474e-02 -3.210246935486793518e-02 1.936022378504276276e-02 -2.568515837192535400e-01 4.585806652903556824e-02 3.882295265793800354e-02 -1.174872815608978271e-01 -9.708609431982040405e-02 4.573851451277732849e-02 9.560614079236984253e-02 1.568861603736877441e-01 -3.313247114419937134e-02 -4.833234548568725586e-01 8.099781721830368042e-02 -1.357089877128601074e-01 -3.180692493915557861e-01 1.771976985037326813e-02 1.723700314760208130e-01 -2.127891927957534790e-01 -1.671255379915237427e-01
-2.492639720439910889e-01 3.009572625160217285e-01 -1.383801698684692383e-01 7.421072572469711304e-02 -4.589024484157562256e-01 6.329139322042465210e-02 1.253541857004165649e-01 -2.095844745635986328e-01 -5.422083195298910141e-04 1.808445900678634644e-01 -7.053222507238388062e-03 -1.507899165153503418e-01 2.924304008483886719e-01 5.794759839773178101e-02 1.005636006593704224e-01 -4.437880590558052063e-02 -2.042831033468246460e-01 -1.476697474718093872e-01 2.480264455080032349e-01 -2.614559829235076904e-01 1.610525399446487427e-01 3.887337446212768555e-02 8.192960917949676514e-02 2.493256032466888428e-01 -1.451058685779571533e-01 -1.264001578092575073e-01 1.797168254852294922e-01 -1.332824081182479858e-01 4.030336067080497742e-02 -4.796494916081428528e-02 -7.788243889808654785e-02 -7.159700244665145874e-02
-1.281692683696746826e-01 -1.210078224539756775e-01 -1.375666558742523193e-01 5.189713090658187866e-02 -9.883119910955429077e-02 -1.749472469091415405e-01 -4.534001275897026062e-02 -1.152192950248718262e-01 -1.318368613719940186e-01 -2.270722948014736176e-02 3.324251770973205566e-01 -3.234973549842834473e-02 2.416738076135516167e-03 1.354504078626632690e-01 -1.785355657339096069e-01 -3.019477128982543945e-01 2.374854534864425659e-01 1.403323858976364136e-01 -1.453848630189895630e-01 -3.560135513544082642e-02 1.551613658666610718e-01 -2.990753203630447388e-02 -6.472699344158172607e-02 2.830621302127838135e-01 -2.701378464698791504e-01 -1.536618620157241821e-01 2.106603235006332397e-01 -3.990394771099090576e-01 3.840697929263114929e-02 2.988833785057067871e-01 -1.416010856628417969e-01 4.385020583868026733e-02
-4.378290474414825439e-01 2.032259553670883179e-01 -2.392609864473342896e-01 1.627867817878723145e-01 -2.651610672473907471e-01 1.071800887584686279e-01 -1.340132355690002441e-01 -1.088272258639335632e-01 7.335345447063446045e-02 4.712937027215957642e-02 7.740268483757972717e-03 -2.381698489189147949e-01 1.100748255848884583e-01 -1.275852471590042114e-01 2.288335002958774567e-02 -1.729869246482849121e-01 -1.246745139360427856e-01 -1.384507417678833008e-01 2.942552268505096436e-01 9.465155750513076782e-02 -1.094880234450101852e-02 -8.107841759920120239e-02 9.091414511203765869e-02 -6.974186748266220093e-02 -3.402499258518218994e-01 -2.642088234424591064e-01 8.024752885103225708e-02 -1.931979358196258545e-01 1.004489064216613770e-01 -1.678926646709442139e-01 -1.608769893646240234e-01 -6.963016092777252197e-02
-4.261614382266998291e-01 -1.480831205844879150e-01 7.576253265142440796e-03 4.495140165090560913e-02 -2.944630980491638184e-01 -2.284803241491317749e-01 1.088349223136901855e-01 -2.448454648256301880e-01 -6.516664475202560425e-02 -3.314057365059852600e-03 1.679608821868896484e-01 -2.669987082481384277e-01 1.691972017288208008e-01 -1.109208539128303528e-02 1.258356273174285889e-01 -2.760358154773712158e-01 -1.265805661678314209e-01 2.145844995975494385e-01 2.515503764152526855e-01 6.967043131589889526e-02 1.919315010309219360e-01 -1.378175318241119385e-01 2.571871578693389893e-01 8.729985356330871582e-02 -9.791500866413116455e-02 1.337180137634277344e-01 3.883497416973114014e-02 -3.041413612663745880e-02 1.298167258501052856e-01 2.073295414447784424e-02 9.578773379325866699e-02 -2.073129713535308838e-01
-1.101561039686203003e-01 -1.410524845123291016e-01 6.730528920888900757e-02 2.395737618207931519e-01 -4.782181084156036377e-01 -2.175404578447341919e-01 -5.568967759609222412e-02 -3.181042671203613281e-01 2.492339722812175751e-02 -2.527366280555725098e-01 3.242891430854797363e-01 -2.634549140930175781e-01 8.433200418949127197e-02 -1.577042490243911743e-01 2.515446580946445465e-02 -7.465247809886932373e-02 -3.250828683376312256e-01 -1.404904481023550034e-02 -1.086319312453269958e-01 -1.132395416498184204e-01 4.470793902873992920e-02 1.464528292417526245e-01 3.697409480810165405e-02 -1.812193915247917175e-02 5.757623352110385895e-03 -1.575202047824859619e-01 -1.039738208055496216e-02 2.438851632177829742e-02 4.991248622536659241e-02 -3.911218792200088501e-02 -1.342731565237045288e-01 2.126904875040054321e-01
7.784154266119003296e-02 -1.843369938433170319e-02 3.064081072807312012e-02 4.685925319790840149e-03 -3.215634226799011230e-01 1.077905222773551941e-01 5.821638926863670349e-02 -1.140518039464950562e-01 -1.635844856500625610e-01 -1.514625251293182373e-01 3.876453638076782227e-01 -9.152068197727203369e-02 -1.622699350118637085e-01 2.566597424447536469e-02 7.449430972337722778e-02 4.673245130106806755e-04 3.636353462934494019e-02 -1.714023947715759277e-02 -1.559478491544723511e-01 1.126727908849716187e-01 5.102035403251647949e-01 1.584381908178329468e-01 2.264080047607421875e-01 1.958554089069366455e-01 -2.836348712444305420e-01 -3.162389248609542847e-02 -1.890676915645599365e-01 5.580391734838485718e-02 2.316597551107406616e-01 -1.358008682727813721e-01 4.465267434716224670e-02 -1.107382327318191528e-01
-2.140807509422302246e-01 1.384574472904205322e-01 -1.494366079568862915e-01 6.336056441068649292e-02 -1.698663085699081421e-01 -2.896057963371276855e-01 2.129530757665634155e-01 -5.384047701954841614e-02 4.548563063144683838e-02 -2.350592762231826782e-01 3.682869076728820801e-01 1.931155323982238770e-01 1.589846014976501465e-01 1.261713076382875443e-02 2.824957072734832764e-01 -1.363504827022552490e-01 1.541544944047927856e-01 1.581548452377319336e-01 -1.952072381973266602e-01 -1.746045947074890137e-01 3.929193597286939621e-03 1.167368069291114807e-01 5.210008844733238220e-02 5.161147937178611755e-02 -1.768082380294799805e-01 -1.215550750494003296e-01 2.619416117668151855e-01 -2.431270629167556763e-01 9.903811663389205933e-02 2.273182719945907593e-01 -1.476953923702239990e-01 1.226844731718301773e-02
1.122910380363464355e-01 -1.786526143550872803e-01 6.814695079810917377e-04 1.821209639310836792e-01 -4.247903227806091309e-01 -2.451591342687606812e-01 2.022405266761779785e-01 1.559087932109832764e-01 -2.007938921451568604e-01 -2.772614061832427979e-01 1.348838210105895996e-01 3.385664522647857666e-02 -9.178044646978378296e-02 -1.276145596057176590e-02 1.729917079210281372e-01 7.999806106090545654e-02 2.394429892301559448e-01 -1.849109828472137451e-01 -1.061201766133308411e-01 -1.745176464319229126e-01 2.672748565673828125e-01 1.408567726612091064e-01 5.450029671192169189e-02 1.087174788117408752e-01 -2.599554359912872314e-01 5.658984184265136719e-03 2.111261785030364990e-01 -2.702943608164787292e-02 -2.590111922472715378e-03 -1.525325626134872437e-01 -2.170785367488861084e-01 -1.117310896515846252e-01
-2.863112986087799072e-01 -1.051304787397384644e-01 -3.170011639595031738e-01 -6.013282015919685364e-02 -8.585228770971298218e-02 -1.180358827114105225e-01 1.985697448253631592e-02 -1.617438346147537231e-01 3.178753256797790527e-01 -8.902291208505630493e-02 6.839973479509353638e-02 1.034248992800712585e-01 -1.458487007766962051e-02 -1.099791005253791809e-01 -2.659009993076324463e-01 -2.723839879035949707e-01 5.091837421059608459e-02 -9.985952824354171753e-02 4.583007842302322388e-02 2.079160660505294800e-01 9.352618455886840820e-02 1.221219971776008606e-01 -6.454649567604064941e-02 6.581154465675354004e-02 -3.681524395942687988e-01 -3.410156816244125366e-02 1.207879707217216492e-01 -2.047398239374160767e-01 -8.690614998340606689e-02 1.484505534172058105e-01 -1.366238743066787720e-01 3.767542541027069092e-01
-9.555248916149139404e-02 -4.287969768047332764e-01 -1.456402540206909180e-01 -2.425695359706878662e-01 -4.116174280643463135e-01 -1.740442123264074326e-03 -4.241704195737838745e-02 -1.153530776500701904e-01 3.243306279182434082e-02 -1.933956295251846313e-01 2.350075542926788330e-02 4.986006766557693481e-02 2.207670733332633972e-02 -1.156246140599250793e-01 -1.172115374356508255e-02 -2.259895950555801392e-02 -1.871091425418853760e-01 1.614942997694015503e-01 2.551143988966941833e-03 -5.185395013540983200e-03 9.231765568256378174e-02 5.532132089138031006e-02 2.131489366292953491e-01 1.222049966454505920e-01 -4.724601507186889648e-01 -9.548760019242763519e-03 1.026548445224761963e-01 2.407430671155452728e-02 -1.873946003615856171e-02 2.486732555553317070e-04 2.787834107875823975e-01 -2.021033167839050293e-01
-9.771562367677688599e-02 -9.514053352177143097e-03 -1.185124367475509644e-01 5.886568501591682434e-02 -2.535127997398376465e-01 2.548624016344547272e-02 1.877398230135440826e-02 -6.194748356938362122e-02 -7.970580458641052246e-02 -2.726582288742065430e-01 3.357822299003601074e-01 1.348943859338760376e-01 3.786330521106719971e-01 -2.679668068885803223e-01 1.399111598730087280e-01 -1.091363579034805298e-01 1.610360294580459595e-01 2.100575417280197144e-01 3.061475604772567749e-02 1.110844984650611877e-01 2.949582040309906006e-01 6.567589938640594482e-02 9.563735872507095337e-02 1.803796142339706421e-01 -1.760613322257995605e-01 -3.467256203293800354e-02 1.187102422118186951e-01 -2.617245316505432129e-01 -2.365400269627571106e-02 -6.131508201360702515e-02 -3.264208436012268066e-01 -5.876855179667472839e-02
-6.170914322137832642e-02 2.007650434970855713e-01 -3.395214974880218506e-01 -3.766062110662460327e-02 -3.698480427265167236e-01 -1.316956058144569397e-02 9.547118842601776123e-02 -7.729712128639221191e-02 2.180292010307312012e-01 -1.841750741004943848e-01 1.454213112592697144e-01 -1.085793673992156982e-01 6.216307636350393295e-03 -2.707520127296447754e-01 -1.675415933132171631e-01 7.905246317386627197e-02 2.515042126178741455e-01 1.622096598148345947e-01 -7.690598722547292709e-03 -1.194329094141721725e-02 2.780528664588928223e-01 -5.656308960169553757e-03 -4.410128295421600342e-02 -2.537085302174091339e-02 -1.300899833440780640e-01 -2.468722015619277954e-01 1.640418618917465210e-01 -3.003004491329193115e-01 6.900469213724136353e-02 -2.822637259960174561e-01 7.963325083255767822e-02 9.821017831563949585e-02
6.901473551988601685e-02 -1.984509378671646118e-01 -5.817943438887596130e-02 5.348109453916549683e-02 -2.985209226608276367e-01 -1.790435314178466797e-01 -3.976209461688995361e-02 6.869894266128540039e-02 7.670991122722625732e-02 -2.999351620674133301e-01 1.948444694280624390e-01 1.498163118958473206e-02 -6.146564334630966187e-02 3.725954145193099976e-02 3.593046963214874268e-01 -7.563068717718124390e-02 6.438435614109039307e-02 -4.976664111018180847e-02 -1.992911100387573242e-01 -2.463971264660358429e-02 4.212174117565155029e-01 -9.567050635814666748e-02 1.938009411096572876e-01 -4.511015117168426514e-02 -3.382887840270996094e-01 -2.371486127376556396e-01 1.637739129364490509e-02 1.180515140295028687e-01 -7.443085312843322754e-02 -9.696688503026962280e-02 -2.536283433437347412e-01 1.041487753391265869e-01
-1.472182720899581909e-01 -1.040682643651962280e-01 -1.656679064035415649e-02 6.475315988063812256e-02 -6.087033152580261230e-01 7.378197461366653442e-02 1.189765259623527527e-01 1.759866252541542053e-02 -1.948259770870208740e-02 -2.253628149628639221e-02 -1.281137764453887939e-02 -1.649841964244842529e-01 -2.398041784763336182e-01 -5.406989157199859619e-02 5.317033827304840088e-02 1.911370158195495605e-01 -8.152781426906585693e-02 -1.162436306476593018e-01 -1.565532386302947998e-01 6.317674368619918823e-02 2.874816656112670898e-01 -1.120578423142433167e-01 2.053445130586624146e-01 -1.203095093369483948e-01 -3.477409780025482178e-01 -1.204712837934494019e-01 1.289446372538805008e-02 1.065396964550018311e-01 -1.450095027685165405e-01 -1.567682474851608276e-01 -1.282254010438919067e-01 1.871796250343322754e-01
-2.278369218111038208e-01 1.061927899718284607e-01 -3.725111484527587891e-01 1.577272117137908936e-01 -3.676364421844482422e-01 -1.479537505656480789e-02 -1.354074776172637939e-01 -1.951530128717422485e-01 8.545997738838195801e-02 6.731748580932617188e-02 4.351861029863357544e-02 1.622360497713088989e-01 1.028219088912010193e-01 -8.435029536485671997e-02 -1.138513162732124329e-01 -1.105078160762786865e-01 -2.399994730949401855e-01 -1.686899811029434204e-01 1.915117204189300537e-01 -4.057850223034620285e-03 1.021291390061378479e-01 1.195576391182839870e-03 1.333091109991073608e-01 3.893410786986351013e-02 -2.823956906795501709e-01 -3.341553211212158203e-01 2.303664833307266235e-01 -1.331637650728225708e-01 1.643554121255874634e-01 -6.107831746339797974e-02 -1.395824104547500610e-01 -1.831986755132675171e-01
-1.718059033155441284e-01 -1.464838236570358276e-01 -2.462826371192932129e-01 1.638961136341094971e-01 -1.932587176561355591e-01 -1.973701864480972290e-01 1.928150355815887451e-01 -1.507780998945236206e-01 1.370198428630828857e-01 -6.873151659965515137e-02 1.628909818828105927e-02 1.798971369862556458e-02 -1.092487201094627380e-01 -2.670356333255767822e-01 -9.258646517992019653e-02 -1.989112496376037598e-01 -2.002262026071548462e-01 2.103386260569095612e-02 3.150208294391632080e-02 1.215835213661193848e-01 9.563618153333663940e-02 -2.297674492001533508e-02 1.122342720627784729e-01 -8.573258668184280396e-02 -5.297688245773315430e-01 -6.945571303367614746e-02 -7.390310615301132202e-02 -7.448118180036544800e-02 1.008228361606597900e-01 2.416443973779678345e-01 -7.822525501251220703e-02 3.357535600662231445e-01
-2.055070400238037109e-01 -4.027423262596130371e-02 -5.663398280739784241e-02 6.560458987951278687e-02 -2.272544503211975098e-01 -2.131757587194442749e-01 3.428326845169067383e-01 -4.521103203296661377e-01 -3.124247863888740540e-02 -1.134106814861297607e-01 -7.841628044843673706e-02 -3.373289108276367188e-01 1.497629582881927490e-01 7.538560032844543457e-02 -2.124209403991699219e-01 -1.219440251588821411e-01 1.816182583570480347e-01 -1.480045467615127563e-01 1.103920303285121918e-02 -1.029627248644828796e-01 -6.509376317262649536e-02 -2.251870334148406982e-01 9.321330487728118896e-02 -7.870654016733169556e-02 -1.831465214490890503e-01 2.250392176210880280e-02 2.631788551807403564e-01 -6.048795953392982483e-02 -6.982512772083282471e-02 -2.435190975666046143e-01 -2.281962521374225616e-02 -2.473288960754871368e-02
-2.538066804409027100e-01 -1.301959753036499023e-01 -8.817590028047561646e-02 8.592820167541503906e-02 -1.502091586589813232e-01 -1.295083016157150269e-01 -2.826993726193904877e-02 -1.564034074544906616e-01 -4.593466967344284058e-02 -7.576359808444976807e-02 3.504092991352081299e-01 -1.259093172848224640e-02 1.950571499764919281e-02 7.015735656023025513e-02 -1.386361122131347656e-01 -3.175829946994781494e-01 2.635405659675598145e-01 2.384762465953826904e-01 -2.782692015171051025e-01 -9.741801023483276367e-02 1.143140494823455811e-01 -1.644474640488624573e-02 -7.287100702524185181e-02 2.509683370590209961e-01 -1.988948732614517212e-01 -1.882879287004470825e-01 2.507916092872619629e-01 -1.674893200397491455e-01 6.190295144915580750e-02 2.801702618598937988e-01 -1.928666532039642334e-01 4.828867316246032715e-02
-3.162952959537506104e-01 1.232764199376106262e-01 1.110783815383911133e-01 -6.127525493502616882e-02 -3.782882094383239746e-01 6.230904534459114075e-02 7.248022407293319702e-02 -1.572352051734924316e-01 6.726522743701934814e-02 -4.251753091812133789e-01 -1.350341886281967163e-01 -4.747533053159713745e-02 9.359954297542572021e-02 -1.217439845204353333e-01 3.880711505189538002e-03 -1.624351441860198975e-01 4.903304576873779297e-02 -2.687411149963736534e-03 8.855853229761123657e-02 -2.444863319396972656e-01 6.818731315433979034e-03 -3.038567490875720978e-02 1.004367098212242126e-01 9.390056133270263672e-03 -2.869085073471069336e-01 2.635945975780487061e-01 4.647494107484817505e-02 -1.758566945791244507e-01 -1.812253892421722412e-02 -1.111051738262176514e-01 -3.580744266510009766e-01 1.702637374401092529e-01
-4.401994943618774414e-01 -3.463245183229446411e-02 -2.463086247444152832e-01 -9.936357289552688599e-02 -4.140073657035827637e-01 1.562049090862274170e-01 6.979583203792572021e-02 6.766042858362197876e-02 -8.838569372892379761e-02 -1.288821548223495483e-01 1.709034889936447144e-01 -7.974366657435894012e-03 -3.424441814422607422e-02 -1.261836010962724686e-02 -2.485851757228374481e-03 9.386563301086425781e-02 3.085708320140838623e-01 -9.729239158332347870e-03 -1.700401902198791504e-01 2.128856778144836426e-01 3.314476311206817627e-01 -1.346954256296157837e-01 1.356959640979766846e-01 3.260890021920204163e-02 -1.404435634613037109e-01 -2.369826883077621460e-01 1.815413832664489746e-01 8.866232633590698242e-02 -1.249434351921081543e-01 -7.865088433027267456e-02 -6.093396991491317749e-02 -7.845025509595870972e-02
-1.524346023797988892e-01 -3.309597373008728027e-01 -1.589132696390151978e-01 5.546339228749275208e-02 -4.143856763839721680e-01 -1.571201384067535400e-01 2.431469596922397614e-02 3.644593954086303711e-01 8.577268570661544800e-02 -1.361579634249210358e-02 2.534465789794921875e-01 1.895156353712081909e-01 4.688619822263717651e-02 5.323141813278198242e-02 9.036049246788024902e-02 -1.259242296218872070e-01 1.767288297414779663e-01 5.047983955591917038e-03 -9.056738018989562988e-02 -1.499789208173751831e-01 1.670910120010375977e-01 -1.859921067953109741e-01 1.508109718561172485e-01 1.839297562837600708e-01 -3.238342404365539551e-01 -3.883199766278266907e-02 8.018760383129119873e-02 -3.250987082719802856e-02 -3.904780000448226929e-02 -1.221237182617187500e-01 -2.468907982110977173e-01 -5.425509996712207794e-03
-7.273580133914947510e-02 -1.203982010483741760e-01 -6.949880719184875488e-02 1.160097792744636536e-01 -4.186624586582183838e-01 -3.544931709766387939e-01 -1.859938204288482666e-01 6.348897516727447510e-02 5.297713447362184525e-03 -5.891575291752815247e-02 -4.974462091922760010e-02 -1.321583837270736694e-01 2.069719582796096802e-01 -5.948876589536666870e-02 2.733570933341979980e-01 2.092522382736206055e-02 -1.943982322700321674e-03 1.014254149049520493e-02 1.042717471718788147e-01 -5.856106430292129517e-02 9.704992175102233887e-02 1.641200482845306396e-02 -8.765317499637603760e-02 2.816554605960845947e-01 -3.770636022090911865e-01 1.307585537433624268e-01 6.547046452760696411e-02 -5.394081398844718933e-02 -1.061628684401512146e-01 4.491254314780235291e-02 -3.785154223442077637e-01 -2.079358994960784912e-01
-2.099559903144836426e-01 -1.121129002422094345e-02 2.296016365289688110e-01 7.360433787107467651e-02 -3.146840035915374756e-01 1.467641722410917282e-02 2.722015231847763062e-02 -1.058243289589881897e-01 1.258489340543746948e-01 -6.790491938591003418e-02 3.375951200723648071e-02 -1.874581351876258850e-02 6.952611356973648071e-02 -3.563203811645507812e-01 -1.343887150287628174e-01 -1.292824298143386841e-01 -1.302522122859954834e-01 -9.880247712135314941e-02 2.189333587884902954e-01 1.657601911574602127e-03 -6.575352046638727188e-03 -1.375591754913330078e-01 3.104712069034576416e-01 6.921997759491205215e-03 -4.820945560932159424e-01 -2.064743787050247192e-01 -1.028701961040496826e-01 -1.972990036010742188e-01 -9.534684568643569946e-02 -3.069938626140356064e-03 -2.663037776947021484e-01 -5.764077231287956238e-02
-1.902186721563339233e-01 -9.884164482355117798e-02 5.936495959758758545e-03 3.436667621135711670e-01 -4.226526916027069092e-01 1.993733644485473633e-02 -2.845510467886924744e-02 4.232195392251014709e-02 -5.630829371511936188e-03 -1.597820371389389038e-01 3.396830707788467407e-02 -1.908505707979202271e-01 -3.782473877072334290e-02 -4.212123751640319824e-01 6.263118237257003784e-02 -2.959591448307037354e-01 2.028281986713409424e-02 -1.113767176866531372e-01 1.358578260987997055e-02 2.469120919704437256e-01 7.554980367422103882e-02 -6.732833385467529297e-02 -1.043692901730537415e-01 8.722890168428421021e-02 -2.070526033639907837e-01 9.385325759649276733e-02 2.265638858079910278e-01 -6.380959600210189819e-02 1.501339823007583618e-01 -2.284679859876632690e-01 -1.246311590075492859e-01 -1.438913643360137939e-01
-6.426476407796144485e-03 -2.267104387283325195e-01 8.743318915367126465e-02 2.529446780681610107e-02 -4.207214713096618652e-01 -1.183159425854682922e-01 8.334039896726608276e-02 7.134857773780822754e-02 -1.704472303390502930e-01 -1.217333003878593445e-01 3.093479573726654053e-02 5.648414790630340576e-02 -1.815273612737655640e-01 -2.900279685854911804e-02 1.712463945150375366e-01 -3.422792302444577217e-03 1.912529468536376953e-01 -8.564083278179168701e-02 1.376949995756149292e-01 -9.664536267518997192e-02 2.650098502635955811e-01 1.155538260936737061e-01 1.111264675855636597e-01 6.767852604389190674e-02 -2.810553908348083496e-01 -1.517673730850219727e-01 9.458183497190475464e-02 -6.362578272819519043e-02 1.645913124084472656e-01 -6.318461149930953979e-02 -4.549778997898101807e-01 -3.166297376155853271e-01
-3.186933994293212891e-01 7.931214570999145508e-02 -1.962535828351974487e-01 -3.658179938793182373e-02 -2.363450527191162109e-01 -9.886917471885681152e-02 1.653337627649307251e-01 -1.561141479760408401e-02 -3.600130975246429443e-02 -3.278982937335968018e-01 1.102294623851776123e-01 1.484676301479339600e-01 -1.423733830451965332e-01 -2.614631131291389465e-02 1.672730892896652222e-01 1.320957019925117493e-02 7.525791972875595093e-02 -1.087510734796524048e-01 2.144408971071243286e-02 -3.805701136589050293e-01 5.270759388804435730e-02 1.312078833580017090e-01 -5.487014725804328918e-02 3.418447673320770264e-01 -3.926717042922973633e-01 -2.070405930280685425e-01 -1.700201481580734253e-01 3.604587912559509277e-02 9.542176872491836548e-02 -1.580199301242828369e-01 -2.334056608378887177e-02 -4.932110011577606201e-02
-3.695464134216308594e-01 1.523384451866149902e-01 -1.164817512035369873e-01 -2.299900799989700317e-01 -2.731994390487670898e-01 3.911443054676055908e-03 1.812823414802551270e-01 -1.254591643810272217e-01 -7.493975758552551270e-02 -1.873214840888977051e-01 -1.951455622911453247e-01 1.261194050312042236e-01 -1.347001045942306519e-01 1.266007684171199799e-02 -2.000699378550052643e-02 -1.269958615303039551e-01 -5.666506290435791016e-02 4.632773622870445251e-02 1.038595959544181824e-01 5.626419093459844589e-03 1.141750216484069824e-01 -6.459504365921020508e-02 1.562846451997756958e-01 1.052705720067024231e-01 -5.470588803291320801e-01 -2.351096719503402710e-01 6.961569190025329590e-02 1.212928965687751770e-01 1.562335938215255737e-01 -1.976339071989059448e-01 6.197436526417732239e-02 -1.033175364136695862e-01
9.194218367338180542e-02 -3.024268150329589844e-01 6.570616364479064941e-02 1.385140568017959595e-01 -4.922530353069305420e-01 5.878239870071411133e-02 2.545569241046905518e-01 -1.938472390174865723e-01 -1.479060947895050049e-01 -1.191313266754150391e-01 -1.489619608037173748e-03 -3.121002763509750366e-02 -2.342421263456344604e-01 2.373618818819522858e-02 2.645381391048431396e-01 -1.689358204603195190e-01 9.895807504653930664e-02 5.434380844235420227e-02 2.993045374751091003e-02 -2.103479504585266113e-01 7.988345809280872345e-03 3.729057684540748596e-02 -3.477704245597124100e-03 1.863122582435607910e-01 -4.017292559146881104e-01 -1.350899189710617065e-01 -4.540125653147697449e-02 -6.503466051071882248e-03 -6.461028754711151123e-02 4.133288934826850891e-02 2.020180374383926392e-01 1.222264692187309265e-01
-1.767159700393676758e-01 -1.654020994901657104e-01 -1.890123188495635986e-01 1.519310623407363892e-01 -3.581726849079132080e-01 1.073489412665367126e-01 -3.568341210484504700e-02 -2.322993427515029907e-01 -1.297870129346847534e-01 -1.018536090850830078e-01 4.095693230628967285e-01 -1.741465777158737183e-01 7.903885841369628906e-02 -7.503920793533325195e-02 -1.695556789636611938e-01 -6.346664577722549438e-02 1.817858964204788208e-01 -7.645788788795471191e-02 2.770148403942584991e-02 1.770130991935729980e-01 2.054823487997055054e-01 3.790006414055824280e-02 -1.391749829053878784e-01 -2.311585843563079834e-01 -2.749328911304473877e-01 8.487500250339508057e-02 1.895716637372970581e-01 4.715444147586822510e-02 -1.887390613555908203e-01 -2.649676501750946045e-01 3.150662779808044434e-02 -4.875535145401954651e-02
-1.284709572792053223e-01 -8.623155206441879272e-02 -2.917810976505279541e-01 -1.735281348228454590e-01 -2.630924880504608154e-01 -1.586567908525466919e-01 -2.904300950467586517e-02 -1.281148046255111694e-01 1.363890916109085083e-01 2.861368283629417419e-02 2.856001630425453186e-02 -2.015904784202575684e-01 -2.232616096735000610e-01 -8.985282480716705322e-02 2.594219446182250977e-01 -2.412638068199157715e-01 1.701204478740692139e-01 -1.556818932294845581e-01 -1.519418600946664810e-02 7.285786420106887817e-02 1.702943742275238037e-01 -2.163471430540084839e-01 -1.473291963338851929e-01 1.614490449428558350e-01 -5.217663571238517761e-02 -6.781469285488128662e-02 6.619431078433990479e-02 -3.730834126472473145e-01 1.805613338947296143e-01 1.958962976932525635e-01 -1.872606575489044189e-01 2.561816573143005371e-01
-2.947458028793334961e-01 1.049589216709136963e-01 -2.848600447177886963e-01 -1.024501621723175049e-01 -4.576741158962249756e-01 4.717212915420532227e-02 9.027785807847976685e-02 -2.127692550420761108e-01 6.394079327583312988e-02 -1.763600856065750122e-01 -8.917542546987533569e-02 1.666992455720901489e-01 1.609440147876739502e-02 -3.249900937080383301e-01 -1.059027314186096191e-01 -2.401527762413024902e-02 -1.472661048173904419e-01 -1.900242269039154053e-01 1.310764402151107788e-01 -2.472997084259986877e-02 2.913497984409332275e-01 -3.311759606003761292e-02 2.018706500530242920e-01 -3.858341649174690247e-02 -2.778129875659942627e-01 -1.346914768218994141e-01 -5.129193514585494995e-02 -7.051859796047210693e-02 -2.203540690243244171e-02 2.145310640335083008e-01 -5.644366890192031860e-02 1.793862693011760712e-02
-1.968799233436584473e-01 -2.296761125326156616e-01 -1.390765756368637085e-01 2.778764814138412476e-02 -4.170652925968170166e-01 1.660459861159324646e-02 -2.434047460556030273e-01 1.532325893640518188e-01 -2.166565358638763428e-01 -2.599528729915618896e-01 -1.060353815555572510e-01 -9.578410536050796509e-03 2.038650512695312500e-01 2.140114456415176392e-01 -2.660140395164489746e-01 3.274356201291084290e-02 3.894524648785591125e-02 3.020446598529815674e-01 -9.592538326978683472e-02 1.662636697292327881e-01 3.058958947658538818e-01 3.204190358519554138e-02 1.660930179059505463e-02 2.155355550348758698e-02 -2.353627681732177734e-01 -1.655558347702026367e-01 -2.923970483243465424e-02 1.258049253374338150e-02 -4.797097668051719666e-02 -7.573061436414718628e-02 -1.718695163726806641e-01 -7.323598954826593399e-03
-2.573269903659820557e-01 -1.658264733850955963e-02 3.346939757466316223e-02 1.999591290950775146e-01 -3.199537396430969238e-01 1.016394942998886108e-01 1.782577484846115112e-01 2.260135561227798462e-01 -1.409262567758560181e-01 -5.163340643048286438e-02 -1.960421167314052582e-02 -2.862283885478973389e-01 -7.661508768796920776e-02 -3.233610987663269043e-01 -1.661678589880466461e-02 -1.939366757869720459e-01 1.822567880153656006e-01 -7.175352424383163452e-02 -1.259627938270568848e-01 1.016932129859924316e-01 2.061100155115127563e-01 3.382547572255134583e-02 1.009370088577270508e-01 6.253273785114288330e-02 -4.446953833103179932e-01 -1.957895010709762573e-01 1.894692182540893555e-01 -1.217457056045532227e-01 -1.226659640669822693e-01 -3.905236721038818359e-02 -1.023434102535247803e-01 8.680585026741027832e-02
-6.822205334901809692e-02 -1.805010735988616943e-01 2.955137379467487335e-02 -1.252003014087677002e-01 -5.244765281677246094e-01 -2.252486199140548706e-01 -1.080252528190612793e-01 1.707632988691329956e-01 8.601047843694686890e-02 8.481546305119991302e-03 2.117463946342468262e-01 5.094390362501144409e-02 -2.384716570377349854e-01 7.494455575942993164e-02 1.949217170476913452e-01 1.025345996022224426e-01 8.704925328493118286e-02 -2.203696072101593018e-01 -1.175614893436431885e-01 3.660766640678048134e-03 2.400781661272048950e-01 1.781606301665306091e-02 3.067253343760967255e-02 2.140173316001892090e-01 -2.548139691352844238e-01 -1.023732200264930725e-01 6.274246424436569214e-02 -1.983966794796288013e-04 -1.531573086977005005e-01 -2.138074785470962524e-01 -2.732810378074645996e-01 -1.257214397192001343e-01
-1.121339648962020874e-01 -1.267858147621154785e-01 -2.038593143224716187e-01 -4.429975524544715881e-02 -5.689645409584045410e-01 2.109345346689224243e-01 -2.105419784784317017e-01 -1.704323589801788330e-01 -8.448734134435653687e-02 -1.376109421253204346e-01 2.301244996488094330e-02 -9.137347340583801270e-02 1.361798774451017380e-02 -8.219620585441589355e-02 -2.120881676673889160e-01 -2.901121787726879120e-02 -1.633839905261993408e-01 1.013079732656478882e-01 3.383845388889312744e-01 7.327777892351150513e-02 -6.031725089997053146e-03 -1.204954832792282104e-01 6.991433352231979370e-02 2.586575150489807129e-01 -3.479394018650054932e-01 -1.481243222951889038e-02 3.143404796719551086e-02 2.629115991294384003e-02 7.194733619689941406e-02 -3.599068522453308105e-02 -3.549442812800407410e-02 1.570092588663101196e-01
-3.098621070384979248e-01 -2.761632017791271210e-02 2.944756150245666504e-01 1.132217124104499817e-01 -3.286265432834625244e-01 -2.281185239553451538e-02 -3.528756275773048401e-02 6.687895208597183228e-02 -5.600480735301971436e-02 -1.666266471147537231e-01 6.864559371024370193e-03 -7.850928604602813721e-02 1.152020469307899475e-01 -2.316806167364120483e-01 -2.641584910452365875e-02 -1.550085693597793579e-01 1.380287408828735352e-01 -1.065251976251602173e-01 -1.317309029400348663e-02 -1.455279532819986343e-02 2.551144361495971680e-01 1.055345386266708374e-01 3.721300065517425537e-01 4.381664469838142395e-02 -2.840773165225982666e-01 -6.304766517132520676e-03 1.329635530710220337e-01 -2.293707989156246185e-02 -1.401432305574417114e-01 -9.042952954769134521e-02 -4.299882054328918457e-01 4.012972488999366760e-02
-2.891480624675750732e-01 -1.192962303757667542e-01 -3.621028959751129150e-01 -1.547458916902542114e-01 -2.924014925956726074e-01 -2.748609185218811035e-01 1.002943962812423706e-01 -1.274013668298721313e-01 6.890110671520233154e-02 -2.449665665626525879e-01 1.007827520370483398e-01 -3.837075782939791679e-03 1.302254796028137207e-01 2.788268961012363434e-02 1.505640801042318344e-02 -1.918020695447921753e-01 -6.681156158447265625e-02 9.322810918092727661e-02 -1.075678970664739609e-02 -2.794501781463623047e-01 6.168965250253677368e-02 5.175990983843803406e-02 -1.283778101205825806e-01 2.565345168113708496e-01 -1.883804202079772949e-01 -1.434115320444107056e-01 -3.076502084732055664e-01 1.424594521522521973e-01 6.875548511743545532e-02 -1.586737483739852905e-01 -1.905753761529922485e-01 -1.127879768610000610e-01
-4.335561394691467285e-01 -1.599276363849639893e-01 7.510579191148281097e-03 -1.599407643079757690e-01 -3.821755945682525635e-01 -2.437554746866226196e-01 -1.863850951194763184e-01 -3.795297443866729736e-02 7.876851409673690796e-02 -2.319291830062866211e-01 -1.445446461439132690e-01 -1.001185178756713867e-01 -4.214154556393623352e-02 7.781887799501419067e-02 -1.576452851295471191e-01 1.048042401671409607e-01 2.239421755075454712e-01 -3.013262152671813965e-02 -4.876347631216049194e-02 -1.166703775525093079e-01 1.660550832748413086e-01 -9.255783515982329845e-04 -9.707368165254592896e-02 3.572172224521636963e-01 -1.645760536193847656e-01 -1.174874901771545410e-01 -1.143250465393066406e-01 -4.528316482901573181e-02 5.125679075717926025e-02 -9.350950270891189575e-02 2.281267642974853516e-01 -1.830494701862335205e-01
-5.250094458460807800e-02 1.681373566389083862e-01 -1.014932096004486084e-01 -1.194448173046112061e-01 -2.707138359546661377e-01 -3.517610430717468262e-01 -1.192944198846817017e-01 -7.485949993133544922e-02 9.793913364410400391e-02 -7.968791760504245758e-03 -4.998725280165672302e-02 4.172658547759056091e-02 1.358714699745178223e-01 -2.576539292931556702e-03 2.290305495262145996e-02 -5.222924053668975830e-03 6.869360804557800293e-02 -3.327178657054901123e-01 2.566541731357574463e-01 2.851754426956176758e-02 4.311245083808898926e-01 -1.814206689596176147e-01 -1.668131351470947266e-02 3.010520339012145996e-01 -3.252857029438018799e-01 -9.541010111570358276e-02 1.402086345478892326e-03 -1.423852443695068359e-01 1.089450046420097351e-01 -1.358753442764282227e-01 1.156620159745216370e-01 -1.547206938266754150e-01
-8.737327158451080322e-02 -7.418575882911682129e-02 -1.164893209934234619e-01 -1.924836486577987671e-01 -3.560590147972106934e-01 -1.383503973484039307e-01 -1.411377042531967163e-01 -3.427199646830558777e-02 -2.027516514062881470e-01 -3.932377994060516357e-01 -1.226637363433837891e-01 4.545950889587402344e-02 1.383641660213470459e-01 2.574197575449943542e-02 -1.145991012454032898e-01 -1.105462834239006042e-01 -4.827320948243141174e-02 3.279837965965270996e-02 3.282035514712333679e-02 -2.716157436370849609e-01 1.216734200716018677e-01 -3.127044141292572021e-01 1.851661801338195801e-01 7.304588705301284790e-02 -3.844421207904815674e-01 -1.522023528814315796e-01 -3.327635303139686584e-02 -2.005786299705505371e-01 2.134974449872970581e-01 -3.654709458351135254e-02 7.576500624418258667e-02 -1.256379336118698120e-01
-3.383093476295471191e-01 8.401061408221721649e-03 -1.468507051467895508e-01 -4.984324797987937927e-02 -1.054336279630661011e-01 -1.748414188623428345e-01 1.690370589494705200e-02 -1.366951409727334976e-02 3.152069747447967529e-01 -2.144653499126434326e-01 -6.415461748838424683e-02 -2.986799739301204681e-02 -1.879099607467651367e-01 -8.925300091505050659e-02 -1.341957598924636841e-01 -2.269036769866943359e-01 8.140114694833755493e-02 -3.092691116034984589e-02 -9.555100649595260620e-02 1.692435145378112793e-01 2.548497021198272705e-01 1.455805748701095581e-01 -3.533656522631645203e-02 -1.249213293194770813e-01 -4.510523080825805664e-01 -3.267300128936767578e-02 5.165885016322135925e-02 -7.797039300203323364e-02 -8.749014884233474731e-02 5.413861572742462158e-02 -2.164618223905563354e-01 3.702467381954193115e-01
3.142364695668220520e-02 -2.793794870376586914e-01 -1.553776115179061890e-01 1.098103672266006470e-01 -2.540737092494964600e-01 1.052330732345581055e-01 1.747843474149703979e-01 -6.187889724969863892e-03 -1.883020848035812378e-01 -2.678301930427551270e-01 1.646499335765838623e-01 6.464150547981262207e-02 -1.257747560739517212e-01 -7.320188730955123901e-02 2.107435166835784912e-01 -3.014247678220272064e-02 1.708808392286300659e-01 -6.337751448154449463e-02 8.433706313371658325e-02 -1.282945424318313599e-01 1.194710582494735718e-01 1.768769919872283936e-01 1.034266725182533264e-01 1.777729541063308716e-01 -2.816793620586395264e-01 -1.811145842075347900e-01 2.268055379390716553e-01 -4.158947616815567017e-02 9.844435751438140869e-02 1.731207519769668579e-01 -4.397557377815246582e-01 -1.747972369194030762e-01
-4.445062018930912018e-03 -1.172671243548393250e-01 5.257002264261245728e-02 -2.370746582746505737e-01 -3.648426830768585205e-01 1.540556550025939941e-01 -3.950649872422218323e-02 -2.777433395385742188e-02 -6.099189165979623795e-03 -3.206731379032135010e-01 7.597447931766510010e-02 -3.551040291786193848e-01 -6.054459884762763977e-02 -2.052183821797370911e-02 1.521257311105728149e-01 -2.505707740783691406e-01 4.336841031908988953e-02 3.028104901313781738e-01 -2.033439427614212036e-01 2.228152453899383545e-01 2.895588278770446777e-01 -1.497983187437057495e-01 2.947556786239147186e-02 1.034327689558267593e-02 -1.776110380887985229e-01 -8.238875120878219604e-02 5.213687196373939514e-02 -2.513857781887054443e-01 -4.202859848737716675e-02 1.664129793643951416e-01 -9.872339665889739990e-02 -8.971355855464935303e-02
6.293212622404098511e-02 1.165401004254817963e-02 -1.155247092247009277e-01 5.746890977025032043e-02 -3.051528632640838623e-01 -1.978784799575805664e-01 1.452884525060653687e-01 -1.812725216150283813e-01 9.625060111284255981e-02 -2.403284460306167603e-01 1.578200310468673706e-01 -5.234052538871765137e-01 -1.532816141843795776e-01 5.032921209931373596e-03 -2.392469346523284912e-02 -2.880240231752395630e-02 -4.810240492224693298e-02 -8.431503921747207642e-02 -1.067887842655181885e-01 2.841356582939624786e-02 1.696345210075378418e-01 -1.621300280094146729e-01 -1.237681210041046143e-01 5.103460699319839478e-02 -2.159530520439147949e-01 2.050579758360981941e-03 1.707011759281158447e-01 -2.251729369163513184e-01 2.549203634262084961e-01 3.124122917652130127e-01 1.354280114173889160e-01 1.343181543052196503e-02
-2.421237677335739136e-01 9.434343129396438599e-02 -1.419862806797027588e-01 3.298896923661231995e-02 -3.489576280117034912e-01 -2.099093794822692871e-01 -1.498038321733474731e-01 -2.551039159297943115e-01 1.809967011213302612e-01 1.579103805124759674e-02 6.234259530901908875e-02 -4.020660519599914551e-01 -1.261528581380844116e-01 2.786650359630584717e-01 9.820880740880966187e-02 9.546281397342681885e-02 -4.255373775959014893e-02 -4.148092865943908691e-02 -3.762556472793221474e-03 4.486209154129028320e-02 3.660117089748382568e-02 -2.211205214262008667e-01 8.983378857374191284e-02 1.588532328605651855e-01 -3.386304676532745361e-01 5.884201824665069580e-02 -1.526717096567153931e-01 -3.396854177117347717e-02 2.341719567775726318e-01 -6.819769740104675293e-02 2.100442200899124146e-01 -1.081503778696060181e-01
-3.128416836261749268e-01 -1.299872547388076782e-01 -1.260213553905487061e-01 -1.582685112953186035e-01 -3.224229812622070312e-01 5.808008462190628052e-02 6.145419925451278687e-02 -3.903989791870117188e-01 -2.039732225239276886e-02 -3.039068579673767090e-01 4.246845468878746033e-02 -3.186034560203552246e-01 2.358161471784114838e-02 -5.430756881833076477e-02 -1.843752115964889526e-01 -1.552837993949651718e-02 -9.562176465988159180e-02 9.762544929981231689e-02 4.615714773535728455e-02 6.201752647757530212e-02 -2.599217556416988373e-02 -1.744220256805419922e-01 2.640698850154876709e-01 -2.328714430332183838e-01 -1.362693756818771362e-01 -1.275954842567443848e-01 -1.206630915403366089e-01 4.437136463820934296e-03 -2.722166106104850769e-02 -2.189492583274841309e-01 -2.387160360813140869e-01 1.102334931492805481e-01
-2.175784409046173096e-01 -7.301984727382659912e-02 -9.806112945079803467e-02 8.185221254825592041e-02 -2.658761739730834961e-01 -1.690677106380462646e-01 -9.350708872079849243e-02 -1.098060905933380127e-01 -5.656307563185691833e-02 -3.334312140941619873e-01 -1.922286674380302429e-02 -8.042617887258529663e-02 7.206051796674728394e-02 4.019410989712923765e-04 -3.321506679058074951e-01 2.537133991718292236e-01 3.230167925357818604e-01 1.177788972854614258e-01 4.290620610117912292e-02 7.366130501031875610e-02 2.936654090881347656e-01 1.576540917158126831e-01 -4.801418632268905640e-02 -1.077916622161865234e-01 -3.690891265869140625e-01 1.351246386766433716e-01 5.901632457971572876e-02 2.337969541549682617e-01 -1.170215383172035217e-01 -9.453111886978149414e-02 -1.548088788986206055e-01 1.064281538128852844e-02
2.308589965105056763e-02 -1.211285144090652466e-01 1.475749462842941284e-01 -2.882394194602966309e-02 -4.620408415794372559e-01 -3.238808214664459229e-01 -1.407903134822845459e-01 -1.976833641529083252e-01 -4.583901725709438324e-03 -1.932641863822937012e-02 -3.519787918776273727e-03 -1.843394488096237183e-01 9.059528820216655731e-03 5.618719011545181274e-02 1.343472599983215332e-01 -1.651664674282073975e-01 7.846004515886306763e-02 -2.578832767903804779e-02 1.569523960351943970e-01 -2.500081807374954224e-02 1.658052951097488403e-02 -5.457857158035039902e-03 1.572621911764144897e-01 3.455471098423004150e-01 -3.201197385787963867e-01 2.065757066011428833e-01 4.585782811045646667e-02 -1.387435197830200195e-01 -9.121438860893249512e-02 5.733918026089668274e-02 -3.710217773914337158e-01 -9.829259663820266724e-02
-1.959289908409118652e-01 -1.574990749359130859e-01 1.375722885131835938e-01 5.298234522342681885e-02 -1.327898800373077393e-01 -3.382150828838348389e-01 5.258210375905036926e-02 -1.896580904722213745e-01 1.134802475571632385e-01 9.059430100023746490e-03 2.934495508670806885e-01 4.450349882245063782e-02 1.210164204239845276e-01 -1.226540282368659973e-01 -1.511449664831161499e-01 -3.674219548702239990e-01 1.375450640916824341e-01 1.379378587007522583e-01 -1.949849277734756470e-01 4.806318879127502441e-02 2.670207023620605469e-01 7.786235213279724121e-02 -1.390127837657928467e-01 2.685293555259704590e-01 -2.909516990184783936e-01 -5.024103447794914246e-02 1.075176075100898743e-01 -8.858446031808853149e-02 -1.530083641409873962e-02 2.650357186794281006e-01 -1.630037575960159302e-01 -7.089930772781372070e-02
3.100085817277431488e-02 -1.757632941007614136e-01 -1.488981395959854126e-01 7.639396935701370239e-02 -5.131539702415466309e-01 1.214335858821868896e-01 -1.395312845706939697e-01 -1.729951649904251099e-01 -8.683706820011138916e-02 -2.996462881565093994e-01 1.481844633817672729e-01 -2.447708696126937866e-01 -1.701899021863937378e-01 4.243446048349142075e-03 -3.074748814105987549e-01 -9.393647313117980957e-02 -1.059196889400482178e-02 -3.010101057589054108e-02 1.389369964599609375e-01 1.973792314529418945e-01 2.239580452442169189e-01 -7.528311759233474731e-02 2.325368970632553101e-01 1.761392056941986084e-01 -1.639469265937805176e-01 -1.091364398598670959e-01 -5.535336211323738098e-02 1.403115317225456238e-02 1.803407073020935059e-01 1.922586932778358459e-02 3.147764876484870911e-02 1.580687761306762695e-01
-2.346688508987426758e-01 9.384559839963912964e-02 -1.558256894350051880e-01 -1.535074859857559204e-01 -2.564514875411987305e-01 -3.628953397274017334e-01 2.679000496864318848e-01 -7.538875192403793335e-02 3.456765040755271912e-02 -5.578887835144996643e-02 1.444853097200393677e-01 -1.855616867542266846e-01 2.737784087657928467e-01 9.978601709008216858e-03 -1.027804091572761536e-01 -1.259554773569107056e-01 8.225642144680023193e-02 9.982867538928985596e-02 -1.263633668422698975e-01 -1.597100123763084412e-02 1.683577895164489746e-01 -2.143777310848236084e-01 2.683243453502655029e-01 1.612421870231628418e-01 -7.593642175197601318e-02 7.587652187794446945e-03 9.562397748231887817e-02 7.421831786632537842e-02 3.982239365577697754e-01 -1.793817803263664246e-02 -1.245542429387569427e-02 -2.597586810588836670e-01
-8.790191262960433960e-02 -1.850260198116302490e-01 -7.815344259142875671e-03 -1.337453126907348633e-01 -3.930563628673553467e-01 1.068644970655441284e-01 2.855652570724487305e-01 -2.118732035160064697e-02 -1.545143276453018188e-01 -1.680079549551010132e-01 3.321206271648406982e-01 -6.246940791606903076e-02 -1.158882975578308105e-01 1.886317878961563110e-01 3.176805973052978516e-01 4.101109877228736877e-02 1.563786268234252930e-01 -2.546246908605098724e-02 -5.961696151643991470e-03 -6.278140842914581299e-02 2.241016477346420288e-01 -1.979539990425109863e-01 1.223331168293952942e-01 6.943477690219879150e-02 -1.889433413743972778e-01 -3.985605388879776001e-02 3.174730539321899414e-01 -3.416201099753379822e-02 3.080873936414718628e-02 -5.667256563901901245e-02 -3.016190528869628906e-01 4.005276784300804138e-02
-1.656244397163391113e-01 1.441081017255783081e-01 -2.554062008857727051e-01 -5.504576116800308228e-02 -3.174101114273071289e-01 -1.770242676138877869e-02 -2.182978391647338867e-01 1.897422783076763153e-02 1.298015937209129333e-02 -1.042037904262542725e-01 1.095213927328586578e-02 -1.310373395681381226e-01 -1.899074316024780273e-01 -1.678072661161422729e-01 1.116021573543548584e-01 -2.327126264572143555e-01 -1.183101907372474670e-01 -3.160810470581054688e-02 2.198918759822845459e-01 -8.966550230979919434e-02 1.519684195518493652e-01 -4.987747874110937119e-03 3.452063202857971191e-01 -6.163658946752548218e-02 -2.630661725997924805e-01 -1.148633360862731934e-01 2.263360321521759033e-01 -1.740155667066574097e-01 -1.957845538854598999e-01 -6.658849865198135376e-02 -3.215529620647430420e-01 -2.185577303171157837e-01
-2.532975077629089355e-01 2.124686539173126221e-02 -7.278615981340408325e-02 -8.663221448659896851e-02 -2.985495626926422119e-01 -2.315372973680496216e-02 1.394407600164413452e-01 -1.041090190410614014e-01 5.408434569835662842e-02 -3.545432090759277344e-01 -6.451240926980972290e-02 -9.071097522974014282e-02 1.458142846822738647e-01 -2.527048885822296143e-01 7.974708080291748047e-02 -9.600396454334259033e-02 -2.185293585062026978e-01 -5.290339887142181396e-02 2.855564057826995850e-01 -6.765880435705184937e-02 1.021492108702659607e-01 -1.213574707508087158e-01 -6.022217497229576111e-02 1.330053508281707764e-01 -1.276047229766845703e-01 2.281548827886581421e-01 2.730059027671813965e-01 -2.200827151536941528e-01 5.707605928182601929e-02 -1.652152240276336670e-01 -3.905303776264190674e-01 5.825995281338691711e-02
-2.588783204555511475e-01 1.741384118795394897e-01 -1.569986343383789062e-01 -7.000645995140075684e-02 -4.874001145362854004e-01 -1.618011742830276489e-01 2.678796835243701935e-02 1.619954854249954224e-01 -2.197455316781997681e-01 -1.002322044223546982e-02 8.537941426038742065e-02 -1.523448377847671509e-01 -1.066866293549537659e-01 9.010097384452819824e-02 -5.718332529067993164e-02 8.570443838834762573e-02 1.764402091503143311e-01 3.290429115295410156e-01 -2.162255346775054932e-01 8.207523822784423828e-02 -7.002446800470352173e-02 4.960254579782485962e-02 2.996135689318180084e-02 1.929214745759963989e-01 -2.535975873470306396e-01 -6.625600904226303101e-02 2.277050465345382690e-01 -1.098657846450805664e-01 -7.722768001258373260e-03 -2.288395315408706665e-01 -2.078424394130706787e-01 -8.239890635013580322e-02
-4.880754947662353516e-01 2.573635196313261986e-03 -7.351839542388916016e-02 -8.156052976846694946e-02 -3.298560678958892822e-01 -2.168493866920471191e-01 7.989766448736190796e-02 -3.295672312378883362e-02 4.528864473104476929e-02 -1.855152845382690430e-01 1.892754137516021729e-01 -1.310982406139373779e-01 1.362288147211074829e-01 -1.307321488857269287e-01 9.866192936897277832e-02 -6.267969310283660889e-02 4.880922660231590271e-02 2.371295988559722900e-01 5.418391525745391846e-02 1.260716351680457592e-03 1.467103511095046997e-01 -2.414854019880294800e-01 2.950142323970794678e-01 1.072099655866622925e-01 -1.009025797247886658e-01 1.261728256940841675e-01 5.707088112831115723e-02 1.160923242568969727e-01 1.947919875383377075e-01 2.764594256877899170e-01 1.206952109932899475e-01 -1.895675808191299438e-01
-1.982811987400054932e-01 -2.158894091844558716e-01 1.701270490884780884e-01 1.308649778366088867e-02 -2.343680411577224731e-01 -1.476230919361114502e-01 7.705121487379074097e-02 -9.078808873891830444e-02 1.424222737550735474e-01 9.448120743036270142e-02 8.749407529830932617e-02 -1.171260401606559753e-01 2.388763725757598877e-01 5.282304249703884125e-03 -1.455227471888065338e-02 -2.007730156183242798e-01 3.952389359474182129e-01 -3.060561791062355042e-02 -6.519918888807296753e-02 -1.762141734361648560e-01 3.724596500396728516e-01 2.658563666045665741e-03 8.520738780498504639e-02 -7.737196981906890869e-03 -2.715567946434020996e-01 2.773694880306720734e-02 -8.638316392898559570e-02 -2.077354677021503448e-02 -1.163374707102775574e-01 1.625114828348159790e-01 -4.126919209957122803e-01 1.212190464138984680e-01
-2.169691622257232666e-01 2.892302814871072769e-03 -7.542451471090316772e-02 -6.270373612642288208e-02 -2.540567815303802490e-01 1.820965670049190521e-02 1.351541560143232346e-02 -8.577914535999298096e-02 -3.388534113764762878e-02 -2.431804686784744263e-01 9.614749252796173096e-02 1.076063066720962524e-01 1.361223682761192322e-02 8.573709987103939056e-03 4.503748938441276550e-02 -2.918677330017089844e-01 1.772101074457168579e-01 -2.283397316932678223e-01 6.203513219952583313e-02 -4.765645861625671387e-01 3.628215193748474121e-02 1.106675192713737488e-01 -7.883693277835845947e-02 2.019773572683334351e-01 -3.988780975341796875e-01 -2.863451540470123291e-01 -1.835514158010482788e-01 6.893606483936309814e-02 4.700183868408203125e-02 -1.728363633155822754e-01 6.855829805135726929e-02 -1.043794304132461548e-01
-2.755200862884521484e-01 2.238352969288825989e-02 -2.121506333351135254e-01 3.699803259223699570e-03 -3.962272107601165771e-01 -2.318979203701019287e-01 1.071500629186630249e-01 -3.021045625209808350e-01 9.636017680168151855e-02 -2.149145901203155518e-01 -1.794749349355697632e-01 7.247143983840942383e-02 5.389730911701917648e-03 -1.443565636873245239e-01 -1.612968444824218750e-01 -9.498067945241928101e-02 -1.669376641511917114e-01 -3.910006582736968994e-02 -2.320136316120624542e-02 3.200768530368804932e-01 2.802326381206512451e-01 -3.057152777910232544e-02 2.866168618202209473e-01 5.066238343715667725e-02 -1.870299279689788818e-01 -1.669027954339981079e-01 1.181557625532150269e-01 -6.921697407960891724e-02 3.347659111022949219e-02 1.221275702118873596e-01 -1.943897455930709839e-02 1.470867097377777100e-01
-6.328245997428894043e-02 2.746476605534553528e-02 -8.920143544673919678e-02 -1.028687208890914917e-01 -5.339628085494041443e-02 -1.979084461927413940e-01 -4.217248782515525818e-02 -1.214983239769935608e-01 2.037991434335708618e-01 -1.777407675981521606e-01 2.817056477069854736e-01 -2.318612188100814819e-01 1.602532565593719482e-01 -1.649042665958404541e-01 -9.640137106180191040e-02 -2.896990776062011719e-01 3.699941635131835938e-01 6.272179633378982544e-02 -8.156295865774154663e-02 -1.955036632716655731e-02 8.869484812021255493e-02 1.131163239479064941e-01 1.225616782903671265e-01 1.583608537912368774e-01 -1.019962728023529053e-01 -1.093351393938064575e-01 2.206259779632091522e-02 -3.058479726314544678e-01 1.147723421454429626e-01 -1.770854811184108257e-03 -2.449166178703308105e-01 4.094299077987670898e-01
-6.109300628304481506e-02 -2.696142494678497314e-01 -2.330566793680191040e-01 -7.046260684728622437e-02 -3.403120636940002441e-01 -2.932826578617095947e-01 -4.900905862450599670e-02 6.505796313285827637e-02 1.421759426593780518e-01 -8.518455177545547485e-02 1.050546169281005859e-01 -1.376412510871887207e-01 1.374934241175651550e-02 -1.099299266934394836e-01 5.582161620259284973e-02 -6.367862224578857422e-02 5.695030838251113892e-02 -1.228004973381757736e-02 6.861592084169387817e-02 -1.255880147218704224e-01 3.977785632014274597e-02 -1.348760724067687988e-01 2.800781428813934326e-01 -7.255826890468597412e-02 -2.914736270904541016e-01 -1.342608183622360229e-01 -1.486013084650039673e-01 -7.888170331716537476e-02 -2.313261032104492188e-01 2.259979397058486938e-01 -4.563041925430297852e-01 -8.655942231416702271e-02
-7.307205349206924438e-02 -7.988067716360092163e-02 -1.942596435546875000e-01 3.356543928384780884e-02 -3.820188045501708984e-01 -2.243602573871612549e-01 6.386501342058181763e-02 -2.730091512203216553e-01 7.870452105998992920e-02 3.577093593776226044e-03 2.508803904056549072e-01 1.983999460935592651e-01 -8.817431330680847168e-02 4.017267376184463501e-02 -1.878357231616973877e-01 -3.200251162052154541e-01 2.691186666488647461e-01 2.402677237987518311e-01 -1.058539897203445435e-01 -1.064948514103889465e-01 -5.693820863962173462e-02 9.910111129283905029e-02 -1.924511492252349854e-01 1.367936730384826660e-01 -1.762833744287490845e-01 -3.304921835660934448e-02 2.717975080013275146e-01 -1.056982353329658508e-01 1.787202507257461548e-01 1.528359483927488327e-02 -1.612930595874786377e-01 1.483687907457351685e-01
-3.017237782478332520e-02 -1.326570957899093628e-01 1.991154812276363373e-02 -1.273159682750701904e-01 -3.568841516971588135e-01 -1.028863415122032166e-01 2.229695618152618408e-01 -3.171370923519134521e-01 3.255127966403961182e-01 -1.370835900306701660e-01 -1.689235866069793701e-01 -3.047786951065063477e-01 6.892500817775726318e-02 5.718055367469787598e-02 -2.731457650661468506e-01 -1.541332304477691650e-01 3.235703706741333008e-01 -7.378725335001945496e-03 1.157850679010152817e-02 1.160029694437980652e-01 4.902270063757896423e-02 2.404629020020365715e-03 -1.617502421140670776e-01 2.802169695496559143e-02 -2.127903252840042114e-01 -1.165092363953590393e-01 2.235320508480072021e-01 -1.066171526908874512e-01 1.496598273515701294e-01 1.035033240914344788e-01 -5.749212577939033508e-02 -1.406283229589462280e-01
-2.609453499317169189e-01 -6.801864504814147949e-02 1.053571235388517380e-02 -2.483151294291019440e-02 -4.027153551578521729e-01 7.083088625222444534e-03 -4.731235280632972717e-02 -5.076040625572204590e-01 2.114869058132171631e-01 -1.591026484966278076e-01 8.437944203615188599e-02 -1.365844458341598511e-01 -3.124957382678985596e-01 1.474075168371200562e-01 5.600464716553688049e-02 -1.441535502672195435e-01 9.818661212921142578e-02 -4.468273371458053589e-02 -1.249135509133338928e-01 -1.748217940330505371e-01 2.465050220489501953e-01 8.635812252759933472e-02 2.282616198062896729e-01 -3.145109117031097412e-02 5.176787078380584717e-02 -1.481984555721282959e-01 9.764479845762252808e-02 1.194586046040058136e-03 -2.837823703885078430e-02 -1.546117514371871948e-01 4.544873721897602081e-03 1.651692837476730347e-01
-2.980766892433166504e-01 -2.075400203466415405e-01 1.538709402084350586e-01 -1.135561540722846985e-01 -4.133557677268981934e-01 -5.854560434818267822e-02 -7.329553365707397461e-02 -2.428888678550720215e-01 -1.472421269863843918e-02 -5.425291135907173157e-02 -6.052138283848762512e-02 4.694534093141555786e-02 -1.219617277383804321e-01 3.207933157682418823e-02 -2.250548079609870911e-02 9.307280182838439941e-02 9.246229194104671478e-03 -9.822107851505279541e-02 -3.375066816806793213e-02 9.135485161095857620e-04 7.706198841333389282e-02 2.326563894748687744e-01 1.889436691999435425e-01 3.776503503322601318e-01 -3.790596723556518555e-01 1.238250359892845154e-01 1.048970147967338562e-01 -1.369011104106903076e-01 -3.135048151016235352e-01 1.107314229011535645e-01 4.712736606597900391e-02 -8.920261263847351074e-02
-3.347574472427368164e-01 1.866953670978546143e-01 -1.338127702474594116e-01 1.008995771408081055e-01 -3.495897650718688965e-01 -1.093382947146892548e-02 -1.629920601844787598e-01 -2.774704992771148682e-01 1.797379180788993835e-02 1.688523888587951660e-01 8.641782402992248535e-02 -8.305450528860092163e-02 1.096350699663162231e-01 -5.780168995261192322e-02 1.978337764739990234e-03 -8.292742818593978882e-02 -1.720488518476486206e-01 -2.803147137165069580e-01 2.164791375398635864e-01 9.847146458923816681e-03 -4.002667497843503952e-03 7.013226859271526337e-03 1.165391579270362854e-01 1.065715681761503220e-02 -2.702430188655853271e-01 -2.839846014976501465e-01 2.232404202222824097e-01 -1.682408303022384644e-01 1.218848451972007751e-01 -1.012913659214973450e-01 -3.011620640754699707e-01 -1.308926790952682495e-01
5.782135203480720520e-02 1.324487030506134033e-01 -2.159665226936340332e-01 -7.605839520692825317e-02 -3.776318728923797607e-01 -4.411445185542106628e-02 1.669948846101760864e-01 -1.420772969722747803e-01 -2.663261592388153076e-01 -1.364104747772216797e-01 7.036302238702774048e-02 1.355706602334976196e-01 1.964063644409179688e-01 -9.870471060276031494e-02 3.356909006834030151e-02 7.472988963127136230e-02 5.612451210618019104e-02 1.099278926849365234e-01 1.644438654184341431e-01 -3.256748616695404053e-01 3.324817866086959839e-02 -1.109309121966362000e-01 1.567583978176116943e-01 3.074344247579574585e-02 -3.954826295375823975e-01 -1.608701497316360474e-01 -1.613570153713226318e-01 -1.429727971553802490e-01 3.633604049682617188e-01 4.287252575159072876e-02 4.892786964774131775e-04 1.275279074907302856e-01
-2.312643975019454956e-01 -1.120631918311119080e-01 -7.607086002826690674e-02 1.304500084370374680e-02 -4.384329319000244141e-01 -2.209731750190258026e-02 1.779913529753684998e-02 -3.482585772871971130e-02 -2.924758568406105042e-02 -1.939291208982467651e-01 -5.616485700011253357e-02 1.437882483005523682e-01 1.426483541727066040e-01 1.254545431584119797e-02 -1.712949872016906738e-01 2.054763399064540863e-02 -1.891930103302001953e-01 -1.241360977292060852e-01 -2.413265779614448547e-02 -2.865091562271118164e-01 2.407069951295852661e-01 -5.624315142631530762e-02 2.815908193588256836e-01 1.252994239330291748e-01 -2.484929114580154419e-01 -1.841134876012802124e-01 2.545617818832397461e-01 -2.056336998939514160e-01 2.328694015741348267e-01 -2.564079761505126953e-01 8.468990772962570190e-02 3.670906275510787964e-02
-3.800321519374847412e-01 -5.618928745388984680e-02 1.282331626862287521e-02 2.437983304262161255e-01 -4.782986640930175781e-01 2.192994020879268646e-02 1.772890537977218628e-01 -7.654818240553140640e-03 -1.075022593140602112e-01 -5.937715619802474976e-02 -5.259742587804794312e-02 -3.466127812862396240e-02 3.475718945264816284e-02 -4.146749675273895264e-01 3.485341370105743408e-02 6.826699711382389069e-03 1.974298655986785889e-01 -2.276980504393577576e-02 -2.815403044223785400e-01 1.078914478421211243e-01 1.031077876687049866e-01 1.086404845118522644e-01 -1.540593206882476807e-01 -4.358692094683647156e-02 -3.295418024063110352e-01 -6.222761422395706177e-02 1.757760494947433472e-01 4.911691695451736450e-02 3.822492808103561401e-02 -1.097753494977951050e-01 8.960437029600143433e-03 2.753815241158008575e-02
-3.003670573234558105e-01 -3.578477501869201660e-01 5.503176897764205933e-02 -1.240794658660888672e-01 -2.135427743196487427e-01 3.349525108933448792e-02 4.251831397414207458e-02 -7.821203023195266724e-02 2.142228037118911743e-01 8.888893574476242065e-02 2.342072725296020508e-01 -1.280947774648666382e-01 -2.213437668979167938e-02 -1.013087332248687744e-01 1.397237777709960938e-01 -1.286834180355072021e-01 7.528562098741531372e-02 1.773227937519550323e-02 -2.122899144887924194e-01 7.959915697574615479e-02 1.286096274852752686e-01 2.450238615274429321e-01 -1.451814621686935425e-01 1.225803419947624207e-01 -4.331904649734497070e-01 2.234583161771297455e-02 -1.591005595400929451e-03 -1.863719075918197632e-01 -9.321400523185729980e-02 1.582697182893753052e-01 -3.741572052240371704e-02 3.296496272087097168e-01
-2.699360549449920654e-01 -3.380788117647171021e-02 -1.647858917713165283e-01 1.219096481800079346e-01 -2.008982151746749878e-01 -4.605616256594657898e-02 3.361077979207038879e-02 -2.324083447456359863e-01 9.565865993499755859e-02 -2.001848071813583374e-02 -4.461636766791343689e-03 -2.486208677291870117e-01 -6.163915619254112244e-02 6.299830973148345947e-02 -1.260053813457489014e-01 1.435904055833816528e-01 1.523552536964416504e-01 -1.213229745626449585e-01 3.104620873928070068e-01 -1.068197488784790039e-01 2.459684908390045166e-01 -5.919612199068069458e-02 -1.428812462836503983e-02 1.780121773481369019e-01 -3.075895607471466064e-01 9.761337935924530029e-02 -1.393631845712661743e-01 -1.329630054533481598e-02 3.875351548194885254e-01 -3.051287233829498291e-01 -6.141272187232971191e-02 -2.414134740829467773e-01
-3.229217529296875000e-01 1.238760650157928467e-01 -1.629808843135833740e-01 2.598785459995269775e-01 -4.341625869274139404e-01 -1.072418317198753357e-01 6.033540889620780945e-02 -2.153726816177368164e-01 1.388298422098159790e-01 7.670547813177108765e-02 -3.765175119042396545e-02 -1.677559614181518555e-01 1.525755971670150757e-01 -1.075483933091163635e-01 5.665818974375724792e-02 1.721232943236827850e-02 -1.880747228860855103e-01 -9.042756259441375732e-02 2.960434257984161377e-01 4.121071659028530121e-03 -3.188182134181261063e-03 -4.645462334156036377e-02 9.144415706396102905e-02 7.756372541189193726e-02 -2.506800889968872070e-01 -2.424387633800506592e-01 1.380773186683654785e-01 -9.961313568055629730e-03 2.585338950157165527e-01 -1.379447430372238159e-01 -2.089136093854904175e-01 -1.585375666618347168e-01
-2.193636596202850342e-01 4.662547260522842407e-02 -2.138934880495071411e-01 -1.515809446573257446e-01 -3.577203750610351562e-01 -1.726309061050415039e-01 1.442725658416748047e-01 -1.951735839247703552e-02 1.564321368932723999e-01 -2.715809345245361328e-01 -2.309369668364524841e-02 -4.882594197988510132e-02 4.181307554244995117e-02 9.505063295364379883e-02 1.764485239982604980e-02 -3.341027498245239258e-01 -2.997279632836580276e-03 -2.094126306474208832e-02 9.815909713506698608e-02 -2.596755325794219971e-01 8.833598345518112183e-02 9.056720137596130371e-02 -6.784881651401519775e-02 3.651484847068786621e-01 -1.997111588716506958e-01 -1.425187140703201294e-01 -2.879778742790222168e-01 1.247283294796943665e-01 8.664678037166595459e-02 -1.759975254535675049e-01 -1.999709904193878174e-01 -9.768281131982803345e-02
-1.015633493661880493e-01 -9.655601531267166138e-02 -1.005121767520904541e-01 -1.249492764472961426e-01 -4.513216316699981689e-01 8.147316426038742065e-02 -2.655265331268310547e-01 8.343307673931121826e-02 -6.490283645689487457e-03 -2.472507208585739136e-01 -4.191607609391212463e-02 -1.275215297937393188e-01 -2.341388911008834839e-01 7.981579750776290894e-02 -2.341105788946151733e-01 -2.516522258520126343e-02 8.427634835243225098e-03 1.138260588049888611e-01 2.772090435028076172e-01 -7.743331789970397949e-02 1.309828013181686401e-01 -7.730232924222946167e-02 9.883351624011993408e-02 3.285152316093444824e-01 -4.203685224056243896e-01 -6.276240199804306030e-02 -6.714940071105957031e-02 3.138240799307823181e-02 1.017560958862304688e-01 -1.220693960785865784e-01 -5.828299559652805328e-03 1.513387262821197510e-01
-1.353861838579177856e-01 1.889033317565917969e-01 2.725847661495208740e-01 1.499813944101333618e-01 -2.918309271335601807e-01 -3.005069494247436523e-01 -1.393302977085113525e-01 -5.150685086846351624e-02 3.763235406950116158e-03 5.838775634765625000e-02 3.939130604267120361e-01 -7.182911783456802368e-02 7.293295860290527344e-02 3.373087197542190552e-02 5.569698289036750793e-02 -2.520486712455749512e-01 -1.386239565908908844e-02 -5.723473429679870605e-02 -1.563765406608581543e-01 -2.115672528743743896e-01 3.558618128299713135e-01 -8.716860413551330566e-02 6.519788503646850586e-02 3.362617269158363342e-02 -3.702666461467742920e-01 7.220421731472015381e-02 -5.057937651872634888e-02 -1.324637979269027710e-01 -3.751407563686370850e-02 1.244316026568412781e-01 -1.451693475246429443e-01 4.621261730790138245e-02
-1.316268593072891235e-01 -1.096527427434921265e-01 -1.311156451702117920e-01 -1.330219656229019165e-01 -5.863171815872192383e-01 2.237916439771652222e-01 -9.332612156867980957e-02 1.127992123365402222e-01 -1.820904016494750977e-01 -3.191686868667602539e-01 -4.863476008176803589e-02 -1.314456015825271606e-01 1.200019791722297668e-01 -1.077273041009902954e-01 -9.833613038063049316e-02 -7.526292651891708374e-02 1.303715705871582031e-01 2.293606847524642944e-01 -1.140753775835037231e-01 7.923325151205062866e-02 3.134425580501556396e-01 8.422559499740600586e-02 -2.964792028069496155e-02 -1.517129689455032349e-02 -6.716246157884597778e-02 -2.259363979101181030e-01 1.147976219654083252e-01 1.033600270748138428e-01 -1.702812463045120239e-01 -5.956267938017845154e-02 -1.230770051479339600e-01 -4.490687325596809387e-02
-5.334734544157981873e-02 -5.799808353185653687e-02 5.933227366767823696e-04 -1.439742445945739746e-01 -2.709627747535705566e-01 -3.800606587901711464e-03 1.809401363134384155e-01 -1.840787529945373535e-01 -3.042078018188476562e-01 -1.354293227195739746e-01 3.633378446102142334e-01 -3.684812486171722412e-01 -1.242069061845541000e-02 1.010520011186599731e-01 -1.605275273323059082e-01 -2.122360616922378540e-01 -1.919697523117065430e-01 -1.598139852285385132e-01 -5.737264081835746765e-02 -1.159320026636123657e-01 6.949251145124435425e-02 -5.204071104526519775e-02 -3.054713308811187744e-01 -2.275713905692100525e-02 -3.274753093719482422e-01 -1.236873269081115723e-01 -4.110826179385185242e-02 5.779737234115600586e-02 1.411189436912536621e-01 9.330565482378005981e-02 -1.664763391017913818e-01 -9.353949874639511108e-02
2.567392289638519287e-01 -2.370544075965881348e-01 4.040534142404794693e-03 4.960974678397178650e-02 -3.870105743408203125e-01 1.618444733321666718e-02 2.804095745086669922e-01 -2.692942321300506592e-01 -7.845656573772430420e-02 -1.177250742912292480e-01 2.808168716728687286e-02 1.816964298486709595e-01 -1.556937694549560547e-01 1.826664991676807404e-02 8.475764095783233643e-02 -1.570417881011962891e-01 1.710544973611831665e-01 -3.744448348879814148e-02 1.043453887104988098e-01 -2.195479273796081543e-01 3.925118222832679749e-02 8.249398320913314819e-03 1.418074965476989746e-01 1.809009015560150146e-01 -4.696158766746520996e-01 -1.953593939542770386e-01 6.380376219749450684e-02 -6.953362375497817993e-02 -7.702163606882095337e-02 -1.470280289649963379e-01 9.333497285842895508e-02 -1.261839717626571655e-01
1.231383308768272400e-01 -1.618203222751617432e-01 -2.453866228461265564e-02 -4.829080030322074890e-02 -4.126793742179870605e-01 6.792534142732620239e-02 1.367753148078918457e-01 1.263918131589889526e-01 -9.290780872106552124e-02 -1.553969383239746094e-01 1.381384730339050293e-01 4.811220243573188782e-02 -1.496684849262237549e-01 -2.805444002151489258e-01 7.719911634922027588e-02 -9.133603423833847046e-02 2.927383780479431152e-01 -2.021718472242355347e-01 1.140031442046165466e-01 -2.036911100149154663e-01 1.954449415206909180e-01 1.045395359396934509e-01 -1.179519221186637878e-01 5.177735909819602966e-02 -2.618692815303802490e-01 -2.364192903041839600e-01 6.868118792772293091e-02 -6.165025755763053894e-02 1.109859198331832886e-01 -1.854750886559486389e-02 -3.324704766273498535e-01 -2.712362110614776611e-01
-1.560089141130447388e-01 -3.023811616003513336e-02 -1.215512901544570923e-01 -1.543436199426651001e-01 -3.618857562541961670e-01 2.770266495645046234e-02 -1.071794182062149048e-01 1.247107237577438354e-01 8.026280999183654785e-02 -2.814754843711853027e-03 1.112994402647018433e-01 2.873123623430728912e-02 -5.763121694326400757e-02 -3.287148848176002502e-02 -4.865275695919990540e-02 -3.002057783305644989e-02 1.113340607844293118e-03 1.828471124172210693e-01 5.366018041968345642e-02 1.053475216031074524e-01 8.775976300239562988e-02 1.109728589653968811e-02 1.645748317241668701e-01 2.054985761642456055e-01 -3.606417179107666016e-01 -1.885071992874145508e-01 2.549780011177062988e-01 -7.958592474460601807e-02 -3.188535869121551514e-01 7.905753701925277710e-02 -4.717917144298553467e-01 -2.409281581640243530e-01
-1.205749139189720154e-01 -5.529069900512695312e-02 1.970031112432479858e-01 1.670916378498077393e-01 -3.233072757720947266e-01 -8.906847983598709106e-02 7.456942647695541382e-02 -2.708870172500610352e-02 3.395663201808929443e-01 2.368187345564365387e-02 1.108428537845611572e-01 -1.831215173006057739e-01 1.490988135337829590e-01 -2.003554068505764008e-02 5.555798113346099854e-02 -2.929342165589332581e-02 2.819106876850128174e-01 -6.822745501995086670e-02 9.622023999691009521e-02 1.441082507371902466e-01 3.978887498378753662e-01 8.970397710800170898e-02 1.124036163091659546e-01 1.397720444947481155e-02 -2.721034586429595947e-01 -1.425838563591241837e-02 -1.971689984202384949e-02 1.056510303169488907e-02 -2.697100937366485596e-01 4.520113766193389893e-02 -4.038511216640472412e-01 5.181180313229560852e-02
-2.332974374294281006e-01 -1.182777732610702515e-01 5.465000867843627930e-02 -6.214939430356025696e-02 -1.771680861711502075e-01 -1.790661513805389404e-01 -1.567124575376510620e-01 -3.437892198562622070e-01 -1.917555630207061768e-01 -8.465685695409774780e-02 -7.691126316785812378e-03 -1.718391627073287964e-01 -9.230183809995651245e-02 -1.402011811733245850e-01 1.309273838996887207e-01 -2.096243202686309814e-01 -5.960954725742340088e-02 1.969178318977355957e-01 -1.061677113175392151e-01 1.187410131096839905e-01 3.401944935321807861e-01 -3.180796280503273010e-02 7.706570625305175781e-02 2.827144861221313477e-01 -2.084759622812271118e-01 -9.693259000778198242e-02 1.049325838685035706e-01 -2.329365164041519165e-01 -2.497742623090744019e-01 -1.090051755309104919e-01 -1.111143901944160461e-01 -2.840591371059417725e-01
-2.940539121627807617e-01 -2.526949942111968994e-01 -1.477662175893783569e-01 3.473988175392150879e-02 -2.621083855628967285e-01 -2.674428522586822510e-01 -1.306936740875244141e-01 -3.312620222568511963e-01 -5.362467840313911438e-02 -9.444438666105270386e-02 1.201415881514549255e-01 -1.146223098039627075e-01 2.573131024837493896e-01 -1.942061185836791992e-01 1.706597954034805298e-01 -8.445746451616287231e-02 1.037492230534553528e-01 1.824218779802322388e-01 -1.230816170573234558e-01 -1.093966886401176453e-01 2.020418792963027954e-01 1.280375868082046509e-01 2.432543039321899414e-01 8.486033231019973755e-02 -1.623874157667160034e-01 -6.805542856454849243e-02 2.532788552343845367e-02 7.209502905607223511e-02 -2.667703926563262939e-01 1.258351355791091919e-01 4.683136940002441406e-02 -2.434360235929489136e-01
-2.180935740470886230e-01 -2.240749448537826538e-01 -1.064346432685852051e-01 -1.767292618751525879e-02 -2.954389154911041260e-01 -3.315834403038024902e-01 -5.409978330135345459e-02 4.160106182098388672e-02 4.764217883348464966e-02 1.965625733137130737e-01 1.199324578046798706e-01 -1.527320314198732376e-02 8.991473168134689331e-02 1.258420944213867188e-01 2.257801033556461334e-02 -6.221515312790870667e-02 -6.074694916605949402e-02 -1.947693079710006714e-01 -8.610963076353073120e-02 -2.454644292593002319e-01 3.277968764305114746e-01 2.772146463394165039e-02 6.381940096616744995e-02 1.996408849954605103e-01 -3.768196105957031250e-01 -9.774465858936309814e-02 7.019227743148803711e-02 7.402916997671127319e-02 -2.145253866910934448e-01 1.199893653392791748e-01 -3.401541709899902344e-01 -7.315219938755035400e-02
-3.005818724632263184e-01 -1.137491986155509949e-01 1.050616949796676636e-01 -6.274054199457168579e-02 -2.795259654521942139e-01 -1.702660322189331055e-01 5.208986997604370117e-02 1.056651324033737183e-01 -7.576874643564224243e-02 -2.973632514476776123e-01 2.376317232847213745e-01 -2.936734855175018311e-01 1.772705614566802979e-01 -7.967584580183029175e-02 -1.293363887816667557e-02 -7.995127141475677490e-02 3.818343684542924166e-04 -1.822336614131927490e-01 3.553056716918945312e-01 -2.741976380348205566e-01 9.599782526493072510e-02 1.497893631458282471e-01 8.497963845729827881e-02 -3.028902597725391388e-02 -1.264568120241165161e-01 1.383293122053146362e-01 4.666832461953163147e-02 -2.649323940277099609e-01 -9.650091081857681274e-02 1.015300080180168152e-01 -2.357165366411209106e-01 -1.497279256582260132e-01
-5.793061107397079468e-02 2.678279764950275421e-02 -3.422249108552932739e-02 5.450359731912612915e-02 -3.845148682594299316e-01 -9.036573767662048340e-02 -9.820452332496643066e-02 -3.087537586688995361e-01 2.613677084445953369e-02 5.245604086667299271e-03 1.885500997304916382e-01 -6.244667768478393555e-01 -2.095381319522857666e-01 6.634896993637084961e-02 1.440203189849853516e-01 -3.554661571979522705e-02 -1.334234606474637985e-02 -1.804630644619464874e-02 -9.897975623607635498e-02 -1.546796858310699463e-01 1.324576735496520996e-01 1.303570624440908432e-02 1.153820678591728210e-01 -3.548952564597129822e-02 -1.259490102529525757e-01 2.284185402095317841e-02 1.537353396415710449e-01 -1.303312927484512329e-01 2.695561647415161133e-01 1.454233080148696899e-01 -6.716394424438476562e-02 1.114481911063194275e-01
-2.562505938112735748e-02 -8.451912552118301392e-02 -1.121907383203506470e-01 1.745245009660720825e-01 -2.158458232879638672e-01 4.518441483378410339e-02 -2.061972171068191528e-01 -5.599520727992057800e-02 3.226612508296966553e-01 -1.766395419836044312e-01 3.138803541660308838e-01 -2.486686706542968750e-01 3.564991801977157593e-02 -2.902534604072570801e-01 -1.130130216479301453e-01 -1.582932472229003906e-01 -8.294767141342163086e-02 -2.180629968643188477e-01 5.845687538385391235e-02 -8.437477797269821167e-02 1.533883064985275269e-01 1.046295985579490662e-01 2.426413595676422119e-01 1.211287570185959339e-03 -7.141344249248504639e-02 -5.678564310073852539e-03 1.030092984437942505e-01 -1.230849325656890869e-01 2.136592864990234375e-01 -2.035424672067165375e-02 -4.475058019161224365e-01 1.777918823063373566e-02
-9.281360357999801636e-02 -1.040671542286872864e-01 -4.140985384583473206e-02 -1.560041904449462891e-01 -2.526392638683319092e-01 -2.248625904321670532e-01 -5.298316478729248047e-02 -8.320653438568115234e-02 1.349683403968811035e-01 -2.775395512580871582e-01 5.630794167518615723e-02 -5.933976173400878906e-02 8.136030286550521851e-02 1.376469135284423828e-01 2.009947411715984344e-02 1.069781631231307983e-01 -2.228550463914871216e-01 8.528631180524826050e-02 1.399370282888412476e-01 2.603034079074859619e-01 2.326416671276092529e-01 -2.691251933574676514e-01 9.760947898030281067e-03 2.456953227519989014e-01 -3.932423293590545654e-01 -3.186912536621093750e-01 -1.193016916513442993e-01 -1.648795902729034424e-01 8.143457025289535522e-02 -1.396000385284423828e-01 7.253727316856384277e-02 1.753246188163757324e-01
3.109384700655937195e-02 -2.858222424983978271e-01 5.561030283570289612e-02 -8.903983980417251587e-02 -4.102930128574371338e-01 -1.844789981842041016e-01 3.148437291383743286e-02 1.121404487639665604e-02 3.519984707236289978e-02 -8.002912998199462891e-02 4.680911302566528320e-01 -1.659826040267944336e-01 7.178195565938949585e-02 -2.335590273141860962e-01 -3.173390403389930725e-02 -9.752971678972244263e-02 3.243845701217651367e-01 -1.313861608505249023e-01 9.413853287696838379e-02 -9.189736098051071167e-02 -2.351826243102550507e-02 -1.391881257295608521e-01 6.098750978708267212e-02 5.699099227786064148e-02 -2.343142926692962646e-01 8.812262862920761108e-02 1.917977929115295410e-01 -1.261995434761047363e-01 -7.665348798036575317e-02 1.932113617658615112e-01 -2.224226444959640503e-01 5.962365493178367615e-02
-7.637891918420791626e-02 5.403034016489982605e-02 4.092409089207649231e-02 5.854463577270507812e-02 -3.628974258899688721e-01 1.662318943999707699e-03 1.961426883935928345e-01 -1.814437657594680786e-01 1.468875855207443237e-01 -1.226319968700408936e-01 2.198936790227890015e-02 -1.167834699153900146e-01 1.498692035675048828e-01 7.298640161752700806e-02 -1.265412271022796631e-01 2.625520108267664909e-03 -1.863674074411392212e-01 1.629985272884368896e-01 1.128899380564689636e-01 2.263089120388031006e-01 2.674525678157806396e-01 -1.352382302284240723e-01 7.563363760709762573e-02 1.201242953538894653e-01 -3.273530900478363037e-01 -2.928193509578704834e-01 -2.075686603784561157e-01 -1.740837544202804565e-01 3.441618382930755615e-01 1.163456290960311890e-01 -6.716720759868621826e-02 2.246994823217391968e-01
-4.967686533927917480e-01 -2.936279177665710449e-01 -3.601359426975250244e-01 -1.468486785888671875e-01 -2.431509494781494141e-01 -1.064347624778747559e-01 1.165490150451660156e-01 7.263100892305374146e-02 1.262183785438537598e-01 6.429509073495864868e-02 1.364954710006713867e-01 -9.732940047979354858e-02 9.476849436759948730e-02 -3.367049619555473328e-02 -2.642191350460052490e-01 -9.871531277894973755e-02 -1.515855342149734497e-01 -1.021332014352083206e-02 1.206711605191230774e-01 2.750297486782073975e-01 3.388908505439758301e-02 -1.045790240168571472e-01 -3.693819046020507812e-02 -6.131769716739654541e-02 -1.593516916036605835e-01 -6.530825048685073853e-02 -5.679609254002571106e-02 -2.357480674982070923e-01 -8.694720454514026642e-03 6.864173710346221924e-02 -2.508768439292907715e-01 -4.368908330798149109e-02
-2.005580812692642212e-01 1.260127127170562744e-01 -3.976626321673393250e-02 9.456266462802886963e-02 -3.294957876205444336e-01 1.169583853334188461e-02 1.137141659855842590e-01 -2.123502045869827271e-01 -9.743926115334033966e-03 -3.227964937686920166e-01 -9.220989793539047241e-02 -2.036449164152145386e-01 1.158462688326835632e-01 -1.814993470907211304e-01 2.134067267179489136e-01 -2.725129015743732452e-02 -1.363688111305236816e-01 -2.604221925139427185e-02 1.901918649673461914e-01 -1.696990728378295898e-01 1.140117570757865906e-01 6.994935125112533569e-02 -1.271985471248626709e-01 1.522583365440368652e-01 -2.372199445962905884e-01 2.846496403217315674e-01 1.155057474970817566e-01 -1.700047999620437622e-01 7.778800278902053833e-02 5.162557214498519897e-02 -4.232831001281738281e-01 1.039536595344543457e-01
-3.203279972076416016e-01 -9.279612451791763306e-02 1.892046481370925903e-01 -5.522502213716506958e-02 -2.331508994102478027e-01 -1.943400949239730835e-01 2.961497195065021515e-02 1.466359198093414307e-01 2.429919317364692688e-02 7.296358048915863037e-02 2.045097202062606812e-01 -1.767219305038452148e-01 1.338372677564620972e-01 1.219964176416397095e-01 8.880663663148880005e-03 -1.646960377693176270e-01 5.572929605841636658e-02 -1.155640035867691040e-01 4.705787450075149536e-02 -3.442582488059997559e-01 3.235859572887420654e-01 -1.381184905767440796e-01 1.189988255500793457e-01 -8.568276464939117432e-02 -4.044925272464752197e-01 -6.046758592128753662e-02 -1.339259743690490723e-01 -1.125717982649803162e-01 1.486650854349136353e-02 1.304539889097213745e-01 -2.906048893928527832e-01 1.200445592403411865e-01
1.424787342548370361e-01 5.446269735693931580e-02 -1.634068787097930908e-03 1.775399148464202881e-01 -3.258261680603027344e-01 -2.399224322289228439e-03 2.330931648612022400e-02 -1.258890330791473389e-01 -2.851071953773498535e-01 -2.288500368595123291e-01 2.677830681204795837e-02 -8.968757092952728271e-02 -1.224352717399597168e-01 1.640840619802474976e-01 -1.836934089660644531e-01 4.632696136832237244e-02 1.020767018198966980e-01 -7.683225721120834351e-02 -1.365027204155921936e-02 -1.620411686599254608e-02 3.299624919891357422e-01 -7.248201221227645874e-02 1.538741439580917358e-01 2.037334293127059937e-01 -3.882514238357543945e-01 -1.279634982347488403e-01 -8.671235293149948120e-02 -1.151638627052307129e-01 2.761107981204986572e-01 2.474988847970962524e-01 -4.110420495271682739e-02 -2.815396785736083984e-01
-1.917178630828857422e-01 -8.800171315670013428e-02 3.673787042498588562e-02 -9.691614657640457153e-02 -2.465840131044387817e-01 -1.673951297998428345e-01 2.875624597072601318e-01 -5.902096629142761230e-02 5.913056433200836182e-02 -1.065583154559135437e-01 -2.859679609537124634e-02 -2.051633410155773163e-02 -2.954370155930519104e-02 1.015062257647514343e-01 6.511549651622772217e-02 -9.312554448843002319e-02 -1.147047653794288635e-01 2.604474723339080811e-01 3.957257419824600220e-02 1.173788756132125854e-01 1.536886841058731079e-01 -1.462570279836654663e-01 9.065241366624832153e-02 1.084855347871780396e-01 -4.895956218242645264e-01 -4.282003343105316162e-01 4.269098863005638123e-02 -2.429531514644622803e-01 2.659880220890045166e-01 -2.507839351892471313e-02 1.135388165712356567e-01 8.291816338896751404e-03
-1.377705037593841553e-01 -4.406937062740325928e-01 -1.469358503818511963e-01 2.538248151540756226e-02 -4.425341784954071045e-01 -1.778701841831207275e-01 4.329524934291839600e-02 1.927910000085830688e-01 -1.074497178196907043e-01 1.970809139311313629e-02 1.561424136161804199e-01 -6.268492434173822403e-04 1.776614040136337280e-01 -1.251269429922103882e-01 9.631205350160598755e-02 -1.317103654146194458e-01 1.486469358205795288e-01 2.685681544244289398e-02 -1.690678596496582031e-01 -2.484218329191207886e-01 3.748803734779357910e-01 -4.322922974824905396e-02 1.146088540554046631e-01 4.741380363702774048e-02 -2.149063944816589355e-01 -6.768335402011871338e-02 7.142778486013412476e-02 5.284335464239120483e-02 -8.534780144691467285e-02 3.060486353933811188e-02 -1.930425763130187988e-01 1.133565008640289307e-01
5.345039069652557373e-02 -1.306670717895030975e-02 -1.696526259183883667e-01 2.622372657060623169e-02 -1.668308228254318237e-01 -1.221672818064689636e-01 2.048248797655105591e-01 -9.315418452024459839e-02 -2.477433159947395325e-02 -4.472543299198150635e-01 3.797026118263602257e-03 -2.943402826786041260e-01 1.113699004054069519e-01 3.438694477081298828e-01 -1.980236619710922241e-01 5.768282338976860046e-02 -5.495146289467811584e-02 -3.440933525562286377e-01 -4.081719368696212769e-02 -7.034176588058471680e-02 1.885813474655151367e-02 7.888823747634887695e-02 -5.669365078210830688e-02 1.736161881126463413e-03 -3.896413445472717285e-01 -2.235078811645507812e-01 4.164614900946617126e-02 1.156327035278081894e-02 9.559951722621917725e-02 5.445889662951231003e-03 -1.316224336624145508e-01 -2.136719524860382080e-01
-5.383875593543052673e-02 -1.567287743091583252e-01 1.524964272975921631e-01 2.134613841772079468e-01 -4.866076409816741943e-01 -2.237116694450378418e-01 1.222097128629684448e-01 -1.531572043895721436e-01 2.927738241851329803e-02 -5.460548028349876404e-02 2.012457102537155151e-01 -1.535928100347518921e-01 1.608014255762100220e-01 1.113774254918098450e-01 2.126721292734146118e-02 -1.645071208477020264e-01 1.151947677135467529e-01 2.102449685335159302e-01 1.309616863727569580e-01 -3.779695928096771240e-02 7.897519320249557495e-02 -1.761029809713363647e-01 2.274071425199508667e-01 2.698641717433929443e-01 -1.537059098482131958e-01 2.287241220474243164e-01 1.915264427661895752e-01 1.343315541744232178e-01 -4.503825679421424866e-02 -3.225551545619964600e-02 -6.051097065210342407e-02 -2.637107074260711670e-01
7.318867743015289307e-02 -9.941635280847549438e-02 5.034727603197097778e-02 6.025888398289680481e-02 -4.424493312835693359e-01 -6.794908642768859863e-02 -1.090390756726264954e-01 -9.840781986713409424e-02 -2.757420539855957031e-01 -3.677459359169006348e-01 4.711858183145523071e-02 -1.417292952537536621e-01 1.550257802009582520e-01 -2.238782346248626709e-01 1.324299871921539307e-01 -4.423720017075538635e-02 -7.758960127830505371e-02 -2.102423459291458130e-01 2.118317633867263794e-01 -7.885389775037765503e-02 1.079677045345306396e-01 6.934332847595214844e-02 2.504859268665313721e-01 1.883082538843154907e-01 -3.383369445800781250e-01 1.178838685154914856e-01 1.374289244413375854e-01 -3.425462171435356140e-02 6.132833659648895264e-02 -1.730615943670272827e-01 1.282184198498725891e-02 -1.764337569475173950e-01
6.630109250545501709e-02 9.116671234369277954e-02 -1.911017000675201416e-01 1.343395113945007324e-01 -2.304812967777252197e-01 -7.553176581859588623e-02 9.095682948827743530e-02 -1.918303817510604858e-01 2.902843654155731201e-01 -1.864553838968276978e-01 -4.541742801666259766e-02 -2.265097945928573608e-01 -1.631840318441390991e-01 -6.573251634836196899e-02 -1.670453846454620361e-01 -2.158073149621486664e-02 -2.331536412239074707e-01 9.797485545277595520e-03 -7.360944151878356934e-02 -1.952411532402038574e-01 9.130875766277313232e-02 1.176402792334556580e-01 2.745489180088043213e-01 1.763591915369033813e-01 -2.968408763408660889e-01 -9.629969298839569092e-02 9.156256914138793945e-02 -4.031201601028442383e-01 -1.073353085666894913e-02 -2.678284049034118652e-01 5.673014000058174133e-02 -1.646623760461807251e-01
-2.995711565017700195e-01 -1.847191751003265381e-01 9.078290313482284546e-02 -1.463492512702941895e-01 -4.231480062007904053e-01 5.051428824663162231e-02 2.178470641374588013e-01 -1.721507459878921509e-01 -8.382569253444671631e-02 1.846336275339126587e-01 1.004541888833045959e-01 -7.884175516664981842e-03 1.198573689907789230e-02 -5.730582028627395630e-02 3.052619472146034241e-02 -1.431688368320465088e-01 3.310919925570487976e-02 -7.448169589042663574e-02 -1.137392297387123108e-01 1.377552933990955353e-02 1.374352537095546722e-02 2.200978696346282959e-01 2.498774528503417969e-01 3.539420366287231445e-01 -3.312702476978302002e-01 -8.199526369571685791e-02 -5.665481835603713989e-02 -1.661883145570755005e-01 -2.657957077026367188e-01 1.183053012937307358e-03 1.879538744688034058e-01 4.762618616223335266e-02
5.085317790508270264e-02 -2.000532746315002441e-01 -2.063109129667282104e-01 7.710362970829010010e-02 -3.120929002761840820e-01 -1.231276020407676697e-01 1.334198750555515289e-02 -1.248084306716918945e-01 8.494500815868377686e-02 -2.011412382125854492e-01 1.552510857582092285e-01 -1.599364429712295532e-01 3.379872143268585205e-01 -1.640112251043319702e-01 -3.339358046650886536e-02 -4.883617535233497620e-02 1.473477482795715332e-01 -5.955308675765991211e-03 -2.942599356174468994e-01 -2.126275300979614258e-01 9.404619038105010986e-02 -1.077063381671905518e-01 -2.618030877783894539e-03 3.057529330253601074e-01 -1.142574027180671692e-01 6.999939680099487305e-02 1.290947347879409790e-01 -3.176389634609222412e-01 2.039976790547370911e-02 1.706275343894958496e-01 1.155581232160329819e-02 -3.254434764385223389e-01
-7.021280378103256226e-02 -1.296076625585556030e-01 -3.673901408910751343e-02 -1.838876493275165558e-02 -2.771515250205993652e-01 4.837092943489551544e-03 8.350207656621932983e-02 -3.423056304454803467e-01 1.280564069747924805e-01 -2.452670931816101074e-01 2.684566676616668701e-01 -4.867349937558174133e-02 -1.064294725656509399e-01 -5.997132137417793274e-02 -2.962170541286468506e-01 2.242537401616573334e-02 -7.371428608894348145e-02 1.756356358528137207e-01 -1.279672384262084961e-01 -1.703736037015914917e-01 1.349402964115142822e-01 -2.168577015399932861e-01 -1.224170252680778503e-01 -1.108144372701644897e-01 -2.021909356117248535e-01 2.172789536416530609e-02 -1.604772061109542847e-01 -1.770442128181457520e-01 -4.401345178484916687e-02 -3.632270097732543945e-01 -2.441000789403915405e-01 2.352553904056549072e-01
-3.054363429546356201e-01 -1.526172757148742676e-01 -2.937382161617279053e-01 -8.901483565568923950e-02 -3.438044488430023193e-01 -1.936751306056976318e-01 2.679827511310577393e-01 -1.840370595455169678e-01 1.549707055091857910e-01 -1.610760688781738281e-01 9.155612438917160034e-02 2.480491995811462402e-02 4.335807263851165771e-02 1.590615324676036835e-02 3.562919422984123230e-02 -1.894323974847793579e-01 5.353242158889770508e-02 3.680581226944923401e-02 2.409522794187068939e-02 -3.091164827346801758e-01 7.027343963272869587e-04 1.264397948980331421e-01 6.405905634164810181e-02 3.287407457828521729e-01 -9.306484460830688477e-02 -1.817988157272338867e-01 -2.457109242677688599e-01 5.034182593226432800e-02 1.016720384359359741e-01 -1.473033726215362549e-01 -5.925818160176277161e-02 -2.467506974935531616e-01
-2.506058216094970703e-01 -2.293022572994232178e-01 3.558894991874694824e-02 -1.098868474364280701e-01 -3.643378913402557373e-01 1.982332393527030945e-02 4.028345271944999695e-02 -1.834404468536376953e-01 -3.445101901888847351e-02 -1.419600993394851685e-01 -1.594563275575637817e-01 1.570767164230346680e-01 6.608413904905319214e-02 6.771453469991683960e-02 -2.951250970363616943e-01 1.259045153856277466e-01 -3.613616805523633957e-03 3.920575231313705444e-02 7.502947002649307251e-02 -2.197961807250976562e-01 3.541475534439086914e-01 -1.519448310136795044e-01 1.603138446807861328e-01 1.018600421957671642e-03 -3.844712972640991211e-01 -1.647603362798690796e-01 1.275158077478408813e-01 -1.890919655561447144e-01 2.216348648071289062e-01 -1.026207730174064636e-01 2.395410649478435516e-02 5.117506906390190125e-02
5.914867296814918518e-02 -6.474578753113746643e-03 -1.443953663110733032e-01 9.574465453624725342e-02 -1.071799769997596741e-01 2.203471772372722626e-02 -2.334160506725311279e-01 1.586549878120422363e-01 8.159495890140533447e-02 -3.570878803730010986e-01 1.434144228696823120e-01 -2.880117297172546387e-01 1.159521043300628662e-01 -5.643140152096748352e-02 -9.390185028314590454e-02 6.126601621508598328e-02 6.816325336694717407e-02 -5.397713929414749146e-02 9.243742376565933228e-02 -1.695846579968929291e-02 5.028515458106994629e-01 -4.202542826533317566e-03 2.642852999269962311e-02 2.178070843219757080e-01 -3.923284411430358887e-01 -2.103981524705886841e-01 2.310537993907928467e-01 3.376045450568199158e-02 2.361424732953310013e-03 -1.602478623390197754e-01 6.727144122123718262e-02 -8.714121580123901367e-02
-9.025531262159347534e-02 4.538304358720779419e-02 -2.091093659400939941e-01 -9.101539105176925659e-02 -2.162976861000061035e-01 6.888463348150253296e-02 -1.263724714517593384e-01 -3.240994215011596680e-01 7.535108178853988647e-02 -9.106121025979518890e-03 1.848505139350891113e-01 -1.163582056760787964e-01 1.593259871006011963e-01 1.638973690569400787e-02 -1.212816610932350159e-01 -8.871074020862579346e-02 3.682588338851928711e-01 -3.547073900699615479e-02 -1.377227529883384705e-02 -1.283146589994430542e-01 2.461684346199035645e-01 -7.780702412128448486e-02 -1.225564405322074890e-01 1.186210215091705322e-01 -2.689317464828491211e-01 -2.454134225845336914e-01 1.156287565827369690e-01 -4.848074018955230713e-01 6.283739930950105190e-04 1.490028947591781616e-01 8.947155624628067017e-02 -5.570575594902038574e-02
-1.220746338367462158e-01 -1.418225914239883423e-01 -1.480031013488769531e-01 -1.629075706005096436e-01 -2.891244292259216309e-01 -1.408375352621078491e-01 2.854697704315185547e-01 -1.652710437774658203e-01 2.733173966407775879e-01 -3.046642541885375977e-01 -5.924440920352935791e-02 -3.037742376327514648e-01 3.179007023572921753e-02 3.481616824865341187e-02 -3.016984462738037109e-01 2.594244293868541718e-02 9.549599140882492065e-02 4.598713479936122894e-03 7.226981967687606812e-02 9.493933618068695068e-02 -6.943082809448242188e-02 7.647423446178436279e-02 -1.838309168815612793e-01 -9.117832779884338379e-02 -3.309660553932189941e-01 -9.774591028690338135e-02 2.201028764247894287e-01 -6.812627613544464111e-02 1.703066527843475342e-01 1.589233726263046265e-01 2.972357161343097687e-02 -2.088028192520141602e-01
1.910321712493896484e-01 -6.355612725019454956e-02 -1.156005933880805969e-01 -1.050173304975032806e-02 -4.996075630187988281e-01 1.859691888093948364e-01 -5.577585846185684204e-02 -2.251349091529846191e-01 3.413240425288677216e-03 -1.615094989538192749e-01 2.406136244535446167e-01 -5.961918830871582031e-02 1.483335942029953003e-01 2.231212854385375977e-01 2.000363469123840332e-01 1.300367861986160278e-01 -1.150150969624519348e-01 -3.915187716484069824e-02 3.340110182762145996e-02 2.159549742937088013e-01 3.590330779552459717e-01 1.071847304701805115e-01 -2.228797972202301025e-02 8.410428464412689209e-02 -2.944820821285247803e-01 1.412728615105152130e-02 9.013262391090393066e-02 -1.236064136028289795e-01 1.337328702211380005e-01 -7.294564694166183472e-02 -1.008454337716102600e-01 -1.938400119543075562e-01
-3.415349125862121582e-01 -1.210881024599075317e-01 4.549060389399528503e-02 -5.358815938234329224e-02 -1.966672241687774658e-01 -9.145858138799667358e-02 8.308508992195129395e-02 2.350630611181259155e-02 -3.445791825652122498e-02 -1.131386533379554749e-01 2.514700889587402344e-01 -2.294221520423889160e-01 2.086248546838760376e-01 2.581099048256874084e-02 1.517881080508232117e-02 -1.742848753929138184e-01 -6.511108577251434326e-02 -2.872590422630310059e-01 3.583156764507293701e-01 -3.243266642093658447e-01 1.801751106977462769e-01 1.930036246776580811e-01 2.363237142562866211e-01 2.589138410985469818e-02 -2.101322412490844727e-01 -2.359151653945446014e-02 1.737990379333496094e-01 -1.381189227104187012e-01 -1.503944098949432373e-01 1.103999987244606018e-01 -1.709033250808715820e-01 -4.376139026135206223e-03
-1.876531392335891724e-01 -1.508081704378128052e-01 6.743897497653961182e-02 1.178998947143554688e-01 -2.954006791114807129e-01 -7.608019560575485229e-02 -2.526679337024688721e-01 1.077494695782661438e-01 1.759402453899383545e-01 -2.243479937314987183e-01 3.547330498695373535e-01 -3.308030068874359131e-01 1.289777010679244995e-01 -2.962153851985931396e-01 -1.704728454351425171e-01 -2.181950807571411133e-01 -1.028474047780036926e-01 -2.165130525827407837e-01 1.333893537521362305e-01 -1.529022157192230225e-01 4.936717450618743896e-02 1.737338118255138397e-02 1.206894069910049438e-01 4.078203067183494568e-02 -1.433060169219970703e-01 8.708448708057403564e-02 1.718825101852416992e-01 -1.286585181951522827e-01 7.958072423934936523e-02 3.192691877484321594e-02 -2.326300889253616333e-01 6.488773971796035767e-02
-3.337780237197875977e-01 1.880376935005187988e-01 -1.544355154037475586e-01 1.103139668703079224e-01 -3.868811130523681641e-01 1.408623624593019485e-02 3.551670536398887634e-02 -1.317757368087768555e-01 9.344138205051422119e-02 -3.922972455620765686e-02 1.007552295923233032e-01 -5.310484394431114197e-02 -3.298624604940414429e-02 -1.378002017736434937e-01 -1.331230998039245605e-01 1.306046396493911743e-01 -3.095311522483825684e-01 1.459237001836299896e-02 3.002529442310333252e-01 -4.844818636775016785e-02 1.723859691992402077e-03 3.572047501802444458e-02 1.123638525605201721e-01 -1.359924394637346268e-02 -4.230571389198303223e-01 -2.032812684774398804e-01 -4.754437506198883057e-02 -1.085641682147979736e-01 2.726128101348876953e-01 -2.118549793958663940e-01 -4.705922678112983704e-03 -1.201406195759773254e-01
-2.252493351697921753e-01 -1.555407643318176270e-01 -1.007945239543914795e-01 -6.926158070564270020e-02 -3.771484792232513428e-01 1.275237947702407837e-01 -4.795270040631294250e-02 -3.893359005451202393e-02 1.063701882958412170e-01 -1.796612441539764404e-01 -9.944415837526321411e-02 8.515305817127227783e-02 1.682858169078826904e-01 -1.937464997172355652e-02 -2.280980795621871948e-01 -7.190067321062088013e-02 -1.379867196083068848e-01 -9.335194528102874756e-02 7.423857599496841431e-02 -3.662501871585845947e-01 2.518271207809448242e-01 -2.234152406454086304e-01 1.948756277561187744e-01 8.519802242517471313e-02 -2.460531890392303467e-01 -2.365537732839584351e-01 1.714463084936141968e-01 -2.731240391731262207e-01 1.732397079467773438e-01 -1.187266483902931213e-01 4.681432992219924927e-02 9.168291091918945312e-02
-9.759686142206192017e-02 3.322588512673974037e-03 2.832767367362976074e-02 2.303618751466274261e-02 -4.280998408794403076e-01 -2.222453430294990540e-02 2.507136166095733643e-01 -3.853227943181991577e-02 3.947217389941215515e-02 -2.911319732666015625e-01 2.649721205234527588e-01 -8.647518604993820190e-02 -1.331506967544555664e-01 -1.786484867334365845e-01 1.162540167570114136e-01 8.952862769365310669e-02 2.496671229600906372e-01 -5.216003209352493286e-02 -2.634700834751129150e-01 -1.667480170726776123e-01 1.435813903808593750e-01 -2.494694292545318604e-01 9.419944137334823608e-03 1.200068369507789612e-01 -1.368452161550521851e-01 -8.186276257038116455e-02 2.620229125022888184e-01 1.303364336490631104e-01 -2.242196910083293915e-02 2.631583064794540405e-02 -3.652098178863525391e-01 2.417558804154396057e-02
-1.968961507081985474e-01 -2.582173645496368408e-01 -1.953583955764770508e-01 1.665851622819900513e-01 -4.042878746986389160e-01 9.683473408222198486e-02 1.358227152377367020e-02 1.829932928085327148e-01 1.080083288252353668e-02 -1.954271197319030762e-01 1.323743313550949097e-01 9.051112830638885498e-02 -2.220708280801773071e-01 -1.605602800846099854e-01 -1.345519423484802246e-01 1.595278382301330566e-01 3.853499889373779297e-02 7.351706922054290771e-02 -2.341536283493041992e-01 3.911024332046508789e-02 1.891354620456695557e-01 -1.149848029017448425e-01 2.312531024217605591e-01 1.605896204710006714e-01 -2.247888594865798950e-01 -2.228528112173080444e-01 7.680061459541320801e-02 -1.949003338813781738e-01 2.604168057441711426e-01 -8.543032407760620117e-02 6.404358148574829102e-02 -1.570630371570587158e-01
-2.086337953805923462e-01 -7.726429402828216553e-02 -1.234243959188461304e-01 -1.459870580583810806e-02 -4.120161235332489014e-01 -1.111296340823173523e-01 7.205554097890853882e-02 -4.869690909981727600e-02 2.119908668100833893e-02 -1.988783031702041626e-01 -1.858504414558410645e-01 1.299278736114501953e-01 -1.644859462976455688e-01 -1.355353277176618576e-02 -1.741608083248138428e-01 -5.315673537552356720e-03 2.819836884737014771e-02 1.224022917449474335e-02 1.268987804651260376e-01 -1.009122654795646667e-01 4.566760063171386719e-01 -4.658657684922218323e-02 2.547297179698944092e-01 -5.132262408733367920e-02 -2.818699777126312256e-01 -3.288797140121459961e-01 1.315545886754989624e-01 -1.822320520877838135e-01 1.304159462451934814e-01 -1.520505398511886597e-01 1.018047779798507690e-01 4.760492593050003052e-02
-1.030148193240165710e-01 2.066596038639545441e-02 -8.983398228883743286e-02 -2.695235423743724823e-02 -3.754894435405731201e-01 -8.004412800073623657e-02 4.102794453501701355e-02 -6.287735700607299805e-02 -1.102763861417770386e-01 -3.397309780120849609e-01 8.154036849737167358e-02 1.688719987869262695e-01 3.986530750989913940e-02 6.563483178615570068e-02 5.546171218156814575e-02 -2.498507685959339142e-02 2.823601961135864258e-01 4.195301607251167297e-02 3.802246227860450745e-02 -2.672077417373657227e-01 1.598709374666213989e-01 -4.520926997065544128e-02 5.625614523887634277e-02 1.588096767663955688e-01 -2.991793453693389893e-01 -2.775000929832458496e-01 -2.623565793037414551e-01 -1.514189876616001129e-02 2.858617603778839111e-01 -3.339382708072662354e-01 3.538496419787406921e-02 -1.200266182422637939e-01
-3.458136022090911865e-01 1.611638963222503662e-01 -5.587717890739440918e-02 -1.518038958311080933e-01 -2.698215842247009277e-01 1.027726680040359497e-01 2.321922220289707184e-03 -2.248084545135498047e-01 -3.623679652810096741e-02 -2.498243004083633423e-01 -8.926335722208023071e-02 1.095956340432167053e-01 1.124135553836822510e-01 -2.300637066364288330e-01 -2.038991153240203857e-01 6.655222177505493164e-02 -1.378379017114639282e-01 7.270255684852600098e-02 7.954032719135284424e-02 -1.238626465201377869e-01 3.383239209651947021e-01 3.603442758321762085e-02 2.285939753055572510e-01 3.247397765517234802e-02 -3.894853889942169189e-01 -2.321385145187377930e-01 1.194091588258743286e-01 -1.599409133195877075e-01 5.356433335691690445e-03 1.550346463918685913e-01 8.493581414222717285e-02 -8.577693998813629150e-02
-2.503466308116912842e-01 -7.268703728914260864e-02 -7.392724510282278061e-03 -5.989040434360504150e-02 -5.027829408645629883e-01 3.109605610370635986e-01 -3.805369371548295021e-03 -2.194199115037918091e-01 2.462134137749671936e-02 5.911450833082199097e-02 -2.094519510865211487e-02 -2.495433092117309570e-01 -5.136689916253089905e-02 -1.251023635268211365e-02 -1.047886088490486145e-01 2.220547497272491455e-01 2.388395220041275024e-01 -9.080877900123596191e-02 1.496061682701110840e-01 5.388991534709930420e-02 3.105382323265075684e-01 1.398981064558029175e-01 -8.648312836885452271e-02 1.352089792490005493e-01 -1.207844018936157227e-01 9.235439449548721313e-02 1.216016411781311035e-01 6.697824597358703613e-02 1.334901601076126099e-01 2.649055980145931244e-02 -3.242808282375335693e-01 -4.945881292223930359e-02
-3.041745722293853760e-01 -2.119963318109512329e-01 5.412302166223526001e-02 -2.053495123982429504e-02 -7.650685310363769531e-02 -8.972785621881484985e-02 9.588845819234848022e-02 -1.435939371585845947e-01 3.872647136449813843e-02 4.271682351827621460e-02 2.689132392406463623e-01 2.361079119145870209e-02 1.979492790997028351e-02 5.527750402688980103e-02 -5.157621204853057861e-02 -5.267444849014282227e-01 2.651967108249664307e-01 1.400513499975204468e-01 -9.331254661083221436e-02 -2.601030096411705017e-02 1.942497342824935913e-01 6.296861171722412109e-02 -1.109471395611763000e-01 1.507305800914764404e-01 -2.672579288482666016e-01 -2.678657472133636475e-01 2.873352468013763428e-01 -1.047385558485984802e-01 4.320126026868820190e-02 -5.340982973575592041e-02 -1.933443993330001831e-01 2.892507240176200867e-02
-2.844765782356262207e-01 -7.961065322160720825e-02 -1.046559028327465057e-02 -1.423873603343963623e-01 -4.324073195457458496e-01 -1.744875013828277588e-01 8.629925549030303955e-02 -2.299122214317321777e-01 3.991980105638504028e-02 -2.392615973949432373e-01 -2.201728224754333496e-01 5.623808875679969788e-02 -7.042874395847320557e-02 -2.014527469873428345e-01 -1.234043389558792114e-01 2.107504010200500488e-02 -1.936853229999542236e-01 -6.579288840293884277e-02 -2.898773178458213806e-02 1.319452822208404541e-01 3.064928948879241943e-01 2.149805575609207153e-01 2.136674821376800537e-01 -4.468566551804542542e-02 -2.540374994277954102e-01 -1.805630922317504883e-01 1.837094500660896301e-02 -8.434730768203735352e-02 2.009570300579071045e-01 2.148018777370452881e-01 -4.657997190952301025e-02 4.179321974515914917e-02
-2.858726680278778076e-01 -1.244262754917144775e-01 9.887348860502243042e-03 -3.293466567993164062e-02 -2.897273898124694824e-01 2.022924423217773438e-01 3.161447942256927490e-01 1.005303263664245605e-01 4.803774878382682800e-02 -7.511302083730697632e-02 1.796532794833183289e-02 -2.410934716463088989e-01 -2.546455264091491699e-01 -1.997608691453933716e-01 -2.475015446543693542e-02 -2.378734797239303589e-01 1.111519113183021545e-01 -3.940567746758460999e-02 -1.369921267032623291e-01 -6.790585815906524658e-02 2.011269927024841309e-01 -8.021952584385871887e-03 -2.506802044808864594e-02 2.358559370040893555e-01 -3.560355305671691895e-01 6.585664115846157074e-03 1.543473303318023682e-01 1.614109613001346588e-02 -8.352796733379364014e-02 7.494686543941497803e-02 -3.701574504375457764e-01 6.159516796469688416e-02
-1.891498416662216187e-01 -1.312506943941116333e-01 -1.175189539790153503e-01 2.214482426643371582e-02 -2.301801741123199463e-01 -6.209513917565345764e-02 1.639289408922195435e-01 -1.717347055673599243e-01 -5.390664190053939819e-02 -4.030032157897949219e-01 7.959754019975662231e-02 9.920785576105117798e-02 -7.173871248960494995e-02 -1.511360052973031998e-02 3.398528322577476501e-02 -1.068229377269744873e-01 1.272374540567398071e-01 1.505615655332803726e-03 7.099573500454425812e-03 -5.937812924385070801e-01 7.008715718984603882e-02 1.716578006744384766e-01 -7.805526256561279297e-02 3.359799683094024658e-01 -2.146392762660980225e-01 -1.541552990674972534e-01 -9.929701685905456543e-02 5.919679254293441772e-02 1.912303455173969269e-02 -7.842730730772018433e-02 -2.652350440621376038e-02 -8.639290183782577515e-02
-1.147408038377761841e-01 3.238931298255920410e-02 -6.049029529094696045e-02 -3.982495144009590149e-02 -3.874759376049041748e-01 3.952757641673088074e-02 -7.048044935800135136e-04 4.626522585749626160e-02 -1.672352850437164307e-01 -9.894936531782150269e-02 9.182426333427429199e-02 -7.955724000930786133e-02 9.269603341817855835e-02 -3.886314928531646729e-01 1.370479911565780640e-01 -3.035133518278598785e-02 4.347722232341766357e-01 -3.007394373416900635e-01 -1.893113702535629272e-01 8.774570375680923462e-02 2.445811480283737183e-01 4.978430923074483871e-03 1.143322139978408813e-01 1.287217438220977783e-01 -2.214873284101486206e-01 -1.466039270162582397e-01 1.093049123883247375e-01 -1.045381650328636169e-01 2.786787785589694977e-02 -1.916283667087554932e-01 -1.996942311525344849e-01 -1.074868068099021912e-01
-2.376103848218917847e-01 -1.559727042913436890e-01 -5.323470383882522583e-02 1.313983798027038574e-01 -3.655393123626708984e-01 -1.635271161794662476e-01 5.821061879396438599e-02 -4.151579737663269043e-01 1.987535506486892700e-01 -1.611426472663879395e-01 2.001950740814208984e-01 -3.122392296791076660e-01 -1.048413515090942383e-01 1.916433423757553101e-01 6.409319490194320679e-02 -9.720039367675781250e-02 -1.094662025570869446e-01 -8.274663239717483521e-02 -4.798469692468643188e-02 -2.725067734718322754e-01 1.142523214221000671e-01 -2.845415286719799042e-02 1.140662953257560730e-01 -2.306119650602340698e-01 -6.271318346261978149e-02 1.350064016878604889e-02 1.762300729751586914e-02 9.009289741516113281e-02 -1.665678173303604126e-01 -1.708767861127853394e-01 -2.028573602437973022e-01 -1.122838482260704041e-01
-2.165532112121582031e-01 -2.186820805072784424e-01 -1.610770374536514282e-01 -1.089279279112815857e-01 -3.723216950893402100e-01 -2.445853650569915771e-01 2.991851866245269775e-01 -3.445152342319488525e-01 5.438050255179405212e-02 -6.100886035710573196e-03 -1.229525730013847351e-01 -2.296702712774276733e-01 1.958771049976348877e-01 3.469556868076324463e-01 -1.948536634445190430e-01 7.068003714084625244e-02 -3.191621601581573486e-02 -7.564251869916915894e-02 8.087411522865295410e-02 1.041115745902061462e-01 2.292139455676078796e-02 -1.353983879089355469e-01 5.869393236935138702e-03 -1.625472307205200195e-01 -1.540817320346832275e-01 -8.736126124858856201e-02 2.003822028636932373e-01 2.990037202835083008e-02 -8.033157885074615479e-02 -1.232175976037979126e-01 -1.539624929428100586e-01 -3.254259377717971802e-02
-1.205113232135772705e-01 -1.334294527769088745e-01 -1.386271119117736816e-01 -3.676250278949737549e-01 -1.951326578855514526e-01 7.057794183492660522e-02 -1.054338365793228149e-01 -3.337758779525756836e-02 -1.724283844232559204e-01 -3.799266219139099121e-01 7.768650352954864502e-02 -7.178737968206405640e-02 -1.749048084020614624e-01 -7.482086867094039917e-02 -3.596711531281471252e-02 -1.311848014593124390e-01 -2.063062340021133423e-01 1.881437897682189941e-01 2.251755148172378540e-01 -9.957318753004074097e-02 1.075126305222511292e-01 -2.605768144130706787e-01 5.133891478180885315e-02 1.937217712402343750e-01 -3.797587156295776367e-01 -1.417361944913864136e-01 4.716887138783931732e-03 3.496738523244857788e-02 9.357110410928726196e-02 -8.510684221982955933e-02 -7.472205907106399536e-02 2.696798145771026611e-01
-2.030202001333236694e-01 -8.396336436271667480e-02 1.020648032426834106e-01 3.283108472824096680e-01 -2.295742332935333252e-01 -1.904148310422897339e-01 -2.538697421550750732e-02 -3.838083148002624512e-01 7.887630164623260498e-02 -2.888936102390289307e-01 8.807864040136337280e-02 -2.628990113735198975e-01 6.105258315801620483e-02 -2.667437866330146790e-02 -1.556268036365509033e-01 8.734457194805145264e-02 1.359657496213912964e-01 -1.212820038199424744e-01 -1.958697289228439331e-01 -1.669759750366210938e-01 -1.192303076386451721e-01 1.792712882161140442e-02 8.565796166658401489e-02 -2.161978185176849365e-02 -3.388539552688598633e-01 -2.959266006946563721e-01 -1.098280921578407288e-01 -2.614622004330158234e-02 -6.483453512191772461e-02 -5.044302344322204590e-02 -5.129506438970565796e-02 2.178675085306167603e-01
-1.075560376048088074e-01 -1.638670414686203003e-01 -6.910028308629989624e-02 1.277936398983001709e-01 -4.880389869213104248e-01 1.673661917448043823e-01 1.340181380510330200e-01 -5.111310631036758423e-03 -1.113581731915473938e-01 -1.749714165925979614e-01 -1.227314546704292297e-01 3.081407397985458374e-02 -1.869094371795654297e-01 -3.677637502551078796e-02 -1.860557943582534790e-01 5.444908142089843750e-02 1.356494724750518799e-01 5.102897807955741882e-02 -9.843840450048446655e-02 5.301423743367195129e-02 2.285891175270080566e-01 -2.907705903053283691e-01 9.553096443414688110e-02 2.432867586612701416e-01 -4.456617832183837891e-01 2.338728401809930801e-03 9.553757309913635254e-02 -1.329728215932846069e-01 2.113284021615982056e-01 -1.105388402938842773e-01 4.343314841389656067e-02 -2.410408295691013336e-02
5.462478101253509521e-02 8.228150755167007446e-02 -1.683263927698135376e-01 -1.078141182661056519e-01 -4.921447634696960449e-01 -2.936889603734016418e-02 -4.515862837433815002e-02 -3.134200572967529297e-01 -1.625302433967590332e-01 -2.516919001936912537e-02 3.415770456194877625e-02 4.273165762424468994e-02 -2.220427393913269043e-01 -3.631591331213712692e-03 -1.488828212022781372e-01 -1.440595742315053940e-02 1.841692924499511719e-01 -2.339264564216136932e-02 -1.296631991863250732e-01 9.772315621376037598e-03 7.205069810152053833e-02 -2.441971004009246826e-01 6.709907203912734985e-02 1.676743328571319580e-01 -2.706273496150970459e-01 -3.009135723114013672e-01 1.126986443996429443e-01 -1.513167470693588257e-01 1.105843633413314819e-01 2.474592179059982300e-01 -9.309763461351394653e-02 -2.736486196517944336e-01
-2.647287249565124512e-01 1.103647872805595398e-01 5.375366657972335815e-02 -5.430605635046958923e-02 -2.803319394588470459e-01 -3.859388083219528198e-02 -3.800795227289199829e-02 -1.157726198434829712e-01 -1.714818328619003296e-01 -4.286985397338867188e-01 -6.125617027282714844e-02 -1.612151563167572021e-01 7.117082923650741577e-02 -1.296458393335342407e-01 -5.869976431131362915e-02 -1.215471252799034119e-01 -9.925679117441177368e-02 3.334847837686538696e-02 1.357129067182540894e-01 -3.353668004274368286e-02 -1.329103112220764160e-01 -3.038221411406993866e-02 9.885133057832717896e-02 3.349124789237976074e-01 -2.018833458423614502e-01 2.082935869693756104e-01 2.018367685377597809e-02 -3.599117398262023926e-01 -1.444198787212371826e-01 2.784164622426033020e-02 -2.943808734416961670e-01 2.013462185859680176e-01
2.109414935111999512e-01 -1.420488357543945312e-01 -1.056699007749557495e-01 1.899325698614120483e-01 -4.267413318157196045e-01 -1.383684724569320679e-01 1.010314896702766418e-01 -2.213283628225326538e-01 -2.785649616271257401e-03 -1.814523935317993164e-01 -9.582604467868804932e-02 -8.376602828502655029e-02 4.799459595233201981e-03 2.441297098994255066e-02 1.063471361994743347e-01 -5.003913119435310364e-02 1.738315969705581665e-01 2.864019013941287994e-03 -6.104280799627304077e-02 5.309593677520751953e-02 3.358035907149314880e-02 4.343541339039802551e-02 2.031672596931457520e-01 3.094736635684967041e-01 -4.830599129199981689e-01 -2.426314353942871094e-02 9.213425964117050171e-02 3.026503026485443115e-01 -2.128219157457351685e-01 -1.996763516217470169e-03 -4.919468238949775696e-02 7.414734363555908203e-02
-1.809056848287582397e-01 1.147164925932884216e-01 -1.125323250889778137e-01 -7.997788488864898682e-02 -3.551024794578552246e-01 -1.630528867244720459e-01 -8.515894412994384766e-02 7.883366197347640991e-02 -3.717115893959999084e-02 -3.880024254322052002e-01 2.239571511745452881e-02 -3.795881196856498718e-02 3.455242514610290527e-02 1.076470613479614258e-01 -1.661960408091545105e-02 -5.282170772552490234e-01 3.250218927860260010e-02 -1.277020126581192017e-01 4.122630134224891663e-02 -1.123917326331138611e-01 6.300726532936096191e-02 -2.894498780369758606e-02 9.766893833875656128e-02 8.830511569976806641e-02 -1.413112729787826538e-01 -5.869701132178306580e-02 -3.248202204704284668e-01 -4.220336675643920898e-02 1.953605115413665771e-01 4.953469615429639816e-03 -1.006281226873397827e-01 -3.001683354377746582e-01
-1.516579836606979370e-01 -4.875740781426429749e-02 -1.280155479907989502e-01 -1.205025315284729004e-01 -3.143018484115600586e-02 2.807119861245155334e-02 1.385110914707183838e-01 -2.400485873222351074e-01 -6.014130264520645142e-02 -3.312756121158599854e-01 2.770282700657844543e-02 -2.151805907487869263e-01 1.285662502050399780e-01 1.622153818607330322e-01 -3.031364083290100098e-02 -1.169874295592308044e-01 1.130158379673957825e-01 -7.611472159624099731e-02 9.915880113840103149e-02 2.017116844654083252e-01 2.390221878886222839e-02 1.603100914508104324e-03 1.574702858924865723e-01 2.288598865270614624e-01 -3.927425146102905273e-01 1.272210329771041870e-01 -4.419769719243049622e-02 -4.538008943200111389e-02 3.808274865150451660e-01 -1.460134685039520264e-01 -2.334604412317276001e-01 -3.242208659648895264e-01
-2.505670785903930664e-01 -4.248990118503570557e-02 7.723204791545867920e-03 2.118384093046188354e-01 -9.065844863653182983e-02 -1.696457713842391968e-02 1.329379975795745850e-01 -8.265510201454162598e-02 4.446776583790779114e-02 -1.450097858905792236e-01 -1.132756844162940979e-01 -2.009198516607284546e-01 -1.050326451659202576e-01 -2.292067743837833405e-02 5.038235336542129517e-02 -5.617487058043479919e-02 1.596231907606124878e-01 -2.123352736234664917e-01 1.538941115140914917e-01 -3.145524114370346069e-02 3.523032069206237793e-01 2.173160165548324585e-01 2.049681842327117920e-01 -7.071744650602340698e-02 -4.254207611083984375e-01 8.324079960584640503e-02 1.240052580833435059e-01 -1.189375445246696472e-01 -1.713477373123168945e-01 2.909782230854034424e-01 -2.704176306724548340e-01 -2.140632122755050659e-01
-2.096786797046661377e-01 -5.312445014715194702e-02 -1.683660447597503662e-01 -3.380837142467498779e-01 -2.377078980207443237e-01 -2.440456487238407135e-02 -9.990774095058441162e-02 3.986645489931106567e-02 2.970577962696552277e-02 -9.915522485971450806e-02 1.615071743726730347e-01 -8.412501215934753418e-02 -2.119583263993263245e-02 -1.809674501419067383e-01 -1.547187715768814087e-01 -1.812285557389259338e-02 2.396973408758640289e-02 1.133484542369842529e-01 5.879467725753784180e-02 -6.587433069944381714e-02 2.403499558568000793e-03 1.581522971391677856e-01 3.103663921356201172e-01 -6.196286901831626892e-02 -3.595683574676513672e-01 -1.296339035034179688e-01 3.044634461402893066e-01 4.909852985292673111e-03 -1.619100868701934814e-01 -2.115949988365173340e-01 -4.277010560035705566e-01 -3.765193000435829163e-02
-1.858042776584625244e-01 -2.708983719348907471e-01 -1.344995796680450439e-01 -3.940033540129661560e-02 -4.264629483222961426e-01 -1.832318841479718685e-03 -1.333716213703155518e-01 -1.614457368850708008e-01 -2.048872858285903931e-01 -2.932191491127014160e-01 8.575227856636047363e-02 6.658135354518890381e-02 2.738390862941741943e-02 -1.358948275446891785e-02 1.050692051649093628e-01 -3.073717840015888214e-02 1.624735295772552490e-01 3.549011424183845520e-02 5.028591677546501160e-02 -2.577693760395050049e-01 1.135862171649932861e-01 -2.428979985415935516e-02 -3.064944967627525330e-02 5.564917623996734619e-02 -3.098195791244506836e-01 -2.562731504440307617e-01 -2.576405704021453857e-01 6.879848986864089966e-02 2.250796705484390259e-01 -1.768687516450881958e-01 2.436513602733612061e-01 -7.625970244407653809e-02
-2.564528882503509521e-01 1.204128637909889221e-01 1.585225015878677368e-02 3.974504768848419189e-02 -2.827584147453308105e-01 -6.858250498771667480e-02 1.153003126382827759e-01 -1.586318612098693848e-01 -1.454994529485702515e-01 3.608687222003936768e-02 4.052194952964782715e-01 -3.843073267489671707e-03 -1.581409722566604614e-01 1.336452066898345947e-01 -2.098345905542373657e-01 -1.960556209087371826e-01 2.728120386600494385e-01 -1.949521526694297791e-02 -2.075864225625991821e-01 3.484252840280532837e-02 2.190905362367630005e-01 -1.896618753671646118e-01 -1.242190003395080566e-01 1.991863995790481567e-01 -1.870417892932891846e-01 -1.581116467714309692e-01 3.198429644107818604e-01 -8.269789069890975952e-02 5.755337327718734741e-02 9.343209862709045410e-02 -1.928784996271133423e-01 7.875864952802658081e-02
-4.049641638994216919e-02 7.080896198749542236e-02 -4.181528463959693909e-02 7.900930196046829224e-02 -4.607209265232086182e-01 1.125341840088367462e-02 2.574585378170013428e-01 -2.934701554477214813e-02 -2.828734815120697021e-01 -1.593970954418182373e-01 -7.659846544265747070e-02 1.381155699491500854e-01 8.388024754822254181e-03 6.774493306875228882e-02 -2.365183830261230469e-01 -1.162169128656387329e-01 2.240963280200958252e-02 -9.811897575855255127e-02 -1.823964565992355347e-01 -3.234048932790756226e-02 6.967204064130783081e-02 -3.667617738246917725e-01 6.637766957283020020e-02 2.538232505321502686e-01 -2.884786725044250488e-01 -2.889951765537261963e-01 1.025628969073295593e-01 1.788420043885707855e-02 1.941300742328166962e-02 2.155793309211730957e-01 -1.374562680721282959e-01 -7.332273572683334351e-02
-2.233855128288269043e-01 -3.984553739428520203e-02 -1.805427968502044678e-01 -1.519626677036285400e-01 -4.347653388977050781e-01 -2.429047822952270508e-01 1.870065033435821533e-01 -2.614371478557586670e-01 1.944200992584228516e-01 -1.470306515693664551e-01 1.893306523561477661e-01 -1.956299841403961182e-01 3.744064364582300186e-03 -1.935168355703353882e-02 -6.825058907270431519e-02 -1.613768190145492554e-01 -4.609311465173959732e-03 4.617986455559730530e-02 1.657048910856246948e-01 -1.263163238763809204e-01 5.124241486191749573e-02 -2.477969042956829071e-02 -8.512704074382781982e-02 3.472770452499389648e-01 -8.497288823127746582e-02 -1.166037023067474365e-01 -2.313703894615173340e-01 2.021019607782363892e-01 1.168680191040039062e-01 -1.768431216478347778e-01 1.163882464170455933e-01 -1.628718525171279907e-01
-1.979585438966751099e-01 -4.548610374331474304e-02 -7.785402983427047729e-02 -1.659070104360580444e-01 -5.027714371681213379e-01 2.530981898307800293e-01 4.581456258893013000e-02 8.212061971426010132e-02 -1.828504204750061035e-01 -2.398085594177246094e-01 -3.747791349887847900e-01 -6.926426291465759277e-02 4.150210320949554443e-02 1.348445117473602295e-01 -1.378267407417297363e-01 -1.254312396049499512e-01 1.620186120271682739e-01 8.156237751245498657e-02 2.558855414390563965e-01 -2.635737359523773193e-01 1.564601436257362366e-02 1.229994595050811768e-01 -1.965809613466262817e-02 1.420929729938507080e-01 -1.378833800554275513e-01 -7.656308263540267944e-02 1.348665803670883179e-01 -1.509133726358413696e-01 1.689230501651763916e-01 8.334967307746410370e-03 -9.518826007843017578e-02 3.658008202910423279e-02
-1.054025590419769287e-01 -2.776573598384857178e-01 -1.901794224977493286e-01 -2.811671495437622070e-01 -4.397068619728088379e-01 3.503744304180145264e-02 -1.514953523874282837e-01 2.099001705646514893e-01 6.158805266022682190e-02 -1.870111227035522461e-01 2.188169024884700775e-02 3.270645439624786377e-02 -5.381411686539649963e-02 -2.088586613535881042e-02 -8.519818075001239777e-04 -1.733555048704147339e-01 -1.082491222769021988e-02 1.647389978170394897e-01 1.558892726898193359e-01 6.446841638535261154e-03 1.509087383747100830e-01 2.627293765544891357e-01 2.682549953460693359e-01 1.143402457237243652e-01 -2.354010939598083496e-01 -8.518023043870925903e-02 1.353555768728256226e-01 -5.953457672148942947e-03 -1.019041612744331360e-01 -1.953471004962921143e-01 -2.808685600757598877e-01 -1.562152653932571411e-01
-2.785850763320922852e-01 1.753154993057250977e-01 -2.395728677511215210e-01 -3.836155869066715240e-03 -5.054956674575805664e-01 -1.231143325567245483e-01 -1.549457013607025146e-01 -2.674815058708190918e-01 1.267251670360565186e-01 2.202933877706527710e-01 1.491043269634246826e-01 -3.728391975164413452e-02 3.162941634654998779e-01 -1.824253797531127930e-02 1.929562389850616455e-01 -5.192393064498901367e-02 -1.923827677965164185e-01 -1.676925718784332275e-01 4.480197280645370483e-02 -2.391709201037883759e-02 -9.095980785787105560e-03 5.757839605212211609e-02 1.225069537758827209e-02 1.487298160791397095e-01 -1.377310603857040405e-01 -1.869528740644454956e-01 1.649154573678970337e-01 -1.099407672882080078e-01 1.111123710870742798e-01 2.804215997457504272e-02 -9.119144082069396973e-02 -1.773707419633865356e-01
2.009305916726589203e-02 -1.066999286413192749e-01 1.101371124386787415e-01 -7.437567226588726044e-03 -4.520541131496429443e-01 1.495434939861297607e-01 1.210574880242347717e-01 -5.295196548104286194e-02 1.017599180340766907e-02 -1.891640424728393555e-01 1.529595106840133667e-01 -1.171437427401542664e-01 -2.137480527162551880e-01 -9.342598170042037964e-02 2.489771991968154907e-01 -7.487482577562332153e-02 2.084759920835494995e-01 -1.015409380197525024e-01 -4.783479124307632446e-02 1.297905445098876953e-01 4.225133359432220459e-01 1.382752973586320877e-02 2.114318162202835083e-01 -3.660083189606666565e-02 -3.642481267452239990e-01 -1.283412873744964600e-01 1.931952089071273804e-01 -1.470348387956619263e-01 -1.404735539108514786e-02 -8.174819499254226685e-02 -5.717827379703521729e-02 1.446826159954071045e-01
-2.052892744541168213e-01 -1.559968944638967514e-02 -2.282892167568206787e-01 -1.780145168304443359e-01 -1.649659574031829834e-01 -1.906104683876037598e-01 -3.192677348852157593e-02 -8.639044314622879028e-02 -2.667420171201229095e-02 -1.478489041328430176e-01 -5.251846089959144592e-02 4.724445939064025879e-02 -4.035172984004020691e-02 8.948883414268493652e-02 -7.529168855398893356e-03 -2.413599044084548950e-01 3.348625004291534424e-01 -1.279211044311523438e-02 2.397979795932769775e-01 -1.491882801055908203e-01 -2.677260711789131165e-02 1.066264882683753967e-01 6.922168284654617310e-02 8.431652933359146118e-02 -6.104373335838317871e-01 -2.231011539697647095e-01 -6.464153993874788284e-03 9.062501788139343262e-02 1.720905750989913940e-01 2.372436039149761200e-02 1.714168190956115723e-01 1.569785992614924908e-03
-7.026577740907669067e-02 -1.671013534069061279e-01 -3.154573217034339905e-02 -2.671438269317150116e-02 -4.066433310508728027e-01 -3.050091862678527832e-02 2.672897838056087494e-02 1.383085995912551880e-01 1.341710239648818970e-01 -2.085708677768707275e-01 1.855918616056442261e-01 2.087544500827789307e-01 -6.428599357604980469e-02 5.333335325121879578e-02 2.809807062149047852e-01 1.235911399126052856e-01 1.848322004079818726e-01 -2.418451160192489624e-01 -2.287803590297698975e-01 -2.874877676367759705e-02 1.668226569890975952e-01 1.134850904345512390e-01 1.100218594074249268e-01 2.542744278907775879e-01 -2.437386363744735718e-01 -4.629469662904739380e-02 1.356588304042816162e-01 -1.465272754430770874e-01 1.544146612286567688e-02 -1.125335469841957092e-01 -3.902947902679443359e-01 -9.286691993474960327e-02
-5.111689493060112000e-02 3.248672559857368469e-02 -3.031294234097003937e-02 -3.978393971920013428e-02 -2.976467907428741455e-01 -2.462971210479736328e-01 -7.133003324270248413e-02 -6.471184641122817993e-02 1.320750862360000610e-01 -2.403400391340255737e-01 5.337979272007942200e-02 1.876519620418548584e-02 9.292177110910415649e-02 2.153778821229934692e-01 4.615738242864608765e-02 -4.690024629235267639e-02 -1.444425433874130249e-01 1.600779034197330475e-02 1.159561946988105774e-01 1.991669237613677979e-01 1.727451682090759277e-01 -2.980410456657409668e-01 -7.686623185873031616e-02 2.791913449764251709e-01 -4.396721422672271729e-01 -3.256563842296600342e-01 -1.055641993880271912e-01 -1.091267466545104980e-01 8.261748403310775757e-02 -1.829984486103057861e-01 1.740560680627822876e-01 1.665927022695541382e-01
-1.077561229467391968e-01 -2.783449888229370117e-01 -3.634085506200790405e-02 4.721574112772941589e-02 -5.774928331375122070e-01 1.443514972925186157e-01 1.014495566487312317e-01 5.330457165837287903e-02 -2.628508508205413818e-01 -2.798353731632232666e-01 -1.634004060178995132e-03 -9.339386224746704102e-02 -1.127120107412338257e-01 -9.848476201295852661e-02 -8.103919774293899536e-02 -1.129224076867103577e-01 1.507583074271678925e-02 4.450929537415504456e-02 -6.818007677793502808e-02 1.537423729896545410e-01 2.657065689563751221e-01 -1.287358850240707397e-01 5.689639225602149963e-02 -4.586353898048400879e-02 -9.517263621091842651e-02 -3.769686222076416016e-01 1.195356473326683044e-01 -1.535916179418563843e-01 1.902035996317863464e-02 -9.258206188678741455e-02 -3.738542273640632629e-02 -1.402427703142166138e-01
-6.420841813087463379e-02 -1.153096705675125122e-01 -1.361113786697387695e-01 -1.469544717110693455e-03 -1.892774254083633423e-01 -7.136648148298263550e-02 -1.241823360323905945e-01 -4.257896449416875839e-03 -1.169595494866371155e-01 -1.089356243610382080e-01 1.765666604042053223e-01 -1.461133956909179688e-01 -7.887612283229827881e-02 6.882838904857635498e-02 -9.182997047901153564e-03 -2.802473604679107666e-01 2.812704443931579590e-01 3.033250011503696442e-02 -6.301069259643554688e-02 -1.329721063375473022e-01 6.540406495332717896e-02 8.004636503756046295e-03 -4.247896373271942139e-02 1.218996010720729828e-02 -6.335911750793457031e-01 -3.043919205665588379e-01 -1.527779847383499146e-01 -4.482370615005493164e-02 2.897956967353820801e-01 -4.663991928100585938e-02 1.567871719598770142e-01 -4.335518181324005127e-02
-1.971373558044433594e-01 -1.445160508155822754e-01 -2.201598733663558960e-01 -1.543676108121871948e-01 -3.228492438793182373e-01 4.523590952157974243e-02 -1.306101530790328979e-01 1.430561766028404236e-02 -1.010060235857963562e-01 -3.685806691646575928e-01 -4.510558396577835083e-02 -1.469140201807022095e-01 7.083484530448913574e-02 7.464906573295593262e-02 -1.899938136339187622e-01 8.981010317802429199e-02 -1.246501207351684570e-01 4.085544496774673462e-02 1.799761652946472168e-01 -1.183953359723091125e-01 2.706333436071872711e-02 -2.933102548122406006e-01 1.984635889530181885e-01 2.659406065940856934e-01 -3.858374953269958496e-01 5.847142636775970459e-02 1.540865600109100342e-01 -3.560385107994079590e-02 7.078309357166290283e-02 -1.833313256502151489e-01 9.288663417100906372e-02 1.869373321533203125e-01
4.715377464890480042e-02 1.166024804115295410e-02 5.996220186352729797e-02 1.499527692794799805e-01 -2.675500810146331787e-01 -3.888767659664154053e-01 1.163270398974418640e-01 1.208784803748130798e-01 -1.480132620781660080e-02 -5.930495634675025940e-02 2.444041073322296143e-01 -3.199065625667572021e-01 1.017220504581928253e-02 -6.445698440074920654e-02 1.561198383569717407e-01 -1.435030698776245117e-01 -5.019731353968381882e-03 7.493224740028381348e-02 4.884242638945579529e-02 -1.441055834293365479e-01 1.194390729069709778e-01 -2.527965605258941650e-01 1.941648572683334351e-01 -1.176954712718725204e-02 -4.334976077079772949e-01 -8.822066709399223328e-03 -3.117112629115581512e-02 -1.455682665109634399e-01 -7.410630583763122559e-02 5.416218563914299011e-02 -3.766693174839019775e-01 1.749362796545028687e-02
-3.504342734813690186e-01 6.483504083007574081e-03 -1.611586660146713257e-01 -2.286304086446762085e-01 -2.200086265802383423e-01 -1.377900242805480957e-01 2.012915611267089844e-01 -1.049135229550302029e-03 2.474858462810516357e-01 -2.837319076061248779e-01 1.610856801271438599e-01 5.242159217596054077e-02 1.193674728274345398e-01 -1.572030596435070038e-02 -2.894572354853153229e-02 -1.640511751174926758e-01 1.512027680873870850e-01 -8.689295500516891479e-03 8.527772873640060425e-02 -2.902220189571380615e-01 3.477017581462860107e-02 1.412218958139419556e-01 -8.769166469573974609e-02 2.298774123191833496e-01 -2.334061115980148315e-01 -2.347194254398345947e-01 -2.999186217784881592e-01 1.259135156869888306e-01 2.138166129589080811e-02 -1.742170006036758423e-01 -1.852230578660964966e-01 -4.106471687555313110e-02
8.723584003746509552e-03 -1.672397106885910034e-01 2.022394537925720215e-01 -6.490024924278259277e-02 -2.900660634040832520e-01 1.004120409488677979e-01 4.286632314324378967e-02 -3.037501871585845947e-01 3.127278387546539307e-02 -1.313503235578536987e-01 1.184133440256118774e-01 -1.033398732542991638e-01 7.509994506835937500e-02 1.411090604960918427e-02 1.188612580299377441e-01 -2.347414046525955200e-01 2.972742319107055664e-01 -8.501883596181869507e-02 2.781278220936655998e-03 1.181927099823951721e-01 4.356370568275451660e-01 -2.936554327607154846e-02 1.966377049684524536e-01 2.519873976707458496e-01 -1.872440725564956665e-01 9.436739236116409302e-02 1.976235024631023407e-02 -1.719204783439636230e-01 -2.514618933200836182e-01 -1.965738683938980103e-01 -1.556226462125778198e-01 -1.346400231122970581e-01
-1.101618856191635132e-01 -2.079635411500930786e-01 -1.831248104572296143e-01 9.252402931451797485e-02 -3.658710420131683350e-01 2.418562769889831543e-01 -6.818809360265731812e-02 -1.256288588047027588e-01 -7.053618133068084717e-02 -1.874914318323135376e-01 -2.081027626991271973e-01 7.302106916904449463e-02 -1.222902070730924606e-02 7.126265019178390503e-02 1.589329689741134644e-01 -5.612053722143173218e-02 1.177004724740982056e-01 1.819680333137512207e-01 2.734265327453613281e-01 -2.875220775604248047e-01 9.296134859323501587e-02 1.875702738761901855e-01 -1.890418082475662231e-01 2.341610938310623169e-01 -2.913810312747955322e-01 7.008960098028182983e-02 3.056237101554870605e-01 -8.634080737829208374e-02 1.597406417131423950e-01 -8.455836027860641479e-02 3.995693102478981018e-02 -5.998558551073074341e-02
-2.559693455696105957e-01 -1.105873882770538330e-01 -1.201969906687736511e-01 1.304204612970352173e-01 -1.831361502408981323e-01 -2.742901146411895752e-01 1.761764287948608398e-01 -1.130492240190505981e-01 2.636525928974151611e-01 -1.255036592483520508e-01 8.708648383617401123e-02 -1.057549640536308289e-01 1.371521502733230591e-01 5.264747142791748047e-02 -2.803615629673004150e-01 1.219959408044815063e-01 2.066599428653717041e-01 -2.238023430109024048e-01 3.179945647716522217e-01 -1.906725019216537476e-02 5.434789508581161499e-02 1.086177825927734375e-01 -1.443026512861251831e-01 3.130688369274139404e-01 -2.233224213123321533e-01 -1.038602739572525024e-01 -7.300786674022674561e-02 1.340750753879547119e-01 1.718950867652893066e-01 -1.443391293287277222e-01 -6.130881980061531067e-02 -2.304946482181549072e-01
-1.118945032358169556e-01 -2.194039970636367798e-01 -9.699345380067825317e-02 -3.829748556017875671e-02 -3.898312151432037354e-01 -1.139086484909057617e-01 -1.232929602265357971e-01 -1.966605186462402344e-01 -2.425601035356521606e-01 -1.349790245294570923e-01 1.557847857475280762e-01 -1.916420646011829376e-02 1.096227914094924927e-01 -5.813665315508842468e-02 -2.659718990325927734e-01 8.433922380208969116e-02 1.554074734449386597e-01 2.413730695843696594e-02 7.407244294881820679e-02 2.412943542003631592e-01 2.420251816511154175e-01 1.069243177771568298e-01 -3.725752830505371094e-01 -3.491761162877082825e-02 -3.051930069923400879e-01 -4.032771289348602295e-02 3.021222911775112152e-02 1.883812397718429565e-01 6.029845401644706726e-02 -7.933095842599868774e-02 -2.717476189136505127e-01 3.570927307009696960e-02
-2.295523732900619507e-01 -3.244372084736824036e-02 -1.982876062393188477e-01 -1.305398941040039062e-01 -3.284956812858581543e-01 -1.750866770744323730e-01 2.018084228038787842e-01 -1.290550976991653442e-01 -1.197108179330825806e-01 -2.679618000984191895e-01 7.651493698358535767e-02 -7.576017826795578003e-02 -1.075422018766403198e-01 6.772673130035400391e-02 -8.642958104610443115e-02 -2.041277736425399780e-01 -1.845607608556747437e-01 2.974503040313720703e-01 8.716748654842376709e-02 2.177376113831996918e-02 2.239333689212799072e-01 -8.338807523250579834e-02 3.171675801277160645e-01 3.169650733470916748e-01 -7.574175298213958740e-02 4.093568306416273117e-03 -3.585548326373100281e-02 1.738444417715072632e-01 2.383800446987152100e-01 3.265006095170974731e-02 1.183088123798370361e-01 -1.816767007112503052e-01
-2.683821693062782288e-02 -1.058094799518585205e-01 -3.656889125704765320e-02 9.714437276124954224e-02 -2.307428866624832153e-01 -2.427953481674194336e-01 4.062914103269577026e-02 -3.969097882509231567e-02 1.016212254762649536e-01 -2.501660883426666260e-01 -5.745534226298332214e-02 -6.894264370203018188e-02 8.450523018836975098e-02 2.596152126789093018e-01 7.769811898469924927e-02 -7.422161102294921875e-02 -1.524224281311035156e-01 1.544734090566635132e-01 2.149506211280822754e-01 2.226503342390060425e-01 2.592926025390625000e-01 -1.649441868066787720e-01 2.435551024973392487e-03 2.488611638545989990e-01 -3.692598044872283936e-01 -3.724613785743713379e-01 -4.473875090479850769e-02 -2.045281380414962769e-01 1.510680317878723145e-01 -6.745274364948272705e-02 6.715842336416244507e-02 2.116524726152420044e-01
-7.986468821763992310e-02 -1.052390858530998230e-01 -6.059736758470535278e-02 -1.637259721755981445e-01 -3.544908165931701660e-01 -2.012995481491088867e-01 1.573741249740123749e-02 -2.366989850997924805e-01 2.450148761272430420e-01 -2.574133574962615967e-01 5.091215949505567551e-03 3.426482900977134705e-02 1.309912651777267456e-01 2.311229854822158813e-01 -4.764950647950172424e-02 -7.542180269956588745e-02 2.148159891366958618e-01 -5.360651388764381409e-02 2.358807064592838287e-02 3.761186078190803528e-02 -3.064551576972007751e-02 -1.225619018077850342e-01 -5.055224522948265076e-02 -5.882697645574808121e-03 -3.562795221805572510e-01 -3.947104141116142273e-02 8.857113122940063477e-02 5.778282508254051208e-02 3.855321407318115234e-01 9.799658507108688354e-02 -9.510389715433120728e-02 -3.835079371929168701e-01
-2.140929102897644043e-01 -9.841415286064147949e-02 -7.788102328777313232e-02 3.094927407801151276e-02 -3.687565922737121582e-01 7.907213270664215088e-02 3.955580294132232666e-01 1.319237500429153442e-01 1.071500182151794434e-01 -9.789639711380004883e-02 3.835843503475189209e-02 6.356681883335113525e-02 -3.152814507484436035e-01 -1.785427033901214600e-01 9.065502136945724487e-02 -2.683898210525512695e-01 -4.744105041027069092e-02 4.385301098227500916e-02 4.974462091922760010e-02 -5.855461116880178452e-03 1.134326159954071045e-01 -4.188564792275428772e-02 -1.951820962131023407e-02 8.885724842548370361e-02 -4.211339056491851807e-01 1.727299094200134277e-01 1.342818289995193481e-01 -8.999899029731750488e-02 -1.852031052112579346e-01 2.343854606151580811e-01 -1.731861233711242676e-01 3.334706649184226990e-02
-2.154945135116577148e-01 1.166627183556556702e-01 -2.264343053102493286e-01 -2.062561362981796265e-01 -2.641854584217071533e-01 -2.701129913330078125e-01 2.973910868167877197e-01 -9.470123052597045898e-02 9.022841602563858032e-02 -1.204537451267242432e-01 9.073365479707717896e-02 -3.605489432811737061e-02 8.032789826393127441e-02 3.400124236941337585e-02 1.450633555650711060e-01 -9.501305222511291504e-02 6.489682197570800781e-02 1.203057467937469482e-01 1.218567118048667908e-01 -2.777910232543945312e-01 1.304998397827148438e-01 6.809592247009277344e-02 -4.605147615075111389e-02 2.144136726856231689e-01 -3.741330504417419434e-01 -8.213376998901367188e-02 -3.813915550708770752e-01 3.383160382509231567e-02 -3.578037396073341370e-02 -9.559708833694458008e-02 -7.252126187086105347e-02 -2.159708589315414429e-01
-9.684618562459945679e-02 -3.406932950019836426e-02 -1.449087751097977161e-03 -1.414331197738647461e-01 -3.377727568149566650e-01 -7.756286859512329102e-02 2.163419574499130249e-01 -4.838438238948583603e-03 -7.627643644809722900e-02 -2.006930559873580933e-01 5.249303579330444336e-02 -1.984223425388336182e-01 -1.312767863273620605e-01 -9.994524717330932617e-02 9.722369164228439331e-02 -8.051823824644088745e-02 2.282275855541229248e-01 9.005937725305557251e-02 -3.312560915946960449e-01 -3.190315887331962585e-02 2.974103987216949463e-01 -2.532737851142883301e-01 -1.984972320497035980e-02 7.507909089326858521e-02 -1.938097476959228516e-01 -5.701765418052673340e-03 2.752838730812072754e-01 1.221726648509502411e-02 7.020438462495803833e-02 3.735171630978584290e-02 -4.677595794200897217e-01 5.397777631878852844e-02
-2.158264517784118652e-01 4.706106707453727722e-02 -6.223701685667037964e-02 -1.777958869934082031e-01 -3.173259794712066650e-01 -5.146272853016853333e-02 9.075158089399337769e-02 -4.547638818621635437e-02 -9.166550636291503906e-02 -3.407504558563232422e-01 1.470087468624114990e-01 9.959814697504043579e-02 6.292724609375000000e-02 -3.514377400279045105e-02 1.387813389301300049e-01 8.507689461112022400e-03 1.445027142763137817e-01 -1.719272881746292114e-01 2.734448760747909546e-02 -4.954064488410949707e-01 1.226746514439582825e-01 2.974147498607635498e-01 -1.085266917943954468e-01 2.408920675516128540e-01 -2.561127543449401855e-01 -1.408576965332031250e-01 -1.398373395204544067e-01 7.184361666440963745e-02 5.813465267419815063e-02 -1.947639435529708862e-01 1.042153779417276382e-02 2.322386135347187519e-04
-1.762223243713378906e-01 -5.192619934678077698e-02 -2.770201563835144043e-01 -2.582672834396362305e-01 -4.207872748374938965e-01 2.336194813251495361e-01 -2.085888832807540894e-01 -2.148975580930709839e-01 -1.756042987108230591e-01 -1.660532504320144653e-01 -1.681493967771530151e-02 -1.619192361831665039e-01 1.074977964162826538e-01 -7.915162295103073120e-02 -9.441836178302764893e-02 3.542090207338333130e-02 -6.860636919736862183e-02 -1.583977229893207550e-02 2.729400694370269775e-01 1.661234349012374878e-01 8.508333563804626465e-02 1.198199018836021423e-02 5.109235271811485291e-02 1.830595582723617554e-01 -4.004534482955932617e-01 5.434020608663558960e-02 1.903292834758758545e-01 1.079257130622863770e-01 1.347415298223495483e-01 -2.282350137829780579e-02 6.139134988188743591e-03 9.009850025177001953e-02
-2.180008590221405029e-02 4.056304320693016052e-02 -1.222666129469871521e-01 -4.146760329604148865e-02 -3.441563546657562256e-01 -1.708355695009231567e-01 1.773425936698913574e-01 -2.033810913562774658e-01 2.077358961105346680e-01 -2.611404061317443848e-01 5.692281201481819153e-02 -2.851478457450866699e-01 -9.246658533811569214e-02 1.189581677317619324e-01 -2.754774093627929688e-01 6.152943894267082214e-02 -3.204883832950145006e-04 4.362969473004341125e-02 2.275185473263263702e-02 3.068971633911132812e-01 2.836132189258933067e-03 -6.146623194217681885e-02 2.135667251423001289e-03 4.703425616025924683e-02 -3.373572528362274170e-01 -4.103700816631317139e-02 -5.283617228269577026e-02 -1.710075885057449341e-01 3.379506468772888184e-01 2.814046144485473633e-01 9.759066998958587646e-02 -9.712366759777069092e-02
-1.206126138567924500e-01 -8.585976064205169678e-02 8.830751478672027588e-02 -1.285849958658218384e-01 -3.603510558605194092e-01 -4.575359821319580078e-02 1.667847037315368652e-01 -9.502759575843811035e-02 -1.516746729612350464e-01 -2.243154942989349365e-01 3.632601797580718994e-01 -2.157279551029205322e-01 -8.835684508085250854e-02 5.297410115599632263e-02 6.801886856555938721e-02 -3.972452878952026367e-02 3.767198622226715088e-01 -2.246078848838806152e-02 -1.314710229635238647e-01 -1.612556725740432739e-01 5.924516916275024414e-02 -2.277867943048477173e-01 1.765662580728530884e-01 -1.196137294173240662e-01 -1.718795895576477051e-01 -9.003120660781860352e-02 1.477415412664413452e-01 1.736626178026199341e-01 1.216710545122623444e-02 -1.535311620682477951e-02 -3.700610995292663574e-01 5.257356911897659302e-02
-3.021702468395233154e-01 1.475437134504318237e-01 -6.307625025510787964e-02 -8.305252343416213989e-02 -2.690261006355285645e-01 -3.261100500822067261e-02 8.637302555143833160e-03 -2.665675878524780273e-01 -1.252588033676147461e-01 -1.645525097846984863e-01 -5.702333897352218628e-02 1.603408604860305786e-01 1.097377985715866089e-01 -2.409487217664718628e-01 -1.195775046944618225e-01 1.527156233787536621e-01 -1.914691478013992310e-01 1.253427267074584961e-01 8.055710792541503906e-02 5.414986517280340195e-03 3.466940224170684814e-01 -6.509727984666824341e-02 2.180786728858947754e-01 1.122894734144210815e-01 -3.977001011371612549e-01 -2.554866969585418701e-01 2.776725776493549347e-02 -2.271039336919784546e-01 4.767237603664398193e-02 4.564522951841354370e-02 9.010343928821384907e-04 -1.685046255588531494e-01
-2.768794298171997070e-01 7.256830483675003052e-02 -1.588876992464065552e-01 7.396828383207321167e-02 -4.050058722496032715e-01 7.499808073043823242e-02 -1.027889773249626160e-01 -3.871798813343048096e-01 1.226697862148284912e-01 -1.249661371111869812e-01 1.851641759276390076e-02 -1.129401996731758118e-01 1.665415614843368530e-02 -1.026371344923973083e-01 3.446549177169799805e-02 2.221651747822761536e-02 -1.050525829195976257e-01 -6.318067666143178940e-03 2.023214250802993774e-01 2.625496089458465576e-01 2.440519034862518311e-01 -4.975242167711257935e-02 2.285954654216766357e-01 -6.884760409593582153e-02 -3.477129936218261719e-01 -1.376782804727554321e-01 -1.642525494098663330e-01 -2.214045226573944092e-01 7.347789406776428223e-02 6.236231699585914612e-02 -5.920562893152236938e-03 1.892465502023696899e-01
-2.071402370929718018e-01 -1.414052098989486694e-01 -7.514192163944244385e-02 -2.227309495210647583e-01 -2.576570808887481689e-01 -2.436445951461791992e-01 -1.247685495764017105e-02 -1.235165670514106750e-01 1.420378312468528748e-02 -2.219716161489486694e-01 1.483032554388046265e-01 -4.804370403289794922e-01 -2.546488642692565918e-01 5.685700848698616028e-02 8.339139819145202637e-02 -2.089714072644710541e-02 2.420390993356704712e-01 -7.193560898303985596e-02 2.345958724617958069e-02 -1.492954790592193604e-01 2.423695772886276245e-01 -2.076153010129928589e-01 1.319869756698608398e-01 -8.173813670873641968e-02 -4.872487857937812805e-03 1.256155818700790405e-01 6.781487911939620972e-02 -2.308133095502853394e-01 8.992509916424751282e-03 2.078917473554611206e-01 -1.703110933303833008e-01 -6.629835069179534912e-02
-7.871196419000625610e-02 -3.348931968212127686e-01 -1.942088752985000610e-01 5.233426764607429504e-02 -2.242023497819900513e-01 -1.060539409518241882e-01 1.427557170391082764e-01 -1.242841631174087524e-01 -7.706955820322036743e-02 -9.226765483617782593e-02 -8.052859455347061157e-02 -1.474448442459106445e-01 1.993603557348251343e-01 -1.274242103099822998e-01 1.343854963779449463e-01 -1.915889978408813477e-01 -1.879748255014419556e-01 8.446085453033447266e-02 -2.146754115819931030e-01 -2.105096541345119476e-02 2.257181853055953979e-01 -2.663593292236328125e-01 2.009643167257308960e-01 -2.984221652150154114e-02 -2.607572674751281738e-01 -1.607081741094589233e-01 -1.137608066201210022e-01 -1.579943746328353882e-01 -1.656792610883712769e-01 8.987179398536682129e-02 -4.051049947738647461e-01 8.305554836988449097e-02
2.582391537725925446e-02 -1.778883635997772217e-01 -2.156415432691574097e-01 2.884712256491184235e-02 -3.065673112869262695e-01 -8.837981522083282471e-02 -2.352671772241592407e-01 -2.265350371599197388e-01 4.543033614754676819e-02 -1.275677233934402466e-01 9.535310417413711548e-02 -1.612994670867919922e-01 -6.590890884399414062e-02 2.128314673900604248e-01 -1.403139084577560425e-01 -1.898342072963714600e-01 1.617696583271026611e-01 -1.996569568291306496e-03 8.905620872974395752e-02 -5.819817259907722473e-02 3.403165936470031738e-02 1.879128441214561462e-02 1.159805655479431152e-01 -6.208373606204986572e-02 -5.502355098724365234e-01 -2.110131084918975830e-01 -1.307748556137084961e-01 6.355476379394531250e-02 2.380544543266296387e-01 1.302238553762435913e-01 2.304571866989135742e-01 -4.005802050232887268e-02
-2.334315627813339233e-01 -2.617426812648773193e-01 8.163870871067047119e-02 -1.385542005300521851e-01 -5.085808038711547852e-01 -1.577756255865097046e-01 2.130105346441268921e-01 -1.074739173054695129e-01 8.405219763517379761e-02 -7.016111910343170166e-02 1.973508894443511963e-01 -2.851592302322387695e-01 2.167696058750152588e-01 1.421432495117187500e-01 2.352509796619415283e-01 -7.913672178983688354e-02 2.524827420711517334e-02 7.325287908315658569e-02 1.231771111488342285e-01 2.685291692614555359e-02 1.737977117300033569e-01 -1.789755225181579590e-01 7.358516752719879150e-02 8.184110373258590698e-02 -1.108759343624114990e-01 1.591346561908721924e-01 -2.048653364181518555e-01 2.211525291204452515e-01 5.653329193592071533e-03 -8.073544502258300781e-02 1.305109262466430664e-01 -3.591860085725784302e-02
-1.280006915330886841e-01 -1.970468610525131226e-01 1.129511464387178421e-02 -2.826697826385498047e-01 -3.555401861667633057e-01 -2.244756370782852173e-02 -1.137706488370895386e-01 -2.351793274283409119e-02 -9.216408431529998779e-02 -3.834731876850128174e-01 -7.827772200107574463e-02 -4.486076161265373230e-02 2.425847053527832031e-01 1.037793233990669250e-02 -9.981767833232879639e-02 -1.502264384180307388e-02 -5.743379518389701843e-02 -4.344472661614418030e-02 -6.875543296337127686e-02 -7.380234450101852417e-02 8.404064178466796875e-02 -1.221547946333885193e-01 2.798623442649841309e-01 3.952340781688690186e-01 -3.022601902484893799e-01 -1.570428907871246338e-01 -6.883399188518524170e-02 -1.378579139709472656e-01 2.319396436214447021e-01 -3.025986254215240479e-02 1.469834297895431519e-01 5.965739488601684570e-02
-1.574200242757797241e-01 -3.013660609722137451e-01 -1.371924132108688354e-01 -1.910991817712783813e-01 -3.026202321052551270e-01 5.970108881592750549e-02 -9.672620892524719238e-02 -1.783679984509944916e-02 -1.373445093631744385e-01 -3.916918933391571045e-01 -1.953841000795364380e-01 2.145238220691680908e-02 6.178904697299003601e-02 3.626866266131401062e-03 -1.068128943443298340e-01 -1.803333014249801636e-01 -3.739809989929199219e-02 -2.522413246333599091e-02 -1.664848998188972473e-02 -1.040242910385131836e-01 2.066883295774459839e-01 -2.045035362243652344e-01 2.548123300075531006e-01 3.816382288932800293e-01 -2.969612777233123779e-01 -1.090773195028305054e-01 9.895938448607921600e-03 -4.610529169440269470e-02 1.140444949269294739e-01 -1.563096977770328522e-02 1.295121014118194580e-01 1.580348908901214600e-01
1.168590933084487915e-01 -3.345324099063873291e-01 1.693194359540939331e-02 -4.796951636672019958e-02 -4.310806691646575928e-01 7.065790891647338867e-02 2.809328138828277588e-01 -1.691797673702239990e-01 4.867728427052497864e-02 -2.472364306449890137e-01 -1.753452420234680176e-02 4.209754243493080139e-02 1.708948286250233650e-03 -1.527528185397386551e-02 -5.291685834527015686e-02 4.489675536751747131e-02 2.223970443010330200e-01 6.158828735351562500e-02 1.689933240413665771e-01 -1.964311897754669189e-01 -6.809258460998535156e-02 -7.974881678819656372e-02 1.730493605136871338e-01 2.028041034936904907e-01 -4.502464234828948975e-01 -1.101122796535491943e-02 -1.930649578571319580e-02 1.637535691261291504e-01 -4.869427159428596497e-02 -1.065686494112014771e-01 1.063668280839920044e-01 -2.128528058528900146e-01
-1.196965649724006653e-01 -3.097690939903259277e-01 -5.422892421483993530e-02 -3.032262027263641357e-01 -4.309395551681518555e-01 -1.332465857267379761e-01 1.240973267704248428e-02 -3.432197868824005127e-01 3.178448230028152466e-02 9.178011119365692139e-02 1.441747695207595825e-02 -2.522537112236022949e-01 1.549487467855215073e-03 5.688980221748352051e-02 -6.690058112144470215e-02 -1.553901880979537964e-01 1.673100292682647705e-01 -2.920238673686981201e-01 3.928866237401962280e-02 -5.986046511679887772e-03 4.269523173570632935e-02 -2.955244183540344238e-01 -2.335398197174072266e-01 -6.128592789173126221e-02 -1.007707267999649048e-01 -3.672097995877265930e-02 1.391733884811401367e-01 -6.565913558006286621e-02 6.555557996034622192e-02 -1.102290675044059753e-01 -2.276156395673751831e-01 5.032581835985183716e-02
1.188250035047531128e-01 -1.852294057607650757e-01 -3.310618102550506592e-01 -8.209925889968872070e-02 -2.532082200050354004e-01 -1.388898342847824097e-01 1.005469635128974915e-01 -1.065986528992652893e-01 7.373490184545516968e-02 -1.615468263626098633e-01 2.104160636663436890e-01 -2.086744457483291626e-01 9.832645952701568604e-02 -8.884143829345703125e-02 -1.647692546248435974e-02 -2.589497342705726624e-02 -3.015106618404388428e-01 2.862324193120002747e-02 -3.080618940293788910e-02 -9.215282648801803589e-02 3.454084694385528564e-01 -2.885183990001678467e-01 2.516042292118072510e-01 -9.487874060869216919e-02 -1.942045390605926514e-01 1.121635437011718750e-01 -6.482928246259689331e-02 -1.419842988252639771e-01 3.464057669043540955e-02 2.306991219520568848e-01 -1.428096890449523926e-01 2.588299214839935303e-01
-1.745481044054031372e-01 -1.127249654382467270e-02 -1.036810353398323059e-01 -1.309940814971923828e-01 -3.131303489208221436e-01 -3.474477678537368774e-02 4.730031825602054596e-03 -1.296279728412628174e-01 6.025407463312149048e-02 -2.855387926101684570e-01 3.712027147412300110e-02 1.132686585187911987e-01 -4.774885997176170349e-02 5.587285012006759644e-02 1.206545308232307434e-01 -2.630040645599365234e-01 1.955817490816116333e-01 -1.790850013494491577e-01 1.637471169233322144e-01 -2.863206863403320312e-01 9.161437302827835083e-02 1.619235873222351074e-01 -1.510773301124572754e-01 1.827022135257720947e-01 -4.116105139255523682e-01 -3.039544224739074707e-01 -2.008710205554962158e-01 1.503136456012725830e-01 1.870935857295989990e-01 -2.536407671868801117e-02 5.431340262293815613e-02 -6.022217869758605957e-02
-1.549004316329956055e-01 -1.072650849819183350e-01 -1.673525422811508179e-01 1.750987768173217773e-01 -2.474402785301208496e-01 -1.965276151895523071e-01 -1.437053550034761429e-02 3.236055001616477966e-02 2.139685302972793579e-01 -2.902950942516326904e-01 6.462597846984863281e-02 -2.509388923645019531e-01 -3.117911815643310547e-01 2.664420939981937408e-02 1.154340207576751709e-01 -1.555616855621337891e-01 -3.697424009442329407e-02 3.020235300064086914e-01 -1.974272429943084717e-01 4.746745899319648743e-02 1.990397572517395020e-01 1.270150300115346909e-02 1.530610490590333939e-02 1.716637611389160156e-01 -1.522303372621536255e-01 1.525850500911474228e-02 2.101070284843444824e-01 -9.333565831184387207e-02 -5.125911906361579895e-03 2.882754430174827576e-02 -3.457825481891632080e-01 2.685111463069915771e-01
-1.711018234491348267e-01 1.242555156350135803e-01 -1.252856552600860596e-01 9.848019480705261230e-02 -5.337099432945251465e-01 -9.120256640017032623e-03 1.122045889496803284e-01 -6.465258449316024780e-02 -1.334172189235687256e-01 -4.484224915504455566e-01 9.223307482898235321e-03 2.082959935069084167e-02 -1.724372655153274536e-01 1.016911938786506653e-01 -2.564716339111328125e-01 5.156244710087776184e-02 8.996931463479995728e-02 1.071826592087745667e-01 -1.185978055000305176e-01 2.507189214229583740e-01 3.387102186679840088e-01 1.860448122024536133e-01 -6.621745973825454712e-02 6.059374660253524780e-02 -9.048309177160263062e-02 -2.429805137217044830e-02 -1.385783776640892029e-02 -2.532870881259441376e-02 1.604120731353759766e-01 9.668865799903869629e-02 -4.347529727965593338e-03 -4.079311713576316833e-02
-3.721241354942321777e-01 -1.603624373674392700e-01 -2.270694375038146973e-01 1.235917676240205765e-02 -4.022373259067535400e-01 -1.641674041748046875e-01 1.081957370042800903e-01 7.246440649032592773e-02 -1.169033125042915344e-01 -1.291989237070083618e-01 3.644841015338897705e-01 1.471413224935531616e-01 -1.189026087522506714e-01 2.806269004940986633e-02 2.682049013674259186e-02 -3.152659162878990173e-02 1.509236395359039307e-01 3.482714295387268066e-01 5.201816558837890625e-02 1.547111421823501587e-01 -1.445628702640533447e-01 7.155822962522506714e-02 -1.168046593666076660e-01 -1.216425076127052307e-01 -1.669461727142333984e-01 -1.168373227119445801e-01 -3.311813622713088989e-02 -1.664263606071472168e-01 1.631979346275329590e-01 2.074923515319824219e-01 -1.006549224257469177e-01 3.985532373189926147e-02
-3.486097753047943115e-01 -2.693024277687072754e-01 -1.244913637638092041e-01 3.834775090217590332e-02 -3.354893922805786133e-01 -1.232382562011480331e-02 -1.581358611583709717e-01 -1.281447410583496094e-01 9.588364511728286743e-02 -9.712524712085723877e-02 7.325091958045959473e-02 -3.466825187206268311e-01 -3.894104957580566406e-01 1.758033782243728638e-01 4.171924293041229248e-02 -2.225472033023834229e-01 -1.070590168237686157e-01 2.727217972278594971e-01 -1.261976454406976700e-02 1.689622923731803894e-02 7.024488598108291626e-02 1.840308010578155518e-01 6.241901591420173645e-02 -4.121508821845054626e-02 -2.302220463752746582e-01 1.847993023693561554e-02 1.062720343470573425e-01 -4.886166378855705261e-02 -1.385437399148941040e-01 -8.493792265653610229e-03 -8.390663564205169678e-02 1.812109053134918213e-01
-2.471974194049835205e-01 5.522922147065401077e-03 -7.854375988245010376e-02 -2.158668786287307739e-01 -4.321598708629608154e-01 -2.347970008850097656e-01 1.832358725368976593e-02 -1.945463716983795166e-01 5.581475049257278442e-02 -1.653580367565155029e-01 -1.372739672660827637e-01 1.561316996812820435e-01 1.788376420736312866e-01 -2.998686432838439941e-01 -1.761998832225799561e-01 -7.326522469520568848e-02 -1.011244282126426697e-01 -1.030946001410484314e-01 7.678421586751937866e-02 1.242508441209793091e-01 2.354975640773773193e-01 5.226937681436538696e-02 2.352682650089263916e-01 1.322837620973587036e-01 -1.808372139930725098e-01 -3.138184547424316406e-02 2.278587967157363892e-01 1.449836194515228271e-01 2.045525908470153809e-01 1.669250577688217163e-01 -6.197992339730262756e-02 1.435873806476593018e-01
-3.498219847679138184e-01 -7.890909910202026367e-02 -1.468147188425064087e-01 3.094634413719177246e-02 -2.438377588987350464e-01 -2.293204888701438904e-02 6.483909487724304199e-02 -3.887305408716201782e-02 -1.240442097187042236e-01 -4.520592987537384033e-01 1.518121957778930664e-01 -1.222050096839666367e-02 3.521617874503135681e-02 -1.236743852496147156e-01 1.211106404662132263e-01 -8.109471201896667480e-02 1.499002613127231598e-02 -1.252360492944717407e-01 -3.488084673881530762e-02 -5.016092658042907715e-01 1.611148118972778320e-01 2.054917626082897186e-02 -1.578376591205596924e-01 2.494894713163375854e-01 -1.633632928133010864e-01 -1.310066729784011841e-01 -1.778801083564758301e-01 -1.866503246128559113e-02 4.552818834781646729e-02 -1.798339784145355225e-01 7.604239881038665771e-02 -6.446873396635055542e-02
-1.942056864500045776e-01 -9.095631539821624756e-02 -1.765371710062026978e-01 -8.492007851600646973e-02 -2.280491888523101807e-01 -1.715378649532794952e-02 2.462179064750671387e-01 -8.623640984296798706e-02 -4.475714638829231262e-02 -3.753840625286102295e-01 9.975086152553558350e-02 1.378548741340637207e-01 -9.852342307567596436e-02 -1.684286445379257202e-02 5.177357420325279236e-02 -7.564894855022430420e-02 5.565048195421695709e-03 -1.067344620823860168e-01 8.746629208326339722e-02 -5.109406113624572754e-01 2.234748154878616333e-01 8.383290469646453857e-02 -9.110925346612930298e-02 2.250909209251403809e-01 -3.776159882545471191e-01 -6.225752457976341248e-02 -1.824649423360824585e-01 4.434213414788246155e-02 -9.053130447864532471e-02 -4.265418648719787598e-02 4.565333575010299683e-02 -1.229246780276298523e-01
-2.275322228670120239e-01 -6.160111725330352783e-02 2.707774750888347626e-03 5.022045969963073730e-02 -2.382654100656509399e-01 -4.986673220992088318e-02 2.875171899795532227e-01 -1.700106561183929443e-01 -2.328734248876571655e-01 -6.841973960399627686e-02 1.670945733785629272e-01 -9.936910122632980347e-02 1.051462441682815552e-01 -5.907926559448242188e-01 -1.697215437889099121e-01 -1.694506108760833740e-01 7.562901824712753296e-02 -2.204172313213348389e-01 -1.660390049219131470e-01 -9.874784201383590698e-02 2.188737839460372925e-01 -2.090487070381641388e-02 8.157425373792648315e-02 1.963603198528289795e-01 -8.454246073961257935e-02 -3.069376945495605469e-02 -1.162087544798851013e-01 -8.138196915388107300e-02 -1.650476269423961639e-02 -1.908593326807022095e-01 -1.798660308122634888e-02 7.964427024126052856e-02
-2.672646343708038330e-01 8.315468579530715942e-02 1.557116489857435226e-02 -7.691347599029541016e-02 -4.499447941780090332e-01 2.120381966233253479e-02 6.876166909933090210e-02 -9.408676996827125549e-04 6.305053085088729858e-02 -2.147557735443115234e-01 -9.842468053102493286e-02 1.587062180042266846e-01 -1.028416082262992859e-01 1.135837100446224213e-02 -5.303730070590972900e-02 3.712240606546401978e-02 -7.163575291633605957e-02 6.407687813043594360e-02 1.382535845041275024e-01 -1.771156787872314453e-01 3.960730135440826416e-01 -2.154250741004943848e-01 1.041932031512260437e-01 -4.032658785581588745e-02 -3.169703185558319092e-01 -3.237306177616119385e-01 1.528512984514236450e-01 -2.015919685363769531e-01 1.299676299095153809e-01 -2.066549062728881836e-01 2.611683309078216553e-02 -5.441488325595855713e-02
-2.811857126653194427e-02 -1.375226527452468872e-01 -3.844593167304992676e-01 -4.553455486893653870e-02 -2.255962342023849487e-01 -2.563098967075347900e-01 1.355969309806823730e-01 1.839854866266250610e-01 1.190043240785598755e-01 -1.137335449457168579e-01 2.733622305095195770e-02 -1.919990330934524536e-01 -1.152976453304290771e-01 3.003501705825328827e-02 1.899964511394500732e-01 -2.135095745325088501e-01 -9.592413157224655151e-02 6.349798291921615601e-02 7.130768150091171265e-02 -2.972978651523590088e-01 1.297404021024703979e-01 -1.702561378479003906e-01 3.224250078201293945e-01 3.014571778476238251e-02 -3.366815149784088135e-01 7.740282267332077026e-02 8.358179032802581787e-02 1.052284729667007923e-03 -1.728973090648651123e-01 1.634861081838607788e-01 -2.229516506195068359e-01 -1.046332344412803650e-01
-1.576346307992935181e-01 -2.198075503110885620e-01 4.158378392457962036e-02 1.819369792938232422e-01 -4.326903522014617920e-01 -6.810168735682964325e-03 7.779283076524734497e-02 5.679611116647720337e-02 -1.465248316526412964e-01 -1.504086237400770187e-02 2.358294464647769928e-02 -1.757121086120605469e-01 -7.529354095458984375e-02 -4.244122207164764404e-01 -2.485294044017791748e-01 -3.229176253080368042e-02 3.364808484911918640e-02 -9.850094094872474670e-03 -2.857772409915924072e-01 -7.039369083940982819e-03 2.760465741157531738e-01 -2.498978935182094574e-02 -4.651835188269615173e-02 7.217993587255477905e-02 -3.759474754333496094e-01 6.141253933310508728e-02 -6.866546720266342163e-02 2.407009154558181763e-02 1.674443483352661133e-01 4.959304630756378174e-02 1.686162799596786499e-01 -1.313449591398239136e-01
-2.355398386716842651e-01 -3.234207332134246826e-01 -1.540968567132949829e-01 -1.672375351190567017e-01 -4.199938178062438965e-01 -8.073586225509643555e-02 4.410124942660331726e-02 -1.315831542015075684e-01 -1.134011596441268921e-01 3.550414368510246277e-02 3.429123461246490479e-01 -2.695591449737548828e-01 3.337848484516143799e-01 -1.168072223663330078e-01 1.669912785291671753e-01 -2.698960304260253906e-01 -7.100143283605575562e-02 1.537875831127166748e-01 7.183309644460678101e-02 3.064626362174749374e-03 1.118097081780433655e-01 -1.943108439445495605e-01 1.973834782838821411e-01 7.236248254776000977e-02 1.969800097867846489e-03 -1.897926628589630127e-02 -7.634958624839782715e-02 1.093754917383193970e-01 4.264136776328086853e-02 -3.779124468564987183e-02 7.790137827396392822e-02 9.420320391654968262e-03
-2.906903922557830811e-01 -8.668828755617141724e-02 1.837931424379348755e-01 2.652626298367977142e-02 -1.172049045562744141e-01 -1.868603080511093140e-01 2.634792029857635498e-01 9.495513513684272766e-03 5.856690183281898499e-02 -3.528642356395721436e-01 6.494894623756408691e-02 -2.764911651611328125e-01 2.268540561199188232e-01 2.956751547753810883e-02 6.171937659382820129e-02 -2.662836015224456787e-02 -3.040696121752262115e-02 -1.248823329806327820e-01 4.038649201393127441e-01 -1.127757504582405090e-01 3.376500308513641357e-02 3.792827948927879333e-02 1.093549579381942749e-01 2.312063053250312805e-02 -3.448281884193420410e-01 1.471253633499145508e-01 1.727294623851776123e-01 -1.674587130546569824e-01 5.752022191882133484e-02 1.383728832006454468e-01 -2.376651912927627563e-01 7.129900157451629639e-02
-4.416368156671524048e-02 7.189647108316421509e-02 -2.738887369632720947e-01 9.847854822874069214e-02 -3.960171639919281006e-01 -2.874167859554290771e-01 1.898837238550186157e-01 -3.925814628601074219e-01 6.054671481251716614e-02 -2.569922208786010742e-01 9.869425743818283081e-02 -7.132875919342041016e-02 1.570953577756881714e-01 -3.307104706764221191e-01 -1.270626932382583618e-01 -3.064641030505299568e-03 1.146863996982574463e-01 -1.729962527751922607e-01 -1.276996582746505737e-01 -7.868070900440216064e-02 1.131469979882240295e-01 -1.601498723030090332e-01 9.605811536312103271e-02 1.881211251020431519e-01 8.801440149545669556e-02 5.628262087702751160e-02 9.336486458778381348e-02 -2.197749465703964233e-01 4.969884827733039856e-02 8.046748489141464233e-02 1.295114010572433472e-01 3.893284499645233154e-02
-3.606975376605987549e-01 -8.865470066666603088e-03 -2.829766869544982910e-01 5.240697413682937622e-03 -8.421413600444793701e-02 -1.528654154390096664e-02 -7.679679244756698608e-02 -2.915508151054382324e-01 2.723295986652374268e-01 -1.303600966930389404e-01 -5.304026231169700623e-02 -1.594554930925369263e-01 -1.859501302242279053e-01 6.972780078649520874e-02 -8.317772299051284790e-02 -2.201588125899434090e-03 1.221520081162452698e-01 -9.000616520643234253e-02 1.252795755863189697e-01 -1.790256351232528687e-01 2.757944166660308838e-01 -1.196200922131538391e-01 1.371552050113677979e-01 -1.693679839372634888e-01 -2.342102229595184326e-01 1.209834888577461243e-01 2.685194648802280426e-02 -2.719858288764953613e-02 2.968244850635528564e-01 7.352276146411895752e-02 -3.884100317955017090e-01 4.206850752234458923e-02
-1.402322947978973389e-01 -3.220215141773223877e-01 1.108521223068237305e-01 1.398756355047225952e-01 -3.737451732158660889e-01 1.625916510820388794e-01 2.533212602138519287e-01 -2.888218760490417480e-01 1.130173653364181519e-01 7.290776073932647705e-02 1.459093987941741943e-01 6.050535291433334351e-02 -1.210920810699462891e-01 -7.767030596733093262e-02 2.165240049362182617e-02 -5.286071076989173889e-02 -2.238210663199424744e-02 -1.230926513671875000e-01 3.741621598601341248e-02 -3.782094642519950867e-02 -2.687811851501464844e-02 1.469800174236297607e-01 2.310303002595901489e-01 1.309457421302795410e-01 -4.993100166320800781e-01 -3.038090094923973083e-02 -5.511478707194328308e-02 -2.251858264207839966e-01 -1.758566945791244507e-01 1.317874938249588013e-01 1.831167959608137608e-03 2.161867730319499969e-02
3.268782049417495728e-02 -9.428136795759201050e-02 -2.510114014148712158e-01 7.217990607023239136e-02 -5.523849129676818848e-01 -7.409724872559309006e-03 -1.953575313091278076e-01 -1.405521389096975327e-02 -8.713202923536300659e-02 -1.045729964971542358e-01 7.195248454809188843e-02 -1.771999746561050415e-01 1.515019964426755905e-02 -8.142255991697311401e-02 -1.761242151260375977e-01 3.263907879590988159e-02 2.208148539066314697e-01 -9.265659004449844360e-02 -1.043220832943916321e-01 3.331776857376098633e-01 2.562668323516845703e-01 -3.611787781119346619e-02 -1.692554503679275513e-01 -7.566420244984328747e-04 -2.558402419090270996e-01 -6.319222599267959595e-02 8.997970074415206909e-02 -2.297921478748321533e-01 -5.248862877488136292e-02 -2.453780770301818848e-01 1.048588231205940247e-01 7.114601880311965942e-02
-1.444189101457595825e-01 -9.711182117462158203e-02 -4.365586042404174805e-01 1.163319498300552368e-01 -8.507828414440155029e-02 -7.463914901018142700e-02 1.090698316693305969e-01 -3.321813941001892090e-01 2.097301036119461060e-01 -6.289477925747632980e-03 1.646574884653091431e-01 -2.536258399486541748e-01 1.769755408167839050e-02 7.038184255361557007e-02 -1.065483316779136658e-02 -2.032313495874404907e-01 -1.550134122371673584e-01 -1.445419043302536011e-01 1.366299949586391449e-02 -4.744421690702438354e-02 1.052442751824855804e-02 2.430183142423629761e-01 4.982790444046258926e-03 1.544165015220642090e-01 -1.475633382797241211e-01 -8.298195153474807739e-02 3.695604577660560608e-02 -2.824538648128509521e-01 1.686727106571197510e-01 1.302944123744964600e-01 -3.873871862888336182e-01 1.126863509416580200e-01
-3.505806028842926025e-01 9.104286134243011475e-02 -1.335975378751754761e-01 -4.219967499375343323e-02 -3.525076508522033691e-01 -2.362423688173294067e-01 1.693307459354400635e-01 -6.784886866807937622e-02 -3.976436704397201538e-02 6.269382685422897339e-02 1.041831299662590027e-01 -1.899205148220062256e-01 2.508601844310760498e-01 -1.946546137332916260e-01 8.115049451589584351e-03 -3.310267627239227295e-01 -5.101942270994186401e-02 5.571364611387252808e-02 -4.676403943449258804e-03 -1.477727741003036499e-01 1.135839894413948059e-01 -2.462517619132995605e-01 2.154017239809036255e-01 1.964911669492721558e-01 1.833811216056346893e-02 1.760071702301502228e-02 4.550516605377197266e-02 -1.778948679566383362e-02 3.129056394100189209e-01 1.374626755714416504e-01 -1.206530928611755371e-01 -2.289447188377380371e-01
-3.460336923599243164e-01 -6.243615597486495972e-02 -6.456603109836578369e-02 1.196309402585029602e-01 -4.953736439347267151e-02 -1.841727457940578461e-02 -1.600403524935245514e-02 -2.494771778583526611e-01 1.089399233460426331e-01 -1.167915165424346924e-01 4.925938546657562256e-01 -1.278113573789596558e-01 -1.647885143756866455e-01 -1.035694703459739685e-01 3.282672539353370667e-02 -1.649235486984252930e-01 1.001397147774696350e-01 -1.565324366092681885e-01 -4.489392787218093872e-02 1.370487809181213379e-01 9.823744744062423706e-02 1.837874352931976318e-01 8.404956758022308350e-02 2.494292855262756348e-01 -5.771128833293914795e-02 -2.814428508281707764e-02 1.763221025466918945e-01 -2.917846739292144775e-01 2.767146825790405273e-01 -1.927105337381362915e-02 -2.004588246345520020e-01 1.908648610115051270e-01
-1.526993811130523682e-01 -4.010401666164398193e-02 1.463788002729415894e-01 1.549764722585678101e-01 -8.426044136285781860e-02 -2.894992232322692871e-01 -1.628648787736892700e-01 -8.468583226203918457e-02 1.579526960849761963e-01 -1.856977194547653198e-01 4.768837392330169678e-01 -2.008607387542724609e-01 -6.804509460926055908e-02 4.821443930268287659e-03 -5.403054878115653992e-02 -2.889635860919952393e-01 -7.683672755956649780e-02 -4.420524835586547852e-02 -1.325796842575073242e-01 1.494246907532215118e-02 3.746305406093597412e-01 -1.620434597134590149e-02 5.295987054705619812e-02 2.632476389408111572e-01 -1.294616162776947021e-01 1.690229326486587524e-01 2.014851570129394531e-01 -1.988199055194854736e-01 3.726071119308471680e-02 1.306650340557098389e-01 -3.881619870662689209e-02 5.439588055014610291e-02
2.041269838809967041e-02 -2.666762471199035645e-01 -1.751736700534820557e-01 -5.132297519594430923e-03 -3.294625878334045410e-01 -3.766577243804931641e-01 9.854029864072799683e-02 -1.715114712715148926e-01 -5.502045899629592896e-02 -1.971963047981262207e-02 1.848336309194564819e-01 -1.233299747109413147e-01 3.022490441799163818e-01 -2.541318833827972412e-01 1.315138041973114014e-01 -3.050274252891540527e-01 -1.979707740247249603e-02 1.609745770692825317e-01 -6.572624295949935913e-02 3.542625159025192261e-02 1.293306797742843628e-01 -2.325604259967803955e-01 1.667464971542358398e-01 3.087227046489715576e-02 -2.123380303382873535e-01 1.355483084917068481e-01 -1.995850652456283569e-01 -3.192481026053428650e-02 -1.230513677000999451e-02 1.228571031242609024e-02 -1.526364535093307495e-01 -1.725820600986480713e-01
-3.282640576362609863e-01 -1.755695044994354248e-01 9.482675045728683472e-02 -1.622243523597717285e-01 -3.577912151813507080e-01 -1.209641546010971069e-01 -1.634581536054611206e-01 4.337130114436149597e-02 2.394520193338394165e-01 -1.595907211303710938e-01 8.918561041355133057e-02 -1.297030001878738403e-01 -6.511268764734268188e-02 1.018880829215049744e-01 -1.227692365646362305e-01 -6.389313377439975739e-03 2.213455736637115479e-01 -9.944549947977066040e-02 6.944111734628677368e-02 -1.719707250595092773e-01 2.530686855316162109e-01 -1.073162406682968140e-01 -7.941740751266479492e-02 3.056716322898864746e-01 -1.981009691953659058e-01 -2.385020703077316284e-01 -1.756793558597564697e-01 4.238525405526161194e-02 1.706250905990600586e-01 -1.878542751073837280e-01 2.177905142307281494e-01 -9.133141487836837769e-02
-1.116161718964576721e-01 6.347142904996871948e-02 -2.439277619123458862e-01 -2.025682032108306885e-01 -3.441207706928253174e-01 -1.199592798948287964e-01 -3.792842924594879150e-01 1.332720816135406494e-01 -6.359583139419555664e-02 -4.343620538711547852e-01 4.988112300634384155e-02 1.585982441902160645e-01 4.754875972867012024e-02 5.104067921638488770e-02 -2.311979532241821289e-01 -4.402387142181396484e-02 1.763361543416976929e-01 -2.048092195764183998e-03 8.269603550434112549e-02 -1.172421276569366455e-01 2.310805022716522217e-01 2.932846359908580780e-02 4.864643141627311707e-02 -2.193025685846805573e-02 -9.658179432153701782e-02 -1.690436005592346191e-01 -1.507914662361145020e-01 -3.107083439826965332e-01 8.611226454377174377e-03 1.729798018932342529e-01 -1.091960370540618896e-01 -6.930298171937465668e-03
-1.600337922573089600e-01 5.463745817542076111e-02 -2.215154916048049927e-01 -1.467460393905639648e-01 -5.066340565681457520e-01 -2.613931298255920410e-01 -4.090468212962150574e-02 8.889083564281463623e-02 -1.184544861316680908e-01 8.835066109895706177e-02 9.114930289797484875e-04 -6.452885270118713379e-02 1.771415211260318756e-02 9.519218653440475464e-02 -1.388720870018005371e-01 1.690684072673320770e-02 1.093840003013610840e-01 2.487355619668960571e-01 -3.056260645389556885e-01 -4.653603583574295044e-02 -6.909237056970596313e-02 3.772049024701118469e-02 -2.701011300086975098e-02 1.461608707904815674e-01 -2.915843427181243896e-01 -7.081705331802368164e-02 2.708934843540191650e-01 -2.151128798723220825e-01 -1.311692446470260620e-01 -1.766893118619918823e-01 -2.352100908756256104e-01 1.160652935504913330e-02
-9.432092308998107910e-02 -2.540279626846313477e-01 -2.521207332611083984e-01 3.684728592634201050e-02 -1.221558079123497009e-01 -1.722113490104675293e-01 3.684964179992675781e-01 -1.988889276981353760e-01 3.217242658138275146e-02 -1.541991680860519409e-01 3.110532164573669434e-01 7.454730570316314697e-02 3.331096097826957703e-02 -4.137841612100601196e-02 -1.417065262794494629e-01 -1.586581617593765259e-01 -1.036902591586112976e-01 8.497272431850433350e-02 2.517981529235839844e-01 -4.056426137685775757e-02 7.669598609209060669e-02 -6.065834313631057739e-03 1.758860498666763306e-01 2.381976693868637085e-02 -1.177812591195106506e-01 4.030358046293258667e-02 1.366210430860519409e-01 -4.138298928737640381e-01 1.375708356499671936e-02 -1.707271635532379150e-01 -2.722415328025817871e-01 1.929112970829010010e-01
-2.205544412136077881e-01 -4.252766259014606476e-03 2.023232169449329376e-02 9.667190909385681152e-02 -3.247729241847991943e-01 4.198365285992622375e-02 -9.480172395706176758e-02 -2.114707976579666138e-01 1.439967602491378784e-01 1.267572641372680664e-01 2.163065373897552490e-01 -1.090546473860740662e-01 -9.111507236957550049e-02 -6.435332447290420532e-02 -1.766757667064666748e-01 1.431822478771209717e-01 1.452327817678451538e-01 -3.608377277851104736e-01 2.754464149475097656e-01 1.200120076537132263e-01 9.546095877885818481e-02 -1.643011718988418579e-01 -3.069984912872314453e-01 1.028362363576889038e-01 -2.927813529968261719e-01 -7.879862934350967407e-02 -1.716930046677589417e-02 7.430353760719299316e-02 1.880905777215957642e-01 -1.414022743701934814e-01 -2.919166386127471924e-01 -1.256172452121973038e-02
-4.349243640899658203e-01 1.698383241891860962e-01 -1.008859649300575256e-01 2.928227484226226807e-01 -3.310645818710327148e-01 -1.155017167329788208e-01 8.541448414325714111e-02 3.848697245121002197e-02 3.628848120570182800e-02 2.100368030369281769e-02 1.275808960199356079e-01 -2.148920297622680664e-01 1.477526873350143433e-01 -1.580726951360702515e-01 1.108747422695159912e-01 2.261498421430587769e-01 -1.055063605308532715e-01 -1.586729586124420166e-01 2.001105248928070068e-01 -1.175503362901508808e-03 2.947271615266799927e-02 -1.781052094884216785e-03 6.137847527861595154e-02 -6.126084923744201660e-02 -2.784105539321899414e-01 -3.081200420856475830e-01 -9.819138050079345703e-02 -2.602665424346923828e-01 1.412348896265029907e-01 -1.050160005688667297e-01 1.271582487970590591e-02 -1.190325841307640076e-01
-2.449203580617904663e-01 -5.931968241930007935e-02 -3.029352053999900818e-02 -8.131640404462814331e-02 -4.483079314231872559e-01 -4.907535016536712646e-02 -2.879952080547809601e-02 6.734687089920043945e-02 5.197913572192192078e-02 -2.503883838653564453e-01 -1.047659814357757568e-01 1.802200973033905029e-01 -8.767571300268173218e-02 5.614553391933441162e-02 -1.184511333703994751e-01 -1.460355222225189209e-01 1.199570111930370331e-02 -2.375485934317111969e-02 1.059464961290359497e-01 -1.420736759901046753e-01 2.769000530242919922e-01 -2.451959997415542603e-01 1.237369701266288757e-01 1.155744865536689758e-01 -3.109281659126281738e-01 -3.439167737960815430e-01 1.714919656515121460e-01 -1.790523231029510498e-01 2.728194892406463623e-01 -9.421903640031814575e-02 8.635960519313812256e-02 -1.982974819839000702e-02
-1.226663514971733093e-01 -3.025903739035129547e-02 -6.678133457899093628e-02 -1.397898793220520020e-01 -3.742667734622955322e-01 1.792912930250167847e-01 5.287855863571166992e-02 -7.105072587728500366e-02 -3.123013116419315338e-02 -2.206679731607437134e-01 -1.577268391847610474e-01 8.051419258117675781e-02 -2.305567860603332520e-01 -2.378933690488338470e-02 1.875471025705337524e-01 -1.963514685630798340e-01 1.000924780964851379e-01 -7.556675374507904053e-02 -2.385790459811687469e-02 2.974981628358364105e-02 2.734180688858032227e-01 -1.333803683519363403e-01 3.080781735479831696e-02 3.378199636936187744e-01 -3.287209272384643555e-01 -1.976604014635086060e-01 -2.256062999367713928e-02 -2.468189895153045654e-01 2.591678500175476074e-01 -1.650104671716690063e-01 2.062656730413436890e-01 -3.451104089617729187e-02
-2.031798847019672394e-02 -2.281368374824523926e-01 -1.914836615324020386e-01 1.637677289545536041e-02 -4.720718860626220703e-01 1.913428753614425659e-01 -2.774657011032104492e-01 -1.935005038976669312e-01 1.849955618381500244e-01 -8.942167460918426514e-02 2.118036849424242973e-03 -1.233117356896400452e-01 -2.047809511423110962e-01 -6.153562292456626892e-02 -3.441455960273742676e-02 9.055268019437789917e-03 -5.426372960209846497e-02 1.885929256677627563e-01 1.326695829629898071e-01 5.079454928636550903e-02 2.314580231904983521e-01 8.389746397733688354e-02 1.593225747346878052e-01 2.625011503696441650e-01 -4.318006038665771484e-01 -1.952138170599937439e-02 -1.607681252062320709e-02 1.046573072671890259e-01 1.046804189682006836e-01 1.278397068381309509e-02 8.580733835697174072e-02 4.658956080675125122e-02
-1.077890768647193909e-01 -9.095322340726852417e-02 -1.526825875043869019e-01 4.113762453198432922e-02 -4.559791982173919678e-01 -2.762864530086517334e-01 -1.526415050029754639e-01 -2.742549590766429901e-02 -2.693518102169036865e-01 -2.425759732723236084e-01 2.243953645229339600e-01 -3.423565998673439026e-02 -2.658278914168477058e-03 -7.687963545322418213e-02 -3.916662037372589111e-01 9.589647501707077026e-02 1.313576549291610718e-01 -4.558887705206871033e-02 -6.689722836017608643e-02 3.248360753059387207e-01 2.153238095343112946e-02 8.783414214849472046e-02 -3.087835386395454407e-02 2.294604629278182983e-01 -8.349005132913589478e-02 1.212447956204414368e-01 1.460427511483430862e-02 -1.854396983981132507e-02 -4.026839509606361389e-02 6.617866456508636475e-02 -2.046310454607009888e-01 -1.848058849573135376e-01
-4.248391985893249512e-01 -7.981722056865692139e-02 -3.452813923358917236e-01 -2.620113268494606018e-02 -1.722603589296340942e-01 -1.856282651424407959e-01 7.389709353446960449e-02 -2.233969122171401978e-01 1.940848305821418762e-02 1.291371067054569721e-03 -1.794294118881225586e-01 8.943156898021697998e-02 1.098436117172241211e-01 -2.282254546880722046e-01 -5.660421028733253479e-02 -1.478738384321331978e-03 -1.635996252298355103e-01 -9.020282328128814697e-02 1.058554127812385559e-01 -1.289733499288558960e-01 1.776346862316131592e-01 1.693122386932373047e-01 1.766760051250457764e-01 1.144408434629440308e-02 -2.771933376789093018e-01 -1.854628026485443115e-01 2.179700285196304321e-01 -2.606237530708312988e-01 2.399611622095108032e-01 1.039151176810264587e-01 -4.584522545337677002e-02 -1.197910681366920471e-01
-2.878130972385406494e-01 -2.515613138675689697e-01 -1.490683411248028278e-03 5.655799806118011475e-02 -3.921551108360290527e-01 6.698264926671981812e-02 1.008961051702499390e-01 5.393081158399581909e-02 2.020941302180290222e-02 -6.014662608504295349e-02 9.212534129619598389e-02 5.728872492909431458e-02 -7.920062541961669922e-02 -4.579696953296661377e-01 -2.695157527923583984e-01 3.054231405258178711e-02 4.950339719653129578e-02 1.003929898142814636e-01 -1.526696979999542236e-01 -1.306782513856887817e-01 3.049445152282714844e-01 -2.482694238424301147e-01 2.482281252741813660e-02 8.260961621999740601e-02 -3.075205385684967041e-01 -1.426582485437393188e-01 -4.706534743309020996e-02 -3.873026743531227112e-02 5.209038034081459045e-02 -1.212702244520187378e-01 3.772064298391342163e-02 1.465652734041213989e-01
-2.769494652748107910e-01 -2.120730429887771606e-01 1.135239228606224060e-01 1.526239663362503052e-01 -1.818155944347381592e-01 -1.015188619494438171e-01 1.803083568811416626e-01 -1.636331826448440552e-01 1.637578755617141724e-01 6.399890780448913574e-02 2.668728828430175781e-01 -1.359665393829345703e-01 2.759779691696166992e-01 1.480048149824142456e-02 1.634667068719863892e-02 -1.706352531909942627e-01 2.937744259834289551e-01 -5.628545209765434265e-02 -1.399359107017517090e-01 4.531208798289299011e-02 2.094302028417587280e-01 -1.932156085968017578e-01 -1.247138343751430511e-02 9.559750556945800781e-02 -3.050676882266998291e-01 5.917120724916458130e-02 1.806217432022094727e-02 -1.079029664397239685e-01 -1.250752359628677368e-01 7.605000585317611694e-02 -4.259833991527557373e-01 -9.219831787049770355e-03
-2.570514678955078125e-01 -5.661281943321228027e-02 1.004312187433242798e-01 8.029031008481979370e-02 -3.897594511508941650e-01 -1.083022430539131165e-01 2.388195544481277466e-01 6.620427966117858887e-02 -2.049789875745773315e-01 5.964960902929306030e-02 4.447398334741592407e-02 -3.091361820697784424e-01 1.942262798547744751e-01 2.487479709088802338e-02 1.640150099992752075e-01 -1.954518109560012817e-01 8.039941638708114624e-02 8.433966338634490967e-02 -4.050540924072265625e-02 7.079774141311645508e-02 2.625934183597564697e-01 -3.479344546794891357e-01 4.192491620779037476e-02 3.271962702274322510e-01 -1.293577700853347778e-01 -9.690159559249877930e-02 -1.200063750147819519e-01 1.892465353012084961e-01 1.789809912443161011e-01 4.682960361242294312e-02 -7.196537405252456665e-02 -8.808992803096771240e-02
-2.842232584953308105e-01 -7.443893700838088989e-02 -1.530960649251937866e-01 -4.019783437252044678e-02 -3.834370970726013184e-01 1.092894300818443298e-01 3.593802824616432190e-02 8.225034922361373901e-03 -1.453512012958526611e-01 -4.569343924522399902e-01 2.644005790352821350e-02 1.407544016838073730e-01 1.105430349707603455e-02 -7.440271228551864624e-02 5.898979306221008301e-02 -1.489346921443939209e-01 1.513085216283798218e-01 -4.355295374989509583e-02 1.527906507253646851e-01 -1.775234490633010864e-01 -8.741374313831329346e-02 8.931327611207962036e-02 -1.054262518882751465e-01 2.749923169612884521e-01 -3.377434313297271729e-01 -8.214920014142990112e-02 -3.021654188632965088e-01 1.454942822456359863e-01 -1.268529053777456284e-02 -1.579073667526245117e-01 6.570761650800704956e-02 4.288453981280326843e-02
-1.542309224605560303e-01 -1.095329448580741882e-01 -1.887114644050598145e-01 4.088692739605903625e-02 -3.015254735946655273e-01 1.033905968070030212e-01 1.179752573370933533e-01 -8.153367787599563599e-03 -8.810827136039733887e-02 -3.854236006736755371e-01 1.704568713903427124e-01 1.416254639625549316e-01 -6.306648999452590942e-02 -9.684999287128448486e-02 3.100335411727428436e-02 -1.293475627899169922e-01 1.062385179102420807e-02 -3.056186437606811523e-02 1.252164989709854126e-01 -2.783737182617187500e-01 2.105353586375713348e-02 1.607910245656967163e-01 -1.976614296436309814e-01 3.647921085357666016e-01 -2.960784733295440674e-01 -2.120022922754287720e-01 -2.107653915882110596e-01 1.973396986722946167e-01 -1.241571363061666489e-02 -2.439063638448715210e-01 -8.116327226161956787e-02 -4.068756243214011192e-04
-2.034281045198440552e-01 -2.701841890811920166e-01 -3.431586548686027527e-02 2.841420173645019531e-01 -4.845550656318664551e-01 -2.440774813294410706e-02 1.246457472443580627e-01 2.281548976898193359e-01 -3.371207788586616516e-02 -1.161914467811584473e-01 3.105912357568740845e-03 -4.946670681238174438e-02 -2.438362687826156616e-03 1.982513070106506348e-01 1.064106225967407227e-01 -2.015450149774551392e-01 2.033779211342334747e-02 -1.388107091188430786e-01 -1.537400335073471069e-01 2.085729241371154785e-01 4.488855302333831787e-01 3.216276178136467934e-03 -2.491093985736370087e-02 1.407957375049591064e-01 -1.804676055908203125e-01 -1.220318228006362915e-01 1.502670496702194214e-01 8.973137289285659790e-02 -6.799564510583877563e-02 -1.465636119246482849e-02 1.382743194699287415e-02 -2.193155512213706970e-02
-1.251717656850814819e-01 -9.747908264398574829e-02 -1.719347238540649414e-01 3.586334735155105591e-02 -3.755312263965606689e-01 -3.553972840309143066e-01 6.685995310544967651e-02 3.463361859321594238e-01 -1.321316212415695190e-01 -1.042427867650985718e-01 1.324053853750228882e-01 -1.541291624307632446e-01 1.477638036012649536e-01 4.069666028954088688e-04 2.789240181446075439e-01 -2.915268950164318085e-02 -9.539503604173660278e-02 6.454193033277988434e-03 3.956518694758415222e-02 -1.104484349489212036e-01 6.949638575315475464e-02 -1.094564273953437805e-01 1.037079691886901855e-01 1.110165715217590332e-01 -2.916298806667327881e-01 -1.604903489351272583e-01 -1.856387779116630554e-02 -3.514136373996734619e-02 -2.096472233533859253e-01 4.772231355309486389e-02 -3.889723420143127441e-01 -9.709193557500839233e-02
-3.903478151187300682e-03 -3.001822233200073242e-01 -2.559384107589721680e-01 1.145247668027877808e-01 -2.346053719520568848e-01 -1.396842896938323975e-01 -3.485651686787605286e-02 -2.186553776264190674e-01 -8.027461916208267212e-02 -3.173202872276306152e-01 1.268928349018096924e-01 -8.720675855875015259e-02 4.096121191978454590e-01 -7.705131918191909790e-02 -2.935681864619255066e-02 -1.859701573848724365e-01 -1.509482623077929020e-03 2.194892987608909607e-02 -1.996716111898422241e-01 2.046545296907424927e-01 9.464512765407562256e-02 -2.345008403062820435e-01 1.216420978307723999e-01 1.702628135681152344e-01 -1.704642921686172485e-01 2.055915147066116333e-01 -1.193625032901763916e-01 -1.274596005678176880e-01 8.012355864048004150e-02 4.273488372564315796e-02 -2.600294351577758789e-01 4.292372614145278931e-03
-7.219915091991424561e-02 -7.825911045074462891e-02 -3.111789822578430176e-01 -9.307597577571868896e-02 -1.453298926353454590e-01 1.017788201570510864e-01 1.282196044921875000e-01 -1.644513159990310669e-01 -8.384294807910919189e-02 -1.631007790565490723e-01 1.206364184617996216e-01 -1.103999316692352295e-01 6.944474577903747559e-02 -1.311824321746826172e-01 -1.652453541755676270e-01 -1.692894846200942993e-01 4.336350560188293457e-01 1.618186682462692261e-01 2.559458017349243164e-01 1.021178252995014191e-02 3.704602420330047607e-01 2.057095170021057129e-01 -1.122532635927200317e-01 4.034050926566123962e-02 -1.502421349287033081e-01 -2.411661893129348755e-01 1.847265809774398804e-01 -2.046381384134292603e-01 -1.466311961412429810e-01 -1.814717799425125122e-02 -7.177039235830307007e-02 1.117844879627227783e-01
8.285477757453918457e-03 -2.102342545986175537e-01 2.548451768234372139e-03 8.622828871011734009e-02 -3.423356711864471436e-01 -2.526372373104095459e-01 2.398410625755786896e-02 1.136610582470893860e-01 2.742913924157619476e-02 -1.550530344247817993e-01 2.749570310115814209e-01 -1.098209694027900696e-01 -7.843283563852310181e-02 1.107772067189216614e-02 3.143578171730041504e-01 -2.012668102979660034e-01 3.626073524355888367e-02 -2.847515940666198730e-01 7.186652719974517822e-02 -2.175510078668594360e-01 6.070927903056144714e-02 9.177237749099731445e-02 1.421735584735870361e-01 1.904632300138473511e-01 -1.534381061792373657e-01 -2.166655659675598145e-02 8.970631659030914307e-02 -1.022207587957382202e-01 3.898630291223526001e-02 -1.401651203632354736e-01 -4.346505403518676758e-01 -1.990810334682464600e-01
-5.817474331706762314e-03 -2.852044813334941864e-02 -2.688005864620208740e-01 5.446566641330718994e-02 -3.605902194976806641e-01 8.329147845506668091e-02 -2.124218344688415527e-01 -1.340779215097427368e-01 -4.692552238702774048e-02 -9.296192228794097900e-02 1.187801435589790344e-01 -1.034054681658744812e-01 -9.392793476581573486e-02 2.204190045595169067e-01 -7.241404056549072266e-02 -1.601011008024215698e-01 2.971447110176086426e-01 2.588705718517303467e-02 7.440250483341515064e-04 -4.978369548916816711e-02 1.253702640533447266e-01 -2.655941434204578400e-02 6.649096310138702393e-02 -5.298716947436332703e-02 -5.559000372886657715e-01 -2.717033028602600098e-01 -1.715424060821533203e-01 5.606152862310409546e-02 2.143214195966720581e-01 1.178516894578933716e-01 9.729411453008651733e-02 -1.180268730968236923e-02
-9.861898422241210938e-02 -3.407714366912841797e-01 -1.829333007335662842e-01 -2.050862088799476624e-02 -4.170579016208648682e-01 -1.207384932786226273e-02 -2.756195962429046631e-01 -1.140454411506652832e-01 3.517043218016624451e-02 -1.984681785106658936e-01 -2.802507765591144562e-02 -4.122877866029739380e-02 -3.468861058354377747e-02 -5.924467369914054871e-02 -5.542704090476036072e-02 1.194703578948974609e-01 -3.595974668860435486e-02 1.386846452951431274e-01 1.151846945285797119e-01 -1.449418999254703522e-02 1.942274570465087891e-01 -2.391231060028076172e-01 3.982853144407272339e-02 2.982082962989807129e-01 -4.005246460437774658e-01 5.118798464536666870e-02 3.084745490923523903e-03 6.072111427783966064e-02 1.753038913011550903e-01 -2.046184688806533813e-01 1.179606169462203979e-01 1.984031051397323608e-01
2.102631628513336182e-01 -1.883151680231094360e-01 -2.705770432949066162e-01 2.467390149831771851e-02 -3.397690653800964355e-01 -7.765947282314300537e-02 -1.881641522049903870e-02 -1.570023894309997559e-01 -1.841217875480651855e-01 -2.194371968507766724e-01 1.068293675780296326e-01 -1.110612154006958008e-01 1.910952478647232056e-02 5.007175356149673462e-02 2.814757451415061951e-02 -1.455319076776504517e-01 -7.025519758462905884e-02 4.121150448918342590e-02 2.559189870953559875e-02 1.260141432285308838e-01 4.647391736507415771e-01 7.117683440446853638e-02 1.136154457926750183e-01 1.746563613414764404e-01 -3.122172951698303223e-01 1.160009130835533142e-01 2.295449525117874146e-01 -1.305577456951141357e-01 2.474234253168106079e-01 3.923983126878738403e-02 5.258310958743095398e-02 -1.885674893856048584e-01
-1.673466563224792480e-01 8.313856273889541626e-02 2.391383349895477295e-01 6.866613030433654785e-02 -2.169477939605712891e-01 -1.722832918167114258e-01 -2.894080281257629395e-01 -2.111973613500595093e-02 1.446163356304168701e-01 -5.652115494012832642e-02 3.591119349002838135e-01 -1.290240436792373657e-01 1.800577789545059204e-01 3.781539201736450195e-02 -4.816329106688499451e-02 -2.639774680137634277e-01 3.272677585482597351e-02 -2.584753558039665222e-02 -1.498555094003677368e-01 -1.793528050184249878e-01 3.163453936576843262e-01 -1.503618210554122925e-01 6.526852399110794067e-02 1.600634157657623291e-01 -3.249949514865875244e-01 8.996418863534927368e-02 -1.158233731985092163e-01 -2.369486093521118164e-01 -1.435767859220504761e-01 4.091932624578475952e-02 -2.166709005832672119e-01 -7.226276397705078125e-02
-1.544741094112396240e-01 -1.297417730093002319e-01 -4.034611582756042480e-02 1.782570965588092804e-02 -4.855242371559143066e-02 -1.932081729173660278e-01 6.035553663969039917e-02 2.492385171353816986e-02 4.235988482832908630e-02 -1.797878742218017578e-01 1.248566135764122009e-01 -1.857523471117019653e-01 -1.365484148263931274e-01 -2.972896024584770203e-02 6.248612329363822937e-02 -1.678147315979003906e-01 7.887919992208480835e-02 1.359805017709732056e-01 1.546778827905654907e-01 -2.546763718128204346e-01 3.924881666898727417e-02 4.581679031252861023e-02 9.433370083570480347e-02 2.441573441028594971e-01 -5.376030802726745605e-01 1.267657577991485596e-01 5.652904883027076721e-02 -3.018198534846305847e-03 -2.761955559253692627e-01 3.241568207740783691e-01 -2.927697598934173584e-01 -1.287852078676223755e-01
-2.562141120433807373e-01 -3.114389441907405853e-02 -6.452903896570205688e-02 3.315403759479522705e-01 -2.906915247440338135e-01 -2.764728367328643799e-01 -4.737512394785881042e-02 -4.708909243345260620e-02 -5.569586530327796936e-03 -4.151983559131622314e-01 8.806242793798446655e-02 -2.276224344968795776e-01 -1.515209767967462540e-02 -2.528067827224731445e-01 3.306284546852111816e-02 -1.965061277151107788e-01 2.006770372390747070e-01 -2.586225047707557678e-03 -2.327520214021205902e-02 2.641694843769073486e-01 -4.638077318668365479e-02 8.792270720005035400e-02 1.990636810660362244e-02 -2.668220698833465576e-01 -2.301805168390274048e-01 -7.639964111149311066e-03 2.501397430896759033e-01 -4.947090893983840942e-02 4.584867507219314575e-02 -6.940272450447082520e-02 -1.030413247644901276e-02 3.006425127387046814e-02
-1.423795372247695923e-01 2.486917227506637573e-01 -1.000491902232170105e-01 -1.622995287179946899e-01 -4.401840269565582275e-01 -5.370678380131721497e-02 8.494674228131771088e-03 -2.536098286509513855e-02 8.600738644599914551e-02 -2.391420900821685791e-01 -5.957093555480241776e-03 -2.998310625553131104e-01 1.898348778486251831e-01 1.465961933135986328e-01 -3.465222567319869995e-02 1.885026097297668457e-01 1.099542453885078430e-01 -9.126002341508865356e-02 4.641716182231903076e-02 -1.151333078742027283e-01 -3.779558464884757996e-02 1.187131032347679138e-01 -2.088006585836410522e-02 2.892834246158599854e-01 -2.852682471275329590e-01 -1.493612527847290039e-01 9.533032774925231934e-02 1.240138933062553406e-01 3.434565663337707520e-01 6.223981454968452454e-02 -2.432304620742797852e-02 -2.221107184886932373e-01
-2.556623220443725586e-01 8.244792371988296509e-02 -2.090849429368972778e-01 -1.188632473349571228e-01 -3.145624697208404541e-01 -8.054072968661785126e-03 6.431969255208969116e-02 -3.027790039777755737e-02 -7.100798934698104858e-02 -3.048891425132751465e-01 8.190067484974861145e-03 7.778395712375640869e-02 -3.310228511691093445e-02 -2.933581173419952393e-02 4.460741579532623291e-02 -1.596834808588027954e-01 2.631789147853851318e-01 -1.094866171479225159e-02 1.489540785551071167e-01 -4.082648754119873047e-01 2.376139350235462189e-02 1.419726666063070297e-02 -1.583449989557266235e-01 2.997557818889617920e-01 -3.260364234447479248e-01 -2.114124745130538940e-01 -2.963090837001800537e-01 3.199542313814163208e-02 -6.717116385698318481e-02 -1.003542765974998474e-01 2.287166565656661987e-02 -5.913260206580162048e-02
-2.515599131584167480e-01 -9.234746545553207397e-02 5.939069017767906189e-02 2.110707610845565796e-01 -4.057874977588653564e-01 -2.500370442867279053e-01 -6.623855978250503540e-02 2.502110302448272705e-01 6.131815537810325623e-02 -1.292616315186023712e-02 1.652043461799621582e-01 1.288249194622039795e-01 9.686330705881118774e-02 1.325420737266540527e-01 1.921607553958892822e-01 -3.549990057945251465e-02 2.507357299327850342e-02 -1.019188687205314636e-01 -2.315768748521804810e-01 -9.220518916845321655e-02 1.914288997650146484e-01 -7.068493962287902832e-02 -5.295333452522754669e-03 3.210851252079010010e-01 -2.978670299053192139e-01 -2.812270522117614746e-01 -5.727398023009300232e-02 -1.297150701284408569e-01 -1.097133681178092957e-01 -5.886232107877731323e-02 -2.271165102720260620e-01 8.410852402448654175e-03
-3.222896456718444824e-01 8.674000203609466553e-02 -9.188444912433624268e-02 -2.234110385179519653e-01 -3.213025927543640137e-01 -1.597667336463928223e-01 2.195713967084884644e-01 -1.652237176895141602e-01 1.346151828765869141e-01 -1.657282263040542603e-01 1.428392827510833740e-01 5.948629230260848999e-03 1.559203956276178360e-02 5.087899789214134216e-02 1.091632023453712463e-01 -1.637690365314483643e-01 -4.063760861754417419e-02 2.217190572991967201e-03 5.692272633314132690e-02 -2.355712950229644775e-01 7.582330703735351562e-02 1.833046972751617432e-02 -1.829031705856323242e-01 2.874395251274108887e-01 -2.421068847179412842e-01 -2.768651247024536133e-01 -2.266162335872650146e-01 4.258990287780761719e-02 5.092329159379005432e-02 -2.703735530376434326e-01 -6.525267381221055984e-03 -2.676893770694732666e-01
-9.838983416557312012e-02 2.107774280011653900e-02 -2.507653236389160156e-01 -1.706343740224838257e-01 -2.507683336734771729e-01 -1.125882640480995178e-01 6.707511842250823975e-02 1.752723939716815948e-02 -2.342613413929939270e-03 1.013044081628322601e-02 1.076209992170333862e-01 5.974240601062774658e-02 5.300836265087127686e-02 1.197649687528610229e-01 -3.554346784949302673e-02 -5.363696813583374023e-02 3.778371214866638184e-01 -1.334096789360046387e-01 1.833528280258178711e-01 -6.482446938753128052e-02 3.023493103682994843e-02 1.957391500473022461e-01 1.338467188179492950e-02 -6.116370484232902527e-02 -5.595695972442626953e-01 -2.586336731910705566e-01 -3.832297772169113159e-02 7.135956734418869019e-02 2.768728733062744141e-01 -2.054609805345535278e-01 5.976185947656631470e-02 -1.743934005498886108e-01
2.487665414810180664e-01 -1.513403505086898804e-01 -2.187542989850044250e-02 1.193416714668273926e-01 -4.521079659461975098e-01 -1.632738560438156128e-01 1.158179193735122681e-01 -2.329827845096588135e-01 1.013929992914199829e-01 -1.507061868906021118e-01 8.881688863039016724e-02 -3.070197999477386475e-02 2.963042855262756348e-01 -1.611693203449249268e-01 1.689752638339996338e-01 -3.555312380194664001e-02 1.539232581853866577e-01 -7.142656017094850540e-03 1.969126760959625244e-01 6.215862184762954712e-02 2.262165695428848267e-01 -1.133602485060691833e-01 9.460923820734024048e-02 1.260902285575866699e-01 -2.959752976894378662e-01 9.794202446937561035e-02 3.713395819067955017e-02 3.418238088488578796e-02 8.955849707126617432e-02 -1.011383607983589172e-01 -2.047752887010574341e-01 -3.180305361747741699e-01
-8.332789689302444458e-02 4.205716028809547424e-02 -3.138423198834061623e-03 1.740849576890468597e-02 -3.262168467044830322e-01 -2.710395753383636475e-01 -1.072282902896404266e-02 1.933378726243972778e-02 2.348915860056877136e-02 -9.612023830413818359e-02 3.066485524177551270e-01 1.747978925704956055e-01 7.485673576593399048e-02 -2.153293192386627197e-01 2.362900413572788239e-02 -1.075404360890388489e-01 2.372865676879882812e-01 2.318238466978073120e-01 -1.983609795570373535e-01 -4.507343098521232605e-02 3.672533333301544189e-01 1.652912646532058716e-01 -5.673090368509292603e-02 1.803285032510757446e-01 -1.914412230253219604e-01 9.519801288843154907e-02 3.463740646839141846e-02 -3.448149263858795166e-01 -8.936607837677001953e-02 -1.789203472435474396e-02 -1.549382656812667847e-01 -2.542706429958343506e-01
-5.671600252389907837e-02 -3.649930655956268311e-02 1.436225790530443192e-02 -2.657348811626434326e-01 -3.016273491084575653e-02 -1.007082909345626831e-01 1.218662187457084656e-01 -8.741229027509689331e-02 -1.260901801288127899e-02 -3.482993245124816895e-01 3.299854099750518799e-01 -1.443225890398025513e-02 -8.596920222043991089e-02 -2.072844356298446655e-01 9.211203455924987793e-02 -2.206389605998992920e-01 3.030576556921005249e-02 -1.018212363123893738e-01 -2.179342359304428101e-01 1.890877783298492432e-01 4.050462245941162109e-01 1.637335419654846191e-01 1.397521346807479858e-01 1.536699831485748291e-01 -3.071425259113311768e-01 -3.741093352437019348e-02 3.602556884288787842e-02 -6.472534686326980591e-02 -4.655110090970993042e-02 2.602696716785430908e-01 -2.006780058145523071e-01 -1.141822487115859985e-01
-1.124954670667648315e-01 -7.517267018556594849e-02 2.455793879926204681e-02 -5.881357192993164062e-02 -3.701813519001007080e-01 -2.723729014396667480e-01 -8.498258888721466064e-02 -5.189633369445800781e-02 1.468485891819000244e-01 -3.028996586799621582e-01 -1.656091809272766113e-01 1.662343591451644897e-01 -6.635925266891717911e-03 6.860659457743167877e-03 -3.099103868007659912e-01 6.452161073684692383e-02 9.733717143535614014e-02 1.045441329479217529e-01 8.372432738542556763e-02 -2.535563707351684570e-01 2.110973894596099854e-01 -1.432998478412628174e-01 2.244971990585327148e-01 -6.757529079914093018e-02 -4.066178500652313232e-01 -1.490402519702911377e-01 4.463123530149459839e-02 -4.047401994466781616e-02 1.861544549465179443e-01 -1.159283220767974854e-01 8.639965206384658813e-03 1.915936321020126343e-01
6.311123818159103394e-02 6.458619236946105957e-02 -4.967330992221832275e-01 8.195038535632193089e-04 -4.634908437728881836e-01 -3.274085223674774170e-01 8.122156560420989990e-02 1.908215880393981934e-02 -1.553083360195159912e-01 -3.728997334837913513e-02 4.853988438844680786e-02 -1.766783893108367920e-01 -3.303913981653749943e-04 5.845398455858230591e-02 -5.687883496284484863e-02 -1.252633482217788696e-01 -6.278355419635772705e-02 -2.435876056551933289e-02 8.907321840524673462e-02 -3.122120201587677002e-01 2.566944956779479980e-01 3.105862997472286224e-02 -1.584081053733825684e-01 1.240824088454246521e-01 1.411648839712142944e-02 1.152792200446128845e-02 2.777050435543060303e-01 -1.169592514634132385e-01 -5.086009949445724487e-02 -1.099082902073860168e-01 -8.465705066919326782e-02 6.661394238471984863e-02
-1.445488184690475464e-01 -9.387198090553283691e-02 -4.468296468257904053e-02 -5.059922859072685242e-02 -3.428837358951568604e-01 -9.715444594621658325e-02 3.559534847736358643e-01 -1.821708381175994873e-01 1.154778897762298584e-01 6.815792620182037354e-02 6.753032654523849487e-02 -8.559103310108184814e-02 1.694987863302230835e-01 -2.386322803795337677e-02 -5.718541517853736877e-02 4.325395822525024414e-02 1.660356819629669189e-01 -1.504685450345277786e-02 -3.950899466872215271e-03 -1.094804778695106506e-01 2.385227829217910767e-01 3.550481051206588745e-02 -3.754273653030395508e-01 1.313597559928894043e-01 -2.442061901092529297e-01 -1.437696963548660278e-01 3.367313444614410400e-01 -3.064768314361572266e-01 1.179226115345954895e-01 9.214396029710769653e-02 2.198664098978042603e-01 -4.647378809750080109e-03
-2.990606129169464111e-01 -5.693454667925834656e-02 3.932705894112586975e-02 1.855149492621421814e-02 -1.768463253974914551e-01 -4.368815943598747253e-02 -1.074622496962547302e-01 -5.167556460946798325e-03 9.125222265720367432e-02 -6.518243253231048584e-02 2.212810963392257690e-01 -2.706913352012634277e-01 1.208711788058280945e-01 -2.165734171867370605e-01 -1.534361690282821655e-01 -4.366482421755790710e-02 -4.465254396200180054e-02 -2.918675541877746582e-01 2.818605005741119385e-01 -1.831541359424591064e-01 1.088088452816009521e-01 -3.417817130684852600e-02 1.642885506153106689e-01 1.229455769062042236e-01 -2.202563881874084473e-01 4.665207117795944214e-02 3.597598522901535034e-02 -3.885433375835418701e-01 -1.479769200086593628e-01 6.333675235509872437e-02 -3.919060528278350830e-01 3.406542167067527771e-02
-1.540369838476181030e-01 -2.266841530799865723e-01 -3.728350996971130371e-02 -3.586980700492858887e-01 -2.685799598693847656e-01 -2.958706952631473541e-02 6.313049234449863434e-03 -6.631806492805480957e-02 -1.594116091728210449e-01 -2.401855736970901489e-01 -1.146015226840972900e-01 -3.779485414270311594e-04 1.806069761514663696e-01 -7.186106592416763306e-02 -3.306937217712402344e-02 -9.541051834821701050e-02 2.583897858858108521e-02 -9.491320699453353882e-02 -1.693344302475452423e-02 -1.485806703567504883e-01 4.290217161178588867e-02 -1.110222712159156799e-01 2.356219142675399780e-01 3.452304899692535400e-01 -4.252899289131164551e-01 -1.208312436938285828e-01 -1.750687807798385620e-01 -1.305344104766845703e-01 2.708302140235900879e-01 -2.133452333509922028e-02 1.760887801647186279e-01 6.550393253564834595e-02
-8.477958291769027710e-02 4.821911081671714783e-02 -2.851057946681976318e-01 -2.305511832237243652e-01 -3.032934069633483887e-01 -2.942627668380737305e-01 -3.120175795629620552e-03 5.649406835436820984e-02 9.147848933935165405e-03 -2.737322449684143066e-01 1.015251502394676208e-01 -2.257757931947708130e-01 -1.596602648496627808e-01 1.589029729366302490e-01 1.006975322961807251e-01 -1.605729945003986359e-02 2.694575488567352295e-01 -1.944228112697601318e-01 1.401965618133544922e-01 -1.431279629468917847e-01 2.408092617988586426e-01 -1.553587913513183594e-01 -1.497299075126647949e-01 -5.325614660978317261e-02 -5.878493562340736389e-02 1.709861904382705688e-01 1.022901833057403564e-01 -3.111250102519989014e-01 1.685244590044021606e-01 -8.193563669919967651e-02 -1.734083592891693115e-01 1.173353567719459534e-01
-2.175022810697555542e-01 -1.001355946063995361e-01 1.639744490385055542e-01 -7.180162519216537476e-02 -2.173185646533966064e-01 1.850399971008300781e-01 2.380428463220596313e-01 -1.989874243736267090e-01 -1.502992361783981323e-01 -7.633088529109954834e-02 2.700212001800537109e-01 -1.538603156805038452e-01 2.477551437914371490e-02 1.696365475654602051e-01 2.081044614315032959e-01 2.689471542835235596e-01 3.542934060096740723e-01 6.228837370872497559e-02 -8.756931126117706299e-02 1.472706347703933716e-01 5.182515829801559448e-02 8.874493092298507690e-02 2.370456159114837646e-01 8.651850372552871704e-02 -3.980928659439086914e-01 -6.973997503519058228e-02 3.972379863262176514e-02 -9.342904388904571533e-02 -1.180765107274055481e-01 1.190038304775953293e-02 -2.028627842664718628e-01 3.130478784441947937e-02
-7.985138148069381714e-02 1.115401461720466614e-01 -1.656227372586727142e-02 1.756214797496795654e-01 -3.668617457151412964e-02 -2.132366001605987549e-01 3.934305626899003983e-03 -1.610225439071655273e-01 6.317857652902603149e-02 -4.899195209145545959e-02 7.089736312627792358e-02 -1.386115998029708862e-01 3.719986352734849788e-06 -1.383550558239221573e-02 -9.126757830381393433e-02 1.059789210557937622e-01 -1.071278378367424011e-02 1.622751541435718536e-02 3.031629920005798340e-01 -1.696170568466186523e-01 1.559208035469055176e-01 9.389472752809524536e-02 1.844323873519897461e-01 1.780112385749816895e-01 -6.001409292221069336e-01 2.225625328719615936e-02 5.399955809116363525e-02 -1.273142695426940918e-01 -2.035370022058486938e-01 2.646108269691467285e-01 -3.006197512149810791e-01 -1.594592481851577759e-01
-3.041139245033264160e-01 -1.348376721143722534e-01 -1.133816912770271301e-01 -1.907242238521575928e-01 -2.474924921989440918e-01 -1.775550097227096558e-02 -3.192646056413650513e-02 -1.575612574815750122e-01 9.481085091829299927e-02 -3.799442052841186523e-01 -1.196276769042015076e-01 8.251798152923583984e-02 -5.370398610830307007e-02 -1.385951321572065353e-02 -1.986056119203567505e-01 -1.301917880773544312e-01 -9.474308788776397705e-02 1.016665175557136536e-01 9.840581566095352173e-02 -9.060098789632320404e-03 1.182551905512809753e-01 -3.276849687099456787e-01 7.331307232379913330e-02 2.081612348556518555e-01 -2.822698354721069336e-01 -2.433390468358993530e-01 1.597397923469543457e-01 -4.666106775403022766e-03 2.204596698284149170e-01 -2.490196079015731812e-01 -7.204640656709671021e-02 1.984302103519439697e-01
-2.677316367626190186e-01 -2.023902535438537598e-01 4.836672171950340271e-02 -6.357067078351974487e-02 -1.980944871902465820e-01 -1.792655512690544128e-02 -1.005877628922462463e-01 1.245708987116813660e-01 2.442821674048900604e-02 -2.206740230321884155e-01 1.475901752710342407e-01 1.392208337783813477e-01 -2.205536663532257080e-01 -1.942358165979385376e-02 1.641438156366348267e-01 -1.692927330732345581e-01 1.324234306812286377e-01 5.568660795688629150e-02 2.031694054603576660e-01 -1.355125606060028076e-01 1.800541393458843231e-02 1.261099874973297119e-01 1.608775407075881958e-01 1.535754948854446411e-01 -5.471369028091430664e-01 -1.559661328792572021e-01 -1.910659968852996826e-01 -1.733132898807525635e-01 4.022363573312759399e-02 1.138795912265777588e-01 2.637375295162200928e-01 1.871096342802047729e-02
-1.880292743444442749e-01 -1.690064817667007446e-01 4.881501197814941406e-02 9.429585933685302734e-02 -1.323972344398498535e-01 -7.855130732059478760e-02 1.012552306056022644e-01 1.812824010848999023e-01 1.217066869139671326e-01 -5.663006380200386047e-02 2.356686294078826904e-01 1.262258645147085190e-02 4.101775214076042175e-02 1.317882239818572998e-01 -1.891824901103973389e-01 -2.036086916923522949e-01 2.887782752513885498e-01 2.073734812438488007e-02 5.312633886933326721e-02 9.363245964050292969e-02 2.261277735233306885e-01 1.290433108806610107e-01 9.620003402233123779e-03 9.947989135980606079e-02 -3.533395230770111084e-01 -7.678187638521194458e-02 -4.553283005952835083e-02 -2.836062014102935791e-01 -1.317213624715805054e-01 1.716126948595046997e-01 -3.841650187969207764e-01 3.273453116416931152e-01
-1.215609312057495117e-01 -1.431182175874710083e-01 -4.085856974124908447e-01 6.411749124526977539e-02 -2.540462315082550049e-01 3.812957927584648132e-02 -4.034255072474479675e-02 -1.597637236118316650e-01 -1.237564831972122192e-01 -1.305938214063644409e-01 2.590991556644439697e-02 -6.017812713980674744e-02 8.313645422458648682e-02 -9.858158417046070099e-03 -1.834349483251571655e-01 -2.312032319605350494e-02 1.877589374780654907e-01 1.958377510309219360e-01 9.886722266674041748e-02 -5.151765793561935425e-02 5.335686206817626953e-01 1.364401131868362427e-01 -1.620621234178543091e-01 1.801915019750595093e-01 -1.708812266588211060e-01 -4.148963838815689087e-02 -2.123119542375206947e-03 -2.911424934864044189e-01 8.553115651011466980e-03 1.747900843620300293e-01 -5.045786965638399124e-03 1.681287735700607300e-01
7.286475598812103271e-02 7.703156024217605591e-02 -2.043177336454391479e-01 1.109002009034156799e-01 -4.998548924922943115e-01 -1.219911277294158936e-01 6.448870152235031128e-02 4.329691827297210693e-02 -3.317435383796691895e-01 -2.102600932121276855e-01 6.633671373128890991e-02 -1.358214765787124634e-01 -2.728334069252014160e-01 6.400235742330551147e-02 -3.294944763183593750e-01 -8.480106294155120850e-02 1.500545442104339600e-01 6.546907126903533936e-02 -8.068075776100158691e-02 2.221915721893310547e-01 3.359416127204895020e-01 1.965232007205486298e-02 -5.027965642511844635e-03 1.647003591060638428e-01 -1.571740508079528809e-01 3.472384065389633179e-02 -1.318714171648025513e-01 4.343082010746002197e-02 -2.940450794994831085e-04 1.183940917253494263e-01 -8.681637048721313477e-02 5.218445509672164917e-02
-2.918069660663604736e-01 -2.013113945722579956e-01 -1.505271494388580322e-01 8.508912473917007446e-02 -3.548384904861450195e-01 -2.182692885398864746e-01 -1.574053764343261719e-01 1.144518181681632996e-01 3.441156074404716492e-02 1.752511039376258850e-02 2.772514224052429199e-01 -1.859023422002792358e-01 8.918102830648422241e-02 6.290404498577117920e-02 2.698017749935388565e-03 4.384515061974525452e-02 -3.003424592316150665e-02 -1.682365834712982178e-01 -7.453444600105285645e-02 -1.357609480619430542e-01 1.125300675630569458e-01 8.262551575899124146e-02 1.217628642916679382e-01 2.446602284908294678e-01 -1.795996576547622681e-01 -7.359845191240310669e-02 -3.104322776198387146e-02 -9.596087038516998291e-02 -3.527477383613586426e-01 1.614858359098434448e-01 -3.922320306301116943e-01 -8.167484402656555176e-02
-3.583540022373199463e-01 1.103593707084655762e-01 -2.018747776746749878e-01 2.380529642105102539e-01 -1.003351062536239624e-01 1.238393783569335938e-01 2.533852458000183105e-01 -7.785985618829727173e-02 -4.857569001615047455e-03 -1.783238500356674194e-01 -1.677828654646873474e-02 -2.320761680603027344e-01 -3.066513538360595703e-01 -8.788106590509414673e-02 4.953156784176826477e-02 -9.543698281049728394e-02 3.259297311305999756e-01 -8.334822207689285278e-02 -1.738778054714202881e-01 -1.865945160388946533e-01 2.460948079824447632e-01 -7.321490347385406494e-02 2.023300528526306152e-01 8.752093650400638580e-03 -2.826748490333557129e-01 -2.968164719641208649e-02 7.749950885772705078e-02 3.263158723711967468e-02 -1.455552428960800171e-01 -1.303333044052124023e-01 -2.269535064697265625e-01 6.575937569141387939e-02
[truncated: 3,283,562 more chars]
