# Supplementary material for: The Language of Innovation
Source: PLoS One. 2020 Apr 30;15(4):e0230107. doi: 10.1371/journal.pone.0230107 (PMC7194493; doi:10.1371/journal.pone.0230107)
Supplement: S17 File — (GZ) [file pone.0230107.s017.tar.gz › 1995-1999/V2Run_7_VS_4500_embeddings1995-1999ED32.txt]

-9.679525345563888550e-02 1.354404240846633911e-01 1.987873464822769165e-01 3.896550536155700684e-01 -8.434107899665832520e-02 -2.792549133300781250e-01 -1.668173223733901978e-01 -6.469769868999719620e-03 1.538245528936386108e-01 1.111681833863258362e-01 -3.133407533168792725e-01 -4.695389866828918457e-01 -1.365642845630645752e-01 1.425014459528028965e-03 -6.712897866964340210e-02 1.003752574324607849e-01 -1.194635406136512756e-01 -2.581655047833919525e-02 -1.008441299200057983e-01 -1.235901266336441040e-01 -1.077561229467391968e-01 3.828889727592468262e-01 -9.613209217786788940e-02 6.752849370241165161e-02 1.098422184586524963e-01 -7.630860060453414917e-02 -1.497369259595870972e-01 3.202976658940315247e-02 -1.226658672094345093e-01 -8.337353169918060303e-02 6.388112157583236694e-02 -1.601154543459415436e-02
1.414279043674468994e-01 -2.501551806926727295e-01 3.248999118804931641e-01 1.211782842874526978e-01 -2.259800434112548828e-01 -1.351681500673294067e-01 1.334211528301239014e-01 6.746918708086013794e-02 3.071694076061248779e-01 -1.141837537288665771e-01 -2.927159965038299561e-01 -2.376700192689895630e-01 -9.704797528684139252e-03 6.914117373526096344e-03 -2.838395833969116211e-01 1.706999987363815308e-01 -4.976088926196098328e-02 2.146580219268798828e-01 -2.330887131392955780e-02 -1.079243607819080353e-02 -1.432689186185598373e-02 -8.336535096168518066e-02 1.761006936430931091e-02 -1.523633450269699097e-01 -2.341884523630142212e-01 1.302578598260879517e-01 3.492261171340942383e-01 1.206010431051254272e-01 -1.616978794336318970e-01 -1.685690134763717651e-01 5.731104686856269836e-02 -4.999526310712099075e-03
-2.595700509846210480e-02 -8.138426393270492554e-02 -1.260161399841308594e-02 2.701624333858489990e-01 1.149238422513008118e-01 3.511214852333068848e-01 1.496495679020881653e-02 -1.786388009786605835e-01 2.213503718376159668e-01 6.632527709007263184e-02 -2.770685851573944092e-01 -4.508027732372283936e-01 -7.944208383560180664e-02 -5.413848906755447388e-02 -3.657149970531463623e-01 5.398443341255187988e-02 -1.311065703630447388e-01 -5.787331983447074890e-02 1.164508908987045288e-01 9.720478206872940063e-03 1.873593404889106750e-02 8.908536285161972046e-02 -2.721025943756103516e-01 -3.102669492363929749e-02 -8.253301680088043213e-02 1.640004068613052368e-01 -7.921297848224639893e-02 -8.479513972997665405e-02 -1.307386904954910278e-01 -6.380494683980941772e-02 2.435053698718547821e-02 -2.919333279132843018e-01
-4.177193343639373779e-02 -2.142188996076583862e-01 -1.637764461338520050e-02 7.061035186052322388e-02 -1.799738854169845581e-01 1.140880733728408813e-01 -7.222057878971099854e-02 1.363518182188272476e-02 -8.603214472532272339e-02 1.676311045885086060e-01 -3.739798963069915771e-01 -2.336733788251876831e-01 6.485620513558387756e-03 1.361326724290847778e-01 -1.707463711500167847e-01 6.100479885935783386e-02 3.054868578910827637e-01 1.446560863405466080e-02 -3.132607340812683105e-01 1.345908343791961670e-01 -2.243265211582183838e-01 8.267048746347427368e-03 -5.550776608288288116e-03 -1.021240204572677612e-01 1.451717466115951538e-01 4.532638937234878540e-02 -2.243538945913314819e-01 3.559126704931259155e-02 -2.667568325996398926e-01 -1.626275479793548584e-01 3.294230699539184570e-01 -2.517943382263183594e-01
2.157400175929069519e-02 -3.501788526773452759e-02 -6.400708854198455811e-02 2.813567221164703369e-01 -1.462567448616027832e-01 3.403513133525848389e-01 -1.726561188697814941e-01 -8.216365426778793335e-02 1.656994372606277466e-01 -5.603323131799697876e-02 -6.461682915687561035e-02 -4.327263236045837402e-01 -3.343202471733093262e-01 -3.676160052418708801e-02 -2.000720798969268799e-01 9.985501319169998169e-02 -1.431882530450820923e-01 1.552995294332504272e-01 -2.836695909500122070e-01 6.588251143693923950e-02 1.786949038505554199e-01 1.917099505662918091e-01 -1.989778280258178711e-01 1.455832421779632568e-01 1.497296541929244995e-01 -2.946692705154418945e-02 1.805234551429748535e-01 1.996259205043315887e-02 -9.179174154996871948e-02 -1.124754622578620911e-01 1.102301478385925293e-01 -8.781570196151733398e-02
-9.995122998952865601e-02 -1.867690384387969971e-01 -9.714391082525253296e-03 3.618568554520606995e-02 -2.756261229515075684e-01 1.583175212144851685e-01 -2.437841845676302910e-03 -8.310284465551376343e-02 2.818733155727386475e-01 9.779325127601623535e-02 -1.665577590465545654e-01 -5.819343328475952148e-01 -5.282668024301528931e-02 1.143522858619689941e-01 -1.690807938575744629e-01 3.691015997901558876e-03 -1.864720582962036133e-01 -5.144468322396278381e-02 -5.056592822074890137e-02 -4.623836651444435120e-02 2.152551263570785522e-01 3.385854363441467285e-01 -3.246287629008293152e-02 -1.285839527845382690e-01 3.368528932332992554e-02 1.709051728248596191e-01 1.192561164498329163e-02 -2.014688961207866669e-02 -6.652321666479110718e-02 -7.579341530799865723e-03 2.980041205883026123e-01 3.234734013676643372e-02
-2.112547308206558228e-01 2.373618446290493011e-02 2.389001548290252686e-01 2.984482347965240479e-01 7.245761901140213013e-02 -2.842853218317031860e-02 1.825256794691085815e-01 -1.866239309310913086e-01 3.335174620151519775e-01 -2.761240601539611816e-01 -2.760387957096099854e-01 -2.428258806467056274e-01 -1.456323415040969849e-01 -1.339387595653533936e-01 -2.309597879648208618e-01 -2.991881035268306732e-02 1.250068545341491699e-01 1.519880443811416626e-01 -1.462696492671966553e-01 -3.270288184285163879e-02 1.619513779878616333e-01 2.000449039041996002e-02 -4.422230646014213562e-02 5.543876439332962036e-02 1.101996377110481262e-01 1.958696544170379639e-01 -9.847492724657058716e-02 6.614914536476135254e-02 -2.231620401144027710e-01 -2.860311269760131836e-01 1.711638122797012329e-01 -9.588595479726791382e-03
1.362705975770950317e-01 -1.829828768968582153e-01 1.746183075010776520e-02 2.306637167930603027e-01 -1.504155099391937256e-01 1.754107512533664703e-02 8.190121501684188843e-02 -2.757523059844970703e-01 6.048971042037010193e-02 -2.022806741297245026e-02 -3.189460635185241699e-01 -5.266626477241516113e-01 4.377028718590736389e-02 1.616265773773193359e-01 9.478971362113952637e-03 1.522462517023086548e-01 -2.685348689556121826e-01 -2.796182781457901001e-02 -1.737452596426010132e-01 9.988218545913696289e-02 2.826672419905662537e-02 3.012502193450927734e-02 -2.814391553401947021e-01 -3.864396736025810242e-02 1.919048726558685303e-01 -3.772039711475372314e-02 -6.773437559604644775e-02 1.374718099832534790e-01 2.936322614550590515e-02 -2.684909701347351074e-01 1.511913985013961792e-01 3.565814346075057983e-02
2.271673232316970825e-01 -1.582715213298797607e-01 -2.576976455748081207e-02 1.138126328587532043e-01 2.441292628645896912e-02 -3.233864903450012207e-02 -7.100427895784378052e-02 -1.284364312887191772e-01 -3.510745987296104431e-02 -2.281599491834640503e-02 -3.222700655460357666e-01 -4.260089695453643799e-01 -1.100496128201484680e-01 1.804255545139312744e-01 -3.119664490222930908e-01 5.707859527319669724e-04 -1.910088509321212769e-01 2.509326934814453125e-01 -1.032965332269668579e-01 1.012517362833023071e-01 2.006840705871582031e-01 1.046044453978538513e-01 1.947136223316192627e-02 2.151251435279846191e-01 1.726538985967636108e-01 1.107539907097816467e-01 2.882279455661773682e-01 -3.533920645713806152e-02 -2.625842094421386719e-01 -3.663507476449012756e-02 -1.875087469816207886e-01 8.582597970962524414e-02
4.929039254784584045e-02 -1.332251727581024170e-01 1.475435346364974976e-01 4.461236000061035156e-01 -9.827967733144760132e-02 1.689250022172927856e-01 2.838916182518005371e-01 -3.228625282645225525e-02 1.611445844173431396e-01 1.818907707929611206e-01 -2.185422182083129883e-01 -1.797294914722442627e-01 -1.087118461728096008e-01 -1.511142700910568237e-01 -1.929213404655456543e-01 1.888972520828247070e-01 2.142744660377502441e-01 1.723374426364898682e-01 -9.544638544321060181e-02 1.866393685340881348e-01 2.041181474924087524e-01 -5.348883569240570068e-02 -5.051214247941970825e-02 4.443008825182914734e-02 -1.236779615283012390e-01 1.220909878611564636e-01 3.802309802267700434e-04 1.343107819557189941e-01 -8.452885597944259644e-02 -3.562305569648742676e-01 2.036259621381759644e-01 -1.286190003156661987e-02
1.346178203821182251e-01 9.136591106653213501e-02 4.943060688674449921e-03 2.877335548400878906e-01 -1.765253990888595581e-01 1.461102962493896484e-01 2.218017168343067169e-02 -9.187258034944534302e-02 1.927923560142517090e-01 -1.763148158788681030e-01 -1.402847170829772949e-01 -4.486385881900787354e-01 -1.649444103240966797e-01 3.974881768226623535e-02 -2.076828926801681519e-01 1.356557011604309082e-01 -7.878869771957397461e-02 4.818010702729225159e-02 -1.965904086828231812e-01 8.824464865028858185e-03 8.562505245208740234e-03 3.907925188541412354e-01 -9.601431339979171753e-02 -3.111891746520996094e-01 -6.508854217827320099e-03 -2.574774809181690216e-02 -2.052874714136123657e-01 5.127840209752321243e-03 1.271509528160095215e-01 -2.905624508857727051e-01 -1.029544044286012650e-02 7.822182960808277130e-03
1.074608415365219116e-02 -1.069319322705268860e-01 -3.896563872694969177e-02 4.096814990043640137e-01 -5.154203623533248901e-02 2.403336614370346069e-01 3.488270193338394165e-02 1.596028357744216919e-01 3.955083191394805908e-01 1.430555582046508789e-01 -3.815687596797943115e-01 -2.950758934020996094e-01 -6.559801101684570312e-02 1.057638674974441528e-01 -5.923590436577796936e-02 1.260273456573486328e-01 -1.520083546638488770e-01 -3.173460066318511963e-02 -1.052438393235206604e-01 -7.751212269067764282e-02 6.662764400243759155e-02 -7.701138406991958618e-02 -2.615235745906829834e-01 -2.934964373707771301e-03 1.517984569072723389e-01 6.211119890213012695e-02 -1.550286412239074707e-01 -1.079540885984897614e-02 -9.656625241041183472e-02 -2.941881418228149414e-01 1.208703443408012390e-01 -7.775183767080307007e-02
2.374446392059326172e-02 1.211081817746162415e-01 2.373866885900497437e-01 2.915950715541839600e-01 -1.458567380905151367e-01 8.836580067873001099e-02 7.519505918025970459e-02 5.703751370310783386e-02 1.697566173970699310e-02 1.672132126986980438e-02 -3.236777186393737793e-01 -2.943960726261138916e-01 -3.489108383655548096e-01 -1.382586210966110229e-01 -3.336630463600158691e-01 1.537281572818756104e-01 4.308475181460380554e-02 2.807704806327819824e-01 -1.471766084432601929e-01 -1.915838867425918579e-01 -8.696300536394119263e-02 7.140075415372848511e-02 5.365333706140518188e-02 -2.178796678781509399e-01 5.515627935528755188e-02 4.298786446452140808e-02 1.581895202398300171e-01 1.428622454404830933e-01 2.721107192337512970e-02 -4.466608911752700806e-02 1.529151201248168945e-01 2.430435121059417725e-01
1.034874543547630310e-01 -8.504028618335723877e-02 5.560643598437309265e-02 4.312660917639732361e-02 -2.157011330127716064e-01 -1.133472770452499390e-01 -1.600339859724044800e-01 9.191972203552722931e-03 1.738662719726562500e-01 9.426955133676528931e-02 -3.854012787342071533e-01 -3.983881473541259766e-01 -2.390791624784469604e-01 2.364540100097656250e-01 -1.008075401186943054e-01 9.498045593500137329e-02 2.044702321290969849e-01 1.695428043603897095e-02 2.281963080167770386e-01 2.574954032897949219e-01 -1.233724355697631836e-01 1.212943792343139648e-01 -1.149427294731140137e-01 9.163292497396469116e-02 1.398599594831466675e-01 1.240882948040962219e-01 -1.380344629287719727e-01 -1.147444471716880798e-01 -1.023632064461708069e-01 4.783123359084129333e-02 3.113400042057037354e-01 -1.566165983676910400e-01
3.058450482785701752e-02 -4.235605001449584961e-01 -9.341290593147277832e-02 3.233054578304290771e-01 -2.496582120656967163e-01 1.960121393203735352e-01 -2.311309985816478729e-02 -2.503224611282348633e-01 2.559749186038970947e-01 2.898905659094452858e-04 -1.072212606668472290e-01 -3.764040172100067139e-01 -6.144722178578376770e-02 -2.050657570362091064e-02 -5.130889639258384705e-02 1.117706596851348877e-01 -1.433345526456832886e-01 1.275561153888702393e-01 -1.546326279640197754e-01 -2.375488867983222008e-03 1.215667650103569031e-02 1.705650389194488525e-01 -1.524229049682617188e-01 -2.167078107595443726e-01 2.776746265590190887e-02 2.394236177206039429e-01 -7.085960358381271362e-02 3.910143300890922546e-02 -2.616040222346782684e-02 -2.415432035923004150e-01 1.297691613435745239e-01 -6.133859232068061829e-02
-5.121248587965965271e-02 1.702168136835098267e-01 5.933600291609764099e-02 2.152889817953109741e-01 -8.921961486339569092e-02 -1.591879278421401978e-01 -2.645192295312881470e-02 -6.738659739494323730e-02 1.052610352635383606e-01 8.553761243820190430e-02 -2.948818504810333252e-01 -3.621649742126464844e-01 4.677100852131843567e-02 -1.261445879936218262e-01 -3.624381422996520996e-01 5.683542788028717041e-02 -1.825302839279174805e-01 1.740800291299819946e-01 -2.521575614809989929e-02 -3.004230856895446777e-01 -7.012862712144851685e-02 -4.221276566386222839e-02 -4.500508308410644531e-02 -3.147536143660545349e-02 -2.414878606796264648e-01 -5.722633004188537598e-02 1.513402014970779419e-01 1.560742557048797607e-01 -2.412610203027725220e-01 -8.482959121465682983e-02 3.902450203895568848e-01 3.037252929061651230e-03
-9.700994938611984253e-02 -5.824269726872444153e-02 2.530958056449890137e-01 3.654986917972564697e-01 -2.772610485553741455e-01 6.976175587624311447e-03 2.407404929399490356e-01 -5.012575164437294006e-02 4.345513135194778442e-02 1.948337815701961517e-02 -3.016430437564849854e-01 -1.459262520074844360e-01 -1.235065981745719910e-01 3.148517012596130371e-02 -3.042579889297485352e-01 3.050451576709747314e-01 9.796230122447013855e-03 -3.530095890164375305e-02 3.222353383898735046e-02 1.300986409187316895e-01 3.394772112369537354e-01 1.256261318922042847e-01 -1.246092021465301514e-01 -2.529400587081909180e-02 -1.938425153493881226e-01 1.515145646408200264e-03 6.724013388156890869e-02 2.693391405045986176e-02 6.262484192848205566e-02 -1.474606338888406754e-02 3.260672986507415771e-01 -1.263107657432556152e-01
3.334726020693778992e-02 5.471413955092430115e-02 7.583624869585037231e-02 2.357639670372009277e-01 -2.706530988216400146e-01 3.345983847975730896e-02 -7.871665060520172119e-02 1.343854516744613647e-01 2.697077989578247070e-01 -7.304269075393676758e-02 -5.706885457038879395e-01 -1.082580834627151489e-01 -2.110626101493835449e-01 -2.319385297596454620e-02 4.718474298715591431e-02 2.033142000436782837e-01 1.625279188156127930e-01 1.228599697351455688e-01 -1.046062111854553223e-01 9.245989471673965454e-02 -7.243616133928298950e-02 1.567170172929763794e-01 5.620957165956497192e-02 1.079230979084968567e-01 2.526199910789728165e-03 -8.238421380519866943e-02 -6.532555073499679565e-02 -1.240265592932701111e-01 1.148733422160148621e-01 4.856817796826362610e-02 3.016618788242340088e-01 -3.052630424499511719e-01
-9.616132080554962158e-02 -3.861788213253021240e-01 -6.375845521688461304e-03 3.542386591434478760e-01 8.307215571403503418e-02 1.349121034145355225e-01 -1.269654184579849243e-01 1.334750950336456299e-01 -1.935916841030120850e-01 -1.727219671010971069e-01 -2.682806849479675293e-01 -3.289185464382171631e-01 -9.922977536916732788e-02 -1.063778400421142578e-01 -2.983322143554687500e-01 2.988425455987453461e-02 -1.883820891380310059e-01 3.905607014894485474e-02 -2.240504771471023560e-01 1.571505963802337646e-01 1.874329447746276855e-01 4.106375947594642639e-02 2.789462171494960785e-02 -8.434303104877471924e-03 2.734630554914474487e-02 7.307036966085433960e-02 4.485213197767734528e-03 -2.763201892375946045e-01 -1.657010614871978760e-01 -2.353743091225624084e-02 1.784933656454086304e-01 -8.135883510112762451e-02
1.202175840735435486e-01 -1.335066854953765869e-01 1.922330707311630249e-01 1.457537412643432617e-01 -1.975907087326049805e-01 1.322667021304368973e-02 -3.010187447071075439e-01 8.805955946445465088e-02 1.666794344782829285e-02 1.540995985269546509e-01 -4.842178523540496826e-01 -3.587331175804138184e-01 -6.026614829897880554e-02 2.072732746601104736e-01 -9.369918145239353180e-03 4.832453280687332153e-02 8.438518643379211426e-02 5.364532023668289185e-02 -6.537906080484390259e-02 2.003749087452888489e-02 -2.713877260684967041e-01 -4.070622473955154419e-02 -1.912343502044677734e-01 4.277437180280685425e-02 1.551394611597061157e-01 -1.327683180570602417e-01 -2.056813687086105347e-01 5.882433429360389709e-02 -3.548647463321685791e-02 -1.037210747599601746e-01 1.641732007265090942e-01 -2.844817042350769043e-01
1.397178918123245239e-01 3.065561130642890930e-02 -8.272225409746170044e-02 1.180353835225105286e-01 -3.688820898532867432e-01 7.930370420217514038e-02 -1.963215172290802002e-01 -1.224651467055082321e-02 1.418718546628952026e-01 4.994735866785049438e-02 -4.241727292537689209e-01 -3.334672152996063232e-01 -2.099315077066421509e-01 3.000665307044982910e-01 -1.907437741756439209e-01 -1.402917057275772095e-01 1.383681446313858032e-01 1.841854490339756012e-02 -4.699777346104383469e-03 9.248550236225128174e-02 -2.196636348962783813e-01 3.626232594251632690e-02 5.504918843507766724e-02 8.017799258232116699e-02 3.690686449408531189e-02 -2.021072991192340851e-02 -2.051043212413787842e-01 1.404061019420623779e-01 -4.129035025835037231e-02 -1.943410336971282959e-01 2.423887699842453003e-01 -1.578686088323593140e-01
3.061071932315826416e-01 -2.596340477466583252e-01 1.881569772958755493e-01 8.400420099496841431e-02 -1.088774055242538452e-01 -2.420712858438491821e-01 -5.508591234683990479e-02 -2.079137265682220459e-01 -1.838017404079437256e-01 6.971281953155994415e-03 -2.718845307826995850e-01 -2.230892926454544067e-01 1.206897431984543800e-03 1.827195733785629272e-01 -1.471969336271286011e-01 -6.692489236593246460e-02 1.604219079017639160e-01 -1.713676378130912781e-02 -1.357909739017486572e-01 -9.628143161535263062e-02 -2.030341774225234985e-01 -3.981603682041168213e-02 6.970756500959396362e-02 4.813466221094131470e-03 -6.725011020898818970e-02 7.607361674308776855e-02 -9.330681711435317993e-02 -1.914281547069549561e-01 -2.073732465505599976e-01 -3.451617956161499023e-01 1.717167906463146210e-02 -3.783297538757324219e-01
-1.467360462993383408e-02 6.087478250265121460e-02 1.505187433212995529e-02 2.936991155147552490e-01 -1.651098579168319702e-02 2.068695798516273499e-02 1.079347431659698486e-01 3.400131314992904663e-02 1.437257826328277588e-01 -2.198517024517059326e-01 -2.195195257663726807e-01 -1.818067878484725952e-01 -2.752095460891723633e-01 1.132546812295913696e-01 -4.610125422477722168e-01 -1.283690333366394043e-01 1.757780164480209351e-01 1.138883903622627258e-01 -1.039178669452667236e-01 1.575599014759063721e-01 1.469831019639968872e-01 1.681799441576004028e-01 1.664131134748458862e-01 -4.558671265840530396e-02 1.127466000616550446e-02 -2.255986630916595459e-01 1.785398423671722412e-01 1.650124341249465942e-01 -2.675174474716186523e-01 -1.257500499486923218e-01 2.673554122447967529e-01 -1.169010065495967865e-02
-6.289825588464736938e-02 -8.134347200393676758e-02 -1.103235259652137756e-01 1.934642642736434937e-01 -1.126543581485748291e-01 7.454001903533935547e-02 -4.249460995197296143e-03 5.442477017641067505e-02 3.961494266986846924e-01 -2.143954485654830933e-02 -2.244969457387924194e-01 -3.772242665290832520e-01 1.771261543035507202e-01 2.553335018455982208e-02 -2.629765272140502930e-01 9.518864005804061890e-02 -1.952671408653259277e-01 6.355545669794082642e-02 -2.777940928936004639e-01 1.554565429687500000e-01 2.516963779926300049e-01 2.445185333490371704e-01 -1.095413491129875183e-01 -5.850577726960182190e-02 -1.151496917009353638e-01 -1.058492660522460938e-01 -1.479876935482025146e-01 -2.132472395896911621e-01 -9.212450683116912842e-02 -1.990449279546737671e-01 4.531504586338996887e-02 -1.849345415830612183e-01
-2.427889965474605560e-02 -1.154987215995788574e-01 5.738551914691925049e-02 3.424814641475677490e-01 -2.248714715242385864e-01 3.189342916011810303e-01 6.938930600881576538e-02 -1.307227313518524170e-01 -1.347033306956291199e-02 3.016087114810943604e-01 -2.387137711048126221e-01 -1.409944891929626465e-01 -1.087491139769554138e-01 -4.876584745943546295e-03 -1.668643504381179810e-01 -3.200650215148925781e-02 -3.403809070587158203e-01 3.585667163133621216e-02 -1.609503924846649170e-01 2.260281592607498169e-01 1.306660771369934082e-01 6.559061259031295776e-02 -8.078385144472122192e-02 -8.677975833415985107e-02 2.544661760330200195e-01 7.427709549665451050e-02 -2.604000568389892578e-01 7.265489548444747925e-02 2.255805395543575287e-02 -1.112929135560989380e-01 2.989525794982910156e-01 -8.583307266235351562e-02
5.503947287797927856e-02 -1.424556076526641846e-01 2.767415940761566162e-01 2.980136573314666748e-01 -2.510008774697780609e-02 -2.404812276363372803e-01 -1.040399912744760513e-02 -1.267328560352325439e-01 1.327104959636926651e-02 2.062403112649917603e-01 -9.811136871576309204e-02 -2.069555819034576416e-01 -3.405890986323356628e-02 -3.129247203469276428e-02 -2.548792362213134766e-01 -1.520122289657592773e-01 1.656638272106647491e-02 -1.726219616830348969e-02 -4.968648552894592285e-01 -8.898287080228328705e-03 2.790570855140686035e-01 -9.215927869081497192e-02 1.405117809772491455e-01 -1.044898061081767082e-03 3.400106728076934814e-02 2.831180021166801453e-02 1.121522486209869385e-01 3.961463645100593567e-02 -1.222039014101028442e-02 1.623735129833221436e-01 2.387044578790664673e-01 -3.131035566329956055e-01
1.037648245692253113e-01 -3.823305368423461914e-01 1.003750339150428772e-01 2.501665353775024414e-01 -9.719055145978927612e-02 6.135284900665283203e-03 -5.745112895965576172e-02 -2.946777641773223877e-01 1.558599621057510376e-01 2.134875357151031494e-01 -2.811647951602935791e-01 -1.238601505756378174e-01 -8.489338308572769165e-02 4.058994352817535400e-03 -1.197984665632247925e-01 6.451767683029174805e-02 3.690575957298278809e-01 1.329770684242248535e-01 1.514014154672622681e-01 5.734666809439659119e-02 1.041805595159530640e-01 1.435482949018478394e-01 1.088145934045314789e-02 2.748354971408843994e-01 -1.039118841290473938e-01 6.006232462823390961e-03 -1.805234700441360474e-02 1.362408548593521118e-01 -1.271161884069442749e-01 3.129723668098449707e-01 7.634819298982620239e-02 -2.095377892255783081e-01
-1.509748846292495728e-01 1.091090124100446701e-02 -7.368913292884826660e-02 -1.242598071694374084e-01 -1.004143804311752319e-01 -1.329574435949325562e-01 7.459413260221481323e-02 -2.496085017919540405e-01 1.985727250576019287e-01 2.545360028743743896e-01 -4.472246766090393066e-01 -1.893674135208129883e-01 -3.770592510700225830e-01 -3.033446148037910461e-02 -1.848628073930740356e-01 -2.021058797836303711e-01 -2.414272911846637726e-02 3.410900011658668518e-02 -2.778347730636596680e-01 -5.353940278291702271e-02 -1.301753968000411987e-01 -1.203004270792007446e-02 5.524476245045661926e-02 -9.790039062500000000e-02 -6.978749483823776245e-02 -1.415116935968399048e-01 1.680829226970672607e-01 2.413216829299926758e-01 2.000774145126342773e-01 1.297350972890853882e-01 2.977626398205757141e-02 -1.473724246025085449e-01
5.482868850231170654e-02 -1.273163408041000366e-01 -6.212324649095535278e-02 3.908885717391967773e-01 -2.247423827648162842e-01 2.015092223882675171e-02 1.911397129297256470e-01 -2.134050279855728149e-01 2.221322357654571533e-01 1.122280284762382507e-01 -2.012592107057571411e-01 -5.021030306816101074e-01 -8.026179671287536621e-02 -1.348058730363845825e-01 5.705292895436286926e-02 1.428179591894149780e-01 2.141967974603176117e-02 -4.735558852553367615e-02 -7.107014954090118408e-02 7.498620450496673584e-02 -2.087145112454891205e-03 1.036909520626068115e-01 -9.796632081270217896e-02 -8.222047984600067139e-02 2.392446435987949371e-02 1.387248933315277100e-01 7.512222975492477417e-02 -2.103079557418823242e-01 -2.094607949256896973e-01 -2.951054871082305908e-01 2.126134037971496582e-01 4.447987303137779236e-02
1.032620966434478760e-01 5.539981275796890259e-02 1.910796612501144409e-01 4.630988836288452148e-01 -1.881761103868484497e-01 -2.253181487321853638e-01 1.513128578662872314e-01 -2.973274141550064087e-02 -5.526101216673851013e-02 2.298568002879619598e-02 -1.504686921834945679e-01 -2.097132503986358643e-01 -9.513926506042480469e-02 -1.742902547121047974e-01 -2.894330620765686035e-01 -1.789428479969501495e-02 1.733789891004562378e-01 -5.065147206187248230e-02 -3.053261935710906982e-01 -6.050253659486770630e-02 -7.996898144483566284e-02 -6.420525908470153809e-02 9.870626032352447510e-02 9.185352921485900879e-02 5.913646519184112549e-02 1.208329051733016968e-01 1.501621752977371216e-01 1.154003739356994629e-01 -3.611816167831420898e-01 -7.054229080677032471e-02 6.739345937967300415e-02 -2.819095253944396973e-01
-8.328517526388168335e-02 -1.228232756257057190e-01 1.619436964392662048e-02 1.677546501159667969e-01 -3.276196718215942383e-01 1.041801422834396362e-01 1.357267647981643677e-01 -2.037849277257919312e-01 1.556545346975326538e-01 2.217045128345489502e-01 -2.479694187641143799e-01 -2.298412024974822998e-01 -5.832048133015632629e-03 -4.707292094826698303e-02 -8.522736281156539917e-02 -2.312799170613288879e-02 -9.758909046649932861e-02 1.491735875606536865e-01 -2.016314417123794556e-01 4.132051486521959305e-03 1.875279694795608521e-01 9.628559648990631104e-02 -3.732020556926727295e-01 -7.264588773250579834e-02 2.701227366924285889e-01 -1.125492528080940247e-01 -2.944013476371765137e-01 1.773314476013183594e-01 8.760740607976913452e-02 -2.311085313558578491e-01 1.307930201292037964e-01 -1.740738004446029663e-01
-3.139390796422958374e-02 2.936914376914501190e-02 5.166219174861907959e-02 1.933834850788116455e-01 3.858891502022743225e-02 -1.193578466773033142e-01 1.756348460912704468e-01 1.095353346318006516e-02 -5.485981702804565430e-03 7.769101113080978394e-02 -3.903092741966247559e-01 -4.461002051830291748e-01 4.639912396669387817e-02 -2.554825544357299805e-01 -4.424618482589721680e-01 6.172225624322891235e-02 -2.794348821043968201e-02 1.445195972919464111e-01 -2.398652285337448120e-01 4.161758720874786377e-02 1.223213449120521545e-01 -7.918913662433624268e-02 7.348706480115652084e-03 -2.514661550521850586e-01 -5.181545391678810120e-02 1.715366542339324951e-01 -3.060737252235412598e-02 1.590581536293029785e-01 -6.208148971199989319e-02 -8.967336267232894897e-02 2.166176587343215942e-01 6.589745730161666870e-02
-6.809119880199432373e-02 -1.286109089851379395e-01 -9.291055798530578613e-02 2.550477981567382812e-01 -3.372464701533317566e-02 8.687926828861236572e-02 2.491172030568122864e-02 -6.867595762014389038e-02 -1.810307428240776062e-02 1.882285177707672119e-01 -1.485015600919723511e-01 -5.240430235862731934e-01 1.559124588966369629e-01 7.981034368276596069e-02 -7.006166130304336548e-02 -1.522946059703826904e-01 -1.951413415372371674e-02 1.797346398234367371e-02 -1.657136678695678711e-01 1.216892674565315247e-01 5.700312927365303040e-02 4.532340168952941895e-02 -1.109172776341438293e-01 -3.417952358722686768e-01 2.759206891059875488e-01 2.646566927433013916e-01 -3.299069404602050781e-02 2.767320573329925537e-01 1.147846784442663193e-02 -2.318099439144134521e-01 1.535565853118896484e-01 -1.456431597471237183e-01
-2.461164742708206177e-01 -2.281448543071746826e-01 1.175295189023017883e-01 3.860922455787658691e-01 1.718455739319324493e-02 2.222030609846115112e-02 -4.187771677970886230e-02 -2.228751480579376221e-01 9.500405937433242798e-02 1.866570264101028442e-01 -1.254119127988815308e-01 -4.516446590423583984e-01 7.629419863224029541e-02 -1.680320203304290771e-01 -1.043452844023704529e-01 2.483236342668533325e-01 -1.532197743654251099e-01 1.969983577728271484e-01 1.275834534317255020e-02 1.334768068045377731e-02 9.217158891260623932e-03 1.924946010112762451e-01 -3.565879538655281067e-02 -1.078707128763198853e-01 1.426087915897369385e-01 2.705796062946319580e-01 -8.378933370113372803e-02 4.243122786283493042e-02 -4.143152385950088501e-02 -1.670083850622177124e-01 2.296379059553146362e-01 6.861868500709533691e-02
-1.108042001724243164e-01 -2.439907044172286987e-01 2.326397411525249481e-02 2.192939072847366333e-01 2.767855487763881683e-02 1.765859127044677734e-01 -1.088242679834365845e-01 1.423579175025224686e-02 1.041179224848747253e-01 1.062186211347579956e-01 -3.482347726821899414e-01 -5.596976876258850098e-01 -1.096258535981178284e-01 8.082494139671325684e-03 -2.894821763038635254e-02 -2.707424946129322052e-02 3.057791106402873993e-02 2.758509814739227295e-01 -2.613418698310852051e-01 -3.390484303236007690e-02 2.068819105625152588e-01 4.341069608926773071e-02 -1.733084954321384430e-02 3.694906085729598999e-02 1.082496643066406250e-01 7.958807051181793213e-02 2.016920000314712524e-01 -7.438599318265914917e-02 -1.791819781064987183e-01 -3.101320564746856689e-02 -2.490607053041458130e-01 1.143124476075172424e-01
2.404655665159225464e-01 8.129186928272247314e-03 2.035724371671676636e-01 -9.796749055385589600e-02 -1.906357258558273315e-01 -1.684615164995193481e-01 -8.954313397407531738e-02 -1.069500222802162170e-01 7.937646657228469849e-02 2.567327618598937988e-01 -3.032915592193603516e-01 -3.955077826976776123e-01 -7.474722713232040405e-02 1.992735862731933594e-01 -2.140420079231262207e-01 1.815081536769866943e-01 3.517873585224151611e-01 7.027156651020050049e-03 -2.548009753227233887e-01 2.040339261293411255e-02 -2.081134468317031860e-01 3.692524135112762451e-02 2.561771869659423828e-01 -1.517855445854365826e-03 8.588489890098571777e-02 -9.898718446493148804e-02 -2.916597761213779449e-02 4.326219484210014343e-02 -1.169713512063026428e-01 -1.300861984491348267e-01 -1.097855065017938614e-02 -1.101963520050048828e-01
-1.641297340393066406e-01 -1.190926134586334229e-01 4.300322756171226501e-02 2.290853410959243774e-01 -4.766838252544403076e-01 4.675069823861122131e-02 1.650497764348983765e-01 -1.019875984638929367e-02 7.114330679178237915e-02 3.252156823873519897e-02 -2.278620153665542603e-01 -3.673551976680755615e-01 2.538411915302276611e-01 -2.284142374992370605e-01 -3.439193964004516602e-01 2.733324840664863586e-02 3.477212414145469666e-02 1.680016368627548218e-01 -4.945332556962966919e-02 1.830440461635589600e-01 -1.757663994794711471e-04 1.960645318031311035e-01 -2.745679579675197601e-02 -4.324050620198249817e-02 -1.361555904150009155e-01 2.300353050231933594e-01 -7.186239957809448242e-02 5.202958732843399048e-02 8.025196939706802368e-02 1.734535954892635345e-02 1.627661436796188354e-01 -1.245574373751878738e-02
-3.621454909443855286e-02 -6.502831820398569107e-03 -1.295792404562234879e-02 2.227776795625686646e-01 -3.936612606048583984e-01 1.539531201124191284e-01 7.634200155735015869e-02 -1.687500178813934326e-01 2.357439696788787842e-01 5.148358270525932312e-02 -1.594893187284469604e-01 -5.362442135810852051e-01 -4.840872064232826233e-02 2.960265986621379852e-02 -2.068912684917449951e-01 2.490654736757278442e-01 -2.657433971762657166e-02 -1.878748647868633270e-02 -1.813204437494277954e-01 2.151908166706562042e-02 -1.209852546453475952e-01 1.712360978126525879e-01 1.992534101009368896e-02 4.365235939621925354e-02 1.009196601808071136e-02 2.039924710988998413e-01 -1.268844902515411377e-01 -5.644553154706954956e-02 -1.237703412771224976e-01 -3.137789964675903320e-01 2.736967243254184723e-02 2.020262740552425385e-02
8.442902565002441406e-02 -2.841604948043823242e-01 -1.417247653007507324e-01 3.245458602905273438e-01 -3.412380814552307129e-01 1.282485388219356537e-02 1.675864011049270630e-01 -9.617503732442855835e-02 8.719662576913833618e-02 1.998507976531982422e-02 -2.669322192668914795e-01 -4.429633021354675293e-01 -9.763623587787151337e-03 -3.185405582189559937e-02 -1.817765980958938599e-01 2.372232824563980103e-01 -1.383913755416870117e-01 -9.612573683261871338e-02 -1.279480606317520142e-01 4.410686343908309937e-02 -9.989060461521148682e-02 2.710809707641601562e-01 6.162367761135101318e-02 -1.158390752971172333e-02 1.345957815647125244e-01 1.321805268526077271e-01 -1.765242964029312134e-02 -1.004717946052551270e-01 1.431782990694046021e-01 -2.320549041032791138e-01 9.766356647014617920e-02 5.368153005838394165e-02
1.539218872785568237e-01 -1.765592992305755615e-01 2.093724161386489868e-01 2.336885184049606323e-01 8.153589069843292236e-02 -6.619838625192642212e-02 2.118557244539260864e-01 -1.522538065910339355e-01 1.561561506241559982e-02 -1.235244795680046082e-01 -3.392438590526580811e-01 -1.848493814468383789e-01 1.883850544691085815e-01 2.655253559350967407e-02 -1.073197796940803528e-01 5.572275072336196899e-02 2.191355451941490173e-02 1.251180619001388550e-01 -1.597436368465423584e-01 5.154024809598922729e-02 1.836717128753662109e-01 9.442292153835296631e-02 -1.093479394912719727e-01 1.982936859130859375e-01 9.198816865682601929e-02 2.566380500793457031e-01 2.260154038667678833e-01 2.106225937604904175e-01 1.022080555558204651e-01 -1.287408918142318726e-01 3.892276585102081299e-01 -2.559156119823455811e-01
-1.472952961921691895e-01 -2.560670673847198486e-01 -1.412133574485778809e-01 2.965449392795562744e-01 -1.789624541997909546e-01 1.355053186416625977e-01 2.298582494258880615e-01 -1.887117177248001099e-01 2.004676312208175659e-01 9.233276546001434326e-02 -1.459435224533081055e-01 -4.650694131851196289e-01 1.990295713767409325e-03 1.731955111026763916e-01 -1.057262793183326721e-01 7.975346595048904419e-02 -9.276544302701950073e-02 5.030177533626556396e-02 -1.369995027780532837e-01 1.123468950390815735e-01 -8.733149617910385132e-02 1.922011673450469971e-01 -1.420454531908035278e-01 4.097555950284004211e-02 1.850162297487258911e-01 8.097096532583236694e-02 -1.710102558135986328e-01 1.838027834892272949e-01 -1.738474816083908081e-01 -2.486600577831268311e-01 1.596240848302841187e-01 4.331419244408607483e-02
-1.341736614704132080e-01 -3.574007749557495117e-01 9.006821364164352417e-02 1.790992915630340576e-01 -4.014623463153839111e-01 -1.291947066783905029e-01 1.045980229973793030e-01 1.201835181564092636e-02 -1.044720038771629333e-01 3.493227660655975342e-01 -1.884470582008361816e-01 -3.930279985070228577e-02 -6.115849688649177551e-02 3.176348656415939331e-02 -2.082879245281219482e-01 2.030056864023208618e-01 -2.988830208778381348e-02 6.634708493947982788e-02 -1.160970702767372131e-01 2.488515675067901611e-01 -3.099186345934867859e-03 1.266394406557083130e-01 1.282423734664916992e-01 9.639685600996017456e-02 -3.143244683742523193e-01 -1.244629621505737305e-01 -1.656416356563568115e-01 1.419112682342529297e-01 -1.668860316276550293e-01 1.538617908954620361e-01 -3.544183447957038879e-02 -1.692596226930618286e-01
2.129228115081787109e-01 -1.130701601505279541e-01 6.945563107728958130e-02 4.122968912124633789e-01 -5.038613919168710709e-03 -2.582176923751831055e-01 1.355237662792205811e-01 8.915639668703079224e-02 -7.094445824623107910e-02 2.889432944357395172e-03 -1.871248036623001099e-01 -1.738913357257843018e-01 -1.599916219711303711e-01 -1.408508867025375366e-01 -3.005871474742889404e-01 -2.464255988597869873e-01 -2.845720946788787842e-02 -3.689685836434364319e-02 -3.805769681930541992e-01 -1.035652235150337219e-01 -3.957852721214294434e-02 -8.715440332889556885e-02 -2.388207800686359406e-02 -8.638620376586914062e-02 -8.284968137741088867e-02 2.741745114326477051e-01 -1.060794144868850708e-01 6.774132698774337769e-02 -2.365707010030746460e-01 3.651552274823188782e-02 1.505245417356491089e-01 -2.333960831165313721e-01
1.248745992779731750e-01 -4.885465279221534729e-02 -1.017385944724082947e-01 3.747860193252563477e-01 -1.927518248558044434e-01 2.591547966003417969e-01 -6.204609945416450500e-02 1.355738639831542969e-01 1.836964040994644165e-01 -1.076101064682006836e-01 -1.463771909475326538e-01 -1.413076221942901611e-01 3.253992646932601929e-02 6.667067855596542358e-02 -3.279416561126708984e-01 -1.844612360000610352e-01 1.059668883681297302e-01 2.724745273590087891e-01 -1.486775428056716919e-01 2.918981611728668213e-01 -1.208834201097488403e-01 8.902447670698165894e-02 -7.541567087173461914e-02 1.410572379827499390e-01 -2.934298217296600342e-01 2.828748896718025208e-02 -4.169444367289543152e-02 -7.911567389965057373e-02 3.493027016520500183e-02 -1.055321320891380310e-01 2.093298733234405518e-01 -2.808687686920166016e-01
1.902703940868377686e-01 -7.170763611793518066e-02 -7.232967019081115723e-02 7.705760002136230469e-02 -2.693929374217987061e-01 -1.745121181011199951e-01 -2.906730473041534424e-01 -2.672080099582672119e-01 -8.400551229715347290e-02 1.733972132205963135e-01 -1.864292621612548828e-01 -1.677737087011337280e-01 -3.018837273120880127e-01 2.253874205052852631e-02 -8.167245239019393921e-02 3.090348839759826660e-01 8.427773416042327881e-02 2.926442325115203857e-01 -1.181567609310150146e-01 4.847133066505193710e-03 -1.511183679103851318e-01 -3.698376566171646118e-02 6.479737162590026855e-02 1.716767251491546631e-01 1.376928295940160751e-02 1.337114255875349045e-02 1.112743690609931946e-01 1.665073446929454803e-02 -1.583246439695358276e-01 -1.683726906776428223e-01 2.981964647769927979e-01 -2.734165191650390625e-01
9.661307185888290405e-02 -1.242902651429176331e-01 4.534723237156867981e-02 4.164249449968338013e-02 -2.992538213729858398e-01 1.604761742055416107e-02 -2.029090821743011475e-01 1.000570878386497498e-02 8.181779645383358002e-03 1.227628588676452637e-01 -3.490778207778930664e-01 -3.277252316474914551e-01 -1.459682285785675049e-01 8.573222160339355469e-02 -1.317517906427383423e-01 6.718827784061431885e-02 3.491472005844116211e-01 -7.884201407432556152e-02 -1.612369269132614136e-01 -5.976082384586334229e-02 -2.066092044115066528e-01 1.751131117343902588e-01 -1.261924356222152710e-01 9.415141306817531586e-03 1.318127810955047607e-01 -6.511779129505157471e-02 -2.012086957693099976e-01 -4.049398005008697510e-02 -2.041170448064804077e-01 -3.175639808177947998e-01 2.017645835876464844e-01 -2.267276644706726074e-01
2.600894495844841003e-02 1.923990249633789062e-01 9.634485840797424316e-02 4.951581358909606934e-01 -2.201767116785049438e-01 -9.468907862901687622e-02 -1.031947731971740723e-01 -1.608449816703796387e-01 -4.706676676869392395e-02 1.001926213502883911e-01 -2.903127968311309814e-01 -1.829541772603988647e-01 1.702157109975814819e-01 -2.562755160033702850e-02 -1.148625463247299194e-01 1.233844459056854248e-01 6.685908418148756027e-03 2.985324561595916748e-01 -1.064147651195526123e-01 -2.659129202365875244e-01 6.602619588375091553e-02 4.198370128870010376e-02 -1.537314504384994507e-01 -6.350170820951461792e-02 1.257603317499160767e-01 -4.400008916854858398e-02 -1.017534583806991577e-01 1.354480236768722534e-01 -2.750439941883087158e-01 6.921843439340591431e-02 -2.254364192485809326e-01 -2.076576501131057739e-01
6.274013780057430267e-03 -6.413323432207107544e-02 -2.561357319355010986e-01 3.281357884407043457e-01 -1.440609246492385864e-01 6.830718368291854858e-02 5.513662472367286682e-02 -2.868300080299377441e-01 2.471964806318283081e-01 9.673109650611877441e-02 -3.894335925579071045e-01 -4.510491788387298584e-01 9.282651543617248535e-02 2.721875719726085663e-02 3.701399313285946846e-03 -1.058630719780921936e-01 -2.343504726886749268e-01 -3.546239808201789856e-02 -2.198076248168945312e-01 7.141132652759552002e-02 6.117971241474151611e-02 3.666430711746215820e-02 -1.660829335451126099e-01 -8.396492153406143188e-02 3.713352978229522705e-02 3.081421740353107452e-02 -2.932753562927246094e-01 2.998559363186359406e-02 2.585086785256862640e-02 -1.608672887086868286e-01 -2.127833105623722076e-02 1.191566418856382370e-02
-1.508353203535079956e-01 2.294490858912467957e-02 1.914217174053192139e-01 2.259064465761184692e-01 -1.604430377483367920e-02 1.545694470405578613e-01 -1.057254895567893982e-01 -1.762773096561431885e-01 1.926455199718475342e-01 -9.490434080362319946e-03 -7.453815639019012451e-02 -2.794722318649291992e-01 -2.357568740844726562e-01 -2.815510146319866180e-02 -5.200836062431335449e-01 3.902313858270645142e-02 6.672280281782150269e-02 8.610478788614273071e-02 -1.263783127069473267e-01 -2.085667997598648071e-01 2.491172403097152710e-01 7.857692986726760864e-02 -1.014669910073280334e-01 -1.076320409774780273e-01 5.289740487933158875e-02 1.719309091567993164e-01 1.158552467823028564e-01 1.131161823868751526e-01 1.075004339218139648e-01 -3.376884758472442627e-01 9.526579827070236206e-02 -1.367692649364471436e-01
2.004833370447158813e-01 4.060051217675209045e-02 5.348454788327217102e-02 2.051275521516799927e-01 -1.554740220308303833e-01 -6.537895649671554565e-02 -1.370994299650192261e-01 -2.747664693742990494e-03 1.642041206359863281e-01 -3.091172548010945320e-03 -4.542658627033233643e-01 -2.052060067653656006e-01 -1.257903128862380981e-01 1.887822151184082031e-01 -1.902986168861389160e-01 2.333236932754516602e-01 9.537923336029052734e-02 1.411851197481155396e-01 1.693617254495620728e-01 3.227889239788055420e-01 -1.790930032730102539e-01 1.776180565357208252e-01 4.222485050559043884e-02 6.138094887137413025e-02 7.795559614896774292e-02 -2.817490100860595703e-01 -1.541706267744302750e-02 3.346939047332853079e-05 -1.371833384037017822e-01 -1.585538089275360107e-01 2.063167095184326172e-01 -2.123977988958358765e-01
6.010455265641212463e-02 -4.390077665448188782e-02 -1.192487254738807678e-01 3.081275820732116699e-01 -2.894659340381622314e-01 4.665571823716163635e-02 -1.240909695625305176e-01 -2.401913106441497803e-01 3.033056557178497314e-01 5.191384628415107727e-02 -9.410132467746734619e-02 -4.571742713451385498e-01 -1.322433259338140488e-02 1.686491072177886963e-01 -9.924826771020889282e-02 -6.317808479070663452e-02 -9.462619572877883911e-02 1.018931567668914795e-01 -1.922386139631271362e-01 2.228095382452011108e-01 1.082222722470760345e-02 -3.319824859499931335e-02 -1.816328614950180054e-01 -1.415980607271194458e-01 2.040687501430511475e-01 1.896402239799499512e-02 -2.074091583490371704e-01 1.758195906877517700e-01 -8.815370500087738037e-03 -2.010704874992370605e-01 2.077993452548980713e-01 1.068153157830238342e-01
-4.021403566002845764e-02 -8.380131423473358154e-02 3.077563047409057617e-01 2.758269906044006348e-01 1.008192226290702820e-01 8.536040782928466797e-02 2.009509503841400146e-01 1.680576801300048828e-01 3.243566453456878662e-01 3.104151487350463867e-01 -2.591402828693389893e-01 -2.872417271137237549e-01 -7.730077207088470459e-02 -7.593012601137161255e-02 -2.840027511119842529e-01 9.448136389255523682e-02 1.951226219534873962e-02 4.691069945693016052e-02 -2.676002494990825653e-02 -4.999584704637527466e-02 -1.044151112437248230e-01 2.155696228146553040e-02 6.247976794838905334e-02 -9.390696883201599121e-02 1.249907538294792175e-01 -5.159233137965202332e-02 -1.198478508740663528e-02 -1.070511639118194580e-01 -4.396988153457641602e-01 8.314204402267932892e-03 5.673860386013984680e-02 1.598144471645355225e-01
-9.186468273401260376e-02 -1.089633852243423462e-01 -7.934821397066116333e-02 2.568949759006500244e-01 -3.180988430976867676e-01 2.543386518955230713e-01 9.255490452051162720e-02 -1.486967653036117554e-01 1.075026616454124451e-01 1.862111836671829224e-01 -1.084565073251724243e-01 -3.183770477771759033e-01 -1.175511777400970459e-01 2.621308267116546631e-01 -5.212606862187385559e-02 1.656512916088104248e-01 -1.291189640760421753e-01 1.639645248651504517e-01 -3.324289917945861816e-01 4.703569039702415466e-02 2.624528668820858002e-02 1.537594944238662720e-01 1.967390254139900208e-02 -1.050787866115570068e-01 -1.435860544443130493e-01 -1.527913957834243774e-01 -3.438983857631683350e-02 -1.668858528137207031e-01 9.264814853668212891e-02 -3.567536771297454834e-01 1.832451671361923218e-01 -6.580171734094619751e-02
-1.337542086839675903e-01 2.621281705796718597e-02 2.481536716222763062e-01 2.505713999271392822e-01 1.120283082127571106e-01 9.909877926111221313e-02 5.159030109643936157e-02 -3.479529172182083130e-02 2.489922493696212769e-01 -1.470906883478164673e-01 -4.042818844318389893e-01 -4.438606798648834229e-01 -1.600155793130397797e-02 2.410594560205936432e-02 -4.042617082595825195e-01 -7.246419787406921387e-02 2.232066169381141663e-02 -4.966095834970474243e-02 -2.036217898130416870e-01 -1.814383715391159058e-01 1.272245794534683228e-01 -9.162910282611846924e-02 -6.264375895261764526e-02 1.482954323291778564e-01 8.789026737213134766e-02 1.605899818241596222e-02 6.638033688068389893e-02 1.657613436691462994e-03 -8.383871056139469147e-03 -8.251056820154190063e-02 1.442626267671585083e-01 -2.219979017972946167e-01
1.897426098585128784e-01 -4.498960450291633606e-03 2.370861172676086426e-01 4.283596873283386230e-01 -6.012865155935287476e-02 -2.580431699752807617e-01 -1.732071302831172943e-02 -6.528142374008893967e-03 -9.726347401738166809e-03 -6.301123648881912231e-02 -7.292215526103973389e-02 -1.989988684654235840e-01 -2.325371652841567993e-01 -3.785414621233940125e-02 -4.503727853298187256e-01 -1.417142301797866821e-01 1.080786958336830139e-01 3.158720955252647400e-02 -2.081759274005889893e-01 -1.320885214954614639e-02 -3.637225925922393799e-02 7.388040423393249512e-02 -1.347841508686542511e-02 -5.035642161965370178e-02 1.508285701274871826e-01 1.924886703491210938e-01 8.556514978408813477e-02 2.739439159631729126e-02 -2.007976323366165161e-01 2.211074233055114746e-01 2.013899683952331543e-01 -2.509876191616058350e-01
-6.403724849224090576e-02 -3.079318702220916748e-01 2.668154835700988770e-01 4.460714459419250488e-01 -5.185943841934204102e-02 1.971876025199890137e-01 7.688397914171218872e-02 1.346845775842666626e-01 2.285019904375076294e-01 3.490775823593139648e-02 -1.368936896324157715e-01 -1.909114271402359009e-01 -3.802172094583511353e-02 4.821607843041419983e-02 -2.706972658634185791e-01 -7.378622144460678101e-02 -4.387333989143371582e-02 5.440433695912361145e-02 2.857266180217266083e-02 -1.891803592443466187e-01 -1.578650772571563721e-01 8.105736970901489258e-02 1.094117294996976852e-03 -3.075261414051055908e-02 2.208736389875411987e-01 -7.490780670195817947e-03 1.362937539815902710e-01 -1.297238320112228394e-01 -3.168131411075592041e-01 -3.048835694789886475e-02 3.303244709968566895e-01 7.472755014896392822e-02
-3.933593258261680603e-02 4.973275586962699890e-03 9.916614741086959839e-02 4.547827243804931641e-01 6.400519609451293945e-02 8.043674379587173462e-02 9.000714868307113647e-02 8.714398741722106934e-02 3.607583045959472656e-01 -2.303541451692581177e-01 -2.639395594596862793e-01 -3.040366172790527344e-01 -4.376630749902687967e-05 1.432839184999465942e-01 -1.570549011230468750e-01 -2.319059669971466064e-01 3.699771687388420105e-02 1.558789163827896118e-01 -1.719365715980529785e-01 5.162153765559196472e-02 -5.282972007989883423e-02 2.911737859249114990e-01 -1.885464489459991455e-01 -1.312804967164993286e-01 -9.554520994424819946e-02 -6.072786450386047363e-02 3.428178653120994568e-02 -2.658784687519073486e-01 1.533320248126983643e-01 -5.217830091714859009e-02 3.185797017067670822e-03 -4.513859376311302185e-02
2.062944471836090088e-01 -2.734838426113128662e-01 9.898116439580917358e-02 3.703513443470001221e-01 -1.271860301494598389e-01 1.971267461776733398e-01 3.609222173690795898e-02 -7.178735733032226562e-02 2.269701361656188965e-01 3.536506891250610352e-01 -2.098561823368072510e-02 -3.809820115566253662e-01 5.859004333615303040e-02 -2.775430679321289062e-01 -1.444701254367828369e-01 1.956547610461711884e-02 1.428175568580627441e-01 -6.792429089546203613e-02 -1.305377203971147537e-02 -7.461513858288526535e-03 -4.520005080848932266e-03 2.129297852516174316e-01 -2.291763722896575928e-01 1.129214651882648468e-02 1.967278569936752319e-01 -1.641474515199661255e-01 -1.147731859236955643e-02 -4.451444000005722046e-02 -5.862103775143623352e-03 -2.006039470434188843e-01 1.096906065940856934e-01 -8.365355432033538818e-02
1.755986958742141724e-01 -2.007636427879333496e-01 1.160551980137825012e-02 8.304411917924880981e-02 -2.579891383647918701e-01 -2.479053661227226257e-02 -2.091837525367736816e-01 -1.399235278367996216e-01 3.830073401331901550e-02 1.510629151016473770e-02 -3.886294662952423096e-01 -2.299267649650573730e-01 -2.988740801811218262e-01 8.690926432609558105e-02 -1.256209164857864380e-01 4.527273029088973999e-02 2.863944172859191895e-01 -2.589214406907558441e-02 2.368594147264957428e-02 3.141720592975616455e-01 -1.663004048168659210e-02 2.005245983600616455e-01 -4.413087293505668640e-02 7.245854288339614868e-02 2.260885834693908691e-01 -1.852433830499649048e-01 -2.225235551595687866e-01 9.875592589378356934e-02 1.087155565619468689e-01 3.938388824462890625e-02 1.417942643165588379e-01 -2.513904273509979248e-01
1.576703786849975586e-02 1.060342416167259216e-01 1.108250766992568970e-01 2.271410822868347168e-01 -2.011598050594329834e-01 7.015711069107055664e-02 -5.443348735570907593e-02 -1.947210729122161865e-01 8.369410783052444458e-02 3.132457137107849121e-01 -3.763476908206939697e-01 -1.021681800484657288e-01 1.826152801513671875e-01 -1.138991788029670715e-01 -2.969723939895629883e-01 6.312602758407592773e-02 5.903479456901550293e-02 1.182652860879898071e-01 -3.470207452774047852e-01 -3.236578777432441711e-02 5.140549317002296448e-02 -8.320246636867523193e-02 -4.027893021702766418e-02 -7.466457784175872803e-02 1.203324422240257263e-01 2.858970165252685547e-01 -4.550489783287048340e-02 6.078952923417091370e-02 -2.271774969995021820e-02 -1.399320960044860840e-01 3.763458430767059326e-01 1.524548232555389404e-01
1.259575784206390381e-01 1.386675145477056503e-02 2.861790359020233154e-02 3.803377449512481689e-01 -9.909459203481674194e-02 2.389379218220710754e-02 2.172966450452804565e-01 -1.290099974721670151e-02 1.168535277247428894e-01 1.688919216394424438e-01 -7.706595212221145630e-02 -9.082908183336257935e-02 -2.681271433830261230e-01 1.710233092308044434e-02 -4.025356173515319824e-01 -4.041829705238342285e-02 6.277593225240707397e-02 -1.140469983220100403e-01 -3.915831446647644043e-01 1.734709292650222778e-01 -3.030797839164733887e-02 -4.787916317582130432e-02 -9.942496567964553833e-02 9.638308733701705933e-02 4.669732600450515747e-02 2.309513837099075317e-02 2.840614914894104004e-01 -8.300025761127471924e-02 2.440921729430556297e-03 1.005899161100387573e-01 3.878678977489471436e-01 1.218494251370429993e-01
6.041562184691429138e-02 -1.085313931107521057e-01 -8.006387948989868164e-02 2.893214523792266846e-01 -3.768584430217742920e-01 1.435394138097763062e-01 1.020976305007934570e-01 -1.482993215322494507e-01 1.375782042741775513e-01 3.676672652363777161e-02 -4.066762924194335938e-01 -2.826485335826873779e-01 -5.682516098022460938e-02 -6.691762059926986694e-02 -1.143824905157089233e-01 2.435968518257141113e-01 -7.548256963491439819e-02 1.390374302864074707e-01 -8.806467801332473755e-02 -1.540610939264297485e-01 2.701517194509506226e-03 2.526761293411254883e-01 -1.821997761726379395e-01 -1.236773133277893066e-01 9.895890206098556519e-02 -2.513873763382434845e-02 2.714593335986137390e-02 -1.085622143000364304e-02 -2.011762708425521851e-01 -2.717237174510955811e-01 1.424573212862014771e-01 1.974388659000396729e-01
3.129862993955612183e-02 -2.165344506502151489e-01 -5.265643820166587830e-02 1.122216433286666870e-01 -2.154480665922164917e-01 2.615593373775482178e-01 -5.524297058582305908e-02 -2.505576014518737793e-01 3.741728067398071289e-01 7.583775371313095093e-02 -2.417001575231552124e-01 -3.868226110935211182e-01 -1.626237928867340088e-01 -9.524203836917877197e-02 -1.862811148166656494e-01 -3.564426675438880920e-02 -2.148392051458358765e-02 -8.177278935909271240e-02 8.847237564623355865e-03 3.675471246242523193e-02 2.317231297492980957e-01 1.880143582820892334e-01 -8.091612160205841064e-02 -2.156852185726165771e-02 -5.811059381812810898e-03 1.968784444034099579e-02 1.207382827997207642e-01 -2.557939663529396057e-02 2.848781086504459381e-02 -3.992789089679718018e-01 -3.301348537206649780e-02 -2.217999398708343506e-01
5.416233092546463013e-02 -1.817771643400192261e-01 -5.801129341125488281e-02 2.838447391986846924e-01 -1.285446882247924805e-01 1.461013108491897583e-01 -1.408134996891021729e-01 -2.096123695373535156e-01 -9.807801246643066406e-02 1.078527327626943588e-02 -1.538538485765457153e-01 -5.694192647933959961e-01 5.904209986329078674e-02 2.334741875529289246e-02 -6.948214024305343628e-02 -9.747322648763656616e-02 -8.121743798255920410e-02 5.237065255641937256e-02 -2.569694519042968750e-01 -5.004101991653442383e-02 1.928280591964721680e-01 1.946834921836853027e-01 8.815120905637741089e-03 6.809215247631072998e-02 2.528542838990688324e-02 1.444758027791976929e-01 2.557076513767242432e-01 -5.726259574294090271e-02 -2.033163160085678101e-01 -3.037106990814208984e-01 1.072183176875114441e-01 -9.759095311164855957e-02
-1.141650304198265076e-01 1.555478572845458984e-01 5.157238617539405823e-02 -2.087007276713848114e-02 2.390668913722038269e-02 2.426264435052871704e-01 -1.084564626216888428e-01 1.777474768459796906e-02 2.807795703411102295e-01 1.674165576696395874e-01 -3.842173814773559570e-01 -3.724517822265625000e-01 4.467935487627983093e-02 2.481829971075057983e-01 -1.637440621852874756e-01 3.066852986812591553e-01 -1.965438574552536011e-02 1.467906832695007324e-01 -8.855798095464706421e-02 2.917064726352691650e-01 -7.918249815702438354e-02 2.683547437191009521e-01 -5.334296822547912598e-02 -9.958615154027938843e-02 3.890733420848846436e-02 1.468445956707000732e-01 1.536699384450912476e-01 3.838954120874404907e-02 -1.271090060472488403e-01 5.496824532747268677e-02 3.838102892041206360e-02 -1.890966594219207764e-01
-7.961848378181457520e-02 5.077272653579711914e-02 -2.010711282491683960e-01 2.661890685558319092e-01 -3.635867834091186523e-01 -1.645206473767757416e-02 -3.849653294309973717e-04 -1.617199033498764038e-01 1.724811047315597534e-01 1.033924333751201630e-02 -2.215594351291656494e-01 -1.844012141227722168e-01 -1.035212725400924683e-01 1.858688592910766602e-01 -3.036969602108001709e-01 5.334322527050971985e-02 -2.974805831909179688e-01 -6.249079015105962753e-03 3.450280800461769104e-02 1.313933581113815308e-01 1.376766860485076904e-01 -4.549317061901092529e-03 -2.653270065784454346e-01 -3.446702286601066589e-02 1.835838258266448975e-01 -1.021936815232038498e-02 2.519922256469726562e-01 -1.680014133453369141e-01 -1.401000749319791794e-02 -1.516938656568527222e-01 -1.201082579791545868e-02 -3.485013246536254883e-01
-7.524565327912569046e-03 -1.184962838888168335e-01 -5.583960190415382385e-02 -3.640482202172279358e-02 -3.040963970124721527e-02 7.302551239263266325e-06 3.972855582833290100e-02 -1.432236135005950928e-01 1.233917549252510071e-01 -9.015977382659912109e-02 -2.407721877098083496e-01 -5.054199695587158203e-01 -2.546104490756988525e-01 -1.188274696469306946e-01 -2.938544452190399170e-01 -1.562372893095016479e-01 1.093882694840431213e-01 3.069168329238891602e-02 -2.559065520763397217e-01 -1.597917638719081879e-02 9.152341634035110474e-02 -1.365924477577209473e-01 -8.040311932563781738e-02 -7.986946403980255127e-02 4.784612916409969330e-03 -9.098418802022933960e-02 -2.852123789489269257e-02 -3.307656943798065186e-01 -3.614599704742431641e-01 4.885261878371238708e-02 -8.347227238118648529e-03 -2.485993206501007080e-01
2.064138054847717285e-01 -2.231954932212829590e-01 9.438261389732360840e-02 5.742423608899116516e-02 -3.080661892890930176e-01 -7.318181544542312622e-02 -1.569492071866989136e-01 -5.927715823054313660e-02 -3.095606341958045959e-02 -1.332965344190597534e-01 -3.291580379009246826e-01 -3.357442319393157959e-01 -4.018386602401733398e-01 2.880904674530029297e-01 1.635096850804984570e-04 -1.917005330324172974e-02 1.040725558996200562e-01 7.059026509523391724e-02 3.714983537793159485e-02 1.675380617380142212e-01 -1.914731413125991821e-01 2.186495363712310791e-01 -7.901181280612945557e-02 -6.919827312231063843e-02 1.511865854263305664e-01 -1.058908700942993164e-01 -6.893794238567352295e-02 1.219512596726417542e-01 -6.338084489107131958e-02 -5.939166992902755737e-02 1.701804995536804199e-01 -2.266411036252975464e-01
2.475588768720626831e-01 1.818634271621704102e-01 2.973151626065373421e-03 3.851444423198699951e-01 -6.994705647230148315e-03 -1.786887794733047485e-01 -9.957257658243179321e-02 -6.457862257957458496e-02 2.832222916185855865e-02 1.579302847385406494e-01 -3.035436272621154785e-01 -1.859735846519470215e-01 -2.900933623313903809e-01 1.668994198553264141e-03 -3.828623890876770020e-01 -1.831451654434204102e-01 1.733842790126800537e-01 4.704450722783803940e-03 -2.985538542270660400e-01 5.586190614849328995e-03 -5.436335504055023193e-02 -8.791765198111534119e-03 1.559610515832901001e-01 2.660772949457168579e-02 1.800408065319061279e-01 1.727062165737152100e-01 6.813381612300872803e-02 1.312062442302703857e-01 -1.206278055906295776e-01 1.754935085773468018e-01 -4.197887703776359558e-02 -1.263121962547302246e-01
1.057891920208930969e-01 -1.492699533700942993e-01 1.215293109416961670e-01 1.038768440485000610e-01 -2.155984044075012207e-01 1.587187312543392181e-02 -2.336154431104660034e-01 7.888936251401901245e-02 2.060224115848541260e-01 6.157597899436950684e-02 -2.325632870197296143e-01 -1.689049303531646729e-01 -2.994849085807800293e-01 2.953476011753082275e-01 -3.073363900184631348e-01 6.750977039337158203e-02 6.915389746427536011e-02 5.216557160019874573e-02 2.702158130705356598e-02 2.320727705955505371e-01 -3.335549831390380859e-01 1.014664694666862488e-01 -7.935518026351928711e-02 -4.852769430726766586e-03 1.177869960665702820e-01 -8.349031955003738403e-02 -2.100005149841308594e-01 4.783201962709426880e-02 -8.202833123505115509e-03 -7.880904525518417358e-02 3.437925875186920166e-01 -2.167404145002365112e-01
-6.938143819570541382e-02 -4.731493070721626282e-02 -1.186543181538581848e-01 2.150004506111145020e-01 -4.243671894073486328e-01 1.453962028026580811e-01 1.425594687461853027e-01 -3.077209740877151489e-02 2.307548522949218750e-01 8.121600747108459473e-02 -1.895855218172073364e-01 -5.001313090324401855e-01 2.358122356235980988e-02 1.978288888931274414e-01 4.023010656237602234e-02 7.223466038703918457e-02 7.721811532974243164e-02 2.140579745173454285e-02 -1.838723123073577881e-01 1.618313044309616089e-02 6.258198618888854980e-02 2.016000002622604370e-01 1.342905163764953613e-01 -1.590043604373931885e-01 -1.325778514146804810e-01 5.163199268281459808e-03 -6.334914825856685638e-03 -1.690455675125122070e-01 6.961502600461244583e-03 -2.889072299003601074e-01 4.327047988772392273e-02 -2.402581572532653809e-01
2.873257361352443695e-02 -2.770165540277957916e-02 1.705211400985717773e-01 2.227676212787628174e-01 -1.884221564978361130e-03 -1.621995717287063599e-01 1.223971918225288391e-01 -1.091884002089500427e-01 -9.416884928941726685e-02 2.420240193605422974e-01 -2.535910606384277344e-01 -1.541934907436370850e-01 -2.442298531532287598e-01 1.885460317134857178e-02 -2.799332439899444580e-01 -1.854546368122100830e-01 1.089239642024040222e-01 3.358872607350349426e-02 -1.555223017930984497e-01 -2.285201698541641235e-01 2.773469984531402588e-01 -1.135369092226028442e-01 -2.024011500179767609e-02 -2.893301891162991524e-03 -9.005394577980041504e-02 -1.246194615960121155e-01 -9.877029061317443848e-02 -4.595253616571426392e-02 -2.726066708564758301e-01 -7.898918539285659790e-02 3.202703893184661865e-01 -3.740809559822082520e-01
2.956061437726020813e-02 -1.068947687745094299e-01 6.158645078539848328e-02 2.254662811756134033e-01 -4.021159708499908447e-01 -5.955975037068128586e-03 -1.244714632630348206e-01 -2.503688335418701172e-01 2.549703121185302734e-01 2.455501444637775421e-02 -1.582446247339248657e-01 4.482968524098396301e-02 -1.474510431289672852e-01 -8.340800553560256958e-02 -2.634568810462951660e-01 1.519599743187427521e-02 2.201503962278366089e-01 6.281269341707229614e-02 -1.378663927316665649e-01 2.775018513202667236e-01 1.040686666965484619e-01 2.256988584995269775e-01 -3.828186392784118652e-01 -4.736508056521415710e-02 -1.320731341838836670e-01 -4.357571154832839966e-02 -1.572774499654769897e-01 -1.576918512582778931e-01 -1.362330019474029541e-01 -5.321644246578216553e-02 -2.286329120397567749e-01 -2.363809570670127869e-02
1.508450210094451904e-01 -1.612608879804611206e-01 3.170152753591537476e-02 1.948870271444320679e-01 -3.961759805679321289e-01 -1.352140773087739944e-02 -4.434569180011749268e-02 -1.482352763414382935e-01 -1.010153293609619141e-01 -6.355779618024826050e-02 -3.125536143779754639e-01 -3.420917093753814697e-01 -2.820849716663360596e-01 1.682112216949462891e-01 -2.253929823637008667e-01 5.413811188191175461e-03 1.937206238508224487e-01 -2.996887452900409698e-02 1.445784121751785278e-01 1.698190569877624512e-01 -3.271417915821075439e-01 2.776978071779012680e-03 2.027704380452632904e-02 -4.939354583621025085e-02 3.758538514375686646e-02 -4.353670775890350342e-02 -1.364347189664840698e-01 -6.848382204771041870e-02 5.746258795261383057e-02 -5.598709359765052795e-02 2.231277972459793091e-01 -2.502704858779907227e-01
-9.155569225549697876e-02 -2.312852442264556885e-01 -3.784202272072434425e-03 2.974628806114196777e-01 -1.741506606340408325e-01 3.376585617661476135e-02 4.357538744807243347e-02 -1.028995215892791748e-01 2.142067104578018188e-01 -3.722999244928359985e-02 -1.052267476916313171e-01 -4.226326048374176025e-01 -1.091709211468696594e-01 8.302627131342887878e-03 -4.453889653086662292e-02 3.986143693327903748e-02 -9.650485962629318237e-02 1.852663308382034302e-01 -3.962686061859130859e-01 -1.729119755327701569e-02 -1.004341393709182739e-01 -2.297884970903396606e-02 -2.674029767513275146e-01 5.132834613323211670e-02 1.425747126340866089e-01 1.883911490440368652e-01 -2.513717412948608398e-01 2.746398746967315674e-01 3.494774550199508667e-02 -2.595982253551483154e-01 1.866844668984413147e-02 6.352863460779190063e-02
2.291933298110961914e-01 -5.043686181306838989e-02 1.891188025474548340e-01 3.916203677654266357e-01 -9.632224589586257935e-02 -2.875859439373016357e-01 6.593342870473861694e-02 3.493514657020568848e-02 2.808263525366783142e-02 -3.210837393999099731e-02 -2.562881112098693848e-01 -2.861095964908599854e-01 -1.939528584480285645e-01 -1.405289471149444580e-01 -2.102279514074325562e-01 -2.223205119371414185e-01 1.308158785104751587e-01 7.736068964004516602e-02 -2.869848310947418213e-01 -1.034292858093976974e-02 3.416299819946289062e-02 -1.329468786716461182e-01 1.300559043884277344e-01 -1.092652790248394012e-02 1.045731380581855774e-01 1.169054955244064331e-01 -4.629940539598464966e-02 1.781461536884307861e-01 -1.232540383934974670e-01 4.262827709317207336e-02 2.258471399545669556e-01 -2.999234795570373535e-01
3.482048809528350830e-01 -4.638645425438880920e-02 7.354734838008880615e-02 8.678127825260162354e-02 -1.029311567544937134e-01 -8.908380754292011261e-03 -3.070065975189208984e-01 -7.672101259231567383e-02 1.307936906814575195e-01 2.020232193171977997e-02 -4.086426198482513428e-01 -1.210424602031707764e-01 -2.120061814785003662e-01 2.005410045385360718e-01 -2.157264202833175659e-01 -4.203125461935997009e-02 2.661148011684417725e-01 1.090025305747985840e-01 -2.226053029298782349e-01 -5.128952115774154663e-02 -2.033948451280593872e-01 2.152973040938377380e-02 3.149145841598510742e-02 -2.707593142986297607e-02 1.443969309329986572e-01 6.405995041131973267e-02 -1.709007620811462402e-01 -1.226633414626121521e-01 -1.467344611883163452e-01 -8.979741483926773071e-02 1.286922544240951538e-01 -3.555576801300048828e-01
3.346178308129310608e-02 -4.350452125072479248e-02 -1.633149571716785431e-02 1.901180446147918701e-01 -2.319060713052749634e-01 -6.974855065345764160e-02 -1.686260253190994263e-01 6.962767243385314941e-02 1.252241730690002441e-01 3.541454672813415527e-02 -4.811564385890960693e-01 -2.853288352489471436e-01 -1.345972269773483276e-01 6.395243108272552490e-02 -5.634070932865142822e-02 1.209404021501541138e-01 3.256681263446807861e-01 -1.092238947749137878e-01 -1.199820116162300110e-01 1.613914221525192261e-01 -2.674143910408020020e-01 2.525622583925724030e-02 -8.407347649335861206e-02 -1.231634393334388733e-01 9.956823289394378662e-02 -3.658492490649223328e-02 -1.260953843593597412e-01 -3.671561600640416145e-03 -1.456278860569000244e-01 -2.571360766887664795e-01 1.802059710025787354e-01 -3.146375119686126709e-01
-1.005930900573730469e-01 -2.999487146735191345e-02 1.653695106506347656e-01 1.466780155897140503e-01 2.942884527146816254e-02 1.942028403282165527e-01 -9.283553808927536011e-03 -8.830094337463378906e-02 6.465867161750793457e-02 1.593654155731201172e-01 -2.782543301582336426e-01 -3.415268361568450928e-01 -1.419557183980941772e-01 8.784727752208709717e-02 -3.213233351707458496e-01 1.952810585498809814e-01 1.225623860955238342e-01 2.858614316210150719e-03 6.377337872982025146e-02 -4.479212686419487000e-02 3.807697892189025879e-01 1.820265948772430420e-01 -1.767275035381317139e-01 -7.046271115541458130e-03 1.294490098953247070e-01 1.592828184366226196e-01 6.919913738965988159e-02 3.504826128482818604e-02 1.253398358821868896e-01 -3.822674453258514404e-01 2.104845494031906128e-01 -1.263647973537445068e-01
2.926458232104778290e-02 -5.456844344735145569e-02 -1.220497786998748779e-01 1.293173134326934814e-01 -1.274153888225555420e-01 -1.136057376861572266e-01 -2.343690544366836548e-01 1.351187378168106079e-01 7.924355566501617432e-02 1.663601547479629517e-01 -3.701086044311523438e-01 -2.493684291839599609e-01 -2.348390370607376099e-01 1.387562751770019531e-01 -1.015135198831558228e-01 5.748047307133674622e-02 3.302793502807617188e-01 -1.529439389705657959e-01 -1.761558949947357178e-01 4.629516601562500000e-02 -2.994361221790313721e-01 2.765682339668273926e-02 -1.303338855504989624e-01 -1.024038344621658325e-01 -4.470665589906275272e-04 -8.469603955745697021e-02 -5.672380700707435608e-02 -6.816454976797103882e-02 -1.053017824888229370e-01 -2.429690062999725342e-01 2.932738363742828369e-01 -2.938837409019470215e-01
2.871042191982269287e-01 -8.318295329809188843e-02 3.571150302886962891e-01 2.342182248830795288e-01 7.010504137724637985e-03 -1.023647040128707886e-01 1.461318731307983398e-01 7.653666287660598755e-02 4.950694367289543152e-02 8.017136901617050171e-02 -5.767501145601272583e-02 -1.569735556840896606e-01 -3.089001476764678955e-01 6.370934098958969116e-02 -2.628913521766662598e-01 -1.268396079540252686e-01 -1.011485382914543152e-01 2.660660147666931152e-01 -2.076749652624130249e-01 2.358841747045516968e-01 5.500137805938720703e-02 9.835495799779891968e-02 -1.282794028520584106e-01 -1.634377241134643555e-01 -2.237779945135116577e-01 6.203618273138999939e-02 -3.760545551776885986e-01 7.499364763498306274e-02 -1.001149564981460571e-01 1.092680394649505615e-01 -1.018396690487861633e-01 -6.323581095784902573e-03
-7.053804397583007812e-02 -3.214443922042846680e-01 -1.144260987639427185e-01 6.612446904182434082e-02 -1.908775568008422852e-01 -7.111996412277221680e-02 8.793109655380249023e-02 1.235510930418968201e-01 -8.166789263486862183e-02 8.050777018070220947e-02 -2.754099071025848389e-01 -8.688781410455703735e-02 -1.927012950181961060e-01 2.063401341438293457e-01 -3.415534496307373047e-01 2.321962714195251465e-01 2.696391046047210693e-01 2.271178960800170898e-01 -6.212054938077926636e-02 1.145213097333908081e-01 1.250585019588470459e-01 1.254069954156875610e-01 -5.367527902126312256e-02 -1.529051959514617920e-01 2.978104725480079651e-02 3.651824221014976501e-02 1.581094972789287567e-02 6.395827233791351318e-02 -2.521274387836456299e-01 -1.363545954227447510e-01 -5.147378146648406982e-02 -4.155077934265136719e-01
1.490166932344436646e-01 -1.334180589765310287e-02 1.511543393135070801e-01 2.081708163022994995e-01 6.243107840418815613e-02 -1.054036617279052734e-01 -8.547882735729217529e-02 -1.013802364468574524e-01 -6.090710312128067017e-02 2.530422806739807129e-01 -1.863911151885986328e-01 -2.381021827459335327e-01 -2.479750216007232666e-01 1.031130552291870117e-01 -1.644415706396102905e-01 3.440375998616218567e-02 2.347771674394607544e-01 2.948658913373947144e-02 -1.196050494909286499e-01 4.377850517630577087e-02 -2.494998574256896973e-01 -5.585744231939315796e-02 9.387309104204177856e-02 8.092069067060947418e-03 -1.538502275943756104e-01 2.290202379226684570e-01 -2.575249373912811279e-01 -1.473517715930938721e-01 -1.399595439434051514e-01 -3.075838387012481689e-01 8.024207502603530884e-02 -4.336723089218139648e-01
8.853223174810409546e-02 8.454415947198867798e-02 -9.178666025400161743e-02 3.442223370075225830e-01 -1.098429486155509949e-01 1.151311546564102173e-01 7.556909322738647461e-02 5.011986941099166870e-02 4.357419312000274658e-01 1.649692095816135406e-02 -2.971693873405456543e-01 -3.001116216182708740e-01 -6.102611869573593140e-02 1.597258150577545166e-01 -2.545438706874847412e-01 8.359900675714015961e-03 -2.894080877304077148e-01 6.118625402450561523e-02 -1.251047700643539429e-01 2.224591672420501709e-01 1.021000668406486511e-01 1.241469159722328186e-01 9.142010472714900970e-03 3.837409615516662598e-02 -6.816632300615310669e-02 9.260977059602737427e-02 -1.593521833419799805e-01 -3.306847810745239258e-01 4.975490644574165344e-02 -1.289272308349609375e-01 1.136728525161743164e-01 -4.378578439354896545e-02
1.011516526341438293e-01 2.836976051330566406e-01 2.363855242729187012e-01 1.323687732219696045e-01 1.251477282494306564e-02 1.092586666345596313e-01 -1.449145674705505371e-01 2.995043469127267599e-04 3.585520684719085693e-01 1.960276663303375244e-01 -1.193742826581001282e-01 -2.310078889131546021e-01 -1.317837983369827271e-01 3.913409709930419922e-01 -1.290136426687240601e-01 1.531540136784315109e-02 1.454254090785980225e-01 -1.204178631305694580e-01 -4.174448847770690918e-01 7.413627952337265015e-02 -1.638988852500915527e-01 6.161494180560112000e-02 -1.032999306917190552e-01 -4.311887919902801514e-02 -1.602506637573242188e-01 4.212694708257913589e-03 5.895024538040161133e-02 1.876521855592727661e-01 -9.821375831961631775e-03 -1.751889735460281372e-01 9.385516494512557983e-02 -1.349713355302810669e-01
1.076741293072700500e-01 1.386499125510454178e-02 3.032576739788055420e-01 2.558525204658508301e-01 -7.127491384744644165e-02 -6.201334297657012939e-02 9.811037033796310425e-02 -5.157603695988655090e-02 9.221162647008895874e-02 1.415873765945434570e-01 -2.642015218734741211e-01 -1.314117610454559326e-01 1.787667535245418549e-02 2.200049534440040588e-02 -6.504060626029968262e-01 3.791943192481994629e-02 1.332871019840240479e-01 2.897689342498779297e-01 -8.114857226610183716e-02 9.520024806261062622e-02 1.525922268629074097e-01 1.225319039076566696e-02 1.722762361168861389e-02 6.733828037977218628e-02 -3.906478732824325562e-02 -2.884914278984069824e-01 -2.214126847684383392e-02 -1.480994075536727905e-01 -4.897490516304969788e-02 1.023204438388347626e-02 -1.113199889659881592e-01 3.111347556114196777e-02
1.497091948986053467e-01 2.469751052558422089e-02 -1.602405682206153870e-02 1.196684092283248901e-01 -2.534875273704528809e-01 -9.119983762502670288e-02 -3.196211457252502441e-01 -2.389324270188808441e-02 -1.216763164848089218e-02 8.110462129116058350e-02 -5.580453276634216309e-01 -2.165467739105224609e-01 -2.976651117205619812e-02 1.893271505832672119e-01 -2.203250676393508911e-01 1.201080158352851868e-01 1.270435284823179245e-03 -1.306367479264736176e-02 4.282700270414352417e-02 7.304850965738296509e-02 -3.009598851203918457e-01 5.472543463110923767e-02 -6.576285511255264282e-02 -1.933194696903228760e-02 8.794605731964111328e-02 4.680023342370986938e-02 -1.836236268281936646e-01 7.571362704038619995e-02 -1.886189915239810944e-02 -6.411480158567428589e-02 3.531239032745361328e-01 -1.954849809408187866e-01
1.744267344474792480e-02 -6.715206056833267212e-02 -3.546912372112274170e-01 1.871675252914428711e-01 -2.368605136871337891e-01 6.519990414381027222e-02 6.334903091192245483e-02 -1.419354975223541260e-01 2.216152250766754150e-01 1.958550214767456055e-01 -2.125342339277267456e-01 -4.011747241020202637e-01 -1.302601071074604988e-03 1.376738399267196655e-01 -1.614281833171844482e-01 2.074146419763565063e-01 -5.060204118490219116e-02 1.648808866739273071e-01 -2.530086636543273926e-01 -1.850657463073730469e-01 -1.338926255702972412e-01 1.885103136301040649e-01 -2.197983302175998688e-02 -1.236737072467803955e-01 5.134379956871271133e-03 -4.914882779121398926e-02 -3.735879808664321899e-02 -1.409712135791778564e-01 5.841778591275215149e-02 -3.356676399707794189e-01 1.141861826181411743e-01 -1.346516907215118408e-01
6.155114248394966125e-02 -1.555064618587493896e-01 4.563646763563156128e-02 4.094241261482238770e-01 -4.452727735042572021e-02 -1.426503807306289673e-01 4.500525537878274918e-03 1.554609984159469604e-01 -1.107567995786666870e-01 1.639655232429504395e-01 -4.257841706275939941e-01 -7.301090657711029053e-02 1.635223329067230225e-01 -1.868654601275920868e-02 -1.454632878303527832e-01 -4.095429554581642151e-02 4.010736569762229919e-02 3.676178753376007080e-01 -1.800202429294586182e-01 1.039243265986442566e-01 3.975747525691986084e-02 -1.287053078413009644e-01 -8.222854137420654297e-02 -6.902763992547988892e-02 7.113295793533325195e-02 2.275813817977905273e-01 -2.688533067703247070e-01 -1.104744896292686462e-01 -6.176006048917770386e-02 1.468706578016281128e-01 -1.748985201120376587e-01 -2.704668343067169189e-01
1.785857081413269043e-01 -6.314374506473541260e-02 1.180818751454353333e-01 6.200246810913085938e-01 1.666129976511001587e-01 -1.617188900709152222e-01 -1.788150817155838013e-01 -2.876538038253784180e-01 3.976180404424667358e-02 1.013203784823417664e-01 9.726798534393310547e-02 -2.746689617633819580e-01 -2.895928919315338135e-02 5.418901517987251282e-02 -1.492807716131210327e-01 6.417436897754669189e-02 1.720153093338012695e-01 -3.710481151938438416e-02 -1.592382043600082397e-01 -7.600810378789901733e-02 8.227948844432830811e-02 1.046088263392448425e-01 9.501074999570846558e-02 -2.869062125682830811e-01 -1.133057773113250732e-01 5.406441166996955872e-02 -8.516032993793487549e-02 -1.661246716976165771e-01 7.118777185678482056e-02 5.307361483573913574e-02 1.939563900232315063e-01 -5.398975312709808350e-02
2.145235091447830200e-01 -1.924787908792495728e-01 -3.054526634514331818e-02 1.365180909633636475e-01 -2.743675112724304199e-01 -1.906650215387344360e-01 -1.441851258277893066e-01 1.110382005572319031e-02 5.405778810381889343e-02 2.609197795391082764e-02 -4.825710952281951904e-01 -2.751482725143432617e-01 -3.464401140809059143e-02 2.885812222957611084e-01 -1.950987875461578369e-01 -2.115401998162269592e-02 1.730191111564636230e-01 -2.843311987817287445e-02 1.117121726274490356e-01 1.746805906295776367e-01 -1.489668935537338257e-01 -1.404543034732341766e-02 -8.225763589143753052e-02 5.149400234222412109e-02 1.335301548242568970e-01 -8.076330274343490601e-02 -1.395712047815322876e-01 4.075146839022636414e-02 8.402558416128158569e-02 -2.098299562931060791e-01 2.744355201721191406e-01 -2.284781038761138916e-01
1.262540072202682495e-01 -7.633099332451820374e-03 5.758948624134063721e-03 2.409587800502777100e-01 7.210735231637954712e-02 2.349761128425598145e-01 -2.086530067026615143e-02 -1.197911873459815979e-01 2.717186212539672852e-01 -8.364748209714889526e-03 -3.152607977390289307e-01 -3.571282625198364258e-01 -2.676599919795989990e-01 1.060730293393135071e-01 -4.587996006011962891e-01 3.204140067100524902e-02 -2.206414006650447845e-02 -1.372864991426467896e-01 1.419631391763687134e-01 6.599936634302139282e-02 2.766381204128265381e-01 9.383871406316757202e-02 -2.198833823204040527e-01 -1.050617620348930359e-01 1.290858983993530273e-01 -2.619245275855064392e-02 8.261462673544883728e-03 5.497034173458814621e-03 -5.090245231986045837e-02 -1.685236543416976929e-01 1.245589107275009155e-01 -5.424100533127784729e-02
-3.844578936696052551e-02 -1.128050535917282104e-01 4.493181407451629639e-02 9.124565124511718750e-02 -3.007612526416778564e-01 -5.363035947084426880e-02 -2.438014596700668335e-01 3.686550259590148926e-02 9.824979305267333984e-02 5.892098415642976761e-03 -4.230886399745941162e-01 -2.377986758947372437e-01 -7.293064147233963013e-02 5.344538390636444092e-02 -3.416603803634643555e-02 1.428961902856826782e-01 3.265945613384246826e-01 -4.667982086539268494e-02 -2.937516272068023682e-01 1.175522059202194214e-01 -2.541750073432922363e-01 -1.096933856606483459e-01 -1.936775445938110352e-01 3.908046707510948181e-02 5.423280224204063416e-02 3.809130564332008362e-02 -8.579794317483901978e-02 -7.663016021251678467e-02 -1.943703591823577881e-01 -2.929314970970153809e-01 1.151517927646636963e-01 -2.592621445655822754e-01
1.608948111534118652e-01 -1.691531240940093994e-01 3.453496098518371582e-01 3.762544989585876465e-01 -1.736461371183395386e-01 -2.005790024995803833e-01 2.275538146495819092e-01 -7.679075002670288086e-03 -3.014591522514820099e-02 4.848461970686912537e-02 -3.678998649120330811e-01 -1.755405068397521973e-01 -6.551536172628402710e-02 -3.318213298916816711e-02 -3.287318646907806396e-01 8.152218163013458252e-02 1.662338823080062866e-01 2.490194290876388550e-01 5.241163074970245361e-03 6.773096323013305664e-02 2.282208800315856934e-01 -4.023113101720809937e-02 -8.700273931026458740e-03 1.266663521528244019e-01 -1.537222415208816528e-01 -1.880836188793182373e-01 -5.594326555728912354e-02 -1.852500736713409424e-01 5.686289072036743164e-02 -3.761456534266471863e-02 -8.061721175909042358e-02 3.507322445511817932e-02
5.774118378758430481e-02 1.005610357969999313e-02 8.983289450407028198e-02 2.068338217213749886e-03 -1.814668178558349609e-01 3.982902038842439651e-03 -1.435811668634414673e-01 5.046141450293362141e-05 1.297261118888854980e-01 7.661394774913787842e-02 -4.773834347724914551e-01 -3.884965777397155762e-01 -1.697446107864379883e-01 2.616613805294036865e-01 -1.595127582550048828e-01 3.237121179699897766e-02 2.678824663162231445e-01 -1.050555333495140076e-02 6.890040240250527859e-04 2.737081050872802734e-01 -1.755147427320480347e-01 -3.105419315397739410e-02 -1.757758408784866333e-01 -1.003730222582817078e-01 5.788000766187906265e-03 -1.249255761504173279e-01 -1.507745534181594849e-01 9.427707642316818237e-02 4.286605119705200195e-02 -1.688512116670608521e-01 2.533326745033264160e-01 -2.198123633861541748e-01
-1.396301239728927612e-01 -1.506213843822479248e-01 2.910201810300350189e-02 1.373380124568939209e-01 -1.527129858732223511e-01 1.250142902135848999e-01 -1.130462531000375748e-02 -2.394734621047973633e-01 1.656610667705535889e-01 1.924699991941452026e-01 -3.738634288311004639e-01 -3.922593593597412109e-01 4.730791319161653519e-03 1.796194352209568024e-02 -1.776866018772125244e-01 -3.681954741477966309e-02 -2.722372412681579590e-01 2.213417142629623413e-01 -1.598380506038665771e-01 8.896094560623168945e-02 -8.603268861770629883e-02 1.279622595757246017e-02 -1.400537788867950439e-01 -7.153513841331005096e-03 4.203939735889434814e-01 3.969360142946243286e-02 -1.484092324972152710e-01 1.192267760634422302e-01 -4.459897428750991821e-02 -1.986389905214309692e-01 5.515232309699058533e-02 -8.628787100315093994e-02
-1.484343707561492920e-01 -1.088713482022285461e-01 4.256063401699066162e-01 5.351064801216125488e-01 -5.191017687320709229e-02 2.135345339775085449e-01 1.198718026280403137e-01 -1.475918442010879517e-01 1.888366043567657471e-01 -1.303771287202835083e-01 -2.286866605281829834e-01 -2.245241999626159668e-01 -5.401768535375595093e-02 -7.886134833097457886e-02 -1.696443557739257812e-01 -4.358616471290588379e-02 3.898132964968681335e-02 1.359412223100662231e-01 -2.123849242925643921e-01 1.032600551843643188e-02 1.574789285659790039e-01 -5.508679524064064026e-02 5.622812081128358841e-03 -1.769332736730575562e-01 -8.817914128303527832e-02 9.185329079627990723e-03 -6.889844685792922974e-02 1.311689764261245728e-01 1.785916239023208618e-01 -5.345857143402099609e-02 -1.615914106369018555e-01 -6.282202154397964478e-02
-2.384225577116012573e-01 -7.201664894819259644e-02 -4.879102110862731934e-03 3.614605069160461426e-01 -9.228894859552383423e-02 -1.567179560661315918e-01 7.733353227376937866e-02 -4.165682941675186157e-02 1.509891897439956665e-01 1.614290103316307068e-02 -1.105621531605720520e-01 -5.147286653518676758e-01 -1.805711165070533752e-02 1.601426452398300171e-01 -1.624413430690765381e-01 2.789587974548339844e-01 -7.968492805957794189e-02 7.312456518411636353e-02 -2.742504142224788666e-02 -5.972494184970855713e-02 -6.736947596073150635e-02 1.157284379005432129e-01 -3.652852177619934082e-01 -9.942843019962310791e-02 -2.316084653139114380e-01 -2.230976335704326630e-02 2.348861098289489746e-02 -9.506140649318695068e-02 8.751697838306427002e-02 -2.319171726703643799e-01 -3.973140940070152283e-02 1.790905445814132690e-01
-2.154980748891830444e-01 -5.737723410129547119e-02 2.519402801990509033e-01 3.700454235076904297e-01 -1.622702479362487793e-01 -9.102593362331390381e-02 7.566341757774353027e-02 2.852435596287250519e-02 2.217161953449249268e-01 -1.264079809188842773e-01 -1.131083965301513672e-01 -8.713640272617340088e-02 -6.500306725502014160e-02 2.437636405229568481e-01 -2.506531774997711182e-01 -2.477409690618515015e-02 -1.764788329601287842e-01 -9.542963467538356781e-03 -2.413539737462997437e-01 2.588929831981658936e-01 -4.886088520288467407e-02 1.212408840656280518e-01 -1.445204764604568481e-01 -1.141167208552360535e-01 2.390185743570327759e-01 3.734863996505737305e-01 -3.750944882631301880e-02 -2.043195366859436035e-01 1.964445263147354126e-01 6.718863546848297119e-02 -5.283051356673240662e-02 -5.398987233638763428e-02
-6.117209419608116150e-02 1.745296418666839600e-01 5.784427002072334290e-02 2.767800688743591309e-01 -3.431033194065093994e-01 2.968330308794975281e-02 8.321607857942581177e-02 1.296920925378799438e-01 4.012632369995117188e-02 -6.034840643405914307e-02 -4.050456285476684570e-01 -3.857327699661254883e-01 1.640500426292419434e-01 8.188491314649581909e-02 -1.115859001874923706e-01 3.309473767876625061e-02 -1.304568164050579071e-02 1.559606194496154785e-01 -1.583027839660644531e-02 3.117049932479858398e-01 -1.061375215649604797e-01 1.591823846101760864e-01 -1.280839890241622925e-01 7.872476428747177124e-02 -2.776039540767669678e-01 -7.139984518289566040e-02 -1.724482327699661255e-01 -7.447104156017303467e-02 -1.252982914447784424e-01 1.509900242090225220e-01 1.212226524949073792e-01 -1.627255976200103760e-01
1.634550094604492188e-01 -1.563630700111389160e-01 2.640517801046371460e-02 3.468188345432281494e-01 -2.026086449623107910e-01 4.267947971820831299e-01 1.247926726937294006e-01 -2.138910740613937378e-01 4.128286987543106079e-02 -5.823626741766929626e-02 -3.656533360481262207e-01 -1.394561827182769775e-01 6.389266252517700195e-02 1.979346573352813721e-02 -3.178552687168121338e-01 -1.145919635891914368e-01 -1.466366276144981384e-02 2.793712541460990906e-02 -9.827746450901031494e-02 -1.108640432357788086e-01 -6.503269821405410767e-02 1.015296876430511475e-01 -1.567178517580032349e-01 9.617893397808074951e-02 2.525356709957122803e-01 -1.138352602720260620e-02 5.261513218283653259e-02 2.130189836025238037e-01 1.457996368408203125e-01 -1.826657801866531372e-01 9.002462029457092285e-02 -1.427267044782638550e-01
-1.213838830590248108e-01 -1.465902924537658691e-01 1.129809841513633728e-01 7.883064448833465576e-02 -3.638302087783813477e-01 -4.110189899802207947e-02 -1.989109963178634644e-01 7.762840948998928070e-03 8.731506764888763428e-02 1.090008988976478577e-01 -4.081531465053558350e-01 -2.630521655082702637e-01 -1.013311147689819336e-01 8.459021151065826416e-02 -5.232911929488182068e-02 1.126454249024391174e-01 3.662151694297790527e-01 2.440833672881126404e-02 -1.892383247613906860e-01 2.735710004344582558e-03 -1.846945881843566895e-01 7.184650748968124390e-02 -1.299683451652526855e-01 -1.057095006108283997e-01 9.808022528886795044e-02 -2.926416927948594093e-03 -1.147472336888313293e-01 -8.423606306314468384e-02 -1.438894867897033691e-01 -2.589018642902374268e-01 2.212072461843490601e-01 -2.802552282810211182e-01
9.951915591955184937e-02 -2.818439602851867676e-01 -3.640608489513397217e-02 8.161488175392150879e-02 -1.747732907533645630e-01 -1.759414523839950562e-01 2.431979924440383911e-01 2.982920408248901367e-02 4.294081926345825195e-01 2.338744103908538818e-01 -1.448893994092941284e-01 -4.267953634262084961e-01 -2.363227754831314087e-01 5.062895268201828003e-02 1.133555173873901367e-01 -2.770726196467876434e-02 1.043645590543746948e-01 1.256121993064880371e-01 -1.521786600351333618e-01 3.001370653510093689e-02 -1.274302750825881958e-01 6.329211592674255371e-02 5.262617953121662140e-03 2.590442299842834473e-01 2.765187434852123260e-02 -9.846180677413940430e-02 -1.875194758176803589e-01 1.896363198757171631e-01 -1.813969165086746216e-01 9.354372322559356689e-02 1.740956306457519531e-02 -7.227691262960433960e-02
5.425641313195228577e-02 -2.431787550449371338e-01 2.414563894271850586e-01 2.679451107978820801e-01 1.044722422957420349e-01 -2.507653832435607910e-01 2.279907017946243286e-01 2.731775166466832161e-03 -7.905296236276626587e-02 7.659233361482620239e-02 -3.904757797718048096e-01 -1.509317010641098022e-01 -2.180915772914886475e-01 -2.036291658878326416e-01 -2.320133149623870850e-01 -1.917643249034881592e-01 2.826284170150756836e-01 3.589641302824020386e-03 -1.725124716758728027e-01 5.864680930972099304e-02 -1.537674367427825928e-01 1.053811907768249512e-01 1.919136643409729004e-01 -7.437972724437713623e-02 -6.874544173479080200e-02 1.279001682996749878e-02 1.499032787978649139e-02 -9.122675657272338867e-02 -1.874070763587951660e-01 7.989473640918731689e-02 1.318355798721313477e-01 -2.291573435068130493e-01
1.448667198419570923e-01 -1.025478914380073547e-01 8.233064413070678711e-02 1.078533157706260681e-01 -3.090811893343925476e-02 -6.692340224981307983e-02 1.003993526101112366e-01 1.872252374887466431e-01 5.708668846637010574e-03 -1.259612105786800385e-02 -4.758455753326416016e-01 -4.427380859851837158e-01 -1.669694036245346069e-01 -1.870813779532909393e-02 -3.664264082908630371e-01 -5.133199319243431091e-02 1.841420084238052368e-01 -1.784805804491043091e-01 -1.092571541666984558e-01 -1.101838797330856323e-01 1.482730954885482788e-01 2.065431326627731323e-01 1.773106008768081665e-01 3.644954413175582886e-02 -3.185103461146354675e-02 1.126153618097305298e-01 2.196163125336170197e-02 -1.242447923868894577e-02 -1.781341135501861572e-01 1.792249679565429688e-01 1.311542242765426636e-01 -1.706116646528244019e-01
9.867836534976959229e-02 -6.768382340669631958e-02 1.737251430749893188e-01 3.451120257377624512e-01 -3.943999111652374268e-01 -3.143463283777236938e-02 1.580551713705062866e-01 -3.132898733019828796e-02 -3.104312904179096222e-02 1.083253175020217896e-01 -1.270368993282318115e-01 -2.717406749725341797e-01 -2.370500117540359497e-01 -2.318646013736724854e-01 -2.644146680831909180e-01 3.084214329719543457e-01 1.971153076738119125e-03 1.201131939888000488e-01 2.449978888034820557e-02 4.752983152866363525e-02 2.199251353740692139e-01 2.822848558425903320e-01 -1.236669048666954041e-01 -3.238569200038909912e-02 1.448008120059967041e-01 -3.469515964388847351e-02 1.303107887506484985e-01 -2.099255286157131195e-02 -1.799673885107040405e-01 -1.771790385246276855e-01 1.055394262075424194e-01 5.266450811177492142e-03
-9.308130480349063873e-03 1.269424110651016235e-01 9.626471251249313354e-02 2.994786798954010010e-01 3.722879290580749512e-02 -7.539296895265579224e-02 -2.145971804857254028e-01 1.349244564771652222e-01 1.559357643127441406e-01 4.247265160083770752e-01 -1.669778078794479370e-01 6.947558373212814331e-02 -2.572915256023406982e-01 9.458387643098831177e-02 -4.305979013442993164e-01 -1.454484015703201294e-01 3.837281465530395508e-02 2.282363772392272949e-01 -1.473638564348220825e-01 -7.658005226403474808e-03 -2.398683317005634308e-02 -6.479959934949874878e-02 -2.974379658699035645e-01 -1.262700706720352173e-01 -1.019687652587890625e-01 -2.190957963466644287e-01 -2.089250534772872925e-01 3.890951722860336304e-02 -1.559586636722087860e-02 -7.397878915071487427e-02 2.181505784392356873e-02 1.015565637499094009e-02
-2.123817615211009979e-02 -8.197146654129028320e-02 6.143992766737937927e-03 2.356493175029754639e-01 -5.781330540776252747e-02 -2.096604108810424805e-01 2.478232234716415405e-02 9.427324682474136353e-02 -1.136398781090974808e-02 1.596027314662933350e-01 -1.244134306907653809e-01 -2.772367000579833984e-01 -2.552977204322814941e-01 6.997281312942504883e-02 -4.216700494289398193e-01 1.430593896657228470e-02 -9.052915126085281372e-02 -5.936328694224357605e-02 -4.054354131221771240e-01 1.351464539766311646e-01 -1.189780980348587036e-01 7.346676290035247803e-02 -2.240075543522834778e-02 2.757436037063598633e-01 1.914553344249725342e-01 1.726957708597183228e-01 3.143136203289031982e-02 6.854998320341110229e-02 5.655105412006378174e-02 2.679146826267242432e-01 2.768970131874084473e-01 -1.302600186318159103e-02
1.010514944791793823e-01 2.874400280416011810e-02 1.566416025161743164e-02 1.910583525896072388e-01 -1.411826312541961670e-01 1.080094557255506516e-02 9.609428793191909790e-02 -3.375349044799804688e-01 2.693910896778106689e-01 1.517414450645446777e-01 -3.120711147785186768e-01 -1.926177889108657837e-01 3.449730575084686279e-02 1.084037423133850098e-01 -4.520270228385925293e-01 -9.583408944308757782e-03 -7.148850709199905396e-02 1.488028466701507568e-02 -1.594442576169967651e-01 -5.627769604325294495e-02 7.882865518331527710e-02 -5.251748114824295044e-02 1.312254667282104492e-01 -2.096309065818786621e-01 -7.634798437356948853e-02 2.374802231788635254e-01 2.537986263632774353e-02 2.960289716720581055e-01 -5.727523937821388245e-02 -5.103643983602523804e-02 9.019133448600769043e-02 3.049103617668151855e-01
7.324560545384883881e-03 -9.689529240131378174e-02 6.010161340236663818e-02 2.657987177371978760e-01 -1.051648557186126709e-01 1.789149045944213867e-01 2.209195941686630249e-01 -2.357739210128784180e-01 1.420189142227172852e-01 1.728438884019851685e-01 -4.164646565914154053e-02 -4.171175658702850342e-01 6.967107951641082764e-02 9.941095858812332153e-02 -4.567493498325347900e-01 9.394198656082153320e-02 7.089698221534490585e-03 2.650071978569030762e-01 -1.692918688058853149e-01 5.221038311719894409e-02 -2.574271336197853088e-02 -8.346702903509140015e-02 7.284387201070785522e-02 -2.999863326549530029e-01 1.468211561441421509e-01 3.972012922167778015e-02 -2.282283268868923187e-02 -1.297685205936431885e-01 -1.459861397743225098e-01 -1.332111209630966187e-01 1.504891812801361084e-01 -6.397540122270584106e-02
-1.600585579872131348e-01 -2.323268167674541473e-02 1.966177970170974731e-01 2.431200444698333740e-01 -1.612671883776783943e-03 -2.302532196044921875e-01 6.876385957002639771e-02 -8.770345151424407959e-02 9.839238971471786499e-02 2.057267874479293823e-01 -1.316031217575073242e-01 -1.656001061201095581e-01 -2.017937004566192627e-01 1.170465499162673950e-01 -3.527314066886901855e-01 -2.298368662595748901e-01 -2.123073488473892212e-01 7.160542160272598267e-02 -3.120259046554565430e-01 1.851276904344558716e-01 -7.643190026283264160e-02 1.410483568906784058e-01 2.003828585147857666e-01 -2.933506853878498077e-02 5.612557288259267807e-03 1.472574323415756226e-01 -3.681369870901107788e-02 4.736411571502685547e-02 -9.791285544633865356e-02 3.622129559516906738e-01 1.530989855527877808e-01 -2.099996358156204224e-01
-1.741788983345031738e-01 -1.315869390964508057e-01 3.555577695369720459e-01 2.021780461072921753e-01 -2.935280278325080872e-02 -2.276793867349624634e-01 1.454942021518945694e-02 -1.806357949972152710e-01 -1.731519252061843872e-01 7.505775988101959229e-02 -2.654388248920440674e-01 -1.549916863441467285e-01 -2.935551404953002930e-01 1.808684766292572021e-01 -3.554878532886505127e-01 -8.716472238302230835e-02 -6.445783376693725586e-02 1.476239860057830811e-01 -1.264304071664810181e-01 -1.709874272346496582e-01 1.490743011236190796e-01 -6.338778138160705566e-02 4.679422359913587570e-03 -5.297205410897731781e-03 -3.962318971753120422e-02 -9.822163730859756470e-02 -6.714674830436706543e-02 -1.269389390945434570e-01 -3.022435903549194336e-01 1.415041536092758179e-01 2.702546417713165283e-01 -5.332924425601959229e-02
9.884415566921234131e-02 -2.694261372089385986e-01 6.750302016735076904e-02 3.021261394023895264e-01 5.824503302574157715e-02 -1.622832864522933960e-01 -1.265429705381393433e-01 -6.876723468303680420e-02 -2.150133252143859863e-01 1.002057343721389771e-01 -2.882516086101531982e-01 -3.681582212448120117e-01 -1.174534335732460022e-01 1.182448416948318481e-01 -5.227463692426681519e-02 -1.366045325994491577e-01 1.248163282871246338e-01 1.021779477596282959e-01 1.335101574659347534e-01 -2.993393875658512115e-02 -7.217041403055191040e-02 -1.653126068413257599e-02 1.054834425449371338e-01 2.230858355760574341e-01 -9.553416073322296143e-02 2.640407085418701172e-01 2.725194953382015228e-02 1.729264855384826660e-01 -1.125228703022003174e-01 -1.700605005025863647e-01 2.323037832975387573e-01 -3.620859384536743164e-01
-1.386210471391677856e-01 -2.386808246374130249e-01 -9.246623516082763672e-02 3.252735137939453125e-01 -1.519549190998077393e-01 -1.159041002392768860e-01 8.132998831570148468e-03 4.012347012758255005e-02 1.577516198158264160e-01 -3.350923210382461548e-02 -1.796356886625289917e-01 7.223988324403762817e-02 -3.044686615467071533e-01 5.150006338953971863e-02 -3.844500780105590820e-01 4.883105307817459106e-02 9.801786392927169800e-02 2.467589378356933594e-01 -1.150114312767982483e-01 -5.741127207875251770e-02 -8.775936812162399292e-02 9.503866732120513916e-02 -5.059235915541648865e-02 -8.426209539175033569e-02 -1.475638747215270996e-01 2.464394643902778625e-02 -3.367978036403656006e-01 1.368772536516189575e-01 -2.279206067323684692e-01 -7.908347249031066895e-02 -1.485648304224014282e-01 -3.376209139823913574e-01
8.112385123968124390e-02 -2.430152744054794312e-01 1.966692507266998291e-01 3.927985131740570068e-01 -1.057563442736864090e-02 -4.347789287567138672e-02 -3.106906116008758545e-01 -2.780894935131072998e-01 3.075608313083648682e-01 4.591888561844825745e-02 -6.276756525039672852e-02 -2.207439988851547241e-01 -2.934749126434326172e-01 6.780321896076202393e-02 -1.479097455739974976e-01 2.388501539826393127e-02 1.542313396930694580e-01 3.892992809414863586e-02 -2.868370115756988525e-01 7.614863663911819458e-02 -1.215460896492004395e-01 -2.008487582206726074e-01 2.232070565223693848e-01 -3.829651325941085815e-02 4.421401768922805786e-02 1.283631175756454468e-01 -5.172977969050407410e-02 -1.463396400213241577e-01 -8.739437907934188843e-02 1.771471053361892700e-01 2.981371432542800903e-02 -2.786668017506599426e-02
8.374252915382385254e-02 -9.909985959529876709e-02 3.778732940554618835e-02 1.599947363138198853e-01 -3.734654188156127930e-01 1.924550160765647888e-02 -8.697941899299621582e-02 7.211181521415710449e-02 -2.063164301216602325e-02 1.983468979597091675e-01 -3.217684626579284668e-01 -2.899310588836669922e-01 -1.149931326508522034e-01 2.058733701705932617e-01 -7.073509693145751953e-02 3.604414314031600952e-02 3.842636644840240479e-01 -4.802181944251060486e-02 -1.284424215555191040e-01 7.102962583303451538e-02 -2.348499894142150879e-01 5.002720654010772705e-02 -1.853578239679336548e-01 -7.488893717527389526e-02 9.080867469310760498e-02 1.831193268299102783e-02 -1.728096902370452881e-01 -3.476853715255856514e-03 -1.022895798087120056e-01 -2.766718566417694092e-01 1.842132210731506348e-01 -2.927860021591186523e-01
6.306596100330352783e-02 -1.788240969181060791e-01 -1.723729819059371948e-02 3.899843394756317139e-01 1.024602502584457397e-01 8.958930522203445435e-02 -1.596906632184982300e-01 -1.149638220667839050e-01 2.709428668022155762e-01 2.375271767377853394e-01 -3.214623928070068359e-01 -2.563212811946868896e-01 8.940499275922775269e-02 -6.224237382411956787e-02 -1.130130887031555176e-01 -5.977251753211021423e-02 -2.578838169574737549e-01 -1.648003160953521729e-01 4.985800758004188538e-02 -6.202211603522300720e-02 2.699584066867828369e-01 8.458865433931350708e-02 -8.529379963874816895e-02 1.109441891312599182e-01 6.630865484476089478e-02 -1.123919188976287842e-01 3.101688921451568604e-01 8.011888712644577026e-02 -8.418700844049453735e-02 7.842944562435150146e-02 1.948637515306472778e-01 -2.384584844112396240e-01
-3.300342336297035217e-02 -6.233141571283340454e-02 1.690041571855545044e-01 3.699172437191009521e-01 9.246663004159927368e-02 1.964105814695358276e-01 9.733239561319351196e-02 -1.830185353755950928e-01 3.396626412868499756e-01 -1.153331175446510315e-01 -3.260723650455474854e-01 -1.584462672472000122e-01 1.276349648833274841e-02 1.605844646692276001e-01 -2.348815649747848511e-01 -8.327483385801315308e-02 1.239834278821945190e-01 -1.337473243474960327e-01 -1.853484660387039185e-01 -1.759882718324661255e-01 2.549706399440765381e-01 7.858569920063018799e-02 -9.731274098157882690e-02 1.719177961349487305e-01 -3.827944397926330566e-02 1.406824216246604919e-02 4.473815485835075378e-02 -1.178238913416862488e-01 -3.367561846971511841e-02 -2.530284225940704346e-01 2.733244299888610840e-01 -1.586330682039260864e-01
-1.492608338594436646e-02 1.100272834300994873e-01 1.851787716150283813e-01 6.883880496025085449e-02 -7.652776688337326050e-02 -2.160675525665283203e-01 3.892031311988830566e-02 5.095977708697319031e-02 3.544573187828063965e-01 6.749646365642547607e-02 -2.557142972946166992e-01 -3.286695182323455811e-01 -2.279102951288223267e-01 1.874987781047821045e-01 -3.837996423244476318e-01 2.785881422460079193e-02 3.919749334454536438e-02 2.599952816963195801e-01 9.946758300065994263e-02 -6.239706650376319885e-02 3.773342967033386230e-01 7.888085208833217621e-03 2.392880385741591454e-03 1.599893718957901001e-01 -6.344517320394515991e-02 9.749736636877059937e-02 -6.635189056396484375e-02 4.438101500272750854e-02 -7.552357017993927002e-02 -2.574059367179870605e-01 9.956125169992446899e-02 2.138621360063552856e-02
1.782326847314834595e-01 -1.056887358427047729e-01 7.774692773818969727e-02 -1.439243741333484650e-02 -1.054617464542388916e-01 -7.767902314662933350e-02 -1.758844852447509766e-01 -2.284577190876007080e-01 1.411820054054260254e-01 1.195655912160873413e-01 -4.360776543617248535e-01 -3.003476560115814209e-01 -2.483430877327919006e-02 3.215321302413940430e-01 -5.285100080072879791e-03 2.429109811782836914e-02 2.535882592201232910e-01 4.634172841906547546e-02 -1.276119202375411987e-01 -2.811536006629467010e-02 -2.010998427867889404e-01 1.938280761241912842e-01 6.193858385086059570e-02 -4.739075526595115662e-02 7.938883453607559204e-02 -1.182846948504447937e-01 -3.254418969154357910e-01 -9.012026339769363403e-02 -3.623943030834197998e-02 -1.197112873196601868e-01 2.571623325347900391e-01 -2.181310206651687622e-01
1.064837723970413208e-02 4.058346152305603027e-02 -5.230056494474411011e-02 4.017141759395599365e-01 -2.907902896404266357e-01 3.113988600671291351e-02 -1.164253614842891693e-02 -3.573517128825187683e-02 3.070684894919395447e-02 1.195036470890045166e-01 -4.273977577686309814e-01 -1.949789673089981079e-01 1.253813207149505615e-01 -5.334269627928733826e-02 -3.056053817272186279e-01 3.888691589236259460e-02 -1.696927249431610107e-01 1.526220738887786865e-01 -5.898241326212882996e-02 1.760361641645431519e-01 6.975008547306060791e-02 -2.965966938063502312e-03 1.364584080874919891e-02 -3.184854611754417419e-02 2.483573406934738159e-01 2.704707980155944824e-01 -1.658576913177967072e-02 2.077658623456954956e-01 -1.221264749765396118e-01 -4.842001199722290039e-02 -3.265737593173980713e-01 5.466053634881973267e-02
-2.392431199550628662e-01 -1.355004459619522095e-01 1.475255936384201050e-03 1.048521175980567932e-01 -2.596874833106994629e-01 -3.547867015004158020e-02 -4.222639650106430054e-02 3.657037764787673950e-02 2.473995089530944824e-01 8.552970737218856812e-02 -2.952292561531066895e-01 -1.660234779119491577e-01 -2.068017274141311646e-01 2.401275560259819031e-02 -1.054937168955802917e-01 -6.949638016521930695e-03 -3.426798284053802490e-01 1.677431911230087280e-01 -6.216952949762344360e-02 9.878014773130416870e-02 1.030484512448310852e-01 9.116900712251663208e-02 -3.041052520275115967e-01 -1.725177317857742310e-01 1.607893109321594238e-01 1.672392636537551880e-01 -3.987263143062591553e-02 -2.728187739849090576e-01 6.320871412754058838e-03 -3.656277954578399658e-01 2.765127457678318024e-02 -1.978116929531097412e-01
2.526687979698181152e-01 -1.374358385801315308e-01 1.455740183591842651e-01 2.186128199100494385e-01 -2.843380346894264221e-02 1.000878438353538513e-01 1.208734363317489624e-01 -1.773941069841384888e-01 1.326755285263061523e-01 3.597474098205566406e-01 -2.380423098802566528e-01 -2.933529317378997803e-01 6.526291370391845703e-02 -1.354642361402511597e-01 -3.485679328441619873e-01 -1.033780798316001892e-01 -3.726343810558319092e-02 -2.021638751029968262e-01 -1.282486617565155029e-01 -7.729376107454299927e-02 -5.635245144367218018e-02 1.731744110584259033e-01 -2.876012772321701050e-02 -4.924519453197717667e-03 9.535230696201324463e-02 -8.386842161417007446e-02 -1.171100735664367676e-01 -2.469322234392166138e-01 -1.980272978544235229e-01 -2.980923354625701904e-01 1.709598931483924389e-03 1.710368841886520386e-01
-4.907005280256271362e-02 -5.202497541904449463e-02 2.663874924182891846e-01 4.715612530708312988e-01 2.086229324340820312e-01 1.351440697908401489e-01 4.033087939023971558e-02 -1.705575585365295410e-01 3.646963834762573242e-01 1.093292329460382462e-02 -2.612925171852111816e-01 -3.099194765090942383e-01 1.709467545151710510e-02 9.572546184062957764e-02 -1.517059206962585449e-01 -1.811020523309707642e-01 -5.979513376951217651e-02 -1.686209253966808319e-02 -1.576266884803771973e-01 1.085388511419296265e-01 8.535394817590713501e-02 -6.203344464302062988e-02 -2.041616141796112061e-01 2.192643284797668457e-01 -6.211474910378456116e-02 -1.666579097509384155e-01 1.384118944406509399e-01 -2.417033538222312927e-03 -9.008106589317321777e-02 -2.079778313636779785e-01 -2.499039471149444580e-02 -4.652453958988189697e-02
-1.587487906217575073e-01 4.196580126881599426e-02 1.043324097990989685e-01 2.107680886983871460e-01 -2.455131262540817261e-01 -4.987046588212251663e-03 2.484336961060762405e-03 -3.111478388309478760e-01 1.186806187033653259e-01 1.573011279106140137e-01 -2.218052893877029419e-01 -2.118073403835296631e-01 2.218089401721954346e-01 2.411600761115550995e-02 -4.437157213687896729e-01 4.459998011589050293e-02 5.853183567523956299e-02 -3.413062915205955505e-02 -1.619119793176651001e-01 -1.004921421408653259e-01 -2.717460319399833679e-02 2.001882642507553101e-01 -3.295611739158630371e-01 -4.591117799282073975e-02 1.422281414270401001e-01 3.488205075263977051e-01 -2.645832672715187073e-02 -6.023045256733894348e-02 1.757528632879257202e-01 7.966052740812301636e-02 2.037328435108065605e-03 5.619364976882934570e-02
-2.210214585065841675e-01 1.349326372146606445e-01 2.015734836459159851e-02 4.299971759319305420e-01 -1.844371259212493896e-01 -1.869242936372756958e-01 -1.689849793910980225e-01 1.026203930377960205e-01 1.876759678125381470e-01 6.782242655754089355e-02 -3.043996095657348633e-01 -2.533490657806396484e-01 1.248462125658988953e-01 7.764812558889389038e-02 -2.963400185108184814e-01 9.609181433916091919e-02 -5.197583884000778198e-02 1.035080626606941223e-01 -1.484603285789489746e-01 3.300593420863151550e-02 1.083227470517158508e-01 -9.713479876518249512e-02 2.533715032041072845e-02 -8.775117993354797363e-02 2.120866179466247559e-01 1.891238242387771606e-01 -2.176821231842041016e-01 2.821603119373321533e-01 2.306215651333332062e-02 2.071694582700729370e-01 -7.765394449234008789e-02 3.121001645922660828e-02
8.191333711147308350e-02 -1.502186655998229980e-01 8.641681075096130371e-02 1.592442095279693604e-01 -1.232471168041229248e-01 5.652732774615287781e-02 4.340479150414466858e-02 -2.776387035846710205e-01 1.068258509039878845e-01 2.300663590431213379e-01 -3.607211410999298096e-01 1.477538608014583588e-02 3.055377490818500519e-02 1.384491324424743652e-01 7.458449900150299072e-02 8.043766766786575317e-02 7.303094118833541870e-02 -9.912291914224624634e-02 -4.330443739891052246e-01 1.871677786111831665e-01 3.944326639175415039e-01 2.168397977948188782e-02 -2.982468307018280029e-01 -2.333405194804072380e-03 -2.279611527919769287e-01 -2.115886956453323364e-01 9.272561967372894287e-02 2.269177883863449097e-02 -8.971954882144927979e-02 -9.034868329763412476e-02 1.209148671478033066e-02 9.381310641765594482e-02
1.760299801826477051e-01 -3.896012604236602783e-01 2.437098696827888489e-02 1.699922233819961548e-01 4.377326741814613342e-02 1.019510924816131592e-01 6.024266034364700317e-02 -1.186741814017295837e-01 3.790379464626312256e-01 3.170731663703918457e-01 -1.461456418037414551e-01 -3.059249818325042725e-01 -8.883965015411376953e-02 -2.082987874746322632e-01 -2.285700440406799316e-01 5.559431761503219604e-02 -3.323519974946975708e-02 -2.264676094055175781e-01 -3.546013683080673218e-02 7.791580166667699814e-03 -1.111831814050674438e-01 7.308322191238403320e-02 -2.050381749868392944e-01 -1.164012625813484192e-01 1.372872740030288696e-01 -4.886632040143013000e-02 1.004023104906082153e-01 -1.234619691967964172e-01 -5.179033800959587097e-02 -2.253501117229461670e-01 2.367238253355026245e-01 -9.420780837535858154e-02
1.124115139245986938e-01 -4.776315763592720032e-02 -2.219237014651298523e-02 2.193337380886077881e-01 -9.136140346527099609e-02 -7.140415906906127930e-02 1.171083152294158936e-01 -2.204907834529876709e-01 1.415560138411819935e-03 6.272707134485244751e-02 -1.701311171054840088e-01 -5.629495978355407715e-01 4.528309032320976257e-02 1.750338077545166016e-02 -2.824278175830841064e-01 -3.988896682858467102e-02 -1.815571784973144531e-01 1.714756041765213013e-01 -6.216914951801300049e-02 8.008717745542526245e-02 1.261551529169082642e-01 2.605633437633514404e-02 1.126683503389358521e-01 -2.981459200382232666e-01 1.166779994964599609e-01 -1.152223795652389526e-01 1.117722541093826294e-01 -2.266306728124618530e-01 -1.336116939783096313e-01 8.910468965768814087e-02 2.299151420593261719e-01 -2.587997913360595703e-01
7.635329663753509521e-02 -1.049074307084083557e-01 1.657977551221847534e-01 2.349672317504882812e-01 1.050560027360916138e-01 -1.719429530203342438e-02 -3.191617503762245178e-02 -1.632062047719955444e-01 -1.645600348711013794e-01 1.485022064298391342e-02 -2.585030496120452881e-01 -1.483449935913085938e-01 -2.663744091987609863e-01 1.019884794950485229e-01 -1.682658642530441284e-01 -4.721440374851226807e-02 2.479251772165298462e-01 -8.775789290666580200e-02 -2.592997550964355469e-01 7.195606827735900879e-02 -2.609009444713592529e-01 8.092787116765975952e-02 1.856566369533538818e-01 1.943178623914718628e-01 -4.497096687555313110e-02 1.322397738695144653e-01 -1.173089072108268738e-01 -8.839735528454184532e-04 -1.545388549566268921e-01 -3.902141451835632324e-01 1.304516643285751343e-01 -3.443557620048522949e-01
1.400851160287857056e-01 -2.587134838104248047e-01 3.475830256938934326e-01 2.656779587268829346e-01 -1.211027950048446655e-01 1.800805926322937012e-01 1.193921267986297607e-01 -1.845024526119232178e-01 2.026719594141468406e-04 -1.121459975838661194e-01 -3.866358101367950439e-01 -2.584103643894195557e-01 4.644162580370903015e-02 -2.134058773517608643e-01 -1.025753095746040344e-01 -1.216036453843116760e-01 -2.415998466312885284e-02 1.330093890428543091e-01 -2.178933322429656982e-01 1.203368976712226868e-02 1.414786577224731445e-01 -1.470928429625928402e-03 -1.246790736913681030e-01 1.247663795948028564e-01 -1.044775545597076416e-01 -1.765858381986618042e-01 4.547715187072753906e-02 4.957350343465805054e-02 1.586796790361404419e-01 -2.783186435699462891e-01 1.991473585367202759e-01 -1.373124122619628906e-01
4.785137623548507690e-02 -2.019963562488555908e-01 1.602488160133361816e-01 7.606397569179534912e-02 -1.922583132982254028e-01 -4.503035545349121094e-02 -2.167714387178421021e-01 -6.028390303254127502e-02 -1.250686794519424438e-01 1.061077341437339783e-01 -4.071643352508544922e-01 -2.404892444610595703e-01 -1.001830250024795532e-01 1.566000096499919891e-02 -4.872906580567359924e-02 2.386637590825557709e-02 3.030748367309570312e-01 -1.763746589422225952e-01 -2.419223189353942871e-01 7.660732604563236237e-03 -2.625021934509277344e-01 1.779628247022628784e-01 7.546553015708923340e-02 1.146784168668091297e-03 1.300490498542785645e-01 1.706964969635009766e-01 -1.377630084753036499e-01 -1.715550012886524200e-02 -1.072024628520011902e-01 -3.142747879028320312e-01 1.786290705204010010e-01 -2.770702838897705078e-01
1.437920629978179932e-01 -1.752896308898925781e-01 -8.228049427270889282e-02 3.795841932296752930e-01 -2.887620925903320312e-01 6.558162719011306763e-02 1.219211518764495850e-01 -1.905564963817596436e-01 2.203974425792694092e-01 4.464905336499214172e-02 -1.423525214195251465e-01 -3.756259977817535400e-01 2.647820301353931427e-02 1.092885583639144897e-01 -1.262379884719848633e-01 3.283782601356506348e-01 -1.610908508300781250e-01 -1.148803606629371643e-01 -2.885389626026153564e-01 -6.567981839179992676e-02 4.220484942197799683e-02 7.693815976381301880e-02 -4.905487969517707825e-02 -2.857199609279632568e-01 1.551502943038940430e-01 3.343453630805015564e-02 3.856135532259941101e-02 -6.974620372056961060e-02 -1.951503753662109375e-01 -7.570307701826095581e-02 7.621739804744720459e-02 -1.044840142130851746e-01
-1.653652451932430267e-02 -5.659655481576919556e-02 1.078212410211563110e-01 2.590833008289337158e-01 -2.898254990577697754e-02 -2.097285687923431396e-01 2.069858163595199585e-01 1.079862788319587708e-01 1.138378754258155823e-01 8.269729092717170715e-03 -3.563609719276428223e-01 -3.568158447742462158e-01 -2.693926095962524414e-01 2.363311871886253357e-02 -2.673403620719909668e-01 -7.937758415937423706e-02 2.616640739142894745e-02 3.009444475173950195e-02 -1.337561607360839844e-01 6.174923479557037354e-02 -1.992478519678115845e-01 -3.290219232439994812e-02 -1.963311992585659027e-02 1.948727518320083618e-01 2.246593534946441650e-01 1.635900735855102539e-01 1.963032782077789307e-01 -1.627179384231567383e-01 -2.399941533803939819e-02 1.181059926748275757e-01 2.906092107295989990e-01 2.377843111753463745e-01
3.570830449461936951e-02 -1.794975250959396362e-01 2.516506314277648926e-01 5.388322100043296814e-02 -3.001414835453033447e-01 -4.526398703455924988e-02 -1.903718151152133942e-02 1.417925208806991577e-01 1.577916890382766724e-01 1.645445525646209717e-01 -2.957946062088012695e-01 -2.175529003143310547e-01 -2.821126878261566162e-01 2.300594002008438110e-02 -2.577424943447113037e-01 -1.456441543996334076e-02 -2.592245303094387054e-02 -4.809622839093208313e-02 -1.654596924781799316e-01 -3.135025203227996826e-01 -6.791342049837112427e-02 -1.283307075500488281e-01 1.230276823043823242e-01 2.129524648189544678e-01 4.423232004046440125e-02 5.098214745521545410e-02 1.095367595553398132e-01 1.583658307790756226e-01 -2.121243476867675781e-01 8.015009760856628418e-02 1.828712373971939087e-01 -3.426483571529388428e-01
4.071903228759765625e-02 -4.078270867466926575e-02 7.258326280862092972e-03 3.357740044593811035e-01 3.802472352981567383e-02 -2.307157516479492188e-01 1.335411220788955688e-01 -9.403526037931442261e-02 4.195863381028175354e-02 -5.936849862337112427e-02 -1.564761400222778320e-01 -2.499481588602066040e-01 -1.058828085660934448e-01 1.470756679773330688e-01 -3.462891280651092529e-01 3.422756213694810867e-03 1.209647059440612793e-01 1.461207419633865356e-01 -5.449548959732055664e-01 2.130900137126445770e-02 -1.289906948804855347e-01 4.309224337339401245e-02 -8.522839844226837158e-02 5.484499409794807434e-02 2.326990962028503418e-01 5.987045913934707642e-02 1.161487698554992676e-01 3.445718809962272644e-02 -9.753847122192382812e-02 3.184892237186431885e-01 9.548307210206985474e-02 -5.345819517970085144e-02
-2.698199357837438583e-03 -4.151311144232749939e-02 1.999274343252182007e-01 2.261927723884582520e-01 -9.285084158182144165e-02 -3.726457059383392334e-02 1.288924217224121094e-01 -1.034549251198768616e-01 1.680021136999130249e-01 3.278159201145172119e-01 -1.889059543609619141e-01 3.920776769518852234e-02 -2.753908634185791016e-01 -2.525005638599395752e-01 -1.953195035457611084e-01 -3.382186889648437500e-01 1.272664964199066162e-02 -7.371914386749267578e-02 -3.033812344074249268e-01 -5.585927888751029968e-02 -3.585796803236007690e-02 3.677659630775451660e-01 6.113208457827568054e-02 1.313060969114303589e-01 3.967496752738952637e-02 2.104783356189727783e-01 3.351284936070442200e-02 -1.679951511323451996e-02 -9.292536228895187378e-02 -1.811285018920898438e-01 -1.125723645091056824e-01 2.123477160930633545e-01
-1.442683637142181396e-01 -6.660958379507064819e-02 1.755672693252563477e-01 2.447502464056015015e-01 -1.928442865610122681e-01 7.503080368041992188e-02 -4.848927631974220276e-02 -2.056944221258163452e-01 -1.693583726882934570e-01 1.681067943572998047e-01 -2.385128587484359741e-01 -4.154226481914520264e-01 -1.145824715495109558e-01 9.989238530397415161e-02 -3.187305629253387451e-01 -1.092640217393636703e-02 6.215400993824005127e-02 2.287444770336151123e-01 1.379446387290954590e-01 2.502375245094299316e-01 9.938624501228332520e-02 -2.873808518052101135e-02 -1.045211851596832275e-01 -2.804668433964252472e-02 3.461923822760581970e-02 2.621319890022277832e-01 -1.646840386092662811e-02 1.971640884876251221e-01 -5.987939238548278809e-02 -1.979308575391769409e-01 -1.533883363008499146e-01 2.229895591735839844e-01
-7.600338757038116455e-02 4.553501028567552567e-03 3.557418584823608398e-01 2.489393353462219238e-01 3.150968626141548157e-02 -1.789182722568511963e-01 -5.910127609968185425e-02 -2.112860083580017090e-01 1.697743088006973267e-01 1.547160446643829346e-01 -8.356238156557083130e-02 -2.126596868038177490e-01 -1.204557493329048157e-01 1.120452396571636200e-02 -4.676246643066406250e-01 -3.524411469697952271e-02 3.825195506215095520e-02 1.161812767386436462e-01 -2.916476726531982422e-01 1.560381986200809479e-02 2.044073939323425293e-01 5.470225960016250610e-02 2.475069314241409302e-01 3.197494149208068848e-02 9.488341212272644043e-02 5.980711802840232849e-02 9.564936906099319458e-02 -1.206759288907051086e-01 -3.723075240850448608e-02 1.775992214679718018e-01 1.884006708860397339e-01 -2.701658904552459717e-01
-6.854892522096633911e-02 -6.935626268386840820e-02 2.901949733495712280e-02 3.647854924201965332e-02 -2.307917326688766479e-01 2.390251029282808304e-03 -1.350834965705871582e-01 -6.272111833095550537e-02 2.389301359653472900e-02 1.327319145202636719e-01 -4.374600350856781006e-01 -2.906979918479919434e-01 -1.356807351112365723e-01 9.958002716302871704e-02 -1.120737418532371521e-01 1.216207519173622131e-01 3.147059679031372070e-01 2.393069118261337280e-02 -2.368314862251281738e-01 -8.560213446617126465e-02 -2.537210881710052490e-01 -5.480566062033176422e-03 -1.616732329130172729e-01 -2.583297714591026306e-02 8.290011435747146606e-02 5.286050215363502502e-02 -1.991466581821441650e-01 -1.563747040927410126e-02 -1.337751746177673340e-01 -2.846637070178985596e-01 2.513106763362884521e-01 -3.118120431900024414e-01
-8.337479829788208008e-02 -2.058006376028060913e-01 1.275414228439331055e-01 4.249058067798614502e-01 -1.557106822729110718e-01 1.569023430347442627e-01 1.831605657935142517e-02 -1.085180491209030151e-01 1.545668244361877441e-01 -1.068609356880187988e-01 -1.864127069711685181e-01 -4.708725512027740479e-01 -1.715650856494903564e-01 6.560272723436355591e-02 -4.785972088575363159e-02 -9.431719779968261719e-02 -7.480230182409286499e-02 1.124847531318664551e-01 -4.577313736081123352e-02 -2.922561392188072205e-02 -1.334526389837265015e-01 1.010312438011169434e-01 -2.082218378782272339e-01 4.358868300914764404e-02 3.279587328433990479e-01 5.720613524317741394e-02 -2.563864886760711670e-01 2.297639250755310059e-01 1.135627776384353638e-01 -5.150655284523963928e-02 1.295405924320220947e-01 -6.769514642655849457e-03
5.494020879268646240e-02 -2.067287266254425049e-01 1.077041551470756531e-01 7.360603660345077515e-02 -3.406683206558227539e-01 -1.570078581571578979e-01 -2.376188188791275024e-01 1.641972194192931056e-04 6.203597038984298706e-02 5.279721692204475403e-02 -3.114578127861022949e-01 -2.086391448974609375e-01 -8.650085330009460449e-02 5.934305116534233093e-02 -8.852164261043071747e-03 1.769374012947082520e-01 3.255840241909027100e-01 -1.842865347862243652e-02 -3.143223524093627930e-01 8.120845258235931396e-02 -1.533741950988769531e-01 2.888167276978492737e-02 -3.586440533399581909e-02 -8.576773107051849365e-02 8.279655873775482178e-02 7.229542359709739685e-03 -2.371810823678970337e-01 -7.226439565420150757e-02 -1.614479869604110718e-01 -3.033260703086853027e-01 2.481214106082916260e-01 -2.402857989072799683e-01
-1.198273897171020508e-01 -3.768508136272430420e-02 1.178319901227951050e-01 1.041107922792434692e-01 -2.095378488302230835e-01 1.440641433000564575e-01 7.489895820617675781e-02 -2.473878264427185059e-01 1.777014285326004028e-01 2.077766954898834229e-01 -3.037267625331878662e-01 -6.276834011077880859e-02 -6.323833018541336060e-02 6.773357838392257690e-02 -2.269623875617980957e-01 -1.359059512615203857e-01 -2.388590127229690552e-01 3.041945397853851318e-01 -1.779548972845077515e-01 8.716756105422973633e-02 1.245318651199340820e-01 -1.642929017543792725e-02 -9.694321453571319580e-02 -2.679983079433441162e-01 2.444836944341659546e-01 -1.196060180664062500e-01 2.277173101902008057e-01 3.086405396461486816e-01 -3.381399810314178467e-02 -3.977103531360626221e-02 8.617378771305084229e-02 -2.476334422826766968e-01
-6.816092878580093384e-02 -1.606665551662445068e-01 -1.913398951292037964e-01 1.762748956680297852e-01 -1.762692630290985107e-01 -2.932815812528133392e-02 1.200881525874137878e-01 -2.522231936454772949e-01 2.517446279525756836e-01 2.330376058816909790e-01 -1.364719867706298828e-01 -5.551746487617492676e-01 -1.202627941966056824e-01 2.009989172220230103e-01 -2.178202755749225616e-02 2.288568764925003052e-01 -1.307063102722167969e-01 1.538559794425964355e-01 -1.216671094298362732e-01 -7.580458372831344604e-02 1.123856231570243835e-01 9.270413964986801147e-02 -2.436979440972208977e-03 -1.209803819656372070e-01 3.040136769413948059e-02 7.879232056438922882e-03 -2.887105196714401245e-02 -1.365592330694198608e-01 9.869443625211715698e-02 -2.345882952213287354e-01 1.294082105159759521e-01 -2.012214362621307373e-01
1.377876996994018555e-01 -2.211962640285491943e-01 6.050817202776670456e-03 4.360378980636596680e-01 -1.195118352770805359e-01 1.218477189540863037e-01 1.363342553377151489e-01 -2.003637999296188354e-01 3.322560712695121765e-02 5.018536373972892761e-02 -9.466240555047988892e-02 -2.487491071224212646e-01 -1.155468523502349854e-01 4.546500742435455322e-02 -1.756636798381805420e-01 1.115387585014104843e-02 -2.786089777946472168e-01 -3.219304606318473816e-02 -1.157261580228805542e-01 1.104820296168327332e-01 -7.454909384250640869e-02 9.252627938985824585e-02 -3.031780719757080078e-01 6.127312406897544861e-02 1.800996065139770508e-01 2.165218293666839600e-01 -1.816431581974029541e-01 2.430857121944427490e-01 3.982049971818923950e-02 -2.896193861961364746e-01 2.301474958658218384e-01 -9.651414304971694946e-02
8.455260097980499268e-02 -7.624016702175140381e-02 5.060207098722457886e-02 1.103255525231361389e-01 -2.194413542747497559e-01 -1.400569919496774673e-02 -2.647958695888519287e-01 1.734558679163455963e-02 7.070739567279815674e-02 4.492783173918724060e-02 -4.500518143177032471e-01 -3.671362400054931641e-01 -4.120786860585212708e-02 5.717726424336433411e-02 -1.480534225702285767e-01 3.853117814287543297e-03 3.513687849044799805e-01 -1.045036222785711288e-02 -1.689731180667877197e-01 3.498758003115653992e-02 -3.932248651981353760e-01 7.980468124151229858e-02 -2.989236079156398773e-02 -5.155013129115104675e-02 1.119217351078987122e-01 6.599287688732147217e-02 -8.376911282539367676e-02 -2.947512641549110413e-02 -8.643968403339385986e-02 -2.204263508319854736e-01 1.943799257278442383e-01 -2.139631956815719604e-01
-2.620021104812622070e-01 -6.359796226024627686e-02 8.313266932964324951e-02 7.761809974908828735e-02 2.318089157342910767e-01 -1.718905717134475708e-01 1.161286011338233948e-01 -2.714186310768127441e-01 1.769386678934097290e-01 1.989714801311492920e-01 -3.695292472839355469e-01 -2.946097850799560547e-01 -4.005032181739807129e-01 -4.740354046225547791e-02 -5.360596999526023865e-02 4.348985105752944946e-02 -1.547285765409469604e-01 7.853148132562637329e-02 -2.463396340608596802e-01 1.925021223723888397e-02 -1.024482324719429016e-01 2.637713253498077393e-01 1.323301494121551514e-01 6.202847510576248169e-02 6.021906062960624695e-02 1.604772806167602539e-01 -1.797357760369777679e-02 1.491693556308746338e-01 1.529286950826644897e-01 2.535381726920604706e-02 -5.790153145790100098e-02 -1.017459332942962646e-01
2.355028539896011353e-01 -5.475975945591926575e-02 3.161187767982482910e-01 9.275124408304691315e-03 -1.195918545126914978e-01 -1.121344491839408875e-01 -3.786171600222587585e-02 1.326363831758499146e-01 4.704418480396270752e-01 5.815310869365930557e-03 -3.083634078502655029e-01 -2.867994010448455811e-01 1.709118634462356567e-01 2.426089793443679810e-01 -1.175143662840127945e-02 9.511833637952804565e-02 -6.206985935568809509e-02 -5.456189066171646118e-02 -4.108504951000213623e-01 1.502379775047302246e-02 -1.817696839570999146e-01 -4.199760407209396362e-02 -1.136369481682777405e-01 6.818860303610563278e-03 9.259433299303054810e-02 3.153580054640769958e-02 -1.235742792487144470e-01 1.157411634922027588e-01 -1.258763223886489868e-01 2.288645505905151367e-02 8.535771816968917847e-02 -1.190241575241088867e-01
9.417112171649932861e-02 -1.306711435317993164e-01 -3.713086619973182678e-02 1.631169915199279785e-01 -1.618854850530624390e-01 4.391444474458694458e-02 1.722915619611740112e-01 -3.013643324375152588e-01 3.031176924705505371e-01 1.506550759077072144e-01 -1.977583616971969604e-01 -3.884160220623016357e-01 9.483774006366729736e-02 3.357023745775222778e-02 -1.804125159978866577e-01 8.342271298170089722e-02 5.769263952970504761e-02 2.941388785839080811e-01 -2.278446853160858154e-01 -1.067450791597366333e-01 1.528161615133285522e-01 7.807599008083343506e-02 -1.842676661908626556e-02 -3.750534355640411377e-01 2.647775709629058838e-01 -9.845818579196929932e-02 1.265981793403625488e-01 -2.543894201517105103e-02 -6.947634369134902954e-02 -8.722972124814987183e-02 1.025774180889129639e-01 -1.443238276988267899e-02
3.097059428691864014e-01 6.731678545475006104e-02 1.990955770015716553e-01 3.715567588806152344e-01 -5.039767175912857056e-02 -1.898417621850967407e-01 -7.404203712940216064e-02 6.028911843895912170e-02 2.807630039751529694e-02 1.435144990682601929e-01 -1.238148137927055359e-01 -4.229270815849304199e-01 -2.864819467067718506e-01 -6.243770569562911987e-02 -2.516234517097473145e-01 -9.040317684412002563e-02 5.706395953893661499e-02 -1.004192084074020386e-01 -2.596498131752014160e-01 -1.730673015117645264e-01 -5.426155030727386475e-02 -1.374912559986114502e-01 6.061068270355463028e-03 -1.158735342323780060e-02 2.382385730743408203e-01 3.002471663057804108e-02 1.201057713478803635e-02 1.721760928630828857e-01 -1.019472405314445496e-01 5.442193150520324707e-02 2.143930345773696899e-01 -1.470497995615005493e-01
7.967510819435119629e-02 -1.579936742782592773e-01 1.078691780567169189e-01 7.066743820905685425e-02 -3.160855174064636230e-01 -1.041739210486412048e-01 -2.053591012954711914e-01 5.068646371364593506e-02 5.922164767980575562e-02 1.587336212396621704e-01 -3.426174819469451904e-01 -2.494855821132659912e-01 -6.239387020468711853e-02 -9.529166854918003082e-03 -2.006272552534937859e-03 9.691984951496124268e-02 3.724442720413208008e-01 -6.642674561589956284e-03 -2.674877047538757324e-01 5.770226567983627319e-02 -2.030978947877883911e-01 9.779433161020278931e-02 -1.144401580095291138e-01 -8.882374316453933716e-02 1.009134426712989807e-01 -3.382683172821998596e-02 -1.482092589139938354e-01 1.179167255759239197e-02 -1.136181056499481201e-01 -2.868975400924682617e-01 3.002273142337799072e-01 -2.657377421855926514e-01
3.793963193893432617e-01 -2.654075026512145996e-01 -1.035838853567838669e-02 4.502003267407417297e-02 -4.592856392264366150e-03 2.426888793706893921e-01 1.486055552959442139e-01 -5.015571787953376770e-02 2.901585996150970459e-01 2.182467877864837646e-01 -2.220532745122909546e-01 -4.143177568912506104e-01 -1.723913252353668213e-01 2.526598609983921051e-02 -1.792504042387008667e-01 1.532853394746780396e-02 -6.288059055805206299e-02 -1.655239984393119812e-02 -9.542224556207656860e-02 2.149703502655029297e-01 2.283659763634204865e-02 1.369666755199432373e-01 -3.134880661964416504e-01 -1.183614879846572876e-01 2.181692607700824738e-02 1.590483933687210083e-01 -1.581844687461853027e-01 7.977567613124847412e-02 4.594474285840988159e-02 -1.773889213800430298e-01 4.740243032574653625e-02 1.888697594404220581e-02
1.745213866233825684e-01 -5.067632719874382019e-02 -3.329376131296157837e-02 3.444764316082000732e-01 -1.472763419151306152e-01 -2.285705693066120148e-02 -5.318748205900192261e-02 2.753676474094390869e-02 1.168115288019180298e-01 -4.034795612096786499e-02 -3.357940614223480225e-01 -2.082746475934982300e-01 1.310154944658279419e-01 1.108809038996696472e-01 -1.565163731575012207e-01 6.951010972261428833e-02 1.695180386304855347e-01 1.708681285381317139e-01 -7.664386928081512451e-02 4.553778469562530518e-01 -6.202238053083419800e-02 2.183406352996826172e-01 2.847343496978282928e-02 1.672873944044113159e-01 -3.329242169857025146e-01 -1.590427309274673462e-01 1.554567068815231323e-01 -6.276831775903701782e-02 4.373677074909210205e-02 -3.875901922583580017e-02 1.745268702507019043e-01 -2.039584517478942871e-01
-3.761542588472366333e-02 1.393179148435592651e-01 2.785140872001647949e-01 2.841605246067047119e-01 8.161950856447219849e-02 -2.429736405611038208e-01 -2.038689702749252319e-02 -5.831852182745933533e-02 6.767544150352478027e-02 1.428177207708358765e-01 -3.216952085494995117e-01 -2.000490576028823853e-01 -1.769833713769912720e-01 1.321290135383605957e-01 -4.631707966327667236e-01 -1.112348288297653198e-01 -5.351430550217628479e-02 1.075422242283821106e-01 -3.528760075569152832e-01 -6.123071163892745972e-02 6.055339053273200989e-02 -1.658174693584442139e-01 8.207860589027404785e-02 -2.174512296915054321e-01 1.482581812888383865e-02 -8.161247521638870239e-02 -1.444850000552833080e-03 -2.625527977943420410e-02 5.766790360212326050e-02 2.199519723653793335e-01 1.412381380796432495e-01 -8.337827399373054504e-03
6.604498624801635742e-02 -2.468862086534500122e-01 8.839485794305801392e-02 1.130044534802436829e-01 -1.475281268358230591e-01 -7.481634616851806641e-02 -1.923196166753768921e-01 -1.966066658496856689e-01 -4.321008920669555664e-02 2.650331556797027588e-01 -1.948455423116683960e-01 -1.764321029186248779e-01 -7.215146720409393311e-02 2.057774811983108521e-01 -1.481776833534240723e-01 7.316390424966812134e-02 4.321244955062866211e-01 4.224397242069244385e-02 -1.568775922060012817e-01 -3.889209404587745667e-02 -2.001163363456726074e-01 2.298809438943862915e-01 1.002830639481544495e-01 -4.852690175175666809e-02 1.846025586128234863e-01 1.918005570769309998e-02 -2.329278290271759033e-01 -9.728074818849563599e-02 6.985008716583251953e-02 -1.847428381443023682e-01 2.506276965141296387e-01 -2.740531861782073975e-01
9.478275477886199951e-02 -1.943925172090530396e-01 2.348313480615615845e-02 3.149300217628479004e-01 -2.154177427291870117e-01 1.061894372105598450e-02 3.220915198326110840e-01 -1.517653465270996094e-01 7.650668174028396606e-02 9.798153489828109741e-02 -2.154084444046020508e-01 -3.396859467029571533e-01 -2.104530036449432373e-01 1.142682060599327087e-01 -1.524890661239624023e-01 -1.225682534277439117e-02 -2.801227867603302002e-01 -7.596608996391296387e-02 1.096411496400833130e-01 -1.666920445859432220e-02 1.282378137111663818e-01 2.207400500774383545e-01 -2.443137317895889282e-01 -2.093262970447540283e-03 2.773530185222625732e-01 1.964267790317535400e-01 -9.948422014713287354e-02 2.165741771459579468e-01 -4.936046432703733444e-03 -5.855239182710647583e-02 1.469251066446304321e-01 -5.880257487297058105e-02
-1.647964701987802982e-03 -2.837721705436706543e-01 1.541579961776733398e-01 1.288623660802841187e-01 2.214529924094676971e-02 2.970570921897888184e-01 4.931243136525154114e-02 -1.347267925739288330e-01 2.716644406318664551e-01 -1.139570623636245728e-01 -3.480592668056488037e-01 -2.589683532714843750e-01 4.118721187114715576e-02 7.133414596319198608e-02 -2.903112769126892090e-01 -3.684531748294830322e-01 -3.138168901205062866e-02 -4.667288437485694885e-02 -2.557170987129211426e-01 7.004407048225402832e-02 2.200990468263626099e-01 6.454163789749145508e-02 -1.226769015192985535e-01 9.702993929386138916e-02 -1.326839476823806763e-01 5.138614773750305176e-02 -2.231481298804283142e-02 -1.906193792819976807e-02 -1.725634187459945679e-01 -1.519578546285629272e-01 2.070131003856658936e-01 -2.445572800934314728e-02
8.758839219808578491e-02 -2.528916113078594208e-02 -2.256389334797859192e-02 5.114312842488288879e-02 -2.302110344171524048e-01 -4.578405246138572693e-02 -1.341125816106796265e-01 -6.287862360477447510e-02 1.052915379405021667e-01 2.485336549580097198e-02 -4.913724660873413086e-01 -1.941363513469696045e-01 -1.921912282705307007e-01 2.357770055532455444e-01 -2.039666175842285156e-01 7.313881069421768188e-02 2.410537898540496826e-01 -4.963814467191696167e-02 -1.590244323015213013e-01 9.850767254829406738e-02 -3.220131993293762207e-01 7.546282559633255005e-02 -1.620187312364578247e-01 7.940272986888885498e-02 1.320035308599472046e-01 -5.911269783973693848e-02 -9.683700627647340298e-04 4.096100851893424988e-02 2.304142713546752930e-02 -6.790082901716232300e-02 3.371795713901519775e-01 -3.198063373565673828e-01
-4.175954684615135193e-02 -6.366737186908721924e-02 4.905380606651306152e-01 2.475012689828872681e-01 -7.422748953104019165e-02 -1.679849773645401001e-01 5.054819211363792419e-02 1.708602756261825562e-01 3.229359388351440430e-01 1.203772202134132385e-01 -1.567218154668807983e-01 -3.622483909130096436e-01 -4.073874279856681824e-02 -2.127495408058166504e-02 -4.299113526940345764e-02 8.119498938322067261e-02 2.085985392332077026e-01 2.374943047761917114e-01 -3.192365914583206177e-02 1.840210109949111938e-01 1.643173992633819580e-01 1.775535494089126587e-01 -3.998901322484016418e-02 1.331550721079111099e-02 -2.084764987230300903e-01 5.200525280088186264e-03 -1.468729376792907715e-01 -1.319304406642913818e-01 8.392746746540069580e-02 -1.330941170454025269e-01 1.772011369466781616e-01 8.942818641662597656e-02
2.531934380531311035e-01 -1.818159222602844238e-01 2.485557049512863159e-01 1.218964308500289917e-01 -1.449002921581268311e-01 -5.885342136025428772e-02 2.227028645575046539e-02 9.910906851291656494e-02 -1.801884025335311890e-01 2.539476454257965088e-01 -2.624447047710418701e-01 -1.829297244548797607e-01 -1.705657839775085449e-01 -1.178821548819541931e-01 -2.241926789283752441e-01 -1.595134735107421875e-01 2.710673809051513672e-01 2.888029254972934723e-02 -3.669539391994476318e-01 -3.457522764801979065e-02 6.984100490808486938e-02 -5.053395777940750122e-02 2.101296931505203247e-01 1.064983159303665161e-01 -6.597877293825149536e-02 3.184783160686492920e-01 1.466624718159437180e-02 3.204486146569252014e-02 -1.034202128648757935e-01 -1.491063535213470459e-01 9.068892151117324829e-02 -2.283834964036941528e-01
9.157804399728775024e-02 -1.743787378072738647e-01 -5.076867714524269104e-02 2.693492174148559570e-01 -1.058596372604370117e-01 -1.546679902821779251e-02 -6.820009555667638779e-03 2.204250246286392212e-01 3.900558501482009888e-02 6.997426599264144897e-02 -2.660767138004302979e-01 -4.804731905460357666e-02 -6.810764968395233154e-02 1.782108098268508911e-01 -3.457281887531280518e-01 -2.771543897688388824e-02 2.747785747051239014e-01 -1.938550025224685669e-01 -2.426468878984451294e-01 1.349985320121049881e-02 2.157918512821197510e-01 2.099291086196899414e-01 1.486910581588745117e-01 -8.464061468839645386e-02 -9.526980109512805939e-03 5.127361044287681580e-02 2.618977725505828857e-01 1.493859142065048218e-01 -2.393687665462493896e-01 6.906215846538543701e-02 -5.195630714297294617e-02 -3.732798993587493896e-01
1.494319885969161987e-01 -2.079832404851913452e-01 1.113299578428268433e-01 2.718957960605621338e-01 -1.530804038047790527e-01 1.039104312658309937e-01 1.219955459237098694e-01 -2.310105562210083008e-01 3.259130520746111870e-03 -2.672481238842010498e-01 -4.837608635425567627e-01 -1.474260687828063965e-01 -2.230473756790161133e-01 -1.396708935499191284e-01 -2.782135307788848877e-01 -2.196247577667236328e-01 -5.025786161422729492e-02 2.238123714923858643e-01 1.051406562328338623e-02 -1.005738880485296249e-02 2.219709604978561401e-01 -2.086721733212471008e-02 7.764546573162078857e-02 8.484441041946411133e-02 -1.078883185982704163e-01 2.234965264797210693e-01 -5.990004539489746094e-02 -6.097064539790153503e-02 6.194017082452774048e-02 -1.425331383943557739e-01 1.210687085986137390e-01 7.418981753289699554e-03
-3.253494948148727417e-02 -1.119078472256660461e-01 -1.138587892055511475e-01 2.523492872714996338e-01 -5.371649265289306641e-01 7.157655060291290283e-02 4.949280992150306702e-02 -1.159792989492416382e-01 1.172043979167938232e-01 -2.907138131558895111e-02 -3.664895594120025635e-01 -2.177729643881320953e-02 -3.839232772588729858e-02 -6.656844913959503174e-02 -2.201831936836242676e-01 7.793960720300674438e-02 -5.364645272493362427e-03 -4.403192922472953796e-02 -1.468284726142883301e-01 6.544309109449386597e-02 5.821380764245986938e-02 3.149349391460418701e-01 -3.639506995677947998e-01 -4.930726066231727600e-02 -1.191316917538642883e-01 -3.171703312546014786e-03 -1.565536111593246460e-02 -2.426761686801910400e-01 -1.916095167398452759e-01 9.028210490942001343e-02 -6.076174601912498474e-02 -5.659711733460426331e-02
-7.679088413715362549e-02 -3.487633541226387024e-02 2.105729877948760986e-01 9.342003613710403442e-03 -9.040242433547973633e-02 -1.918984651565551758e-01 -1.432206481695175171e-01 -9.961590915918350220e-02 1.759846061468124390e-01 8.389044553041458130e-02 5.187534168362617493e-02 -3.450181484222412109e-01 6.260601431131362915e-02 9.173660725355148315e-02 -3.126656413078308105e-01 -3.465169668197631836e-02 1.991029083728790283e-01 -9.053426235914230347e-02 -4.524089992046356201e-01 1.301219463348388672e-01 -2.170123308897018433e-01 1.446623504161834717e-01 3.456991165876388550e-02 -7.936866581439971924e-02 -1.217775270342826843e-01 1.526646763086318970e-01 -3.484617546200752258e-02 -4.674592614173889160e-02 -2.483703941106796265e-01 9.323138743638992310e-02 6.982485763728618622e-03 -3.808787763118743896e-01
2.071151584386825562e-01 -4.752210900187492371e-02 1.053551435470581055e-01 1.858634948730468750e-01 1.428664624691009521e-01 1.304903924465179443e-01 1.614459417760372162e-02 8.529328554868698120e-02 9.721520543098449707e-02 4.570303857326507568e-02 -3.773535490036010742e-01 -2.258891016244888306e-01 4.896690137684345245e-03 1.741030365228652954e-01 -3.593113720417022705e-01 -2.151686549186706543e-01 -1.008774638175964355e-01 2.417952567338943481e-01 -3.331963717937469482e-01 -1.324856579303741455e-01 3.745949268341064453e-02 9.250210970640182495e-02 -1.618667542934417725e-01 3.544584661722183228e-02 -2.054712772369384766e-01 -1.935382783412933350e-01 6.511200964450836182e-02 8.931139111518859863e-02 1.557613015174865723e-01 -1.085339412093162537e-01 3.011202812194824219e-01 1.702563837170600891e-02
-3.057013964280486107e-03 -1.486278027296066284e-01 -1.046813428401947021e-01 2.381699085235595703e-01 -1.629232913255691528e-01 1.706193238496780396e-01 -8.758284151554107666e-02 6.549660861492156982e-02 2.007797807455062866e-01 1.026963964104652405e-01 -2.970433831214904785e-01 -3.446802496910095215e-01 -1.074520349502563477e-01 4.897801950573921204e-02 -1.446245163679122925e-01 9.163865447044372559e-02 -2.010043859481811523e-01 -8.061871677637100220e-02 -2.038794010877609253e-01 1.103197410702705383e-01 1.972082257270812988e-01 2.107786238193511963e-01 -8.745060116052627563e-02 -1.472866535186767578e-01 -1.962770819664001465e-01 1.174160689115524292e-01 3.146651387214660645e-02 -3.153441548347473145e-01 -2.580869570374488831e-02 -3.288922011852264404e-01 1.390179097652435303e-01 -2.173483222723007202e-01
1.596112847328186035e-01 -2.928363382816314697e-01 9.334970265626907349e-02 3.381720483303070068e-01 -1.697327792644500732e-01 -5.078914016485214233e-02 -4.298173356801271439e-03 5.735425278544425964e-02 1.276442855596542358e-01 -2.314271330833435059e-01 -3.167539834976196289e-01 -1.682941615581512451e-01 -2.261453419923782349e-01 1.434289216995239258e-01 -2.783704102039337158e-01 1.358580738306045532e-01 1.988206505775451660e-01 2.757079303264617920e-01 -1.307624727487564087e-01 1.405305266380310059e-01 7.162888348102569580e-02 1.112439483404159546e-01 1.015259325504302979e-01 1.152874305844306946e-01 -2.057044953107833862e-01 -2.139165252447128296e-01 -1.595917195081710815e-01 7.154984027147293091e-02 -7.484561949968338013e-02 1.178139299154281616e-01 -1.012988016009330750e-01 -1.514180302619934082e-01
-2.693311125040054321e-02 -1.048761904239654541e-01 5.952022224664688110e-02 8.412301540374755859e-02 -6.386607140302658081e-02 -1.157862246036529541e-01 2.849202416837215424e-02 -4.398356080055236816e-01 -1.313114464282989502e-01 3.627057746052742004e-02 -3.434409797191619873e-01 -5.791893973946571350e-02 -8.342616260051727295e-02 2.884647436439990997e-02 -1.888339370489120483e-01 8.257762342691421509e-02 -3.135099308565258980e-03 1.504207551479339600e-01 -3.906468152999877930e-01 9.805368632078170776e-02 1.543641984462738037e-01 7.081975787878036499e-02 -1.556695848703384399e-01 -1.529085636138916016e-01 1.479679495096206665e-01 3.937106430530548096e-01 -1.266954746097326279e-02 1.452368795871734619e-01 2.088199108839035034e-01 8.416464924812316895e-02 2.441346198320388794e-01 7.751313596963882446e-02
3.148374557495117188e-01 -1.238925829529762268e-01 1.797009259462356567e-02 3.178591430187225342e-01 -2.813901603221893311e-01 1.941369846463203430e-02 7.970140874385833740e-02 -1.249608993530273438e-01 2.116246968507766724e-01 2.262401580810546875e-01 -1.553121507167816162e-01 -3.313086032867431641e-01 2.342927269637584686e-02 9.941103309392929077e-02 -9.962484985589981079e-02 -3.145219013094902039e-02 -2.701270878314971924e-01 9.349465370178222656e-02 5.172615498304367065e-02 -8.173497021198272705e-02 -1.146035045385360718e-01 7.789915800094604492e-02 -2.785551548004150391e-01 3.154291957616806030e-02 1.713893413543701172e-01 2.239152342081069946e-01 -2.648026049137115479e-01 1.172269433736801147e-01 5.607333406805992126e-02 -2.219959050416946411e-01 1.442437469959259033e-01 -7.732539623975753784e-02
-1.758031547069549561e-01 -2.123055905103683472e-01 2.533012814819812775e-02 2.111870944499969482e-01 -1.995040029287338257e-01 -1.465456932783126831e-01 -2.098954841494560242e-02 -3.873971104621887207e-01 -1.033515110611915588e-01 2.742504775524139404e-01 -5.031953454017639160e-01 -1.111739594489336014e-02 2.914865501224994659e-02 4.241114482283592224e-02 -4.766582697629928589e-02 -1.980692595243453979e-01 -1.058251112699508667e-01 -2.263135462999343872e-02 -1.130570098757743835e-01 5.648453161120414734e-02 -1.054057925939559937e-01 8.131644874811172485e-02 1.410478353500366211e-01 1.116444841027259827e-01 -2.337097823619842529e-01 1.735273003578186035e-01 -1.315683592110872269e-02 3.377811014652252197e-01 3.390550985932350159e-02 -6.097647920250892639e-02 4.381455108523368835e-02 -7.334651425480842590e-03
-2.046255581080913544e-02 -9.223707020282745361e-02 -9.684931486845016479e-02 2.625346183776855469e-01 -1.345062106847763062e-01 1.480259597301483154e-01 1.466306596994400024e-01 5.554594099521636963e-02 3.352802097797393799e-01 1.259254962205886841e-01 -2.166762053966522217e-01 -4.112721383571624756e-01 1.200474351644515991e-01 1.492969878017902374e-02 -1.966986954212188721e-01 9.310487657785415649e-02 -6.813652813434600830e-02 1.278297007083892822e-01 -3.212435841560363770e-01 3.490133881568908691e-01 7.733428478240966797e-02 8.300841599702835083e-02 1.329054776579141617e-02 6.147405598312616348e-03 4.018073156476020813e-02 7.539633661508560181e-02 5.633337888866662979e-03 -2.745235860347747803e-01 -8.147968351840972900e-02 -2.734195291996002197e-01 1.420327462255954742e-02 -1.358456909656524658e-01
1.463680565357208252e-01 3.781506419181823730e-02 -1.066775172948837280e-01 5.125246644020080566e-01 -2.657245993614196777e-01 -3.240590691566467285e-01 -9.692299179732799530e-03 -3.179405257105827332e-02 9.246842563152313232e-02 8.741451054811477661e-02 2.440796047449111938e-02 -2.696762681007385254e-01 4.360362514853477478e-02 9.289834648370742798e-02 -1.071947664022445679e-01 -1.438603103160858154e-01 -2.793689817190170288e-02 3.680715560913085938e-01 -2.407954931259155273e-01 2.016524225473403931e-01 -5.688007548451423645e-02 6.086205132305622101e-03 2.468191646039485931e-02 -9.103851765394210815e-02 -1.815142929553985596e-01 -1.297150850296020508e-01 8.775974810123443604e-02 -1.412479281425476074e-01 4.144804552197456360e-02 -2.516871094703674316e-01 6.722478568553924561e-02 6.548157893121242523e-03
-2.118011005222797394e-02 -5.506040155887603760e-02 -8.126824349164962769e-02 1.800343990325927734e-01 -3.846789896488189697e-01 -2.667002379894256592e-01 1.057217419147491455e-01 -2.179067954421043396e-02 1.782708168029785156e-01 2.554127871990203857e-01 -3.520562648773193359e-01 -1.821232028305530548e-02 -1.446637064218521118e-01 -2.673366479575634003e-02 -2.760851681232452393e-01 1.486800909042358398e-01 5.745929852128028870e-02 -1.086437106132507324e-01 -2.207098342478275299e-02 -9.293348994106054306e-04 2.469643950462341309e-01 1.411917805671691895e-01 -1.893032938241958618e-01 1.944053918123245239e-01 -2.532425820827484131e-01 -1.012164074927568436e-02 -8.962516672909259796e-03 1.615861803293228149e-01 7.402985543012619019e-02 1.258874088525772095e-01 -2.797499001026153564e-01 -1.591228991746902466e-01
1.610703170299530029e-01 -1.522326916456222534e-01 1.136889755725860596e-01 1.491304785013198853e-01 -1.679030209779739380e-01 2.084085941314697266e-01 1.708081364631652832e-01 -4.593416675925254822e-02 1.074763759970664978e-01 3.845013082027435303e-01 -1.889484077692031860e-01 -2.284353673458099365e-01 -6.235944852232933044e-02 2.132720351219177246e-01 -1.312102228403091431e-01 7.903817296028137207e-02 -1.688691824674606323e-01 4.122380167245864868e-02 2.967492491006851196e-02 1.302854567766189575e-01 3.343856893479824066e-03 1.792681962251663208e-01 -3.110799193382263184e-01 2.536661177873611450e-02 2.137056738138198853e-01 9.672284871339797974e-02 -1.249114871025085449e-01 2.789959907531738281e-01 -2.152559719979763031e-02 -2.664231657981872559e-01 2.620009481906890869e-01 -1.627954989671707153e-01
9.987969696521759033e-02 6.554041802883148193e-02 9.566879272460937500e-02 9.012992680072784424e-02 5.903684534132480621e-03 7.217893004417419434e-02 2.100509703159332275e-01 2.578042633831501007e-02 1.994945704936981201e-01 1.085609719157218933e-01 -4.346534311771392822e-01 2.204341813921928406e-03 -9.573458880186080933e-02 8.309245854616165161e-02 -2.020092755556106567e-01 -1.673669070005416870e-01 -1.288142651319503784e-01 2.087605930864810944e-02 -1.151480898261070251e-01 4.038805067539215088e-01 1.301069855690002441e-01 7.843140512704849243e-02 -2.327750772237777710e-01 -2.305266112089157104e-01 1.771099269390106201e-01 1.067754924297332764e-01 6.034015491604804993e-02 -3.703745314851403236e-03 -2.811091486364603043e-03 -2.858326137065887451e-01 -5.480688530951738358e-03 -3.755604922771453857e-01
-2.093698829412460327e-02 -6.333774328231811523e-02 1.174556650221347809e-02 2.123702168464660645e-01 -1.954302787780761719e-01 -1.617391556501388550e-01 -1.239445656538009644e-01 -1.080465018749237061e-01 6.570106744766235352e-02 1.755278706550598145e-01 -1.238810271024703979e-01 -2.182248681783676147e-01 -1.672800779342651367e-01 1.332629621028900146e-01 -6.694042682647705078e-02 -2.428769022226333618e-01 3.552224338054656982e-01 -4.190437868237495422e-02 -6.707026064395904541e-02 -1.023650262504816055e-02 -1.080857738852500916e-01 -5.478650704026222229e-02 -5.913126468658447266e-02 -2.532939314842224121e-01 -6.556744687259197235e-03 -2.360668629407882690e-01 -4.204779490828514099e-02 1.601706445217132568e-01 -4.292652308940887451e-01 -2.600189149379730225e-01 1.895075440406799316e-01 -2.564168572425842285e-01
3.327786028385162354e-01 -1.215518191456794739e-01 1.053024381399154663e-01 2.747927308082580566e-01 -1.436834037303924561e-01 -2.069651633501052856e-01 5.936080962419509888e-02 1.422766596078872681e-01 -6.415215879678726196e-02 2.736332640051841736e-02 -2.972686886787414551e-01 -2.610004246234893799e-01 -1.780044287443161011e-01 -1.739577762782573700e-02 -2.832236588001251221e-01 -9.897054731845855713e-02 5.522045865654945374e-02 -2.086103707551956177e-02 -4.116945266723632812e-01 3.158670384436845779e-03 -1.399434208869934082e-01 1.819416880607604980e-02 1.235214844346046448e-01 1.347553730010986328e-01 2.195383980870246887e-02 9.043338149785995483e-02 -1.079071499407291412e-02 8.711290359497070312e-02 -2.686160206794738770e-01 1.281321048736572266e-01 9.645587950944900513e-02 -2.769926190376281738e-01
1.560223102569580078e-01 -3.685021996498107910e-01 -2.191361933946609497e-01 2.081536799669265747e-01 -9.911176562309265137e-02 -2.993104755878448486e-01 1.190520673990249634e-01 -1.198411062359809875e-01 2.433548569679260254e-01 2.444026246666908264e-02 -2.345600277185440063e-01 -2.571959793567657471e-01 -1.590629965066909790e-01 -1.421320252120494843e-02 -4.623493924736976624e-02 7.084305584430694580e-02 1.808697134256362915e-01 -1.435553003102540970e-02 7.793051749467849731e-02 1.376247406005859375e-01 -2.126022875308990479e-01 -3.336432948708534241e-02 -1.593808978796005249e-01 -2.002829499542713165e-02 -1.744431555271148682e-01 -7.934555411338806152e-02 6.661226600408554077e-02 2.202186137437820435e-01 5.740867927670478821e-02 1.993909031152725220e-01 1.432449668645858765e-01 -3.516269028186798096e-01
3.017651103436946869e-02 1.293599754571914673e-01 -5.362044274806976318e-02 1.067178025841712952e-01 -1.246335357427597046e-01 -1.912914402782917023e-02 -1.715809106826782227e-01 -2.725111842155456543e-01 7.702679187059402466e-02 1.740397363901138306e-01 -4.002598822116851807e-01 -5.259342119097709656e-02 1.284365803003311157e-01 -8.920254558324813843e-02 -4.394630193710327148e-01 2.305340394377708435e-02 -3.474813699722290039e-02 2.509694099426269531e-01 -2.603564262390136719e-01 -1.368177030235528946e-02 4.064670577645301819e-02 2.240357249975204468e-01 -2.901599928736686707e-02 -9.538264572620391846e-02 4.656096920371055603e-02 2.077683806419372559e-01 -1.441882550716400146e-01 1.636712849140167236e-01 4.012145102024078369e-02 2.858368679881095886e-02 3.649467825889587402e-01 9.329386800527572632e-02
-9.360875934362411499e-02 -1.167689859867095947e-01 -9.405741468071937561e-03 4.180925190448760986e-01 1.104489713907241821e-01 1.085712984204292297e-01 -2.333084680140018463e-02 9.638630598783493042e-02 1.203794702887535095e-01 4.282750934362411499e-02 -1.663104891777038574e-01 -4.203980863094329834e-01 -9.793322533369064331e-02 -7.316295802593231201e-02 -1.696719080209732056e-01 -1.946585625410079956e-01 2.337743192911148071e-01 9.424537420272827148e-02 -8.410390466451644897e-02 2.184941172599792480e-01 9.790228307247161865e-02 -1.393271088600158691e-01 -4.413907229900360107e-02 -1.408081781119108200e-02 8.294521272182464600e-02 -1.495111826807260513e-02 6.927413493394851685e-02 -9.646547958254814148e-03 -4.379036724567413330e-01 8.702132105827331543e-02 2.056009024381637573e-01 -2.519111931324005127e-01
-5.404730886220932007e-02 4.082679003477096558e-02 1.191125367768108845e-03 2.030248343944549561e-01 1.243164762854576111e-01 -1.867540180683135986e-01 -6.655970215797424316e-02 -1.138621270656585693e-01 1.791493296623229980e-01 8.970957994461059570e-02 -2.453219145536422729e-01 -3.484946489334106445e-01 -3.363410010933876038e-02 -4.313984140753746033e-02 -4.053924083709716797e-01 7.234574854373931885e-02 3.749457374215126038e-02 -1.325385570526123047e-01 -4.561045169830322266e-01 1.405120734125375748e-02 -2.546209096908569336e-01 -2.612917870283126831e-02 -6.644652038812637329e-02 1.177504286170005798e-01 -8.480284363031387329e-02 5.944753810763359070e-02 1.337571144104003906e-01 -1.536044180393218994e-01 -1.535332296043634415e-02 2.775649428367614746e-01 2.172226607799530029e-01 6.672265380620956421e-02
-6.250563263893127441e-02 1.006898432970046997e-01 -1.966678164899349213e-02 1.166318580508232117e-01 4.983622580766677856e-03 -2.315507084131240845e-01 1.084747351706027985e-02 -1.003629639744758606e-01 1.167803034186363220e-01 1.195567697286605835e-01 -2.457097321748733521e-01 -2.658040821552276611e-01 2.458734204992651939e-03 -7.799045741558074951e-02 -3.807738423347473145e-01 3.746707364916801453e-02 8.697959035634994507e-02 -3.748473152518272400e-02 -4.035246372222900391e-01 -3.904972970485687256e-02 1.389804184436798096e-01 1.884501129388809204e-01 3.575049042701721191e-01 -1.235661879181861877e-01 -1.163372322916984558e-01 6.727828830480575562e-02 -2.024860680103302002e-02 -1.872336119413375854e-01 -9.894268959760665894e-02 5.904785916209220886e-02 2.202372848987579346e-01 -3.318937718868255615e-01
-1.249152123928070068e-01 -2.539710998535156250e-01 2.214928716421127319e-01 1.875080466270446777e-01 -2.455042749643325806e-01 -2.238619141280651093e-02 -3.158532083034515381e-01 -1.885227113962173462e-02 6.811906397342681885e-02 1.192513108253479004e-01 -3.223987817764282227e-01 -1.394149810075759888e-01 4.537808522582054138e-02 7.779650390148162842e-02 -2.573424875736236572e-01 -8.796800673007965088e-02 -1.052501052618026733e-01 -2.518386244773864746e-01 -1.163058504462242126e-01 2.071120738983154297e-01 -9.798361361026763916e-02 4.276619106531143188e-02 -3.478256762027740479e-01 1.155593320727348328e-01 7.493778318166732788e-02 -3.751193406060338020e-03 -7.560424506664276123e-02 -2.494084537029266357e-01 4.863744229078292847e-02 -1.684679090976715088e-01 -2.608197629451751709e-01 3.817616775631904602e-02
-2.360538691282272339e-01 4.288969561457633972e-03 1.332458108663558960e-01 2.228031754493713379e-01 -2.153256684541702271e-01 -3.081376478075981140e-02 -2.125205844640731812e-01 3.591759875416755676e-02 7.187711307778954506e-04 1.667492240667343140e-01 -4.041629731655120850e-01 -1.613526493310928345e-01 -1.707824319601058960e-01 1.917152851819992065e-02 -1.896350532770156860e-01 -2.063953876495361328e-02 3.781653046607971191e-01 1.257298439741134644e-01 -4.776271432638168335e-02 -1.899130269885063171e-02 -7.369010150432586670e-02 5.053113028407096863e-02 -4.607324022799730301e-03 -7.437368389219045639e-03 2.648652791976928711e-01 -8.285715430974960327e-02 -5.572815239429473877e-02 4.338121414184570312e-02 -2.968936264514923096e-01 -3.739445507526397705e-01 1.048758476972579956e-01 -9.736625105142593384e-02
-2.787088043987751007e-03 -3.533567786216735840e-01 4.849978908896446228e-02 8.887958526611328125e-02 2.104898840188980103e-01 -1.742869168519973755e-01 7.656940817832946777e-02 8.240394294261932373e-03 1.038027927279472351e-01 1.711212396621704102e-01 -4.584479331970214844e-01 -7.913418859243392944e-02 8.261883258819580078e-02 -1.150215193629264832e-01 -2.727248668670654297e-01 -1.351334452629089355e-01 8.965014480054378510e-03 1.598515547811985016e-02 -2.021196037530899048e-01 -8.892133086919784546e-02 -1.134040281176567078e-01 -4.039297997951507568e-02 -3.922353982925415039e-01 -8.902582526206970215e-02 1.653500460088253021e-02 4.087787866592407227e-02 1.255693137645721436e-01 -7.658428698778152466e-02 -3.878522813320159912e-01 1.605612109415233135e-03 2.058526687324047089e-02 1.236219555139541626e-01
-2.798624336719512939e-01 -1.552618443965911865e-01 1.344211958348751068e-02 5.030524134635925293e-01 -1.230388209223747253e-01 2.371813654899597168e-01 3.327045962214469910e-02 -2.723119854927062988e-01 2.729104459285736084e-01 7.636339962482452393e-02 -2.848168909549713135e-01 -2.119493931531906128e-01 2.377229370176792145e-02 1.776843219995498657e-01 -8.581222593784332275e-02 1.422508507966995239e-01 -9.637288749217987061e-02 -8.492250740528106689e-02 -1.282328516244888306e-01 1.247842013835906982e-01 4.430571105331182480e-03 3.464455530047416687e-02 -2.144402712583541870e-01 -1.414235383272171021e-01 1.190827488899230957e-01 9.561371803283691406e-02 -8.708024024963378906e-02 1.681304723024368286e-01 1.266706138849258423e-01 -1.737182587385177612e-01 3.169227764010429382e-02 9.727677702903747559e-02
-1.099449023604393005e-01 -1.916318535804748535e-01 5.429278314113616943e-02 9.160090982913970947e-02 -3.269728645682334900e-02 -2.644312679767608643e-01 -9.431745857000350952e-02 8.859282732009887695e-02 -4.853285476565361023e-02 -4.147102124989032745e-03 -1.574684381484985352e-01 -3.256920278072357178e-01 -7.319001853466033936e-02 2.176018804311752319e-01 -4.681814610958099365e-01 1.078927740454673767e-01 2.716110646724700928e-01 9.030409157276153564e-02 3.207118436694145203e-02 -9.629656374454498291e-02 -2.059356868267059326e-02 1.682378202676773071e-01 -6.059280037879943848e-02 1.217158362269401550e-01 1.194895803928375244e-01 2.924756109714508057e-01 -1.616715490818023682e-01 1.149598583579063416e-01 -2.479877322912216187e-01 -1.629729121923446655e-01 2.239813655614852905e-02 -2.610572874546051025e-01
-1.329424977302551270e-01 -3.929639235138893127e-02 2.444823980331420898e-01 9.198971837759017944e-02 -1.473290771245956421e-01 -2.535144388675689697e-01 8.385117352008819580e-02 1.084377896040678024e-02 -1.082474812865257263e-01 9.651149064302444458e-02 -3.035405874252319336e-01 -4.176580011844635010e-01 -1.633893996477127075e-01 2.463567703962326050e-01 -3.227701485157012939e-01 -1.279892176389694214e-01 1.408671587705612183e-01 1.050817668437957764e-01 -7.322330027818679810e-02 3.865323960781097412e-03 2.308263331651687622e-01 -1.865236274898052216e-02 -1.935041625984013081e-03 3.705411916598677635e-03 -2.247598618268966675e-01 -1.988504827022552490e-01 6.886900961399078369e-02 -2.597567737102508545e-01 -1.191072314977645874e-01 1.268525272607803345e-01 1.903848201036453247e-01 -7.183150202035903931e-02
8.810199052095413208e-02 -1.586886793375015259e-01 -2.096070647239685059e-01 4.265005588531494141e-01 -2.676269412040710449e-01 1.153524443507194519e-01 1.169389337301254272e-01 -2.918371558189392090e-01 1.941315531730651855e-01 2.250861078500747681e-01 -1.624547988176345825e-01 -3.141074478626251221e-01 6.731010507792234421e-03 3.594376891851425171e-02 -8.135121315717697144e-02 1.954441070556640625e-01 2.833639085292816162e-02 2.238893508911132812e-01 -1.640636920928955078e-01 -8.882527053356170654e-02 6.712415069341659546e-02 1.869979687035083771e-02 1.386772990226745605e-01 -1.101208180189132690e-01 2.048735022544860840e-01 -2.242853939533233643e-01 1.110744699835777283e-01 -8.846198022365570068e-02 9.856598451733589172e-03 -7.170109450817108154e-02 1.225071698427200317e-01 -2.079633623361587524e-01
1.826751232147216797e-01 -5.014242231845855713e-02 -5.710035562515258789e-03 1.489736288785934448e-01 -1.975642293691635132e-01 -3.050045669078826904e-01 9.515392780303955078e-02 -1.119559109210968018e-01 1.657825261354446411e-01 -1.296211034059524536e-02 -3.457141220569610596e-01 -1.542909145355224609e-01 -1.327338349074125290e-02 1.925145685672760010e-01 -1.258644163608551025e-01 3.426170907914638519e-03 1.204595863819122314e-01 1.423099786043167114e-01 -2.217956781387329102e-01 1.453743278980255127e-01 7.745199650526046753e-02 1.181968972086906433e-01 1.957315951585769653e-01 1.857895031571388245e-02 -1.649921387434005737e-01 -5.574446171522140503e-02 -3.675445020198822021e-01 7.201592624187469482e-02 -1.242691650986671448e-01 1.357187479734420776e-01 -1.062384918332099915e-01 -4.297738075256347656e-01
-7.650767266750335693e-02 -1.374381631612777710e-01 -6.355373561382293701e-02 1.745564639568328857e-01 3.131383657455444336e-02 -7.841307669878005981e-04 -6.127078086137771606e-02 -2.510952949523925781e-01 -2.932444959878921509e-02 1.125612705945968628e-01 -1.855508089065551758e-01 -1.945777535438537598e-01 8.877401798963546753e-02 8.265013247728347778e-02 -4.730952084064483643e-01 -1.249758526682853699e-01 -4.227637778967618942e-03 -1.650401502847671509e-01 -2.660207450389862061e-01 3.017701804637908936e-01 5.660215392708778381e-04 3.088277876377105713e-01 -1.925294548273086548e-01 -1.762000769376754761e-01 1.296401023864746094e-01 -3.763296082615852356e-02 1.052036583423614502e-01 1.053486242890357971e-01 -2.572287917137145996e-01 -1.107866168022155762e-01 -3.904628008604049683e-02 2.450787723064422607e-01
4.192986711859703064e-02 -6.449831277132034302e-02 1.181171461939811707e-01 2.161835730075836182e-01 2.502044141292572021e-01 -1.548050791025161743e-01 -2.634313404560089111e-01 5.072428658604621887e-02 3.327814862132072449e-02 2.170454859733581543e-01 -5.606861710548400879e-01 -1.012140884995460510e-01 -3.030672073364257812e-01 1.936035417020320892e-02 -1.127271577715873718e-01 -1.111115440726280212e-01 -1.285619139671325684e-01 2.073450088500976562e-01 -5.779383704066276550e-02 -1.383659839630126953e-01 1.525815427303314209e-01 7.510480005294084549e-03 -2.745147943496704102e-01 3.222621232271194458e-02 -1.054163128137588501e-01 -2.107627838850021362e-01 -6.771697103977203369e-02 -1.422744542360305786e-01 3.452709317207336426e-02 -1.052927449345588684e-01 -3.957631811499595642e-02 9.383919835090637207e-02
1.599168330430984497e-01 -1.223691254854202271e-01 1.957491338253021240e-01 -8.327309787273406982e-02 -1.260775886476039886e-02 -3.388669192790985107e-01 2.913973331451416016e-01 -1.780795902013778687e-01 -8.998117595911026001e-02 1.993807107210159302e-01 -2.663232386112213135e-01 -3.655863404273986816e-01 -2.308357954025268555e-01 -3.545759245753288269e-02 1.062216237187385559e-01 5.850444734096527100e-02 1.471899170428514481e-02 2.154167592525482178e-01 -2.871514260768890381e-01 1.289895772933959961e-01 2.232913970947265625e-01 1.514084935188293457e-01 -1.092155203223228455e-01 7.347347587347030640e-02 -3.284916654229164124e-02 -1.337401289492845535e-02 -3.220747783780097961e-02 1.805840134620666504e-01 -4.390704631805419922e-02 7.635751273483037949e-03 2.330091409385204315e-02 -2.960522174835205078e-01
-8.789110928773880005e-02 -3.387265279889106750e-02 1.269913911819458008e-01 4.412312209606170654e-01 -1.552350223064422607e-01 -1.042034924030303955e-01 2.406211942434310913e-01 4.694925621151924133e-02 -3.193261101841926575e-02 2.200397402048110962e-01 -1.531799435615539551e-01 -2.966139912605285645e-01 -8.437464386224746704e-02 6.499841064214706421e-02 -3.121098875999450684e-01 -1.507783681154251099e-01 -2.649322152137756348e-02 -6.731862202286720276e-03 -3.030411601066589355e-01 4.419407621026039124e-02 -9.271603077650070190e-02 8.117903769016265869e-02 -1.361235976219177246e-02 9.185054153203964233e-02 3.061160445213317871e-02 1.444294750690460205e-01 2.788631916046142578e-01 -2.702183276414871216e-02 8.461035788059234619e-02 2.933585047721862793e-01 2.618779838085174561e-01 1.115919351577758789e-01
2.493428811430931091e-02 3.767937794327735901e-02 1.083188578486442566e-01 1.841953247785568237e-01 -2.280012816190719604e-01 -2.192933112382888794e-01 2.203683555126190186e-01 7.260914146900177002e-02 1.203043237328529358e-01 7.409137487411499023e-02 -1.747262924909591675e-01 -2.672491371631622314e-01 -1.905686259269714355e-01 9.132445603609085083e-02 -4.168746173381805420e-01 -5.550586432218551636e-02 4.151302203536033630e-02 7.498668879270553589e-02 -2.385526448488235474e-01 -1.826431602239608765e-01 3.392852842807769775e-02 -8.359956741333007812e-02 1.614625006914138794e-01 -1.400803625583648682e-01 -5.179920792579650879e-02 -1.350548956543207169e-02 1.124157458543777466e-01 3.857236206531524658e-01 -2.674642503261566162e-01 -1.663289219141006470e-01 1.484525948762893677e-01 -1.340975165367126465e-01
-2.235642522573471069e-01 -3.318135142326354980e-01 -1.527091860771179199e-01 2.447125464677810669e-01 -1.554120182991027832e-01 8.876425027847290039e-02 1.014238372445106506e-01 -8.947049081325531006e-02 -1.312688691541552544e-03 5.756974816322326660e-01 -3.453013002872467041e-01 -1.984690576791763306e-01 -5.438145995140075684e-02 6.508523970842361450e-02 -7.657714933156967163e-02 5.597672984004020691e-02 9.330629557371139526e-02 4.815828055143356323e-03 -1.828282028436660767e-01 3.764870390295982361e-02 7.719864696264266968e-02 -1.367007195949554443e-01 -5.629526823759078979e-02 -3.977837786078453064e-02 1.472700983285903931e-01 1.516153216361999512e-01 1.573649942874908447e-01 -1.845814287662506104e-01 1.429239511489868164e-01 1.826559938490390778e-02 3.889362141489982605e-02 3.732684627175331116e-02
8.987422287464141846e-02 -2.301494479179382324e-01 -2.425832301378250122e-01 3.868224322795867920e-01 -5.580843985080718994e-02 1.565095596015453339e-02 2.315549105405807495e-01 -2.152038365602493286e-01 1.921490430831909180e-01 9.792224317789077759e-02 -1.063619107007980347e-01 -3.585458397865295410e-01 -8.667614310979843140e-02 2.046568319201469421e-02 -1.319301426410675049e-01 2.957754433155059814e-01 -1.172372996807098389e-01 3.347294777631759644e-02 -2.612529695034027100e-01 7.069140672683715820e-02 9.200860746204853058e-03 3.026474453508853912e-02 -8.783156424760818481e-02 -2.282861918210983276e-01 1.803383231163024902e-01 7.735695689916610718e-02 -2.689546346664428711e-01 -2.840991504490375519e-02 -8.566714823246002197e-02 -1.231157481670379639e-01 2.025994360446929932e-01 -6.204650178551673889e-02
-1.996927261352539062e-01 -5.415979027748107910e-02 2.719633281230926514e-01 5.455194041132926941e-02 2.985357120633125305e-02 -1.858726143836975098e-01 1.924077868461608887e-01 -4.009837210178375244e-01 -2.301580086350440979e-02 2.039242386817932129e-01 -2.308799475431442261e-01 -1.952492147684097290e-01 -3.772029876708984375e-01 1.014196202158927917e-01 -1.913837492465972900e-01 -2.121079713106155396e-02 -1.696715503931045532e-01 2.790512740612030029e-01 -3.729079365730285645e-01 -6.979990005493164062e-02 3.948561474680900574e-02 -5.786309391260147095e-02 5.803728103637695312e-02 1.202551880851387978e-03 -3.510199114680290222e-02 8.662205934524536133e-02 -4.189893603324890137e-02 2.372629754245281219e-02 -1.261252444237470627e-02 -1.833677850663661957e-02 1.869354397058486938e-02 -2.303183078765869141e-01
1.347405016422271729e-01 -6.565450876951217651e-02 1.595660895109176636e-01 4.074275791645050049e-01 -3.344844281673431396e-02 -3.496519029140472412e-01 1.354155391454696655e-01 2.035792544484138489e-02 4.147502034902572632e-02 9.899241477251052856e-02 -2.014194875955581665e-01 -4.055230692028999329e-02 -5.255087465047836304e-02 2.121586501598358154e-01 -1.462151557207107544e-01 -1.800672858953475952e-01 8.052655309438705444e-02 1.688455641269683838e-01 -2.119280248880386353e-01 -4.796029254794120789e-02 -9.311869740486145020e-02 1.596165093360468745e-04 1.684226244688034058e-01 1.463572401553392410e-02 4.228071123361587524e-02 2.806537151336669922e-01 1.022697985172271729e-01 8.052824437618255615e-02 -1.891357749700546265e-01 2.126182764768600464e-01 2.413454502820968628e-01 -3.639449179172515869e-01
-1.475971937179565430e-01 -1.509546022862195969e-02 1.764401346445083618e-01 1.656339913606643677e-01 -8.932501822710037231e-02 1.543911099433898926e-01 1.054555922746658325e-01 -1.011544018983840942e-01 1.380885988473892212e-01 3.143987953662872314e-01 -3.646323084831237793e-01 -7.669601589441299438e-02 1.329285353422164917e-01 4.983134195208549500e-02 -3.267731070518493652e-01 -1.667385362088680267e-02 -4.899759590625762939e-02 1.266482025384902954e-01 -2.608783356845378876e-02 3.526636660099029541e-01 8.826203644275665283e-03 3.041168451309204102e-01 -2.662373483180999756e-01 1.711124777793884277e-01 2.161081694066524506e-02 5.805432796478271484e-02 2.345966994762420654e-01 -9.576350450515747070e-02 -1.460390985012054443e-01 -1.503218859434127808e-01 1.806093156337738037e-01 3.847091645002365112e-02
-1.075249686837196350e-01 4.078908264636993408e-02 3.066056035459041595e-02 1.770408898591995239e-01 1.753758825361728668e-02 1.450024247169494629e-01 -2.697307467460632324e-01 -1.575348824262619019e-01 8.750458061695098877e-02 9.232084453105926514e-02 -2.506542801856994629e-01 -2.623830735683441162e-01 -7.502865791320800781e-02 -3.284954652190208435e-02 -3.161804676055908203e-01 5.985540151596069336e-02 -4.111368581652641296e-02 2.772550582885742188e-01 -4.372890889644622803e-01 1.018791110254824162e-03 2.083211205899715424e-02 6.022573262453079224e-02 -9.047446399927139282e-02 1.179044693708419800e-01 -3.962374329566955566e-01 2.194254994392395020e-01 -5.594319477677345276e-02 1.594448834657669067e-01 -3.311113640666007996e-02 1.540364027023315430e-01 -1.471115648746490479e-01 3.702704980969429016e-02
4.008505493402481079e-02 -1.570688337087631226e-01 -1.181872468441724777e-02 1.657590270042419434e-01 -8.221707493066787720e-02 2.553523778915405273e-01 3.793687745928764343e-02 1.163132488727569580e-01 3.948603570461273193e-01 2.918689511716365814e-02 -1.848361939191818237e-01 -3.836649358272552490e-01 -1.192138791084289551e-01 7.583200931549072266e-02 -1.213596165180206299e-01 -1.198538616299629211e-01 9.203144349157810211e-03 4.414952173829078674e-02 -2.161391228437423706e-01 1.893362253904342651e-01 3.257365226745605469e-01 3.002217113971710205e-01 -1.354772150516510010e-01 -8.362909406423568726e-02 -4.276083782315254211e-02 6.107648834586143494e-02 -8.584380894899368286e-02 -1.500892788171768188e-01 -2.110497653484344482e-01 -2.063050270080566406e-01 2.188404835760593414e-02 -2.068045884370803833e-01
1.744052469730377197e-01 -2.193455100059509277e-01 2.110936641693115234e-01 1.650639325380325317e-01 1.273243725299835205e-01 2.687959233298897743e-03 -7.787401229143142700e-02 -2.834116220474243164e-01 -5.814785882830619812e-02 5.782827734947204590e-02 -2.147740721702575684e-01 -2.231989353895187378e-01 -2.912577688694000244e-01 1.487085074186325073e-01 -5.498385801911354065e-02 -2.097832709550857544e-01 3.710095584392547607e-01 1.648819446563720703e-01 3.957139328122138977e-02 1.107005029916763306e-01 -6.441318988800048828e-02 1.046452000737190247e-01 -2.863699197769165039e-02 1.471047382801771164e-02 -1.793077290058135986e-01 3.056235313415527344e-01 -9.174703620374202728e-03 1.216072812676429749e-01 -2.136132568120956421e-01 -1.514520943164825439e-01 -6.449717283248901367e-02 -2.871609032154083252e-01
-3.477197587490081787e-01 -1.971648484468460083e-01 -7.565775420516729355e-03 2.176214009523391724e-01 2.307631522417068481e-01 -1.595699042081832886e-01 9.727112948894500732e-02 -2.070139199495315552e-01 3.220521286129951477e-02 3.982482552528381348e-01 -1.638030111789703369e-01 -1.500236541032791138e-01 -2.017292678356170654e-01 2.722686715424060822e-02 -1.983577758073806763e-01 2.497312612831592560e-02 8.870900422334671021e-02 4.888543859124183655e-02 -3.397507965564727783e-01 -1.015546768903732300e-01 -3.013510722666978836e-03 -2.168435454368591309e-01 -9.251277893781661987e-02 -7.348511368036270142e-02 -1.230652555823326111e-01 6.448763608932495117e-02 2.099653035402297974e-01 1.175863146781921387e-01 7.000619173049926758e-02 -1.924882233142852783e-01 -5.701320245862007141e-02 -2.279840409755706787e-01
4.187389090657234192e-02 -2.080041319131851196e-01 -3.235254064202308655e-02 2.387786954641342163e-01 5.144407972693443298e-02 -6.266500055789947510e-02 -4.048249498009681702e-02 -1.879034042358398438e-01 1.378108002245426178e-02 8.961572498083114624e-02 -2.263151407241821289e-01 -3.801423311233520508e-01 -1.097150295972824097e-01 1.260429173707962036e-01 -2.376129478216171265e-01 -1.179633811116218567e-01 3.147989511489868164e-01 9.381086379289627075e-02 7.862150669097900391e-02 -2.310480922460556030e-02 -3.137995675206184387e-02 1.653566956520080566e-01 6.798801571130752563e-02 1.438667252659797668e-02 -5.144037008285522461e-01 -6.235244497656822205e-02 1.956091374158859253e-01 9.500233083963394165e-02 9.373886138200759888e-02 1.927321590483188629e-02 2.765319347381591797e-01 -4.432873427867889404e-02
-1.358873397111892700e-01 -3.554388135671615601e-02 1.335034966468811035e-01 1.038955673575401306e-01 -1.637004688382148743e-02 -1.402936428785324097e-01 1.557498127222061157e-01 -2.931880056858062744e-01 -1.256516482681035995e-02 2.401948720216751099e-01 -1.352840214967727661e-01 -2.205467522144317627e-01 -4.459519982337951660e-01 1.208540424704551697e-02 -2.615450918674468994e-01 8.889024704694747925e-02 -1.673323214054107666e-01 7.345408201217651367e-02 -5.199941396713256836e-01 -1.595848649740219116e-01 -5.293094739317893982e-02 -6.948032532818615437e-04 -9.910445660352706909e-02 2.233462221920490265e-02 -4.423685744404792786e-02 -1.116172596812248230e-01 -4.773999750614166260e-02 1.483224481344223022e-01 8.768163621425628662e-02 6.881174445152282715e-02 -8.459636569023132324e-02 -1.439190059900283813e-01
1.089918427169322968e-02 -2.494845986366271973e-01 -1.263487488031387329e-01 2.245963662862777710e-01 -1.234955191612243652e-01 -1.774083971977233887e-01 -5.750534310936927795e-02 1.709750145673751831e-01 5.471010226756334305e-03 -1.550503671169281006e-01 -2.249735593795776367e-01 -8.769925683736801147e-03 -3.155907392501831055e-01 8.909489214420318604e-02 -4.483754038810729980e-01 1.860353946685791016e-01 2.632094025611877441e-01 3.473822399973869324e-02 -1.838903129100799561e-01 -7.248927652835845947e-02 -4.070707783102989197e-02 1.586547940969467163e-01 -1.320234127342700958e-02 -1.812330931425094604e-01 -5.926822125911712646e-02 1.408351659774780273e-01 -1.049479469656944275e-01 1.457308530807495117e-01 -2.134378403425216675e-01 -7.911485433578491211e-02 -9.316487610340118408e-02 -2.975292801856994629e-01
2.214508131146430969e-02 -5.324349552392959595e-02 3.686807155609130859e-01 2.893253564834594727e-01 -6.248113140463829041e-02 -1.970011889934539795e-01 1.158687938004732132e-02 1.261657290160655975e-02 5.709386989474296570e-02 1.198488101363182068e-01 -2.203031778335571289e-01 -2.737823426723480225e-01 -3.016429394483566284e-02 1.019369363784790039e-01 -4.697189033031463623e-01 -9.339863061904907227e-02 1.462377011775970459e-01 3.725843131542205811e-02 -1.851322650909423828e-01 1.205469220876693726e-01 2.427407503128051758e-01 -9.606955200433731079e-02 1.862436681985855103e-01 1.040068194270133972e-01 2.759910002350807190e-02 -6.003465875983238220e-02 -5.566318519413471222e-03 -5.872173979878425598e-02 -3.122652769088745117e-01 1.449375897645950317e-01 1.116226166486740112e-01 -1.679359525442123413e-01
-1.485652923583984375e-01 -7.955888658761978149e-02 1.037517376244068146e-02 2.302519381046295166e-01 -1.735313832759857178e-01 7.127529475837945938e-03 -1.580412536859512329e-01 -7.359877228736877441e-02 -1.949612051248550415e-03 1.541607528924942017e-01 -9.472253918647766113e-02 -1.698998510837554932e-01 -1.471246331930160522e-01 2.578752636909484863e-01 -3.307428061962127686e-01 -8.524794876575469971e-02 -7.384501397609710693e-02 -2.386910654604434967e-02 -5.448236479423940182e-04 -3.236459568142890930e-02 -2.518355548381805420e-01 3.136402666568756104e-01 -2.450453937053680420e-01 -1.944125443696975708e-01 1.452026963233947754e-01 3.185391128063201904e-01 3.543620109558105469e-01 -5.141757428646087646e-02 1.496217250823974609e-01 1.328528076410293579e-01 -6.068768724799156189e-02 -1.741098016500473022e-01
-1.038306504487991333e-01 -1.041666418313980103e-01 1.413370519876480103e-01 3.197034895420074463e-01 -3.365813791751861572e-01 2.227395027875900269e-01 1.901712082326412201e-02 -1.081246286630630493e-01 -1.154687851667404175e-01 1.575608998537063599e-01 -2.783447504043579102e-01 -3.955249190330505371e-01 -2.011684477329254150e-01 -1.419989466667175293e-01 -1.689831018447875977e-01 5.008248984813690186e-02 5.590073298662900925e-03 -5.045643076300621033e-03 -8.306936174631118774e-02 2.515150904655456543e-01 3.693646490573883057e-01 -4.172174725681543350e-03 -1.739478409290313721e-01 -4.879714176058769226e-02 -8.871258050203323364e-02 1.953235119581222534e-01 -2.819143049418926239e-02 1.330202817916870117e-01 -1.171795371919870377e-02 -1.211907435208559036e-02 2.673631906509399414e-02 1.124548688530921936e-01
1.280142962932586670e-01 -1.628180444240570068e-01 -1.773134768009185791e-01 4.373902082443237305e-01 1.356060802936553955e-01 1.411304175853729248e-01 -1.533307433128356934e-01 2.949389070272445679e-02 1.845962256193161011e-01 3.482436761260032654e-03 -1.549801528453826904e-01 -4.808478057384490967e-01 -4.140258952975273132e-02 -3.119915025308728218e-03 -2.310729473829269409e-01 -1.980224549770355225e-01 8.839449286460876465e-02 -3.824513778090476990e-02 -9.474920481443405151e-02 2.696081809699535370e-02 2.464393079280853271e-01 1.030177026987075806e-01 -5.922804027795791626e-02 1.618295460939407349e-01 -1.198155283927917480e-01 1.058524996042251587e-01 2.189550995826721191e-01 7.957225292921066284e-02 -1.313976049423217773e-01 -2.066484540700912476e-01 1.672387570142745972e-01 -1.479228585958480835e-02
-1.209772899746894836e-01 -9.719689190387725830e-02 1.104085296392440796e-01 2.791201174259185791e-01 -1.693640351295471191e-01 1.705323904752731323e-02 1.473832130432128906e-01 5.262076109647750854e-02 2.501752972602844238e-01 1.132609024643898010e-01 -3.369995057582855225e-01 -1.913309395313262939e-01 1.697847247123718262e-01 1.145754382014274597e-01 -1.620389521121978760e-01 -3.141714036464691162e-01 -7.185337692499160767e-02 1.848883628845214844e-01 -1.801742054522037506e-02 1.952058374881744385e-01 -5.115802213549613953e-02 2.791683077812194824e-01 -1.183979883790016174e-01 1.269555091857910156e-01 -8.163236826658248901e-02 -5.964121595025062561e-02 1.226613968610763550e-01 -3.879406154155731201e-01 -2.958513610064983368e-02 -1.969863325357437134e-01 1.866347640752792358e-01 3.326240926980972290e-02
2.907824218273162842e-01 2.047638408839702606e-02 2.704929411411285400e-01 1.721192300319671631e-01 -3.052208721637725830e-01 3.968527019023895264e-01 1.550278440117835999e-02 -1.697168648242950439e-01 2.048963606357574463e-01 2.478667050600051880e-01 -2.334447354078292847e-01 -5.346669256687164307e-02 -5.963003635406494141e-02 1.198544874787330627e-01 -1.393937319517135620e-01 -1.759887784719467163e-01 9.440980106592178345e-02 1.929374337196350098e-01 4.601519182324409485e-02 1.841055452823638916e-01 1.966438256204128265e-02 1.443249732255935669e-01 -8.707730472087860107e-02 -1.718213707208633423e-01 -2.173099666833877563e-01 -5.211601778864860535e-02 1.312190741300582886e-01 -1.140894293785095215e-01 -1.727104932069778442e-01 -3.173892572522163391e-02 1.046855449676513672e-01 -2.024803012609481812e-01
9.430725127458572388e-02 -1.916856467723846436e-01 -9.951824694871902466e-02 1.196538656949996948e-01 4.127985611557960510e-02 1.521279066801071167e-01 -1.444871574640274048e-01 -1.787446737289428711e-01 4.064540937542915344e-02 9.881538152694702148e-02 -1.743383854627609253e-01 -4.346078634262084961e-01 -1.609003245830535889e-01 -1.460170466452836990e-02 -1.624032855033874512e-01 6.978193670511245728e-02 -1.405793130397796631e-01 1.088161095976829529e-01 -3.867122232913970947e-01 1.898059397935867310e-01 2.191331088542938232e-01 2.327665537595748901e-01 3.216980025172233582e-02 -8.289201557636260986e-02 8.173542469739913940e-02 1.448862105607986450e-01 3.778402134776115417e-02 -2.232387065887451172e-01 -1.677681654691696167e-01 -3.173490762710571289e-01 1.711920350790023804e-01 -6.857497151941061020e-03
-3.023555502295494080e-02 -2.253089994192123413e-01 3.358601629734039307e-01 2.965286970138549805e-01 -2.368603833019733429e-02 2.206757664680480957e-01 1.224523410201072693e-01 9.405061602592468262e-02 6.044711917638778687e-02 -2.143138349056243896e-01 -3.602799773216247559e-01 -2.844355702400207520e-01 -1.989409327507019043e-02 1.829410493373870850e-01 -2.055233716964721680e-01 -1.684084832668304443e-01 -1.274855248630046844e-02 2.019871398806571960e-02 -1.300895959138870239e-01 6.404653191566467285e-02 1.200719848275184631e-01 1.471723150461912155e-02 -1.377927958965301514e-01 1.425656229257583618e-01 -6.688425689935684204e-02 7.023859024047851562e-02 -6.363894045352935791e-02 1.481060832738876343e-01 1.895903944969177246e-01 -1.555638164281845093e-01 3.596687912940979004e-01 -9.642261266708374023e-02
-8.469421416521072388e-02 -1.328929513692855835e-01 1.265647560358047485e-01 1.398732513189315796e-01 -2.176783978939056396e-03 5.247887223958969116e-03 -2.540018782019615173e-02 1.615204960107803345e-01 3.917383551597595215e-01 2.961258292198181152e-01 -3.234644234180450439e-01 -1.933076232671737671e-01 -3.249593675136566162e-01 -2.826415002346038818e-01 -2.803863883018493652e-01 -3.209125250577926636e-02 8.843752741813659668e-02 -1.048287469893693924e-02 1.176506374031305313e-02 -1.264287978410720825e-01 3.420236706733703613e-01 -4.182294383645057678e-02 -1.127282977104187012e-01 1.996841430664062500e-01 -6.944182515144348145e-02 1.419555991888046265e-01 -8.877470158040523529e-03 -1.065619513392448425e-01 7.602970302104949951e-02 -4.357096552848815918e-02 9.752206504344940186e-02 -1.248099654912948608e-01
2.008849084377288818e-01 -4.309394657611846924e-01 -9.091605246067047119e-02 2.934099733829498291e-01 -9.297890216112136841e-02 -3.569570928812026978e-02 2.831351011991500854e-02 -2.281756699085235596e-01 -8.290908485651016235e-02 -3.294507414102554321e-02 -2.313954383134841919e-01 3.984216134995222092e-03 5.928939953446388245e-02 -3.922197967767715454e-02 -3.050666749477386475e-01 -8.786313980817794800e-02 -8.161160349845886230e-02 -1.297904253005981445e-01 -2.720436453819274902e-01 1.548719853162765503e-01 -3.880827426910400391e-01 2.000122666358947754e-01 -9.873074293136596680e-02 -1.646260768175125122e-01 -1.479380279779434204e-01 1.216098889708518982e-01 1.071250298991799355e-03 2.067652195692062378e-01 -1.059425175189971924e-01 5.137682706117630005e-02 4.945999756455421448e-02 6.884010136127471924e-02
-7.729466259479522705e-02 -4.033437464386224747e-03 4.163484275341033936e-02 3.269071280956268311e-01 -1.501733660697937012e-01 -1.678364574909210205e-01 -2.779534459114074707e-01 -2.824670076370239258e-01 1.946952193975448608e-02 -1.418282538652420044e-01 -3.481515049934387207e-01 -3.503695502877235413e-02 3.862058371305465698e-02 -6.983444094657897949e-02 -3.580742180347442627e-01 7.098856568336486816e-02 -1.139285191893577576e-01 -7.204960286617279053e-02 -2.427772283554077148e-01 6.173352524638175964e-02 2.101759612560272217e-01 -1.012635380029678345e-01 -6.036616116762161255e-02 9.211847186088562012e-02 3.190365061163902283e-02 6.134616583585739136e-02 -1.508239060640335083e-01 -5.624902248382568359e-02 2.670891284942626953e-01 -2.170474231243133545e-01 2.155639976263046265e-01 -2.280278056859970093e-01
2.923088846728205681e-03 -1.269540786743164062e-01 4.123644903302192688e-02 1.293909251689910889e-01 -2.049781009554862976e-02 -3.161345720291137695e-01 -2.688515186309814453e-01 -1.978605091571807861e-01 6.158643588423728943e-02 2.376342415809631348e-01 -2.742445170879364014e-01 -3.374944925308227539e-01 -1.751239895820617676e-01 -6.828951835632324219e-02 -9.418723732233047485e-02 -3.041283190250396729e-01 2.156277149915695190e-01 1.297006150707602501e-03 1.886551850475370884e-03 -6.099192053079605103e-02 -2.054479718208312988e-01 -7.714087143540382385e-03 6.013894081115722656e-02 -2.196566164493560791e-01 -5.009986087679862976e-02 -3.005759976804256439e-02 -1.306023895740509033e-01 7.794173806905746460e-02 -3.550940454006195068e-01 1.061523109674453735e-01 1.539504677057266235e-01 -1.886980980634689331e-01
1.954069435596466064e-01 -2.343712747097015381e-01 1.035230308771133423e-01 2.524975240230560303e-01 -2.306755445897579193e-02 -8.496030233800411224e-03 1.319385133683681488e-02 -2.106902897357940674e-01 2.518725395202636719e-01 3.655691146850585938e-01 -2.008858621120452881e-01 -4.143896400928497314e-01 8.281020447611808777e-03 -1.579906791448593140e-01 -2.092975229024887085e-01 -2.050531208515167236e-01 7.209885865449905396e-02 -1.231756955385208130e-01 4.582488536834716797e-02 -1.538605988025665283e-01 1.265614330768585205e-01 2.526251412928104401e-02 7.945292629301548004e-03 -2.209961116313934326e-01 1.506276279687881470e-01 1.151447296142578125e-01 2.976942062377929688e-01 -3.923334006685763597e-04 -1.589082553982734680e-02 -4.929968714714050293e-02 1.102548465132713318e-01 1.268819272518157959e-01
-1.824806630611419678e-01 -2.247542887926101685e-01 1.543445885181427002e-02 2.110180705785751343e-01 -2.517920136451721191e-01 1.016604602336883545e-01 -3.560510277748107910e-02 -2.143202424049377441e-01 1.166371777653694153e-01 2.260005325078964233e-01 -2.115271091461181641e-01 -3.738427758216857910e-01 2.531933970749378204e-02 1.224941015243530273e-01 -1.340494006872177124e-01 -3.314773738384246826e-02 -3.183750808238983154e-01 1.709614098072052002e-01 -2.315715104341506958e-01 6.464244425296783447e-02 -9.739625453948974609e-02 -3.900560736656188965e-02 -1.491703391075134277e-01 -6.570633500814437866e-02 2.636061012744903564e-01 -9.090815484523773193e-02 -2.225018590688705444e-01 2.127494663000106812e-01 2.939837612211704254e-02 -2.387706637382507324e-01 7.840467244386672974e-02 -6.381344795227050781e-02
1.976962089538574219e-01 -1.876609921455383301e-01 -1.506416499614715576e-01 3.020504415035247803e-01 -1.036468371748924255e-01 -8.905921876430511475e-02 -1.043037399649620056e-01 5.027149617671966553e-02 1.047541052103042603e-01 1.980376094579696655e-01 -1.943531930446624756e-01 -4.080971777439117432e-01 4.167663864791393280e-03 -8.493360131978988647e-03 -5.338320136070251465e-02 -2.507171630859375000e-01 -1.363036334514617920e-01 3.035099506378173828e-01 -2.749296426773071289e-01 -2.130597829818725586e-02 3.440808951854705811e-01 2.625674009323120117e-01 3.420855104923248291e-02 5.653002113103866577e-02 -2.978290989995002747e-02 1.353589259088039398e-02 1.391015350818634033e-01 -1.467996239662170410e-01 -1.756379753351211548e-01 -4.934637621045112610e-02 -3.525543212890625000e-02 -6.672211736440658569e-02
1.707695610821247101e-02 -7.934318482875823975e-02 2.259193807840347290e-01 3.631177246570587158e-01 -2.691028118133544922e-01 2.097151130437850952e-01 2.087926566600799561e-01 -1.628341823816299438e-01 -5.731669440865516663e-02 1.553058624267578125e-01 -2.277974039316177368e-01 -3.028497099876403809e-01 1.106691081076860428e-02 -6.978687644004821777e-02 -1.931973993778228760e-01 1.727529466152191162e-01 -1.496018022298812866e-01 5.528989061713218689e-02 -1.439440399408340454e-01 1.637503653764724731e-01 2.781584262847900391e-01 1.726603060960769653e-01 -1.995675861835479736e-01 -4.744370467960834503e-03 -1.158650815486907959e-01 2.895871996879577637e-01 1.077283397316932678e-01 1.161722689867019653e-01 4.668438807129859924e-02 -1.772918850183486938e-01 6.281688809394836426e-02 -2.978354506194591522e-02
-1.990164667367935181e-01 -2.867258191108703613e-01 1.007260307669639587e-01 1.067430377006530762e-01 -1.623321920633316040e-01 -2.575618028640747070e-01 1.720158383250236511e-02 -8.521818369626998901e-02 1.271881312131881714e-01 -3.377646207809448242e-02 -2.151950895786285400e-01 -2.165026217699050903e-02 -1.843635439872741699e-01 2.586128376424312592e-02 -3.426486849784851074e-01 9.374213404953479767e-03 3.841243684291839600e-02 1.850350946187973022e-01 -3.106106817722320557e-01 5.614768341183662415e-02 1.143759340047836304e-01 -5.889766663312911987e-02 -3.438250347971916199e-02 9.937547892332077026e-02 -2.570289671421051025e-01 -1.575284451246261597e-01 -2.603830993175506592e-01 2.035475671291351318e-01 -1.204656139016151428e-01 6.535217911005020142e-02 -1.875803321599960327e-01 -3.508704602718353271e-01
-6.140315905213356018e-02 -1.852201819419860840e-01 -9.376928955316543579e-02 2.455243021249771118e-01 9.016913920640945435e-02 6.179902702569961548e-02 -1.209686920046806335e-01 -1.237629652023315430e-01 -1.047157272696495056e-01 2.611723244190216064e-01 -2.589157223701477051e-01 -1.077074334025382996e-01 8.987166732549667358e-02 7.464168965816497803e-02 -3.825870156288146973e-01 -1.309273838996887207e-01 -1.313667558133602142e-02 -8.462819457054138184e-02 -1.792307645082473755e-01 2.243364751338958740e-01 7.088154961820691824e-05 2.754353582859039307e-01 -1.580686867237091064e-01 -1.349390149116516113e-01 7.201885432004928589e-02 1.693319156765937805e-02 1.001449897885322571e-01 2.152047157287597656e-01 -3.558496832847595215e-01 3.713319078087806702e-02 2.423754930496215820e-01 2.419857382774353027e-01
1.316977292299270630e-01 6.866239756345748901e-02 5.595308914780616760e-02 3.058545589447021484e-01 -1.143847703933715820e-01 -6.338581442832946777e-02 2.138358354568481445e-01 3.823804855346679688e-02 6.728284806013107300e-02 6.059726234525442123e-03 -3.300257623195648193e-01 -8.913947641849517822e-02 -3.721137046813964844e-01 -1.469439119100570679e-01 -3.702993690967559814e-01 4.704015702009201050e-02 -2.960897982120513916e-03 -2.918856777250766754e-02 -3.529226183891296387e-01 4.613775294274091721e-03 -6.634060293436050415e-02 -1.850191503763198853e-01 9.706546366214752197e-02 -1.210693940520286560e-01 -8.067240566015243530e-02 8.027949929237365723e-02 3.698720037937164307e-02 2.071279734373092651e-01 -1.917918324470520020e-01 -4.425759613513946533e-02 2.968160808086395264e-01 -1.547164916992187500e-01
1.965024173259735107e-01 6.333662569522857666e-02 2.393915504217147827e-01 2.967945635318756104e-01 1.587297883816063404e-03 -1.989768892526626587e-01 8.977425843477249146e-02 1.837531290948390961e-02 -6.019952148199081421e-02 5.527978762984275818e-03 -4.008593857288360596e-01 -3.703957796096801758e-01 -1.299704611301422119e-01 -4.464162141084671021e-02 -1.287821233272552490e-01 -1.951944977045059204e-01 9.916140884160995483e-02 -1.716597378253936768e-01 -2.925788760185241699e-01 -2.589671872556209564e-02 1.765857934951782227e-01 2.952472120523452759e-02 1.235039830207824707e-01 8.168350905179977417e-02 3.860417380928993225e-02 2.197746634483337402e-01 3.224126994609832764e-02 1.329344809055328369e-01 -1.843013912439346313e-01 3.965857252478599548e-02 8.917214721441268921e-02 -3.119861781597137451e-01
2.073183096945285797e-02 -2.604814618825912476e-02 -9.637758135795593262e-02 3.087687492370605469e-01 -2.766980230808258057e-01 -1.926673054695129395e-01 -1.387429535388946533e-01 5.577121675014495850e-02 1.872796118259429932e-01 5.237402394413948059e-03 -1.480359435081481934e-01 1.337454766035079956e-01 -3.080112934112548828e-01 -8.235776424407958984e-02 -3.090510070323944092e-01 1.248329505324363708e-01 -4.408504441380500793e-02 -2.067569345235824585e-01 -2.037847638130187988e-01 2.514117024838924408e-02 5.282889679074287415e-02 3.149643540382385254e-01 -4.335446655750274658e-01 -2.054665051400661469e-02 1.535573694854974747e-02 -9.685301035642623901e-02 -2.942263334989547729e-02 1.939922124147415161e-01 -1.691349446773529053e-01 -9.983886033296585083e-02 7.550468295812606812e-02 3.082289360463619232e-02
-4.116832092404365540e-02 -1.828279346227645874e-02 -7.484903931617736816e-02 2.749981582164764404e-01 -2.206268757581710815e-01 -1.493411487899720669e-03 -2.484866827726364136e-01 9.439644217491149902e-02 1.214932501316070557e-01 -1.358081847429275513e-01 -3.256544768810272217e-01 -4.219612181186676025e-01 -1.424281448125839233e-01 1.447000503540039062e-01 -2.545540928840637207e-01 1.587481498718261719e-01 1.764083057641983032e-01 1.068201009184122086e-02 8.826626837253570557e-02 1.565521210432052612e-01 -1.883615404367446899e-01 1.344449818134307861e-01 -1.079348027706146240e-01 -2.455742796882987022e-03 1.325686275959014893e-01 -1.200551986694335938e-01 -1.472465246915817261e-01 -2.559567242860794067e-02 -7.165917009115219116e-02 3.851227462291717529e-02 2.142105400562286377e-01 -3.366107642650604248e-01
9.368634968996047974e-02 -2.288376688957214355e-01 1.932364851236343384e-01 1.337239742279052734e-01 -4.245344176888465881e-02 1.431549191474914551e-01 4.262857884168624878e-02 5.875038728117942810e-02 -6.354366894811391830e-03 -7.744970917701721191e-02 -2.338961809873580933e-01 -3.083223998546600342e-01 -2.785509228706359863e-01 9.928866289556026459e-03 -1.147839650511741638e-01 -3.320658504962921143e-01 -9.400854259729385376e-02 1.676123142242431641e-01 -2.872660756111145020e-01 -5.871896632015705109e-03 9.915239363908767700e-02 7.000843994319438934e-03 1.290413141250610352e-01 -3.606433793902397156e-02 1.508071739226579666e-02 -1.227321848273277283e-01 -4.251275211572647095e-03 -5.305376276373863220e-02 -3.607514202594757080e-01 -1.890262812376022339e-01 2.380483597517013550e-01 -3.333840072154998779e-01
1.966010928153991699e-01 -1.148342862725257874e-01 2.043304890394210815e-01 7.213433086872100830e-02 4.061089456081390381e-02 1.327901035547256470e-01 -1.379240751266479492e-01 1.272814907133579254e-02 5.545504689216613770e-01 -3.798485919833183289e-02 -1.360139101743698120e-01 -2.722519338130950928e-01 5.698201805353164673e-02 2.979267761111259460e-02 -8.536095917224884033e-02 4.461596906185150146e-02 6.883770972490310669e-02 -1.086537241935729980e-01 -3.645840287208557129e-01 1.919821649789810181e-01 -6.408376991748809814e-02 2.011117339134216309e-01 -2.490211725234985352e-01 3.692965582013130188e-02 -1.209555193781852722e-01 1.606655418872833252e-01 6.480426341295242310e-02 2.286649048328399658e-01 6.713423877954483032e-02 1.200559176504611969e-02 1.616780608892440796e-01 -1.605148911476135254e-01
-3.511058166623115540e-02 1.223317719995975494e-02 1.523355394601821899e-01 4.302593171596527100e-01 -2.608771920204162598e-01 6.702377647161483765e-02 2.917385101318359375e-01 -1.084673702716827393e-01 1.900943070650100708e-01 1.477883011102676392e-01 -1.778826564550399780e-01 3.493786230683326721e-02 7.902352511882781982e-02 9.311472624540328979e-02 -2.096824795007705688e-01 -8.857477456331253052e-02 -9.380999207496643066e-02 1.114358156919479370e-01 -9.274121373891830444e-02 2.000195533037185669e-01 -1.393284648656845093e-01 -2.756439335644245148e-02 -1.983766853809356689e-01 -2.379605472087860107e-01 1.397687941789627075e-01 -7.266424596309661865e-02 1.456005731597542763e-03 -2.022662311792373657e-01 -4.271109774708747864e-02 -2.250389605760574341e-01 1.171967685222625732e-01 -3.812960684299468994e-01
-1.735797151923179626e-03 -1.960332095623016357e-01 5.798837635666131973e-03 3.186185956001281738e-01 -1.771278493106365204e-02 -6.493995897471904755e-03 7.482609897851943970e-02 -2.697077393531799316e-01 2.270160317420959473e-01 3.008178472518920898e-01 -3.395291268825531006e-01 -3.107447326183319092e-01 4.927306249737739563e-02 -1.497858613729476929e-01 -1.881928294897079468e-01 -1.188760548830032349e-01 -1.276363730430603027e-01 9.156273305416107178e-02 -2.154053598642349243e-01 -6.226337701082229614e-02 1.880336254835128784e-01 -4.649405553936958313e-02 9.979010373353958130e-02 -1.742953062057495117e-01 5.353608727455139160e-02 3.114514052867889404e-01 9.895447641611099243e-02 1.279147118330001831e-01 3.933040134143084288e-04 6.717415153980255127e-02 1.436947584152221680e-01 2.214685976505279541e-01
1.480404883623123169e-01 2.414382249116897583e-02 2.383792847394943237e-01 1.108065247535705566e-01 -1.338777989149093628e-01 -2.244416177272796631e-01 -1.705884784460067749e-01 -7.838148623704910278e-02 2.208173573017120361e-01 5.053210258483886719e-02 -7.719035446643829346e-02 -9.203045815229415894e-02 1.855976320803165436e-02 4.099599719047546387e-01 -3.275792896747589111e-01 1.119058579206466675e-01 -2.001854926347732544e-01 -2.179983444511890411e-02 -2.846188843250274658e-01 1.427206397056579590e-01 -2.254706025123596191e-01 2.356613576412200928e-01 1.920772194862365723e-01 -1.645307689905166626e-01 -5.165887624025344849e-02 3.646634891629219055e-02 -4.128882288932800293e-02 -1.108617931604385376e-01 -1.035264730453491211e-01 1.395139563828706741e-02 -8.095835894346237183e-02 -3.211671113967895508e-01
3.273227065801620483e-02 -3.635661303997039795e-01 2.604532428085803986e-02 9.946960955858230591e-02 -1.064807549118995667e-01 8.639219403266906738e-02 1.473893374204635620e-01 -4.754160046577453613e-01 1.221044138073921204e-01 1.364125609397888184e-01 -3.548877835273742676e-01 8.489582687616348267e-03 -2.310388237237930298e-01 7.114825397729873657e-02 -1.607235223054885864e-01 -2.195749282836914062e-01 2.492219209671020508e-02 -4.216185212135314941e-02 -2.057318538427352905e-01 1.798494458198547363e-01 7.066696137189865112e-02 9.478819370269775391e-02 1.734803020954132080e-01 -1.431286334991455078e-01 -2.147976011037826538e-01 1.357118189334869385e-01 -6.742820888757705688e-02 2.087433934211730957e-01 -1.363161355257034302e-01 -4.303351417183876038e-02 -1.464580148458480835e-01 3.766285255551338196e-02
1.842884719371795654e-01 -2.010938376188278198e-01 3.004280030727386475e-01 3.224251866340637207e-01 -1.362560130655765533e-02 6.346229463815689087e-02 2.707116119563579559e-02 -2.024381756782531738e-01 1.563014090061187744e-01 2.813206315040588379e-01 -1.111404784023761749e-02 -2.538128197193145752e-01 -5.558086931705474854e-02 -3.002535924315452576e-02 -3.308053314685821533e-01 -1.641543209552764893e-01 4.265603050589561462e-02 -8.037810213863849640e-03 8.920218795537948608e-02 8.221265673637390137e-02 -6.036574020981788635e-02 1.621392369270324707e-01 -3.154848515987396240e-01 -1.196296587586402893e-01 2.025861479341983795e-02 -1.710275411605834961e-01 1.352855861186981201e-01 -2.816159427165985107e-01 -1.926031708717346191e-01 -1.448301821947097778e-01 1.580875813961029053e-01 7.913566380739212036e-02
2.579262666404247284e-02 -7.962910085916519165e-02 1.225567236542701721e-01 1.268567293882369995e-01 -9.652105160057544708e-03 -9.373623877763748169e-02 -2.295566946268081665e-01 -2.320321947336196899e-01 4.408246278762817383e-01 1.806130409240722656e-01 -2.395341694355010986e-01 -2.415637522935867310e-01 -9.310337156057357788e-02 1.583396196365356445e-01 -1.778654009103775024e-01 -5.121248215436935425e-02 2.524022758007049561e-01 -2.974245464429259300e-03 -9.360707551240921021e-02 8.891908079385757446e-02 -1.224466189742088318e-01 -1.379650086164474487e-01 2.887098491191864014e-01 1.093063801527023315e-01 -3.262451887130737305e-01 -6.488466262817382812e-02 -1.213355213403701782e-01 1.541722863912582397e-01 -1.937532611191272736e-02 6.515785306692123413e-02 1.173769012093544006e-01 -2.419544607400894165e-01
-3.191565722227096558e-02 -1.908403337001800537e-01 -7.637507468461990356e-02 5.743636935949325562e-02 -1.973775178194046021e-01 -4.193071275949478149e-02 5.231394991278648376e-02 -8.312793076038360596e-02 2.518388926982879639e-01 -5.799749866127967834e-02 -2.365016043186187744e-01 -2.452085912227630615e-01 -1.850627660751342773e-01 1.776980012655258179e-01 -2.306450307369232178e-01 -6.925605237483978271e-02 -2.979299128055572510e-01 -1.301456093788146973e-01 -2.018599510192871094e-01 9.731902182102203369e-02 -1.260245442390441895e-01 1.902752369642257690e-02 -1.044708639383316040e-01 -1.259395480155944824e-01 1.979873180389404297e-01 4.669724404811859131e-02 8.900968730449676514e-02 -3.113375008106231689e-01 8.771459013223648071e-02 -4.146987497806549072e-01 1.537043005228042603e-01 -2.189427018165588379e-01
5.393128469586372375e-02 -3.050874471664428711e-01 4.700354486703872681e-02 3.499796688556671143e-01 -1.020620390772819519e-01 4.455786198377609253e-02 -2.780824899673461914e-01 -6.319610029458999634e-02 9.844326227903366089e-02 8.724632859230041504e-02 -1.069577932357788086e-01 -3.125589191913604736e-01 -5.056346207857131958e-02 3.095085024833679199e-01 -1.395718660205602646e-03 4.226986784487962723e-03 1.700801849365234375e-01 -1.058037281036376953e-01 -3.541094362735748291e-01 -4.395983740687370300e-02 1.298801153898239136e-01 -1.419912874698638916e-01 7.661362737417221069e-02 -7.829126715660095215e-02 -2.925026714801788330e-01 1.301909983158111572e-01 9.627632796764373779e-02 -2.416356056928634644e-01 -2.199413627386093140e-02 1.485601812601089478e-01 1.642144620418548584e-01 -1.569150984287261963e-01
-1.288127601146697998e-01 -5.354208126664161682e-02 7.129481993615627289e-03 2.909585535526275635e-01 -4.010258316993713379e-01 -7.390538696199655533e-03 -1.431230753660202026e-01 -1.109405681490898132e-01 -2.259199135005474091e-02 8.496315777301788330e-02 -3.003723025321960449e-01 -8.213213831186294556e-02 -2.660300023853778839e-02 9.801177680492401123e-02 -2.304232865571975708e-01 -4.961655661463737488e-02 -2.767146006226539612e-02 -2.369655221700668335e-01 -1.078876778483390808e-01 4.966111108660697937e-02 5.926506221294403076e-02 3.007917404174804688e-01 -4.112665951251983643e-01 -1.136501580476760864e-01 4.581671580672264099e-02 6.682236492633819580e-02 -1.190916150808334351e-01 -2.298147380352020264e-01 -9.200848639011383057e-02 -1.019235774874687195e-01 -2.899890244007110596e-01 -8.953751623630523682e-02
1.942517608404159546e-01 -2.077331542968750000e-01 1.279533058404922485e-01 3.479882478713989258e-01 6.499802693724632263e-03 -1.925322562456130981e-01 -3.244459033012390137e-01 -2.096359133720397949e-01 6.342536211013793945e-02 1.148399785161018372e-01 6.302677839994430542e-02 -3.618246912956237793e-01 -2.884029746055603027e-01 3.960020095109939575e-02 -2.181294560432434082e-01 1.223683804273605347e-01 -4.187645018100738525e-02 6.362351588904857635e-03 -7.205418497323989868e-02 2.415940612554550171e-01 1.251906156539916992e-01 1.092706322669982910e-01 1.656954884529113770e-01 -2.020308673381805420e-01 5.745771154761314392e-02 2.052123248577117920e-01 1.650032699108123779e-01 -2.086068987846374512e-01 -1.882880739867687225e-02 1.247881725430488586e-01 3.393915668129920959e-02 -3.807645291090011597e-02
1.815818548202514648e-01 -2.481346763670444489e-02 2.342119365930557251e-01 2.730854749679565430e-01 3.927778825163841248e-02 4.209837689995765686e-02 -2.007116079330444336e-01 5.524586513638496399e-02 4.666275084018707275e-01 1.130917742848396301e-01 -1.720983684062957764e-01 -2.592611014842987061e-01 1.925015300512313843e-01 2.547947764396667480e-01 -1.364041268825531006e-01 4.898431152105331421e-02 -4.697465524077415466e-02 -5.447418987751007080e-02 -1.974803805351257324e-01 1.199662536382675171e-01 -2.263902872800827026e-01 1.641239076852798462e-01 1.623109281063079834e-01 -8.366103470325469971e-02 -8.725716173648834229e-02 2.020045816898345947e-01 8.537994325160980225e-02 1.225823462009429932e-01 -8.781412988901138306e-02 -2.730449847877025604e-02 2.206144481897354126e-01 -2.049884051084518433e-01
-2.108669653534889221e-02 4.290797561407089233e-02 1.680889874696731567e-01 1.042210385203361511e-01 -2.091722786426544189e-01 -2.711778283119201660e-01 2.094830721616744995e-01 -3.003972768783569336e-01 1.261859834194183350e-01 1.197172701358795166e-01 -2.092600315809249878e-01 -2.454065233469009399e-01 -1.402426213026046753e-01 1.398231461644172668e-02 9.655439108610153198e-02 4.189841076731681824e-02 -1.103536486625671387e-01 1.383561789989471436e-01 -3.534899652004241943e-01 -2.069708108901977539e-01 -1.132976636290550232e-01 1.866862028837203979e-01 -1.369931250810623169e-01 1.449500676244497299e-02 -2.753565311431884766e-01 5.211961641907691956e-02 3.000040650367736816e-01 8.654426038265228271e-02 2.025942504405975342e-01 -1.044693142175674438e-01 -5.858229473233222961e-02 -2.116067260503768921e-01
1.961054652929306030e-01 -1.679368019104003906e-01 4.515276551246643066e-01 2.569709122180938721e-01 -2.663864493370056152e-01 1.209588274359703064e-01 1.325211226940155029e-01 -9.907522052526473999e-02 1.040763258934020996e-01 1.371774971485137939e-01 -1.279612332582473755e-01 -1.246256940066814423e-02 -1.123302727937698364e-01 5.874071270227432251e-02 -3.481355309486389160e-01 7.454382628202438354e-02 1.123143434524536133e-01 4.266121089458465576e-01 -6.398625671863555908e-02 -1.311521083116531372e-01 3.616360202431678772e-02 9.198272228240966797e-02 -4.450266808271408081e-02 2.209123373031616211e-01 -1.649317443370819092e-01 -4.094038903713226318e-02 -1.076972112059593201e-01 -4.740076884627342224e-02 4.659770801663398743e-02 -1.482730954885482788e-01 7.739298045635223389e-02 -1.101208329200744629e-01
-7.808158174157142639e-03 -3.128523379564285278e-02 3.040406703948974609e-01 -4.804387688636779785e-02 -3.183772265911102295e-01 -7.383091747760772705e-02 -1.419703960418701172e-01 -2.323921173810958862e-01 -3.504339838400483131e-03 -3.314819186925888062e-02 -3.904621899127960205e-01 -7.507188618183135986e-02 4.488697648048400879e-02 2.978312373161315918e-01 -1.721297949552536011e-01 8.495379984378814697e-02 -2.395994961261749268e-03 -1.226466894149780273e-01 -1.399452835321426392e-01 1.925188302993774414e-01 4.513416439294815063e-02 1.686825305223464966e-01 -4.614015817642211914e-01 -1.295080631971359253e-01 1.422928571701049805e-01 1.370754837989807129e-02 1.764189302921295166e-01 -1.193578243255615234e-01 -9.192415326833724976e-02 -1.347590237855911255e-01 6.407782435417175293e-02 8.995028585195541382e-02
4.776936769485473633e-02 7.665927987545728683e-03 1.980180740356445312e-01 4.382578730583190918e-01 -2.869040668010711670e-01 1.269692480564117432e-01 2.277607619762420654e-01 -3.091457486152648926e-01 -5.993318557739257812e-02 2.176050543785095215e-01 -2.622635364532470703e-01 -2.021910250186920166e-01 -1.090698465704917908e-01 -1.299044042825698853e-01 -2.302394509315490723e-01 2.680862247943878174e-01 -1.370857357978820801e-01 -1.855569519102573395e-02 1.140871495008468628e-01 1.047262251377105713e-01 -3.646983951330184937e-02 2.217480391263961792e-01 -1.081363111734390259e-01 4.601181019097566605e-03 -7.574804127216339111e-02 9.677759557962417603e-02 5.368689447641372681e-02 1.712878048419952393e-02 -2.343036048114299774e-02 -2.687287926673889160e-01 9.457679837942123413e-02 -3.020590730011463165e-02
-2.135916352272033691e-01 -1.495354175567626953e-01 8.962735533714294434e-02 2.501241862773895264e-01 -2.984771132469177246e-01 -2.966549098491668701e-01 9.888586401939392090e-02 -1.107240002602338791e-02 1.317350752651691437e-02 2.687040269374847412e-01 -3.236050605773925781e-01 5.300805345177650452e-02 -2.892809361219406128e-02 2.923438847064971924e-01 -3.081492781639099121e-01 -2.045005261898040771e-01 -3.613269887864589691e-03 -9.868492931127548218e-02 -4.780977219343185425e-02 -1.749729663133621216e-01 -5.086077004671096802e-02 2.419256605207920074e-02 -8.679264783859252930e-02 -2.052323073148727417e-01 5.758944898843765259e-02 2.969028651714324951e-01 2.392400652170181274e-01 -1.434427201747894287e-01 1.875943690538406372e-02 6.208101287484169006e-02 4.584229737520217896e-02 -1.948727667331695557e-02
-2.478472515940666199e-02 -1.140759214758872986e-01 3.886956274509429932e-01 2.006729245185852051e-01 1.016464233398437500e-01 -6.676344573497772217e-02 1.700699180364608765e-01 -2.175014652311801910e-02 2.764826416969299316e-01 -1.298765838146209717e-01 -3.535189926624298096e-01 -1.868703812360763550e-01 -1.009659245610237122e-01 1.746101230382919312e-01 -4.574108123779296875e-01 -4.268791526556015015e-02 1.005212664604187012e-01 -3.628723323345184326e-02 -1.363296657800674438e-01 -3.604859521146863699e-04 1.606260538101196289e-01 -4.013954661786556244e-03 1.080771759152412415e-01 2.069090306758880615e-01 1.345482766628265381e-01 1.405678242444992065e-01 -1.615566164255142212e-01 -6.241944804787635803e-02 -1.447409242391586304e-01 1.760510355234146118e-02 1.646744608879089355e-01 -1.390789151191711426e-01
-5.120893474668264389e-04 -3.695023804903030396e-02 2.438931465148925781e-01 2.977905571460723877e-01 -1.152137443423271179e-01 1.170152053236961365e-01 7.317830622196197510e-02 3.666871786117553711e-02 2.141077816486358643e-01 2.479879856109619141e-01 -3.886562585830688477e-01 -8.052828162908554077e-02 1.663389950990676880e-01 4.485505446791648865e-02 -1.596500128507614136e-01 -1.902621388435363770e-01 3.353703022003173828e-02 1.581288129091262817e-01 -9.109241515398025513e-02 2.266262769699096680e-01 4.454354196786880493e-02 3.861653506755828857e-01 -2.043531239032745361e-01 -8.453543484210968018e-02 -7.001128047704696655e-02 3.602176904678344727e-02 6.038204208016395569e-02 -3.649549186229705811e-01 -4.625936597585678101e-02 -7.478153705596923828e-02 1.390200555324554443e-01 6.826975941658020020e-02
1.759483814239501953e-01 -1.786805242300033569e-01 4.049105942249298096e-02 1.672350764274597168e-01 -3.254410624504089355e-02 -1.086501032114028931e-01 2.341126948595046997e-01 -2.158806174993515015e-01 2.347936332225799561e-01 3.182899355888366699e-01 -4.196563661098480225e-01 1.142773330211639404e-01 2.999150380492210388e-02 9.593733400106430054e-02 -3.237393796443939209e-01 -2.335173785686492920e-01 1.922254860401153564e-01 -1.966813802719116211e-01 -2.595058977603912354e-01 -6.819803267717361450e-02 -2.780586667358875275e-02 -1.421278808265924454e-02 -1.277758032083511353e-01 1.160114929080009460e-01 -1.127379909157752991e-01 -2.322083339095115662e-02 1.267353594303131104e-01 1.349699869751930237e-02 -1.698034554719924927e-01 8.016618341207504272e-02 1.466499119997024536e-01 1.163393333554267883e-01
-8.998104184865951538e-02 -4.620429500937461853e-02 4.024372100830078125e-01 3.531458377838134766e-01 -2.144647836685180664e-01 1.949854791164398193e-01 2.033451795578002930e-01 -7.137344032526016235e-02 -2.401961013674736023e-02 2.155806273221969604e-01 -1.066199690103530884e-01 -3.407649993896484375e-01 -9.837251156568527222e-03 -1.751723736524581909e-01 -1.553187966346740723e-01 2.184665645472705364e-04 -1.612781137228012085e-01 -7.757310569286346436e-02 -4.523494094610214233e-02 2.026950120925903320e-01 4.315624013543128967e-02 4.043772071599960327e-02 -2.276693284511566162e-01 -1.969857700169086456e-02 -1.314932256937026978e-01 -3.425366431474685669e-02 -8.496451377868652344e-02 1.817099750041961670e-01 -8.794998377561569214e-02 -3.196108639240264893e-01 7.289727777242660522e-02 -1.960001140832901001e-01
-6.489542871713638306e-02 4.705932363867759705e-02 2.319600135087966919e-01 2.345754802227020264e-01 1.168765649199485779e-01 -3.566417843103408813e-03 1.066277176141738892e-01 -1.957194358110427856e-01 2.201796472072601318e-01 2.619097232818603516e-01 -2.622226774692535400e-01 -1.961241960525512695e-01 -1.149642392992973328e-01 -2.458879500627517700e-01 -2.177587449550628662e-01 1.941062696278095245e-02 -1.905361860990524292e-01 2.788167893886566162e-01 -2.650592327117919922e-01 -6.844418495893478394e-02 2.180910706520080566e-01 6.286162883043289185e-02 -2.073135785758495331e-02 -3.057942092418670654e-01 -5.350423511117696762e-03 2.228581011295318604e-01 -1.829939521849155426e-02 2.412992417812347412e-01 -8.486553281545639038e-02 5.443234741687774658e-02 1.302955001592636108e-01 -7.605603337287902832e-02
6.684477627277374268e-02 -5.514977872371673584e-02 1.947792321443557739e-01 4.842419922351837158e-01 -8.230595290660858154e-02 -1.241650730371475220e-01 -1.844122856855392456e-01 1.488040760159492493e-02 1.573124676942825317e-01 9.422451257705688477e-02 -1.988306827843189240e-02 -2.895493209362030029e-01 -3.833515346050262451e-01 1.519019156694412231e-01 -1.566253304481506348e-01 1.375111192464828491e-01 1.263673305511474609e-01 -6.995846331119537354e-02 -2.439684867858886719e-01 1.919113546609878540e-01 1.360268145799636841e-01 -1.220831573009490967e-01 1.050632074475288391e-01 -2.078054398298263550e-01 1.778869479894638062e-01 8.614576607942581177e-02 1.161939427256584167e-01 -1.386855263262987137e-03 -1.198263000696897507e-02 2.520267665386199951e-01 9.991974383592605591e-02 3.538569435477256775e-02
-2.349206954240798950e-01 -4.361569136381149292e-02 6.697488576173782349e-02 1.091463640332221985e-01 -1.417334973812103271e-01 -1.807449609041213989e-01 1.722771790809929371e-03 -9.296926110982894897e-02 4.739558324217796326e-02 1.986535340547561646e-01 -2.912381589412689209e-01 -1.626001447439193726e-01 -5.702475085854530334e-02 5.746793933212757111e-03 -3.129277527332305908e-01 -2.514749765396118164e-01 -8.460258692502975464e-02 -9.012833237648010254e-02 -4.136955142021179199e-01 -8.389703929424285889e-02 -2.217012941837310791e-01 -2.790319621562957764e-01 -1.454000920057296753e-01 -3.373647853732109070e-02 1.356597989797592163e-01 2.265954762697219849e-01 2.417737990617752075e-01 -1.358213126659393311e-01 -3.182193636894226074e-02 7.256761193275451660e-02 2.075169421732425690e-02 -2.271085977554321289e-01
2.785170823335647583e-02 -1.459522098302841187e-01 1.702759116888046265e-01 2.780484259128570557e-01 1.129951328039169312e-01 -1.613312959671020508e-01 -3.302772343158721924e-02 -3.202072679996490479e-01 1.375176385045051575e-02 2.953153848648071289e-01 -2.611817717552185059e-01 -2.321317791938781738e-01 -5.478893965482711792e-02 7.919998466968536377e-02 -1.573546975851058960e-02 2.734958827495574951e-01 8.450391702353954315e-03 -1.617541760206222534e-01 -1.447223722934722900e-01 1.207180842757225037e-01 -8.332195132970809937e-02 -9.602118283510208130e-03 -1.174167245626449585e-01 1.308916509151458740e-01 -2.788429260253906250e-01 -2.076195552945137024e-02 -5.651784315705299377e-02 2.218014895915985107e-01 4.068000912666320801e-01 5.474043264985084534e-02 1.756114065647125244e-01 -7.596573978662490845e-02
-1.124972477555274963e-01 -1.267583817243576050e-01 7.173650711774826050e-02 2.270470708608627319e-01 -4.143145382404327393e-01 2.850524149835109711e-02 -2.112254053354263306e-01 -2.015192955732345581e-01 -2.034469693899154663e-02 7.251068204641342163e-02 -4.041893184185028076e-01 -8.297357708215713501e-02 -4.621834680438041687e-02 8.652412146329879761e-02 -2.059934437274932861e-01 -6.710176914930343628e-02 -5.153835192322731018e-02 -1.316893547773361206e-01 -1.846673190593719482e-01 5.567004531621932983e-02 1.596294790506362915e-01 2.276160567998886108e-01 -3.090510070323944092e-01 -8.038491755723953247e-02 1.351077109575271606e-01 -5.427215993404388428e-02 -5.345349013805389404e-02 -2.218643724918365479e-01 -9.444522112607955933e-02 4.394075274467468262e-02 -3.115912973880767822e-01 -8.195244520902633667e-02
2.954524941742420197e-02 -3.082944750785827637e-01 -7.414021342992782593e-02 2.689412236213684082e-01 -1.275501102209091187e-01 -1.841139793395996094e-02 -1.438592970371246338e-01 -6.129116564989089966e-02 7.200405746698379517e-02 9.988296031951904297e-02 -1.789059042930603027e-01 -2.161852419376373291e-01 -8.056934177875518799e-02 1.361428946256637573e-01 1.214612624607980251e-03 -1.129746884107589722e-01 -1.042823344469070435e-01 3.108059167861938477e-01 -2.791758179664611816e-01 -2.579853869974613190e-02 2.389748096466064453e-01 1.828488707542419434e-01 1.618061065673828125e-01 5.815605074167251587e-02 -2.233431732747703791e-04 1.175419241189956665e-01 3.156792819499969482e-01 -1.651189774274826050e-01 -3.867805302143096924e-01 -2.312012314796447754e-01 5.895482376217842102e-02 -7.145570591092109680e-03
1.044910550117492676e-01 3.431403636932373047e-02 2.083911448717117310e-01 1.449225097894668579e-01 -2.163766175508499146e-01 1.389961093664169312e-01 -4.995523393154144287e-02 -7.000667974352836609e-03 2.600440755486488342e-02 3.493834733963012695e-01 -2.468500733375549316e-01 -2.309739738702774048e-01 -2.821577489376068115e-01 1.179668121039867401e-02 -1.936248540878295898e-01 -1.822181791067123413e-01 7.632715255022048950e-02 1.660100370645523071e-01 -7.499906700104475021e-03 2.113190293312072754e-02 1.808567941188812256e-01 5.906102806329727173e-02 -2.829793393611907959e-01 -2.168896794319152832e-01 -1.041899397969245911e-01 3.113195300102233887e-01 -2.433026768267154694e-02 2.596274614334106445e-01 -1.607132256031036377e-01 1.316289603710174561e-01 1.916831582784652710e-01 1.201719790697097778e-01
1.666041314601898193e-01 -9.208501130342483521e-02 1.542395353317260742e-01 2.927307486534118652e-01 -1.641240119934082031e-01 2.461142539978027344e-01 2.237066328525543213e-01 -1.090437099337577820e-01 3.996428102254867554e-03 1.505066752433776855e-01 -2.781900763511657715e-01 -3.638977706432342529e-01 -1.736940257251262665e-02 5.442433431744575500e-02 -2.118014357984066010e-02 3.847279772162437439e-02 -1.349621415138244629e-01 6.334230303764343262e-02 -1.050971522927284241e-01 -3.981739282608032227e-02 3.802926093339920044e-02 2.999873757362365723e-01 -3.392515778541564941e-01 -3.590216115117073059e-02 2.127050161361694336e-01 1.806178539991378784e-01 -1.020473092794418335e-01 1.793601214885711670e-01 -1.492405831813812256e-01 -1.226641312241554260e-01 2.314655035734176636e-01 -1.146465092897415161e-01
1.809529662132263184e-01 -9.226959943771362305e-02 -2.322655022144317627e-01 2.698563635349273682e-01 2.384511940181255341e-02 1.146474108099937439e-01 1.459382176399230957e-01 -2.396389754721894860e-04 3.712124824523925781e-01 1.161949858069419861e-01 -1.169190704822540283e-01 -3.687189221382141113e-01 -1.463805288076400757e-01 7.929258048534393311e-02 -3.103076815605163574e-01 4.788790643215179443e-02 -6.421408057212829590e-02 5.298476666212081909e-02 -1.144049242138862610e-01 2.756201326847076416e-01 1.683911830186843872e-01 2.094107717275619507e-01 -3.577855229377746582e-01 1.013237517327070236e-02 5.939219519495964050e-02 3.729242831468582153e-02 -9.486035257577896118e-02 -4.123037680983543396e-02 -1.647126227617263794e-01 -1.197250485420227051e-01 2.467107214033603668e-02 -1.254699826240539551e-01
-5.838607996702194214e-02 -1.004473343491554260e-01 1.132666394114494324e-01 2.323565632104873657e-01 -4.566002637147903442e-02 -6.472652405500411987e-02 -1.950840838253498077e-02 -1.873378008604049683e-01 1.090176999568939209e-01 9.036590903997421265e-02 -2.781926989555358887e-01 -4.325791001319885254e-01 3.113587573170661926e-02 1.657096855342388153e-02 -1.587314605712890625e-01 -9.619935601949691772e-02 -1.016254872083663940e-01 6.967747956514358521e-02 -2.042268663644790649e-01 -4.415002465248107910e-02 1.287801265716552734e-01 -7.547369692474603653e-03 2.392809838056564331e-01 -2.553436756134033203e-01 1.385489404201507568e-01 1.398692727088928223e-01 1.445335447788238525e-01 -4.219611883163452148e-01 5.362972151488065720e-03 6.454093754291534424e-02 1.907329857349395752e-01 -2.854120731353759766e-01
4.386287927627563477e-02 9.071454405784606934e-02 -4.877980425953865051e-02 2.477588206529617310e-01 -1.229255497455596924e-01 -1.534937173128128052e-01 -7.367143779993057251e-02 -2.240855619311332703e-02 2.114548236131668091e-01 -1.972426893189549446e-03 -1.999844238162040710e-02 -3.071790635585784912e-01 -1.791423372924327850e-02 1.042119860649108887e-01 -4.266497790813446045e-01 -8.169181644916534424e-02 2.672821283340454102e-02 4.598352611064910889e-01 -1.339651197195053101e-01 1.574474573135375977e-01 -1.553357690572738647e-01 -3.084442578256130219e-03 -1.111616417765617371e-01 -1.367413699626922607e-01 -1.057411804795265198e-01 1.477717310190200806e-01 3.058267831802368164e-01 1.181359738111495972e-01 1.301489174365997314e-01 -1.856467574834823608e-01 1.373187750577926636e-01 1.458253264427185059e-01
1.518658734858036041e-02 -1.720166206359863281e-01 3.511919975280761719e-01 2.977439761161804199e-01 -3.420083820819854736e-01 2.045818418264389038e-01 1.997594088315963745e-01 -1.172975003719329834e-01 1.832590624690055847e-02 1.819463968276977539e-01 -1.883361041545867920e-01 -2.953805923461914062e-01 -3.360883891582489014e-01 -1.409004926681518555e-01 -9.708367288112640381e-02 2.032706886529922485e-01 1.043529435992240906e-02 -5.846120417118072510e-02 -6.850934028625488281e-02 9.918133728206157684e-03 8.325740694999694824e-02 2.280417829751968384e-01 -1.374945603311061859e-02 -1.474540233612060547e-01 9.962382912635803223e-02 1.159767881035804749e-01 -7.303825020790100098e-02 -1.577741354703903198e-01 -6.260147783905267715e-03 -1.315226852893829346e-01 2.048070728778839111e-01 6.262665241956710815e-02
-2.099688798189163208e-01 -4.669389873743057251e-02 6.647406518459320068e-02 1.336925774812698364e-01 -3.225620687007904053e-01 -1.167283505201339722e-01 -2.088246643543243408e-01 -1.818676479160785675e-02 5.835070461034774780e-02 5.521022528409957886e-02 -2.859641015529632568e-01 -2.209929227828979492e-01 -6.181207299232482910e-02 5.748754367232322693e-02 -2.012715786695480347e-01 9.255172917619347572e-04 4.632984101772308350e-01 1.594720780849456787e-01 -1.046961992979049683e-01 -7.747489213943481445e-02 -3.779939189553260803e-02 -1.609973609447479248e-02 -1.419390141963958740e-01 -1.265302486717700958e-02 2.234101593494415283e-01 3.120050020515918732e-02 2.817174047231674194e-02 -1.813373155891895294e-02 -3.306480944156646729e-01 -2.255382388830184937e-01 1.989487409591674805e-01 -2.330395132303237915e-01
1.304906904697418213e-01 -6.350708007812500000e-02 2.479708194732666016e-01 2.914454042911529541e-01 -2.019959688186645508e-01 -6.442530453205108643e-02 6.962260603904724121e-02 2.257817387580871582e-01 1.877594552934169769e-02 1.042185723781585693e-01 8.866041153669357300e-02 -4.057736694812774658e-01 -3.432231247425079346e-01 1.897623091936111450e-01 -3.698481023311614990e-01 6.317917257547378540e-03 2.809973657131195068e-01 -9.839656203985214233e-02 -1.425156295299530029e-01 2.394609525799751282e-02 -4.260325431823730469e-02 -4.698567837476730347e-02 -1.172220706939697266e-02 3.664368530735373497e-03 1.478741466999053955e-01 7.453263550996780396e-02 -7.325837761163711548e-02 -1.946451887488365173e-02 -2.191585451364517212e-01 1.433840543031692505e-01 1.237368863075971603e-02 -2.043419480323791504e-01
-3.329114988446235657e-02 -2.144987732172012329e-01 2.408209443092346191e-01 2.107021957635879517e-01 -1.490187048912048340e-01 -1.125413924455642700e-02 -2.082644402980804443e-01 -1.240371465682983398e-01 1.721557229757308960e-01 -2.634653151035308838e-01 -3.883534371852874756e-01 -1.274048984050750732e-01 -2.263451218605041504e-01 -9.004993736743927002e-02 -2.186750918626785278e-01 9.008841216564178467e-02 1.182229742407798767e-01 5.716288462281227112e-03 -1.782278902828693390e-02 -1.761168390512466431e-01 3.947668969631195068e-01 -1.517585515975952148e-01 -9.721735119819641113e-02 -2.732497453689575195e-01 6.306174397468566895e-02 1.295423209667205811e-01 -2.839451096951961517e-02 1.009779330343008041e-02 -7.256607711315155029e-02 -1.379267722368240356e-01 -2.705678530037403107e-02 -1.816633194684982300e-01
8.298482000827789307e-02 -3.769081085920333862e-02 1.757757365703582764e-01 1.734573841094970703e-01 -1.708604395389556885e-01 4.735095053911209106e-02 -1.162680797278881073e-02 2.335978299379348755e-01 2.592129446566104889e-02 3.420899808406829834e-01 -4.403285086154937744e-01 -2.147660553455352783e-01 3.650417178869247437e-02 1.189618557691574097e-01 -1.379063874483108521e-01 4.756687209010124207e-03 7.401045411825180054e-02 8.429913222789764404e-02 -2.680658698081970215e-01 -2.386157065629959106e-01 -9.891676157712936401e-02 8.588673174381256104e-02 -2.249606102705001831e-01 3.631082177162170410e-02 -3.103176057338714600e-01 1.829909384250640869e-01 -8.677030354738235474e-02 -9.372633881866931915e-03 2.775207459926605225e-01 -7.436823099851608276e-02 7.106078416109085083e-02 1.298780441284179688e-01
-1.933904439210891724e-01 -2.333699166774749756e-01 -4.593946039676666260e-02 3.212270736694335938e-01 -3.082587420940399170e-01 1.325198262929916382e-01 -8.788142353296279907e-02 -2.539460957050323486e-01 1.263231486082077026e-01 -1.406581550836563110e-01 -2.394141554832458496e-01 9.500929713249206543e-02 -1.149782165884971619e-01 1.491358280181884766e-01 -3.059570193290710449e-01 -9.193488955497741699e-02 -1.966154575347900391e-02 -1.694114804267883301e-01 -3.284759521484375000e-01 7.208669558167457581e-03 -9.187135100364685059e-02 -6.854031234979629517e-02 -1.253508031368255615e-01 -7.927183061838150024e-02 -1.669182330369949341e-01 3.474829494953155518e-01 4.745398834347724915e-02 1.295723468065261841e-01 -1.028971970081329346e-01 -3.451889380812644958e-02 -1.473096907138824463e-01 7.166998088359832764e-02
-1.233392506837844849e-01 5.163704231381416321e-02 1.705476343631744385e-01 2.834488153457641602e-01 8.474298566579818726e-02 -3.888604640960693359e-01 1.020560786128044128e-01 -1.859382539987564087e-02 -4.439070075750350952e-02 1.856741458177566528e-01 -1.350119113922119141e-01 -3.363252580165863037e-01 -7.918423414230346680e-02 2.692551724612712860e-02 -3.325973451137542725e-01 5.378923937678337097e-02 2.713349089026451111e-02 5.700812861323356628e-02 -3.076351284980773926e-01 1.606351435184478760e-01 8.894584141671657562e-03 -6.183045357465744019e-02 -9.115710109472274780e-02 1.705109179019927979e-01 1.433081477880477905e-01 2.139715850353240967e-01 1.900547295808792114e-01 -7.942419499158859253e-02 -1.001579761505126953e-01 2.056524604558944702e-01 2.783829271793365479e-01 -1.046521961688995361e-01
1.836272776126861572e-01 -4.721659421920776367e-02 1.535210311412811279e-01 3.772211819887161255e-02 -2.400647290050983429e-02 2.271260917186737061e-01 -6.658317893743515015e-02 6.904977560043334961e-02 1.520048081874847412e-01 5.162943601608276367e-01 -4.501643478870391846e-01 -1.474921107292175293e-01 -1.194118186831474304e-01 -1.066632792353630066e-01 -2.637118399143218994e-01 -2.043111026287078857e-01 5.426832661032676697e-02 2.637996077537536621e-01 -8.567566424608230591e-02 -8.299861103296279907e-02 1.053429860621690750e-02 -1.787238717079162598e-01 -1.625259220600128174e-01 -7.116630207747220993e-03 -3.038127906620502472e-02 7.978684268891811371e-03 2.608149312436580658e-02 -9.513592720031738281e-02 -1.869307458400726318e-01 1.450399011373519897e-01 1.194027718156576157e-02 -1.207594648003578186e-01
3.878138586878776550e-02 2.728742733597755432e-02 7.528789341449737549e-02 1.101664006710052490e-01 -1.729580163955688477e-01 2.126332931220531464e-02 -1.910842210054397583e-02 -1.331685185432434082e-01 1.542684435844421387e-01 1.577809602022171021e-01 -3.444492518901824951e-01 -1.803741455078125000e-01 2.524858899414539337e-02 1.487207598984241486e-02 -3.508410155773162842e-01 2.869780547916889191e-02 -4.557071253657341003e-02 1.536318957805633545e-01 -2.724596261978149414e-01 -6.926780194044113159e-02 3.902147337794303894e-02 1.758911758661270142e-01 -4.126760736107826233e-02 -3.593733906745910645e-01 8.497995138168334961e-02 1.952569633722305298e-01 -9.324536472558975220e-02 6.836660951375961304e-02 7.751858234405517578e-02 4.265441000461578369e-02 5.193012356758117676e-01 5.092469230294227600e-02
7.795923948287963867e-02 -1.235899999737739563e-01 1.663740277290344238e-01 3.542693257331848145e-01 -2.946567162871360779e-02 1.599749177694320679e-02 3.318162262439727783e-01 -2.499300092458724976e-01 1.728931814432144165e-02 1.936829537153244019e-01 -2.047361731529235840e-01 -1.375620216131210327e-01 -1.178229451179504395e-01 -2.877949364483356476e-02 -1.532676815986633301e-01 1.722583323717117310e-01 -1.408473402261734009e-01 -1.872567273676395416e-02 7.496186345815658569e-02 -9.485933929681777954e-02 1.714272946119308472e-01 1.796853095293045044e-01 -2.007446587085723877e-01 -1.443305611610412598e-01 8.610541373491287231e-02 2.087837010622024536e-01 -1.367164552211761475e-01 1.540165990591049194e-01 -2.293587327003479004e-01 -3.837728798389434814e-01 1.405131220817565918e-01 -1.207670792937278748e-01
-2.085413485765457153e-01 -1.297851949930191040e-01 3.141626417636871338e-01 2.083359211683273315e-01 -1.881274860352277756e-03 -1.108458414673805237e-01 4.970200359821319580e-02 -7.485263794660568237e-02 -1.335223913192749023e-01 1.429518610239028931e-01 -3.610778748989105225e-01 -2.291965633630752563e-01 -1.599757224321365356e-01 1.729640364646911621e-01 -3.284734487533569336e-01 -1.903509944677352905e-01 -6.623861938714981079e-02 1.897656470537185669e-01 -2.000897973775863647e-01 5.683508142828941345e-02 2.875541150569915771e-01 -1.175024807453155518e-01 1.096171736717224121e-01 -1.946940273046493530e-02 -5.020072311162948608e-02 -2.065733075141906738e-01 3.713117167353630066e-02 -2.976164221763610840e-02 -2.176966518163681030e-01 1.051375195384025574e-01 1.407012343406677246e-01 -1.952902376651763916e-01
1.827309429645538330e-01 -5.759235844016075134e-02 -7.085590064525604248e-02 2.504239082336425781e-01 -3.134932741522789001e-02 1.401133388280868530e-01 2.062699198722839355e-01 -1.844807416200637817e-01 1.814948022365570068e-01 1.426844596862792969e-01 -2.799895107746124268e-01 -3.913223445415496826e-01 1.250680834054946899e-01 8.851813524961471558e-02 -2.613451480865478516e-01 2.674897201359272003e-02 -5.310792475938796997e-03 3.356265723705291748e-01 -1.296938359737396240e-01 7.830664515495300293e-02 1.438350081443786621e-01 4.752823710441589355e-02 -1.016395539045333862e-02 -2.452967911958694458e-01 2.411604821681976318e-01 -5.477745831012725830e-02 2.229767739772796631e-01 -1.488813459873199463e-01 -6.685852259397506714e-02 -5.769997090101242065e-02 2.438983321189880371e-01 -4.321977123618125916e-02
-4.909678176045417786e-02 -1.934538334608078003e-01 1.094598416239023209e-02 6.227841600775718689e-02 -2.148144245147705078e-01 -2.193428948521614075e-02 -2.244184315204620361e-01 -3.718582540750503540e-02 1.163503900170326233e-01 1.179244220256805420e-01 -4.187212288379669189e-01 -1.512956023216247559e-01 -8.612300455570220947e-02 1.750994324684143066e-01 -8.930169790983200073e-02 1.136537715792655945e-01 2.915792763233184814e-01 -9.070297330617904663e-02 -2.886815369129180908e-01 1.131370961666107178e-01 -2.134775966405868530e-01 -6.375215947628021240e-02 -8.319849520921707153e-02 4.089556634426116943e-02 1.769827902317047119e-01 -2.537273615598678589e-02 -4.751333221793174744e-02 -5.101469531655311584e-02 -1.655698120594024658e-01 -2.739378213882446289e-01 1.883083432912826538e-01 -3.883395195007324219e-01
1.468872427940368652e-01 -1.856562048196792603e-01 1.953052133321762085e-01 1.538148224353790283e-01 3.480085730552673340e-02 -8.121849596500396729e-02 -5.729863047599792480e-02 -1.909239590167999268e-02 -1.471977680921554565e-01 2.253483980894088745e-01 -2.190576940774917603e-01 -2.260806411504745483e-01 -1.425555795431137085e-01 1.378420740365982056e-01 -2.018986642360687256e-01 -9.728076308965682983e-02 1.203701049089431763e-01 6.600990425795316696e-03 -2.436462491750717163e-01 -1.921713538467884064e-02 -2.243708968162536621e-01 -4.121334757655858994e-03 1.828631460666656494e-01 2.900014519691467285e-01 8.639102801680564880e-03 2.084181010723114014e-01 -2.341468930244445801e-01 -4.396939650177955627e-02 -2.289009243249893188e-01 -3.650457262992858887e-01 2.727179042994976044e-02 -2.841963768005371094e-01
1.588463932275772095e-01 -2.792261838912963867e-01 3.423431888222694397e-02 1.328554153442382812e-01 1.236313283443450928e-01 -8.589003980159759521e-02 -7.301300019025802612e-02 -1.566151678562164307e-01 -1.770095378160476685e-01 1.582366824150085449e-01 -2.753379940986633301e-01 -1.591834574937820435e-01 -3.089999854564666748e-01 2.500718533992767334e-01 -2.674906253814697266e-01 -2.392235696315765381e-01 2.590327262878417969e-01 1.214414238929748535e-01 8.440270274877548218e-02 1.408343017101287842e-01 -1.600120365619659424e-01 3.430876880884170532e-02 1.616033613681793213e-01 5.802506953477859497e-02 -2.151949703693389893e-01 2.373609691858291626e-01 6.167870759963989258e-02 -3.074680455029010773e-02 -5.176426470279693604e-02 -8.557777851819992065e-02 1.455461680889129639e-01 -2.783636152744293213e-01
2.118714302778244019e-01 6.739687919616699219e-02 5.692170932888984680e-02 2.843079566955566406e-01 -6.410432606935501099e-02 -1.194441094994544983e-01 9.521542489528656006e-02 1.878875494003295898e-01 -3.497510775923728943e-02 2.680572494864463806e-02 -3.522151708602905273e-01 -3.234541714191436768e-01 -1.588805913925170898e-01 3.891895711421966553e-02 -3.572498559951782227e-01 -8.093116432428359985e-02 1.959865838289260864e-01 -2.076180130243301392e-01 -3.830452263355255127e-02 5.254856776446104050e-03 7.398851960897445679e-02 2.085888683795928955e-01 2.291007190942764282e-01 1.485633756965398788e-02 -1.852572895586490631e-02 1.303482428193092346e-02 -1.710159331560134888e-02 1.215800642967224121e-01 -2.731985151767730713e-01 5.042570084333419800e-02 6.508664228022098541e-03 -3.669958412647247314e-01
-2.934542894363403320e-01 -1.171302199363708496e-01 -1.046561002731323242e-01 2.320806086063385010e-01 -1.174719855189323425e-01 -1.717594861984252930e-01 2.259808778762817383e-01 -5.589917302131652832e-02 6.249524280428886414e-02 2.443028986454010010e-01 -3.589084148406982422e-01 -7.406631857156753540e-02 1.046148911118507385e-01 3.184445798397064209e-01 -2.327537983655929565e-01 3.472434356808662415e-02 3.022922389209270477e-02 -1.962661892175674438e-01 -2.577421665191650391e-01 -1.658578813076019287e-01 3.175620734691619873e-02 -3.956023976206779480e-02 -1.380074471235275269e-01 -1.906802356243133545e-01 1.061311885714530945e-01 1.219042912125587463e-01 3.667082488536834717e-01 4.651047289371490479e-02 2.261407114565372467e-02 4.005896672606468201e-02 1.059320643544197083e-01 -6.915812939405441284e-02
-6.239199638366699219e-02 -1.186291426420211792e-01 2.239372432231903076e-01 3.297229111194610596e-01 -2.937557995319366455e-01 -3.452447801828384399e-02 2.523520588874816895e-01 -2.266931235790252686e-01 9.340769052505493164e-02 -6.754720117896795273e-03 -2.504093348979949951e-01 -2.976700067520141602e-01 -2.336711287498474121e-01 -2.610746622085571289e-01 -2.357414662837982178e-01 2.728419899940490723e-01 4.879244789481163025e-02 1.457540392875671387e-01 -6.666497327387332916e-03 4.729255661368370056e-02 1.423608325421810150e-02 1.415570378303527832e-01 -5.993589386343955994e-02 -1.843418031930923462e-01 6.474871188402175903e-02 3.466597944498062134e-02 -6.444524973630905151e-02 -1.823700666427612305e-01 -1.101516708731651306e-01 -1.809055507183074951e-01 -1.280178129673004150e-01 1.413342654705047607e-01
1.370902061462402344e-01 1.866110563278198242e-01 2.809493839740753174e-01 1.364250760525465012e-02 -4.567085579037666321e-02 -6.747816689312458038e-03 8.162162452936172485e-02 -3.432374820113182068e-02 7.863219082355499268e-02 -1.157569140195846558e-02 -4.915981292724609375e-01 -3.124130368232727051e-01 -1.566473692655563354e-01 -1.701358705759048462e-01 -9.520355612039566040e-02 -1.976698404178023338e-03 -1.872088462114334106e-01 -7.294023036956787109e-02 -1.781598329544067383e-01 1.784180849790573120e-01 1.564883887767791748e-01 9.125728905200958252e-02 -3.405251204967498779e-01 1.457196623086929321e-01 -2.798326611518859863e-01 2.060792967677116394e-02 8.637475967407226562e-02 -3.265603259205818176e-02 -2.177728116512298584e-01 -9.898889064788818359e-02 1.429891735315322876e-01 1.013675332069396973e-01
-2.738579213619232178e-01 -3.022527396678924561e-01 -2.092415988445281982e-01 1.617081612348556519e-01 -3.030901253223419189e-01 -1.095209792256355286e-01 8.951121941208839417e-03 -1.816786676645278931e-01 1.641039550304412842e-01 7.965531945228576660e-02 -2.567974328994750977e-01 -2.252596803009510040e-02 -3.486718982458114624e-02 -1.408924013376235962e-01 -2.898950874805450439e-01 -6.707462668418884277e-02 -1.345934122800827026e-01 8.584226667881011963e-02 -2.060250192880630493e-01 1.409145444631576538e-01 9.085855446755886078e-03 2.617412805557250977e-01 7.230430096387863159e-02 6.873597204685211182e-02 -2.502794265747070312e-01 -1.373909134417772293e-02 -1.605859845876693726e-01 1.648028492927551270e-01 -7.166033983230590820e-02 3.203197419643402100e-01 1.493600308895111084e-01 -7.266339659690856934e-02
-1.122426465153694153e-01 -2.263968288898468018e-01 3.930469229817390442e-02 1.090338304638862610e-01 -1.770126670598983765e-01 -1.811643391847610474e-01 -8.759212493896484375e-02 -2.601291537284851074e-01 2.594138979911804199e-01 1.983038932085037231e-01 -2.178510129451751709e-01 -2.817888259887695312e-01 -7.911317050457000732e-02 -1.295364350080490112e-01 -1.312357485294342041e-01 -7.306357473134994507e-02 1.742442697286605835e-01 -3.284813091158866882e-02 -8.559976518154144287e-02 3.869803994894027710e-02 -1.113306570914573967e-04 -1.751702837646007538e-02 4.134574234485626221e-01 -4.276143386960029602e-03 -2.744373679161071777e-01 1.284294426441192627e-01 -3.115859329700469971e-01 2.538612671196460724e-02 -7.974342256784439087e-02 1.054024994373321533e-01 -1.859905198216438293e-02 -2.919650673866271973e-01
-3.797399252653121948e-02 -1.220641732215881348e-01 1.873251050710678101e-01 -9.606571868062019348e-03 -2.600428834557533264e-02 -1.430371403694152832e-01 6.182523816823959351e-02 -4.217218458652496338e-01 1.400566846132278442e-01 3.671719133853912354e-02 -2.714547812938690186e-01 -1.951067298650741577e-01 -3.009258806705474854e-01 7.885122299194335938e-02 -1.762657016515731812e-01 1.343244314193725586e-01 -1.817531287670135498e-01 6.487282365560531616e-02 -4.643481671810150146e-01 -1.276712566614151001e-01 -8.407644182443618774e-02 8.845306932926177979e-02 8.749774843454360962e-02 -3.130193799734115601e-02 1.196530014276504517e-01 -8.056546747684478760e-02 1.945926696062088013e-01 1.484706550836563110e-01 2.886503189802169800e-02 1.917883157730102539e-01 -1.301378011703491211e-01 -1.977455615997314453e-01
1.413303464651107788e-01 -8.638937026262283325e-02 6.004209071397781372e-02 4.032016396522521973e-01 1.579490154981613159e-01 -1.330004185438156128e-01 -2.270934283733367920e-01 1.176254674792289734e-01 -4.698089882731437683e-02 2.866354584693908691e-01 -4.726283848285675049e-01 -3.982638567686080933e-02 -3.780295252799987793e-01 -2.176725305616855621e-02 -1.573401689529418945e-01 -1.136675700545310974e-01 -5.120020359754562378e-02 8.978714793920516968e-02 7.346727699041366577e-02 -9.771198034286499023e-02 -8.589397370815277100e-02 -1.374114602804183960e-01 -3.050993382930755615e-01 -1.727540642023086548e-01 -4.592325165867805481e-02 8.516562520526349545e-04 -3.969032317399978638e-02 -1.321929395198822021e-01 3.606668440625071526e-03 -8.279792964458465576e-02 2.679740637540817261e-02 6.626033037900924683e-02
1.286492049694061279e-01 -1.392816752195358276e-01 -1.599614620208740234e-01 2.540107369422912598e-01 -5.878033488988876343e-02 1.151699647307395935e-01 -8.471900224685668945e-02 8.281302452087402344e-02 3.592264652252197266e-01 -6.921058986335992813e-03 -1.507740765810012817e-01 -4.069416821002960205e-01 -1.173597797751426697e-01 7.360850274562835693e-02 -2.062717974185943604e-01 3.560757264494895935e-02 -5.807304382324218750e-02 -1.140176206827163696e-01 -1.750553846359252930e-01 1.780060082674026489e-01 3.098293244838714600e-01 2.186556309461593628e-01 -1.697657555341720581e-01 -4.027340933680534363e-02 -4.196942970156669617e-02 1.555882245302200317e-01 2.697636932134628296e-02 -2.049686163663864136e-01 -1.025876253843307495e-01 -2.695123851299285889e-01 1.488785147666931152e-01 -1.891244053840637207e-01
2.742626890540122986e-02 1.798186004161834717e-01 -3.752135962713509798e-04 2.180124819278717041e-01 -2.780763208866119385e-01 5.952613055706024170e-02 7.118780910968780518e-02 -3.262314572930335999e-02 2.812986969947814941e-01 1.519589424133300781e-01 -2.076461762189865112e-01 -1.628278642892837524e-01 -2.091271802783012390e-02 2.270778119564056396e-01 -2.769726514816284180e-01 -2.126255482435226440e-01 -9.648227691650390625e-02 -5.645836889743804932e-02 -1.428338289260864258e-01 6.062619388103485107e-02 3.529512509703636169e-02 1.574714034795761108e-01 -3.987415432929992676e-01 1.262457668781280518e-01 1.576704233884811401e-01 1.111988797783851624e-01 4.330681636929512024e-02 -2.521529197692871094e-01 -3.343368694186210632e-02 -1.429486423730850220e-01 -2.998747527599334717e-01 -1.868115514516830444e-01
6.179068237543106079e-02 -1.285932958126068115e-01 3.732997179031372070e-01 1.003905013203620911e-02 5.501230061054229736e-02 -2.760099768638610840e-01 2.110560387372970581e-01 -3.682728856801986694e-02 -2.166244201362133026e-02 9.868337213993072510e-02 -3.412401378154754639e-01 -2.241573929786682129e-01 -1.871933788061141968e-01 9.117919951677322388e-03 -3.422125577926635742e-01 -7.878474146127700806e-02 -1.018558219075202942e-01 2.953864932060241699e-01 -2.457062751054763794e-01 1.052527800202369690e-01 3.572055697441101074e-02 1.119203120470046997e-01 -5.339346826076507568e-02 -7.934506982564926147e-02 -2.293592542409896851e-01 -1.612047851085662842e-01 -1.873577982187271118e-01 7.932309806346893311e-02 -1.179663687944412231e-01 1.717915534973144531e-01 4.015577957034111023e-02 -1.506277173757553101e-01
9.411994367837905884e-02 -1.040304452180862427e-01 1.627767384052276611e-01 2.062793672084808350e-01 -2.148122340440750122e-01 9.419313631951808929e-03 -1.195390447974205017e-01 -4.137173295021057129e-02 2.715982198715209961e-01 1.357780992984771729e-01 -2.443899959325790405e-01 -1.326807886362075806e-01 3.156852126121520996e-01 3.100312948226928711e-01 -8.505356311798095703e-02 1.251928955316543579e-01 1.576908081769943237e-01 -1.680849939584732056e-01 -1.098757460713386536e-01 1.007080301642417908e-01 -2.094642072916030884e-01 2.687496542930603027e-01 7.513078302145004272e-02 9.950082004070281982e-02 -1.020147725939750671e-01 7.942210882902145386e-02 1.210612058639526367e-01 1.168473139405250549e-01 -3.131782412528991699e-01 1.729903370141983032e-01 2.675685882568359375e-01 -9.600921720266342163e-02
-7.836803048849105835e-02 4.224659875035285950e-03 1.715935021638870239e-01 3.591504693031311035e-01 -4.284230172634124756e-01 2.426492124795913696e-01 3.719380870461463928e-02 -1.070694327354431152e-01 -1.179205775260925293e-01 2.616136670112609863e-01 -3.115377128124237061e-01 -4.088464975357055664e-01 -7.358659803867340088e-02 -4.274253547191619873e-02 -9.474341571331024170e-02 2.105243690311908722e-02 -6.225943937897682190e-02 7.064989209175109863e-02 8.780031651258468628e-02 3.714559972286224365e-02 2.399267256259918213e-01 9.970889985561370850e-02 -2.690470032393932343e-02 1.337153911590576172e-01 -1.145224794745445251e-01 2.136830687522888184e-01 4.611012339591979980e-02 1.496599912643432617e-01 -1.358453333377838135e-01 -9.814125299453735352e-02 -3.624569997191429138e-02 1.221705041825771332e-02
1.796884685754776001e-01 -2.400321364402770996e-01 1.261571645736694336e-01 2.706028223037719727e-01 7.345252484083175659e-02 -4.795915260910987854e-02 3.491992503404617310e-02 -2.163791805505752563e-01 3.319259583950042725e-01 2.511461973190307617e-01 1.157697010785341263e-02 -4.436350762844085693e-01 -2.106443047523498535e-01 -1.442676037549972534e-01 -2.749736011028289795e-01 -1.216987222433090210e-01 1.736347749829292297e-02 7.019672542810440063e-02 7.176960259675979614e-02 1.644989289343357086e-02 -1.124219819903373718e-01 2.665898762643337250e-02 -1.314568147063255310e-02 -1.126982495188713074e-01 1.023251339793205261e-01 9.045878797769546509e-02 2.358496487140655518e-01 -2.902870476245880127e-01 -9.330923110246658325e-02 -2.687016129493713379e-02 1.350745856761932373e-01 1.277790963649749756e-01
1.778874732553958893e-02 -3.285838365554809570e-01 -1.993285119533538818e-01 3.403845727443695068e-01 -3.968435153365135193e-02 -1.485402435064315796e-01 -9.811112284660339355e-02 -7.007777690887451172e-02 2.120741754770278931e-01 2.273423783481121063e-02 -2.842895686626434326e-02 -3.039328455924987793e-01 8.631542325019836426e-02 1.543567925691604614e-01 -1.983884721994400024e-01 -1.318586021661758423e-01 4.310728237032890320e-02 2.676709890365600586e-01 -3.196919858455657959e-01 -1.019682958722114563e-01 3.317492008209228516e-01 3.121509253978729248e-01 7.484616339206695557e-02 1.329836342483758926e-02 -4.819415882229804993e-02 6.380107998847961426e-02 1.859636008739471436e-01 -2.501758933067321777e-02 -1.419167667627334595e-01 -4.388398956507444382e-03 -6.768606603145599365e-02 -7.434159517288208008e-02
1.263571530580520630e-01 -1.644740104675292969e-01 7.356112822890281677e-03 1.807629764080047607e-01 -2.238174229860305786e-01 -3.898553922772407532e-02 -1.854951530694961548e-01 -1.558119207620620728e-01 -6.925834715366363525e-02 3.950406908988952637e-01 -1.791920214891433716e-01 -8.997731655836105347e-02 6.769112497568130493e-02 -5.122138932347297668e-02 -4.245707988739013672e-01 -1.244712769985198975e-01 7.109486311674118042e-02 1.441016420722007751e-02 -1.089818328619003296e-01 2.555899918079376221e-01 -4.221728304401040077e-04 9.086936712265014648e-02 -1.579392999410629272e-01 5.702551826834678650e-02 3.856818377971649170e-02 -8.522064238786697388e-02 5.059983208775520325e-02 1.362299472093582153e-01 -3.748119175434112549e-01 -1.736028641462326050e-01 1.982149332761764526e-01 2.263505458831787109e-01
2.563617527484893799e-01 1.683045923709869385e-01 2.856301367282867432e-01 1.713866591453552246e-01 -4.432858154177665710e-02 1.064010858535766602e-01 -1.599421948194503784e-01 7.154130190610885620e-02 2.761684954166412354e-01 3.360453844070434570e-01 -3.968634009361267090e-01 -9.340616315603256226e-02 1.122666746377944946e-01 2.776848375797271729e-01 4.416358470916748047e-02 -7.868438027799129486e-03 1.511667966842651367e-01 -6.134814769029617310e-02 -4.008658230304718018e-01 1.965005882084369659e-02 -3.310078755021095276e-02 1.432248950004577637e-01 2.369130402803421021e-02 -7.513694465160369873e-02 -2.614356111735105515e-03 -3.452130826190114021e-03 1.511817872524261475e-01 9.784760326147079468e-02 -1.959846615791320801e-01 1.002523973584175110e-01 6.151296198368072510e-02 -6.049017235636711121e-02
-2.423118799924850464e-02 3.226718679070472717e-02 -1.925227046012878418e-01 3.774389624595642090e-01 -1.546129882335662842e-01 1.556117385625839233e-01 -3.289489448070526123e-02 -1.882738322019577026e-01 2.119018584489822388e-01 2.653041779994964600e-01 -3.602920472621917725e-01 -2.754440903663635254e-01 1.847724467515945435e-01 1.863670796155929565e-01 -3.977964445948600769e-02 3.455953672528266907e-02 -3.128285706043243408e-02 5.272385850548744202e-02 -2.065901607275009155e-01 9.965729713439941406e-02 -2.120691910386085510e-02 -8.127059787511825562e-02 -3.514707088470458984e-01 -3.699913993477821350e-02 1.187995001673698425e-01 6.181420013308525085e-02 -2.936028130352497101e-02 -6.265334784984588623e-02 2.546742856502532959e-01 -9.930060058832168579e-02 1.117835342884063721e-01 -2.081265300512313843e-01
-2.873588800430297852e-01 -1.781285554170608521e-01 7.921512424945831299e-02 2.348828166723251343e-01 -9.855045378208160400e-02 -1.097918078303337097e-01 -1.879683881998062134e-01 8.989865332841873169e-02 9.821932762861251831e-02 7.202984392642974854e-02 -3.324329257011413574e-01 -1.642287373542785645e-01 -7.452173531055450439e-02 3.974594175815582275e-02 -2.228926718235015869e-01 8.456664532423019409e-02 4.961721003055572510e-01 6.649176031351089478e-02 -1.204852461814880371e-01 -7.284914702177047729e-02 3.173530101776123047e-02 -3.357644006609916687e-02 -1.227684766054153442e-01 7.894028723239898682e-02 1.264676302671432495e-01 4.387333244085311890e-02 -5.146541446447372437e-02 1.489761024713516235e-01 -1.672731488943099976e-01 -2.447031736373901367e-01 1.173135861754417419e-01 -3.233145475387573242e-01
-1.733755469322204590e-01 1.581181734800338745e-01 1.649411022663116455e-01 2.278636246919631958e-01 -4.043232277035713196e-02 -2.812804281711578369e-01 1.028542518615722656e-01 7.324738055467605591e-02 1.797831058502197266e-01 2.090137153863906860e-01 -1.018129736185073853e-01 -2.974164187908172607e-01 -2.270932942628860474e-01 7.789114117622375488e-02 -3.391976952552795410e-01 -1.730173677206039429e-01 5.595930665731430054e-02 4.499779269099235535e-02 -3.848811089992523193e-01 1.642689257860183716e-01 -9.176331758499145508e-02 3.757535247132182121e-03 -1.184700280427932739e-01 5.672631785273551941e-02 9.471083059906959534e-03 3.280054777860641479e-02 2.283592820167541504e-01 2.040923237800598145e-01 3.267564997076988220e-02 2.486996352672576904e-01 1.485859900712966919e-01 -7.569050043821334839e-02
-5.520941689610481262e-03 -4.671714305877685547e-01 6.917573511600494385e-02 2.222340553998947144e-01 -2.493306994438171387e-01 -2.642087042331695557e-01 1.347632408142089844e-01 -1.658783107995986938e-01 -2.157177217304706573e-02 9.037975221872329712e-02 -2.496145218610763550e-01 -9.808664023876190186e-02 5.487626045942306519e-02 1.210596039891242981e-01 -1.404564711265265942e-03 -2.008100003004074097e-01 -3.569931536912918091e-02 -2.450395524501800537e-01 -1.774441301822662354e-01 3.384351357817649841e-02 9.123404324054718018e-02 2.696464061737060547e-01 -3.217780888080596924e-01 -6.099962443113327026e-02 1.140456553548574448e-02 1.548949927091598511e-01 -1.624180702492594719e-03 -1.390434354543685913e-01 2.481852769851684570e-01 -1.353288441896438599e-01 -7.506306469440460205e-02 9.735430590808391571e-03
-1.438331454992294312e-01 -1.075306832790374756e-01 -1.223815418779850006e-02 2.805367708206176758e-01 -9.728603065013885498e-02 2.400378435850143433e-01 5.361226573586463928e-02 -9.424313902854919434e-03 2.052071690559387207e-01 3.002215623855590820e-01 -7.465310394763946533e-02 -5.268718600273132324e-01 -1.511140614748001099e-01 -6.159044336527585983e-03 -4.188136383891105652e-02 2.910023741424083710e-02 -1.077105402946472168e-01 -2.940415441989898682e-01 -1.820873320102691650e-01 -6.706403568387031555e-03 1.077079772949218750e-02 1.883725225925445557e-01 -2.535000145435333252e-01 -3.125786483287811279e-01 4.928675293922424316e-02 -1.181154418736696243e-02 1.282746344804763794e-02 5.017669871449470520e-02 4.051685333251953125e-03 -1.419432461261749268e-01 1.261903494596481323e-01 -8.830878883600234985e-02
1.850046962499618530e-02 -2.387553006410598755e-01 8.900056779384613037e-02 1.728970855474472046e-01 -1.405006796121597290e-01 -1.883981972932815552e-01 -3.278963565826416016e-01 -1.755969375371932983e-01 1.719490587711334229e-01 5.560050904750823975e-02 -3.540445566177368164e-01 -4.217733070254325867e-02 6.317316740751266479e-02 2.064583003520965576e-01 -2.400978654623031616e-01 -3.135453760623931885e-01 -2.923163771629333496e-02 -6.785352528095245361e-02 -8.520773053169250488e-02 -1.107488572597503662e-02 4.363031685352325439e-02 2.080078870058059692e-01 -2.508638799190521240e-01 -6.923726201057434082e-02 2.435759902000427246e-01 2.567443437874317169e-02 4.842172935605049133e-02 2.285323850810527802e-02 -1.937696486711502075e-01 -1.588809303939342499e-02 -3.486563265323638916e-01 3.068733029067516327e-02
-5.968983098864555359e-02 -3.568806052207946777e-01 -1.155650168657302856e-01 3.262253999710083008e-01 1.315445452928543091e-02 -1.111790165305137634e-01 -3.011162020266056061e-02 -3.418339788913726807e-01 2.306587994098663330e-01 2.269184440374374390e-01 -1.117364019155502319e-01 6.436862796545028687e-02 8.783407509326934814e-03 2.361483126878738403e-01 -1.689930856227874756e-01 5.498974025249481201e-02 3.785306215286254883e-02 3.252003714442253113e-02 -4.592802375555038452e-02 9.798847138881683350e-03 -1.240666955709457397e-01 1.077648028731346130e-01 -2.388022243976593018e-01 3.185825943946838379e-01 -2.514835596084594727e-01 -1.530155688524246216e-01 7.263596635311841965e-03 5.425583198666572571e-02 -2.433707565069198608e-01 9.770303964614868164e-02 2.028968930244445801e-01 -1.429514586925506592e-01
-1.926132887601852417e-01 -2.590325772762298584e-01 1.611314564943313599e-01 1.462242305278778076e-01 9.555765986442565918e-02 -3.987402468919754028e-02 1.813509762287139893e-01 -3.459309637546539307e-01 -2.279673330485820770e-02 5.418939143419265747e-02 -3.828027546405792236e-01 -1.432952433824539185e-01 -1.285091340541839600e-01 -2.389083653688430786e-01 -1.162766963243484497e-01 6.583701074123382568e-02 1.166113615036010742e-01 1.154623478651046753e-01 -3.417517244815826416e-01 1.855785697698593140e-01 -7.352518290281295776e-02 5.268684402108192444e-02 2.949246764183044434e-02 8.549813181161880493e-02 6.950972974300384521e-02 4.042750597000122070e-02 2.719535827636718750e-01 1.991956233978271484e-01 2.204940468072891235e-01 -2.257100492715835571e-02 -1.830364167690277100e-01 -1.610826551914215088e-01
-3.516672551631927490e-02 -1.385957002639770508e-01 2.959390915930271149e-02 2.093615382909774780e-01 1.828797906637191772e-01 9.092074632644653320e-02 -6.778984516859054565e-02 -1.570543944835662842e-01 2.809322178363800049e-01 6.111669167876243591e-02 -2.426761686801910400e-01 -2.731570601463317871e-01 -1.187795549631118774e-01 2.816799841821193695e-02 -3.730055093765258789e-01 -5.127438157796859741e-02 2.814364805817604065e-02 -1.776317059993743896e-01 -8.037859201431274414e-02 -2.652389556169509888e-02 2.832407951354980469e-01 7.304456084966659546e-02 -5.332989618182182312e-02 1.685835272073745728e-01 1.142717674374580383e-01 2.898037806153297424e-02 1.475038081407546997e-01 1.031864434480667114e-01 -3.038451075553894043e-02 -3.136479258537292480e-01 3.710197508335113525e-01 -2.268330305814743042e-01
1.895657628774642944e-01 -2.561016976833343506e-01 6.417041271924972534e-02 4.939371943473815918e-01 -4.851491004228591919e-02 -1.638802289962768555e-01 -1.868325322866439819e-01 -2.463918030261993408e-01 1.281258761882781982e-01 2.367081344127655029e-01 -8.189284056425094604e-02 -3.068624436855316162e-01 -1.400306224822998047e-01 1.664351820945739746e-01 -4.863534867763519287e-02 1.699428074061870575e-02 -3.009173274040222168e-02 -4.680376499891281128e-02 -2.552313804626464844e-01 1.680317670106887817e-01 1.482587009668350220e-01 -1.165889501571655273e-01 1.470916718244552612e-01 -1.507328152656555176e-01 -1.056196168065071106e-01 -1.890734396874904633e-02 1.519595533609390259e-01 -1.976727098226547241e-01 4.547758027911186218e-02 1.753886193037033081e-01 1.153435856103897095e-01 -7.785337418317794800e-02
1.943170130252838135e-01 -5.979391932487487793e-02 -8.752902597188949585e-02 1.988027095794677734e-01 -1.787968426942825317e-01 -1.152663379907608032e-01 -4.477692022919654846e-02 -1.545684505254030228e-02 9.288884699344635010e-02 5.870020389556884766e-02 -3.239454030990600586e-01 -1.817316710948944092e-01 -1.728067100048065186e-01 1.370315346866846085e-02 -2.421929985284805298e-01 1.645685583353042603e-01 3.722494840621948242e-01 -1.746317930519580841e-02 -2.253488898277282715e-01 -1.716017723083496094e-01 1.851702034473419189e-01 2.233196943998336792e-01 -1.097719296813011169e-01 -6.609236449003219604e-02 8.078690618276596069e-02 1.405571959912776947e-02 2.140832692384719849e-01 1.521296352148056030e-01 -2.531342506408691406e-01 2.479643076658248901e-01 -1.241787225008010864e-01 -2.485706657171249390e-01
3.055137693881988525e-01 2.110916934907436371e-02 -4.880642145872116089e-02 3.459952473640441895e-01 -1.096183359622955322e-01 -2.469883412122726440e-01 1.887889951467514038e-01 -9.692569077014923096e-02 -3.481820225715637207e-02 -6.889309734106063843e-02 -3.870147466659545898e-01 -4.178778529167175293e-01 -9.472233802080154419e-02 -4.525786731392145157e-03 -1.562328636646270752e-01 -1.137316003441810608e-01 1.330810487270355225e-01 -7.960084080696105957e-02 -2.902441918849945068e-01 -1.021645814180374146e-01 3.313946723937988281e-02 -1.071261987090110779e-01 1.044741794466972351e-01 -1.618759706616401672e-02 8.891763538122177124e-02 1.806757897138595581e-01 2.003399729728698730e-01 6.586688756942749023e-02 -1.274667531251907349e-01 7.690415531396865845e-02 -1.027869898825883865e-02 -1.989948004484176636e-01
4.744207486510276794e-02 1.164387464523315430e-01 3.173072263598442078e-02 2.200329601764678955e-01 3.531176131218671799e-03 -2.583518326282501221e-01 -4.773471504449844360e-02 -9.090188890695571899e-02 -1.664307527244091034e-02 5.274380743503570557e-02 -3.537060916423797607e-01 -1.447731107473373413e-01 2.306012809276580811e-01 1.001556636765599251e-03 -2.793567180633544922e-01 1.322887688875198364e-01 5.570941790938377380e-02 2.353607714176177979e-01 -3.371249437332153320e-01 -1.679165661334991455e-02 1.959295012056827545e-02 1.516846567392349243e-01 -2.064461261034011841e-01 -2.306775450706481934e-01 1.249486356973648071e-01 1.026599016040563583e-02 1.664018332958221436e-01 8.989369124174118042e-02 2.244984172284603119e-02 -6.691639125347137451e-02 4.387890994548797607e-01 1.377025842666625977e-01
-1.738582104444503784e-01 4.198389127850532532e-02 7.233680784702301025e-02 2.046281546354293823e-01 -1.393233239650726318e-01 -3.389372676610946655e-02 -7.223456352949142456e-02 -2.687779366970062256e-01 -1.522043254226446152e-02 -8.046779036521911621e-02 -3.676249682903289795e-01 -5.935675650835037231e-02 -1.830212958157062531e-02 1.778466552495956421e-01 -5.140967369079589844e-01 -2.228575013577938080e-02 -1.754295229911804199e-01 -1.302061527967453003e-01 -9.973770380020141602e-02 2.293856143951416016e-01 3.377837315201759338e-02 2.385006844997406006e-02 -8.115548640489578247e-02 5.446255579590797424e-02 2.150720357894897461e-01 3.319325745105743408e-01 5.844606086611747742e-02 -1.111012846231460571e-01 1.349591612815856934e-01 -2.324081510305404663e-01 2.019508741796016693e-02 -1.198537722229957581e-01
6.676398962736129761e-02 -1.902517676353454590e-01 6.160917133092880249e-02 3.217616379261016846e-01 -2.625786364078521729e-01 -2.030567526817321777e-01 -3.520696163177490234e-01 -1.440455615520477295e-01 1.349487006664276123e-01 9.740351885557174683e-02 -1.120579168200492859e-01 -5.585387721657752991e-02 -2.295822650194168091e-01 1.596166193485260010e-02 -9.291003644466400146e-02 6.775166094303131104e-02 1.358289420604705811e-01 1.505518704652786255e-01 -1.652670502662658691e-01 2.837942168116569519e-02 -9.803430736064910889e-02 -6.766094267368316650e-02 2.170014977455139160e-01 -7.979543507099151611e-02 -2.105072736740112305e-01 1.655744165182113647e-01 -2.796227335929870605e-01 4.620866850018501282e-03 -2.427957952022552490e-01 3.494098410010337830e-02 3.742431402206420898e-01 -2.306265756487846375e-02
9.071466326713562012e-02 -2.163830101490020752e-01 1.199422478675842285e-01 4.452059864997863770e-01 -6.164749618619680405e-03 -2.512670457363128662e-01 -3.935588896274566650e-01 -2.953471839427947998e-01 1.813669651746749878e-01 6.551097333431243896e-02 -3.565012663602828979e-02 -2.590232491493225098e-01 -1.820658296346664429e-01 1.619165539741516113e-01 -1.130283549427986145e-01 1.223184913396835327e-01 8.613565564155578613e-02 9.982189163565635681e-03 -2.207664847373962402e-01 6.112686172127723694e-02 7.885139435529708862e-02 -1.404601037502288818e-01 7.365553826093673706e-02 -9.791637212038040161e-02 1.038236543536186218e-01 4.043950885534286499e-02 1.475133746862411499e-01 -1.120106205344200134e-01 -1.318143606185913086e-01 2.447280883789062500e-01 7.183366268873214722e-02 -6.565246731042861938e-02
1.475323736667633057e-01 -7.986289262771606445e-02 4.915670678019523621e-02 8.608198165893554688e-02 -3.406807482242584229e-01 -6.065637245774269104e-02 -1.819790303707122803e-01 -1.292849611490964890e-02 9.934277832508087158e-02 5.834307149052619934e-02 -4.185806214809417725e-01 -1.935941725969314575e-01 -1.142720803618431091e-01 2.771194465458393097e-02 -1.135885939002037048e-01 1.733926236629486084e-01 3.491139113903045654e-01 -3.099697455763816833e-02 -1.349266767501831055e-01 7.507241517305374146e-02 -1.761982291936874390e-01 -1.913172565400600433e-02 -1.985230445861816406e-01 -7.240226119756698608e-02 -8.369223214685916901e-03 6.834388244897127151e-03 -2.566751837730407715e-01 4.583412781357765198e-02 -2.629291117191314697e-01 -2.806111872196197510e-01 1.755150705575942993e-01 -2.381626218557357788e-01
8.887269347906112671e-02 -1.979328095912933350e-01 2.247687876224517822e-01 1.425769031047821045e-01 -9.327982366085052490e-02 -7.082224637269973755e-02 1.077743545174598694e-01 1.614396832883358002e-02 -1.345047354698181152e-01 2.554459571838378906e-01 -3.265579342842102051e-01 -2.531187534332275391e-01 -3.347823917865753174e-01 -8.889593183994293213e-02 -3.575526773929595947e-01 -2.097507119178771973e-01 -4.751843865960836411e-03 6.033573299646377563e-02 -7.474053651094436646e-02 -6.925603747367858887e-02 1.507185548543930054e-01 -9.208393096923828125e-02 1.203833147883415222e-01 4.787414520978927612e-02 5.540563911199569702e-02 -1.703522205352783203e-01 -1.483904421329498291e-01 -1.909782737493515015e-02 -2.997556030750274658e-01 -6.656444072723388672e-02 1.721527427434921265e-01 -2.649296820163726807e-01
-4.522479698061943054e-02 -1.478455364704132080e-01 6.761877983808517456e-02 2.296833544969558716e-01 -2.237117290496826172e-01 -1.227485761046409607e-01 1.337621510028839111e-01 -6.026300787925720215e-02 2.028915286064147949e-01 4.581752792000770569e-02 -2.975454926490783691e-01 -1.978298723697662354e-01 -9.512412548065185547e-02 2.011468447744846344e-02 -6.858587265014648438e-02 -3.411335637792944908e-03 -3.533546030521392822e-01 1.726499199867248535e-02 -1.282660365104675293e-01 2.306982278823852539e-01 1.846259832382202148e-02 1.290226876735687256e-01 -2.582522928714752197e-01 -2.058208584785461426e-01 3.357240855693817139e-01 -1.391935497522354126e-01 -3.371461527422070503e-03 -5.600967630743980408e-02 1.927415877580642700e-01 -2.637538015842437744e-01 9.473987668752670288e-02 -2.742773294448852539e-01
2.948052585124969482e-01 -5.768428742885589600e-02 2.514275610446929932e-01 1.013118699193000793e-01 -1.668217778205871582e-01 6.278953514993190765e-03 -6.663078814744949341e-02 -3.894517570734024048e-02 1.809189766645431519e-01 3.324343860149383545e-01 -2.699736356735229492e-01 -1.740890741348266602e-01 -1.175412908196449280e-01 -9.808614850044250488e-02 -1.684844791889190674e-01 -1.330824941396713257e-01 1.627985537052154541e-01 2.587644755840301514e-01 -1.641265451908111572e-01 6.936864461749792099e-03 2.737095057964324951e-01 -6.599412858486175537e-02 -3.168622553348541260e-01 -2.819206714630126953e-01 -2.085541486740112305e-01 -4.690676927566528320e-02 1.047739312052726746e-01 3.712189616635441780e-03 -1.448521465063095093e-01 9.927401691675186157e-02 9.749864786863327026e-02 9.926911443471908569e-02
5.513206869363784790e-02 -1.607678234577178955e-01 -1.197416558861732483e-01 3.214657306671142578e-01 2.419779263436794281e-02 -1.632324904203414917e-01 1.574310064315795898e-01 1.244074851274490356e-01 1.712279915809631348e-01 2.759348452091217041e-01 -2.070930898189544678e-01 -2.604895830154418945e-01 -1.599161773920059204e-01 1.810505986213684082e-01 4.630284011363983154e-02 -7.473026216030120850e-02 -8.268663659691810608e-03 1.467003822326660156e-01 -1.808598488569259644e-01 3.024277389049530029e-01 -8.323402702808380127e-02 1.959850639104843140e-01 9.266021102666854858e-02 1.175285056233406067e-01 -9.576368331909179688e-02 -1.757531613111495972e-01 -1.718635708093643188e-01 3.079447150230407715e-01 -8.454827219247817993e-02 -2.295457720756530762e-01 -2.565382122993469238e-01 9.154355153441429138e-03
-1.573918461799621582e-01 -1.757166534662246704e-01 1.629174649715423584e-01 3.524515032768249512e-01 -8.501956611871719360e-02 -6.289061158895492554e-02 2.101362869143486023e-02 -1.136517748236656189e-01 4.075350984930992126e-02 -1.670596748590469360e-01 -4.290564656257629395e-01 -2.296055108308792114e-01 -1.846346259117126465e-01 -3.053727746009826660e-01 -2.650262713432312012e-01 4.951729252934455872e-02 1.997485160827636719e-01 1.902372092008590698e-01 1.028712540864944458e-01 -1.166255492717027664e-02 2.765793204307556152e-01 -5.860080197453498840e-02 -4.434531927108764648e-02 -1.481853425502777100e-01 1.700539141893386841e-01 5.362707749009132385e-02 4.688605666160583496e-02 -2.161618508398532867e-02 -4.113469645380973816e-02 -8.753550052642822266e-02 -5.617517977952957153e-02 -2.549517452716827393e-01
2.137289047241210938e-01 -1.107128709554672241e-01 2.772847414016723633e-01 4.134676158428192139e-01 -3.215588927268981934e-01 -8.201634138822555542e-02 1.196269094944000244e-01 -2.319811135530471802e-01 -1.839176379144191742e-02 -6.952802091836929321e-02 -1.354242563247680664e-01 -2.852448821067810059e-01 -1.095870286226272583e-01 4.757485166192054749e-02 -2.129752039909362793e-01 2.330366969108581543e-01 -1.968875341117382050e-02 1.040185391902923584e-01 1.585332453250885010e-01 1.116983219981193542e-01 -8.512704819440841675e-02 1.506798416376113892e-01 -4.203493893146514893e-02 -3.078759014606475830e-01 6.217918358743190765e-03 1.169134676456451416e-01 -2.555989660322666168e-02 -1.478023082017898560e-01 -7.143381237983703613e-02 -2.130167931318283081e-01 1.352692097425460815e-01 1.298016458749771118e-01
1.483779549598693848e-01 -2.088172584772109985e-01 7.044494152069091797e-02 4.393098056316375732e-01 7.124026119709014893e-02 6.131906434893608093e-02 4.540032893419265747e-02 -1.702060848474502563e-01 2.000576257705688477e-01 4.612044990062713623e-01 6.181309372186660767e-02 -2.508845031261444092e-01 5.534396320581436157e-02 6.773649156093597412e-02 -2.339888662099838257e-01 -6.667857617139816284e-02 -5.444533750414848328e-02 -8.490467071533203125e-02 -1.422861404716968536e-02 -1.507084816694259644e-01 1.423307359218597412e-01 8.988623321056365967e-02 -2.915598452091217041e-01 -5.468908324837684631e-02 5.341157689690589905e-02 -3.623156994581222534e-02 3.205198794603347778e-02 -1.262763887643814087e-01 -1.182508766651153564e-01 -3.227007687091827393e-01 1.365084499120712280e-01 5.381735041737556458e-02
5.156547576189041138e-02 7.697351276874542236e-02 -7.941623777151107788e-02 4.560630023479461670e-01 1.095121055841445923e-01 1.905228793621063232e-01 1.429714262485504150e-01 -2.280917018651962280e-01 2.337989211082458496e-01 2.954204082489013672e-01 -3.546637296676635742e-01 -2.192744612693786621e-01 2.627025917172431946e-02 7.902894914150238037e-02 -1.605217754840850830e-01 3.966163098812103271e-02 -4.265155270695686340e-02 9.167789667844772339e-02 -2.017137855291366577e-01 3.062882721424102783e-01 1.011515483260154724e-01 -1.165775954723358154e-01 -7.729628682136535645e-02 -1.176205053925514221e-01 1.945287734270095825e-01 2.347269095480442047e-02 5.552700534462928772e-02 -1.674801111221313477e-01 1.761975288391113281e-01 -3.121663350611925125e-03 -4.702774062752723694e-02 -1.230045184493064880e-01
5.126321315765380859e-02 -1.352745294570922852e-01 2.449482530355453491e-01 5.130519270896911621e-01 1.836201846599578857e-01 1.221971660852432251e-01 -1.781120300292968750e-01 -4.387323930859565735e-02 4.002992212772369385e-01 2.243840880692005157e-02 -1.760776191949844360e-01 -8.749482780694961548e-02 -1.421756446361541748e-01 9.991125762462615967e-02 -1.702852249145507812e-01 -8.162115700542926788e-03 -3.377522826194763184e-01 2.240818552672863007e-02 -8.584853261709213257e-02 -3.847629576921463013e-02 4.641918465495109558e-02 2.217775285243988037e-01 -9.764488786458969116e-02 2.610380947589874268e-01 -7.233981788158416748e-02 1.243998110294342041e-02 -5.006094463169574738e-03 4.263787716627120972e-02 -6.646091490983963013e-02 -5.835376679897308350e-02 5.409656837582588196e-02 -2.108745574951171875e-01
4.027543962001800537e-02 2.540040388703346252e-02 2.702808976173400879e-01 3.906682729721069336e-01 1.822836995124816895e-01 1.653355062007904053e-01 7.608465105295181274e-02 -2.244599312543869019e-01 2.597286701202392578e-01 -1.525183394551277161e-02 -2.105151414871215820e-01 -1.436984986066818237e-01 1.269076764583587646e-01 3.264017999172210693e-01 -1.905255466699600220e-01 8.050715923309326172e-02 -4.460262507200241089e-02 -1.766061782836914062e-01 -1.125903502106666565e-01 1.947008222341537476e-01 1.227838173508644104e-01 3.415086865425109863e-01 -1.239216700196266174e-01 1.585523486137390137e-01 3.988888114690780640e-02 -1.006423588842153549e-02 1.677662134170532227e-02 1.017595827579498291e-01 -3.036563284695148468e-02 -6.503652036190032959e-02 1.608599126338958740e-01 -2.406700998544692993e-01
-9.162898361682891846e-02 -1.029689982533454895e-01 -4.357134178280830383e-02 1.976686418056488037e-01 -7.805009186267852783e-02 1.411021798849105835e-01 1.664515137672424316e-01 -1.235706135630607605e-01 3.060056865215301514e-01 1.387900114059448242e-01 -2.169865220785140991e-01 -3.414923846721649170e-01 -1.539366990327835083e-01 1.202869489789009094e-01 -2.607416808605194092e-01 1.667165607213973999e-01 -2.367184311151504517e-01 -2.198563963174819946e-01 -1.508130282163619995e-01 1.006967648863792419e-01 -9.692445397377014160e-03 1.693081110715866089e-02 -2.353481799364089966e-01 -1.424087435007095337e-01 2.407823503017425537e-01 -2.765955775976181030e-02 -3.184255063533782959e-01 1.164981275796890259e-01 2.360795438289642334e-02 -1.529175490140914917e-01 1.866243407130241394e-02 -2.218118011951446533e-01
-6.487214565277099609e-02 -2.455649524927139282e-02 -1.571889817714691162e-01 2.835944294929504395e-01 -1.023321300745010376e-01 4.135140031576156616e-02 8.625064790248870850e-02 -1.477290093898773193e-01 2.462758570909500122e-01 2.405470907688140869e-01 -7.059019804000854492e-02 -4.743665158748626709e-01 -6.614690274000167847e-02 1.960727870464324951e-01 -1.506579108536243439e-02 1.201704666018486023e-01 -9.605515748262405396e-02 2.290268093347549438e-01 -2.982902824878692627e-01 -1.433563828468322754e-01 -2.181283757090568542e-02 3.768464028835296631e-01 1.109138876199722290e-01 -5.370667949318885803e-02 2.062686346471309662e-02 -8.210659772157669067e-02 -3.512982279062271118e-02 -1.535048186779022217e-01 -5.365810915827751160e-02 -1.988875418901443481e-01 7.237780094146728516e-02 -1.846034824848175049e-01
-9.056530147790908813e-02 -1.759340763092041016e-01 -4.934388026595115662e-02 3.161885738372802734e-01 -8.014919608831405640e-02 -5.458825826644897461e-02 1.622419953346252441e-01 -5.033357739448547363e-01 4.356419295072555542e-02 1.804199516773223877e-01 -2.954149246215820312e-01 -8.124156296253204346e-02 -4.719265177845954895e-02 -8.408871293067932129e-02 -2.456050366163253784e-01 -1.059536635875701904e-01 -2.424196340143680573e-02 1.049470901489257812e-01 -2.123231440782546997e-02 1.940502673387527466e-01 -3.149217367172241211e-02 1.877660006284713745e-01 2.533890306949615479e-01 7.129836082458496094e-02 -2.987450361251831055e-01 1.267955899238586426e-01 -1.332443803548812866e-01 1.176947429776191711e-01 6.541978567838668823e-02 -9.563396126031875610e-02 -2.304937392473220825e-01 -3.829587250947952271e-02
-1.660507731139659882e-02 -5.997032858431339264e-03 -1.360438317060470581e-01 2.402504831552505493e-01 -1.327741295099258423e-01 -1.431126594543457031e-01 1.040624454617500305e-01 -3.248853981494903564e-01 2.923535406589508057e-01 2.757962644100189209e-01 3.123492375016212463e-02 -2.523562610149383545e-01 -2.774026393890380859e-01 1.180604696273803711e-01 -2.374967336654663086e-01 -5.870432406663894653e-02 1.130722686648368835e-01 3.107767105102539062e-01 -2.596898190677165985e-02 6.862846016883850098e-02 -3.613656386733055115e-02 1.067412421107292175e-01 2.343920432031154633e-02 -2.325956076383590698e-01 -1.290024518966674805e-01 1.048568710684776306e-01 5.719397589564323425e-02 -2.600311338901519775e-01 2.137401252985000610e-01 -2.229784727096557617e-01 1.891810074448585510e-02 1.250920891761779785e-01
-4.079429432749748230e-03 -1.222722511738538742e-02 3.550415933132171631e-01 1.747167557477951050e-01 -1.276625394821166992e-01 -1.558055132627487183e-01 -4.372662305831909180e-02 -1.256026923656463623e-01 -7.964862883090972900e-02 7.548697292804718018e-02 -6.348158419132232666e-02 -3.507159352302551270e-01 -2.508445382118225098e-01 1.360951662063598633e-01 -2.978762984275817871e-01 -3.158892393112182617e-01 1.382866222411394119e-02 -1.304614990949630737e-01 -1.231178790330886841e-01 1.249978244304656982e-01 -1.296512633562088013e-01 8.168791234493255615e-02 5.255985260009765625e-02 6.787668168544769287e-02 -6.557857245206832886e-02 1.227571293711662292e-01 9.475313127040863037e-03 2.166931182146072388e-01 -2.056631445884704590e-01 -1.874778978526592255e-02 -1.628569699823856354e-02 -4.333378672599792480e-01
-1.173193231225013733e-01 -1.202021017670631409e-01 -1.698493808507919312e-01 3.999999761581420898e-01 -2.020857483148574829e-01 7.387587428092956543e-02 6.175054982304573059e-02 -2.266600728034973145e-01 7.094807922840118408e-02 4.848825186491012573e-02 -3.108154535293579102e-01 -3.204344511032104492e-01 1.848508864641189575e-01 6.260991841554641724e-02 -9.719203412532806396e-02 1.828272193670272827e-01 1.665152423083782196e-02 -6.474833935499191284e-02 -6.721662729978561401e-02 3.241321071982383728e-02 -1.186772882938385010e-01 2.114508152008056641e-01 -2.601390779018402100e-01 7.144596427679061890e-02 -2.455731183290481567e-01 7.201015949249267578e-02 -5.185903608798980713e-02 -2.072946727275848389e-01 1.466139703989028931e-01 -3.438381254673004150e-01 -2.841281332075595856e-02 2.308611199259757996e-02
7.255617529153823853e-02 -8.530271053314208984e-02 2.264880985021591187e-01 2.256778776645660400e-01 -1.545439064502716064e-01 -3.175036013126373291e-01 5.196057725697755814e-03 -1.362693011760711670e-01 2.528226561844348907e-02 8.708336949348449707e-02 4.761341959238052368e-02 -2.569199800491333008e-01 3.934757411479949951e-02 1.405351012945175171e-01 -3.598823547363281250e-01 -2.468049973249435425e-01 -1.553814411163330078e-01 -6.869729608297348022e-02 -3.111498951911926270e-01 4.163967072963714600e-02 -8.259835094213485718e-02 1.978075355291366577e-01 7.933517545461654663e-02 5.459486274048686028e-04 -1.192100867629051208e-01 9.577269107103347778e-02 -1.254201680421829224e-01 1.700156331062316895e-01 -2.400728641077876091e-03 2.353090941905975342e-01 -8.891357108950614929e-03 -3.880584537982940674e-01
-6.269218027591705322e-02 -1.112768203020095825e-01 -1.345325633883476257e-02 2.611977756023406982e-01 -9.903107583522796631e-02 -1.173965260386466980e-01 -1.630279868841171265e-01 3.479422256350517273e-02 7.751008868217468262e-02 1.635848581790924072e-01 4.601223021745681763e-02 -7.337744534015655518e-02 -2.176755964756011963e-01 2.743938267230987549e-01 -3.161481022834777832e-01 1.751861572265625000e-01 -1.876818239688873291e-01 -1.068108975887298584e-01 -2.824684381484985352e-01 6.895945966243743896e-02 -1.835166960954666138e-01 2.702901661396026611e-01 -6.911170482635498047e-02 4.510047286748886108e-02 1.745481491088867188e-01 4.184520840644836426e-01 6.668991595506668091e-02 8.513932675123214722e-02 1.929603070020675659e-01 -6.059711053967475891e-02 -9.225060790777206421e-02 -2.427273392677307129e-01
-2.273191139101982117e-02 -1.260818988084793091e-01 -1.796102523803710938e-01 3.124044239521026611e-01 -9.346894174814224243e-02 -9.430494159460067749e-02 -2.802211940288543701e-01 -6.493070721626281738e-02 1.784718185663223267e-01 1.662906408309936523e-01 -7.253579050302505493e-02 -4.483294486999511719e-01 3.243152052164077759e-02 2.125113606452941895e-01 -1.724149286746978760e-01 -1.606301069259643555e-01 6.933467835187911987e-02 3.506231009960174561e-01 -1.721739768981933594e-01 -1.665355265140533447e-01 2.227348089218139648e-01 2.324058711528778076e-01 5.065503716468811035e-02 1.019024848937988281e-01 -2.422103285789489746e-02 -2.741667628288269043e-02 8.839397691190242767e-03 -1.772902458906173706e-01 -1.916082650423049927e-01 -7.973621785640716553e-02 -5.745377764105796814e-02 7.026391476392745972e-02
-9.221270680427551270e-02 -2.234405465424060822e-02 -1.812062263488769531e-01 2.804225981235504150e-01 -1.873735040426254272e-01 -3.759881854057312012e-02 3.567978367209434509e-02 -2.093889862298965454e-01 1.415853202342987061e-01 1.853699088096618652e-01 -2.113859504461288452e-01 -4.091053605079650879e-01 -9.488902986049652100e-02 1.591275781393051147e-01 2.862829901278018951e-02 -1.527321189641952515e-01 -2.401945739984512329e-01 1.401787549257278442e-01 -2.475227564573287964e-01 7.767737377434968948e-03 -1.094448044896125793e-01 5.824516713619232178e-02 -2.711115479469299316e-01 -3.473372012376785278e-02 3.265221118927001953e-01 -1.694064289331436157e-01 -1.089073270559310913e-01 8.504774421453475952e-03 9.541111439466476440e-02 -2.789475321769714355e-01 4.465942084789276123e-02 -8.970083296298980713e-02
-3.766886889934539795e-02 -1.726164072751998901e-01 3.510112464427947998e-01 4.282331168651580811e-01 -1.909306198358535767e-01 -2.217643111944198608e-01 7.162956893444061279e-02 2.849720418453216553e-01 6.827989220619201660e-02 1.566103696823120117e-01 -2.332347333431243896e-01 -1.734360009431838989e-01 -6.342524196952581406e-03 -6.191270053386688232e-02 -1.323806792497634888e-01 -2.928637526929378510e-02 5.019822157919406891e-03 2.925609350204467773e-01 -2.586746029555797577e-02 5.087832733988761902e-02 9.901477396488189697e-02 1.339515000581741333e-01 3.639719262719154358e-02 1.439434140920639038e-01 -9.187921136617660522e-02 5.089239031076431274e-02 -2.748894393444061279e-01 2.779945135116577148e-01 -1.725773215293884277e-01 9.138001501560211182e-02 -1.963729737326502800e-03 -1.166830658912658691e-01
1.756013631820678711e-01 3.007296705618500710e-03 2.456955164670944214e-01 3.474602103233337402e-01 -9.269642829895019531e-02 -3.881197869777679443e-01 -1.120517775416374207e-01 2.866664715111255646e-02 -6.700764410197734833e-03 -1.784074902534484863e-01 -7.654912024736404419e-02 -3.533518314361572266e-01 -7.440833747386932373e-02 1.648015081882476807e-01 -1.650695651769638062e-01 -2.526415884494781494e-01 -2.715227566659450531e-02 -9.509754180908203125e-02 -6.365574151277542114e-02 1.016877591609954834e-01 -8.734931796789169312e-02 7.993166893720626831e-02 -7.616724073886871338e-02 -1.181809976696968079e-01 9.233669936656951904e-02 9.556833654642105103e-02 4.071860760450363159e-02 1.739607006311416626e-01 2.030398324131965637e-02 1.407639533281326294e-01 -1.189858689904212952e-01 -4.326261878013610840e-01
6.332612037658691406e-02 1.172948181629180908e-01 9.315214306116104126e-02 2.671580016613006592e-01 -1.562121510505676270e-01 2.853967547416687012e-01 9.293659031391143799e-02 -1.777918338775634766e-01 1.464236229658126831e-01 1.632457226514816284e-01 -4.020861089229583740e-01 -4.038832783699035645e-01 -6.279692053794860840e-02 3.064207360148429871e-02 -4.233872517943382263e-02 -9.093505889177322388e-02 -2.040097415447235107e-01 5.795124918222427368e-02 -1.811686307191848755e-01 -1.812888495624065399e-02 -2.346703782677650452e-03 2.360675036907196045e-01 -3.122319579124450684e-01 1.151950284838676453e-02 5.053889751434326172e-02 1.354153603315353394e-01 -1.846096813678741455e-01 2.611353099346160889e-01 6.249237805604934692e-02 -7.171811908483505249e-02 5.173354223370552063e-02 4.334983229637145996e-02
2.334445118904113770e-01 -4.534661769866943359e-01 -5.584998428821563721e-02 2.663929760456085205e-01 -1.721220277249813080e-02 -1.827920228242874146e-01 2.265162020921707153e-01 -2.179402559995651245e-01 7.707092911005020142e-02 1.430718004703521729e-01 -2.545727193355560303e-01 -1.663143187761306763e-01 -1.138650700449943542e-01 1.192562729120254517e-01 1.197138205170631409e-01 1.189813613891601562e-01 -1.507667917758226395e-02 2.186966985464096069e-01 -7.191327959299087524e-02 1.848270893096923828e-01 -1.164143681526184082e-01 1.618735939264297485e-01 8.012919872999191284e-02 7.802983373403549194e-02 5.159975960850715637e-02 -1.857933849096298218e-01 -1.576936095952987671e-01 2.084633708000183105e-01 -1.912982612848281860e-01 7.527571171522140503e-02 1.233604475855827332e-01 -2.368131428956985474e-01
2.865458130836486816e-01 -2.386110275983810425e-02 1.250610798597335815e-01 7.923999428749084473e-02 -9.301996231079101562e-02 1.027718633413314819e-01 8.539235219359397888e-03 1.515602022409439087e-01 4.522983729839324951e-01 1.693598926067352295e-01 -1.310662627220153809e-01 -4.173684120178222656e-01 -9.055141359567642212e-02 5.073278397321701050e-02 -9.751161932945251465e-02 1.400789022445678711e-01 6.641615182161331177e-02 -8.741679787635803223e-02 -2.379153519868850708e-01 2.402449101209640503e-01 7.998519390821456909e-02 2.784276902675628662e-01 6.979113817214965820e-02 -8.072254247963428497e-03 -1.509824991226196289e-01 1.025413349270820618e-01 6.076256930828094482e-02 -2.719028480350971222e-02 1.685994416475296021e-01 -2.267239540815353394e-01 -8.810020983219146729e-02 -2.191955149173736572e-01
-6.213399395346641541e-02 -5.780255049467086792e-02 5.539585649967193604e-02 2.866679728031158447e-01 -5.285958945751190186e-02 -1.417942345142364502e-01 9.877114742994308472e-02 1.085866242647171021e-01 2.224608361721038818e-01 -1.523358970880508423e-01 -1.496644020080566406e-01 -5.952635407447814941e-01 -7.990581542253494263e-02 -5.937816947698593140e-02 -2.168123871088027954e-01 2.103984355926513672e-02 6.446200609207153320e-02 2.775877416133880615e-01 -8.380817621946334839e-02 1.472542732954025269e-01 1.675437539815902710e-01 2.128011584281921387e-01 4.597230628132820129e-02 -5.219341069459915161e-02 -1.307125538587570190e-01 -1.855862885713577271e-01 5.275393277406692505e-02 -1.368469186127185822e-02 2.060550265014171600e-03 -2.353935688734054565e-01 2.259204238653182983e-01 -8.512864261865615845e-02
-2.457689680159091949e-02 -1.934115141630172729e-01 9.573913365602493286e-02 2.918031811714172363e-01 -5.373262241482734680e-02 -3.443191945552825928e-01 -6.972154136747121811e-03 -3.696655929088592529e-01 2.963931262493133545e-01 -1.857770085334777832e-01 -4.504553228616714478e-02 -3.138484954833984375e-01 -2.829476892948150635e-01 -1.413007974624633789e-01 -2.737882547080516815e-03 -2.760109305381774902e-01 6.678436696529388428e-02 -1.654327288269996643e-02 -2.945879995822906494e-01 -1.401308327913284302e-01 -2.764899982139468193e-03 -1.069122627377510071e-01 -3.899722918868064880e-02 -2.074786573648452759e-01 8.553535491228103638e-02 -4.973563551902770996e-02 -1.181070655584335327e-01 1.262169331312179565e-01 5.198802798986434937e-03 3.039994277060031891e-02 -5.125115811824798584e-02 -3.934185020625591278e-03
-8.760789036750793457e-02 1.215572468936443329e-02 1.802320629358291626e-01 2.050245404243469238e-01 -7.843422144651412964e-02 1.509865075349807739e-01 -1.633751541376113892e-01 -3.032822310924530029e-01 1.172802224755287170e-01 -1.441585421562194824e-01 -4.409627020359039307e-01 -2.466904520988464355e-01 7.110460847616195679e-02 1.143754497170448303e-01 -3.894748687744140625e-01 -1.756058037281036377e-01 9.902056306600570679e-02 -2.423155605792999268e-01 -1.417492926120758057e-01 4.588148731272667646e-04 2.127859145402908325e-01 -8.119940757751464844e-02 6.610761582851409912e-02 8.197782188653945923e-02 -1.081194542348384857e-02 4.900404065847396851e-02 -8.261148817837238312e-03 5.981517210602760315e-02 2.507066130638122559e-01 -1.561314761638641357e-01 1.001664623618125916e-01 -1.566095650196075439e-01
-3.523761034011840820e-02 1.371973454952239990e-01 5.744763091206550598e-02 3.572538793087005615e-01 -1.603563874959945679e-01 -1.671677269041538239e-02 1.035822629928588867e-01 -1.686240434646606445e-01 2.206117361783981323e-01 8.709105104207992554e-02 -4.725492000579833984e-01 -2.220142632722854614e-02 -4.507765639573335648e-03 -4.465138167142868042e-02 1.627519726753234863e-01 1.952224820852279663e-01 4.453723877668380737e-02 1.012673154473304749e-01 -2.138925045728683472e-01 4.393017292022705078e-01 -4.352848231792449951e-02 8.243393898010253906e-02 -2.084079086780548096e-01 1.469094306230545044e-01 -1.615936458110809326e-01 6.703190505504608154e-02 -2.950692176818847656e-02 -1.183184683322906494e-01 -1.357750743627548218e-01 -1.265685111284255981e-01 1.393775790929794312e-01 -1.146568953990936279e-01
-1.513355784118175507e-02 2.100620269775390625e-01 1.268015354871749878e-01 1.664366126060485840e-01 -2.085249312222003937e-02 -3.260599076747894287e-01 4.480694886296987534e-03 -2.314614653587341309e-01 1.925056278705596924e-01 2.784858644008636475e-01 -4.009008407592773438e-01 3.010413050651550293e-02 -2.591883838176727295e-01 -1.442643580958247185e-03 -7.021062821149826050e-02 -5.282299593091011047e-02 -4.576760157942771912e-02 -3.308844938874244690e-02 -2.494165003299713135e-01 -1.978547126054763794e-02 1.917507797479629517e-01 3.219124674797058105e-01 1.347345411777496338e-01 -4.697415232658386230e-02 -6.717986613512039185e-02 -2.337032696232199669e-03 1.375001221895217896e-01 2.269161939620971680e-01 2.675365209579467773e-01 -8.480951935052871704e-02 -7.777665555477142334e-02 -1.187464967370033264e-01
-1.765384455211460590e-03 -2.848003208637237549e-01 1.669960469007492065e-01 5.133280158042907715e-02 -3.094947040081024170e-01 -4.535057116299867630e-03 -2.125980854034423828e-01 6.703585386276245117e-02 1.761843860149383545e-01 1.569784618914127350e-02 -2.790260612964630127e-01 -2.331293374300003052e-01 -6.559667736291885376e-02 1.791358888149261475e-01 -1.069243848323822021e-01 3.182208910584449768e-02 2.977724671363830566e-01 -4.139823466539382935e-02 -2.355605959892272949e-01 -8.055433630943298340e-02 -3.206311762332916260e-01 1.846923120319843292e-02 -1.669638603925704956e-01 -8.946139365434646606e-02 1.840815134346485138e-02 6.010816991329193115e-02 -1.823466718196868896e-01 -1.266438979655504227e-02 -1.059480831027030945e-01 -2.792901396751403809e-01 2.626010179519653320e-01 -2.088005244731903076e-01
1.944251805543899536e-01 2.571045188233256340e-03 1.689713597297668457e-01 3.028754293918609619e-01 -8.648508787155151367e-02 -1.644352972507476807e-01 4.523569718003273010e-02 -2.144035324454307556e-02 -9.611783176660537720e-02 1.424627602100372314e-01 -3.164719045162200928e-01 -1.890354007482528687e-01 -1.517822742462158203e-01 6.011001765727996826e-02 -3.153183162212371826e-01 -3.172443211078643799e-01 1.621602177619934082e-01 3.967638313770294189e-02 -3.968821167945861816e-01 -1.359200850129127502e-02 1.862963587045669556e-01 -3.783887624740600586e-02 1.082622408866882324e-01 1.416076812893152237e-02 1.359766423702239990e-01 2.022910267114639282e-01 -9.474088996648788452e-02 1.231834292411804199e-01 -2.398207485675811768e-01 1.238893046975135803e-01 -1.243622601032257080e-01 -8.496713638305664062e-02
3.646354749798774719e-02 -2.749598622322082520e-01 1.012157797813415527e-01 2.974210083484649658e-01 -1.985826529562473297e-02 -9.236605465412139893e-02 3.121275603771209717e-01 6.550920754671096802e-02 5.134029686450958252e-02 1.707451492547988892e-01 -1.835831105709075928e-01 -3.950303792953491211e-02 -2.925869226455688477e-01 1.159905735403299332e-02 -4.382576942443847656e-01 -5.360365286469459534e-02 6.231478974223136902e-02 6.485479325056076050e-02 2.233418263494968414e-02 -4.103524610400199890e-02 -1.331532895565032959e-01 2.532478272914886475e-01 1.750024855136871338e-01 1.021710708737373352e-01 -8.635210245847702026e-02 -3.146987855434417725e-01 2.736547589302062988e-01 2.619508467614650726e-02 -2.253951691091060638e-02 -1.853811591863632202e-01 9.951804578304290771e-02 -7.707612216472625732e-02
-9.908027201890945435e-02 5.527021363377571106e-02 3.394835069775581360e-02 3.847552835941314697e-01 -2.781710922718048096e-01 -1.380837559700012207e-01 -7.349891960620880127e-02 -8.493733406066894531e-02 1.896894723176956177e-01 1.644099354743957520e-01 -2.164502292871475220e-01 -7.263531535863876343e-02 -1.663685142993927002e-01 1.816171407699584961e-02 -1.376840323209762573e-01 1.653151065111160278e-01 2.609890699386596680e-01 -3.852164745330810547e-01 -2.133596390485763550e-01 1.170890405774116516e-02 1.099426299333572388e-01 3.044650256633758545e-01 -2.164930403232574463e-01 4.665986075997352600e-02 -2.113007456064224243e-01 -1.136189922690391541e-01 -1.875739991664886475e-01 4.462600126862525940e-02 -3.933254629373550415e-02 1.245810762047767639e-01 -1.039870977401733398e-01 2.881349995732307434e-02
1.302423775196075439e-01 -3.473101854324340820e-01 -1.845197528600692749e-01 2.323058694601058960e-01 -8.952570706605911255e-02 -3.616922497749328613e-01 9.491249173879623413e-02 -2.295344322919845581e-01 1.762881428003311157e-01 1.973203271627426147e-01 -2.724362909793853760e-01 -2.875310927629470825e-02 1.314033269882202148e-01 2.250609695911407471e-01 -1.169720888137817383e-01 1.376305371522903442e-01 -3.426570817828178406e-02 2.129194885492324829e-02 -4.616262018680572510e-02 4.679258167743682861e-02 -8.430106192827224731e-02 1.093722507357597351e-01 -7.805092632770538330e-02 3.432157039642333984e-01 -1.743128597736358643e-01 2.725561894476413727e-02 -1.727906055748462677e-02 -1.659020548686385155e-03 -1.355208009481430054e-01 1.795560866594314575e-01 2.521329522132873535e-01 -1.837145090103149414e-01
-1.917004883289337158e-01 -9.291266649961471558e-02 4.112373888492584229e-01 3.190933763980865479e-01 2.627607621252536774e-02 -2.863455191254615784e-02 1.068745031952857971e-01 1.062134131789207458e-01 2.731821872293949127e-02 1.542505323886871338e-01 -2.078321874141693115e-01 -1.976893991231918335e-01 5.527531728148460388e-02 1.108292490243911743e-01 -2.668651342391967773e-01 1.113220080733299255e-01 1.562316268682479858e-01 3.455727100372314453e-01 -8.738973736763000488e-02 1.804683059453964233e-01 3.068155795335769653e-02 1.247206777334213257e-01 -1.316357776522636414e-02 -1.335622929036617279e-02 -1.059544011950492859e-01 -3.357922434806823730e-01 -2.555577754974365234e-01 2.253165468573570251e-02 -7.309239357709884644e-02 -2.228850424289703369e-01 4.449326917529106140e-02 7.760025560855865479e-02
1.351597011089324951e-01 -3.621738031506538391e-02 -1.503036469221115112e-01 2.662188708782196045e-01 -1.809855401515960693e-01 1.014179810881614685e-01 1.530940830707550049e-01 -2.869564294815063477e-01 1.763963997364044189e-01 2.294562906026840210e-01 -1.716588884592056274e-01 -4.661776423454284668e-01 -1.024434417486190796e-01 3.033064305782318115e-01 -1.010618079453706741e-02 1.391178965568542480e-01 -2.428073901683092117e-03 2.487698197364807129e-01 -2.344312369823455811e-01 -1.272754222154617310e-01 3.577829152345657349e-02 1.158606186509132385e-01 6.663911044597625732e-02 -1.762371361255645752e-01 1.049431785941123962e-01 -3.643212467432022095e-02 -1.194693148136138916e-01 -9.920831769704818726e-02 2.714386768639087677e-02 -2.187371850013732910e-01 6.444379221647977829e-03 -1.315313875675201416e-01
5.008272826671600342e-02 -1.142937690019607544e-01 -1.651027500629425049e-01 2.260580211877822876e-01 -2.805329561233520508e-01 -1.449825614690780640e-02 1.779768019914627075e-01 -2.451525926589965820e-01 2.692637443542480469e-01 1.301711201667785645e-01 -5.825150012969970703e-02 -3.702670037746429443e-01 -1.902206428349018097e-02 2.120732665061950684e-01 -1.550583094358444214e-01 -5.441254004836082458e-03 -6.903436779975891113e-02 1.699078530073165894e-01 -2.624631226062774658e-01 -2.029947042465209961e-01 -7.920681685209274292e-02 1.274852305650711060e-01 -1.183081343770027161e-01 -1.386954784393310547e-01 -2.023229598999023438e-01 -1.326776146888732910e-01 9.981583058834075928e-02 -1.900766044855117798e-01 1.377327740192413330e-01 -3.174534440040588379e-01 -7.469433546066284180e-02 -8.118423819541931152e-02
1.703857183456420898e-01 -8.274725079536437988e-02 1.459306776523590088e-01 3.314642310142517090e-01 -5.012153834104537964e-02 -3.691236972808837891e-01 -1.734640747308731079e-01 -2.366024255752563477e-01 2.080533057451248169e-01 6.979066878557205200e-02 -6.670648697763681412e-03 -2.704271078109741211e-01 -1.375052034854888916e-01 -4.074864834547042847e-02 -3.007655441761016846e-01 1.033124327659606934e-01 1.046310961246490479e-01 1.117867603898048401e-02 -3.146887123584747314e-01 1.494815200567245483e-01 1.235532760620117188e-01 -1.470455676317214966e-01 1.544652730226516724e-01 -4.161606356501579285e-02 1.128975525498390198e-01 8.803187310695648193e-02 -1.770967543125152588e-01 -1.824814528226852417e-01 -1.449309438467025757e-01 2.104042470455169678e-01 3.590580821037292480e-02 -1.357963085174560547e-01
3.298166692256927490e-01 1.688774973154067993e-01 2.065664716064929962e-02 3.590568602085113525e-01 -1.523292064666748047e-01 -1.956507265567779541e-01 2.444970654323697090e-03 -3.623967617750167847e-02 -6.349827349185943604e-02 5.978351086378097534e-02 -2.979370951652526855e-01 -2.679406404495239258e-01 -1.349489837884902954e-01 2.222896553575992584e-02 -2.700198888778686523e-01 -5.127448588609695435e-02 -5.014543607831001282e-02 -2.975846230983734131e-01 -2.779617905616760254e-01 -1.006178259849548340e-01 1.535051316022872925e-01 -1.022442504763603210e-01 -4.542936570942401886e-03 -3.960116300731897354e-03 8.177867531776428223e-02 1.397984772920608521e-01 1.598168164491653442e-01 6.395643204450607300e-02 -2.512321174144744873e-01 -3.597815707325935364e-02 2.550660818815231323e-02 -2.733172774314880371e-01
1.476671695709228516e-01 -1.073810234665870667e-01 6.033351272344589233e-02 4.329512119293212891e-01 -3.800805509090423584e-01 2.063981592655181885e-01 -7.195337861776351929e-02 -1.285907328128814697e-01 -1.353558897972106934e-01 1.024154126644134521e-01 -1.716828942298889160e-01 -2.795293033123016357e-01 1.064074784517288208e-01 1.985028572380542755e-02 -1.635760664939880371e-01 4.289055615663528442e-02 5.108470842242240906e-02 2.006212472915649414e-01 -5.737613886594772339e-02 2.372760772705078125e-01 3.807136323302984238e-03 7.365206629037857056e-02 -2.058679014444351196e-01 -1.291937381029129028e-01 -5.181597545742988586e-02 4.078547954559326172e-01 5.488036572933197021e-02 1.746927797794342041e-01 -4.785399138927459717e-02 -1.060646474361419678e-01 5.705115199089050293e-02 6.124422699213027954e-02
2.517811357975006104e-01 -3.258527722209692001e-03 2.349776029586791992e-01 2.277682535350322723e-02 -1.716168075799942017e-01 -3.154754266142845154e-02 1.988008767366409302e-01 -1.302404552698135376e-01 -1.684388518333435059e-01 4.631840810179710388e-02 -3.227528333663940430e-01 -2.196951508522033691e-01 -7.545524835586547852e-02 -2.274445742368698120e-01 -5.031076669692993164e-01 1.676911674439907074e-02 9.421042352914810181e-02 1.603955775499343872e-01 -2.470691651105880737e-01 4.000431671738624573e-02 4.662030260078608990e-04 3.106510266661643982e-03 -2.075204402208328247e-01 -5.564361810684204102e-02 1.210935413837432861e-03 1.602374166250228882e-01 4.423303902149200439e-02 1.483100205659866333e-01 -2.519078850746154785e-01 1.542694121599197388e-01 1.259968895465135574e-02 -1.403314918279647827e-01
2.518580555915832520e-01 2.323867566883563995e-02 1.860824078321456909e-01 4.719521105289459229e-01 -1.429748535156250000e-01 -2.326038330793380737e-01 1.830066293478012085e-01 5.180408805608749390e-02 5.677308887243270874e-02 6.851800531148910522e-02 -1.774936467409133911e-01 -1.760309487581253052e-01 -2.317656278610229492e-01 -1.561478525400161743e-01 -3.370789289474487305e-01 -2.105530798435211182e-01 1.657244563102722168e-02 -4.927540197968482971e-02 -3.351301550865173340e-01 -3.234262764453887939e-02 -1.124610677361488342e-01 -1.334665268659591675e-01 3.244551643729209900e-02 9.356636554002761841e-03 2.357787080109119415e-02 1.465081423521041870e-01 -3.264971077442169189e-02 1.498695015907287598e-01 -2.353653311729431152e-01 1.714503392577171326e-02 6.751029193401336670e-02 -8.956325054168701172e-02
9.497240930795669556e-02 -7.361784577369689941e-02 1.012153923511505127e-01 2.486655861139297485e-01 -9.944480657577514648e-02 -1.361706703901290894e-01 -5.403033271431922913e-02 1.208257973194122314e-01 -7.486514747142791748e-02 -1.508275698870420456e-02 -4.118847250938415527e-01 -1.572710424661636353e-01 -2.264379858970642090e-01 5.414858832955360413e-02 -3.437755107879638672e-01 1.404349599033594131e-02 4.884856045246124268e-01 9.015867114067077637e-02 -1.432236284017562866e-01 -4.228416364639997482e-03 -1.198485791683197021e-01 1.403325609862804413e-02 2.619363740086555481e-02 -2.411372214555740356e-01 1.738028973340988159e-01 3.268288914114236832e-03 -6.377927213907241821e-02 1.269278824329376221e-01 -1.041545420885086060e-01 -5.553577095270156860e-02 2.513656392693519592e-02 -2.984938919544219971e-01
1.245379447937011719e-01 1.546696126461029053e-01 -1.215433608740568161e-02 3.482609987258911133e-01 -4.107232671231031418e-03 -3.474285304546356201e-01 8.345486223697662354e-02 6.724978238344192505e-02 8.757788687944412231e-02 2.407499253749847412e-01 -8.515587449073791504e-02 -3.820465803146362305e-01 4.616637900471687317e-02 1.066978573799133301e-01 -3.344476521015167236e-01 -4.836561903357505798e-02 1.749102473258972168e-01 1.434852275997400284e-02 -3.124177157878875732e-01 -5.832555145025253296e-02 9.958510845899581909e-02 -8.896305412054061890e-02 -1.377851068973541260e-01 2.075598686933517456e-01 1.791434139013290405e-01 6.778391450643539429e-02 8.320865035057067871e-02 -7.347830384969711304e-02 -6.653604656457901001e-02 1.394607424736022949e-01 1.394971311092376709e-01 -2.373233288526535034e-01
2.545911818742752075e-02 4.861881211400032043e-02 1.153038218617439270e-01 2.645369768142700195e-01 -7.474520057439804077e-02 -4.084985330700874329e-02 -3.656207025051116943e-01 -2.603805437684059143e-02 1.178596094250679016e-01 1.199512928724288940e-01 -2.999249696731567383e-01 -4.214893877506256104e-01 -1.653741598129272461e-01 -4.874091595411300659e-02 3.960605710744857788e-03 3.373375535011291504e-02 -8.480177074670791626e-02 3.155101239681243896e-01 -2.675401568412780762e-01 -8.865417540073394775e-02 -1.319157425314188004e-02 -1.092645004391670227e-01 -1.165323033928871155e-01 9.604169428348541260e-02 -2.678950428962707520e-01 1.678403764963150024e-01 -1.602120399475097656e-01 1.584601998329162598e-01 -1.120856553316116333e-01 4.445888847112655640e-02 -4.675658792257308960e-02 2.383326888084411621e-01
1.355507702101022005e-04 -3.373098671436309814e-01 2.496843338012695312e-01 2.081508785486221313e-01 -2.197302132844924927e-01 7.765549421310424805e-02 -1.664064973592758179e-01 -8.275494724512100220e-02 2.606798410415649414e-01 2.901706397533416748e-01 -2.381322681903839111e-01 -1.368545461446046829e-02 8.210932463407516479e-02 8.870932459831237793e-02 -2.828956544399261475e-01 -9.125688672065734863e-02 -1.361210793256759644e-01 -2.444649636745452881e-01 -1.261375695466995239e-01 1.247383654117584229e-01 -1.479718089103698730e-02 2.501370012760162354e-01 -3.221852779388427734e-01 1.534419413655996323e-02 1.041862443089485168e-01 1.033718064427375793e-01 -2.277473174035549164e-02 -9.599941968917846680e-02 5.051008611917495728e-02 -5.937451124191284180e-02 -2.391437441110610962e-01 -9.249501675367355347e-02
5.193846300244331360e-02 1.717785187065601349e-02 1.556034535169601440e-01 2.830401360988616943e-01 -7.155032828450202942e-03 -2.169481366872787476e-01 1.651697456836700439e-01 6.235627084970474243e-02 4.037657007575035095e-02 1.466046720743179321e-01 -3.600585088133811951e-02 -3.373495340347290039e-01 -2.202626466751098633e-01 1.580852717161178589e-01 -3.885707855224609375e-01 -1.071930825710296631e-01 -1.006356552243232727e-01 6.611308455467224121e-02 -4.376913607120513916e-01 1.773618310689926147e-01 -6.030958890914916992e-02 6.341398507356643677e-02 -7.187707722187042236e-02 1.912173628807067871e-01 1.054348498582839966e-01 3.309328109025955200e-02 2.334783822298049927e-01 9.166163206100463867e-02 -2.819226123392581940e-02 1.873813718557357788e-01 2.045622467994689941e-01 -1.977957971394062042e-02
6.319932639598846436e-02 -2.336708605289459229e-01 9.062125533819198608e-02 3.463415205478668213e-01 -2.069000303745269775e-01 9.024567157030105591e-02 -2.763182520866394043e-01 -1.323756277561187744e-01 1.076226979494094849e-01 1.915964633226394653e-01 -1.886299699544906616e-01 -1.528101116418838501e-01 1.847217977046966553e-01 6.171600893139839172e-02 -3.215731382369995117e-01 1.115703880786895752e-01 -1.866131573915481567e-01 5.087821185588836670e-02 -1.556189060211181641e-01 8.618044108152389526e-02 2.151416242122650146e-01 7.348476350307464600e-02 -1.411563307046890259e-01 -1.312053948640823364e-01 -4.421744868159294128e-02 3.743612766265869141e-01 1.325463354587554932e-01 1.972394436597824097e-01 1.206098347902297974e-01 -5.414223670959472656e-02 1.829329878091812134e-01 7.449455442838370800e-04
-2.327862381935119629e-01 -1.070360690355300903e-01 1.501028090715408325e-01 3.974955156445503235e-02 -1.683862209320068359e-01 -1.392759382724761963e-01 -2.606170475482940674e-01 8.459765464067459106e-02 8.953110873699188232e-02 1.374595016241073608e-01 -2.486060261726379395e-01 -2.014790773391723633e-01 -4.566310346126556396e-02 7.505416870117187500e-02 -2.170603722333908081e-01 -1.073765680193901062e-01 3.189209699630737305e-01 2.386904805898666382e-01 -1.149846017360687256e-01 -1.190845388919115067e-02 -7.586980611085891724e-02 3.311742469668388367e-02 -2.368058115243911743e-01 8.779024332761764526e-02 2.040919363498687744e-01 -1.752712279558181763e-01 1.530260033905506134e-02 1.054405327886343002e-02 -3.161911070346832275e-01 -3.422210514545440674e-01 1.492460221052169800e-01 -1.922785639762878418e-01
1.071451511234045029e-02 1.417914330959320068e-01 4.618489742279052734e-02 3.324219286441802979e-01 -2.105971127748489380e-01 -1.103806793689727783e-01 2.477023005485534668e-02 -6.716007739305496216e-02 3.420175611972808838e-02 -2.154646627604961395e-02 -3.543528914451599121e-01 -1.872339397668838501e-01 5.232777819037437439e-02 -1.469236761331558228e-01 -3.276452720165252686e-01 5.377458408474922180e-03 1.176170706748962402e-01 2.577681541442871094e-01 6.477469205856323242e-02 1.135437339544296265e-01 2.770268730819225311e-02 3.034824430942535400e-01 4.024420678615570068e-02 -3.341095447540283203e-01 -4.824103787541389465e-02 1.988575905561447144e-01 6.025106459856033325e-02 7.787775248289108276e-02 -6.275045871734619141e-02 -2.320619225502014160e-01 3.042778074741363525e-01 7.807870209217071533e-02
-5.850732699036598206e-02 -2.750858962535858154e-01 9.045195765793323517e-03 1.131506189703941345e-01 2.502840943634510040e-02 -1.673982106149196625e-02 8.247238397598266602e-02 -3.840274810791015625e-01 2.596680521965026855e-01 3.313056826591491699e-01 -1.579525321722030640e-01 -7.451599091291427612e-02 -2.817842960357666016e-01 -7.406794279813766479e-02 -1.227493211627006531e-01 2.232768386602401733e-01 -9.984922409057617188e-02 -5.640463158488273621e-02 -3.344305157661437988e-01 1.226278021931648254e-02 -8.039690554141998291e-02 1.389511078596115112e-01 8.596554398536682129e-02 2.231325767934322357e-02 -7.315394282341003418e-02 8.179358392953872681e-02 3.023397922515869141e-02 1.153875663876533508e-01 3.530548512935638428e-01 -1.225224435329437256e-01 6.157504394650459290e-02 -2.584717869758605957e-01
-7.229495048522949219e-02 -2.552700936794281006e-01 -9.328874945640563965e-02 9.581854194402694702e-02 1.943086832761764526e-01 -1.657951921224594116e-01 -1.289881318807601929e-01 -2.572544515132904053e-01 1.229788064956665039e-01 2.341077029705047607e-01 -2.339461892843246460e-01 -4.744314774870872498e-02 2.474264986813068390e-02 4.376019239425659180e-01 -1.557375341653823853e-01 1.822488456964492798e-01 -1.514866352081298828e-01 5.442276597023010254e-02 -2.713764011859893799e-01 1.057217014022171497e-03 -4.938450083136558533e-02 1.260357201099395752e-01 -5.769288539886474609e-02 1.485977321863174438e-01 -2.489284127950668335e-01 -3.606277704238891602e-02 8.982710540294647217e-02 1.358651518821716309e-01 1.352760642766952515e-01 1.650560945272445679e-01 1.299525797367095947e-01 -3.027569949626922607e-01
-2.903549931943416595e-02 -8.846361935138702393e-02 2.817547321319580078e-01 1.055255681276321411e-01 -1.364518105983734131e-01 -1.413823813199996948e-01 2.194420695304870605e-01 4.461323842406272888e-02 6.016824394464492798e-02 2.167681902647018433e-01 -2.785443365573883057e-01 -1.275126636028289795e-01 -3.326853215694427490e-01 1.649275869131088257e-01 -3.049907684326171875e-01 -1.918557435274124146e-01 -8.951865881681442261e-02 -1.358117628842592239e-02 -3.838402777910232544e-02 -1.369143128395080566e-01 3.114248625934123993e-02 -2.524316497147083282e-02 6.620829552412033081e-02 1.386650605127215385e-03 1.136545166373252869e-01 -1.940228343009948730e-01 9.262356162071228027e-02 -8.561599999666213989e-03 -3.783563673496246338e-01 -6.400964409112930298e-02 2.414492666721343994e-01 -3.173647522926330566e-01
-1.562495231628417969e-01 -1.459603905677795410e-01 1.469466090202331543e-01 2.313695251941680908e-01 -1.770761795341968536e-02 -8.605788648128509521e-02 1.491276472806930542e-01 -3.785715699195861816e-01 -4.338026046752929688e-02 3.090131580829620361e-01 -3.645883500576019287e-01 -9.045352041721343994e-02 -2.319535613059997559e-01 -2.027626633644104004e-01 8.718818426132202148e-02 -8.728215098381042480e-02 1.777531206607818604e-02 3.625778481364250183e-04 -2.046498209238052368e-01 1.461007148027420044e-01 5.083109065890312195e-02 1.739462912082672119e-01 -1.085203886032104492e-01 4.486938938498497009e-02 3.390794992446899414e-02 -1.234089434146881104e-01 5.704507697373628616e-03 -1.157645285129547119e-01 2.113973349332809448e-01 1.820917725563049316e-01 2.396502047777175903e-01 -2.863610982894897461e-01
1.916365325450897217e-02 1.059049740433692932e-01 2.127225100994110107e-01 3.276392519474029541e-01 -9.598531574010848999e-02 5.523936823010444641e-02 -3.593564406037330627e-02 1.304449588060379028e-01 5.804022029042243958e-02 3.584168106317520142e-02 -3.546902239322662354e-01 -1.825736463069915771e-01 -7.985225319862365723e-02 -1.958776265382766724e-01 -4.944655299186706543e-01 -1.130565479397773743e-01 -3.521847724914550781e-02 3.380337953567504883e-01 -1.361749470233917236e-01 -9.607620537281036377e-02 6.620018184185028076e-02 -1.087420340627431870e-02 1.768109574913978577e-02 -9.247224032878875732e-02 -2.998719736933708191e-02 2.412046343088150024e-01 -1.610675454139709473e-01 1.380555331707000732e-01 -1.706324219703674316e-01 1.177779063582420349e-01 3.351671248674392700e-02 -1.859987229108810425e-01
1.082857772707939148e-01 2.218275330960750580e-03 1.593625992536544800e-01 3.849380314350128174e-01 -2.781621515750885010e-01 -2.336687743663787842e-01 -4.415805637836456299e-02 1.464319694787263870e-02 -2.252800948917865753e-02 7.225698977708816528e-02 -4.191334843635559082e-01 -2.335718870162963867e-01 1.107015237212181091e-01 1.442944854497909546e-01 -2.001989185810089111e-01 1.312023848295211792e-01 2.476557902991771698e-02 1.369684189558029175e-01 7.411522418260574341e-02 -5.632264167070388794e-02 9.615569561719894409e-02 -4.106386378407478333e-02 -1.619128137826919556e-01 1.618940234184265137e-01 -6.130871176719665527e-02 -1.252647489309310913e-02 -1.612996309995651245e-01 2.327654212713241577e-01 -1.759415417909622192e-01 1.699284613132476807e-01 -3.339325785636901855e-01 -8.589276671409606934e-02
1.224960163235664368e-01 -3.629412949085235596e-01 2.056507393717765808e-02 1.881374120712280273e-01 6.977199018001556396e-02 -7.425960153341293335e-02 -1.161586493253707886e-01 -9.916829317808151245e-02 3.017335757613182068e-02 4.699320532381534576e-03 -9.923915565013885498e-02 -4.090637564659118652e-01 -1.148408353328704834e-01 1.759788393974304199e-01 -5.731957033276557922e-03 -1.442075818777084351e-01 -5.717324465513229370e-02 2.284899353981018066e-01 -3.161512315273284912e-01 -8.111220598220825195e-02 1.721226423978805542e-01 3.805403709411621094e-01 -7.026410102844238281e-02 6.527111679315567017e-02 9.294685721397399902e-02 5.210153758525848389e-02 2.481504827737808228e-01 -2.005281150341033936e-01 -1.366151720285415649e-01 -1.751602739095687866e-01 1.670941412448883057e-01 -6.774419546127319336e-02
-2.720587253570556641e-01 -4.670716822147369385e-02 1.621542572975158691e-01 1.936952024698257446e-01 4.350055754184722900e-02 7.376237958669662476e-02 -1.084687039256095886e-01 -2.436312101781368256e-02 3.508714735507965088e-01 1.413173377513885498e-01 -2.340243011713027954e-01 -2.058511972427368164e-01 -4.131280183792114258e-01 -5.861193686723709106e-02 -3.925922513008117676e-01 1.806722953915596008e-02 1.058836057782173157e-01 -1.327478792518377304e-03 1.022309362888336182e-01 1.208557561039924622e-01 4.022400975227355957e-01 1.414274275302886963e-01 -7.807595282793045044e-02 4.955525510013103485e-03 -1.932544633746147156e-02 5.413971375674009323e-03 -1.786932498216629028e-01 2.751591987907886505e-02 1.395292580127716064e-02 2.759924158453941345e-02 3.852325677871704102e-02 -1.085756942629814148e-01
1.539344340562820435e-01 -1.163407489657402039e-01 1.038609370589256287e-01 9.450194239616394043e-02 -2.565777301788330078e-01 -3.533547371625900269e-02 -2.604061365127563477e-01 1.515269726514816284e-01 1.351113151758909225e-02 2.062831446528434753e-02 -5.211015939712524414e-01 -2.564014196395874023e-01 -1.936728656291961670e-01 1.698568612337112427e-01 -1.478534936904907227e-01 2.788960039615631104e-01 1.559956073760986328e-01 -3.448262065649032593e-02 -1.271315943449735641e-02 2.633562982082366943e-01 -1.968849217519164085e-03 -8.014909923076629639e-03 -7.109567057341337204e-03 -9.316530823707580566e-02 -3.180672600865364075e-02 1.526902057230472565e-02 -2.214705646038055420e-01 1.045047342777252197e-01 -6.976717710494995117e-02 -9.738674759864807129e-02 2.121970951557159424e-01 -2.384601086378097534e-01
1.223775967955589294e-01 -2.117047011852264404e-01 3.994456306099891663e-02 2.702777683734893799e-01 -1.681338101625442505e-01 -6.284146010875701904e-02 -1.422988623380661011e-01 -1.278282981365919113e-02 2.874853909015655518e-01 -2.062377482652664185e-01 -3.091246783733367920e-01 -3.018290102481842041e-01 -8.563125133514404297e-02 1.885432898998260498e-01 -6.597737222909927368e-02 5.731817334890365601e-02 1.361050456762313843e-01 2.366928458213806152e-01 7.226692046970129013e-03 3.311114013195037842e-01 -2.696356177330017090e-01 2.316246479749679565e-01 6.869632750749588013e-02 6.281689554452896118e-02 4.471740871667861938e-02 -5.495231598615646362e-02 -1.035593971610069275e-01 1.373102664947509766e-01 1.446462869644165039e-01 1.872954815626144409e-01 1.710696220397949219e-01 -1.070038303732872009e-01
-3.096439242362976074e-01 -4.621256142854690552e-02 3.193556144833564758e-02 2.169016897678375244e-01 -9.477289021015167236e-02 -1.130253747105598450e-01 9.020230174064636230e-02 -2.600442171096801758e-01 2.580140829086303711e-01 1.925961375236511230e-01 -2.636596560478210449e-01 -4.019918739795684814e-01 5.874695628881454468e-02 1.350503861904144287e-01 -1.703101545572280884e-01 1.705028861761093140e-01 -1.468452513217926025e-01 6.008880957961082458e-02 1.128233596682548523e-01 -1.691790819168090820e-01 -1.236789673566818237e-01 2.048143446445465088e-01 2.761590778827667236e-01 -2.279282510280609131e-01 -6.630071997642517090e-02 5.290532112121582031e-02 -4.478624835610389709e-02 -1.205517947673797607e-01 -1.287587434053421021e-01 -2.609873656183481216e-03 2.225880920886993408e-01 -2.818136243149638176e-03
1.157239601016044617e-01 -2.185328304767608643e-01 -7.593956589698791504e-02 4.056195914745330811e-01 3.438703715801239014e-02 1.182934828102588654e-02 3.305138275027275085e-02 -1.823655813932418823e-01 2.960779368877410889e-01 3.746262788772583008e-01 -9.229604899883270264e-02 -2.903616726398468018e-01 1.362678110599517822e-01 -1.064980551600456238e-01 -3.333341479301452637e-01 -8.249776065349578857e-02 1.413541287183761597e-01 -5.352078005671501160e-02 -4.668854176998138428e-02 -3.657776117324829102e-02 -6.409444659948348999e-02 2.707000374794006348e-01 4.177299793809652328e-03 -1.421399265527725220e-01 1.375711411237716675e-01 -9.900785237550735474e-02 1.517875790596008301e-01 -2.106390148401260376e-01 -1.995794028043746948e-01 1.376491505652666092e-02 1.159115601330995560e-02 6.291359663009643555e-02
9.681950509548187256e-02 -2.760617733001708984e-01 1.771325170993804932e-01 9.445357322692871094e-02 -6.740466505289077759e-02 -1.462345421314239502e-01 -1.018748730421066284e-01 1.428702324628829956e-01 -4.194924607872962952e-02 -1.340360101312398911e-02 -3.360949158668518066e-01 -1.260659545660018921e-01 -2.481118887662887573e-01 -9.407781064510345459e-02 -5.184422135353088379e-01 -3.678058832883834839e-02 4.379925727844238281e-01 7.200000435113906860e-02 -1.187410801649093628e-01 -1.417136192321777344e-01 -5.999324843287467957e-02 1.632789820432662964e-01 4.498396441340446472e-02 -2.057489007711410522e-02 7.734436541795730591e-02 6.203863397240638733e-02 -6.831140071153640747e-02 2.390016615390777588e-02 -8.369606733322143555e-02 -1.307777315378189087e-01 -5.104279145598411560e-02 -2.009267061948776245e-01
-1.353404074907302856e-01 -7.933980226516723633e-02 1.201993376016616821e-01 4.344404041767120361e-01 -4.522338509559631348e-01 6.414798647165298462e-02 -1.689211279153823853e-01 -2.726151235401630402e-02 -6.906469352543354034e-03 1.645489931106567383e-01 -3.213045895099639893e-01 -4.263526946306228638e-02 1.226317808032035828e-01 -2.726174518465995789e-02 -1.988451629877090454e-01 -1.082023903727531433e-01 1.015354096889495850e-01 9.638595581054687500e-02 -9.415181726217269897e-02 1.359017938375473022e-01 5.384594202041625977e-02 1.559164375066757202e-01 -1.590333133935928345e-01 -6.476358324289321899e-02 1.951113194227218628e-01 1.776108145713806152e-01 1.689375378191471100e-02 1.085750982165336609e-01 -2.241228073835372925e-01 5.665573105216026306e-02 -3.095702528953552246e-01 2.225350402295589447e-02
1.572154462337493896e-01 9.629050642251968384e-02 1.627725511789321899e-01 4.684423506259918213e-01 -1.849556118249893188e-01 -5.579659715294837952e-02 -4.294460266828536987e-02 6.098917499184608459e-02 -1.657825261354446411e-01 1.563300788402557373e-01 -3.047890961170196533e-01 -1.411104649305343628e-01 2.618663609027862549e-01 1.464811116456985474e-01 -1.165611669421195984e-01 -7.229032367467880249e-02 6.951853632926940918e-02 2.992033660411834717e-01 -1.485195904970169067e-01 -1.076688915491104126e-01 1.983611285686492920e-01 4.714871942996978760e-02 -2.762944996356964111e-02 -1.233262103050947189e-02 5.304818227887153625e-02 1.876904368400573730e-01 -1.694187074899673462e-01 2.586887478828430176e-01 -2.601338736712932587e-02 3.837174177169799805e-02 -7.388240098953247070e-02 -3.030743002891540527e-01
1.962831616401672363e-01 -1.118379086256027222e-01 1.329861283302307129e-01 -1.566485129296779633e-02 -1.876522898674011230e-01 -1.411150246858596802e-01 -3.249822556972503662e-01 -8.564648777246475220e-02 7.155682146549224854e-02 2.980299890041351318e-01 -2.915534973144531250e-01 -2.086719423532485962e-01 -6.555188447237014771e-02 2.197740525007247925e-01 -1.291227042675018311e-01 1.479290276765823364e-01 2.638894617557525635e-01 1.495344191789627075e-01 -2.625390589237213135e-01 -4.243058711290359497e-02 -3.543084561824798584e-01 7.554216682910919189e-02 3.160006925463676453e-02 -1.075078472495079041e-01 -4.073028685525059700e-04 9.398891031742095947e-02 -1.746440827846527100e-01 2.320450544357299805e-02 -1.259623169898986816e-01 -1.525152027606964111e-01 1.509448885917663574e-01 -2.025043815374374390e-01
1.190354526042938232e-01 -3.107961714267730713e-01 5.837169010192155838e-03 1.696164011955261230e-01 -1.609345823526382446e-01 5.445456504821777344e-02 -1.774932295083999634e-01 2.319571077823638916e-01 -5.547725781798362732e-02 5.379924178123474121e-02 -1.551867425441741943e-01 -3.543713092803955078e-01 -1.880585104227066040e-01 -1.500729918479919434e-01 -1.755836606025695801e-01 -8.605610579252243042e-02 3.567659296095371246e-03 9.792163968086242676e-02 -4.427255392074584961e-01 -2.131743878126144409e-01 2.203300893306732178e-01 1.419603638350963593e-02 -9.337576478719711304e-02 2.224562019109725952e-01 3.519352898001670837e-02 -1.704389750957489014e-01 -2.426785416901111603e-02 1.679127514362335205e-01 -2.257018983364105225e-01 -6.453948467969894409e-02 2.731897309422492981e-02 -1.468810588121414185e-01
1.693895161151885986e-01 -1.137906908988952637e-01 4.244759380817413330e-01 2.113744765520095825e-01 4.513357207179069519e-02 1.407971084117889404e-01 7.334009557962417603e-02 -1.286506950855255127e-01 1.747672259807586670e-01 1.994683295488357544e-01 -2.960261106491088867e-01 -3.748740851879119873e-01 -1.128564178943634033e-01 -5.734086781740188599e-02 -2.321975082159042358e-01 -4.378802329301834106e-02 4.448247700929641724e-02 5.516752228140830994e-02 9.847785532474517822e-02 -1.295102089643478394e-01 -4.336635395884513855e-02 1.784085184335708618e-01 -1.284003853797912598e-01 3.131452482193708420e-03 2.557967007160186768e-01 -2.055319249629974365e-01 5.794356763362884521e-02 -2.297673821449279785e-01 -1.897197961807250977e-01 -2.096964605152606964e-02 1.712337434291839600e-01 8.988157659769058228e-02
4.931273311376571655e-02 -2.609663605690002441e-01 2.012287676334381104e-01 4.816788434982299805e-01 2.673272415995597839e-02 1.792989298701286316e-02 -2.492518275976181030e-01 -1.456715911626815796e-01 6.294379383325576782e-02 8.737993775866925716e-04 -2.335157096385955811e-01 -3.107437491416931152e-01 -9.339627623558044434e-02 4.137332141399383545e-01 4.180485755205154419e-02 -1.412561982870101929e-01 5.319160595536231995e-02 -6.966964155435562134e-02 -1.604373157024383545e-01 9.839753806591033936e-02 -1.011219993233680725e-01 -1.059668734669685364e-01 4.495964944362640381e-02 -1.248321160674095154e-01 -5.251241847872734070e-02 4.808963276445865631e-03 5.009029805660247803e-02 -2.498557120561599731e-01 -9.256223589181900024e-02 2.351398915052413940e-01 4.519854485988616943e-02 1.174461841583251953e-02
-5.657779797911643982e-02 -1.357211470603942871e-01 1.744662076234817505e-01 3.315523862838745117e-01 -1.154246702790260315e-01 1.364015880972146988e-02 9.636726230382919312e-02 -2.305520027875900269e-01 -3.122929856181144714e-02 -6.289224838837981224e-04 -3.170631527900695801e-01 -3.057462573051452637e-01 -1.082578673958778381e-02 -3.453496992588043213e-01 -3.750773072242736816e-01 9.881446510553359985e-02 -1.127055734395980835e-01 9.700680524110794067e-02 -2.254574745893478394e-01 1.070963442325592041e-01 8.512348681688308716e-02 -9.505155682563781738e-02 -5.702269822359085083e-02 -1.817812323570251465e-01 -1.992318779230117798e-01 6.630304455757141113e-02 8.422437310218811035e-02 1.898615658283233643e-01 -1.582553423941135406e-02 -1.339621543884277344e-01 2.309839576482772827e-01 3.842307627201080322e-02
2.122645080089569092e-02 -3.921979069709777832e-01 9.431049972772598267e-02 4.140680283308029175e-02 1.566427946090698242e-02 -2.739742398262023926e-01 1.824040152132511139e-02 4.219627380371093750e-02 7.561075687408447266e-02 -1.125683113932609558e-01 -1.216274276375770569e-01 -1.491556167602539062e-01 -3.117636442184448242e-01 2.006281465291976929e-01 -3.071618080139160156e-01 2.214666455984115601e-01 3.037301599979400635e-01 -4.864941164851188660e-02 -2.244754880666732788e-01 1.076710447669029236e-01 5.000239610671997070e-02 1.005516275763511658e-01 -1.616899818181991577e-01 -5.475025624036788940e-03 4.365571215748786926e-02 1.204656213521957397e-01 -1.578038483858108521e-01 5.950768291950225830e-02 -1.749263256788253784e-01 -1.754084974527359009e-01 -1.463162340223789215e-02 -3.458315432071685791e-01
1.687081754207611084e-01 -9.935888648033142090e-02 1.375277340412139893e-01 3.648842573165893555e-01 -2.193311303853988647e-01 7.550932466983795166e-02 2.511046826839447021e-01 -2.198003828525543213e-01 1.511108130216598511e-02 1.705733686685562134e-01 -1.576261669397354126e-01 -2.160420417785644531e-01 -1.452777832746505737e-01 -9.853413701057434082e-02 -1.665528267621994019e-01 1.116177216172218323e-01 -1.471651196479797363e-01 1.340301707386970520e-02 1.807579547166824341e-01 4.039050266146659851e-02 1.151858866214752197e-01 3.270129561424255371e-01 -1.802656203508377075e-01 7.715533953160047531e-03 -1.109496410936117172e-02 2.545750439167022705e-01 9.381338953971862793e-02 2.275084853172302246e-01 -1.805666685104370117e-01 -2.960280776023864746e-01 1.106006652116775513e-01 -7.560528069734573364e-02
-8.042015135288238525e-02 -9.267874993383884430e-03 3.039619922637939453e-01 2.240820229053497314e-01 -1.146328374743461609e-01 -2.494168579578399658e-01 -1.393105536699295044e-01 -1.607211828231811523e-01 -2.108397632837295532e-01 3.197078034281730652e-02 -1.482179462909698486e-01 -3.142651319503784180e-01 -1.776161491870880127e-01 7.641474157571792603e-02 -2.604710459709167480e-01 -2.695664763450622559e-01 3.734148293733596802e-02 -1.248362809419631958e-01 9.008444845676422119e-03 1.148335710167884827e-01 -1.561399996280670166e-01 1.285225600004196167e-01 1.069960668683052063e-01 6.684894859790802002e-02 -1.323837488889694214e-01 7.639282941818237305e-02 2.155916765332221985e-02 1.910119056701660156e-01 -1.527491509914398193e-01 -2.888212911784648895e-02 -8.625955879688262939e-02 -4.551573693752288818e-01
-3.478465229272842407e-02 2.058650106191635132e-01 3.258370459079742432e-01 2.026209533214569092e-01 2.461886405944824219e-02 -1.166365146636962891e-01 1.578945666551589966e-01 -3.133908659219741821e-02 2.422660030424594879e-02 9.392096847295761108e-02 -3.058338463306427002e-01 -3.889847695827484131e-01 -3.513063490390777588e-02 -1.343129873275756836e-01 -2.665397226810455322e-01 3.407584503293037415e-02 -3.586837649345397949e-02 2.281509041786193848e-01 -1.951253116130828857e-01 1.101762950420379639e-01 1.258161067962646484e-01 -6.950076669454574585e-02 -2.356158494949340820e-01 -2.760111689567565918e-01 -1.429075598716735840e-01 7.439814507961273193e-02 -1.839996427297592163e-01 1.401150822639465332e-01 -2.887341082096099854e-01 6.117692217230796814e-02 -2.483900077641010284e-02 -1.578815653920173645e-02
-1.245751827955245972e-01 -3.103651404380798340e-01 -1.455065906047821045e-01 1.274118125438690186e-01 -1.518299877643585205e-01 -1.623646467924118042e-01 3.568298369646072388e-02 1.253184080123901367e-01 9.034577757120132446e-02 -2.868403121829032898e-02 -2.861569523811340332e-01 -6.516194343566894531e-02 -2.848004102706909180e-01 8.148905634880065918e-02 -3.065475225448608398e-01 1.518411338329315186e-01 1.493983268737792969e-01 1.601233482360839844e-01 -2.163854837417602539e-01 -9.892992675304412842e-02 -8.859055116772651672e-03 9.441278129816055298e-02 -1.054694578051567078e-01 -9.680523723363876343e-02 -1.378736197948455811e-01 1.457520872354507446e-01 -2.504306733608245850e-01 1.054022088646888733e-01 -2.773233652114868164e-01 -8.719673007726669312e-02 -1.550750732421875000e-01 -3.574433922767639160e-01
-2.782710362225770950e-04 -1.367946900427341461e-02 2.709071338176727295e-01 1.421817541122436523e-01 -7.881927490234375000e-02 -3.676353022456169128e-02 1.863116174936294556e-01 -1.561867352575063705e-02 -9.924430400133132935e-02 1.202966347336769104e-01 -4.298600256443023682e-01 -2.239216566085815430e-01 -2.779416441917419434e-01 9.921342879533767700e-02 -3.075598478317260742e-01 -1.964898109436035156e-01 -3.781398385763168335e-02 -1.507681757211685181e-01 -1.482300758361816406e-01 -2.108516171574592590e-02 2.307908833026885986e-01 1.974334195256233215e-02 2.147894948720932007e-01 9.641524404287338257e-03 5.005669966340065002e-02 -1.220630183815956116e-01 -1.367682814598083496e-01 4.352227225899696350e-02 -3.059585392475128174e-01 2.298600971698760986e-02 2.119041383266448975e-01 -2.462568879127502441e-01
4.063011705875396729e-02 -2.318211942911148071e-01 -1.847233772277832031e-01 1.935521513223648071e-01 -2.887183725833892822e-01 2.141533344984054565e-01 -5.108031630516052246e-02 5.978562310338020325e-02 2.647298574447631836e-01 1.721846759319305420e-01 -3.132224380970001221e-01 -2.988080680370330811e-01 1.797119155526161194e-02 -1.723476350307464600e-01 -1.776333898305892944e-01 -4.467732831835746765e-02 -2.085165977478027344e-01 -8.896902203559875488e-02 -3.254194557666778564e-01 1.613265722990036011e-01 -1.668401807546615601e-01 9.096813201904296875e-02 -4.915422946214675903e-02 -2.217450588941574097e-01 9.724948555231094360e-02 6.119350343942642212e-02 8.523257821798324585e-02 3.054211288690567017e-02 1.054013296961784363e-01 -2.883239090442657471e-01 8.775523863732814789e-03 -1.363880746066570282e-02
-8.103470504283905029e-02 -1.013250276446342468e-01 1.595827750861644745e-02 5.887037888169288635e-02 -3.000833690166473389e-01 -7.572955638170242310e-02 -1.228244602680206299e-01 -3.350912407040596008e-02 3.696331754326820374e-02 1.267575472593307495e-01 -4.811881184577941895e-01 -2.821482121944427490e-01 4.413063824176788330e-02 2.492825239896774292e-01 -6.831883452832698822e-03 1.597364246845245361e-01 3.139897286891937256e-01 2.595161274075508118e-02 -2.333843708038330078e-01 -8.378536440432071686e-03 -1.297858655452728271e-01 -2.287577465176582336e-02 4.893492907285690308e-03 -1.654823720455169678e-01 1.085607931017875671e-01 -8.355633914470672607e-02 -1.811454594135284424e-01 -2.279197610914707184e-02 -1.748219132423400879e-01 -3.398997485637664795e-01 9.739454835653305054e-02 -2.072667330503463745e-01
-2.030905708670616150e-02 3.140956908464431763e-02 1.590364724397659302e-01 5.241855382919311523e-01 -4.418746102601289749e-03 2.221485972404479980e-01 1.083671376109123230e-01 5.715923383831977844e-02 1.528570353984832764e-01 -2.133056148886680603e-02 -5.613102912902832031e-01 -1.583122909069061279e-01 6.579317897558212280e-02 -1.232163161039352417e-01 -1.231577843427658081e-01 -7.799676805734634399e-02 -1.499072462320327759e-01 9.572337567806243896e-02 -1.561732441186904907e-01 8.960031718015670776e-02 1.832256764173507690e-01 9.524133987724781036e-03 -1.451601833105087280e-02 7.638508826494216919e-02 -9.240756183862686157e-02 3.029234521090984344e-02 7.018589228391647339e-02 -7.362046837806701660e-02 1.700717359781265259e-01 -1.888787895441055298e-01 -8.206735551357269287e-02 -1.858614385128021240e-01
-4.796918854117393494e-02 -2.231319546699523926e-01 9.518197039142251015e-04 2.004774361848831177e-01 -2.869042754173278809e-01 3.562349453568458557e-02 -3.856401517987251282e-02 1.946068555116653442e-01 -1.046265810728073120e-01 -2.186154425144195557e-01 -2.170003056526184082e-01 -2.967303693294525146e-01 -6.637023296207189560e-03 8.986186981201171875e-02 -4.088722765445709229e-01 -3.681300207972526550e-02 1.081790700554847717e-01 2.064385563135147095e-01 -3.804967105388641357e-01 -7.488372921943664551e-02 2.403577268123626709e-01 -1.125642284750938416e-01 -2.583308704197406769e-02 2.241433560848236084e-01 7.179412245750427246e-02 -8.204904943704605103e-02 -1.084209885448217392e-02 4.272902756929397583e-02 -2.108828127384185791e-01 -1.675677448511123657e-01 -3.916469961404800415e-02 -1.671134866774082184e-02
9.135423600673675537e-02 -2.462988644838333130e-01 6.974864006042480469e-02 7.735157757997512817e-02 -2.862312197685241699e-01 -2.528546154499053955e-01 -1.378548145294189453e-01 -3.082092404365539551e-01 7.664009928703308105e-02 2.222198396921157837e-01 -1.984525769948959351e-01 -7.825392484664916992e-02 -1.760346442461013794e-01 1.079436615109443665e-01 4.893421661108732224e-03 1.956068724393844604e-01 3.283192217350006104e-01 1.466390043497085571e-01 -2.648971080780029297e-01 1.091480255126953125e-01 -2.170551568269729614e-02 6.921885162591934204e-02 1.305630803108215332e-01 2.753626555204391479e-02 -9.471409022808074951e-02 -1.172564700245857239e-01 -1.876946091651916504e-01 -1.727759987115859985e-01 -1.540295630693435669e-01 -8.388784527778625488e-02 3.173991143703460693e-01 -1.576111316680908203e-01
-2.101648971438407898e-02 -2.184430062770843506e-01 -2.464330196380615234e-02 2.975684702396392822e-01 2.162221074104309082e-01 -1.255674064159393311e-01 -1.954820305109024048e-01 1.546263843774795532e-01 8.110631257295608521e-02 2.902379333972930908e-01 -4.977427721023559570e-01 -6.597948074340820312e-02 -2.005464583635330200e-01 6.756113469600677490e-02 -3.147493898868560791e-01 -1.088600680232048035e-01 1.782816485501825809e-03 2.866108417510986328e-01 -1.262303721159696579e-02 -9.087232872843742371e-03 -1.705941110849380493e-01 -6.495681405067443848e-02 -1.570198684930801392e-01 9.908394515514373779e-02 -8.734057843685150146e-02 -5.031495541334152222e-02 -8.086246252059936523e-02 -1.392931342124938965e-01 -1.700474647805094719e-03 -9.143449366092681885e-02 -1.622760593891143799e-01 1.358053386211395264e-01
3.501871526241302490e-01 1.218903064727783203e-01 3.645353615283966064e-01 9.169014543294906616e-02 2.468045800924301147e-02 -1.428581029176712036e-01 1.140626613050699234e-02 7.867744565010070801e-02 1.599257588386535645e-01 4.969052597880363464e-02 -3.092717230319976807e-01 -3.670933544635772705e-01 5.022548139095306396e-02 2.785321176052093506e-01 -1.784375905990600586e-01 -5.293354392051696777e-03 1.578425765037536621e-01 -3.720044717192649841e-02 -1.999167203903198242e-01 -1.296391487121582031e-01 -2.318924516439437866e-01 1.453648805618286133e-01 -1.029007285833358765e-01 -3.868185356259346008e-02 1.134903356432914734e-02 1.581528777023777366e-04 -1.819811016321182251e-01 8.073882013559341431e-02 -1.343723982572555542e-01 1.175940781831741333e-01 2.344083487987518311e-01 -1.637093424797058105e-01
-6.868722266517579556e-05 -3.565273247659206390e-03 2.644833624362945557e-01 2.942872047424316406e-01 -1.612353622913360596e-01 -2.378548979759216309e-01 -2.006998658180236816e-01 -6.159265525639057159e-03 -1.845889538526535034e-01 1.729242652654647827e-01 -1.270470470190048218e-01 -3.336343765258789062e-01 -1.247780993580818176e-01 -7.721459120512008667e-02 -2.479158937931060791e-01 -2.760597169399261475e-01 -5.420716106891632080e-02 -6.160287559032440186e-02 9.012440219521522522e-03 1.497135311365127563e-01 -1.889723241329193115e-01 9.303302317857742310e-02 -2.728464268147945404e-02 4.771029576659202576e-02 -1.075373217463493347e-01 8.261475712060928345e-03 2.936383150517940521e-02 1.894110441207885742e-01 -9.662926942110061646e-02 1.342737227678298950e-01 -8.378127962350845337e-02 -4.588429033756256104e-01
3.901414200663566589e-02 -1.334854811429977417e-01 9.029216133058071136e-03 3.116863667964935303e-01 -1.594944000244140625e-01 -1.197193637490272522e-01 2.817927114665508270e-02 -1.978580057621002197e-01 1.570941954851150513e-01 -1.304873451590538025e-02 -2.484514564275741577e-01 -1.095345839858055115e-01 -6.004355475306510925e-02 2.796837687492370605e-01 -1.097119525074958801e-01 1.874589771032333374e-01 1.960756778717041016e-01 2.410519868135452271e-01 2.201504819095134735e-02 5.938298255205154419e-02 -8.669474720954895020e-02 1.765516102313995361e-01 -5.219862610101699829e-02 -4.527800157666206360e-02 -1.817231923341751099e-01 -1.009287759661674500e-01 6.031117215752601624e-02 2.721587419509887695e-01 -2.347184568643569946e-01 2.160143256187438965e-01 2.532092928886413574e-01 -3.812142312526702881e-01
-9.333021938800811768e-03 -2.005390375852584839e-01 4.714612662792205811e-02 3.958955407142639160e-01 -6.667668372392654419e-02 9.362372010946273804e-02 -2.067499160766601562e-01 -4.802718386054039001e-02 1.278465334326028824e-02 2.893643975257873535e-01 -2.025027722120285034e-01 -1.286042183637619019e-01 2.228014171123504639e-01 -8.273290842771530151e-02 -3.223549127578735352e-01 -8.282252587378025055e-03 -2.607401609420776367e-01 3.379842266440391541e-02 -2.270115911960601807e-01 1.207974851131439209e-01 4.559559375047683716e-02 1.092824414372444153e-01 7.264662533998489380e-02 -6.215712800621986389e-02 8.206198364496231079e-02 3.739374279975891113e-01 2.474248111248016357e-01 -4.017039760947227478e-02 1.183929368853569031e-01 -2.251571118831634521e-01 8.951833844184875488e-02 5.524638108909130096e-03
-2.539792470633983612e-02 -5.888368561863899231e-02 1.539927870035171509e-01 1.103025004267692566e-01 -3.378218114376068115e-01 3.270723670721054077e-02 -1.474203616380691528e-01 -8.325059711933135986e-02 1.979616433382034302e-01 1.167269051074981689e-01 -3.410476148128509521e-01 -7.134165614843368530e-02 -1.878427416086196899e-01 -7.065635640174150467e-03 1.758330874145030975e-02 7.854200154542922974e-02 2.622044682502746582e-01 2.314087562263011932e-02 -2.059776633977890015e-01 -1.163156144320964813e-02 -2.967364788055419922e-01 -5.676741153001785278e-02 -1.953344047069549561e-01 -8.122505247592926025e-02 6.945335865020751953e-02 5.220390111207962036e-02 -1.950133889913558960e-01 1.935204304754734039e-02 -2.189036905765533447e-01 -2.684372663497924805e-01 2.617211341857910156e-01 -3.432415425777435303e-01
-5.343927070498466492e-02 9.857525676488876343e-02 1.597694605588912964e-01 4.806778132915496826e-01 -2.803207039833068848e-01 1.251133829355239868e-01 1.672738045454025269e-02 -1.495227366685867310e-01 -9.272542595863342285e-02 1.733285635709762573e-01 -1.505860388278961182e-01 -3.356378376483917236e-01 1.520363688468933105e-01 1.188465878367424011e-01 -2.244011014699935913e-01 -1.755790412425994873e-02 5.687887594103813171e-02 1.661608964204788208e-01 -1.440067589282989502e-01 2.090050876140594482e-01 5.966242402791976929e-02 7.319273799657821655e-02 -1.549697816371917725e-01 -1.172740682959556580e-01 -6.979113817214965820e-02 3.230878412723541260e-01 3.911231830716133118e-02 1.824426203966140747e-01 -1.763932593166828156e-02 -9.929105639457702637e-02 -1.661654263734817505e-01 1.682337224483489990e-01
-2.735482454299926758e-01 -8.810660243034362793e-02 3.140081465244293213e-02 1.725339293479919434e-01 -2.607864141464233398e-01 -9.619836509227752686e-02 -1.993744522333145142e-01 6.357586383819580078e-02 1.137993261218070984e-01 9.299971908330917358e-02 -3.190272152423858643e-01 -1.471519321203231812e-01 -1.130165308713912964e-01 -3.039737232029438019e-02 -2.403436303138732910e-01 -1.010435074567794800e-01 4.620236158370971680e-01 1.099397391080856323e-01 -1.826387047767639160e-01 6.557545065879821777e-02 -5.703916400671005249e-02 1.954535255208611488e-03 -7.662805169820785522e-02 -8.317277580499649048e-02 1.393433660268783569e-01 -1.131705045700073242e-01 1.787106506526470184e-02 5.349493026733398438e-02 -1.290425956249237061e-01 -3.503126502037048340e-01 1.378940194845199585e-01 -2.566095292568206787e-01
-1.488347053527832031e-01 -7.523109018802642822e-02 2.140660285949707031e-01 1.175178736448287964e-01 -1.222038194537162781e-01 -2.816568911075592041e-01 9.145382046699523926e-02 -6.615073978900909424e-02 -3.929851204156875610e-02 2.500446513295173645e-02 -3.595028519630432129e-01 -3.667083084583282471e-01 -1.233285963535308838e-01 2.776944637298583984e-01 -3.264168202877044678e-01 -1.067255809903144836e-01 3.962970525026321411e-02 2.353791445493698120e-01 -8.082619309425354004e-02 1.398826861986890435e-04 2.278076112270355225e-01 -1.166238486766815186e-01 1.469758898019790649e-01 1.508810520172119141e-01 -1.050831452012062073e-01 -1.998831927776336670e-01 7.799927145242691040e-02 -1.399040073156356812e-01 -9.049410372972488403e-02 1.069958806037902832e-01 2.376845479011535645e-01 -5.696644261479377747e-02
1.519863400608301163e-02 -1.763949543237686157e-01 -7.465545833110809326e-02 1.486602425575256348e-01 -2.187152206897735596e-01 -2.544938623905181885e-01 7.371145486831665039e-02 -2.380652427673339844e-01 2.002912014722824097e-01 2.134569585323333740e-01 -1.120370626449584961e-01 -6.423176825046539307e-02 7.093437016010284424e-02 1.111940070986747742e-01 -3.498811125755310059e-01 -1.245116963982582092e-01 -3.100280649960041046e-02 1.602437943220138550e-01 -2.044851481914520264e-01 9.140105545520782471e-02 -2.035197317600250244e-01 1.353215724229812622e-01 -3.299456834793090820e-02 8.970312774181365967e-02 -2.718417346477508545e-01 -6.165234372019767761e-02 -1.065759137272834778e-01 1.985290646553039551e-01 -2.095478326082229614e-01 3.647347092628479004e-01 -2.612234093248844147e-02 -2.383780330419540405e-01
-2.666231058537960052e-02 1.635951804928481579e-03 -1.021418273448944092e-01 2.881118059158325195e-01 -2.755782008171081543e-01 8.978493511676788330e-02 -5.891762673854827881e-02 -1.259166151285171509e-01 -2.935658693313598633e-01 8.122859895229339600e-02 -3.563050925731658936e-01 -4.978082180023193359e-01 -2.710574492812156677e-02 -1.438250988721847534e-01 -3.590095415711402893e-02 1.393674463033676147e-01 -4.361103847622871399e-02 9.467012435197830200e-02 -6.091083586215972900e-02 8.906012773513793945e-02 3.689870238304138184e-02 9.746059775352478027e-02 -2.489393055438995361e-01 -1.206286549568176270e-01 -1.685174107551574707e-01 2.234237194061279297e-01 7.839471101760864258e-02 1.848050504922866821e-01 -9.192137420177459717e-02 -1.134749352931976318e-01 -1.967267543077468872e-01 -6.561551988124847412e-02
1.982839703559875488e-01 1.043768227100372314e-01 1.306430101394653320e-01 3.187966346740722656e-01 9.009620547294616699e-02 -3.117070794105529785e-01 -4.936223849654197693e-02 -4.316773265600204468e-03 3.930622711777687073e-02 2.220313847064971924e-01 3.022877499461174011e-02 -3.880733847618103027e-01 -4.178183153271675110e-03 1.598348170518875122e-01 -5.020974278450012207e-01 -3.830841928720474243e-02 7.199965417385101318e-02 -2.926270850002765656e-02 -2.250667065382003784e-01 1.348639577627182007e-01 -1.409887149930000305e-02 -6.221195682883262634e-02 -9.114680439233779907e-02 8.682346343994140625e-02 1.737139672040939331e-01 6.147000938653945923e-02 1.215891540050506592e-01 6.536196917295455933e-03 -1.836119741201400757e-01 1.419041752815246582e-01 7.500389218330383301e-02 -1.969985961914062500e-01
-1.429212391376495361e-01 -2.613376826047897339e-02 2.736577093601226807e-01 2.139074504375457764e-01 2.756852842867374420e-02 -2.624024450778961182e-01 -3.360848128795623779e-02 -2.295086085796356201e-01 2.018843740224838257e-01 1.718270480632781982e-01 -5.930177122354507446e-02 -1.525270044803619385e-01 -2.171491831541061401e-01 1.417379826307296753e-01 -4.127236008644104004e-01 -1.352887153625488281e-01 -1.585101038217544556e-01 1.505506336688995361e-01 -4.312914609909057617e-01 1.633903943002223969e-02 1.286536157131195068e-01 5.708285048604011536e-02 9.737348556518554688e-02 2.082312293350696564e-02 -9.294807910919189453e-02 3.634941577911376953e-02 -1.767030917108058929e-02 -2.673985250294208527e-02 9.675391763448715210e-02 2.590817809104919434e-01 6.270517408847808838e-02 -1.633294373750686646e-01
-1.442887932062149048e-01 -2.763981819152832031e-01 -8.835167437791824341e-02 1.546107083559036255e-01 -2.530865073204040527e-01 8.584959805011749268e-02 4.047194495797157288e-02 -4.955975413322448730e-01 3.420176357030868530e-02 -3.073733858764171600e-02 -4.635499119758605957e-01 -1.258489489555358887e-01 -2.382983453571796417e-02 -3.679824620485305786e-02 5.608799308538436890e-02 6.104239076375961304e-02 -7.366158068180084229e-02 3.392946720123291016e-02 -1.652678847312927246e-01 1.846271902322769165e-01 -3.444087505340576172e-02 6.623484194278717041e-02 1.810440048575401306e-02 -3.805546090006828308e-02 -1.988201886415481567e-01 9.021950513124465942e-02 1.108755841851234436e-01 2.879664599895477295e-01 -2.003810852766036987e-01 -2.128128409385681152e-01 -7.444307953119277954e-02 3.966778516769409180e-02
-1.697020530700683594e-01 5.836929380893707275e-02 1.029728129506111145e-01 1.794062852859497070e-01 -1.604445129632949829e-01 8.294587582349777222e-02 6.699130684137344360e-02 -5.095290020108222961e-02 3.930542469024658203e-01 2.388134151697158813e-01 -3.370079994201660156e-01 -2.443089932203292847e-01 3.958072885870933533e-02 -2.593366801738739014e-01 -2.627373486757278442e-02 -2.275822311639785767e-01 -1.416890174150466919e-01 -2.387827634811401367e-01 -3.412497639656066895e-01 7.910444587469100952e-02 -1.225219760090112686e-02 1.176892742514610291e-01 8.700677193701267242e-03 -1.376719176769256592e-01 9.470723569393157959e-02 1.358598172664642334e-01 6.567139178514480591e-02 2.227225452661514282e-01 -1.837657839059829712e-01 -1.095457226037979126e-01 9.231168031692504883e-02 -1.036244854331016541e-01
-1.143472939729690552e-01 -2.445068210363388062e-01 -5.286835134029388428e-03 1.275307834148406982e-01 -1.606680005788803101e-01 -3.081206977367401123e-01 5.531936511397361755e-02 -1.011785212904214859e-02 1.140090897679328918e-01 6.252924446016550064e-03 -3.063029944896697998e-01 -5.956910178065299988e-02 -2.441287338733673096e-01 6.196973472833633423e-02 -4.018352925777435303e-01 8.891301602125167847e-02 2.993547171354293823e-02 1.649319827556610107e-01 -1.216480061411857605e-01 -4.887877404689788818e-02 3.635612130165100098e-02 6.089131161570549011e-02 3.417159989476203918e-02 -3.342668293043971062e-03 -2.697842121124267578e-01 2.184862978538149036e-06 -2.683131396770477295e-01 8.413413912057876587e-02 -7.480528205633163452e-02 3.410607576370239258e-02 -1.804887056350708008e-01 -4.483600854873657227e-01
6.770490109920501709e-02 1.230951845645904541e-01 3.308148384094238281e-01 1.036425456404685974e-01 -8.967860043048858643e-02 2.476096749305725098e-01 -2.967740297317504883e-01 -2.336640097200870514e-02 3.517378568649291992e-01 1.626161932945251465e-01 -1.779242455959320068e-01 -2.446526437997817993e-01 9.920541197061538696e-03 2.079040557146072388e-01 -2.587810754776000977e-01 1.192354410886764526e-01 7.865079492330551147e-02 7.983355224132537842e-02 -2.158033996820449829e-01 -1.653626374900341034e-02 -1.417703628540039062e-01 2.012377381324768066e-01 1.593163609504699707e-01 9.454103559255599976e-02 -7.111277896910905838e-03 -1.158631369471549988e-01 -4.068950563669204712e-02 3.210057914257049561e-01 5.318319052457809448e-02 -1.870143413543701172e-01 -4.384901747107505798e-02 -1.539718508720397949e-01
1.786530017852783203e-01 1.299678627401590347e-02 2.593851387500762939e-01 1.402267962694168091e-01 6.926981359720230103e-02 -7.588720321655273438e-02 7.772313058376312256e-02 -2.811318449676036835e-02 -4.591384530067443848e-02 -3.981080371886491776e-03 -4.610350728034973145e-01 -4.293001294136047363e-01 -1.077261343598365784e-01 5.003598704934120178e-02 -1.554586738348007202e-01 -9.871266037225723267e-02 2.312948703765869141e-01 -1.340202242136001587e-01 -6.076801568269729614e-02 -9.586967527866363525e-02 1.051717773079872131e-01 3.244801759719848633e-01 2.028450220823287964e-01 6.018036603927612305e-02 9.577662497758865356e-02 4.013992100954055786e-02 -3.788173943758010864e-02 9.804316610097885132e-02 -2.374370396137237549e-01 5.976428836584091187e-02 9.497858583927154541e-02 -2.834183573722839355e-01
1.406586766242980957e-01 -4.514087922871112823e-03 2.714791893959045410e-01 8.717730641365051270e-02 -3.469941392540931702e-02 -7.685646414756774902e-02 2.144819200038909912e-01 1.207990720868110657e-01 -3.061301447451114655e-02 8.348837494850158691e-02 -3.239639401435852051e-01 -3.765679001808166504e-01 -2.321167588233947754e-01 2.782442793250083923e-02 -2.931614816188812256e-01 -1.086144000291824341e-01 8.623528480529785156e-02 -1.779032647609710693e-01 -1.573802977800369263e-01 -1.880493611097335815e-01 1.433632969856262207e-01 2.064195126295089722e-01 5.867057293653488159e-02 1.116837114095687866e-01 5.270989984273910522e-02 1.647438555955886841e-01 -4.221858084201812744e-02 7.951387017965316772e-02 -2.438173443078994751e-01 1.146345585584640503e-02 2.680831551551818848e-01 -2.763442397117614746e-01
3.391730785369873047e-02 -2.868851181119680405e-03 1.452132314443588257e-01 2.456281930208206177e-01 -8.295087516307830811e-02 7.073612511157989502e-02 -1.897637397050857544e-01 -5.157887004315853119e-03 1.171365827322006226e-01 -2.683120593428611755e-02 -3.206873238086700439e-01 -2.581885457038879395e-01 -2.921520471572875977e-01 -1.360071450471878052e-01 -3.563860356807708740e-01 1.061452850699424744e-01 2.070352137088775635e-01 3.144066035747528076e-01 6.633327156305313110e-02 9.746485203504562378e-02 3.050910830497741699e-01 -1.039874702692031860e-01 1.377504318952560425e-02 -2.324856072664260864e-02 2.608885429799556732e-02 -6.443490087985992432e-02 -8.027682453393936157e-02 4.316885396838188171e-02 -8.345941454172134399e-02 -1.813038885593414307e-01 1.722980849444866180e-02 -3.604387044906616211e-01
-8.128946274518966675e-02 -2.412535399198532104e-01 -6.941863894462585449e-02 2.726115584373474121e-01 9.427408128976821899e-02 5.081427842378616333e-02 -1.622272282838821411e-01 -3.630091547966003418e-01 1.813867986202239990e-01 8.119536191225051880e-02 -2.966075837612152100e-01 -1.616901159286499023e-01 -6.051651388406753540e-02 2.255046665668487549e-01 -2.199117243289947510e-01 2.829679548740386963e-01 -4.062558338046073914e-02 1.906249858438968658e-02 -2.263964563608169556e-01 3.457000479102134705e-02 -7.398324459791183472e-02 -7.189916819334030151e-02 -1.505762785673141479e-01 2.217139899730682373e-01 -2.253473699092864990e-01 -9.239502251148223877e-02 -1.253769695758819580e-01 3.104194998741149902e-01 -2.456454746425151825e-02 -8.529374748468399048e-02 -1.746962070465087891e-01 5.654048919677734375e-02
-5.006555467844009399e-02 1.138382107019424438e-01 9.641635417938232422e-02 1.513499468564987183e-01 -1.317737102508544922e-01 -1.088423002511262894e-02 2.764106392860412598e-01 -1.846112459897994995e-01 2.852084636688232422e-01 1.273942291736602783e-01 -1.209121495485305786e-01 -6.635080277919769287e-02 -1.389928162097930908e-01 -8.145223557949066162e-02 -1.329936683177947998e-01 -1.881701946258544922e-01 -2.473973780870437622e-01 -2.271401435136795044e-01 -4.816302955150604248e-01 2.380099892616271973e-01 -6.033114157617092133e-03 2.378659397363662720e-01 -7.232192158699035645e-02 -8.020570874214172363e-02 -1.670832335948944092e-01 1.214616373181343079e-01 1.499377638101577759e-01 2.415599375963211060e-01 -1.372612565755844116e-01 3.392740711569786072e-02 -3.834993019700050354e-02 -1.185790896415710449e-01
-2.335729002952575684e-01 -1.741109043359756470e-01 1.221750900149345398e-01 8.734225481748580933e-02 -1.523765325546264648e-01 -2.823696434497833252e-01 -1.579367220401763916e-01 -6.864270195364952087e-03 -1.024032458662986755e-01 -1.047134306281805038e-02 -3.518955409526824951e-01 -2.130349427461624146e-01 -2.473502010107040405e-01 1.600412093102931976e-02 -1.989826411008834839e-01 1.215769350528717041e-01 3.417578637599945068e-01 1.288272440433502197e-01 -4.726350307464599609e-02 2.032027207314968109e-02 -1.032281219959259033e-01 1.542106717824935913e-01 -9.285132586956024170e-02 -7.709930837154388428e-02 1.905757486820220947e-01 1.421178579330444336e-01 -1.669866889715194702e-01 1.264409422874450684e-01 -2.037228196859359741e-01 -2.159644812345504761e-01 1.457283645868301392e-01 -2.723868489265441895e-01
-1.640134304761886597e-01 -1.545126289129257202e-01 -9.257247298955917358e-02 4.368005990982055664e-01 2.712350338697433472e-02 1.576029062271118164e-01 1.105406060814857483e-01 -1.722268760204315186e-01 -1.310572475194931030e-01 3.104228973388671875e-01 -2.101403623819351196e-01 -1.004141122102737427e-01 3.556615859270095825e-02 1.392687410116195679e-01 -2.126037478446960449e-01 -9.814392030239105225e-02 -7.031945139169692993e-02 -5.720235407352447510e-02 -4.226154685020446777e-01 2.439839206635951996e-02 1.399268303066492081e-02 9.014648944139480591e-02 -1.443165987730026245e-01 -8.660453557968139648e-02 -1.108347773551940918e-01 1.521679311990737915e-01 3.128283917903900146e-01 2.477815933525562286e-02 8.834338933229446411e-02 -1.725616008043289185e-01 -2.076505869626998901e-01 -2.121511101722717285e-02
3.122857511043548584e-01 -1.245374754071235657e-01 7.280323654413223267e-02 2.035479992628097534e-01 -3.188842535018920898e-02 -1.681014448404312134e-01 6.915122270584106445e-03 2.248316407203674316e-01 -1.418340392410755157e-02 2.940040230751037598e-01 -3.620432019233703613e-01 -1.590704917907714844e-01 -1.759022027254104614e-01 1.158639416098594666e-01 -3.253353238105773926e-01 4.506723582744598389e-02 -1.944880932569503784e-01 2.667102217674255371e-01 -1.430249810218811035e-01 1.354069262742996216e-01 2.230652868747711182e-01 2.744003944098949432e-02 -2.702830731868743896e-01 5.279578268527984619e-03 -1.667478494346141815e-02 -8.178665488958358765e-02 -7.232651859521865845e-02 1.304264217615127563e-01 3.182455152273178101e-02 2.479670941829681396e-01 -3.206258267164230347e-02 3.200770169496536255e-02
2.202646285295486450e-01 -2.180907428264617920e-01 1.597397774457931519e-01 -1.344115436077117920e-01 1.544811669737100601e-02 -2.606671750545501709e-01 6.391543895006179810e-02 -1.018409132957458496e-01 -1.176499426364898682e-01 1.789467334747314453e-01 -4.261686503887176514e-01 -2.570824325084686279e-01 7.290530204772949219e-02 1.490347683429718018e-01 -9.225472807884216309e-02 -6.744033098220825195e-02 9.356197714805603027e-02 -1.912380754947662354e-02 -2.353513985872268677e-01 5.375270731747150421e-03 7.768918573856353760e-02 1.417974829673767090e-01 -4.025341868400573730e-01 -1.069458723068237305e-01 1.782316118478775024e-01 1.824130490422248840e-02 2.065937072038650513e-01 -1.574534475803375244e-01 -6.126162409782409668e-02 -2.071137353777885437e-02 -2.691944241523742676e-01 -5.623435601592063904e-02
-3.500479757785797119e-01 -9.412730485200881958e-02 2.555293776094913483e-02 3.876529932022094727e-01 1.825163960456848145e-01 1.588100939989089966e-01 5.818903818726539612e-02 -3.551376163959503174e-01 -8.928661048412322998e-02 3.431683778762817383e-01 -1.819358617067337036e-01 -2.364569902420043945e-01 -8.215352147817611694e-02 8.031034469604492188e-02 -3.298276960849761963e-01 -2.074051648378372192e-01 5.833958741277456284e-03 -5.478098522871732712e-03 -1.740616708993911743e-01 -3.287992998957633972e-02 -4.121387749910354614e-02 6.287213414907455444e-02 4.462653398513793945e-02 -9.011812508106231689e-03 -1.814766041934490204e-02 2.503432519733905792e-02 1.912580132484436035e-01 7.723742723464965820e-02 1.083448156714439392e-01 -1.019652113318443298e-01 -1.582328528165817261e-01 -1.415785700082778931e-01
-9.444586187601089478e-02 9.702023118734359741e-02 -2.393035776913166046e-02 2.188477516174316406e-01 -8.255891501903533936e-02 -1.887921690940856934e-01 2.242608219385147095e-01 7.411660999059677124e-02 1.189833506941795349e-01 -2.966351807117462158e-02 -1.731627881526947021e-01 -3.409861028194427490e-01 -1.664491444826126099e-01 2.315954267978668213e-01 -3.157790303230285645e-01 -1.304825693368911743e-01 7.125826179981231689e-02 2.809656597673892975e-02 -3.610316514968872070e-01 1.442980468273162842e-01 -1.034587547183036804e-01 4.604673385620117188e-02 -6.063915044069290161e-02 3.411056697368621826e-01 3.409622982144355774e-02 6.138523668050765991e-02 1.746362447738647461e-01 -1.124246492981910706e-01 -1.548681557178497314e-01 1.576292067766189575e-01 2.978437542915344238e-01 8.991588838398456573e-03
-1.392775923013687134e-01 -1.438514888286590576e-01 2.128589898347854614e-01 2.256278246641159058e-01 -1.987339854240417480e-01 -1.032746955752372742e-02 -1.659769564867019653e-01 4.184537753462791443e-02 8.950071781873703003e-02 2.051479369401931763e-01 -3.369366824626922607e-01 -1.777871549129486084e-01 -1.776656955480575562e-01 -3.214760869741439819e-02 -1.485419124364852905e-01 -2.090908028185367584e-02 4.550797343254089355e-01 9.809151291847229004e-02 -7.481043785810470581e-02 -5.350714921951293945e-02 -1.759141385555267334e-01 -5.581059027463197708e-03 -1.761865615844726562e-02 -1.166377961635589600e-01 2.561957240104675293e-01 -6.335468497127294540e-03 1.145236343145370483e-01 8.194686472415924072e-02 -3.339217007160186768e-01 -2.266279458999633789e-01 1.460674256086349487e-01 -6.842152774333953857e-02
-2.828001081943511963e-01 -6.407719105482101440e-02 2.241148501634597778e-01 2.400063276290893555e-01 -1.567240357398986816e-01 -1.136109754443168640e-01 -1.553166061639785767e-01 3.118313662707805634e-02 1.306187212467193604e-01 1.789000928401947021e-01 -3.281366229057312012e-01 -2.252636402845382690e-01 3.644870221614837646e-02 4.919601976871490479e-02 -1.801839768886566162e-01 -5.433816835284233093e-02 3.522076606750488281e-01 1.075902208685874939e-01 -1.100579649209976196e-02 -1.103234887123107910e-01 -1.126130297780036926e-01 -3.110898099839687347e-02 -4.553002119064331055e-02 -1.987734995782375336e-02 1.298070847988128662e-01 -3.770223259925842285e-02 -1.537899672985076904e-01 1.202979031950235367e-02 -3.833166360855102539e-01 -3.702416419982910156e-01 7.529888302087783813e-02 -5.556288734078407288e-02
2.226540148258209229e-01 8.652111142873764038e-02 1.816632300615310669e-01 1.959445029497146606e-01 -4.170273989439010620e-02 1.151657290756702423e-02 6.802070885896682739e-02 -3.389601409435272217e-01 8.022346347570419312e-02 5.944050103425979614e-02 -3.161707222461700439e-01 -1.056505888700485229e-01 6.677234172821044922e-02 1.034623943269252777e-02 -2.730194479227066040e-02 -2.421106398105621338e-01 2.672184407711029053e-01 1.773211658000946045e-01 -4.203596413135528564e-01 -6.822096556425094604e-02 4.616294801235198975e-02 1.809972077608108521e-01 -1.776389479637145996e-01 -8.403108268976211548e-02 6.080915033817291260e-02 1.808427274227142334e-01 7.667358964681625366e-02 2.251707017421722412e-02 2.315468937158584595e-01 -2.175626531243324280e-02 3.282654881477355957e-01 5.273959413170814514e-02
3.804614841938018799e-01 1.558118760585784912e-01 9.112618118524551392e-02 4.001394510269165039e-01 -2.280104756355285645e-01 -2.510002553462982178e-01 8.329964429140090942e-02 3.734853491187095642e-02 3.758241981267929077e-02 4.135270789265632629e-02 -2.104276567697525024e-01 -2.940475344657897949e-01 -2.086623907089233398e-01 -1.128040254116058350e-01 -3.791973888874053955e-01 -1.979856938123703003e-01 1.283674836158752441e-01 1.493195071816444397e-02 -1.771129518747329712e-01 1.016524210572242737e-01 -5.043243616819381714e-02 -6.574964523315429688e-02 3.186031430959701538e-02 -6.780436635017395020e-02 1.344673782587051392e-01 1.485880911350250244e-01 7.589430361986160278e-02 1.795751787722110748e-02 -6.578604131937026978e-02 8.519178628921508789e-02 4.822006821632385254e-02 -1.872893422842025757e-01
-5.038361996412277222e-02 -3.950553759932518005e-02 -1.364134550094604492e-01 2.492560744285583496e-01 -1.406190842390060425e-01 5.843652412295341492e-02 -1.365714371204376221e-01 -9.374255314469337463e-03 9.409821033477783203e-02 2.564529478549957275e-01 2.735514752566814423e-02 -4.687757194042205811e-01 -1.892055273056030273e-01 -2.345986366271972656e-01 -1.169171407818794250e-01 7.098297122865915298e-03 -1.707918941974639893e-01 -2.897538542747497559e-01 -6.748645752668380737e-02 -8.535093814134597778e-02 3.723024576902389526e-02 2.601259350776672363e-01 -2.084251344203948975e-01 -2.921500205993652344e-01 8.680392056703567505e-03 -2.387971803545951843e-02 1.186238452792167664e-01 1.065886914730072021e-01 -1.356794983148574829e-01 -2.075647264719009399e-01 9.670262783765792847e-02 -2.320050597190856934e-01
2.167717069387435913e-01 1.290622204542160034e-01 3.230569958686828613e-01 2.120173126459121704e-01 -7.798292487859725952e-02 -1.695584952831268311e-01 2.767494507133960724e-02 -2.061080336570739746e-01 -7.089792052283883095e-05 5.159478634595870972e-02 -2.533524334430694580e-01 9.173336625099182129e-02 1.977136582136154175e-01 -3.333665803074836731e-02 -3.903029561042785645e-01 1.039167195558547974e-01 1.203101649880409241e-01 3.288329541683197021e-01 -3.083321750164031982e-01 -1.148024871945381165e-01 3.267129138112068176e-02 9.236921370029449463e-02 -2.719875574111938477e-01 4.437698796391487122e-02 -6.214433535933494568e-02 1.348820924758911133e-01 4.659841302782297134e-03 -1.002550944685935974e-01 -7.735662907361984253e-02 -2.633139863610267639e-02 2.375233024358749390e-01 -1.368705779314041138e-01
2.484465688467025757e-01 -4.034944251179695129e-02 3.057248890399932861e-01 3.312913235276937485e-03 9.955445677042007446e-02 1.917923539876937866e-01 -8.402443677186965942e-02 -7.643766701221466064e-02 3.673743009567260742e-01 6.561423093080520630e-02 -4.633604288101196289e-01 -1.981722116470336914e-01 1.661897450685501099e-01 1.442998647689819336e-01 -1.397015899419784546e-01 1.701067984104156494e-01 -2.161077968776226044e-02 -4.846319556236267090e-02 -3.785461485385894775e-01 1.142997145652770996e-01 -9.210817515850067139e-02 1.072785481810569763e-01 2.037419239059090614e-03 -9.292842447757720947e-02 -2.457061223685741425e-02 -9.030382335186004639e-02 1.003771349787712097e-01 2.501762807369232178e-01 -5.421894788742065430e-02 -8.703218400478363037e-02 4.019915685057640076e-02 -1.098566129803657532e-01
2.799180522561073303e-02 -3.258400782942771912e-02 -1.808302700519561768e-01 1.893396079540252686e-01 -9.876177459955215454e-02 3.437955304980278015e-02 -9.323526173830032349e-02 -3.903319835662841797e-01 1.762108802795410156e-01 2.182091325521469116e-01 -2.164663225412368774e-01 -2.995964884757995605e-01 5.636053904891014099e-02 2.801281213760375977e-01 -1.999390572309494019e-01 2.255646735429763794e-01 5.049045197665691376e-03 2.713749408721923828e-01 -1.016895845532417297e-01 -1.316893249750137329e-01 1.573132127523422241e-01 2.392966747283935547e-01 2.121280282735824585e-01 1.071400716900825500e-01 5.191195011138916016e-02 -1.690225899219512939e-01 1.437723487615585327e-01 -1.373753100633621216e-01 -1.134985405951738358e-02 -1.846046447753906250e-01 -2.970972796902060509e-03 -1.580207347869873047e-01
-6.143726035952568054e-02 1.404341012239456177e-01 1.272205859422683716e-01 2.342589795589447021e-01 6.721507757902145386e-02 -2.758322656154632568e-01 2.098831534385681152e-01 -2.738035917282104492e-01 1.295627653598785400e-01 1.887537688016891479e-01 -4.001463353633880615e-01 -1.259226500988006592e-01 -8.990510553121566772e-02 1.834139227867126465e-01 1.817695982754230499e-02 -1.110936850309371948e-01 2.361371517181396484e-01 -1.821095347404479980e-01 -3.218531012535095215e-01 3.063077330589294434e-01 6.458907574415206909e-02 -8.057198487222194672e-03 -1.515274494886398315e-01 1.841810196638107300e-01 -2.058518975973129272e-01 2.774961292743682861e-02 5.933701246976852417e-02 1.533519849181175232e-02 9.739185124635696411e-02 9.595049917697906494e-02 9.303034842014312744e-02 3.648442775011062622e-02
-1.386768817901611328e-01 -1.571281105279922485e-01 -1.018895953893661499e-01 4.072778224945068359e-01 5.663995817303657532e-02 -2.644015550613403320e-01 -2.206507138907909393e-02 -2.018488496541976929e-01 1.521116495132446289e-01 1.968056559562683105e-01 -3.657416701316833496e-01 -6.163530796766281128e-02 -3.311526775360107422e-01 8.735165745019912720e-02 1.096344664692878723e-01 -6.474801898002624512e-02 -7.154830545186996460e-02 -5.781409330666065216e-03 -2.440118342638015747e-01 9.558339603245258331e-03 2.774524129927158356e-02 -1.924173235893249512e-01 2.799477279186248779e-01 -1.968407481908798218e-01 -5.268069729208946228e-02 2.172389626502990723e-01 -4.608443006873130798e-02 1.390844285488128662e-01 -1.717429012060165405e-01 2.089167386293411255e-02 1.048549190163612366e-01 2.182486094534397125e-02
-2.652414441108703613e-01 4.832692444324493408e-02 2.344627827405929565e-01 3.197731971740722656e-01 -6.167894974350929260e-02 4.203049466013908386e-02 -1.361092627048492432e-01 -3.240795731544494629e-01 4.972474649548530579e-02 -2.689568512141704559e-02 -3.747913241386413574e-01 -3.165064752101898193e-01 -1.036792919039726257e-01 -3.222681209444999695e-02 -2.505946159362792969e-01 -1.135765686631202698e-01 -1.042493209242820740e-01 -9.124895930290222168e-02 -5.432021245360374451e-02 -4.782894998788833618e-02 2.903070747852325439e-01 -1.938491873443126678e-02 1.377549171447753906e-01 -5.111078545451164246e-02 3.250603750348091125e-02 1.470525413751602173e-01 1.125381980091333389e-02 -1.637707501649856567e-01 1.813472211360931396e-01 -1.913166046142578125e-01 1.121822297573089600e-01 -2.173843383789062500e-01
-8.479541540145874023e-02 -6.243737880140542984e-03 -9.565927088260650635e-03 2.093351036310195923e-01 5.674007162451744080e-02 -4.899652674794197083e-02 8.251407742500305176e-02 1.036758720874786377e-01 -3.760201483964920044e-02 9.949649870395660400e-02 -4.936556816101074219e-01 1.523437531432136893e-04 -1.874281167984008789e-01 1.079868748784065247e-01 -3.111047148704528809e-01 -3.283708170056343079e-02 3.674981370568275452e-02 1.985183805227279663e-01 -3.088625073432922363e-01 -1.446815282106399536e-01 8.704434335231781006e-02 -4.308230057358741760e-02 -1.600318551063537598e-01 -3.027034699916839600e-01 -1.726402044296264648e-01 4.545465111732482910e-02 -3.413738608360290527e-01 5.184384062886238098e-02 6.386946886777877808e-02 -2.068178728222846985e-02 2.761403918266296387e-01 1.019793301820755005e-01
-1.839687228202819824e-01 -3.044100403785705566e-01 6.633616238832473755e-02 3.272173404693603516e-01 -4.298090934753417969e-01 -1.757497638463973999e-01 -7.880261540412902832e-02 -2.239899784326553345e-01 2.226359993219375610e-01 1.889870017766952515e-01 -2.055794894695281982e-01 -1.387434545904397964e-02 -2.553593218326568604e-01 1.549989730119705200e-01 1.490960121154785156e-01 -1.019790023565292358e-01 1.464520245790481567e-01 6.939155608415603638e-02 -2.495952099561691284e-01 -7.227770984172821045e-02 -4.927626624703407288e-02 -1.352520380169153214e-02 -1.026725396513938904e-02 -9.079077839851379395e-02 1.596368104219436646e-02 1.607603430747985840e-01 2.632862329483032227e-01 8.529995568096637726e-03 1.669606417417526245e-01 1.920679025352001190e-02 -8.133751153945922852e-02 -7.291305065155029297e-02
2.056345790624618530e-01 2.939646504819393158e-02 1.187480762600898743e-01 3.711016476154327393e-01 -1.219126880168914795e-01 8.170069009065628052e-02 -9.906888753175735474e-02 -1.267665177583694458e-01 2.661645412445068359e-01 3.442818298935890198e-02 -2.483143061399459839e-01 -2.798956334590911865e-01 1.739654988050460815e-01 3.206274807453155518e-01 3.433344513177871704e-02 1.119584068655967712e-01 2.086033225059509277e-01 -5.005814880132675171e-02 -3.495954573154449463e-01 2.662550806999206543e-01 -2.425096035003662109e-01 8.891887217760086060e-02 1.761464029550552368e-02 3.812948241829872131e-02 3.012705361470580101e-03 7.438194006681442261e-02 6.109981797635555267e-03 7.254023104906082153e-03 -2.451441138982772827e-01 1.042488515377044678e-01 -1.288734655827283859e-02 -1.201167404651641846e-01
-9.046740084886550903e-02 -2.554432451725006104e-01 -2.811854146420955658e-02 2.880698740482330322e-01 -3.691730201244354248e-01 -2.302700579166412354e-01 1.183250732719898224e-02 -2.474071830511093140e-01 1.451735049486160278e-01 2.206714898347854614e-01 -3.653426840901374817e-02 4.867003113031387329e-02 1.308544278144836426e-01 2.172629237174987793e-01 -5.015863105654716492e-02 -1.962496489286422729e-01 8.105672150850296021e-02 1.379018425941467285e-01 -3.111919164657592773e-01 2.901418320834636688e-02 2.859331965446472168e-01 1.835202127695083618e-01 -1.561301648616790771e-01 -2.178078293800354004e-01 1.065281499177217484e-02 6.744726747274398804e-02 1.529175788164138794e-01 -1.497732661664485931e-02 9.782812744379043579e-02 -1.735656410455703735e-01 -1.578784137964248657e-01 -9.939932823181152344e-02
-7.179196923971176147e-02 -1.981675773859024048e-01 1.543793082237243652e-01 3.167482614517211914e-01 -4.148391485214233398e-01 -1.371383517980575562e-01 1.634234338998794556e-01 -1.709145158529281616e-01 3.040699064731597900e-01 4.114168509840965271e-02 3.427906334400177002e-02 -5.332283675670623779e-02 3.395704180002212524e-02 2.897241115570068359e-01 -2.388886213302612305e-01 -1.331891119480133057e-01 -2.088627219200134277e-01 6.912530958652496338e-02 1.043065115809440613e-01 1.427596211433410645e-01 8.887396007776260376e-02 2.540006339550018311e-01 -1.582423746585845947e-01 -8.117568492889404297e-02 -4.478986933827400208e-02 1.319577172398567200e-02 -4.463751986622810364e-02 -2.057759463787078857e-01 1.047261059284210205e-01 -2.095376104116439819e-01 1.048729405738413334e-03 -2.035374492406845093e-01
6.928928941488265991e-02 2.564188838005065918e-01 1.155100017786026001e-01 1.786979138851165771e-01 -8.534541726112365723e-02 2.440929859876632690e-01 7.361055165529251099e-02 1.176099330186843872e-01 3.798005580902099609e-01 7.833126932382583618e-02 -2.851336896419525146e-01 -1.668414771556854248e-01 -1.455718427896499634e-01 5.800069496035575867e-02 -1.667474061250686646e-01 9.529808536171913147e-03 -1.185619924217462540e-02 -1.536245048046112061e-01 -1.858864426612854004e-01 3.200246691703796387e-01 -2.910675406455993652e-01 2.116588950157165527e-01 -8.430166170001029968e-03 -5.547024682164192200e-02 -1.621609181165695190e-02 2.044581472873687744e-01 1.376651078462600708e-01 5.847344174981117249e-02 -1.113548353314399719e-01 -1.823123395442962646e-01 -1.641860231757164001e-02 -2.869879603385925293e-01
1.704198420047760010e-01 -1.814040839672088623e-01 1.606779694557189941e-01 1.885051429271697998e-01 -3.656094521284103394e-02 -1.169075667858123779e-01 -9.204674512147903442e-02 -1.276425421237945557e-01 -5.113771930336952209e-02 2.139121741056442261e-01 -1.484649777412414551e-01 -7.557728886604309082e-02 -1.902034133672714233e-01 5.826334818266332150e-04 -2.347953021526336670e-01 -3.435548394918441772e-02 2.679608762264251709e-01 8.411057293415069580e-02 -2.170709967613220215e-01 -5.836119502782821655e-02 -1.564591825008392334e-01 2.531419694423675537e-02 1.046413555741310120e-01 2.053783386945724487e-01 3.885807096958160400e-02 1.089591905474662781e-01 -1.500402539968490601e-01 3.817410767078399658e-02 -1.590077131986618042e-01 -3.682770431041717529e-01 1.509541869163513184e-01 -4.895004630088806152e-01
1.632560491561889648e-01 -1.199310496449470520e-01 1.683953255414962769e-01 1.666406244039535522e-01 1.515766233205795288e-01 -2.299833595752716064e-01 6.853060331195592880e-03 -5.516778677701950073e-03 -2.260888926684856415e-02 3.598146438598632812e-01 -2.978520095348358154e-01 -5.755085870623588562e-02 -4.590542986989021301e-02 1.151660606265068054e-01 -3.166615068912506104e-01 -2.817543223500251770e-02 2.525828033685684204e-02 -2.902306318283081055e-01 1.820556521415710449e-01 -1.783430725336074829e-01 7.114814966917037964e-02 1.184118241071701050e-01 -1.975865066051483154e-01 -6.247907131910324097e-02 -1.251399070024490356e-01 -1.426271647214889526e-01 -3.745374456048011780e-02 1.891885101795196533e-01 -2.366812229156494141e-01 -2.542062997817993164e-01 -4.211246501654386520e-03 -2.876531481742858887e-01
3.032994270324707031e-02 -1.248663291335105896e-01 9.366238373331725597e-04 2.615527808666229248e-01 -5.039090663194656372e-02 -7.431478798389434814e-02 -1.565515398979187012e-01 -2.289714515209197998e-01 -1.536327451467514038e-01 2.824991643428802490e-01 -1.915100216865539551e-01 -2.805598676204681396e-01 7.432482391595840454e-02 -1.735078915953636169e-02 -3.398089110851287842e-01 -1.739037185907363892e-01 -5.195847526192665100e-02 -1.456735879182815552e-01 -3.196813166141510010e-02 2.932007312774658203e-01 7.960699498653411865e-02 2.941346466541290283e-01 -1.031418070197105408e-01 -1.605300754308700562e-01 9.807992726564407349e-02 -1.216660290956497192e-01 -8.313775062561035156e-02 -4.932575300335884094e-02 -3.646240830421447754e-01 -1.108926609158515930e-01 6.870690733194351196e-02 1.893079727888107300e-01
-1.950185000896453857e-02 -6.391341984272003174e-02 2.497527934610843658e-02 1.965386867523193359e-01 8.825621008872985840e-02 -3.595798015594482422e-01 -1.712133884429931641e-01 -8.923089504241943359e-02 3.240777552127838135e-02 4.312990605831146240e-01 -3.338878154754638672e-01 7.446855306625366211e-02 6.166811659932136536e-02 2.182593336328864098e-03 -2.217350304126739502e-01 -1.386363655328750610e-01 9.446206502616405487e-03 -1.726914346218109131e-01 -2.987289428710937500e-01 7.984195649623870850e-02 -2.009017765522003174e-02 3.744738996028900146e-01 -3.390991315245628357e-02 -8.029284328222274780e-02 1.741088032722473145e-01 9.664175659418106079e-02 -4.032924771308898926e-03 -9.737338125705718994e-02 1.773033291101455688e-01 -2.090899497270584106e-01 4.899249598383903503e-02 7.188505679368972778e-02
2.061820924282073975e-01 -7.869753986597061157e-02 3.397570922970771790e-02 4.144982695579528809e-01 9.937365353107452393e-02 -1.045002639293670654e-01 -3.615888953208923340e-01 -2.749351561069488525e-01 1.610825397074222565e-02 4.390964750200510025e-03 -1.211001127958297729e-01 -2.079714387655258179e-01 -1.512915492057800293e-01 1.429957747459411621e-01 -5.902912095189094543e-02 9.650269895792007446e-02 -1.061200201511383057e-01 3.205724954605102539e-01 -2.161478847265243530e-01 2.214263081550598145e-01 -9.904931485652923584e-02 -6.988723576068878174e-02 -9.169295430183410645e-02 -2.134606987237930298e-02 -1.753812730312347412e-01 1.742550730705261230e-01 -3.494084179401397705e-01 -6.813229992985725403e-04 -1.258561969734728336e-03 -1.108090486377477646e-02 5.680684372782707214e-02 1.302820742130279541e-01
5.748447403311729431e-02 -1.410801708698272705e-01 1.009818464517593384e-01 1.923555433750152588e-01 -1.055182293057441711e-01 -3.773603737354278564e-01 -3.211184740066528320e-01 -1.973150819540023804e-01 2.040752023458480835e-01 2.232075035572052002e-01 -2.314498126506805420e-01 -4.151819348335266113e-01 -4.970924928784370422e-02 -6.596425920724868774e-02 8.174559473991394043e-02 2.109630256891250610e-01 -3.948720917105674744e-02 1.795727573335170746e-02 -1.300590932369232178e-01 1.410777121782302856e-01 9.538350254297256470e-02 3.434987366199493408e-02 1.712503582239151001e-01 4.829094745218753815e-03 1.966066062450408936e-01 1.439856737852096558e-01 3.666188940405845642e-02 -1.836820393800735474e-01 -1.005971953272819519e-01 2.674358189105987549e-01 5.306279659271240234e-02 -3.647943958640098572e-02
3.711499571800231934e-01 5.749341100454330444e-02 2.472605407238006592e-01 3.525735437870025635e-01 -5.958795920014381409e-02 -1.906427145004272461e-01 6.067388877272605896e-02 -1.205521356314420700e-02 -1.256207376718521118e-01 1.789367757737636566e-02 -2.913101911544799805e-01 -2.334759086370468140e-01 -1.995192170143127441e-01 4.794693738222122192e-02 -2.793840765953063965e-01 -1.078645288944244385e-01 5.004138126969337463e-02 -5.591629445552825928e-02 -2.118793576955795288e-01 -1.005249693989753723e-01 -7.298479974269866943e-02 -1.613854616880416870e-01 -1.066263020038604736e-02 -4.860061034560203552e-02 -4.901453852653503418e-02 1.668318659067153931e-01 6.513734161853790283e-02 2.098850905895233154e-01 -3.005252182483673096e-01 -4.704464599490165710e-02 -1.092916354537010193e-02 -2.772170603275299072e-01
9.283891320228576660e-02 7.271821051836013794e-02 1.188561767339706421e-01 2.316634654998779297e-01 -1.942338347434997559e-01 -8.156252652406692505e-02 4.797268658876419067e-02 1.075973268598318100e-02 2.646746300160884857e-02 -8.178164064884185791e-02 -2.270014286041259766e-01 -3.777134716510772705e-01 -6.225001066923141479e-02 8.013955503702163696e-02 -5.313671827316284180e-01 -1.163370087742805481e-01 2.987145483493804932e-01 1.789460927248001099e-01 -2.854428626596927643e-02 -1.402151137590408325e-01 -8.910402655601501465e-02 -1.640885025262832642e-01 6.027943640947341919e-02 -1.090316548943519592e-01 -7.462130486965179443e-02 4.249077662825584412e-02 2.949113585054874420e-02 1.590873748064041138e-01 -1.062485724687576294e-01 1.586827263236045837e-02 1.135754883289337158e-01 -3.370870649814605713e-01
-1.254681199789047241e-01 -2.337097227573394775e-01 3.816059231758117676e-01 1.212331801652908325e-01 1.817165017127990723e-01 -3.450990468263626099e-02 1.578962504863739014e-01 -1.244516447186470032e-01 9.728340059518814087e-02 2.025745213031768799e-01 -2.836021780967712402e-01 -8.076009899377822876e-02 -1.246355772018432617e-01 2.051515318453311920e-02 -5.105437040328979492e-01 4.370313836261630058e-04 1.209489256143569946e-01 2.290989011526107788e-01 -1.343878656625747681e-01 3.832530602812767029e-02 1.882658749818801880e-01 -1.016767174005508423e-01 5.699942260980606079e-02 2.226039320230484009e-01 -1.139696389436721802e-01 3.777206002268940210e-04 2.696277201175689697e-02 -4.699621349573135376e-02 -1.198520958423614502e-01 -2.781062573194503784e-02 7.722068112343549728e-03 -2.535208165645599365e-01
1.358003616333007812e-01 -2.370183647144585848e-04 2.249062657356262207e-01 1.347054839134216309e-01 -6.668728590011596680e-02 -4.401530325412750244e-02 -2.440596744418144226e-02 2.328821867704391479e-01 2.166301310062408447e-01 2.252703458070755005e-01 -4.157254993915557861e-01 -1.558277457952499390e-01 -3.028345108032226562e-01 1.947889029979705811e-01 -7.470970600843429565e-02 -1.132457926869392395e-01 -2.060734927654266357e-01 2.612141966819763184e-01 -8.670882135629653931e-02 -5.158710107207298279e-02 -1.714439690113067627e-01 -3.513148799538612366e-02 -3.462082445621490479e-01 -9.120669960975646973e-02 -1.995593458414077759e-01 -1.751471459865570068e-01 5.814606696367263794e-02 -2.698021754622459412e-02 -2.258818000555038452e-01 -4.484930075705051422e-03 -4.804932698607444763e-02 3.356787189841270447e-02
1.728024184703826904e-01 -4.937192890793085098e-03 -4.578194394707679749e-02 4.795625507831573486e-01 -7.273391634225845337e-02 -1.631796509027481079e-01 7.328140549361705780e-03 2.708917856216430664e-02 8.627313375473022461e-02 1.368469446897506714e-01 -1.056202277541160583e-01 -1.981473416090011597e-01 -1.761628091335296631e-01 2.103945016860961914e-01 -2.245104312896728516e-01 1.066131517291069031e-01 1.000269874930381775e-01 -9.897421300411224365e-02 -3.619867563247680664e-01 1.369751244783401489e-01 4.739515483379364014e-02 -2.007637172937393188e-01 -1.362942606210708618e-01 9.869531542062759399e-02 1.200849190354347229e-01 1.268146783113479614e-01 3.051575124263763428e-01 2.403041161596775055e-02 8.462315052747726440e-02 2.208198755979537964e-01 2.083960473537445068e-01 -1.662984341382980347e-01
1.372432261705398560e-01 2.603353857994079590e-01 2.730016112327575684e-01 1.586651206016540527e-01 7.075299508869647980e-03 -1.808715611696243286e-01 -9.465266019105911255e-03 -2.549248635768890381e-01 -8.905069530010223389e-02 1.329887751489877701e-02 -4.666547179222106934e-01 -5.268189683556556702e-02 -2.928869985044002533e-02 -1.693229973316192627e-01 -2.471151202917098999e-01 -1.036472693085670471e-01 8.374992012977600098e-02 1.748840361833572388e-01 -3.081974983215332031e-01 5.324004963040351868e-02 6.758486479520797729e-02 6.138834357261657715e-02 -1.204270869493484497e-01 -7.834497094154357910e-02 1.723785251379013062e-01 3.182675838470458984e-01 -3.161529311910271645e-04 1.021498516201972961e-01 -2.225560545921325684e-01 -2.402147278189659119e-02 1.701192259788513184e-01 3.116169013082981110e-02
-8.597662299871444702e-02 1.435128748416900635e-01 -2.738008089363574982e-02 3.819792866706848145e-01 -1.851226389408111572e-01 1.711924374103546143e-01 -1.371666789054870605e-01 -2.405721545219421387e-01 2.586672604084014893e-01 1.498869955539703369e-01 -3.937590718269348145e-01 -2.516069114208221436e-01 1.751745492219924927e-01 1.230067238211631775e-01 -6.862875074148178101e-02 3.693530708551406860e-02 -1.387744247913360596e-01 9.298166632652282715e-02 -1.751447170972824097e-01 2.346160709857940674e-01 -2.502953447401523590e-02 4.089241474866867065e-02 -2.401270121335983276e-01 -8.442560583353042603e-02 1.204255446791648865e-01 1.375608444213867188e-01 -7.276263553649187088e-03 -1.104275882244110107e-01 1.732359379529953003e-01 1.914691179990768433e-02 -3.369279438629746437e-04 -2.621215581893920898e-01
2.046629339456558228e-01 1.481705456972122192e-01 2.768597304821014404e-01 3.659718111157417297e-02 -2.744449973106384277e-01 2.751751542091369629e-01 -2.013918906450271606e-01 -1.978706419467926025e-01 1.351754665374755859e-01 1.663901507854461670e-01 -2.658957540988922119e-01 -3.597291707992553711e-01 4.320780187845230103e-02 7.085980381816625595e-03 -5.001645907759666443e-02 1.213327869772911072e-01 3.534099459648132324e-02 1.010920628905296326e-01 -2.679028213024139404e-01 3.277208283543586731e-02 -1.682992577552795410e-01 2.844955921173095703e-01 9.258238971233367920e-02 -1.177454218268394470e-01 3.794234991073608398e-02 1.868289262056350708e-01 -1.626939475536346436e-01 1.870046555995941162e-01 -1.196096315979957581e-01 5.041349679231643677e-02 2.721554413437843323e-02 -1.755703687667846680e-01
-1.061040461063385010e-01 -3.044728934764862061e-02 1.163554564118385315e-01 1.625697463750839233e-01 -1.351240724325180054e-01 -5.477481707930564880e-02 -2.502154707908630371e-01 1.626722961664199829e-01 -9.626980870962142944e-02 2.058421261608600616e-02 -3.881300389766693115e-01 -2.808345258235931396e-01 -1.379745304584503174e-01 -1.375812143087387085e-01 -3.540264368057250977e-01 -2.290593227371573448e-03 3.114944100379943848e-01 1.721054166555404663e-01 -1.298344135284423828e-01 4.500775597989559174e-03 -1.337952166795730591e-01 1.235525682568550110e-01 2.480746991932392120e-02 -4.315348714590072632e-02 2.739317715167999268e-01 -1.696713566780090332e-01 1.271344572305679321e-01 -8.031651377677917480e-02 -1.195156201720237732e-01 -2.458601146936416626e-01 1.137213781476020813e-01 -2.042877674102783203e-01
-1.356277167797088623e-01 -1.722573935985565186e-01 4.148739948868751526e-02 1.692598015069961548e-01 -1.548558622598648071e-01 -1.080933809280395508e-01 -2.564253807067871094e-01 1.562738418579101562e-01 1.001347079873085022e-01 8.169167488813400269e-02 -4.095782041549682617e-01 -2.553704380989074707e-01 -1.521244049072265625e-01 -1.107894629240036011e-01 -3.088485300540924072e-01 7.546055316925048828e-02 3.081040680408477783e-01 1.806773990392684937e-01 -2.964397333562374115e-02 -8.925299346446990967e-02 -1.831690967082977295e-01 -7.780797034502029419e-02 -6.208131462335586548e-02 -1.159148588776588440e-01 2.899484932422637939e-01 -6.454812735319137573e-02 1.386612001806497574e-02 -8.323497325181961060e-02 -1.824925541877746582e-01 -2.791973650455474854e-01 8.476734906435012817e-02 -4.945795610547065735e-02
1.192974448204040527e-01 -3.554992610588669777e-03 3.659644722938537598e-01 1.392477601766586304e-01 -8.295708894729614258e-02 8.168452233076095581e-02 1.113004684448242188e-01 -1.608420163393020630e-01 8.589597791433334351e-02 2.833050489425659180e-01 -1.589119434356689453e-01 -2.284214049577713013e-01 -4.930908605456352234e-02 -5.958054959774017334e-02 -3.163991272449493408e-01 1.151542589068412781e-01 -5.302294343709945679e-02 2.854653000831604004e-01 -8.078619837760925293e-02 2.301151156425476074e-01 -5.269965529441833496e-02 -7.472039014101028442e-02 -2.840545773506164551e-01 -3.058145046234130859e-01 -5.742470175027847290e-02 -4.942371323704719543e-02 -4.451514407992362976e-02 3.309229314327239990e-01 1.073668003082275391e-01 -1.366432160139083862e-01 9.158797562122344971e-02 -1.184632703661918640e-01
2.430323511362075806e-01 -7.622204720973968506e-02 -9.152490645647048950e-02 2.298859357833862305e-01 -1.556729823350906372e-01 5.679758265614509583e-02 8.576225489377975464e-03 8.258353173732757568e-02 1.698926836252212524e-01 1.954519599676132202e-01 -1.241405904293060303e-01 -5.009058117866516113e-01 -1.136366948485374451e-01 -1.825983524322509766e-01 -1.703808456659317017e-01 3.615255653858184814e-02 -1.583674550056457520e-01 -4.620657116174697876e-02 -1.512516736984252930e-01 8.073022961616516113e-02 -2.916195988655090332e-02 1.451640129089355469e-01 -3.864218890666961670e-01 -2.434107959270477295e-01 2.844602763652801514e-01 -1.239178515970706940e-02 -5.191858392208814621e-03 8.564952015876770020e-02 -1.225462853908538818e-01 -1.590243279933929443e-01 5.151493102312088013e-02 -1.052380278706550598e-01
-3.378422558307647705e-02 1.772689968347549438e-01 2.806329540908336639e-02 2.184894829988479614e-01 -6.824579089879989624e-02 5.193658918142318726e-02 2.321159653365612030e-02 1.951720714569091797e-01 2.650255262851715088e-01 -6.303498893976211548e-02 -4.625989496707916260e-01 -9.732500463724136353e-02 -1.043888926506042480e-01 2.559711225330829620e-03 -1.135202571749687195e-01 -1.796825528144836426e-01 -2.470263652503490448e-02 4.981397837400436401e-02 -1.091824844479560852e-01 3.051655590534210205e-01 -1.465966105461120605e-01 1.819506138563156128e-01 -1.706037968397140503e-01 -2.641627788543701172e-01 -3.206858038902282715e-01 2.622753381729125977e-03 1.414265334606170654e-01 5.120703950524330139e-02 3.398066386580467224e-02 -1.610139161348342896e-01 1.501827836036682129e-01 -2.871191501617431641e-01
-4.264677688479423523e-02 -1.448270827531814575e-01 8.297120779752731323e-02 1.402040868997573853e-01 -2.917332388460636139e-02 -2.939267158508300781e-01 -8.100450783967971802e-02 8.745232969522476196e-02 1.826348006725311279e-01 1.117156147956848145e-01 -3.040912449359893799e-01 3.651553764939308167e-02 4.399746656417846680e-02 -4.083750769495964050e-03 -1.817349791526794434e-01 9.415694326162338257e-02 -3.635841980576515198e-02 -5.029516294598579407e-02 -3.096125125885009766e-01 -1.051729470491409302e-01 1.965624690055847168e-01 3.010092675685882568e-01 -6.097336411476135254e-01 1.300143003463745117e-01 -7.395531237125396729e-02 -8.518652617931365967e-02 -1.467496040277183056e-04 1.489392369985580444e-01 -4.088053852319717407e-02 -1.534218341112136841e-02 -3.625663463026285172e-03 1.418532524257898331e-02
7.828737050294876099e-02 -1.904046088457107544e-01 5.606996268033981323e-02 1.268137246370315552e-01 -2.359903007745742798e-01 1.918361149728298187e-02 2.382531464099884033e-01 -7.594277709722518921e-02 2.775982618331909180e-01 1.405432224273681641e-01 -1.560335457324981689e-01 -3.481337428092956543e-01 -4.427240043878555298e-02 -6.914470344781875610e-02 -5.793735757470130920e-02 4.131503701210021973e-01 -2.630570828914642334e-01 -9.064021520316600800e-03 -2.033171057701110840e-01 9.929111599922180176e-02 2.076180418953299522e-03 2.757066488265991211e-01 -1.457710266113281250e-01 2.241754159331321716e-02 2.978166751563549042e-02 1.412496119737625122e-01 6.164147332310676575e-02 -3.424092195928096771e-03 -2.938767969608306885e-01 -2.259443551301956177e-01 9.421480447053909302e-02 -8.639356493949890137e-02
-2.354413084685802460e-02 -2.724786400794982910e-01 4.725925624370574951e-02 1.246700063347816467e-01 -2.152941972017288208e-01 -2.336451411247253418e-01 -1.175148412585258484e-02 5.306577309966087341e-02 4.769324883818626404e-02 7.943968474864959717e-02 -2.312902957201004028e-01 -1.463297456502914429e-01 -2.821695208549499512e-01 6.960178166627883911e-02 -3.346970677375793457e-01 1.459474712610244751e-01 1.675378680229187012e-01 1.019687801599502563e-01 -1.849760264158248901e-01 -1.169987171888351440e-01 1.223033592104911804e-01 1.975753009319305420e-01 -1.111335009336471558e-01 -9.732321649789810181e-02 -2.509993016719818115e-01 4.921739175915718079e-02 -2.785582542419433594e-01 7.302808016538619995e-02 -1.412128210067749023e-01 7.353781908750534058e-02 -2.811787426471710205e-01 -2.954666614532470703e-01
1.381877902895212173e-02 -5.483879148960113525e-02 3.955259025096893311e-01 1.316497474908828735e-01 -5.405934154987335205e-02 -1.844391954364255071e-04 1.421604007482528687e-01 -7.905950769782066345e-03 -2.011776268482208252e-01 1.679818481206893921e-01 -2.480615973472595215e-01 -1.157805621623992920e-01 -3.180156946182250977e-01 1.089629381895065308e-01 -4.989706575870513916e-01 -1.433439850807189941e-01 5.022352561354637146e-02 -6.467901170253753662e-02 -2.629058659076690674e-01 -5.933634191751480103e-02 1.253255903720855713e-01 2.589910291135311127e-02 1.395339816808700562e-01 8.990261703729629517e-02 -1.340135633945465088e-01 -4.409974813461303711e-02 -1.043927147984504700e-01 -3.825222328305244446e-02 -2.484897971153259277e-01 -1.321166306734085083e-01 5.828323215246200562e-02 -1.885167807340621948e-01
-7.218725234270095825e-02 -7.814050465822219849e-02 4.442595541477203369e-01 2.586964666843414307e-01 -1.054276749491691589e-01 -2.730057537555694580e-01 6.192301586270332336e-02 4.739529266953468323e-02 1.592818945646286011e-01 2.947734901681542397e-03 -2.759185433387756348e-01 -2.398898452520370483e-01 -6.476166099309921265e-02 -3.420569747686386108e-02 -2.442277520895004272e-01 1.155251190066337585e-01 2.236179411411285400e-01 3.124259114265441895e-01 -7.901421189308166504e-02 1.807047277688980103e-01 1.742498874664306641e-01 4.623695090413093567e-02 -1.582670770585536957e-02 7.906334102153778076e-02 -1.690705120563507080e-01 -2.101378291845321655e-01 -8.296134322881698608e-02 9.469283372163772583e-02 8.445257693529129028e-02 -2.354193627834320068e-01 7.086239755153656006e-02 1.164780631661415100e-01
4.186876118183135986e-02 -8.480764180421829224e-02 -1.063814908266067505e-01 2.491620779037475586e-01 -2.231037616729736328e-01 -9.154288470745086670e-02 5.687837675213813782e-02 -1.640078574419021606e-01 2.845126688480377197e-01 3.136124834418296814e-02 -2.157303243875503540e-01 -1.586730405688285828e-02 -6.973656825721263885e-03 9.414440393447875977e-02 -1.537221018224954605e-02 -6.964910775423049927e-02 -4.146201908588409424e-01 1.385671347379684448e-01 -2.240809947252273560e-01 1.686376035213470459e-01 2.179816365242004395e-02 4.307037219405174255e-02 -2.909758985042572021e-01 -1.583798080682754517e-01 9.543389827013015747e-02 -1.802113093435764313e-02 -2.667859196662902832e-02 -9.265363216400146484e-02 -4.892871528863906860e-02 -3.248444497585296631e-01 1.646952033042907715e-01 -3.886270821094512939e-01
-3.082583844661712646e-02 -1.711259037256240845e-02 -1.970912702381610870e-02 2.512628436088562012e-01 -2.866772934794425964e-02 9.739172458648681641e-02 -1.421854496002197266e-01 -2.426901012659072876e-01 2.265034019947052002e-01 2.607572376728057861e-01 -2.174098044633865356e-01 -3.832140862941741943e-01 -1.340811420232057571e-02 1.359520554542541504e-01 -1.470228284597396851e-01 2.079769521951675415e-01 -9.394919127225875854e-02 -2.847756445407867432e-01 6.790225952863693237e-02 7.808043062686920166e-02 -2.216600626707077026e-02 2.708002924919128418e-01 -1.373516023159027100e-02 -2.053748071193695068e-01 7.915256172418594360e-02 7.020886242389678955e-02 3.026074729859828949e-02 -1.210292205214500427e-01 8.361931890249252319e-02 -3.674031496047973633e-01 2.011703401803970337e-01 -1.511121094226837158e-01
-2.851310744881629944e-02 -1.058664843440055847e-01 9.347600489854812622e-02 4.179151058197021484e-01 -1.269002631306648254e-02 -2.307701855897903442e-01 1.215345188975334167e-01 -4.740997031331062317e-02 4.207194223999977112e-02 9.923774749040603638e-02 -2.012991346418857574e-02 -1.190292537212371826e-01 7.275395095348358154e-02 9.713462740182876587e-02 -2.332589030265808105e-01 -9.429928660392761230e-02 -1.299120672047138214e-02 1.548973321914672852e-01 -4.678880572319030762e-01 -2.962251007556915283e-02 -2.841034233570098877e-01 2.989225462079048157e-02 -2.508811354637145996e-01 -2.489711493253707886e-01 -2.187577635049819946e-01 1.048042550683021545e-01 -4.490352701395750046e-03 -6.895414739847183228e-02 1.088063269853591919e-01 -2.608144581317901611e-01 5.467233061790466309e-02 1.815815567970275879e-01
3.155453205108642578e-01 -3.074910938739776611e-01 1.143796592950820923e-01 2.563030123710632324e-01 -1.410557925701141357e-01 -1.426535006612539291e-02 -3.361649066209793091e-02 -1.496751159429550171e-01 1.197636034339666367e-02 2.724596858024597168e-02 -2.453146725893020630e-01 -2.210971266031265259e-01 -2.803075909614562988e-01 8.599662780761718750e-02 -4.286158084869384766e-02 8.901420235633850098e-02 1.625889539718627930e-01 1.071185991168022156e-01 -1.916902512311935425e-01 -8.075117319822311401e-02 -2.206903845071792603e-01 1.228761002421379089e-01 -2.794565446674823761e-02 5.557119101285934448e-02 -2.207135111093521118e-01 -3.593830466270446777e-01 8.971521258354187012e-02 -1.156383007764816284e-01 -2.840265333652496338e-01 1.894159168004989624e-01 1.266388571821153164e-04 -1.144884899258613586e-01
-1.981350481510162354e-01 -1.065271794795989990e-01 1.854841411113739014e-01 1.944327205419540405e-01 -1.565075516700744629e-01 1.374963857233524323e-02 -2.215501517057418823e-01 6.184595078229904175e-02 -2.476497925817966461e-02 -5.620327591896057129e-02 -4.321286082267761230e-01 -2.555325627326965332e-01 -1.522478312253952026e-01 6.460983306169509888e-02 -3.329809904098510742e-01 2.262520045042037964e-02 3.567087352275848389e-01 9.788587689399719238e-02 -8.267402648925781250e-02 -5.855872482061386108e-02 -1.495539546012878418e-01 -4.089407995343208313e-02 -1.102049350738525391e-01 -1.004114896059036255e-01 1.616875529289245605e-01 -1.259599160403013229e-02 -4.340309649705886841e-02 -9.515590965747833252e-03 -2.272793203592300415e-01 -2.345634102821350098e-01 -4.357330035418272018e-03 -2.769887149333953857e-01
9.063040465116500854e-02 -2.792254090309143066e-02 -2.671856433153152466e-02 2.233246564865112305e-01 -2.397202402353286743e-01 8.022656291723251343e-02 2.421836256980895996e-01 -1.060558632016181946e-01 1.271075010299682617e-01 2.208056747913360596e-01 -2.926689386367797852e-01 -1.628758311271667480e-01 -7.703878730535507202e-02 1.322482973337173462e-01 -2.301931828260421753e-01 2.653295546770095825e-02 -2.484440058469772339e-01 6.631036102771759033e-02 -4.752101376652717590e-02 4.864693060517311096e-02 -1.210190877318382263e-01 7.945919781923294067e-02 -1.948578953742980957e-01 2.825293689966201782e-02 2.587204277515411377e-01 8.599462360143661499e-02 -2.035593986511230469e-01 3.276478946208953857e-01 -9.874658286571502686e-02 -3.108977675437927246e-01 1.953031718730926514e-01 -2.329313755035400391e-01
-1.255803108215332031e-01 -2.129023224115371704e-01 8.412786573171615601e-02 -3.361359983682632446e-02 -2.080095112323760986e-01 -1.443616747856140137e-01 -1.135302335023880005e-01 2.760241553187370300e-02 1.719509661197662354e-01 9.045224636793136597e-02 -4.579036235809326172e-01 -1.828382015228271484e-01 3.214172646403312683e-02 1.630208343267440796e-01 -1.548459231853485107e-01 9.625822305679321289e-02 2.680641412734985352e-01 -1.296235322952270508e-01 -2.573799490928649902e-01 -5.994609743356704712e-02 -2.578192651271820068e-01 7.212588097900152206e-03 -2.339158579707145691e-02 5.048490688204765320e-02 1.366715133190155029e-01 -3.110121749341487885e-02 -1.118718460202217102e-01 -1.884639561176300049e-01 -2.344257086515426636e-01 -2.394075691699981689e-01 2.087833583354949951e-01 -2.440689951181411743e-01
-9.978725761175155640e-02 -3.373652696609497070e-01 -1.364859938621520996e-01 8.354153484106063843e-02 3.436037153005599976e-02 -2.389594018459320068e-01 1.221082545816898346e-02 4.792295023798942566e-02 4.701584577560424805e-02 -6.183211691677570343e-03 -1.750527918338775635e-01 -2.548222839832305908e-01 -8.492342382669448853e-02 6.748581677675247192e-02 -3.595075309276580811e-01 2.460607141256332397e-01 2.966162562370300293e-01 -6.679598707705736160e-03 -9.469642490148544312e-02 1.505997031927108765e-01 -4.684933647513389587e-02 1.418701112270355225e-01 -1.704479008913040161e-01 1.788482666015625000e-01 7.501067966222763062e-02 2.510556876659393311e-01 -2.043514847755432129e-01 7.268913090229034424e-02 -2.541390359401702881e-01 -8.237791061401367188e-02 1.584665477275848389e-02 -3.164645433425903320e-01
8.617933094501495361e-02 1.534309983253479004e-01 1.635429114103317261e-01 4.021710455417633057e-01 -9.509958326816558838e-02 8.539216965436935425e-02 -1.158000379800796509e-01 2.791538238525390625e-01 3.058923482894897461e-01 1.029699593782424927e-01 -3.211103677749633789e-01 -3.319302797317504883e-01 -1.588952094316482544e-01 4.663757979869842529e-02 -5.473057180643081665e-02 -3.248656913638114929e-02 2.039907267317175865e-04 1.778622120618820190e-01 -9.686573175713419914e-04 2.822658717632293701e-01 1.678917557001113892e-01 2.154705673456192017e-01 1.267792880535125732e-01 -1.082221046090126038e-01 -1.899808645248413086e-01 -1.210067868232727051e-01 -9.230512380599975586e-02 -6.071670353412628174e-02 1.458150744438171387e-01 -1.582638025283813477e-01 2.028523758053779602e-02 -2.372037246823310852e-02
-1.943500787019729614e-01 4.046499729156494141e-02 1.377486139535903931e-01 1.067762672901153564e-01 4.885087721049785614e-03 2.534320205450057983e-02 1.709138303995132446e-01 -1.853267699480056763e-01 2.096604704856872559e-01 1.066880822181701660e-01 -4.360276758670806885e-01 -7.362242043018341064e-02 3.107454627752304077e-02 2.343751722946763039e-03 -1.939366161823272705e-01 -9.729025885462760925e-03 -5.307027697563171387e-02 1.103246584534645081e-01 -9.066092967987060547e-02 2.331537753343582153e-01 1.164346095174551010e-02 3.210349380970001221e-01 -3.130755722522735596e-01 -5.443938449025154114e-02 1.409987360239028931e-01 1.052092760801315308e-01 2.113999277353286743e-01 -2.724150121212005615e-01 -3.379946947097778320e-01 -1.647659540176391602e-01 -1.896271295845508575e-02 5.558159574866294861e-02
-1.337279826402664185e-01 2.783977612853050232e-02 2.355849593877792358e-01 2.447843849658966064e-01 -2.772713899612426758e-01 1.576131582260131836e-01 6.427870690822601318e-02 -5.875204131007194519e-02 1.575223356485366821e-02 1.535765379667282104e-01 -1.910908371210098267e-01 5.477958545088768005e-02 -2.647745907306671143e-01 -7.598821818828582764e-02 -2.893919348716735840e-01 -4.016435146331787109e-02 6.885977927595376968e-04 1.493684500455856323e-01 -1.881423294544219971e-01 6.893910467624664307e-02 -7.376884669065475464e-02 1.736333370208740234e-01 -3.475281596183776855e-01 -1.107193008065223694e-01 -1.094232052564620972e-01 1.872432082891464233e-01 2.759313583374023438e-01 -3.207854628562927246e-01 5.277261137962341309e-03 -2.320111691951751709e-01 1.207162365317344666e-01 -8.021996170282363892e-02
1.653619855642318726e-01 1.500262022018432617e-01 -3.986549377441406250e-02 3.550675809383392334e-01 -2.244599163532257080e-01 -1.623277068138122559e-01 4.971577227115631104e-02 6.909799575805664062e-02 7.588373869657516479e-02 -4.625582322478294373e-02 -2.295306026935577393e-01 -4.326792806386947632e-02 -3.513869047164916992e-01 -3.792180493474006653e-02 -2.076382339000701904e-01 -3.056947886943817139e-01 -5.527397990226745605e-02 1.174668595194816589e-02 -5.377871394157409668e-01 -2.991550788283348083e-02 -7.138735055923461914e-02 2.189891040325164795e-02 1.017038822174072266e-01 6.946302205324172974e-02 3.067017532885074615e-02 1.316824704408645630e-01 7.518193684518337250e-03 6.917826831340789795e-02 -1.535610407590866089e-01 1.212211325764656067e-02 -3.040650859475135803e-02 -2.296851128339767456e-01
2.855480313301086426e-01 -1.726601719856262207e-01 6.166767328977584839e-02 3.781771659851074219e-01 4.068457335233688354e-02 -6.893544644117355347e-02 1.241557300090789795e-01 -1.298777014017105103e-01 6.602597236633300781e-02 2.005408406257629395e-01 -2.441614866256713867e-01 9.936151653528213501e-02 -2.502117156982421875e-01 2.134662866592407227e-01 -1.630617678165435791e-01 4.409664124250411987e-02 -4.684677720069885254e-02 -1.875856965780258179e-01 -2.060215622186660767e-01 -8.459622412919998169e-02 -1.749316006898880005e-01 4.928565025329589844e-02 -1.386736333370208740e-01 2.957776375114917755e-02 -8.276552706956863403e-02 7.216225564479827881e-02 1.510719656944274902e-01 1.754685305058956146e-02 -3.481815755367279053e-01 -3.184204995632171631e-01 1.050519496202468872e-01 2.083332240581512451e-01
2.092083394527435303e-01 -8.634819090366363525e-02 -1.268946081399917603e-01 2.548908889293670654e-01 -2.105610817670822144e-01 -3.056667447090148926e-01 -1.085045002400875092e-02 -2.303140461444854736e-01 2.315734326839447021e-01 4.784329608082771301e-02 -2.408736795186996460e-01 4.421756044030189514e-02 3.513775765895843506e-02 1.049294024705886841e-01 -1.814778447151184082e-01 1.309051662683486938e-01 -3.208314627408981323e-02 -2.665515840053558350e-01 -2.268647551536560059e-01 2.294707745313644409e-01 2.079276442527770996e-01 2.466099560260772705e-01 -1.978354007005691528e-01 1.265709549188613892e-01 -1.420898139476776123e-01 1.867128014564514160e-01 -1.505187451839447021e-01 -8.146804571151733398e-02 -9.178093820810317993e-02 1.919107586145401001e-01 1.721165031194686890e-01 6.271705031394958496e-02
-3.949972987174987793e-02 -2.303623594343662262e-02 -2.302761375904083252e-01 2.303337305784225464e-01 -1.868257075548171997e-01 1.081413030624389648e-01 1.042184457182884216e-01 -3.327844142913818359e-01 1.155473962426185608e-01 1.042281389236450195e-01 -9.711641073226928711e-02 -4.029203355312347412e-01 -1.173477023839950562e-01 1.845236420631408691e-01 -4.961117729544639587e-02 -2.476133592426776886e-02 5.987770110368728638e-02 1.994091868400573730e-01 -1.828628629446029663e-01 -1.858691275119781494e-01 5.839964724145829678e-04 2.463029474020004272e-01 3.725633025169372559e-02 -3.027882277965545654e-01 -1.827803440392017365e-02 1.027127206325531006e-01 1.388206183910369873e-01 -1.849610060453414917e-01 -8.103445172309875488e-02 -2.036347091197967529e-01 1.546414494514465332e-01 -2.745086252689361572e-01
4.242113977670669556e-02 2.772559877485036850e-03 1.976623535156250000e-01 1.936273872852325439e-01 4.768683388829231262e-02 -1.030572876334190369e-01 6.154184788465499878e-02 1.081045344471931458e-02 -1.971760764718055725e-02 -1.912326663732528687e-01 -3.796295225620269775e-01 -3.648162484169006348e-01 -9.889144450426101685e-02 5.119818076491355896e-02 -3.008340299129486084e-01 -5.580911412835121155e-02 2.432675212621688843e-01 -1.387029886245727539e-01 -1.587329059839248657e-01 -1.083877906203269958e-01 1.611078381538391113e-01 2.957485616207122803e-01 4.575916007161140442e-02 1.053315848112106323e-01 2.570447884500026703e-02 1.031645163893699646e-01 -1.284258216619491577e-01 1.555021703243255615e-01 -2.555422782897949219e-01 5.323490127921104431e-02 1.258680224418640137e-01 -3.266766667366027832e-01
-1.070916727185249329e-01 -2.119726538658142090e-01 1.886685043573379517e-01 3.725330233573913574e-01 -1.817478798329830170e-02 -1.533527374267578125e-01 -6.107650697231292725e-02 -1.606089621782302856e-01 -1.464562490582466125e-03 1.569056957960128784e-01 -3.741847276687622070e-01 -1.397538464516401291e-02 -7.780151814222335815e-02 8.068066090345382690e-02 6.001672521233558655e-02 -1.497019734233617783e-02 5.464062467217445374e-02 -2.304071187973022461e-01 -7.448419928550720215e-02 8.002169430255889893e-02 -7.623206079006195068e-02 1.973895123228430748e-03 1.468071639537811279e-01 -2.366669625043869019e-01 -2.358607500791549683e-01 2.415064126253128052e-01 -1.255576908588409424e-01 2.321842461824417114e-01 -2.219369709491729736e-01 -3.663370311260223389e-01 -2.583017945289611816e-02 1.243807002902030945e-01
4.733930528163909912e-02 9.603963047266006470e-02 1.030097082257270813e-01 3.850041031837463379e-01 -2.669089734554290771e-01 1.321788430213928223e-01 -3.053199648857116699e-01 -8.276192843914031982e-02 -2.884289249777793884e-03 9.235458076000213623e-02 -3.101363778114318848e-01 -2.043036967515945435e-01 -1.151896640658378601e-01 -1.647483706474304199e-01 -2.354299277067184448e-01 -7.032370567321777344e-02 -1.874440163373947144e-01 -9.948576241731643677e-02 6.302221119403839111e-02 1.120179072022438049e-01 2.456951737403869629e-01 -1.464939564466476440e-01 -1.193047091364860535e-01 2.596545219421386719e-01 -2.101367413997650146e-01 1.959575414657592773e-01 -3.891815245151519775e-02 1.554393321275711060e-01 -1.165523827075958252e-01 -1.722373217344284058e-01 1.179804205894470215e-01 -5.686579272150993347e-02
-9.796156734228134155e-02 -1.519027948379516602e-01 9.351550787687301636e-02 2.901178598403930664e-01 -1.657112129032611847e-02 -5.818978697061538696e-02 -1.187673956155776978e-01 -7.721868902444839478e-02 9.241770952939987183e-02 1.999801546335220337e-01 -2.548492848873138428e-01 -3.829603791236877441e-01 4.184193443506956100e-03 7.557290047407150269e-02 -1.489405706524848938e-02 1.317875832319259644e-01 -1.973520964384078979e-01 -1.062888875603675842e-01 -3.018378280103206635e-03 2.965174801647663116e-02 -3.208842501044273376e-02 1.874461770057678223e-01 2.141712605953216553e-01 -4.414172768592834473e-01 1.557183451950550079e-02 -2.051779478788375854e-01 -1.517068874090909958e-02 -7.154218852519989014e-02 1.947599500417709351e-01 -1.727823764085769653e-01 2.997870743274688721e-01 -1.840214431285858154e-01
1.318992525339126587e-01 -9.803603589534759521e-02 3.029935359954833984e-01 2.198948115110397339e-01 -2.083338201045989990e-01 -1.723894625902175903e-01 1.816591322422027588e-01 8.442051708698272705e-02 9.212520718574523926e-02 1.640327125787734985e-01 -2.754422724246978760e-01 -1.971445083618164062e-01 -2.050561755895614624e-01 1.064962893724441528e-01 -1.418069601058959961e-01 -3.184687793254852295e-01 2.936841920018196106e-02 -6.831463426351547241e-03 -2.356285750865936279e-01 -2.466758787631988525e-01 -5.421813949942588806e-02 -2.204460836946964264e-02 2.335227727890014648e-01 7.386679947376251221e-02 4.670836403965950012e-02 1.267228424549102783e-01 1.191325932741165161e-01 -6.404229253530502319e-02 -2.444519251585006714e-01 5.196246132254600525e-02 1.147340908646583557e-01 -3.188836276531219482e-01
-1.513403803110122681e-01 -1.600905209779739380e-01 5.060753226280212402e-02 1.143136620521545410e-01 2.267759852111339569e-02 8.124683052301406860e-02 2.351815849542617798e-01 -4.548821598291397095e-02 2.279341279063373804e-04 -1.135184168815612793e-01 -3.019719719886779785e-01 -2.362188249826431274e-01 -4.228283464908599854e-02 9.264493733644485474e-02 -4.575697481632232666e-01 4.143800586462020874e-02 3.698995709419250488e-01 -1.015825793147087097e-01 -1.358173936605453491e-01 -1.375412344932556152e-01 1.560206264257431030e-01 8.091820031404495239e-02 -3.216117247939109802e-02 -1.146411672234535217e-01 1.957415044307708740e-01 4.996430128812789917e-02 -3.864381834864616394e-02 9.191376715898513794e-02 -1.082130521535873413e-01 -1.763911247253417969e-01 1.854721009731292725e-01 -3.639509677886962891e-01
-2.742466032505035400e-01 -6.052343547344207764e-02 -1.812231354415416718e-02 4.345262348651885986e-01 -2.045408040285110474e-01 -8.316406607627868652e-02 1.265206038951873779e-01 -8.907550573348999023e-02 1.522841900587081909e-01 3.558576107025146484e-01 -2.893711328506469727e-01 -1.347630620002746582e-01 1.250740438699722290e-01 7.271223515272140503e-02 -8.076980710029602051e-02 1.050035953521728516e-01 -1.136871203780174255e-01 -8.890460431575775146e-02 -1.469857096672058105e-01 1.244345009326934814e-01 1.712452806532382965e-02 -1.657201051712036133e-01 -2.978852391242980957e-01 -2.019045054912567139e-01 2.894136607646942139e-01 2.731260098516941071e-02 4.400390014052391052e-02 -2.445538789033889771e-01 -2.281962893903255463e-02 -4.956324398517608643e-02 2.273799479007720947e-02 -6.456697732210159302e-02
4.631445929408073425e-02 -7.049089670181274414e-02 7.886653393507003784e-02 3.325172066688537598e-01 -2.097287476062774658e-01 -3.736752867698669434e-01 1.283079106360673904e-02 1.787016987800598145e-01 1.342234164476394653e-01 -9.120990522205829620e-03 -3.116887509822845459e-01 1.462640613317489624e-01 -2.254698276519775391e-01 -3.520540520548820496e-02 -2.129181772470474243e-01 1.473343968391418457e-01 4.736501723527908325e-02 1.813180744647979736e-02 -2.405949085950851440e-01 1.287511140108108521e-01 2.657803893089294434e-02 1.427689343690872192e-01 -4.376336038112640381e-01 -1.105980724096298218e-01 9.569787234067916870e-02 -1.122142449021339417e-01 -8.705572038888931274e-02 1.041938140988349915e-01 -3.735192865133285522e-02 -1.150204407167620957e-04 1.293043643236160278e-01 2.108100503683090210e-01
1.845377683639526367e-01 -1.319020092487335205e-01 1.262172907590866089e-01 3.406721055507659912e-01 -6.628504395484924316e-02 -1.661504507064819336e-01 8.936467021703720093e-02 2.764039635658264160e-01 6.671717762947082520e-02 1.765986531972885132e-01 -2.781939208507537842e-01 1.005269438028335571e-01 -1.611935794353485107e-01 1.347284913063049316e-01 -2.930678129196166992e-01 8.933554589748382568e-02 -2.003555446863174438e-01 4.049351811408996582e-01 -2.430614084005355835e-01 1.591750979423522949e-02 1.344660073518753052e-01 6.693300791084766388e-03 -2.651987969875335693e-01 -1.713745594024658203e-01 2.084268629550933838e-02 -6.037819012999534607e-02 -1.344877034425735474e-01 3.204676508903503418e-02 -5.358023568987846375e-02 1.194335669279098511e-01 6.764408946037292480e-02 -1.133867353200912476e-01
-4.108366370201110840e-02 -1.939243525266647339e-01 -8.228855580091476440e-02 3.274343907833099365e-01 -7.716968655586242676e-02 1.455738991498947144e-01 9.320273250341415405e-02 -1.393930763006210327e-01 2.894596755504608154e-01 2.585465610027313232e-01 -9.849328547716140747e-02 -2.726208269596099854e-01 -1.173796411603689194e-02 1.608240157365798950e-01 -2.612602710723876953e-01 1.719153374433517456e-01 -2.608748972415924072e-01 -1.211331635713577271e-01 -1.426062285900115967e-01 -1.351551711559295654e-02 8.536113798618316650e-02 3.478620201349258423e-02 -2.987762987613677979e-01 -2.028047591447830200e-01 -5.165996029973030090e-03 -1.749449670314788818e-01 -2.052189558744430542e-01 1.212294101715087891e-01 3.160274587571620941e-03 -1.777440607547760010e-01 1.304431557655334473e-01 -2.340566217899322510e-01
-8.182748220860958099e-03 -1.527930349111557007e-01 1.002209931612014771e-01 1.517787426710128784e-01 -1.410528421401977539e-01 -1.187302637845277786e-02 -1.607730090618133545e-01 -2.353702783584594727e-01 -3.359210863709449768e-02 4.853269457817077637e-01 -3.401727974414825439e-01 -2.347862869501113892e-01 3.030524030327796936e-02 -4.306856542825698853e-02 -6.877750623971223831e-03 2.267658337950706482e-02 8.142716437578201294e-02 6.870903074741363525e-02 -4.974407702684402466e-02 -1.504555791616439819e-01 1.343468725681304932e-01 1.932732462882995605e-01 2.429936267435550690e-02 -2.883578240871429443e-01 -3.037190809845924377e-02 2.704443633556365967e-01 8.654467016458511353e-02 2.464071959257125854e-01 1.728446483612060547e-01 2.260317653417587280e-02 2.637693285942077637e-01 1.163536161184310913e-01
-7.953425496816635132e-02 1.431937068700790405e-01 1.525118798017501831e-01 3.053882718086242676e-01 -2.820308506488800049e-01 8.262162655591964722e-02 1.458594948053359985e-01 -1.207178458571434021e-01 -8.599240332841873169e-02 1.744771301746368408e-01 -3.954991102218627930e-01 -3.202517926692962646e-01 1.877275854349136353e-01 -1.292043924331665039e-01 -7.036071270704269409e-02 9.829772263765335083e-02 3.837154433131217957e-02 9.978102147579193115e-02 -2.328638359904289246e-02 2.320919930934906006e-01 1.795906871557235718e-01 3.001805841922760010e-01 -1.602535694837570190e-01 -1.258137822151184082e-01 2.737088361755013466e-03 1.990707069635391235e-01 3.679769486188888550e-02 1.553014069795608521e-01 -1.725119948387145996e-01 -1.806738823652267456e-01 5.787433683872222900e-02 -1.024458035826683044e-01
[truncated: 3,279,723 more chars]
