# Supplementary material for: The Language of Innovation
Source: PLoS One. 2020 Apr 30;15(4):e0230107. doi: 10.1371/journal.pone.0230107 (PMC7194493; doi:10.1371/journal.pone.0230107)
Supplement: S17 File — (GZ) [file pone.0230107.s017.tar.gz › 1995-1999/V2Run_16_VS_4500_embeddings1995-1999ED32.txt]

-1.777052320539951324e-02 -3.019236326217651367e-01 1.678257882595062256e-01 -7.816342264413833618e-02 -2.348975390195846558e-01 2.651181630790233612e-02 3.215121626853942871e-01 4.871015250682830811e-02 5.000636726617813110e-02 -2.811761498451232910e-01 -1.536476165056228638e-01 -2.871104180812835693e-01 -1.212575510144233704e-01 1.329351812601089478e-01 6.717190146446228027e-02 -1.074352860450744629e-01 1.291875541210174561e-01 -9.372230619192123413e-02 -1.208015307784080505e-01 -1.115076616406440735e-01 3.700498491525650024e-02 3.512384295463562012e-01 -1.194434463977813721e-01 7.591511309146881104e-02 -5.480975285172462463e-02 -9.899262338876724243e-02 -2.825203537940979004e-01 -2.912974357604980469e-01 -9.051147848367691040e-03 -8.763618022203445435e-02 -2.932781875133514404e-01 8.989463746547698975e-02
-1.074789911508560181e-01 -1.122245490550994873e-01 -1.911621689796447754e-01 -6.234233453869819641e-02 4.125336557626724243e-02 -2.983845174312591553e-01 2.197181135416030884e-01 1.096906065940856934e-01 -5.441224202513694763e-02 -3.691674768924713135e-01 -3.490658998489379883e-01 1.262983530759811401e-01 -3.419941067695617676e-01 1.663972884416580200e-01 8.236505836248397827e-02 2.148675322532653809e-01 -5.721070244908332825e-02 5.858261883258819580e-02 8.965069800615310669e-02 1.102913990616798401e-01 1.092528849840164185e-01 2.620443999767303467e-01 1.065814048051834106e-01 -9.001996368169784546e-02 6.825505197048187256e-02 3.055394999682903290e-02 -2.147532813251018524e-02 -3.348518311977386475e-01 -1.138677895069122314e-01 5.208829045295715332e-02 -2.206672877073287964e-01 -1.456153299659490585e-02
-3.530086278915405273e-01 -2.086603045463562012e-01 -2.379996776580810547e-01 -1.725696176290512085e-01 -1.767362654209136963e-01 -1.245520040392875671e-01 4.611464589834213257e-02 -2.049021571874618530e-01 1.987998038530349731e-01 -3.237499892711639404e-01 -1.935666203498840332e-01 6.913931109011173248e-03 -2.369213402271270752e-01 -4.451201483607292175e-02 9.923570603132247925e-02 1.612204313278198242e-01 1.786483675241470337e-01 1.149666868150234222e-02 -1.339300572872161865e-01 -3.153500705957412720e-02 -2.279048040509223938e-02 2.203010469675064087e-01 -3.634034097194671631e-02 -3.836868703365325928e-01 -5.799859017133712769e-02 1.163348108530044556e-01 -2.510100007057189941e-01 2.356067486107349396e-02 -1.162061989307403564e-01 -6.743107736110687256e-02 -1.756911128759384155e-01 -2.851179987192153931e-02
-4.329556226730346680e-02 -1.272047609090805054e-01 -1.051669847220182419e-02 2.818252444267272949e-01 -2.008483409881591797e-01 -1.469923555850982666e-01 1.522813439369201660e-01 1.513059735298156738e-01 -1.687640845775604248e-01 -2.197991013526916504e-01 -2.928288280963897705e-01 -2.371771931648254395e-01 2.243862897157669067e-01 2.704144716262817383e-01 -1.749122440814971924e-01 5.840634554624557495e-02 1.626411378383636475e-01 -7.101298123598098755e-02 -1.497429981827735901e-02 -2.069422416388988495e-02 -6.785642355680465698e-02 -1.145323067903518677e-01 3.139804005622863770e-01 -1.703143268823623657e-01 3.651142865419387817e-02 8.736147731542587280e-02 -1.412542760372161865e-01 -1.194691658020019531e-01 1.723989695310592651e-01 -3.985972702503204346e-01 9.058855473995208740e-03 9.365167468786239624e-02
-4.680863320827484131e-01 -8.137743920087814331e-02 -1.563102006912231445e-01 -4.085765406489372253e-02 -2.372595667839050293e-01 6.566566973924636841e-02 2.494000792503356934e-01 3.799699991941452026e-02 -7.787430286407470703e-02 -1.046049743890762329e-01 -1.193301230669021606e-01 -2.310924679040908813e-01 -2.436231076717376709e-01 1.768413186073303223e-01 -1.109020784497261047e-01 1.688375324010848999e-02 1.235656216740608215e-01 -1.068081185221672058e-01 -1.399880498647689819e-01 -1.541599184274673462e-01 1.717426776885986328e-01 2.397249490022659302e-01 2.057421654462814331e-01 -2.691957652568817139e-01 -9.006764739751815796e-02 -3.231779113411903381e-02 -1.592712253332138062e-01 -2.481470406055450439e-01 9.103043377399444580e-02 -9.488784521818161011e-02 -1.700488850474357605e-02 -2.249104529619216919e-01
-2.356425821781158447e-01 -4.589653387665748596e-02 1.724953018128871918e-02 -2.021046727895736694e-01 -2.380708605051040649e-01 -8.727882057428359985e-02 -1.010913867503404617e-02 -9.573991596698760986e-02 -2.201390564441680908e-01 -2.090337872505187988e-01 -3.031784892082214355e-01 -3.580291569232940674e-01 -3.756305575370788574e-01 2.563601434230804443e-01 1.524823457002639771e-01 9.194795042276382446e-02 6.519783288240432739e-02 -2.028134912252426147e-01 -5.075015872716903687e-02 -2.940803207457065582e-02 -5.105382576584815979e-02 3.811650574207305908e-01 3.094886429607868195e-02 -2.343581467866897583e-01 -1.443936210125684738e-02 7.168158888816833496e-02 -1.371990889310836792e-02 1.920919120311737061e-02 -8.893467485904693604e-02 -9.454185515642166138e-02 -1.086694188416004181e-02 3.751106560230255127e-02
-5.357577279210090637e-02 -2.154594808816909790e-01 -2.492583096027374268e-01 -5.150369554758071899e-02 -2.128283381462097168e-01 2.858400903642177582e-02 4.936320334672927856e-02 -9.642917662858963013e-02 1.525698900222778320e-01 -3.433079421520233154e-01 -1.962585002183914185e-01 -2.389907687902450562e-01 -1.714037060737609863e-01 1.348130404949188232e-01 -9.493740648031234741e-02 -6.853715330362319946e-02 2.091508656740188599e-01 -1.136775836348533630e-01 7.469219714403152466e-02 3.040728867053985596e-01 3.019990324974060059e-01 2.194523662328720093e-01 2.355788350105285645e-01 1.189488470554351807e-01 -7.564132660627365112e-02 9.010605514049530029e-02 -1.440291255712509155e-01 -1.692829281091690063e-01 -2.620217017829418182e-02 -6.512006372213363647e-02 -3.081422746181488037e-01 -5.660904198884963989e-02
-3.140941560268402100e-01 -2.248745709657669067e-01 2.656657434999942780e-02 6.737964600324630737e-02 -2.545078098773956299e-01 -2.338906005024909973e-02 1.669088304042816162e-01 8.112717419862747192e-02 1.059436425566673279e-01 -1.436779201030731201e-01 -1.830238699913024902e-01 -2.978408634662628174e-01 -2.616632580757141113e-01 -2.647453732788562775e-02 3.207788569852709770e-03 -1.089281216263771057e-01 2.144636362791061401e-01 1.327514946460723877e-01 -2.762361466884613037e-01 2.639935314655303955e-01 -1.225467920303344727e-01 3.495692908763885498e-01 1.345964819192886353e-01 -1.162293180823326111e-01 -5.928287282586097717e-02 1.090318188071250916e-01 1.533470153808593750e-01 -1.602174192667007446e-01 -1.270635575056076050e-01 -2.125407308340072632e-01 -2.091422863304615021e-02 7.647491991519927979e-02
-2.548429965972900391e-01 -2.321124076843261719e-01 -2.040517032146453857e-01 2.439351752400398254e-03 -5.516497418284416199e-02 -3.354581594467163086e-01 2.273469567298889160e-01 5.835568532347679138e-02 -1.145948544144630432e-01 -3.781504929065704346e-01 -5.030134692788124084e-02 -2.692460715770721436e-01 -2.530853450298309326e-01 3.872028589248657227e-01 9.974613785743713379e-02 7.826283574104309082e-02 2.532364614307880402e-02 1.292738318443298340e-01 -1.598788052797317505e-01 -2.431439906358718872e-01 1.397734880447387695e-01 1.827068626880645752e-01 3.406146913766860962e-02 1.736685782670974731e-01 -1.344972103834152222e-02 -7.732128351926803589e-02 2.870436385273933411e-02 -1.564790867269039154e-02 1.497905794531106949e-02 1.871514506638050079e-02 5.704629421234130859e-02 -1.016504541039466858e-01
-2.192619144916534424e-01 -1.974657028913497925e-01 9.434480220079421997e-02 -4.462179914116859436e-02 -1.863555759191513062e-01 1.053628325462341309e-01 9.428897500038146973e-02 -1.762960106134414673e-02 -7.565087080001831055e-02 -4.518406093120574951e-01 -3.292181789875030518e-01 -3.595995530486106873e-02 -2.154467701911926270e-01 -9.296990931034088135e-03 2.434941828250885010e-01 -1.102605983614921570e-01 -2.917724475264549255e-02 -3.387177363038063049e-02 8.164457231760025024e-02 3.748394176363945007e-02 1.863262057304382324e-01 1.719982028007507324e-01 -6.913517415523529053e-02 4.984746500849723816e-02 -1.283769845031201839e-03 2.120605707168579102e-01 1.227274164557456970e-01 -3.096652626991271973e-01 -7.370557636022567749e-02 -1.499413996934890747e-01 -2.545213401317596436e-01 2.814970612525939941e-01
-1.029907092452049255e-01 -9.334280341863632202e-02 -1.013899520039558411e-01 -8.330133557319641113e-02 -2.712774276733398438e-01 5.296742916107177734e-02 7.902684807777404785e-02 -1.195480767637491226e-02 1.336245089769363403e-01 -2.264242619276046753e-01 -2.600873708724975586e-01 -2.668528854846954346e-01 -9.084033221006393433e-02 7.112537324428558350e-02 -4.586287960410118103e-02 5.258970335125923157e-02 2.642695009708404541e-01 -2.009663283824920654e-01 -1.164537668228149414e-01 2.889168262481689453e-01 9.604334086179733276e-02 2.955272197723388672e-01 -9.760085493326187134e-02 -3.604073822498321533e-01 -1.783155202865600586e-01 -7.914581894874572754e-02 1.905522942543029785e-01 -2.896969616413116455e-01 6.269396841526031494e-02 -2.049356848001480103e-01 -4.641058668494224548e-02 6.998810172080993652e-02
-2.665324807167053223e-01 -2.017450705170631409e-02 -2.036325931549072266e-01 1.601498723030090332e-01 9.216727316379547119e-02 1.721135377883911133e-01 6.360545754432678223e-02 -2.796881273388862610e-02 1.579943299293518066e-01 -3.029918968677520752e-01 -1.419117003679275513e-01 -3.746304214000701904e-01 -3.043743669986724854e-01 9.936024993658065796e-02 9.452752023935317993e-02 1.218009814620018005e-01 6.565948575735092163e-02 1.925257295370101929e-01 -1.217683777213096619e-01 -5.878635495901107788e-02 -3.355943411588668823e-02 2.869918644428253174e-01 7.411172240972518921e-02 -3.564293384552001953e-01 -3.549220412969589233e-02 1.631035655736923218e-01 -1.176496502012014389e-02 -4.246374592185020447e-02 -2.119447141885757446e-01 -1.165113076567649841e-01 -1.562028229236602783e-01 1.629988849163055420e-01
-2.386883087456226349e-02 -2.441303282976150513e-01 8.246322721242904663e-02 -1.202319860458374023e-01 -1.871591508388519287e-01 -2.833500802516937256e-01 1.132206339389085770e-02 -1.448676735162734985e-01 -2.620099403429776430e-04 -3.380160927772521973e-01 -2.285084277391433716e-01 -1.288233697414398193e-01 -1.372096538543701172e-01 1.650617122650146484e-01 7.543915510177612305e-02 5.832277983427047729e-02 1.544562280178070068e-01 -5.652042850852012634e-02 7.441979646682739258e-02 9.904461354017257690e-02 1.175206676125526428e-01 -6.284908950328826904e-02 2.885304689407348633e-01 1.396616250276565552e-01 -2.131149470806121826e-01 1.001699492335319519e-01 9.083674848079681396e-02 -5.176423788070678711e-01 3.873020038008689880e-02 2.242272952571511269e-03 -1.916815042495727539e-01 -1.053268313407897949e-01
-9.861869364976882935e-02 -2.293989062309265137e-01 3.745583444833755493e-02 1.127688512206077576e-01 -2.810680270195007324e-01 4.112574085593223572e-02 3.553810417652130127e-01 2.514718174934387207e-01 -4.878681898117065430e-02 -2.934313714504241943e-01 -1.968218535184860229e-01 -4.711132869124412537e-02 -4.259549081325531006e-02 3.542447090148925781e-02 -5.495617911219596863e-02 -5.071004107594490051e-02 1.887604743242263794e-01 2.132775261998176575e-02 -3.520181775093078613e-02 2.343102842569351196e-01 -2.023843377828598022e-01 9.698992222547531128e-02 2.560455203056335449e-01 -1.666097193956375122e-01 -3.612158447504043579e-02 -1.586849689483642578e-01 1.415848359465599060e-02 -2.090637385845184326e-01 2.741923630237579346e-01 -2.331572026014328003e-01 -2.162706255912780762e-01 1.805107444524765015e-01
-1.959067136049270630e-01 -1.522211283445358276e-01 -7.034680806100368500e-03 1.396855413913726807e-01 -1.835225224494934082e-01 1.509563438594341278e-02 -1.515821926295757294e-02 1.163823306560516357e-01 -2.828981727361679077e-02 -2.893795371055603027e-01 -2.744356095790863037e-01 -2.509146332740783691e-01 -3.140985667705535889e-01 -2.776297554373741150e-02 1.226839423179626465e-01 1.041024401783943176e-01 1.968370079994201660e-01 -6.382543593645095825e-02 -3.752531111240386963e-01 8.016806840896606445e-02 -2.211231738328933716e-02 4.684106707572937012e-01 -2.202526852488517761e-02 -1.732147783041000366e-01 -6.128869205713272095e-02 5.759505927562713623e-02 -1.999747939407825470e-02 -1.381586492061614990e-01 7.289735227823257446e-02 -8.991925977170467377e-03 -1.589464694261550903e-01 -1.593965739011764526e-01
-9.154586493968963623e-02 -4.249463602900505066e-02 -6.021168455481529236e-02 -1.736100167036056519e-01 -9.234979748725891113e-03 -9.582823514938354492e-02 1.790329366922378540e-01 -1.571549773216247559e-01 -6.573027372360229492e-02 -2.878762483596801758e-01 -4.296881556510925293e-01 -1.846975535154342651e-01 -4.503873735666275024e-02 2.503724992275238037e-01 -9.772910177707672119e-02 -1.337880939245223999e-01 3.655673470348119736e-03 1.420503258705139160e-01 -7.126034796237945557e-02 -1.556089669466018677e-01 -3.150564432144165039e-02 4.968345910310745239e-02 1.709859073162078857e-01 1.148456186056137085e-01 -4.009936377406120300e-02 7.589872257085517049e-05 8.625572919845581055e-02 -4.731915891170501709e-01 -1.689072996377944946e-01 -1.445173472166061401e-01 -3.037709891796112061e-01 -1.480032205581665039e-01
1.835983805358409882e-02 -2.064185291528701782e-01 -1.589022949337959290e-02 -1.299872994422912598e-01 1.120678894221782684e-02 8.043764159083366394e-03 1.991449594497680664e-01 -2.623974084854125977e-01 -1.967674195766448975e-01 -3.831539154052734375e-01 -3.955365717411041260e-01 -7.501208782196044922e-02 -1.495633423328399658e-01 -4.782938957214355469e-02 1.908717751502990723e-01 1.156291645020246506e-02 1.331556439399719238e-01 -1.745793819427490234e-01 -1.201976165175437927e-01 -1.067231819033622742e-01 1.826332956552505493e-01 8.668328821659088135e-02 1.825264841318130493e-02 -2.703827917575836182e-01 1.988378353416919708e-02 3.191314339637756348e-01 1.022200211882591248e-01 -1.687831729650497437e-01 -2.917000278830528259e-02 8.979998528957366943e-02 -2.667566537857055664e-01 1.130277812480926514e-01
-6.622715294361114502e-02 -1.260350644588470459e-01 1.705760508775711060e-01 2.185423858463764191e-02 -2.475507408380508423e-01 2.047776803374290466e-02 3.838651776313781738e-01 1.057301461696624756e-02 3.331641107797622681e-02 -2.428285628557205200e-01 -2.650421261787414551e-01 -9.199512749910354614e-02 1.720673590898513794e-01 8.856824040412902832e-02 -8.678414672613143921e-02 1.757526099681854248e-01 -1.510451640933752060e-02 1.969743818044662476e-01 -8.223558217287063599e-02 -9.024517238140106201e-02 3.191103041172027588e-02 1.628662645816802979e-01 4.277321696281433105e-02 -4.097313433885574341e-02 -4.007089417427778244e-03 4.343546926975250244e-02 7.447598874568939209e-02 -1.262558698654174805e-01 2.650524377822875977e-01 -3.250289559364318848e-01 -4.873745739459991455e-01 6.727565079927444458e-02
-1.924788802862167358e-01 -8.301737904548645020e-02 3.795621171593666077e-02 1.858938857913017273e-02 -3.528439253568649292e-02 -2.372964322566986084e-01 2.442429661750793457e-01 -7.747939974069595337e-02 1.759948767721652985e-02 -4.192460775375366211e-01 -2.136877365410327911e-02 -1.971553564071655273e-01 -1.866573244333267212e-01 1.510911285877227783e-01 1.402740553021430969e-02 -5.076690390706062317e-02 2.028320729732513428e-01 -3.721702694892883301e-01 -4.077129811048507690e-02 -2.236080914735794067e-01 7.802617549896240234e-02 2.410621345043182373e-01 -1.507350825704634190e-03 -1.071191057562828064e-01 -4.835522919893264771e-02 -1.549297273159027100e-01 6.921493262052536011e-02 -1.139424443244934082e-01 8.004606515169143677e-02 -2.478946894407272339e-01 -2.470408529043197632e-01 -2.742637097835540771e-01
-1.253925114870071411e-01 -1.974334567785263062e-01 1.300282031297683716e-01 9.542883932590484619e-02 -3.846142292022705078e-01 4.283830896019935608e-02 7.423229515552520752e-02 1.275139153003692627e-01 -1.975940614938735962e-01 -1.503491699695587158e-01 -1.429374665021896362e-01 -1.623182445764541626e-01 1.914876997470855713e-01 2.743954062461853027e-01 5.026416853070259094e-03 -8.836951106786727905e-02 1.977390646934509277e-01 8.075091242790222168e-02 5.918698757886886597e-02 6.268434971570968628e-02 -1.913542151451110840e-01 1.470731198787689209e-01 2.448883205652236938e-01 -2.119753360748291016e-01 1.944855004549026489e-01 1.070885807275772095e-01 -1.201843023300170898e-01 -2.600122392177581787e-01 1.706574857234954834e-01 -2.579283416271209717e-01 -1.000253036618232727e-01 2.575343847274780273e-01
-1.288034487515687943e-02 -2.489015460014343262e-01 2.385354228317737579e-02 -1.488811671733856201e-01 -4.520119726657867432e-01 -6.693478673696517944e-02 1.400392949581146240e-01 7.595351338386535645e-02 -5.281360447406768799e-02 -2.659393548965454102e-01 -2.507444620132446289e-01 -1.209429576992988586e-01 3.657612577080726624e-02 1.581764072179794312e-01 -9.477818012237548828e-02 -4.859606921672821045e-02 2.484628558158874512e-01 6.575608253479003906e-02 -9.491116553544998169e-02 1.666294410824775696e-02 -1.649440526962280273e-01 -5.134775862097740173e-02 1.510480791330337524e-01 -2.765959203243255615e-01 -7.337444275617599487e-02 -5.905094370245933533e-02 -1.099819913506507874e-01 -7.676683366298675537e-02 2.264300286769866943e-01 -2.707367241382598877e-01 -4.234127327799797058e-02 3.667811155319213867e-01
9.098283946514129639e-02 -9.861067682504653931e-02 -1.829763352870941162e-01 5.069525539875030518e-02 -1.168607398867607117e-01 -3.277671337127685547e-01 -1.151137873530387878e-01 3.157031536102294922e-01 -1.513162255287170410e-01 -2.006337940692901611e-01 -3.556223511695861816e-01 -2.845015227794647217e-01 -4.598611965775489807e-02 6.444377452135086060e-02 -1.426626145839691162e-01 -1.998200565576553345e-01 1.200876012444496155e-01 -2.227821350097656250e-01 -1.023781485855579376e-02 7.538656890392303467e-02 -7.762644439935684204e-02 7.227537781000137329e-02 5.843427777290344238e-02 -2.681518793106079102e-01 1.279240548610687256e-01 2.309714108705520630e-01 -1.532316505908966064e-01 3.680766001343727112e-02 4.782314971089363098e-02 -9.678861498832702637e-02 -1.452265381813049316e-01 3.018766045570373535e-01
-1.179607659578323364e-01 1.423563808202743530e-01 8.893474005162715912e-03 5.056463181972503662e-02 -2.303480058908462524e-01 -1.608106791973114014e-01 -6.016721203923225403e-02 -3.185678645968437195e-02 -2.693161554634571075e-02 -2.411311864852905273e-01 -1.685210764408111572e-01 -1.900900602340698242e-01 -9.436450898647308350e-02 2.627149820327758789e-01 7.497949898242950439e-02 -8.073971420526504517e-02 2.092011868953704834e-01 -4.972255975008010864e-02 -1.260177884250879288e-02 -1.746116019785404205e-02 2.914097011089324951e-01 2.046859711408615112e-01 1.810833662748336792e-01 6.715027242898941040e-02 1.152112409472465515e-01 -1.928914152085781097e-02 -1.182570233941078186e-01 -4.058080911636352539e-01 2.272588014602661133e-01 1.191221084445714951e-02 -4.596093893051147461e-01 1.938057481311261654e-03
-3.221880495548248291e-01 7.201523333787918091e-02 6.597488373517990112e-02 3.507782705128192902e-03 -2.057165205478668213e-01 9.733787924051284790e-02 6.166387349367141724e-02 3.405457362532615662e-02 1.687095016241073608e-01 -2.093504816293716431e-01 -2.482468336820602417e-01 -1.053879782557487488e-01 -1.710444241762161255e-01 2.621296346187591553e-01 9.269583970308303833e-02 5.269940197467803955e-02 2.782937884330749512e-01 5.336553230881690979e-02 -5.959568917751312256e-02 1.401729509234428406e-02 2.276638150215148926e-01 3.583237230777740479e-01 -2.053913474082946777e-01 -2.549091875553131104e-01 5.940860882401466370e-02 -2.289196662604808807e-02 4.473875835537910461e-02 -4.367706179618835449e-02 -9.514238685369491577e-02 -3.857458233833312988e-01 -1.485929489135742188e-01 1.272681057453155518e-01
-1.604844480752944946e-01 -3.082138895988464355e-01 7.178602274507284164e-03 9.077411144971847534e-02 -2.259551733732223511e-01 1.554092299193143845e-02 -4.601019248366355896e-02 -2.670701444149017334e-01 1.120213344693183899e-01 -3.826991617679595947e-01 9.401653893291950226e-03 -2.938192486763000488e-01 -1.235233023762702942e-01 6.785199046134948730e-02 -1.482258830219507217e-02 3.052696585655212402e-01 4.120590537786483765e-02 1.722491234540939331e-01 -7.319698482751846313e-02 1.064768433570861816e-01 -1.750108748674392700e-01 2.831498086452484131e-01 2.315981686115264893e-01 -3.196953982114791870e-02 -1.311642825603485107e-01 5.421872809529304504e-02 -7.113634794950485229e-02 -3.089763522148132324e-01 -1.875442564487457275e-01 7.137735188007354736e-02 1.655783131718635559e-02 1.130596920847892761e-01
-3.751791417598724365e-01 9.002384543418884277e-02 1.068322136998176575e-01 -4.350473731756210327e-02 -9.180393069982528687e-02 -2.457218915224075317e-01 1.537800878286361694e-01 -9.372663497924804688e-02 1.457100212574005127e-01 -1.452014446258544922e-01 -5.556512996554374695e-02 1.773561164736747742e-02 -1.091232001781463623e-01 3.198354244232177734e-01 -1.203531697392463684e-01 -1.686543375253677368e-01 3.344762921333312988e-01 -1.528469752520322800e-02 2.151205949485301971e-02 -7.697632163763046265e-02 -2.037479579448699951e-01 2.550894618034362793e-01 -4.072270914912223816e-02 1.632055789232254028e-01 -8.872724324464797974e-02 3.107978701591491699e-01 -1.636768430471420288e-01 -2.934928536415100098e-01 2.534235455095767975e-02 -1.126478239893913269e-01 -1.425467580556869507e-01 1.712300628423690796e-01
-1.255356520414352417e-01 -1.827537715435028076e-01 1.593322157859802246e-01 1.587909907102584839e-01 1.398106813430786133e-01 -3.240716159343719482e-01 1.176907122135162354e-01 1.899520903825759888e-01 1.222101524472236633e-01 -1.751914173364639282e-01 -3.542591333389282227e-01 -2.357939444482326508e-02 6.566431373357772827e-02 6.259009242057800293e-02 -2.562783956527709961e-01 -3.338367119431495667e-02 2.966599166393280029e-01 2.609623409807682037e-02 -5.536908656358718872e-02 -1.680902093648910522e-01 -6.636989861726760864e-02 -4.120960831642150879e-02 2.198173105716705322e-01 -3.470804393291473389e-01 -2.465548217296600342e-01 8.896463364362716675e-02 1.114540472626686096e-01 8.553863316774368286e-02 -8.801162242889404297e-03 5.322651565074920654e-02 -2.826281189918518066e-01 1.136003136634826660e-01
-2.991592884063720703e-02 2.619885094463825226e-02 7.412761449813842773e-02 6.576268374919891357e-02 -1.598265394568443298e-02 -1.307349205017089844e-01 3.945454657077789307e-01 1.541405618190765381e-01 1.670165956020355225e-01 -3.713952898979187012e-01 -2.028795778751373291e-01 1.454853564500808716e-01 -1.146221831440925598e-01 9.335813112556934357e-03 -1.671486534178256989e-04 -4.785070195794105530e-02 2.877742946147918701e-01 -3.437635675072669983e-02 2.686933800578117371e-02 1.482405662536621094e-01 -1.563880592584609985e-01 5.006446316838264465e-02 -1.184249855577945709e-02 -1.182105019688606262e-01 -1.557796448469161987e-02 1.579243242740631104e-01 -2.302052974700927734e-01 -1.218927130103111267e-01 -4.435132145881652832e-01 -5.988863483071327209e-02 3.038036227226257324e-01 1.215045750141143799e-01
-2.449085265398025513e-01 -2.915123999118804932e-01 -2.037555910646915436e-02 -7.497064024209976196e-02 -1.406384855508804321e-01 -1.401397734880447388e-01 1.191080920398235321e-02 9.155896306037902832e-02 6.708609312772750854e-02 -2.250346392393112183e-01 -3.482669889926910400e-01 -3.032213449478149414e-01 -2.375864684581756592e-01 -3.295104205608367920e-02 2.472837120294570923e-01 2.460531741380691528e-01 1.896296888589859009e-01 1.808684319257736206e-01 -4.075148329138755798e-02 -8.749787695705890656e-03 -5.515458434820175171e-02 3.701949119567871094e-01 1.127800270915031433e-01 -1.800279170274734497e-01 2.455115551128983498e-03 7.413654774427413940e-02 1.025908812880516052e-01 -2.449764907360076904e-01 1.064283624291419983e-01 -8.913907408714294434e-02 4.556782171130180359e-02 2.114052139222621918e-02
-4.782006517052650452e-02 1.106487028300762177e-02 -1.044344007968902588e-01 -1.812164485454559326e-01 -1.818412169814109802e-02 -4.730537533760070801e-01 4.295587539672851562e-02 -1.347522884607315063e-01 1.170752868056297302e-01 -3.955231904983520508e-01 -1.390502303838729858e-01 -2.011766433715820312e-01 -6.546024233102798462e-02 2.101921439170837402e-01 -4.699581116437911987e-02 -1.544579267501831055e-01 4.473704844713211060e-02 -1.700460165739059448e-01 -4.784610494971275330e-02 -1.510182768106460571e-01 -7.247389853000640869e-02 1.717877388000488281e-02 1.863183528184890747e-01 -1.352450102567672729e-01 -7.914187014102935791e-02 1.966277360916137695e-01 -1.897134631872177124e-01 -1.921011060476303101e-01 3.490230441093444824e-02 -1.761564761400222778e-01 -7.221334427595138550e-02 3.679633140563964844e-01
-2.427000701427459717e-01 -3.048480153083801270e-01 1.477250456809997559e-02 2.065710276365280151e-01 -8.771625906229019165e-02 1.249937787652015686e-01 4.096967354416847229e-02 -2.080985307693481445e-01 3.475195541977882385e-02 -2.392653673887252808e-01 2.114618010818958282e-02 -2.591393589973449707e-01 -1.279582381248474121e-01 -1.624208092689514160e-01 -1.755557209253311157e-01 9.513238072395324707e-02 2.614945471286773682e-01 5.927949026226997375e-02 -1.645522564649581909e-01 1.257805675268173218e-01 -1.180247515439987183e-01 2.132340520620346069e-01 -6.759092956781387329e-02 -2.325710505247116089e-01 -3.365692794322967529e-01 3.739529475569725037e-02 5.251306295394897461e-02 -2.645582258701324463e-01 -1.399169117212295532e-01 -8.627016842365264893e-02 -1.198451146483421326e-01 2.581427097320556641e-01
-4.931326955556869507e-02 -5.667936801910400391e-02 1.786085516214370728e-01 -2.620176374912261963e-01 -2.181144990026950836e-02 -3.039306700229644775e-01 -1.738469451665878296e-01 -1.207133308053016663e-01 1.205570101737976074e-01 -4.478257298469543457e-01 -2.425451278686523438e-01 -1.316734999418258667e-01 -2.144945710897445679e-01 1.536240726709365845e-01 -4.022242501378059387e-02 3.041192144155502319e-02 2.257535457611083984e-01 7.970311492681503296e-02 -3.508428111672401428e-02 -9.775743633508682251e-02 1.639243811368942261e-01 1.281001120805740356e-01 3.068538941442966461e-02 -1.049771253019571304e-02 -1.836075074970722198e-02 1.608901321887969971e-01 -1.128663867712020874e-02 -3.440239727497100830e-01 -3.374031484127044678e-01 -5.751216784119606018e-02 -1.248917728662490845e-01 5.359102413058280945e-02
-2.428209334611892700e-01 -3.414691090583801270e-01 1.672020368278026581e-02 3.360868617892265320e-02 -1.888997256755828857e-01 -1.055391877889633179e-01 6.666688714176416397e-03 1.171947866678237915e-01 -2.991736121475696564e-02 -9.081348031759262085e-02 -8.952834457159042358e-02 -1.470223069190979004e-01 -2.782656848430633545e-01 -1.764386296272277832e-01 -6.388558447360992432e-02 2.068309485912322998e-01 9.117773920297622681e-02 -5.160060152411460876e-02 -2.534879446029663086e-01 -8.853030204772949219e-02 -3.940172493457794189e-02 4.458386301994323730e-01 2.255464158952236176e-02 4.175837337970733643e-02 -2.205340117216110229e-01 1.696794480085372925e-01 -2.003249675035476685e-01 -6.033707037568092346e-02 -2.800598740577697754e-01 -2.365464717149734497e-01 -1.404978930950164795e-01 8.520484715700149536e-02
-3.316836655139923096e-01 -4.034159183502197266e-01 -1.502124667167663574e-01 -3.997175768017768860e-02 -4.778826981782913208e-02 -1.064619049429893494e-02 9.621845558285713196e-03 -5.479644238948822021e-02 8.847555145621299744e-03 -3.387982770800590515e-02 -3.681032657623291016e-01 -4.382825493812561035e-01 -2.640895843505859375e-01 -8.500366657972335815e-02 1.475134491920471191e-01 9.099583327770233154e-02 1.070355921983718872e-01 8.681487292051315308e-03 -1.516542583703994751e-01 5.008569452911615372e-03 -9.195309877395629883e-02 1.613500267267227173e-01 -9.480149485170841217e-03 -1.531735900789499283e-02 -4.393082857131958008e-02 4.036484286189079285e-02 -7.118530571460723877e-02 -3.487385213375091553e-01 -8.876366913318634033e-02 -4.522460326552391052e-02 -1.825717538595199585e-01 -1.374372094869613647e-01
-2.604067921638488770e-01 -2.832791507244110107e-01 -9.723348915576934814e-02 -1.237194314599037170e-01 -1.311943531036376953e-01 -2.774369418621063232e-01 1.538459211587905884e-01 3.030944801867008209e-02 -1.778448373079299927e-01 -2.628714442253112793e-01 1.608882397413253784e-01 -2.155482620000839233e-01 -2.317715585231781006e-01 3.073050677776336670e-01 7.145283371210098267e-02 -1.113428100943565369e-01 3.827409446239471436e-01 1.008693575859069824e-01 -1.485722064971923828e-01 -9.487164020538330078e-02 6.123621016740798950e-02 1.505519449710845947e-01 -1.705570332705974579e-02 -1.792185604572296143e-01 -8.627160638570785522e-02 -5.078223720192909241e-02 3.512169793248176575e-02 -5.694095790386199951e-02 -6.214369088411331177e-02 -6.918407976627349854e-02 -6.722351163625717163e-02 -3.089433908462524414e-01
2.962231263518333435e-02 -4.532441496849060059e-02 -3.042066097259521484e-01 6.396088749170303345e-02 -2.082514315843582153e-01 -9.965522214770317078e-03 1.653520613908767700e-01 2.788056731224060059e-01 -1.801656484603881836e-01 -1.727229505777359009e-01 -3.706377446651458740e-01 -1.819190979003906250e-01 1.945045292377471924e-01 2.598560452461242676e-01 3.532004775479435921e-03 1.481343805789947510e-02 1.570409089326858521e-01 -4.609341546893119812e-02 1.642119139432907104e-01 -5.864360835403203964e-03 -1.999413520097732544e-01 1.493720114231109619e-01 7.158361375331878662e-02 -4.311493411660194397e-02 -1.659380495548248291e-01 2.370788156986236572e-01 -1.100910827517509460e-01 -2.183275073766708374e-01 1.017492339015007019e-01 -1.446613967418670654e-01 -9.509934484958648682e-02 3.265494108200073242e-01
-1.528935879468917847e-01 -1.703989654779434204e-01 -5.171497166156768799e-02 -8.543051779270172119e-02 -2.936828136444091797e-01 -6.310240924358367920e-02 -9.174659848213195801e-02 -8.639877289533615112e-02 -5.907944962382316589e-02 9.548690170049667358e-03 -3.162887394428253174e-01 3.413739055395126343e-02 -2.198989838361740112e-01 -2.265262976288795471e-02 3.894642461091279984e-03 1.394493579864501953e-01 2.593409717082977295e-01 1.532762050628662109e-01 -3.127703666687011719e-01 -6.561957299709320068e-02 6.555081903934478760e-02 2.135604768991470337e-01 -9.792558848857879639e-02 -1.382142752408981323e-01 4.978809133172035217e-02 2.490523755550384521e-01 5.826269462704658508e-02 -3.349684476852416992e-01 -1.096239164471626282e-01 9.225231595337390900e-03 -4.380346238613128662e-01 5.314635112881660461e-02
-2.347941398620605469e-01 -1.857073158025741577e-01 1.737582124769687653e-02 -1.784203350543975830e-01 -1.995522677898406982e-01 -1.760859228670597076e-02 3.567673638463020325e-02 8.890351653099060059e-02 -3.738257288932800293e-02 -1.518554985523223877e-01 -3.227034807205200195e-01 -2.203460037708282471e-01 -3.361465632915496826e-01 4.056010767817497253e-02 -2.325343340635299683e-02 1.071863025426864624e-01 4.120799303054809570e-01 8.553343266248703003e-02 -1.367502659559249878e-01 -8.819987066090106964e-03 -5.731878802180290222e-02 3.073442876338958740e-01 -1.163071319460868835e-01 -3.503884673118591309e-01 -1.318032443523406982e-01 -4.862014576792716980e-02 1.065979078412055969e-01 -1.962552666664123535e-01 2.616702206432819366e-02 -1.298319846391677856e-01 -5.390445515513420105e-02 7.150421291589736938e-02
-1.578963249921798706e-01 -3.462021425366401672e-02 -9.595287591218948364e-02 8.488311618566513062e-02 -1.174725815653800964e-01 1.124380738474428654e-03 2.182283252477645874e-02 1.058494076132774353e-01 -8.670361340045928955e-02 -1.711150556802749634e-01 -4.066886603832244873e-01 -3.102059662342071533e-01 -3.250635266304016113e-01 3.614408150315284729e-02 9.011344611644744873e-02 1.520254015922546387e-01 3.914701342582702637e-01 -2.299723587930202484e-02 -2.231525778770446777e-01 1.834579855203628540e-01 -7.978366315364837646e-02 1.970110386610031128e-01 8.077937364578247070e-02 -1.417056769132614136e-01 -4.875595495104789734e-02 1.016933657228946686e-02 2.040331661701202393e-01 -2.835932672023773193e-01 5.924085155129432678e-02 -2.401311695575714111e-01 -1.325951889157295227e-02 2.123099751770496368e-02
-9.771496057510375977e-02 -2.174587398767471313e-01 -1.342399716377258301e-01 4.523490369319915771e-02 1.380196958780288696e-01 -6.676291674375534058e-02 3.391701579093933105e-01 -2.567328810691833496e-01 -8.420000225305557251e-02 -2.317901104688644409e-01 -8.281180262565612793e-02 -2.902544438838958740e-01 -3.020026087760925293e-01 1.898427493870258331e-02 -5.525853857398033142e-02 -6.040365993976593018e-02 1.207579448819160461e-01 3.163755685091018677e-02 1.513544172048568726e-01 -1.369649916887283325e-01 1.146842027083039284e-03 1.742751002311706543e-01 1.988418251276016235e-01 2.434827014803886414e-02 1.479903459548950195e-01 1.816984862089157104e-01 1.154067143797874451e-01 -1.222792416810989380e-01 -1.358812600374221802e-01 -2.351660281419754028e-01 -4.244797527790069580e-01 -5.967373773455619812e-02
-3.088725507259368896e-01 -2.508853375911712646e-01 2.318899706006050110e-02 7.247436046600341797e-02 -1.031764522194862366e-01 -5.597720295190811157e-02 8.890139311552047729e-02 7.699792087078094482e-02 -1.642126739025115967e-01 -2.216275036334991455e-01 -8.014122396707534790e-02 -2.612024843692779541e-01 -3.716304302215576172e-01 -8.230906724929809570e-02 2.062435261905193329e-02 2.000624984502792358e-01 1.940774023532867432e-01 2.248601615428924561e-02 -1.488887816667556763e-01 9.643710404634475708e-02 -1.984663754701614380e-01 4.614727199077606201e-01 1.203822530806064606e-02 -2.693055272102355957e-01 -1.762695237994194031e-02 1.592832505702972412e-01 1.227208077907562256e-01 -7.220403850078582764e-02 5.268057063221931458e-02 -1.224970147013664246e-01 -4.451810568571090698e-02 1.086757779121398926e-01
2.259342670440673828e-01 -2.405302971601486206e-01 1.812794357538223267e-01 1.799676418304443359e-01 9.457565844058990479e-02 1.425843872129917145e-02 3.014131188392639160e-01 1.032512113451957703e-01 5.921852961182594299e-02 1.366218328475952148e-01 -2.128749191761016846e-01 -2.101188302040100098e-01 -7.282886654138565063e-02 9.194718301296234131e-02 -2.847874462604522705e-01 -9.521643817424774170e-02 2.724182605743408203e-01 1.668130606412887573e-01 -1.203961893916130066e-01 3.144405037164688110e-02 7.155366707593202591e-03 1.542848795652389526e-01 1.648036241531372070e-01 -6.060328334569931030e-02 -1.024015396833419800e-01 2.523952722549438477e-01 -3.226477652788162231e-02 -3.470306396484375000e-01 5.950044840574264526e-03 1.275636553764343262e-01 -3.346193730831146240e-01 5.894440039992332458e-02
-5.356432497501373291e-02 1.774232238531112671e-01 1.437670580344274640e-04 8.305056020617485046e-03 -1.104063242673873901e-01 -4.104041159152984619e-01 1.832478940486907959e-01 9.253089129924774170e-02 1.059426218271255493e-01 -2.695365250110626221e-01 -1.878610253334045410e-01 -3.823895752429962158e-02 -2.998834550380706787e-01 3.219779580831527710e-02 -7.168369740247726440e-02 -1.829589605331420898e-01 6.007992476224899292e-02 -8.540741354227066040e-02 -4.872561991214752197e-02 -2.149325907230377197e-01 -7.453405857086181641e-02 1.445857137441635132e-01 2.244112342596054077e-01 1.268083229660987854e-02 -8.119708299636840820e-02 3.670836091041564941e-01 -2.678564488887786865e-01 -2.028087526559829712e-01 1.637438312172889709e-03 -1.249198392033576965e-01 -1.965914815664291382e-01 2.183567583560943604e-01
-1.273451149463653564e-01 -1.418861560523509979e-02 -1.067961528897285461e-01 1.555764675140380859e-02 -2.326435744762420654e-01 -3.013611584901809692e-02 2.400358617305755615e-01 -1.705861985683441162e-01 7.344418019056320190e-02 -6.004353612661361694e-02 -2.583006620407104492e-01 8.082638680934906006e-02 -5.322007834911346436e-02 2.381274551153182983e-01 -1.413255333900451660e-01 -1.590523570775985718e-01 1.417893916368484497e-01 1.555808484554290771e-01 -1.215762868523597717e-01 3.710839152336120605e-02 2.221354693174362183e-01 1.508220732212066650e-01 1.428437381982803345e-01 -4.580488204956054688e-01 1.075242236256599426e-01 2.221139669418334961e-01 1.695541143417358398e-01 -9.134869277477264404e-02 5.956985428929328918e-02 -2.867580354213714600e-01 -3.103387951850891113e-01 -1.664777472615242004e-02
-9.704649448394775391e-02 -2.833795249462127686e-01 2.459394000470638275e-02 -6.366006284952163696e-02 -1.004711762070655823e-01 -7.983695715665817261e-02 -1.816358976066112518e-02 3.312028348445892334e-01 -1.325749158859252930e-01 -2.785384058952331543e-01 -1.563224792480468750e-01 -2.951601147651672363e-02 1.110481023788452148e-01 4.694478809833526611e-01 1.099155843257904053e-01 -1.650700531899929047e-02 -4.843282699584960938e-02 -2.544465363025665283e-01 -1.880232989788055420e-01 1.110578887164592743e-02 -1.285098046064376831e-01 7.735967636108398438e-02 1.377729028463363647e-01 -1.732696145772933960e-01 -1.400174498558044434e-01 2.024709284305572510e-01 -1.687591373920440674e-01 -9.080472588539123535e-02 2.345407158136367798e-01 1.412386149168014526e-01 -1.936817318201065063e-01 1.724231392145156860e-01
-5.420396849513053894e-02 -2.300945073366165161e-01 -3.079844824969768524e-02 7.860583811998367310e-02 -2.345562130212783813e-01 -5.022298544645309448e-02 1.302555948495864868e-01 1.547402143478393555e-01 -1.924169361591339111e-01 -2.415552437305450439e-01 -3.192844688892364502e-01 -2.579112052917480469e-01 2.852885723114013672e-01 9.770085662603378296e-02 -3.262028098106384277e-02 2.280625328421592712e-02 2.228150218725204468e-01 -2.578588426113128662e-01 1.467908918857574463e-01 1.729320287704467773e-01 -4.680774733424186707e-02 -3.543431684374809265e-02 2.147689610719680786e-01 -1.812869906425476074e-01 -1.022740360349416733e-02 2.201618850231170654e-01 -2.121312022209167480e-01 -5.885485932230949402e-02 2.298222854733467102e-03 -3.174952566623687744e-01 -9.947878867387771606e-02 1.562554240226745605e-01
-8.673298172652721405e-03 -2.263756245374679565e-01 -1.487445384263992310e-01 -5.104213207960128784e-02 -1.965959519147872925e-01 -3.425927758216857910e-01 -8.333131670951843262e-03 -3.691252693533897400e-02 -1.575844138860702515e-01 -3.409509658813476562e-01 -2.921378016471862793e-01 -1.449183821678161621e-01 -5.346186831593513489e-02 6.557589769363403320e-02 -3.684383034706115723e-01 1.930514574050903320e-01 1.846011132001876831e-01 2.189178466796875000e-01 -3.007005341351032257e-02 5.999465286731719971e-02 2.259004265069961548e-01 9.817954152822494507e-02 4.065668955445289612e-02 1.046029850840568542e-01 6.758533418178558350e-02 1.375644952058792114e-01 -1.354529410600662231e-01 -7.160527259111404419e-02 -2.245775014162063599e-01 2.052418142557144165e-01 1.886093020439147949e-01 6.345086544752120972e-02
-2.101553082466125488e-01 -1.289137750864028931e-01 1.828358769416809082e-01 3.555689938366413116e-03 -1.438353806734085083e-01 -5.773242097347974777e-03 4.113272204995155334e-02 2.318267710506916046e-02 1.073755044490098953e-02 -4.126457571983337402e-01 2.259303815662860870e-02 -3.554039597511291504e-01 -3.389446437358856201e-01 7.747409492731094360e-02 -9.344873577356338501e-02 1.492153406143188477e-01 2.592731714248657227e-01 -1.012730225920677185e-02 -3.395072519779205322e-01 9.414075314998626709e-02 -2.313590943813323975e-01 1.839772164821624756e-01 2.227121591567993164e-02 -2.572799623012542725e-01 -2.536291256546974182e-02 1.293776463717222214e-02 7.583115994930267334e-02 7.577061653137207031e-02 -1.089090406894683838e-01 -2.183667123317718506e-01 -1.274729371070861816e-01 1.058425940573215485e-02
-2.799580991268157959e-01 -1.756453663110733032e-01 -1.353549212217330933e-01 1.107829213142395020e-01 -8.985728025436401367e-02 4.184419661760330200e-02 -6.092266365885734558e-02 -2.266428023576736450e-01 1.242721676826477051e-01 -3.337229192256927490e-01 -1.909143477678298950e-01 -1.031787320971488953e-01 -1.808397024869918823e-01 2.837353646755218506e-01 -1.797661557793617249e-02 5.331610445864498615e-04 1.373528391122817993e-01 -4.411057233810424805e-01 -7.722652703523635864e-02 -7.306826114654541016e-02 1.441325806081295013e-02 2.301684170961380005e-01 2.103941282257437706e-03 -8.738917112350463867e-02 -3.943354240618646145e-04 4.270056262612342834e-02 -1.461265385150909424e-01 -3.011892437934875488e-01 -2.206099927425384521e-01 1.117231920361518860e-01 -2.136922776699066162e-01 3.946628421545028687e-02
-3.235745131969451904e-01 -1.425754278898239136e-01 -6.041476875543594360e-02 7.928567379713058472e-02 -3.814796507358551025e-01 -5.796282738447189331e-02 3.237955868244171143e-01 8.544425666332244873e-02 4.062458500266075134e-02 -2.082618176937103271e-01 -1.555718630552291870e-01 -1.319182664155960083e-01 1.427517831325531006e-01 2.353065013885498047e-01 -2.249287366867065430e-01 5.135407298803329468e-02 8.230204880237579346e-02 4.024574160575866699e-02 5.248861387372016907e-03 1.240244731307029724e-01 -1.444195657968521118e-01 3.205566853284835815e-02 -7.494947314262390137e-02 -2.047333121299743652e-01 -1.593312621116638184e-02 -8.196444064378738403e-02 1.856219172477722168e-01 -2.023098021745681763e-01 1.216062083840370178e-01 -1.325888335704803467e-01 -3.141586184501647949e-01 2.859341502189636230e-01
-1.293988674879074097e-01 -2.647452056407928467e-01 5.204265192151069641e-02 1.595224440097808838e-02 -3.130169510841369629e-01 5.823502317070960999e-02 -6.593485921621322632e-02 1.275354027748107910e-01 -2.156882733106613159e-01 -3.929465115070343018e-01 3.525828942656517029e-02 -2.346209287643432617e-01 -1.807653456926345825e-01 -2.968899160623550415e-02 -1.633824110031127930e-01 -3.732134774327278137e-02 1.514275819063186646e-01 1.032107919454574585e-01 -2.571345567703247070e-01 4.304423928260803223e-02 -7.852067798376083374e-02 4.398496747016906738e-01 1.614217907190322876e-01 -2.643748819828033447e-01 -1.113884150981903076e-01 1.096321851946413517e-03 2.887540496885776520e-02 -1.486885994672775269e-01 -1.101867631077766418e-01 -1.290701180696487427e-01 3.124852664768695831e-02 8.420992642641067505e-02
-6.634717434644699097e-02 1.453140377998352051e-01 -1.157936453819274902e-01 1.471248716115951538e-01 7.501699030399322510e-02 -8.248284459114074707e-02 3.576095402240753174e-02 -1.679637935012578964e-03 -1.726789027452468872e-02 -3.661880493164062500e-01 -1.076872050762176514e-01 -2.368706762790679932e-01 -1.437400877475738525e-01 3.879798576235771179e-02 1.154421493411064148e-01 3.498503863811492920e-01 2.919437289237976074e-01 7.139954715967178345e-02 2.481892704963684082e-01 6.170831993222236633e-02 2.130429744720458984e-01 1.687175482511520386e-01 2.064512819051742554e-01 8.255334571003913879e-03 -3.853917121887207031e-01 1.535941660404205322e-01 -1.075649037957191467e-01 -2.713889181613922119e-01 4.622503370046615601e-02 1.704929769039154053e-02 -1.280442923307418823e-01 -1.314900219440460205e-01
-3.097347617149353027e-01 1.022662073373794556e-01 1.430448889732360840e-01 6.157306581735610962e-02 -8.916436135768890381e-02 1.595179364085197449e-02 8.273479342460632324e-02 9.424344450235366821e-02 -1.042328123003244400e-02 -7.209460437297821045e-02 -3.075478076934814453e-01 -2.427727580070495605e-01 6.791637837886810303e-02 1.307955235242843628e-01 2.730849012732505798e-02 2.732816040515899658e-01 2.290904819965362549e-01 -1.100233942270278931e-01 -2.801433801651000977e-01 6.390528753399848938e-03 -7.338193058967590332e-02 3.385741710662841797e-01 -5.317104607820510864e-02 -2.883441448211669922e-01 -5.765463039278984070e-02 1.779385060071945190e-01 2.424588501453399658e-01 -3.195931315422058105e-01 -7.824221253395080566e-02 -1.328352242708206177e-01 -7.579743862152099609e-02 1.221547350287437439e-01
-3.708564341068267822e-01 -7.252431660890579224e-02 -2.402924448251724243e-01 1.020255312323570251e-01 8.874937146902084351e-02 -1.355076730251312256e-01 1.174453422427177429e-01 -2.011263668537139893e-01 4.847542196512222290e-02 -4.143316745758056641e-01 -7.164198905229568481e-02 -1.467740833759307861e-01 4.383579362183809280e-03 2.077827304601669312e-01 -4.060037434101104736e-02 -1.814344711601734161e-02 5.986775830388069153e-02 -5.349260196089744568e-02 2.042898349463939667e-02 6.718125939369201660e-02 3.217207193374633789e-01 2.786339819431304932e-01 1.796781122684478760e-01 2.076735906302928925e-02 8.704894781112670898e-02 3.479029536247253418e-01 -9.658078849315643311e-02 -1.805750727653503418e-01 -1.329149752855300903e-01 -3.994390368461608887e-02 -2.100075036287307739e-01 5.965435504913330078e-02
-2.290037088096141815e-02 1.162914186716079712e-01 -5.626557394862174988e-02 -2.258022576570510864e-01 -1.241397783160209656e-01 -3.929675817489624023e-01 1.465750485658645630e-01 -1.130061000585556030e-01 1.140213534235954285e-01 -1.938289701938629150e-01 -1.483383476734161377e-01 -9.493944048881530762e-02 -6.799794733524322510e-02 2.220809012651443481e-01 -1.249165087938308716e-01 -9.552400559186935425e-02 1.230669692158699036e-01 9.813955053687095642e-03 1.742228120565414429e-02 -1.354834884405136108e-01 -2.219379991292953491e-01 2.145902365446090698e-01 1.492933556437492371e-02 -5.170362442731857300e-02 -1.005180329084396362e-01 1.580155193805694580e-01 -3.451157808303833008e-01 -3.014231026172637939e-01 -1.940585859119892120e-02 -1.467137336730957031e-01 -2.545469105243682861e-01 3.218969404697418213e-01
-3.476487100124359131e-01 7.473273575305938721e-02 -1.482245922088623047e-01 2.519138455390930176e-01 -5.253565683960914612e-02 -3.876888155937194824e-01 5.156778544187545776e-02 -7.591658085584640503e-02 6.104941666126251221e-02 -1.915891170501708984e-01 -2.102133333683013916e-01 -1.796867400407791138e-01 -3.297699689865112305e-01 5.068267136812210083e-02 6.199165806174278259e-02 1.558234840631484985e-01 -1.423321571201086044e-02 -9.246443212032318115e-02 3.652930855751037598e-01 1.273304820060729980e-01 6.970383971929550171e-02 2.905289828777313232e-01 1.640724539756774902e-01 -4.711180552840232849e-02 -7.282348722219467163e-02 5.584122240543365479e-02 -1.504101008176803589e-01 -2.077141553163528442e-01 8.690505474805831909e-02 -6.539632380008697510e-02 -8.505890518426895142e-02 -1.498356088995933533e-02
-1.452740430831909180e-01 -1.016900464892387390e-01 -6.383346766233444214e-02 -9.527397342026233673e-03 -1.530520804226398468e-02 1.212405785918235779e-01 2.281422019004821777e-01 -1.721684634685516357e-01 2.719629928469657898e-02 -1.258735656738281250e-01 -1.262692213058471680e-01 -9.964060038328170776e-02 -5.637058615684509277e-02 1.045339331030845642e-01 1.083495989441871643e-01 2.833102643489837646e-02 3.430893272161483765e-02 7.310676574707031250e-02 -6.921226158738136292e-03 -3.411735966801643372e-02 1.149496883153915405e-01 2.126726210117340088e-01 -2.461840808391571045e-01 -4.131704270839691162e-01 5.858763679862022400e-02 2.131972089409828186e-02 -7.080794870853424072e-02 -2.899745106697082520e-01 -7.049752771854400635e-02 -4.435290694236755371e-01 -4.489724040031433105e-01 -7.013055682182312012e-02
-4.285732209682464600e-01 -1.194315999746322632e-01 -4.292254149913787842e-02 -3.677885979413986206e-02 -1.255828291177749634e-01 1.560403406620025635e-01 -6.505329906940460205e-02 3.723950684070587158e-02 -5.483851954340934753e-02 -2.485330104827880859e-01 4.099275544285774231e-02 -1.609403342008590698e-01 -1.817798018455505371e-01 3.905897028744220734e-03 2.155612260103225708e-01 2.502627670764923096e-01 3.560509085655212402e-01 -5.123395472764968872e-02 4.643313959240913391e-02 5.520303174853324890e-02 -1.635034829378128052e-01 2.086329311132431030e-01 -6.458688527345657349e-02 -1.948053836822509766e-01 -2.291673570871353149e-01 2.164046615362167358e-01 -1.402969211339950562e-01 -3.216412663459777832e-01 1.545948386192321777e-01 -9.734795987606048584e-02 -8.242861181497573853e-02 9.473245590925216675e-02
-1.328819394111633301e-01 -3.358723819255828857e-01 2.093173712491989136e-01 -3.858357295393943787e-02 -1.367608755826950073e-01 -1.535702794790267944e-01 1.431511938571929932e-01 2.931984961032867432e-01 -6.946353241801261902e-03 -1.709459722042083740e-01 -2.229986488819122314e-01 -9.245681762695312500e-02 2.165555953979492188e-01 4.958041384816169739e-02 2.152987988665699959e-03 -1.543171405792236328e-01 2.857103347778320312e-01 -7.402646541595458984e-02 -5.343379825353622437e-02 5.119157582521438599e-02 -2.047866284847259521e-01 6.272318214178085327e-02 -8.183095604181289673e-02 -2.147640287876129150e-01 -1.131272986531257629e-01 -7.650198042392730713e-02 -3.274542745202779770e-03 -1.037381067872047424e-01 2.119430601596832275e-01 -3.004750311374664307e-01 -2.950307726860046387e-01 2.679843306541442871e-01
4.961078986525535583e-02 -2.627902925014495850e-01 5.885762348771095276e-02 2.477659136056900024e-01 -1.097918301820755005e-01 -9.211933612823486328e-02 -1.554893851280212402e-01 -1.336870063096284866e-02 2.929894998669624329e-02 -2.450772225856781006e-01 -2.163340300321578979e-01 -1.994820125401020050e-02 -2.412295192480087280e-01 1.195885241031646729e-01 -1.637366563081741333e-01 1.142577901482582092e-01 1.612416654825210571e-01 -1.188152134418487549e-01 -2.337259650230407715e-01 -9.792475402355194092e-02 1.062850877642631531e-01 1.128900125622749329e-01 1.317133754491806030e-01 1.054914295673370361e-01 -2.633391916751861572e-01 2.530084252357482910e-01 7.689598202705383301e-02 -3.345460593700408936e-01 -2.296141535043716431e-01 -2.988908290863037109e-01 -1.749051362276077271e-01 -1.325113773345947266e-01
1.404648572206497192e-01 -1.963960379362106323e-01 6.982582807540893555e-02 9.009413421154022217e-02 3.586627542972564697e-02 -3.145965337753295898e-01 -2.936538495123386383e-02 -3.228740990161895752e-01 3.151280432939529419e-02 -7.650336623191833496e-02 -4.263425990939140320e-02 -4.165761172771453857e-02 -1.825634986162185669e-01 2.428265511989593506e-01 2.630396187305450439e-01 -7.989642024040222168e-02 1.540461331605911255e-01 -1.763062030076980591e-01 7.012823224067687988e-02 -4.952764138579368591e-02 -1.287106424570083618e-01 3.572787642478942871e-01 1.544723361730575562e-01 3.598127141594886780e-02 -1.400309950113296509e-01 1.762840151786804199e-01 -6.665484979748725891e-03 -3.882983922958374023e-01 4.758367314934730530e-02 -2.498178482055664062e-01 -1.442404240369796753e-01 1.628890335559844971e-01
-1.392214000225067139e-01 -2.013610303401947021e-01 -3.831360116600990295e-02 2.204070985317230225e-01 -2.211406528949737549e-01 -2.022217065095901489e-01 1.267717182636260986e-01 -9.404554218053817749e-02 1.815698295831680298e-02 -1.557034105062484741e-01 -3.358009457588195801e-01 -2.146712690591812134e-01 -2.198432087898254395e-01 -1.114419624209403992e-01 1.679760366678237915e-01 1.118902862071990967e-02 1.343854665756225586e-01 -7.459265738725662231e-02 -7.510571926832199097e-02 -1.155619695782661438e-02 -1.358394473791122437e-01 4.282522201538085938e-01 -9.871909767389297485e-02 -2.524332404136657715e-01 -3.136175125837326050e-02 5.437496304512023926e-02 2.644655406475067139e-01 -3.360030353069305420e-01 -1.006111055612564087e-01 -1.885546185076236725e-02 2.700424008071422577e-02 9.735671803355216980e-03
-3.440493643283843994e-01 -1.113684847950935364e-01 -4.823457822203636169e-02 -9.958439506590366364e-03 -2.842528522014617920e-01 1.049298271536827087e-01 -4.900547489523887634e-02 -3.738918527960777283e-02 1.581829972565174103e-02 -2.905589640140533447e-01 -2.067574709653854370e-01 -1.551824659109115601e-01 -7.222227007150650024e-02 1.160883158445358276e-01 1.896092742681503296e-01 7.888426631689071655e-02 3.338076472282409668e-01 -2.085845023393630981e-01 -3.168905675411224365e-01 -8.427491784095764160e-02 1.919837146997451782e-01 3.471943438053131104e-01 1.125211194157600403e-01 -2.106703519821166992e-01 8.320485800504684448e-02 1.742257773876190186e-01 -1.685540564358234406e-02 -1.548225879669189453e-01 -1.116302311420440674e-01 -2.832874655723571777e-02 7.140065426938235760e-04 8.439338952302932739e-02
-3.924413323402404785e-01 -3.058068752288818359e-01 -1.243418455123901367e-01 -5.299248546361923218e-02 3.305245935916900635e-02 -1.472379267215728760e-01 2.559802532196044922e-01 2.145258486270904541e-01 3.202760964632034302e-02 -9.247711300849914551e-02 -3.138332441449165344e-02 -1.992723941802978516e-01 -2.762464880943298340e-01 2.541375756263732910e-01 4.686228930950164795e-02 8.829733729362487793e-02 2.772812247276306152e-01 -1.247949227690696716e-01 -1.862321645021438599e-01 -1.211729422211647034e-01 9.644386917352676392e-02 2.762544155120849609e-01 -5.501466616988182068e-02 -4.349428042769432068e-02 -1.542410850524902344e-01 1.085536181926727295e-02 -1.483180560171604156e-02 -2.412191927433013916e-01 -4.062882065773010254e-02 -2.097796797752380371e-01 1.312284767627716064e-01 -1.454905420541763306e-01
-1.661438792943954468e-01 -3.021273612976074219e-01 -1.675652116537094116e-01 1.560210734605789185e-01 -8.320195227861404419e-02 2.266524136066436768e-01 2.509772479534149170e-01 8.589988946914672852e-02 -1.860956661403179169e-02 -2.155594676733016968e-01 -2.888744473457336426e-01 1.656852066516876221e-01 -1.097707748413085938e-01 2.387584000825881958e-01 -1.686673313379287720e-01 4.097330272197723389e-01 7.297369837760925293e-02 -1.429614704102277756e-02 8.650256693363189697e-02 -7.505001872777938843e-02 -6.995352357625961304e-02 3.333242237567901611e-01 2.176270447671413422e-02 -1.445468217134475708e-01 -1.058117523789405823e-01 -5.925406143069267273e-02 4.078132566064596176e-03 -1.687417924404144287e-01 3.771701082587242126e-02 -2.550337910652160645e-01 7.700977148488163948e-04 1.061195433139801025e-01
-2.751457393169403076e-01 -3.339964523911476135e-02 -6.519480049610137939e-02 1.782914102077484131e-01 3.575963899493217468e-02 6.485217064619064331e-02 2.036230117082595825e-01 -1.921046972274780273e-01 1.482625841163098812e-03 -3.827603757381439209e-01 -3.206433057785034180e-01 -9.235270321369171143e-02 -6.678455322980880737e-02 1.248538196086883545e-01 -3.508907929062843323e-02 1.957746446132659912e-01 1.348866075277328491e-01 9.723164886236190796e-02 -2.733857631683349609e-01 1.959633976221084595e-01 1.623346507549285889e-01 1.548807471990585327e-01 1.248030737042427063e-01 -1.127820089459419250e-01 -6.021916493773460388e-02 -2.687531113624572754e-01 -8.952125161886215210e-02 -1.203740760684013367e-01 -2.627695500850677490e-01 -1.921370029449462891e-01 9.734791517257690430e-02 2.293642610311508179e-01
-2.464964240789413452e-01 6.283909827470779419e-02 3.290776512585580349e-04 -2.964155972003936768e-01 1.935347318649291992e-01 -1.762333363294601440e-01 1.654800772666931152e-02 8.643683977425098419e-03 -2.391829639673233032e-01 -4.184802770614624023e-01 -1.451356410980224609e-01 -1.877122521400451660e-01 7.147261500358581543e-02 3.291114568710327148e-01 -1.413050293922424316e-01 7.508622109889984131e-02 1.052533090114593506e-01 -1.278093904256820679e-01 -8.397500216960906982e-02 4.173151031136512756e-02 1.685716360807418823e-01 1.385191977024078369e-01 -6.249040737748146057e-02 -2.748173719737678766e-04 -5.425892025232315063e-02 2.653177380561828613e-01 -1.906089186668395996e-01 -6.732724606990814209e-02 1.276066750288009644e-01 -2.830098271369934082e-01 -2.083366513252258301e-01 -9.593495726585388184e-02
-6.624977290630340576e-02 -3.455962538719177246e-01 1.957572251558303833e-01 -8.307884633541107178e-02 -2.849853932857513428e-01 -2.061771005392074585e-01 2.824575006961822510e-01 1.345658898353576660e-01 7.495538890361785889e-02 -1.873501837253570557e-01 -8.490341901779174805e-02 -6.413273513317108154e-02 2.147187739610671997e-01 7.523381710052490234e-02 -1.860673911869525909e-02 -6.387593597173690796e-02 3.189988732337951660e-01 -1.658434271812438965e-01 -1.257880181074142456e-01 1.545554846525192261e-01 -1.656395345926284790e-01 2.668297104537487030e-02 2.268635630607604980e-01 -2.434654384851455688e-01 1.274277716875076294e-01 -4.770075902342796326e-02 -3.918311372399330139e-02 -1.739349216222763062e-01 1.181612536311149597e-01 -1.774137914180755615e-01 -2.131396383047103882e-01 2.281910926103591919e-01
1.534986868500709534e-02 4.947661980986595154e-02 -9.442836791276931763e-02 -8.314141631126403809e-02 -7.842575013637542725e-02 -4.540025293827056885e-01 8.064205944538116455e-02 -8.464736491441726685e-02 -1.293216943740844727e-01 -3.658882677555084229e-01 1.072194427251815796e-02 -3.203512728214263916e-02 -5.139559134840965271e-02 7.894422858953475952e-02 -2.428000420331954956e-02 -1.485614292323589325e-02 1.538246404379606247e-03 8.622549474239349365e-02 -2.351789474487304688e-01 4.948153346776962280e-02 -1.865025013685226440e-01 2.299226373434066772e-01 -5.103249102830886841e-02 5.102013424038887024e-02 -7.456652820110321045e-02 4.376968741416931152e-01 -2.734416425228118896e-01 -1.730931848287582397e-01 7.130713015794754028e-02 -7.209246605634689331e-02 -2.127240747213363647e-01 2.804871797561645508e-01
-6.046982482075691223e-02 -2.741602659225463867e-01 2.383257821202278137e-02 1.230656579136848450e-01 -1.324459016323089600e-01 1.100907102227210999e-01 1.854071468114852905e-01 -2.865778096020221710e-02 -3.444489464163780212e-02 -3.074512779712677002e-01 -2.878996916115283966e-02 -1.657556742429733276e-01 1.381772756576538086e-01 1.442844718694686890e-01 -6.598833948373794556e-02 -1.122346520423889160e-01 2.471061497926712036e-01 -2.761794719845056534e-03 -1.039619669318199158e-01 1.275852769613265991e-01 -2.660672664642333984e-01 8.285386860370635986e-02 1.639205813407897949e-01 -2.691861093044281006e-01 -2.888667513616383076e-04 1.431602798402309418e-02 7.287074625492095947e-02 -1.438580006361007690e-01 2.977286875247955322e-01 -2.825419902801513672e-01 -1.540758758783340454e-01 4.197189211845397949e-01
-2.524804472923278809e-01 -1.320073753595352173e-01 6.147774308919906616e-02 -1.723192185163497925e-01 -4.843156039714813232e-02 2.481954172253608704e-02 -2.864126674830913544e-02 1.478252410888671875e-01 -9.423262625932693481e-02 -2.457765340805053711e-01 -3.503863215446472168e-01 -6.108158826828002930e-02 1.887122169137001038e-02 2.089094966650009155e-01 4.951158072799444199e-03 2.363516688346862793e-01 2.402243167161941528e-01 -4.787847027182579041e-02 -3.584869801998138428e-01 1.874150037765502930e-01 5.943883582949638367e-02 3.784065842628479004e-01 -2.986254729330539703e-02 -2.645996809005737305e-01 2.390767447650432587e-02 -1.392470858991146088e-02 1.127202808856964111e-01 -2.136984169483184814e-01 9.902319312095642090e-02 -1.805563867092132568e-01 -2.870703861117362976e-02 1.428677290678024292e-01
-3.477161526679992676e-01 5.340027809143066406e-02 -4.393771663308143616e-02 -2.121980674564838409e-02 2.000199556350708008e-01 -2.787366509437561035e-01 1.060797795653343201e-01 2.160795032978057861e-02 -1.530466973781585693e-01 -3.654796481132507324e-01 -2.298885136842727661e-01 -2.790962159633636475e-01 -1.333174407482147217e-01 2.972627989947795868e-02 -1.741973161697387695e-01 -2.676308751106262207e-01 7.414551824331283569e-02 -5.816095322370529175e-02 1.741198003292083740e-01 -5.035975575447082520e-02 -1.685377359390258789e-01 -4.527542740106582642e-02 -3.818446397781372070e-02 -3.429684787988662720e-02 -2.492694407701492310e-01 1.414421796798706055e-01 -1.659443825483322144e-01 -1.778008788824081421e-01 3.616604581475257874e-02 -9.451333433389663696e-02 -2.285398840904235840e-01 2.397552579641342163e-01
-1.032970659434795380e-02 -1.198454499244689941e-01 -4.684354364871978760e-02 3.742578029632568359e-01 -1.555413454771041870e-01 -2.732071280479431152e-01 1.033676415681838989e-01 1.705861836671829224e-01 -1.909006386995315552e-01 -1.554988324642181396e-01 -1.119075641036033630e-01 -1.961658746004104614e-01 -1.878476738929748535e-01 1.388242244720458984e-01 -1.055478230118751526e-01 2.072845399379730225e-01 1.262841075658798218e-01 2.516404986381530762e-01 -1.370446085929870605e-01 1.648443937301635742e-01 2.566457092761993408e-01 -5.032820254564285278e-02 -1.748678684234619141e-01 -4.070800915360450745e-02 -1.429497748613357544e-01 -1.895906627178192139e-01 -5.455061420798301697e-02 -2.417773753404617310e-01 -1.754005253314971924e-01 -1.895891875028610229e-02 -1.556679308414459229e-01 2.921031415462493896e-01
-1.452832072973251343e-01 -3.275543451309204102e-01 6.622288376092910767e-02 -1.967688649892807007e-01 -9.226456284523010254e-02 -6.614529341459274292e-02 1.698573231697082520e-01 1.810443699359893799e-01 -2.725262008607387543e-02 -1.974937617778778076e-01 -2.771579027175903320e-01 -8.588770776987075806e-02 1.675990819931030273e-01 2.727416157722473145e-02 -5.681040138006210327e-02 -9.583286941051483154e-02 1.718366891145706177e-01 -5.114236101508140564e-02 -2.760730981826782227e-01 1.656600832939147949e-02 -2.750648558139801025e-01 -9.138703346252441406e-02 6.536981463432312012e-02 -2.939004004001617432e-01 1.648460477590560913e-01 8.913037180900573730e-02 -6.244213134050369263e-02 -2.480702102184295654e-01 2.704007923603057861e-01 -2.127446085214614868e-01 -2.309584021568298340e-01 1.822757720947265625e-01
-2.981904447078704834e-01 -2.211608886718750000e-01 -4.243425279855728149e-02 9.476693719625473022e-02 -4.761268198490142822e-02 1.899575069546699524e-02 1.346529126167297363e-01 8.137989789247512817e-02 -7.339598238468170166e-02 -1.754432171583175659e-01 -4.155875742435455322e-02 -2.387791424989700317e-01 -3.583273589611053467e-01 4.150447994470596313e-02 -2.937708497047424316e-01 3.272878704592585564e-03 2.348914444446563721e-01 5.543908476829528809e-02 -2.408380359411239624e-01 -1.762541010975837708e-02 -2.144633084535598755e-01 4.407705366611480713e-01 6.669453531503677368e-02 -1.079898327589035034e-01 -1.125623583793640137e-01 4.534475039690732956e-03 2.110376954078674316e-02 -8.286063373088836670e-02 -4.286833852529525757e-02 3.064933791756629944e-02 -3.217257261276245117e-01 1.159018203616142273e-01
-1.181505024433135986e-01 -8.207923732697963715e-03 -1.304074525833129883e-01 -2.015233039855957031e-01 -8.339478075504302979e-02 -3.781489431858062744e-01 1.936192512512207031e-01 2.556658908724784851e-02 4.767644405364990234e-02 -3.042721748352050781e-01 -1.255519837141036987e-01 -1.643478274345397949e-01 -4.907756671309471130e-02 1.609671562910079956e-01 -9.357874095439910889e-02 -1.874655932188034058e-01 1.051859185099601746e-01 -1.433017402887344360e-01 -7.617019861936569214e-02 -1.844111382961273193e-01 -1.309839040040969849e-01 1.713625192642211914e-01 1.637927144765853882e-01 5.031842738389968872e-02 -1.161675974726676941e-01 3.911801874637603760e-01 -1.786988377571105957e-01 -2.446080446243286133e-01 1.037960276007652283e-01 -1.099491044878959656e-01 -2.086886614561080933e-01 2.417175024747848511e-01
-1.250607967376708984e-01 -3.762506693601608276e-02 1.067692264914512634e-01 2.306340029463171959e-03 -2.230584174394607544e-01 -9.843187034130096436e-02 1.648898869752883911e-01 6.928469240665435791e-02 -2.755449414253234863e-01 -2.387681007385253906e-01 -3.512595593929290771e-01 -9.674963355064392090e-02 1.126359850168228149e-01 2.241381853818893433e-01 -1.648083031177520752e-01 -7.757868617773056030e-02 1.188336014747619629e-01 -2.867660820484161377e-01 1.178719252347946167e-01 -3.586865589022636414e-02 -2.011986374855041504e-01 1.762484312057495117e-01 2.273199707269668579e-01 -1.907240152359008789e-01 -3.778621926903724670e-02 4.553590342402458191e-02 -1.786775141954421997e-01 -7.670001685619354248e-02 8.300612121820449829e-02 -1.898154020309448242e-01 -1.101085171103477478e-01 3.883782327175140381e-01
-6.984139233827590942e-02 -2.228795886039733887e-01 -4.471969604492187500e-02 9.928231686353683472e-02 -3.298455774784088135e-01 -7.527751475572586060e-02 1.010954678058624268e-01 1.410389840602874756e-01 -2.499271333217620850e-01 -3.559331297874450684e-01 -3.191112279891967773e-01 -1.394077986478805542e-01 2.334359586238861084e-01 1.716808974742889404e-01 -1.134093999862670898e-01 1.478957980871200562e-01 1.951885372400283813e-01 -5.360751599073410034e-02 -1.554145477712154388e-02 2.299678772687911987e-01 -3.949378058314323425e-02 -1.997700333595275879e-02 1.655749976634979248e-01 -1.107993870973587036e-01 1.372048407793045044e-01 1.235867366194725037e-01 -1.729571372270584106e-01 -1.252568662166595459e-01 1.706100106239318848e-01 -2.100466936826705933e-01 -1.150789037346839905e-01 2.407712638378143311e-01
-3.568308055400848389e-01 -3.221669495105743408e-01 2.602214738726615906e-02 -4.702807217836380005e-02 -7.305663079023361206e-02 1.825855970382690430e-01 6.218915060162544250e-02 -1.537608355283737183e-01 -4.216604679822921753e-02 -5.028309226036071777e-01 -1.846930235624313354e-01 -2.374189645051956177e-01 -5.347620323300361633e-02 1.638787239789962769e-01 6.710857152938842773e-02 -2.529271133244037628e-02 5.995677411556243896e-02 -2.015000134706497192e-01 -1.175298243761062622e-01 -1.399935781955718994e-01 4.500676319003105164e-02 1.844264715909957886e-01 -1.140262186527252197e-02 -9.601425379514694214e-02 9.252347797155380249e-02 -5.057163070887327194e-03 -6.169673427939414978e-02 -1.579966098070144653e-01 -2.016580402851104736e-01 2.198119461536407471e-01 -2.580161392688751221e-01 -6.280328333377838135e-02
-2.804070524871349335e-02 -1.794474422931671143e-01 4.061962291598320007e-02 1.511503458023071289e-01 -2.909924387931823730e-01 -1.714730262756347656e-01 1.079913452267646790e-01 1.386740058660507202e-01 -2.800143063068389893e-01 -3.903953731060028076e-01 -2.222817540168762207e-01 -9.419596940279006958e-02 2.294924110174179077e-01 2.622138522565364838e-02 1.161406747996807098e-02 1.294247657060623169e-01 9.914703667163848877e-02 -1.777567900717258453e-02 2.348631061613559723e-02 1.780936717987060547e-01 -1.358494460582733154e-01 -1.166271883994340897e-02 1.660331785678863525e-01 -1.729363501071929932e-01 2.009006030857563019e-02 2.703147232532501221e-01 -1.290646940469741821e-01 -3.645299375057220459e-02 1.844531595706939697e-01 -2.037637531757354736e-01 -2.626493871212005615e-01 2.893743216991424561e-01
1.504342257976531982e-01 -5.749561265110969543e-02 1.411505043506622314e-01 -8.254247158765792847e-02 -6.125093623995780945e-02 -8.701053261756896973e-02 3.847364485263824463e-01 -1.207440420985221863e-01 -8.593649417161941528e-02 -2.491499632596969604e-01 -1.360250860452651978e-01 -1.858976855874061584e-02 -2.223153114318847656e-01 1.611958891153335571e-01 -1.965043693780899048e-01 -6.038119271397590637e-02 1.676738560199737549e-01 -1.153477802872657776e-01 2.410483509302139282e-01 -4.181199669837951660e-01 -1.098483707755804062e-02 -1.125965546816587448e-02 -4.179764166474342346e-02 -2.392089515924453735e-01 -5.868354439735412598e-02 2.649409174919128418e-01 5.370921641588211060e-02 -3.565868437290191650e-01 1.542800664901733398e-02 3.834640607237815857e-02 -1.676415465772151947e-02 1.679189652204513550e-01
-7.144215703010559082e-02 -2.280563712120056152e-01 -3.596878796815872192e-02 2.823166362941265106e-02 4.068088158965110779e-02 -1.767655611038208008e-01 1.550075709819793701e-01 2.120508812367916107e-02 1.082026362419128418e-01 -1.494338661432266235e-01 -1.564790308475494385e-01 -2.505074739456176758e-01 1.766214817762374878e-01 1.063228249549865723e-01 -3.045240640640258789e-01 9.037522971630096436e-02 7.901490479707717896e-02 1.749226897954940796e-01 8.282705396413803101e-02 2.109752297401428223e-01 5.069643631577491760e-02 -5.384866893291473389e-02 2.496603727340698242e-01 -4.509079158306121826e-01 -3.501220420002937317e-02 5.047531053423881531e-02 -3.685443997383117676e-01 -2.009978145360946655e-01 -6.669622659683227539e-02 -6.694851815700531006e-02 -2.340437471866607666e-01 1.253055334091186523e-01
-4.427019506692886353e-03 1.058608759194612503e-02 -1.352406293153762817e-01 2.057683765888214111e-01 -1.953499168157577515e-01 -8.355085551738739014e-02 2.271604835987091064e-01 3.005661964416503906e-01 -8.266376703977584839e-02 -3.516948819160461426e-01 -3.139566779136657715e-01 -2.196799218654632568e-01 6.074704602360725403e-02 1.704677008092403412e-02 -6.455400586128234863e-02 -3.501802682876586914e-02 -1.617083398741669953e-05 -3.043648898601531982e-01 -4.837775975465774536e-02 -1.382282078266143799e-01 -1.788749545812606812e-01 1.416450291872024536e-01 7.547720521688461304e-02 -2.609353363513946533e-01 2.491791248321533203e-01 2.410596162080764771e-01 -1.568853855133056641e-01 -1.711414605379104614e-01 9.209021925926208496e-02 -4.032221809029579163e-02 -1.190264374017715454e-01 1.646917164325714111e-01
-2.969767451286315918e-01 7.240562699735164642e-03 -1.276572793722152710e-01 9.110269695520401001e-02 -1.653894484043121338e-01 -3.096645325422286987e-02 -1.083649322390556335e-01 -1.150979474186897278e-01 7.986510545015335083e-02 -2.904216647148132324e-01 -2.021419703960418701e-01 -1.569145619869232178e-01 -6.005000323057174683e-02 2.958051860332489014e-01 1.131719052791595459e-01 8.352997153997421265e-02 2.415801584720611572e-02 9.564404189586639404e-02 -1.427496075630187988e-01 7.756521552801132202e-02 1.276254951953887939e-01 2.696095705032348633e-01 -1.048400648869574070e-03 -3.691506385803222656e-01 1.550228893756866455e-01 3.125749900937080383e-02 9.975977987051010132e-02 -2.096341699361801147e-01 1.716923527419567108e-02 -4.176405668258666992e-01 -2.135178595781326294e-01 7.850269973278045654e-02
-1.330138891935348511e-01 -1.781393736600875854e-01 -2.224992662668228149e-01 2.006779313087463379e-01 5.216774716973304749e-02 1.315869688987731934e-01 1.716485321521759033e-01 -1.890612579882144928e-02 -2.052881866693496704e-01 -7.665126770734786987e-02 -1.628579348325729370e-01 -6.571324169635772705e-02 -7.948100566864013672e-02 2.151651084423065186e-01 -1.109576448798179626e-01 5.829370766878128052e-02 5.585443973541259766e-02 8.315120637416839600e-02 1.376480758190155029e-01 -3.226002156734466553e-01 -2.634921967983245850e-01 2.207281440496444702e-01 -1.977504938840866089e-01 -1.139568462967872620e-01 6.158420071005821228e-02 2.387036681175231934e-01 3.150578588247299194e-02 -2.477535605430603027e-01 1.803044080734252930e-01 -3.764380812644958496e-01 4.131593182682991028e-02 2.477807849645614624e-01
-9.876694530248641968e-02 -2.363401353359222412e-01 6.330129504203796387e-02 -1.653818935155868530e-01 1.651496067643165588e-02 -4.245783493388444185e-04 1.395531743764877319e-01 -2.059200108051300049e-01 -1.317515075206756592e-01 -2.905666828155517578e-01 -2.015633881092071533e-01 9.581745415925979614e-02 1.831579208374023438e-02 1.768389791250228882e-01 2.361826412379741669e-02 -2.320643886923789978e-02 1.541095674037933350e-01 -2.170906169340014458e-03 3.051606416702270508e-01 -1.027556136250495911e-01 4.990134388208389282e-02 1.520476788282394409e-01 -3.217161297798156738e-01 -4.776533460244536400e-04 -1.524623185396194458e-01 2.107233554124832153e-01 -2.202934324741363525e-01 -3.929770290851593018e-01 2.362688444554805756e-02 2.709378115832805634e-02 -3.518970310688018799e-01 6.557226926088333130e-02
-5.364183802157640457e-03 -2.334894388914108276e-01 1.621243208646774292e-01 1.950588524341583252e-01 -3.511636555194854736e-01 9.921901673078536987e-02 2.016149759292602539e-01 1.113318353891372681e-01 -2.369729876518249512e-01 -2.384078204631805420e-01 -1.989569514989852905e-01 -2.766412310302257538e-02 2.273354828357696533e-01 1.932795941829681396e-01 -1.445943117141723633e-01 -3.921508416533470154e-02 2.312555015087127686e-01 -6.140290945768356323e-02 -7.325894385576248169e-02 7.716935127973556519e-02 -3.069280646741390228e-02 -7.762088626623153687e-02 1.584903448820114136e-01 -1.426249593496322632e-01 -5.186257138848304749e-02 -3.257294744253158569e-02 -8.608246594667434692e-02 -3.244961500167846680e-01 1.736337095499038696e-01 -1.795245260000228882e-01 -6.059034541249275208e-02 3.557856380939483643e-01
-2.681031823158264160e-01 -6.043298169970512390e-02 3.090558946132659912e-01 8.596593886613845825e-02 -2.201860770583152771e-02 4.185321740806102753e-03 1.012853533029556274e-01 1.258120238780975342e-01 -5.331624671816825867e-02 -1.521877646446228027e-01 -3.232200741767883301e-01 -2.741247713565826416e-01 -1.032941490411758423e-01 1.234940662980079651e-01 5.521903932094573975e-02 2.886356413364410400e-01 2.286546528339385986e-01 -1.315980255603790283e-01 -6.078663468360900879e-02 1.540906578302383423e-01 -9.439779818058013916e-02 3.656098544597625732e-01 3.103881329298019409e-02 -2.937512397766113281e-01 -1.783709973096847534e-02 -1.068089604377746582e-01 8.460836857557296753e-02 -2.745883762836456299e-01 9.027837775647640228e-03 -2.055831551551818848e-01 -7.586716115474700928e-02 -8.839492499828338623e-02
-2.215806394815444946e-02 -1.085573434829711914e-01 -1.355039030313491821e-01 3.837677882984280586e-03 -1.055514812469482422e-01 -2.470238208770751953e-01 2.209572345018386841e-01 -1.592406816780567169e-02 -2.684000134468078613e-01 -1.534155756235122681e-01 -2.271089851856231689e-01 4.451292380690574646e-02 4.730150476098060608e-02 -1.446787118911743164e-01 -3.983677327632904053e-01 1.425999850034713745e-01 3.380797803401947021e-01 9.570863097906112671e-02 -2.351403534412384033e-01 -2.296376228332519531e-01 1.859838813543319702e-01 1.166294217109680176e-01 -9.314865618944168091e-02 -2.178726345300674438e-02 -1.872700452804565430e-02 1.914715021848678589e-01 -1.639227867126464844e-01 -3.392570912837982178e-01 8.971440047025680542e-02 -3.382964432239532471e-02 -9.744219481945037842e-02 -1.014029681682586670e-01
-1.054661944508552551e-01 4.644723981618881226e-02 -1.561101824045181274e-01 2.174372039735317230e-02 -1.427948772907257080e-01 -3.769849240779876709e-02 -7.168447971343994141e-02 2.535107173025608063e-02 1.894736737012863159e-01 3.821486979722976685e-02 -3.491776585578918457e-01 -1.307150423526763916e-01 2.965874224901199341e-02 3.228137493133544922e-01 2.542428374290466309e-01 3.890041494742035866e-03 3.473350703716278076e-01 9.943556971848011017e-03 -5.445937812328338623e-02 -1.915936591103672981e-03 -3.404712975025177002e-01 1.012392714619636536e-01 -1.212083455175161362e-02 1.215206366032361984e-02 -1.237662360072135925e-01 3.629726767539978027e-01 -1.843188107013702393e-01 -2.796919047832489014e-01 -1.006772648543119431e-02 -2.219556458294391632e-02 -2.754046320915222168e-01 4.778943210840225220e-02
-1.407429724931716919e-01 -4.195005893707275391e-01 5.764672067016363144e-03 -1.986338756978511810e-02 -3.545597195625305176e-01 4.863159731030464172e-03 2.070798724889755249e-01 1.915152370929718018e-01 -5.425665155053138733e-02 -2.632777392864227295e-01 -2.663980126380920410e-01 -1.105497926473617554e-01 1.948298662900924683e-01 1.436551958322525024e-01 -2.345284633338451385e-02 2.466439083218574524e-02 2.098680734634399414e-01 1.295340955257415771e-01 2.728546783328056335e-02 4.714347422122955322e-02 -2.497200518846511841e-01 2.861450426280498505e-03 1.670327782630920410e-01 -2.339658588171005249e-01 -6.862530857324600220e-02 -1.830598898231983185e-02 -4.778071865439414978e-02 -2.670487761497497559e-01 1.625038683414459229e-01 -1.266813129186630249e-01 -1.046989187598228455e-01 2.059746831655502319e-01
-3.516532182693481445e-01 -1.739939004182815552e-01 -1.593795269727706909e-01 2.618616074323654175e-02 -3.328074812889099121e-01 -4.467348381876945496e-02 8.970858156681060791e-02 -1.041304543614387512e-01 9.989868104457855225e-02 -3.529766201972961426e-01 -7.803246378898620605e-02 -1.647696495056152344e-01 -1.962232738733291626e-01 1.598860025405883789e-01 2.232808917760848999e-01 -7.315659895539283752e-03 2.549148350954055786e-02 -1.841912269592285156e-01 3.001900389790534973e-02 -1.783936768770217896e-01 -2.322511514648795128e-03 2.479677349328994751e-01 1.585969775915145874e-01 -3.599455356597900391e-01 -1.052268818020820618e-01 1.830760538578033447e-01 -8.179825544357299805e-02 6.740856915712356567e-02 -9.497378021478652954e-02 -1.359342690557241440e-02 -2.407127320766448975e-01 8.071197196841239929e-03
-1.108319237828254700e-01 -2.216369211673736572e-01 -1.191571261733770370e-02 6.651403754949569702e-02 -3.660846352577209473e-01 -1.603580415248870850e-01 1.566629111766815186e-01 1.426872014999389648e-01 -2.434805482625961304e-01 -2.994022667407989502e-01 -3.041624128818511963e-01 -1.878154873847961426e-01 2.378258854150772095e-01 1.949093341827392578e-01 -8.735994249582290649e-02 1.799294054508209229e-01 5.138966441154479980e-02 -7.115454226732254028e-02 1.832417771220207214e-02 2.459053397178649902e-01 -2.411577850580215454e-02 7.854315638542175293e-02 7.854603976011276245e-02 -5.759277194738388062e-02 1.107672601938247681e-01 1.044673249125480652e-01 -2.926987111568450928e-01 -5.986811220645904541e-02 1.642446070909500122e-01 -2.790180742740631104e-01 -8.085630834102630615e-02 9.782617539167404175e-02
-1.009138859808444977e-02 -3.187239170074462891e-01 5.565781891345977783e-02 -2.861066348850727081e-02 1.032774299383163452e-01 -2.339891791343688965e-01 1.129892170429229736e-01 -2.605550587177276611e-01 -5.578937754034996033e-02 -3.791463077068328857e-01 -2.848099172115325928e-01 8.637301507405936718e-04 5.180041491985321045e-02 1.995015591382980347e-01 2.612612210214138031e-02 8.230224251747131348e-03 7.715572416782379150e-02 5.551258474588394165e-02 3.609816730022430420e-01 7.356104999780654907e-02 1.715954840183258057e-01 -2.647669054567813873e-02 -1.697489023208618164e-01 -1.801736950874328613e-01 -9.572697430849075317e-02 1.870678663253784180e-01 9.650140069425106049e-03 -2.830697000026702881e-01 2.125674113631248474e-02 6.804721057415008545e-02 -2.718339562416076660e-01 1.938440054655075073e-01
-1.021291315555572510e-01 -2.451203316450119019e-01 2.581152133643627167e-02 7.307350635528564453e-02 -4.310361444950103760e-01 5.582074448466300964e-02 2.483152598142623901e-01 1.582022905349731445e-01 -6.062531471252441406e-02 -3.669372200965881348e-01 -1.743425279855728149e-01 2.727414853870868683e-02 1.156524792313575745e-01 9.154846519231796265e-02 -1.154954284429550171e-01 -1.233292371034622192e-01 2.226384431123733521e-01 8.955124020576477051e-02 4.349878430366516113e-02 4.095001891255378723e-02 -1.373801529407501221e-01 -9.964151680469512939e-02 1.051632687449455261e-01 -2.117474228143692017e-01 6.415707617998123169e-02 1.028005182743072510e-01 -6.584521383047103882e-02 -1.043947041034698486e-01 1.370227336883544922e-01 -3.881187438964843750e-01 -1.490894407033920288e-01 2.463906705379486084e-01
-1.386464536190032959e-01 -2.958728075027465820e-01 -4.820042476058006287e-02 2.483906038105487823e-02 1.677646860480308533e-02 -3.479874879121780396e-02 9.938032180070877075e-02 -2.466085404157638550e-01 4.224342107772827148e-02 -2.491010576486587524e-01 -2.050909996032714844e-01 -4.102396667003631592e-01 -2.418220788240432739e-01 -1.750220209360122681e-01 -1.677641421556472778e-01 1.085732132196426392e-01 3.258021920919418335e-02 1.406594365835189819e-01 -2.825235724449157715e-01 7.106028497219085693e-02 -1.311444640159606934e-01 3.897894918918609619e-01 8.061227947473526001e-02 -2.319199144840240479e-01 -1.104370728135108948e-01 9.923878312110900879e-02 -1.177524551749229431e-01 -1.066519916057586670e-01 -1.164701581001281738e-01 -1.162861809134483337e-01 1.511723734438419342e-02 7.166883349418640137e-02
-2.546367347240447998e-01 -2.518663406372070312e-01 -1.838192492723464966e-01 2.037963718175888062e-01 1.524871215224266052e-03 -8.911450207233428955e-02 1.941057294607162476e-01 -1.028555408120155334e-01 2.371269464492797852e-01 -2.775624990463256836e-01 -1.091211289167404175e-01 1.109226942062377930e-01 -1.893858909606933594e-01 -6.483362615108489990e-02 5.986684560775756836e-02 -8.251539617776870728e-02 3.024700097739696503e-02 -1.304690837860107422e-01 -6.554582715034484863e-02 2.668946683406829834e-01 2.694892883300781250e-01 8.537455648183822632e-02 -3.611492738127708435e-02 -5.657211318612098694e-02 -1.074381843209266663e-01 3.310401141643524170e-01 1.369444280862808228e-01 -4.006577134132385254e-01 -5.081889033317565918e-02 -8.026279509067535400e-02 -1.675203740596771240e-01 1.298985779285430908e-01
-1.044212356209754944e-01 -1.197952777147293091e-01 -9.279421530663967133e-03 -3.100166656076908112e-02 -8.863211423158645630e-02 1.325224991887807846e-02 4.648594185709953308e-02 -3.699688985943794250e-02 8.808137476444244385e-02 -9.165864437818527222e-02 -2.342987805604934692e-01 -2.614978849887847900e-01 -3.025761246681213379e-01 4.535007178783416748e-01 7.172061502933502197e-02 3.151552006602287292e-02 1.757202744483947754e-01 6.389003247022628784e-02 -1.378967761993408203e-01 2.116095274686813354e-01 -3.785463050007820129e-02 2.330227941274642944e-01 -1.812595725059509277e-01 -4.071105420589447021e-01 1.047804281115531921e-01 -1.359300166368484497e-01 6.920234113931655884e-02 -3.367506861686706543e-01 -6.825954467058181763e-02 1.148754507303237915e-01 -8.418614044785499573e-03 2.637026645243167877e-02
-7.439046166837215424e-03 -1.047688797116279602e-01 8.109102398157119751e-02 -7.885670661926269531e-02 -1.990873962640762329e-01 -1.102833598852157593e-01 -4.973409324884414673e-02 -4.425832629203796387e-01 -2.509721927344799042e-02 -1.737102866172790527e-01 -2.862723767757415771e-01 2.758016996085643768e-02 1.222241297364234924e-01 1.647645086050033569e-01 9.842628240585327148e-02 -8.335444331169128418e-02 1.285536736249923706e-01 2.533957660198211670e-01 -3.341980576515197754e-01 2.334623970091342926e-02 3.048156015574932098e-02 2.471509873867034912e-01 5.872309952974319458e-02 -1.664723753929138184e-01 1.122736334800720215e-01 1.173688396811485291e-01 -1.698477119207382202e-01 -5.023225024342536926e-02 -2.350835651159286499e-01 -3.059471249580383301e-01 4.610391333699226379e-02 2.426808774471282959e-01
1.953628100454807281e-02 -2.677413523197174072e-01 -2.373000606894493103e-02 1.109539251774549484e-02 -2.231827825307846069e-01 -5.758401751518249512e-02 2.761522233486175537e-01 -4.029304545838385820e-05 -1.182856708765029907e-01 -4.007039824500679970e-04 -3.238358795642852783e-01 1.974520236253738403e-01 -1.019077748060226440e-02 -3.793810307979583740e-02 -1.595677435398101807e-01 -6.327698938548564911e-03 2.847040891647338867e-01 2.543302774429321289e-01 -6.516638398170471191e-02 -5.217493325471878052e-02 1.448838859796524048e-01 1.650483012199401855e-01 -2.584462799131870270e-02 -2.449018359184265137e-01 -7.512544095516204834e-02 -4.275031760334968567e-02 1.458546668291091919e-01 -2.512929141521453857e-01 -1.705395802855491638e-02 -2.817986011505126953e-01 -3.943010568618774414e-01 1.559241116046905518e-01
-1.790520399808883667e-01 -3.322016596794128418e-01 1.297252476215362549e-01 4.417332261800765991e-02 -1.423320025205612183e-01 6.591881066560745239e-02 2.449912428855895996e-01 -1.169912815093994141e-01 1.228972226381301880e-01 -1.448426842689514160e-01 1.262286603450775146e-01 -1.848313361406326294e-01 -3.384206593036651611e-01 -1.571505516767501831e-01 -1.038806810975074768e-01 6.122547760605812073e-02 1.517753303050994873e-01 -5.287715420126914978e-02 4.682260006666183472e-02 2.879054285585880280e-02 6.035063415765762329e-02 3.973789215087890625e-01 2.796631539240479469e-03 -2.824295759201049805e-01 1.917315721511840820e-01 1.296018660068511963e-01 -1.273093372583389282e-01 -2.879025042057037354e-01 -1.526771932840347290e-01 -1.642015017569065094e-02 -2.180811613798141479e-01 -8.108732104301452637e-02
-1.199898868799209595e-01 -3.040994405746459961e-01 3.667429462075233459e-02 8.723225444555282593e-02 -2.453356683254241943e-01 -1.193971782922744751e-01 1.504384428262710571e-01 1.563540697097778320e-01 -1.627468019723892212e-01 -3.191440105438232422e-01 -3.386512696743011475e-01 -2.476278692483901978e-01 2.266468107700347900e-01 2.221044749021530151e-01 -6.285122781991958618e-02 1.432020515203475952e-01 8.351934701204299927e-02 -7.037979364395141602e-02 6.294649839401245117e-02 1.653802543878555298e-01 -6.625297013670206070e-03 1.624656841158866882e-02 1.320604383945465088e-01 -6.648136675357818604e-02 5.968669801950454712e-02 1.177998334169387817e-01 -2.547788321971893311e-01 2.208299003541469574e-03 1.469899564981460571e-01 -3.422838449478149414e-01 -1.432695835828781128e-01 1.615293025970458984e-01
-1.593875437974929810e-01 -3.193520903587341309e-01 1.257794648408889771e-01 -3.646505773067474365e-01 -5.404702201485633850e-02 -3.350889682769775391e-01 3.185124993324279785e-01 2.297947108745574951e-01 -1.197472065687179565e-01 1.911596395075321198e-02 -7.048484683036804199e-02 1.130036562681198120e-01 -1.367500424385070801e-01 1.770389527082443237e-01 -1.925930678844451904e-01 -6.804545968770980835e-02 3.241428732872009277e-01 3.539441153407096863e-02 1.187338456511497498e-01 1.093787103891372681e-01 -1.223180443048477173e-03 2.187138497829437256e-01 -1.556136459112167358e-02 -2.668448388576507568e-01 -9.125141054391860962e-02 1.697716861963272095e-01 -1.716285794973373413e-01 -3.986079990863800049e-02 -1.451532728970050812e-02 2.705393731594085693e-02 2.307846024632453918e-02 9.386768937110900879e-02
9.975320845842361450e-02 -1.361861173063516617e-02 3.014907836914062500e-01 -1.162206158041954041e-01 1.562798470258712769e-01 -2.924757003784179688e-01 2.588775455951690674e-01 2.868099696934223175e-02 -5.197931453585624695e-02 -2.844437062740325928e-01 -1.598450392484664917e-01 -1.976054012775421143e-01 4.300266504287719727e-02 1.019197329878807068e-01 4.686448350548744202e-02 -9.306751936674118042e-02 1.310056596994400024e-01 -2.910687923431396484e-01 2.130656242370605469e-01 -1.687779128551483154e-01 -6.809844076633453369e-02 1.360775083303451538e-01 1.612948477268218994e-01 -8.314485847949981689e-02 -1.426908187568187714e-02 2.075244337320327759e-01 -2.159073948860168457e-01 -3.075102269649505615e-01 -1.652725599706172943e-02 -3.283853083848953247e-02 -3.123913705348968506e-01 1.453017145395278931e-01
-2.369064241647720337e-01 -7.095054537057876587e-02 -7.359964400529861450e-02 8.740898221731185913e-03 3.680847212672233582e-02 -3.309850990772247314e-01 4.347184672951698303e-02 1.349686235189437866e-01 9.378179162740707397e-02 -4.431419074535369873e-01 -3.648025542497634888e-02 1.470573525875806808e-02 -2.404048852622509003e-02 1.970960646867752075e-01 -1.727772802114486694e-01 -2.790912091732025146e-01 -1.543062329292297363e-01 3.717226535081863403e-02 -4.430537298321723938e-02 1.832188069820404053e-01 9.944693744182586670e-02 2.380604445934295654e-01 4.911478981375694275e-02 -9.433289617300033569e-02 6.515225768089294434e-02 1.330983787775039673e-01 -1.626126170158386230e-01 -2.750649452209472656e-01 1.889981925487518311e-01 -3.207907453179359436e-02 -2.177512049674987793e-01 3.187853991985321045e-01
-2.561945915222167969e-01 -3.058360517024993896e-01 -2.240368574857711792e-01 -2.459725923836231232e-02 -8.131453394889831543e-02 5.618725344538688660e-02 1.194345802068710327e-01 -1.172835007309913635e-01 -2.815685272216796875e-01 -3.048500716686248779e-01 -3.066261410713195801e-01 -2.135838940739631653e-02 -1.159239411354064941e-01 -4.673144221305847168e-02 2.315979599952697754e-01 -1.272656917572021484e-01 1.996211856603622437e-01 5.577519908547401428e-02 4.525193199515342712e-02 5.702075362205505371e-02 -8.125828206539154053e-02 1.337743699550628662e-01 -7.184416055679321289e-02 -1.192394196987152100e-01 -2.785915136337280273e-01 1.868043988943099976e-01 2.439863681793212891e-01 -3.427415490150451660e-01 -1.730704680085182190e-02 -1.131416298449039459e-02 -1.389163429848849773e-03 1.342346519231796265e-01
-5.596705526113510132e-02 -1.073900610208511353e-01 2.080390229821205139e-02 2.069860398769378662e-01 -1.321826279163360596e-01 3.826903551816940308e-02 2.247756421566009521e-01 5.290688946843147278e-03 1.213642954826354980e-01 -4.456813037395477295e-01 -1.361017078161239624e-01 2.313724905252456665e-02 -1.137808263301849365e-01 -1.292080283164978027e-01 -9.477034211158752441e-02 -1.719991564750671387e-01 5.987726524472236633e-02 3.051754236221313477e-01 2.191910445690155029e-01 -2.972990870475769043e-01 -1.502900570631027222e-01 -9.900668635964393616e-03 -2.489737123250961304e-01 -2.226298153400421143e-01 -2.426557242870330811e-01 -7.420140318572521210e-03 -2.218392640352249146e-01 -2.671520411968231201e-01 7.088709622621536255e-02 -9.526462107896804810e-02 -9.231793880462646484e-02 -4.914924874901771545e-02
6.152784917503595352e-03 -1.235701516270637512e-01 2.012333124876022339e-01 -1.215295027941465378e-02 -9.994760155677795410e-02 -4.205253720283508301e-01 2.996836900711059570e-01 -1.525266766548156738e-01 -3.760484233498573303e-02 -1.817621886730194092e-01 -2.098479866981506348e-02 6.312393397092819214e-02 -2.223636582493782043e-02 1.108199357986450195e-01 2.385507337749004364e-02 -2.651773095130920410e-01 1.168430000543594360e-01 1.722685098648071289e-01 4.683627560734748840e-02 1.350269000977277756e-02 -1.496625989675521851e-01 5.142861604690551758e-01 1.376566439867019653e-01 -2.934525720775127411e-02 -1.891015470027923584e-01 1.700978539884090424e-02 -1.181848943233489990e-01 -1.430495679378509521e-01 -1.454914957284927368e-01 -2.359379082918167114e-01 -6.086933985352516174e-02 1.348364353179931641e-01
-4.253433644771575928e-02 -2.590105235576629639e-01 8.944911509752273560e-02 1.555791050195693970e-01 -1.244870945811271667e-02 -1.255584061145782471e-01 -8.134654164314270020e-02 -1.472576558589935303e-01 2.237262725830078125e-01 -2.033132612705230713e-01 -3.313795030117034912e-01 -3.655906300991773605e-03 -5.107683539390563965e-01 1.527857929468154907e-01 -7.117567956447601318e-02 -3.966259583830833435e-02 2.595258690416812897e-02 -1.264999955892562866e-01 -1.467303633689880371e-01 -4.127378016710281372e-02 -7.464852929115295410e-02 7.091657072305679321e-02 3.997629508376121521e-02 -1.098287180066108704e-01 -2.780153751373291016e-01 2.425381541252136230e-01 3.411194309592247009e-02 -3.533760309219360352e-01 -1.791828274726867676e-01 2.594171836972236633e-02 -3.280105069279670715e-02 -4.911115765571594238e-02
-3.064435124397277832e-01 -1.479744613170623779e-01 3.921280801296234131e-02 -1.007363721728324890e-01 9.232126176357269287e-02 -2.145121842622756958e-01 -9.296020120382308960e-02 -1.053418219089508057e-01 5.212910473346710205e-02 -2.042978852987289429e-01 -2.418487519025802612e-01 -2.115719765424728394e-01 -7.134553045034408569e-02 6.802857667207717896e-02 -1.942076683044433594e-01 1.767491847276687622e-01 -6.502038985490798950e-02 3.691514581441879272e-02 -2.548822760581970215e-02 9.905178844928741455e-02 3.976469486951828003e-02 4.060255587100982666e-01 -2.673227488994598389e-01 -1.996350735425949097e-01 -3.238982856273651123e-01 1.537608802318572998e-01 -8.755316957831382751e-03 -2.901664078235626221e-01 -9.425248205661773682e-02 -1.915750205516815186e-01 -1.060260534286499023e-01 -9.161468595266342163e-02
1.015230175107717514e-02 2.696585655212402344e-02 9.155154973268508911e-02 -1.686284989118576050e-01 1.840611360967159271e-02 -1.916069388389587402e-01 3.022450506687164307e-01 -3.657964244484901428e-02 9.896569699048995972e-02 -1.517422348260879517e-01 -1.586326360702514648e-01 -3.409768454730510712e-03 -1.074718907475471497e-01 2.006431519985198975e-01 -1.772852092981338501e-01 -1.455255150794982910e-01 4.372591972351074219e-01 1.375382207334041595e-02 -8.319882303476333618e-02 5.572276189923286438e-02 -1.246159598231315613e-01 3.232183456420898438e-01 -5.791734158992767334e-02 2.366185337305068970e-01 6.012959405779838562e-02 2.109613269567489624e-01 -2.966552376747131348e-01 -2.306178063154220581e-01 -1.478823125362396240e-01 -2.606201171875000000e-01 -7.408984005451202393e-02 6.967465579509735107e-02
-1.695026308298110962e-01 2.047688812017440796e-01 9.568431228399276733e-02 6.292077898979187012e-02 9.482104331254959106e-02 -3.036091625690460205e-01 3.032939136028289795e-01 -9.950544685125350952e-02 -1.958919316530227661e-01 -4.004704952239990234e-01 -2.055665701627731323e-01 -1.392221152782440186e-01 -9.657373279333114624e-02 1.311456561088562012e-01 -5.025760456919670105e-02 -2.329530268907546997e-01 3.454595506191253662e-01 4.593641310930252075e-02 1.316562741994857788e-01 1.443543843924999237e-02 -2.555575035512447357e-02 2.738532051444053650e-02 -1.389148086309432983e-01 1.696710288524627686e-01 -8.773500472307205200e-02 9.480487555265426636e-03 -1.464336365461349487e-01 -2.162040024995803833e-01 -2.454529702663421631e-02 -1.069757342338562012e-02 -3.150281906127929688e-01 7.099363207817077637e-02
8.875887095928192139e-02 -7.588139921426773071e-02 -4.330532252788543701e-02 1.233200635761022568e-02 -9.567391872406005859e-02 -2.005057632923126221e-01 -2.769748307764530182e-02 2.722059786319732666e-01 -2.503380477428436279e-01 -2.183603346347808838e-01 -3.337527811527252197e-02 -2.098250538110733032e-01 8.123059570789337158e-02 3.149142861366271973e-02 -1.696102670393884182e-03 -5.284921079874038696e-02 3.208935558795928955e-01 5.019366275519132614e-03 2.173767797648906708e-02 -1.111912801861763000e-01 -1.697998791933059692e-01 2.521578371524810791e-01 2.578488290309906006e-01 -3.264883160591125488e-01 2.221513092517852783e-01 2.342718988656997681e-01 -1.016065850853919983e-01 -1.942718625068664551e-01 8.511278778314590454e-02 8.061218261718750000e-02 -3.827081620693206787e-01 -2.005246467888355255e-02
-1.493509113788604736e-01 -1.398054063320159912e-01 2.190840244293212891e-01 1.317144781351089478e-01 9.423884004354476929e-02 -1.696351319551467896e-01 2.936532795429229736e-01 1.568968743085861206e-01 -4.861750453710556030e-02 -6.357774138450622559e-02 -2.757453322410583496e-01 -2.770685553550720215e-01 1.071591526269912720e-01 3.635206446051597595e-02 -3.428304791450500488e-01 6.248446553945541382e-02 8.621986210346221924e-02 1.425127834081649780e-01 4.578442126512527466e-02 4.453426226973533630e-02 3.052999079227447510e-01 -8.410020917654037476e-02 -9.089903533458709717e-02 -1.295828968286514282e-01 -2.179011330008506775e-02 1.877234429121017456e-01 -3.726575374603271484e-01 -2.296300083398818970e-01 8.966672420501708984e-02 -3.111859597265720367e-02 -1.510978937149047852e-01 1.858233511447906494e-01
-9.381967782974243164e-02 7.464644312858581543e-02 4.578664526343345642e-02 2.201782166957855225e-01 -1.281809806823730469e-01 -7.351549714803695679e-02 7.292550057172775269e-03 9.902644157409667969e-02 1.005904376506805420e-01 -3.544288575649261475e-01 -2.454252094030380249e-01 1.489449292421340942e-01 -3.978912718594074249e-04 3.568195998668670654e-01 -9.312834590673446655e-03 3.245349973440170288e-02 2.540166079998016357e-01 4.766005650162696838e-02 -3.800970315933227539e-02 7.200210541486740112e-02 -3.026278316974639893e-01 1.902352124452590942e-01 1.827585399150848389e-01 5.284426361322402954e-02 -2.701387703418731689e-01 3.317202329635620117e-01 -2.245817780494689941e-01 1.592573709785938263e-02 1.234444081783294678e-01 -5.418021604418754578e-02 -2.446811497211456299e-01 -8.718887716531753540e-02
-4.998239502310752869e-02 -2.607571780681610107e-01 2.517241053283214569e-02 4.426956921815872192e-02 -3.366438746452331543e-01 -1.199378743767738342e-01 2.233135551214218140e-01 1.433020383119583130e-01 -1.127437874674797058e-01 -2.647999525070190430e-01 -3.643743991851806641e-01 -1.874139010906219482e-01 2.088509500026702881e-01 1.448838710784912109e-01 -3.529858216643333435e-02 4.022050183266401291e-03 1.765589714050292969e-01 -1.096829995512962341e-01 -2.385584264993667603e-02 1.428472101688385010e-01 -1.122675165534019470e-01 -3.172186389565467834e-02 1.993172317743301392e-01 -7.727542519569396973e-02 1.669960319995880127e-01 2.053951025009155273e-01 -4.985339194536209106e-02 -8.657648414373397827e-02 1.214574500918388367e-01 -3.491432964801788330e-01 -1.591838449239730835e-01 2.160211801528930664e-01
-5.027044415473937988e-01 -1.120216324925422668e-01 -9.942857176065444946e-02 1.364000490866601467e-03 -3.274031281471252441e-01 -1.013529524207115173e-01 -7.564697414636611938e-02 -2.484500706195831299e-01 1.130109056830406189e-01 -2.243709713220596313e-01 -9.879076480865478516e-02 -1.998423486948013306e-01 -5.925280973315238953e-02 2.920289635658264160e-01 8.563593029975891113e-02 9.804721921682357788e-02 1.625476628541946411e-01 8.316823095083236694e-02 -6.648733466863632202e-02 -1.250558346509933472e-01 1.240792125463485718e-01 -1.312925368547439575e-01 6.221943721175193787e-02 -1.150387302041053772e-01 -5.463313311338424683e-02 3.645503818988800049e-01 -1.277443170547485352e-01 -5.127744749188423157e-02 -7.816283404827117920e-02 -2.321361601352691650e-01 4.287780076265335083e-02 3.982011228799819946e-02
-2.891360521316528320e-01 -2.430731058120727539e-01 -7.453986257314682007e-02 4.215677827596664429e-02 1.845712028443813324e-02 9.341929852962493896e-02 -1.507765054702758789e-02 -2.014477699995040894e-01 1.928198486566543579e-01 -2.917774319648742676e-01 -1.833348572254180908e-01 -2.980370819568634033e-01 -2.034390568733215332e-01 1.989190578460693359e-01 3.776791691780090332e-02 -9.647361934185028076e-02 8.315557986497879028e-02 -1.558543145656585693e-01 9.425678104162216187e-02 1.670965403318405151e-01 2.413178086280822754e-01 2.598010897636413574e-01 -7.542503625154495239e-02 -2.523026466369628906e-01 2.261440604925155640e-01 2.537854909896850586e-01 -2.193619012832641602e-01 -2.597521618008613586e-02 -5.655330792069435120e-02 -9.372637420892715454e-02 -1.493965685367584229e-01 -4.396039620041847229e-02
-3.200443685054779053e-01 -1.340922266244888306e-01 -2.121413648128509521e-01 1.869142986834049225e-02 -1.614449620246887207e-01 2.393950335681438446e-02 1.712257564067840576e-01 2.710952796041965485e-02 2.592633292078971863e-02 -3.506076633930206299e-01 -2.191060781478881836e-01 -1.311379224061965942e-01 -3.115459531545639038e-02 2.994043231010437012e-01 -2.921720407903194427e-02 -2.549024224281311035e-01 3.522305786609649658e-01 1.392641216516494751e-01 1.577315032482147217e-01 -1.512945443391799927e-01 1.038796603679656982e-01 2.954865433275699615e-02 1.144782751798629761e-01 -3.790236264467239380e-02 -1.309677809476852417e-01 -3.972058743238449097e-02 -1.915257237851619720e-02 -1.831144094467163086e-01 -2.154262065887451172e-01 1.923815011978149414e-01 -2.801994085311889648e-01 -1.751204952597618103e-02
-6.874065846204757690e-02 -3.132566809654235840e-01 1.161501705646514893e-01 1.684256196022033691e-01 -2.611370384693145752e-01 -1.660025492310523987e-02 1.057628393173217773e-01 1.852431446313858032e-01 -9.602306038141250610e-02 -3.351546078920364380e-02 -2.917382419109344482e-01 -5.968879535794258118e-02 6.296407431364059448e-02 9.179700165987014771e-02 -1.752005815505981445e-01 1.360865980386734009e-01 1.499855667352676392e-01 -1.650756746530532837e-01 1.053009741008281708e-02 -3.092088550329208374e-02 -2.989626824855804443e-01 1.058323681354522705e-01 2.138572186231613159e-01 -1.902022659778594971e-01 -4.337394144386053085e-03 2.343443334102630615e-01 -1.024029776453971863e-01 -1.444154083728790283e-01 2.579743564128875732e-01 -3.188090920448303223e-01 -5.474661290645599365e-02 2.998754084110260010e-01
-1.982102543115615845e-01 -3.019345104694366455e-01 1.315038800239562988e-01 8.259038627147674561e-02 -3.263222873210906982e-01 -1.824619770050048828e-01 4.976306855678558350e-02 -2.221354246139526367e-01 -1.443388611078262329e-01 -1.681348383426666260e-01 -3.087918460369110107e-01 -2.281069010496139526e-01 -2.938416600227355957e-01 -7.032828032970428467e-02 -3.629353940486907959e-01 5.926447734236717224e-02 -2.892773970961570740e-02 -1.000130921602249146e-01 -2.258319854736328125e-01 -8.053906261920928955e-02 1.940822750329971313e-01 -1.479177735745906830e-03 -4.765958711504936218e-02 -1.060527190566062927e-01 1.081026494503021240e-01 1.154086440801620483e-01 -8.215023577213287354e-02 -1.922325789928436279e-01 -7.174617052078247070e-02 -9.807941317558288574e-02 1.526785343885421753e-01 -6.725472211837768555e-02
-6.817065924406051636e-02 -7.469526957720518112e-03 2.311308681964874268e-01 2.395893782377243042e-01 2.269897144287824631e-03 5.025771912187337875e-03 1.324851661920547485e-01 -3.680342435836791992e-01 4.186079278588294983e-02 -2.562916576862335205e-01 -2.880391478538513184e-01 -2.163753211498260498e-01 -6.048792600631713867e-02 -7.439314574003219604e-02 1.961183547973632812e-01 1.024483963847160339e-01 2.066560238599777222e-01 -1.638020426034927368e-01 -1.756438016891479492e-01 9.337479248642921448e-03 9.252724796533584595e-02 4.070583581924438477e-01 1.391672343015670776e-01 -3.030494451522827148e-01 -1.517494488507509232e-02 -1.227575987577438354e-01 -3.328754007816314697e-02 -6.283921003341674805e-02 -6.559629738330841064e-02 -1.064035817980766296e-01 2.054684050381183624e-02 2.317831665277481079e-01
-2.073158770799636841e-01 -2.527771294116973877e-01 1.165261585265398026e-02 8.510719239711761475e-02 1.962323859333992004e-02 -1.696251891553401947e-02 -1.900388896465301514e-01 6.795459240674972534e-02 1.025600731372833252e-02 -1.604095846414566040e-01 -4.212326835840940475e-03 -1.720794849097728729e-02 -1.973479092121124268e-01 -4.148202016949653625e-02 3.268205225467681885e-01 1.202204078435897827e-01 2.562239170074462891e-01 2.746760100126266479e-02 2.439418733119964600e-01 1.164182201027870178e-01 6.976505368947982788e-02 2.870899140834808350e-01 -5.204612389206886292e-02 -3.327890932559967041e-01 -2.337156534194946289e-01 2.584605515003204346e-01 -2.357657402753829956e-01 -2.714333534240722656e-01 -6.064265593886375427e-02 -2.000348716974258423e-01 1.463811099529266357e-01 1.553047634661197662e-02
-2.375215440988540649e-01 -2.224016636610031128e-01 -3.569961488246917725e-01 1.561293005943298340e-01 -8.393802493810653687e-02 3.406473994255065918e-02 1.046860516071319580e-01 -1.888170689344406128e-01 1.477390974760055542e-01 -1.105844452977180481e-01 -5.202884972095489502e-02 -2.800684571266174316e-01 -1.878166049718856812e-01 2.431741356849670410e-01 1.741639524698257446e-01 -1.094606705009937286e-02 7.571029663085937500e-02 -5.294507369399070740e-02 1.146753355860710144e-01 2.115599066019058228e-02 2.969249784946441650e-01 4.409821704030036926e-02 -1.802480220794677734e-01 -7.985106110572814941e-02 -9.928615391254425049e-02 3.043913543224334717e-01 -2.153153568506240845e-01 -8.505677431821823120e-02 -3.877030313014984131e-02 -2.546984255313873291e-01 -2.482155859470367432e-01 1.105369180440902710e-01
1.142145786434412003e-02 -3.045134544372558594e-01 -1.180933490395545959e-01 1.536810547113418579e-01 -7.070605456829071045e-02 -1.516990661621093750e-01 -3.270414425060153008e-03 -2.152435630559921265e-01 6.288927793502807617e-02 -1.805621013045310974e-02 -1.819186508655548096e-01 -7.576345652341842651e-02 -2.210224419832229614e-01 -1.348854601383209229e-02 1.243624277412891388e-02 1.289203390479087830e-02 3.738968968391418457e-01 8.744843304157257080e-02 -2.842759788036346436e-01 -7.985544204711914062e-02 -8.107556402683258057e-02 2.473445832729339600e-01 -2.042377591133117676e-01 -1.456834822893142700e-01 -8.959680795669555664e-02 5.810501053929328918e-02 -9.618981927633285522e-02 -1.738813817501068115e-01 -4.767054021358489990e-01 -3.050456382334232330e-02 -2.389940172433853149e-01 3.525065258145332336e-02
-1.367596350610256195e-02 -8.158177137374877930e-02 -2.465315721929073334e-02 7.267552614212036133e-02 -2.584001123905181885e-01 -2.025699317455291748e-01 -9.031848609447479248e-02 -1.340685933828353882e-01 1.275160610675811768e-01 -3.810641467571258545e-01 -3.036731481552124023e-01 3.410961106419563293e-02 -1.661402732133865356e-01 1.250971406698226929e-01 -3.447745740413665771e-01 9.628787636756896973e-03 1.943832635879516602e-01 1.606052368879318237e-01 -4.263148903846740723e-01 -1.584273129701614380e-01 1.079618036746978760e-01 1.257826089859008789e-01 1.647674478590488434e-02 1.509981304407119751e-01 5.468288436532020569e-03 2.811123132705688477e-01 -1.418028771877288818e-01 -5.096444860100746155e-02 2.196418866515159607e-02 -1.068263594061136246e-02 5.792420729994773865e-02 -9.789245575666427612e-02
-7.868832349777221680e-02 -2.358965128660202026e-01 3.587462306022644043e-01 1.054126694798469543e-01 -3.014912009239196777e-01 -3.483322262763977051e-01 1.969358175992965698e-01 -1.189164631068706512e-02 -4.878411418758332729e-04 -1.578876525163650513e-01 -1.118085682392120361e-01 -1.727186739444732666e-01 -1.565350294113159180e-01 3.089479506015777588e-01 7.724937051534652710e-02 2.580406069755554199e-01 2.147279977798461914e-01 -1.500100046396255493e-01 -5.271618440747261047e-02 -2.436268925666809082e-01 4.648811649531126022e-03 -5.164311453700065613e-02 -2.713012397289276123e-01 3.676779568195343018e-02 1.017225906252861023e-01 -1.706511229276657104e-01 -3.526198118925094604e-02 -1.199792101979255676e-01 -1.127492357045412064e-02 4.220952093601226807e-02 -1.396542340517044067e-01 5.018055066466331482e-02
-2.790067791938781738e-01 -9.108880907297134399e-02 -2.101646177470684052e-02 4.639045521616935730e-02 -9.440766274929046631e-02 1.214300096035003662e-01 -1.780183464288711548e-01 4.448992758989334106e-02 -5.906445905566215515e-03 -1.988296806812286377e-01 -1.967775374650955200e-01 -2.284015864133834839e-01 -9.637627750635147095e-02 -7.430759817361831665e-02 3.434704542160034180e-01 1.910856962203979492e-01 2.798117697238922119e-01 3.021349571645259857e-02 8.518299460411071777e-02 -8.362931013107299805e-02 -2.990514226257801056e-02 3.216178417205810547e-01 1.581238359212875366e-01 -2.621960043907165527e-01 -2.076864987611770630e-01 2.072101980447769165e-01 -2.791767716407775879e-01 -1.800246834754943848e-01 9.243431687355041504e-02 -1.863296627998352051e-01 -1.491557955741882324e-01 2.675000764429569244e-02
-4.158532619476318359e-01 -2.825274504721164703e-02 1.782851815223693848e-01 -1.420888006687164307e-01 5.679824203252792358e-02 -2.943585216999053955e-01 -9.098906815052032471e-02 -2.531504631042480469e-01 1.117772832512855530e-01 -2.998418211936950684e-01 -2.849101424217224121e-01 -3.664300441741943359e-01 8.105301111936569214e-02 2.701829671859741211e-01 2.864181995391845703e-03 6.215118616819381714e-02 2.451786212623119354e-02 9.279529564082622528e-03 7.424721121788024902e-02 -2.607828564941883087e-02 -1.632968485355377197e-01 2.606584429740905762e-01 -1.040180101990699768e-01 -4.756804183125495911e-02 -2.733033336699008942e-02 4.942749626934528351e-03 3.167414665222167969e-02 -1.994764804840087891e-01 -7.105557015165686607e-04 -2.204582840204238892e-01 -3.827095776796340942e-02 -6.759321689605712891e-02
1.983379572629928589e-01 -1.080801263451576233e-01 -2.571352422237396240e-01 2.249447405338287354e-01 -9.671109914779663086e-02 -1.198488473892211914e-01 2.062996327877044678e-01 1.506050229072570801e-01 -8.766584098339080811e-02 -3.795007765293121338e-01 -1.452223360538482666e-01 -1.529043763875961304e-01 1.599876135587692261e-01 1.194930896162986755e-01 -8.674584329128265381e-02 -2.583573460578918457e-01 1.787485033273696899e-01 -2.800228297710418701e-01 -4.288826510310173035e-02 -1.251517832279205322e-01 -4.140846058726310730e-02 1.555808335542678833e-01 9.767696261405944824e-02 -2.796888351440429688e-01 2.424695789813995361e-01 1.773740500211715698e-01 -2.015408128499984741e-01 -8.263476192951202393e-02 -2.733066119253635406e-02 -1.238770335912704468e-01 -1.583803743124008179e-01 1.120291799306869507e-01
-7.164297252893447876e-02 -3.162822127342224121e-01 8.610601536929607391e-03 3.108630701899528503e-02 2.111859060823917389e-02 2.294581197202205658e-02 2.044824659824371338e-01 -4.557207971811294556e-02 -1.994885653257369995e-01 -1.883153021335601807e-01 -9.375476278364658356e-03 -3.679956495761871338e-02 -2.610479295253753662e-01 -4.505059123039245605e-02 1.210446357727050781e-01 -1.077399309724569321e-02 -2.903957664966583252e-02 -1.338631659746170044e-01 4.205300658941268921e-02 1.650303304195404053e-01 2.698368132114410400e-01 3.158928751945495605e-01 9.965568780899047852e-02 5.101452767848968506e-02 7.449399679899215698e-02 3.952086567878723145e-01 -6.865148991346359253e-02 -3.728343546390533447e-01 -3.414820134639739990e-02 -1.990025788545608521e-01 -3.199157416820526123e-01 -7.624901086091995239e-02
3.899670764803886414e-02 -1.916804164648056030e-01 -1.372422277927398682e-02 1.542075164616107941e-02 -1.288733184337615967e-01 -2.138583175837993622e-02 1.847273707389831543e-01 1.654141992330551147e-01 -3.208809792995452881e-01 -2.551238536834716797e-01 -3.310145437717437744e-01 -3.036206364631652832e-01 2.156335264444351196e-01 1.619721800088882446e-01 -1.074800640344619751e-01 -5.032087489962577820e-02 2.367844283580780029e-01 -3.047192990779876709e-01 -5.588626116514205933e-02 1.381673105061054230e-02 -1.820674985647201538e-01 1.037307903170585632e-01 2.416367381811141968e-01 -1.324212551116943359e-01 1.082226857542991638e-01 1.843736022710800171e-01 -1.238507479429244995e-01 -1.432642787694931030e-01 -6.303812842816114426e-03 -2.114900201559066772e-01 -1.983915641903877258e-02 1.653361916542053223e-01
-3.219615817070007324e-01 -7.638540863990783691e-02 1.240613013505935669e-01 1.409301757812500000e-01 -1.275448501110076904e-01 -1.055833771824836731e-01 -2.249142378568649292e-01 4.239950329065322876e-02 6.759084016084671021e-02 -2.568647265434265137e-01 -3.647910356521606445e-01 -2.241674363613128662e-01 -2.519549727439880371e-01 8.158304542303085327e-02 4.777679964900016785e-02 -1.220255624502897263e-02 1.813324987888336182e-01 1.750937104225158691e-01 -6.002380326390266418e-02 3.668197989463806152e-02 -7.490479201078414917e-02 4.450891315937042236e-01 -5.739006772637367249e-02 -2.393503934144973755e-01 -1.588242053985595703e-01 3.336767479777336121e-02 7.552908360958099365e-02 -2.129324078559875488e-01 2.980998530983924866e-02 -1.410462409257888794e-01 1.217834204435348511e-01 5.684646964073181152e-02
4.456895962357521057e-02 -2.166598290205001831e-01 -5.751228705048561096e-02 -5.162248760461807251e-02 -5.283819139003753662e-02 -3.391978442668914795e-01 1.331206113100051880e-01 -2.110740840435028076e-01 -1.719226874411106110e-02 -6.982572376728057861e-02 -1.034021824598312378e-01 2.268876880407333374e-01 -2.022480815649032593e-01 1.555890683084726334e-02 9.165883064270019531e-02 -3.287092447280883789e-01 1.875210255384445190e-01 -7.763328403234481812e-02 1.103975027799606323e-01 6.625863909721374512e-02 -7.485464215278625488e-02 4.390759766101837158e-01 -4.295787960290908813e-02 -1.177583560347557068e-01 -1.786761283874511719e-01 -8.253265917301177979e-02 -1.702953428030014038e-01 -2.109383642673492432e-01 6.977933645248413086e-02 -3.109495341777801514e-01 -1.359573304653167725e-01 1.894540339708328247e-01
-1.174450591206550598e-01 -2.529322728514671326e-02 -2.434250153601169586e-02 9.238067269325256348e-02 2.140148580074310303e-01 -4.146568477153778076e-01 -1.028808765113353729e-02 1.182433292269706726e-01 -1.300764977931976318e-01 -3.309758305549621582e-01 -1.039940863847732544e-01 -2.013232856988906860e-01 9.191774576902389526e-02 -1.499352008104324341e-01 -1.965740174055099487e-01 -8.483353257179260254e-02 1.740115880966186523e-01 -2.540236525237560272e-02 3.054613247513771057e-02 1.411719471216201782e-01 1.003164872527122498e-01 3.137470483779907227e-01 2.143134623765945435e-01 6.885443627834320068e-02 -6.722010672092437744e-02 2.088874429464340210e-01 -9.191368520259857178e-02 -2.376799732446670532e-01 -6.025554612278938293e-03 -3.053320944309234619e-01 -4.528470337390899658e-02 2.658291757106781006e-01
4.283074662089347839e-02 6.665194779634475708e-02 -5.823041126132011414e-02 2.243363484740257263e-02 -2.054118067026138306e-01 -5.021594762802124023e-01 2.528284788131713867e-01 -1.248205602169036865e-01 -4.235958680510520935e-02 -1.495641469955444336e-01 6.622279435396194458e-02 1.788542419672012329e-01 -8.931353688240051270e-02 2.128792554140090942e-01 -1.606113314628601074e-01 -1.037199273705482483e-01 2.452948540449142456e-01 -4.001059383153915405e-02 -5.542937666177749634e-03 3.800826147198677063e-02 -7.445307075977325439e-02 4.032149612903594971e-01 4.636938869953155518e-02 -1.230610311031341553e-01 -8.147308230400085449e-02 2.554159462451934814e-01 -2.151888757944107056e-01 -1.836693733930587769e-01 -1.090342700481414795e-01 -1.873406916856765747e-01 -8.044650405645370483e-02 1.074432805180549622e-01
7.445327192544937134e-02 1.162556856870651245e-01 1.699337363243103027e-01 -4.515950754284858704e-02 5.268253013491630554e-02 -3.271144330501556396e-01 7.650462538003921509e-02 -3.913892433047294617e-02 -1.732939928770065308e-01 -5.534877628087997437e-02 -1.609989702701568604e-01 -2.356534004211425781e-01 -3.381675183773040771e-01 2.196281589567661285e-02 3.394233584403991699e-01 1.361493617296218872e-01 3.226658999919891357e-01 -6.112316995859146118e-02 -1.749296933412551880e-01 3.156957775354385376e-02 9.718208760023117065e-02 -4.819369688630104065e-02 -1.287303864955902100e-01 9.997693449258804321e-02 -7.097829133272171021e-02 2.015941143035888672e-01 -2.663117051124572754e-01 -2.607749402523040771e-01 -8.936007320880889893e-02 -1.806676685810089111e-01 9.443271905183792114e-02 2.404182851314544678e-01
-9.517341852188110352e-02 -2.512346208095550537e-01 2.003986574709415436e-02 2.519821375608444214e-02 -2.731724679470062256e-01 -1.212637647986412048e-01 -8.506358601152896881e-03 1.058511584997177124e-01 -1.345200091600418091e-01 -4.890688061714172363e-01 -1.451504677534103394e-01 -1.440891474485397339e-01 -5.105760693550109863e-01 9.080287814140319824e-02 1.552778948098421097e-02 1.359221041202545166e-01 8.964429050683975220e-02 -6.320573389530181885e-03 -1.424967944622039795e-01 -8.683140575885772705e-02 9.844565391540527344e-02 -9.788137674331665039e-02 -1.005808264017105103e-01 -5.739217624068260193e-02 2.719219028949737549e-01 1.262379735708236694e-01 -1.032482758164405823e-01 -1.240054145455360413e-01 -1.657487899065017700e-01 1.602161973714828491e-01 -4.047949239611625671e-02 1.091498136520385742e-02
-2.112400084733963013e-01 8.322118222713470459e-02 7.853893935680389404e-02 -1.625667810440063477e-01 6.176637019962072372e-03 -1.024792417883872986e-01 1.960844993591308594e-01 -1.416382491588592529e-01 1.576666980981826782e-01 -3.530306816101074219e-01 -1.790049821138381958e-01 3.271035104990005493e-02 -1.184552013874053955e-01 2.714679241180419922e-01 -1.777764111757278442e-01 -1.241917088627815247e-01 2.717401981353759766e-01 -1.228980943560600281e-01 9.893401712179183960e-02 -1.244241185486316681e-02 -1.982452869415283203e-01 3.309080600738525391e-01 -1.188460662961006165e-01 1.089544072747230530e-01 -5.959341675043106079e-02 2.669901251792907715e-01 -2.418416440486907959e-01 -1.877738535404205322e-01 -1.665585637092590332e-01 -6.923689693212509155e-02 -2.249928116798400879e-01 6.342954188585281372e-02
6.011229380965232849e-02 -2.153862416744232178e-01 6.581240147352218628e-02 1.477331966161727905e-01 -3.801985681056976318e-01 -5.921941250562667847e-02 1.382434964179992676e-01 1.497344374656677246e-01 -2.117336392402648926e-01 -2.151971459388732910e-01 -3.057199418544769287e-01 -2.449159771203994751e-01 3.020245432853698730e-01 8.626835793256759644e-02 -5.909337848424911499e-02 5.264524370431900024e-02 1.430755853652954102e-01 -5.565067380666732788e-02 5.046482011675834656e-02 5.712196975946426392e-02 5.416734144091606140e-02 6.274485588073730469e-02 2.477577328681945801e-01 -1.559347808361053467e-01 6.342428922653198242e-02 1.081812679767608643e-01 -2.686544656753540039e-01 -8.554441481828689575e-02 4.351623728871345520e-02 -3.306356370449066162e-01 -1.278259754180908203e-01 2.000385671854019165e-01
-1.323692649602890015e-01 -1.864823848009109497e-01 -9.424233436584472656e-02 1.879512667655944824e-01 -7.528363913297653198e-02 3.599719330668449402e-02 1.420876234769821167e-01 3.266090154647827148e-02 -9.866630285978317261e-02 -2.568594515323638916e-01 -1.664586924016475677e-02 -3.348154723644256592e-01 -3.524169325828552246e-01 -1.595043092966079712e-01 -1.517049223184585571e-01 -7.702817022800445557e-02 8.427404612302780151e-02 2.278647013008594513e-02 -6.084535736590623856e-03 1.536512076854705811e-01 -1.682054847478866577e-01 4.469607174396514893e-01 1.437248587608337402e-01 -2.876926064491271973e-01 -3.036431036889553070e-02 -6.692273169755935669e-02 -6.645277142524719238e-02 -1.757590919733047485e-01 -1.272354274988174438e-01 -3.022038005292415619e-02 -2.966021895408630371e-01 7.640392053872346878e-03
-1.528484374284744263e-01 -2.476368099451065063e-01 -1.006108224391937256e-01 1.320810168981552124e-01 -3.082166016101837158e-01 -1.314199864864349365e-01 1.608863323926925659e-01 1.982358396053314209e-01 -1.925341486930847168e-01 -1.881812810897827148e-01 -2.597568333148956299e-01 -1.918840259313583374e-01 2.538594901561737061e-01 1.719702929258346558e-01 -3.715764731168746948e-02 3.237371891736984253e-02 2.368234843015670776e-01 -2.125747501850128174e-01 -4.139393195509910583e-02 1.701462715864181519e-01 -4.680790938436985016e-03 5.261196941137313843e-02 1.421676576137542725e-01 -1.504776626825332642e-01 7.273621857166290283e-02 2.241694927215576172e-01 -3.064212501049041748e-01 9.491605684161186218e-03 2.014109492301940918e-01 -2.041801810264587402e-01 -4.087559133768081665e-02 1.613628268241882324e-01
-2.923106253147125244e-01 -2.254918366670608521e-01 1.470058709383010864e-01 -2.433463186025619507e-02 2.386767789721488953e-02 -2.921231277287006378e-02 2.172074019908905029e-01 -2.731572091579437256e-01 7.929247617721557617e-02 -2.840147912502288818e-01 -4.915622621774673462e-02 -2.382791340351104736e-01 -1.970736086368560791e-01 9.101358801126480103e-02 -2.947133183479309082e-01 2.219768315553665161e-01 1.177483238279819489e-02 1.684952974319458008e-01 -8.237342536449432373e-02 -1.191882230341434479e-02 8.081912994384765625e-02 7.774798572063446045e-02 -1.057526171207427979e-01 -6.070649251341819763e-03 -3.758033812046051025e-01 4.787699319422245026e-03 -1.742209941148757935e-01 -2.758110165596008301e-01 -1.679803282022476196e-01 -1.800699979066848755e-01 2.771293744444847107e-02 1.433596760034561157e-01
-2.795822620391845703e-01 -4.352215677499771118e-02 9.578485041856765747e-02 -5.931586492806673050e-03 -8.218535780906677246e-02 -1.221624910831451416e-01 1.522746961563825607e-02 1.828314363956451416e-01 5.354566872119903564e-02 -3.160830438137054443e-01 -3.759844899177551270e-01 -1.930267512798309326e-01 1.926542492583394051e-03 1.826899498701095581e-01 -5.721162259578704834e-02 3.649319708347320557e-01 2.703097760677337646e-01 6.448023021221160889e-02 -2.469594627618789673e-01 2.162886410951614380e-01 -9.017235785722732544e-02 3.294454813003540039e-01 3.328699618577957153e-02 -2.135379910469055176e-01 -2.106164349243044853e-03 -9.781352430582046509e-02 3.614154458045959473e-02 -1.100950390100479126e-01 -1.519069522619247437e-01 -6.907989829778671265e-02 3.297721594572067261e-02 -6.216273829340934753e-02
-2.872231304645538330e-01 -1.949744969606399536e-01 8.301590383052825928e-02 1.559565663337707520e-01 -3.618799448013305664e-01 5.427372083067893982e-02 1.643547266721725464e-01 -2.702951245009899139e-02 -6.381888687610626221e-02 -3.808292448520660400e-01 5.166935548186302185e-02 -2.121077328920364380e-01 -3.941510319709777832e-01 -4.155556857585906982e-02 1.323866937309503555e-02 4.299487918615341187e-02 1.168318837881088257e-01 1.204270422458648682e-01 -8.386951684951782227e-02 1.408679932355880737e-01 -1.729810237884521484e-01 4.300305247306823730e-01 7.211798429489135742e-02 -8.959923870861530304e-03 -9.162315726280212402e-02 9.687677957117557526e-03 -1.145967692136764526e-01 -9.598419070243835449e-02 6.412945687770843506e-02 5.998913943767547607e-02 -1.305891126394271851e-01 1.269369095098227262e-04
1.167822722345590591e-02 -1.871075034141540527e-01 -3.403949737548828125e-02 2.750449441373348236e-02 -3.078500926494598389e-01 -6.396320462226867676e-02 2.353180646896362305e-01 1.738360226154327393e-01 -3.955376148223876953e-01 -1.492337435483932495e-01 -2.853737771511077881e-01 -9.114325791597366333e-02 9.886934608221054077e-02 2.482904642820358276e-01 -8.413374423980712891e-02 4.873040318489074707e-02 1.956495046615600586e-01 -1.266419887542724609e-01 2.395700849592685699e-02 -2.753068320453166962e-02 -8.326153457164764404e-02 1.251851320266723633e-01 2.046152502298355103e-01 -9.667055308818817139e-02 3.491681069135665894e-02 1.440831720829010010e-01 -1.338676363229751587e-01 -1.034939289093017578e-01 1.664948761463165283e-01 -3.499929010868072510e-01 -1.557132899761199951e-01 2.731339335441589355e-01
-2.059166580438613892e-01 -1.420856863260269165e-01 2.904918491840362549e-01 -1.429147273302078247e-02 3.634183900430798531e-03 -1.847347021102905273e-01 3.483895659446716309e-01 4.086001217365264893e-02 -8.992230147123336792e-02 -1.653507351875305176e-01 -1.583376526832580566e-01 -1.142348647117614746e-01 -3.192498907446861267e-02 -7.077160477638244629e-02 1.735716685652732849e-02 -3.518624929711222649e-03 3.618377447128295898e-01 -1.890510171651840210e-01 -4.856983572244644165e-02 2.087956070899963379e-01 -1.473349779844284058e-01 1.280719880014657974e-03 4.275404661893844604e-02 4.180882871150970459e-02 -2.908354997634887695e-02 3.129001855850219727e-01 -2.265485823154449463e-01 -2.983643114566802979e-01 -1.613828092813491821e-01 -1.274815201759338379e-01 2.214312553405761719e-01 -2.177478522062301636e-01
-5.939997732639312744e-02 -2.463140189647674561e-01 -1.400078684091567993e-01 1.981848478317260742e-01 -1.806648522615432739e-01 2.300798334181308746e-02 9.192515909671783447e-02 -2.497856691479682922e-02 -2.916522920131683350e-01 -4.017332792282104492e-01 -1.756973862648010254e-01 1.418859958648681641e-01 2.960262820124626160e-02 1.734675765037536621e-01 -1.611067801713943481e-01 -2.677153982222080231e-02 1.927557587623596191e-01 1.062475964426994324e-01 2.061728686094284058e-01 -4.064715281128883362e-02 -9.906356036663055420e-02 4.279979765415191650e-01 1.520007550716400146e-01 9.853518754243850708e-02 1.413005590438842773e-01 1.805036514997482300e-01 6.116788368672132492e-03 -1.677501350641250610e-01 1.784542202949523926e-01 -1.253088116645812988e-01 1.225210279226303101e-01 1.337549239397048950e-01
-2.981587052345275879e-01 -1.194336563348770142e-01 3.510198295116424561e-01 -5.397366732358932495e-02 9.511496871709823608e-02 -1.137668639421463013e-01 -1.286942064762115479e-01 -1.935230568051338196e-03 -2.208153903484344482e-02 -1.815342754125595093e-01 -2.776547074317932129e-01 -2.195664793252944946e-01 -1.001368090510368347e-01 4.503331333398818970e-02 -1.646382920444011688e-02 1.668364703655242920e-01 8.000987768173217773e-02 1.264955252408981323e-01 -1.651548407971858978e-02 -1.272562425583600998e-02 2.402843721210956573e-02 4.249092042446136475e-01 -8.575288951396942139e-02 -2.426369935274124146e-01 -2.036702036857604980e-01 -8.762258221395313740e-05 -7.822954654693603516e-02 -2.665126025676727295e-01 -2.536768317222595215e-01 -1.313010603189468384e-01 -1.446133553981781006e-01 -2.047545760869979858e-01
-5.083024129271507263e-02 -2.250892668962478638e-02 -1.592033058404922485e-01 -1.572403609752655029e-01 -8.551825582981109619e-02 -3.499259948730468750e-01 5.683962255716323853e-02 -2.691757678985595703e-02 -6.577984988689422607e-02 -3.313018977642059326e-01 8.605285733938217163e-02 -1.502740830183029175e-01 -9.276039153337478638e-02 2.336921095848083496e-01 -3.756801038980484009e-02 -8.527994155883789062e-02 2.012857049703598022e-01 6.996681541204452515e-02 -9.364673495292663574e-02 7.904116064310073853e-03 -2.055418789386749268e-01 1.029486283659934998e-01 3.425924181938171387e-01 6.283490359783172607e-02 -1.624611467123031616e-01 3.469872474670410156e-01 -2.511661350727081299e-01 -3.016833961009979248e-01 3.526426106691360474e-02 -1.779147386550903320e-01 -1.592128127813339233e-01 9.799265116453170776e-02
-2.089244499802589417e-02 -2.149204611778259277e-01 -1.808514259755611420e-02 1.271058619022369385e-01 -2.520590722560882568e-01 -6.169502064585685730e-02 1.371470540761947632e-01 1.465120017528533936e-01 -2.741028070449829102e-01 -2.049305886030197144e-01 -3.706197440624237061e-01 -2.401282191276550293e-01 1.538885086774826050e-01 2.785767316818237305e-01 3.270245343446731567e-02 5.415710806846618652e-02 2.111927866935729980e-01 -1.677175164222717285e-01 -1.723062992095947266e-02 1.189894378185272217e-01 4.776975885033607483e-02 -2.451601624488830566e-02 2.260982841253280640e-01 -5.037065595388412476e-02 1.685830950736999512e-01 2.248471230268478394e-01 -1.841430813074111938e-01 -5.204257555305957794e-03 1.937274783849716187e-01 -2.382870465517044067e-01 -1.189544051885604858e-01 2.161829173564910889e-01
-2.047731429338455200e-01 3.166645765304565430e-02 -3.287942335009574890e-02 9.702292084693908691e-02 -3.507677316665649414e-01 5.468719452619552612e-02 -3.179808706045150757e-02 -3.230652213096618652e-02 -5.145641416311264038e-02 -3.240652382373809814e-01 1.288372091948986053e-03 -2.030379325151443481e-01 -3.778687715530395508e-01 -4.337893426418304443e-02 2.712812125682830811e-01 -1.104170083999633789e-02 1.660459488630294800e-01 3.286030143499374390e-02 -7.250232249498367310e-02 5.463725328445434570e-02 -2.107270509004592896e-01 3.583833277225494385e-01 -1.379749551415443420e-02 -1.853667944669723511e-01 3.804954141378402710e-02 7.083318382501602173e-02 -1.738222390413284302e-01 -1.371671855449676514e-01 5.336318165063858032e-02 -3.737493753433227539e-01 -8.864830434322357178e-02 3.218552470207214355e-02
-3.504816070199012756e-02 -2.232811599969863892e-01 -1.373968124389648438e-01 8.361253887414932251e-02 -1.271860003471374512e-01 -2.578374557197093964e-02 1.635607928037643433e-01 6.731057655997574329e-04 9.963490068912506104e-02 -2.018880099058151245e-01 -1.668605357408523560e-01 2.462254166603088379e-01 4.390987008810043335e-02 2.923541665077209473e-01 -7.721281796693801880e-02 1.220061108469963074e-01 1.646959036588668823e-01 2.369037419557571411e-01 -6.129044294357299805e-02 3.230215981602668762e-02 1.695119962096214294e-02 8.364745229482650757e-02 -1.361855715513229370e-01 -4.025325775146484375e-01 -1.429899632930755615e-01 2.092695683240890503e-01 1.687887459993362427e-01 -1.115143299102783203e-01 2.074970006942749023e-01 -1.233225762844085693e-01 -3.940077424049377441e-01 1.935745626688003540e-01
-9.951277822256088257e-02 4.813085123896598816e-02 -5.726921185851097107e-02 -1.251807250082492828e-02 2.750633656978607178e-02 -2.499608099460601807e-01 2.168049477040767670e-02 -1.199435293674468994e-01 1.828234940767288208e-01 -3.613179624080657959e-01 -1.614030450582504272e-01 3.119166754186153412e-02 -1.314946860074996948e-01 1.383405029773712158e-01 -1.393216997385025024e-01 -8.836657553911209106e-02 4.886267185211181641e-01 1.192026734352111816e-01 8.426970988512039185e-02 8.027716726064682007e-02 -1.626900434494018555e-01 4.008083418011665344e-02 -5.275137349963188171e-02 1.562265902757644653e-01 -2.323725819587707520e-01 1.895457357168197632e-01 -2.134118378162384033e-01 -4.066902995109558105e-01 3.251845017075538635e-03 -5.835146084427833557e-02 -1.466260999441146851e-01 -6.362093985080718994e-02
8.403714001178741455e-02 -3.386602401733398438e-01 1.057626232504844666e-01 2.327486574649810791e-01 -1.460942029953002930e-01 -2.262271009385585785e-02 1.612727493047714233e-01 3.077525794506072998e-01 -3.522914648056030273e-02 -1.330164670944213867e-01 -2.078721672296524048e-01 -2.867129445075988770e-01 9.907913208007812500e-02 2.484979629516601562e-01 1.473359484225511551e-02 -9.810775518417358398e-02 4.329254105687141418e-02 -3.052551150321960449e-01 7.503575086593627930e-02 -6.666801124811172485e-02 -2.124060541391372681e-01 8.790550380945205688e-02 1.617086529731750488e-01 -2.633956670761108398e-01 -3.912794589996337891e-02 1.561058014631271362e-01 -1.721537262201309204e-01 -1.133711636066436768e-02 1.072309017181396484e-01 -2.197023183107376099e-01 3.397716907784342766e-03 2.749702036380767822e-01
-2.922833263874053955e-01 -1.268708854913711548e-01 1.681924611330032349e-01 1.058751493692398071e-01 -2.966020405292510986e-01 2.363015431910753250e-03 3.101872839033603668e-02 -2.486826479434967041e-01 -3.034291416406631470e-02 -1.832149326801300049e-01 -6.045419350266456604e-02 -2.029098868370056152e-01 -3.505662679672241211e-01 -1.655580550432205200e-01 1.379994451999664307e-01 -1.350438445806503296e-01 2.443985790014266968e-01 5.308344215154647827e-02 -1.680201292037963867e-01 1.689572930335998535e-01 -1.111953482031822205e-01 3.137428164482116699e-01 1.269697546958923340e-01 -2.569481730461120605e-01 2.796189300715923309e-02 1.836129575967788696e-01 -6.552448123693466187e-02 -2.177878171205520630e-01 8.419352024793624878e-02 1.198756471276283264e-01 -3.702104836702346802e-02 1.413211524486541748e-01
-3.241881132125854492e-01 -2.090603560209274292e-01 4.702349379658699036e-02 3.626152127981185913e-02 -1.000832170248031616e-01 -3.930260613560676575e-02 1.126906834542751312e-02 -1.384198665618896484e-01 6.551587954163551331e-03 -2.060733288526535034e-01 6.392776221036911011e-02 -2.577108331024646759e-02 -3.315648436546325684e-01 2.644048929214477539e-01 1.088517606258392334e-01 -1.418017894029617310e-01 2.517201304435729980e-01 1.649790257215499878e-02 -3.692337498068809509e-02 2.666210569441318512e-02 4.160598218441009521e-01 2.667992115020751953e-01 -1.390440762042999268e-01 5.618096794933080673e-03 1.668776422739028931e-01 3.129836022853851318e-01 -1.292139142751693726e-01 -2.797832712531089783e-02 8.429689705371856689e-02 -2.380976527929306030e-01 -1.451943069696426392e-01 -1.530554424971342087e-02
-8.029281347990036011e-02 -2.274253666400909424e-01 5.707492306828498840e-02 1.031900495290756226e-01 -3.902312517166137695e-01 2.370723895728588104e-02 2.758752107620239258e-01 9.270235896110534668e-02 -1.251388937234878540e-01 -3.937854766845703125e-01 -1.205341070890426636e-01 -9.661748260259628296e-02 1.778709292411804199e-01 2.359715700149536133e-01 2.256894111633300781e-02 5.764360353350639343e-02 2.270968556404113770e-01 -1.271844953298568726e-01 5.064126476645469666e-02 -6.696128845214843750e-02 -1.502045542001724243e-01 1.708384603261947632e-02 7.964843511581420898e-02 -1.509615629911422729e-01 -3.826547414064407349e-02 -1.480370201170444489e-02 -2.477505616843700409e-02 -2.046600282192230225e-01 2.537159323692321777e-01 -2.486721575260162354e-01 -1.485309451818466187e-01 2.922346293926239014e-01
-6.250986456871032715e-02 -8.408228307962417603e-02 -2.277737408876419067e-01 1.798858195543289185e-01 5.838330090045928955e-02 3.967415168881416321e-02 3.218194544315338135e-01 -1.660106927156448364e-01 1.316686421632766724e-01 -2.427721172571182251e-01 -3.724080026149749756e-01 6.239450071007013321e-03 -2.052671462297439575e-02 3.529414162039756775e-02 1.632486432790756226e-01 -9.906791150569915771e-02 1.614893078804016113e-01 2.005117833614349365e-01 1.688614189624786377e-01 -6.394522637128829956e-02 2.219565212726593018e-01 2.144179791212081909e-01 -2.884804829955101013e-02 -2.539834976196289062e-01 -2.028233855962753296e-01 -6.121417135000228882e-02 5.040121078491210938e-02 -3.018999397754669189e-01 5.087447538971900940e-02 6.811414659023284912e-02 -3.017795085906982422e-01 1.385861635208129883e-01
3.829291090369224548e-02 8.805847726762294769e-03 -6.106506660580635071e-02 7.101293187588453293e-03 7.883982732892036438e-03 -3.080054521560668945e-01 1.206214502453804016e-01 1.078414022922515869e-01 -1.774109303951263428e-01 -1.602040976285934448e-01 -1.680426001548767090e-01 -2.058631032705307007e-01 3.794842585921287537e-02 1.415492743253707886e-01 -2.478246204555034637e-02 -3.434740900993347168e-01 -7.997025549411773682e-02 -2.378254532814025879e-01 -2.699679695069789886e-02 -2.843536138534545898e-01 -8.501868695020675659e-02 7.674159854650497437e-02 1.059908866882324219e-01 -8.158552646636962891e-02 -5.672979354858398438e-02 3.526104688644409180e-01 -1.852409243583679199e-01 -4.209031462669372559e-01 -8.626747876405715942e-02 -1.884203404188156128e-01 -1.313135176897048950e-01 1.760166436433792114e-01
-6.459311395883560181e-02 -4.004135355353355408e-02 6.181393191218376160e-02 1.711730211973190308e-01 9.916107356548309326e-02 -1.986248791217803955e-01 -6.976992636919021606e-02 2.141647785902023315e-02 8.542775362730026245e-02 -4.617580175399780273e-01 1.013590395450592041e-02 -5.428633093833923340e-02 -6.645981688052415848e-03 2.060223966836929321e-01 -3.059096932411193848e-01 5.366940796375274658e-02 -2.790786623954772949e-01 -1.697031408548355103e-02 -1.088688969612121582e-01 1.226571295410394669e-02 -5.691791698336601257e-02 1.243173331022262573e-01 1.480797231197357178e-01 -2.151705473661422729e-01 -1.554974019527435303e-01 2.261561155319213867e-02 -4.095420837402343750e-01 -2.426385283470153809e-01 1.076216250658035278e-01 -3.366668149828910828e-02 -2.510744929313659668e-01 1.995843499898910522e-01
-1.659183800220489502e-01 -3.251112997531890869e-01 1.056678965687751770e-01 -2.187059819698333740e-01 -2.431181818246841431e-02 -3.054845705628395081e-02 1.825138032436370850e-01 -1.500135287642478943e-02 9.172430634498596191e-02 -2.364939898252487183e-01 -1.718386560678482056e-01 -2.137839474016800523e-04 -3.743429481983184814e-01 7.601679116487503052e-02 -6.064690276980400085e-02 -7.987924665212631226e-02 1.662992089986801147e-01 -2.874535620212554932e-01 6.843703985214233398e-02 1.678349077701568604e-01 3.868311345577239990e-01 1.269126385450363159e-01 -4.579685255885124207e-02 8.263176307082176208e-03 8.616077248007059097e-04 1.903470307588577271e-01 4.337910190224647522e-02 -2.009973376989364624e-01 1.052566245198249817e-02 -2.236849665641784668e-01 -2.170865982770919800e-01 1.898399591445922852e-01
3.038314916193485260e-02 -8.175399899482727051e-02 1.480162441730499268e-01 2.995408773422241211e-01 -1.683876067399978638e-01 -1.550748050212860107e-01 -4.324123635888099670e-02 1.553450711071491241e-02 -2.190752178430557251e-01 3.451158851385116577e-02 -2.247225493192672729e-01 -3.081924915313720703e-01 -2.752740681171417236e-01 1.900520622730255127e-01 -6.611602753400802612e-02 2.737589180469512939e-01 2.106675654649734497e-01 2.726833820343017578e-01 -1.810305267572402954e-01 -4.618160799145698547e-02 2.702248394489288330e-01 1.657610833644866943e-01 -9.626898169517517090e-02 -8.202470839023590088e-02 -9.127562493085861206e-02 -1.397787928581237793e-01 -5.958548560738563538e-02 -2.153834998607635498e-01 1.229481492191553116e-02 -1.013574376702308655e-01 -1.851196587085723877e-01 2.184669375419616699e-01
1.002395376563072205e-01 1.162905469536781311e-01 2.077690362930297852e-01 5.297262966632843018e-02 -9.952213615179061890e-02 -4.588946327567100525e-02 9.788152575492858887e-02 -1.214769762009382248e-02 -2.260369658470153809e-01 -2.081701010465621948e-01 -2.074125707149505615e-01 -2.684401869773864746e-01 1.772670894861221313e-01 3.178676962852478027e-01 -2.436909526586532593e-01 1.499800942838191986e-02 1.409352719783782959e-01 8.768402040004730225e-02 8.243665099143981934e-03 -9.159037470817565918e-02 -1.701813489198684692e-01 5.103771090507507324e-01 -3.148194029927253723e-02 1.953971534967422485e-01 9.690780192613601685e-02 1.563134193420410156e-01 -1.879531592130661011e-01 -1.943392306566238403e-01 1.024181470274925232e-01 -1.075113862752914429e-01 -4.734173882752656937e-03 1.162702962756156921e-01
2.034586668014526367e-02 -1.622073054313659668e-01 -1.273983269929885864e-01 -9.041253477334976196e-02 -1.816620528697967529e-01 -8.654450997710227966e-03 1.210764646530151367e-01 -1.268479973077774048e-01 1.700178682804107666e-01 -1.262073218822479248e-01 -1.228047013282775879e-01 -6.580125540494918823e-02 -2.456044256687164307e-01 2.736949026584625244e-01 1.695118844509124756e-02 -1.440342217683792114e-01 2.838166654109954834e-01 9.028171002864837646e-02 2.232013195753097534e-01 -6.982275098562240601e-02 2.078207284212112427e-01 2.577341794967651367e-01 -1.057818830013275146e-01 -1.287255585193634033e-01 2.234558016061782837e-01 1.827596426010131836e-01 -1.783286482095718384e-01 -4.380496144294738770e-01 1.103064492344856262e-01 -1.679668873548507690e-01 -4.687642306089401245e-02 -1.848303079605102539e-01
-1.774479150772094727e-01 -6.057894602417945862e-02 -8.595549315214157104e-02 -2.129462361335754395e-01 5.434596911072731018e-03 1.249509304761886597e-01 1.052598729729652405e-01 -5.823977291584014893e-02 7.024246733635663986e-04 -3.675528168678283691e-01 -3.007874190807342529e-01 -2.912966310977935791e-01 -1.104005873203277588e-01 1.504888832569122314e-01 1.831504553556442261e-01 1.136123910546302795e-01 2.643811404705047607e-01 -1.079289540648460388e-01 -2.593410909175872803e-01 -4.729060456156730652e-02 6.573289632797241211e-02 3.616426587104797363e-01 -1.041183471679687500e-01 -2.780259847640991211e-01 5.916962027549743652e-02 -9.312654286623001099e-02 -7.403965294361114502e-02 -8.820492029190063477e-02 1.128631159663200378e-01 -2.452493160963058472e-01 -1.020077168941497803e-01 8.528140932321548462e-02
-1.099080666899681091e-01 -1.886027753353118896e-01 1.356833428144454956e-01 2.864190936088562012e-02 4.061336442828178406e-02 -2.145319730043411255e-01 2.686888873577117920e-01 3.843573108315467834e-02 1.263156905770301819e-02 -1.033024787902832031e-01 -2.815741598606109619e-01 2.257044054567813873e-02 -1.660227309912443161e-03 3.111753463745117188e-01 -1.713412106037139893e-01 -9.689638763666152954e-02 1.893443912267684937e-01 1.022683382034301758e-01 1.807623654603958130e-01 1.773664504289627075e-01 2.839069068431854248e-01 2.357072196900844574e-02 5.156711116433143616e-02 -7.450094819068908691e-02 -1.308294683694839478e-01 1.499677598476409912e-01 -9.852071851491928101e-02 -2.559146285057067871e-01 2.553261816501617432e-01 1.396553218364715576e-01 -3.476729691028594971e-01 2.556979954242706299e-01
-3.462687134742736816e-02 -2.100717127323150635e-01 1.310808956623077393e-01 8.446387946605682373e-02 -9.244009107351303101e-02 -1.737245023250579834e-01 7.170467078685760498e-02 -6.187261641025543213e-02 1.004302874207496643e-01 -1.228111460804939270e-01 -2.455523759126663208e-01 -1.576515585184097290e-01 -2.271328866481781006e-01 7.195006310939788818e-02 -7.810758054256439209e-02 -1.512929648160934448e-01 1.226104274392127991e-01 9.176363237202167511e-03 -2.041885703802108765e-01 -1.306888759136199951e-01 -2.313355207443237305e-01 -1.420877873897552490e-01 2.991260215640068054e-02 3.157010674476623535e-02 3.422599658370018005e-02 1.571307778358459473e-01 3.020513802766799927e-02 -2.192197591066360474e-01 -4.004235565662384033e-01 -5.288816690444946289e-01 -1.413459479808807373e-01 -4.725358262658119202e-02
-2.294732630252838135e-01 -7.258240133523941040e-03 1.118018403649330139e-01 1.349190324544906616e-01 -3.267129957675933838e-01 -7.850080728530883789e-02 8.905768394470214844e-02 -3.814865648746490479e-02 -2.964180335402488708e-02 -2.868514955043792725e-01 2.574714832007884979e-02 -3.216973543167114258e-01 -2.800848484039306641e-01 -1.475645452737808228e-01 7.207286357879638672e-02 5.055452510714530945e-02 3.128196299076080322e-01 2.106682807207107544e-01 -1.307427436113357544e-01 1.958199590444564819e-01 -6.596601754426956177e-02 3.532672226428985596e-01 3.286152379587292671e-03 -1.600613147020339966e-01 -6.078944727778434753e-02 7.813967764377593994e-02 -2.651772461831569672e-02 -2.415241748094558716e-01 -1.680181175470352173e-01 -4.133842885494232178e-02 -2.184938937425613403e-01 5.990184377878904343e-03
9.235563129186630249e-02 -1.189177781343460083e-01 4.778626561164855957e-01 2.616029977798461914e-01 6.256638467311859131e-02 -1.433611214160919189e-01 1.992258578538894653e-01 -1.387231200933456421e-01 1.065989956259727478e-01 -1.739770621061325073e-01 -3.204236328601837158e-01 -5.685491859912872314e-02 -1.220804676413536072e-01 -6.116920616477727890e-03 2.941956371068954468e-02 -2.119849435985088348e-02 2.884572446346282959e-01 4.762558266520500183e-02 -1.898166835308074951e-01 1.087694019079208374e-01 -6.072824448347091675e-02 -8.798769116401672363e-02 2.803052067756652832e-01 -1.362522095441818237e-01 1.580854654312133789e-01 1.694587767124176025e-01 -5.330471694469451904e-02 -2.360887229442596436e-01 -2.205695509910583496e-01 -1.539550274610519409e-01 -8.249302953481674194e-02 -1.904314267449080944e-04
-2.536466717720031738e-01 -6.521043181419372559e-02 -5.030754953622817993e-03 8.208710700273513794e-03 -8.010895550251007080e-02 9.235821664333343506e-03 -2.359879948198795319e-02 -2.117548324167728424e-02 9.414159506559371948e-02 -1.789199113845825195e-01 -2.417811900377273560e-01 -1.265635043382644653e-01 -1.137378886342048645e-01 2.009425461292266846e-01 4.919104650616645813e-02 1.465892493724822998e-01 2.147193551063537598e-01 1.540616452693939209e-01 -1.848252415657043457e-01 -1.756492108106613159e-01 1.482520550489425659e-01 4.702314734458923340e-01 2.815294638276100159e-02 -3.079332411289215088e-01 -1.352949291467666626e-01 -5.134708806872367859e-02 7.305175065994262695e-02 -1.360003501176834106e-01 -6.255184859037399292e-02 -4.313254654407501221e-01 -1.265241801738739014e-01 8.328002691268920898e-02
-1.198027655482292175e-01 -5.031512677669525146e-02 -2.644947962835431099e-03 -2.435024455189704895e-02 -2.558465600013732910e-01 -1.180052682757377625e-01 1.282180547714233398e-01 1.100928559899330139e-01 1.129542849957942963e-02 -1.403412129729986191e-02 -2.773327827453613281e-01 -2.662892220541834831e-03 1.335949003696441650e-01 3.752895891666412354e-01 3.176616430282592773e-01 -4.506204649806022644e-02 -9.456054866313934326e-02 2.847740054130554199e-01 -1.160764843225479126e-01 1.918747127056121826e-01 1.700289845466613770e-01 1.408484429121017456e-01 -4.018761683255434036e-03 -2.744356989860534668e-01 -6.544412672519683838e-02 3.050141930580139160e-01 -1.291392147541046143e-01 -3.615942299365997314e-01 -1.388633102178573608e-01 5.055904015898704529e-02 -5.585310608148574829e-02 -3.985740244388580322e-02
2.484857141971588135e-01 -5.144203826785087585e-02 2.601329088211059570e-01 3.099070489406585693e-01 7.969885319471359253e-02 -2.115726321935653687e-01 1.478058546781539917e-01 9.149474650621414185e-02 1.661331355571746826e-01 -4.097545146942138672e-02 -2.184378206729888916e-01 -1.760664284229278564e-01 -2.300473302602767944e-01 6.521061807870864868e-02 -2.595013082027435303e-01 1.514189839363098145e-01 6.093778833746910095e-02 3.104008138179779053e-01 4.934009909629821777e-02 6.866750866174697876e-02 -9.977769851684570312e-02 1.664351969957351685e-01 -1.086431443691253662e-01 -2.371821701526641846e-01 5.857067927718162537e-02 -1.716692745685577393e-02 -2.320424765348434448e-01 -3.392909765243530273e-01 -1.000617668032646179e-01 2.926298975944519043e-02 -1.054055541753768921e-01 1.659361422061920166e-01
-1.837824285030364990e-01 -7.763339579105377197e-02 -8.374163508415222168e-02 2.304818183183670044e-01 -2.088742703199386597e-01 1.480781435966491699e-01 6.757180392742156982e-02 -1.846277415752410889e-01 -5.848936364054679871e-02 -4.441705644130706787e-01 5.428025126457214355e-02 -2.078885734081268311e-01 -2.604116201400756836e-01 -1.416282951831817627e-01 2.529105357825756073e-02 1.233213320374488831e-01 8.925766497850418091e-02 1.926752626895904541e-01 -2.869759202003479004e-01 2.370605915784835815e-01 -1.426557153463363647e-01 1.536247730255126953e-01 -4.702325165271759033e-02 -9.114596247673034668e-02 -1.495855897665023804e-01 2.743612527847290039e-01 -9.578521549701690674e-02 -2.847369611263275146e-01 6.125231832265853882e-02 -7.228587567806243896e-02 -1.003913134336471558e-01 -1.383422315120697021e-02
-5.755558237433433533e-02 -2.459520846605300903e-01 4.685901850461959839e-02 -3.569123148918151855e-02 -1.320686787366867065e-01 2.561078779399394989e-02 2.472648769617080688e-01 -2.907610833644866943e-01 3.956380113959312439e-02 -3.679078519344329834e-01 9.360305964946746826e-02 -1.657975465059280396e-01 -3.635364025831222534e-02 7.886937819421291351e-03 9.592130780220031738e-02 2.839180529117584229e-01 2.038524597883224487e-01 2.382326722145080566e-01 -2.820732444524765015e-02 -1.223433539271354675e-01 1.945282816886901855e-01 3.079212307929992676e-01 8.021382987499237061e-02 -1.484028995037078857e-01 7.905489206314086914e-02 -2.863948233425617218e-03 -6.826132535934448242e-02 -1.801220476627349854e-01 -2.768049836158752441e-01 -2.078555971384048462e-01 -5.184701457619667053e-02 2.520239651203155518e-01
-2.062703371047973633e-01 -9.071119129657745361e-02 -9.963602572679519653e-02 3.710944950580596924e-02 -1.400725394487380981e-01 -2.868279814720153809e-01 3.010395169258117676e-01 1.871708594262599945e-02 -3.484598696231842041e-01 -3.254629373550415039e-01 -1.235022544860839844e-01 -2.861507534980773926e-01 1.863870620727539062e-01 2.342450059950351715e-02 9.711919724941253662e-02 -4.027784243226051331e-02 3.059557080268859863e-01 7.662016898393630981e-02 1.131731346249580383e-01 2.199310362339019775e-01 -1.388525813817977905e-01 -8.072613924741744995e-02 2.196272909641265869e-01 -1.408952772617340088e-01 7.818047702312469482e-02 1.723372489213943481e-01 -1.304314583539962769e-01 1.073860824108123779e-01 8.293262869119644165e-02 5.611265078186988831e-02 -1.289599686861038208e-01 1.693215966224670410e-01
1.635910198092460632e-02 4.164363071322441101e-02 -2.036844007670879364e-02 -2.837077714502811432e-02 -1.548863947391510010e-01 -3.847247362136840820e-01 2.227398604154586792e-01 1.016752943396568298e-01 -7.126102596521377563e-02 -3.023071885108947754e-01 -4.177586734294891357e-02 -1.899809539318084717e-01 -2.406756579875946045e-02 1.918206363916397095e-01 -1.760989874601364136e-01 -2.661780714988708496e-01 2.013076841831207275e-02 -1.730032116174697876e-01 -8.163418620824813843e-02 -1.378935128450393677e-01 -2.297501638531684875e-02 2.757870256900787354e-01 1.965131312608718872e-01 -4.251329228281974792e-02 -1.473135352134704590e-01 1.631379425525665283e-01 -1.761956065893173218e-01 -2.009664922952651978e-01 9.544214606285095215e-02 -5.101100355386734009e-02 -2.201605737209320068e-01 3.719247281551361084e-01
-6.697864085435867310e-02 -2.754053473472595215e-01 2.010856121778488159e-01 -3.945465385913848877e-02 3.138379752635955811e-02 -2.342659085988998413e-01 2.708958685398101807e-01 3.251217305660247803e-01 -5.234230309724807739e-02 -4.345272108912467957e-02 -2.781127095222473145e-01 -1.759694665670394897e-01 -2.558924816548824310e-02 1.244152933359146118e-01 -9.557916224002838135e-02 2.420201152563095093e-02 2.480590790510177612e-01 1.687554717063903809e-01 -2.665210366249084473e-01 -5.997386947274208069e-02 -3.463007509708404541e-03 -2.979893609881401062e-02 8.912575989961624146e-02 5.192065145820379257e-03 -2.162798941135406494e-01 2.501105070114135742e-01 2.267103195190429688e-01 1.619025692343711853e-02 1.146081387996673584e-01 -6.503869593143463135e-02 -3.063782751560211182e-01 2.412208616733551025e-01
9.646904654800891876e-03 -3.339696526527404785e-01 1.179881095886230469e-01 2.241875976324081421e-01 -1.001578643918037415e-01 -1.781326234340667725e-01 -1.787822842597961426e-01 -2.974016033113002777e-02 -5.309377610683441162e-02 -3.956854343414306641e-01 -1.786049753427505493e-01 -8.240069448947906494e-02 -1.497270464897155762e-01 1.956544965505599976e-01 -2.217699736356735229e-01 -6.119433790445327759e-02 9.793996810913085938e-02 -2.649958059191703796e-02 -4.449244216084480286e-02 -1.854297816753387451e-01 -1.445413380861282349e-01 -6.285669654607772827e-02 5.725949630141258240e-02 -6.220540404319763184e-02 -1.580511033535003662e-01 1.174398884177207947e-01 1.439671963453292847e-01 -2.703933417797088623e-01 -3.203315436840057373e-01 -1.991545408964157104e-01 -2.628904879093170166e-01 -1.234147697687149048e-01
-4.072663187980651855e-01 1.271767169237136841e-01 -1.990582495927810669e-01 7.374619692564010620e-02 3.161613643169403076e-02 -3.764604926109313965e-01 8.466272801160812378e-02 9.194894134998321533e-02 -8.415161818265914917e-02 -3.131110668182373047e-01 -1.061578094959259033e-01 -8.014871180057525635e-02 6.362735480070114136e-02 2.055912613868713379e-01 -1.163369715213775635e-01 1.828649193048477173e-01 3.301894664764404297e-01 7.942360639572143555e-02 8.652434498071670532e-02 -1.211351975798606873e-01 1.599840372800827026e-01 1.559595018625259399e-01 2.121418416500091553e-01 -9.454657882452011108e-02 -1.187453977763652802e-02 1.836527138948440552e-01 -1.673016101121902466e-01 3.354336693882942200e-02 1.060064807534217834e-01 -1.851725578308105469e-01 -1.979760676622390747e-01 -9.690069407224655151e-02
6.161089614033699036e-02 -2.062286883592605591e-01 1.471037045121192932e-02 2.116974908858537674e-03 -3.098622523248195648e-02 -2.500404119491577148e-01 1.077053472399711609e-01 -9.914918988943099976e-02 1.062697172164916992e-01 -6.803690642118453979e-02 -1.821297220885753632e-02 -2.963840588927268982e-02 -1.664829403162002563e-01 3.766081929206848145e-01 2.864321880042552948e-02 4.508426785469055176e-02 3.813176751136779785e-01 7.938524335622787476e-02 2.272968292236328125e-01 7.491792738437652588e-02 -1.354344338178634644e-01 3.279801011085510254e-01 1.346278190612792969e-02 1.532123386859893799e-01 -1.129646003246307373e-01 7.173192501068115234e-02 -6.001008301973342896e-02 -3.253935873508453369e-01 -5.720224604010581970e-02 -4.222039580345153809e-01 -1.048372238874435425e-01 2.340283431112766266e-02
-5.018551275134086609e-02 2.008393406867980957e-01 2.404450029134750366e-01 2.503281645476818085e-02 -1.289723217487335205e-01 -1.737231761217117310e-01 -1.030274629592895508e-01 -7.452808320522308350e-02 -1.255439780652523041e-02 -3.330174684524536133e-01 -2.330040931701660156e-01 -2.219636291265487671e-01 4.403760656714439392e-02 3.219459354877471924e-01 -1.796374469995498657e-01 -1.072012931108474731e-01 1.194888502359390259e-01 -2.720565497875213623e-01 4.803735762834548950e-03 8.271760493516921997e-02 -1.517902910709381104e-01 3.304492235183715820e-01 -6.965898722410202026e-02 1.439168155193328857e-01 3.657995536923408508e-02 2.096363604068756104e-01 -1.052191555500030518e-01 -3.692105114459991455e-01 -2.968846820294857025e-02 -1.042328476905822754e-01 -1.005952060222625732e-01 6.524819880723953247e-02
1.170765385031700134e-01 -5.654000211507081985e-03 -7.464934885501861572e-02 3.431649804115295410e-01 -2.315248399972915649e-01 -7.313316315412521362e-02 -5.186949297785758972e-02 9.129403531551361084e-02 -2.512768097221851349e-02 -1.471004337072372437e-01 -1.866313219070434570e-01 -1.863470077514648438e-01 -8.481602370738983154e-02 -1.003753393888473511e-02 5.128221213817596436e-02 -7.738084346055984497e-02 8.806100487709045410e-02 -9.282369166612625122e-02 -2.538706660270690918e-01 -1.666927039623260498e-01 1.010069921612739563e-01 1.221283823251724243e-01 -3.159951269626617432e-01 -4.064070284366607666e-01 -1.183850765228271484e-01 -1.647681370377540588e-02 -2.558543980121612549e-01 -1.888971328735351562e-01 -2.216725498437881470e-01 -2.352227270603179932e-01 1.022459380328655243e-02 2.578030526638031006e-01
-1.595095694065093994e-01 -1.178570687770843506e-01 -4.995431751012802124e-02 2.185942232608795166e-01 -2.346295565366744995e-01 -2.194733768701553345e-01 1.581030189990997314e-01 3.091017901897430420e-02 -1.978438794612884521e-01 -3.132251799106597900e-01 -1.618008017539978027e-01 -3.586726188659667969e-01 9.874629229307174683e-02 2.133306413888931274e-01 1.369901746511459351e-01 1.075957715511322021e-01 2.627006359398365021e-02 -1.397217129124328494e-04 9.950052946805953979e-02 1.155482158064842224e-01 -8.710142225027084351e-03 -1.029358878731727600e-01 1.289091855287551880e-01 7.469381671398878098e-03 1.120116189122200012e-01 -1.587004400789737701e-02 -3.684189021587371826e-01 -5.007445067167282104e-02 1.170956529676914215e-02 -2.584741413593292236e-01 -2.229743748903274536e-01 2.907668650150299072e-01
-5.050639435648918152e-02 -1.267043501138687134e-01 7.246491312980651855e-02 1.015085801482200623e-01 1.145032122731208801e-01 -2.753087580204010010e-01 4.477254301309585571e-02 -2.143510580062866211e-01 4.376073181629180908e-02 -4.502719342708587646e-01 -3.468130156397819519e-02 -4.103984311223030090e-02 -3.872155025601387024e-02 7.073482871055603027e-02 3.302661776542663574e-01 -2.069417014718055725e-02 2.881326675415039062e-01 1.229192391037940979e-01 4.712518677115440369e-02 -1.766706407070159912e-01 2.961955368518829346e-01 -8.386140316724777222e-02 -4.051072522997856140e-02 -1.195540465414524078e-02 -2.824715971946716309e-01 8.652905374765396118e-02 -2.937901914119720459e-01 -2.401081472635269165e-01 1.462629586458206177e-01 -1.524437218904495239e-01 3.794484958052635193e-02 2.040142891928553581e-03
-1.813123971223831177e-01 -2.163199633359909058e-01 1.235949993133544922e-01 2.784350812435150146e-01 -2.116608619689941406e-01 5.034790560603141785e-02 -6.099646538496017456e-02 -1.164533346891403198e-01 -3.624565154314041138e-02 -1.642156019806861877e-02 -1.137727126479148865e-01 -4.004997909069061279e-01 -4.248249828815460205e-01 1.860106140375137329e-01 3.216471150517463684e-02 8.241306990385055542e-02 1.959865242242813110e-01 -6.223660707473754883e-02 -2.001133859157562256e-01 2.095852941274642944e-01 4.533903673291206360e-02 1.554441899061203003e-01 1.370840668678283691e-01 -3.013464510440826416e-01 -8.048369735479354858e-02 1.908538043498992920e-01 9.665060788393020630e-02 -3.489520773291587830e-02 -1.749767661094665527e-01 -3.819651156663894653e-02 -9.566990286111831665e-02 9.119146317243576050e-02
-9.401746839284896851e-02 -9.060113131999969482e-02 2.559316344559192657e-02 -1.721712648868560791e-01 5.043929070234298706e-02 -1.600903272628784180e-01 8.077221363782882690e-02 -4.899205639958381653e-02 -3.307939693331718445e-02 -6.375091522932052612e-02 -2.722027301788330078e-01 -4.332282841205596924e-01 9.228609502315521240e-02 2.163366377353668213e-01 -1.825737655162811279e-01 1.640401780605316162e-02 9.432786703109741211e-02 -1.455914229154586792e-01 -2.332079969346523285e-02 -6.072979420423507690e-02 -3.568447753787040710e-02 2.179355546832084656e-02 1.501850336790084839e-01 -2.755092680454254150e-01 1.740387082099914551e-01 7.392299175262451172e-02 -3.940212428569793701e-01 -2.172919660806655884e-01 1.948638409376144409e-01 3.638473525643348694e-02 -3.004551231861114502e-01 2.395193129777908325e-01
-1.890610009431838989e-01 1.344392597675323486e-01 -1.338205784559249878e-01 6.749266386032104492e-02 1.981529444456100464e-01 -2.814441919326782227e-01 1.465685516595840454e-01 -6.187172979116439819e-02 -2.724197208881378174e-01 -2.327774316072463989e-01 -6.386584043502807617e-02 -2.845195867121219635e-02 -5.435761809349060059e-02 2.233765572309494019e-01 -1.236656010150909424e-01 -2.270023971796035767e-01 4.394901990890502930e-01 1.675196364521980286e-02 -4.936786741018295288e-02 8.108423650264739990e-02 6.432801485061645508e-02 7.805642485618591309e-02 -2.048349082469940186e-01 -1.381479948759078979e-02 1.103472523391246796e-02 1.784877181053161621e-01 6.900924444198608398e-02 -2.524370253086090088e-01 5.058654770255088806e-02 -7.452097535133361816e-02 -3.961363732814788818e-01 8.152177184820175171e-02
-4.366209506988525391e-01 -9.480659663677215576e-02 3.153324425220489502e-01 8.153952658176422119e-02 -3.148512169718742371e-02 -1.182557120919227600e-01 -1.444198489189147949e-01 1.396422386169433594e-01 -3.484646556898951530e-03 -1.883962303400039673e-01 -3.878383338451385498e-01 -2.333800941705703735e-01 -2.077001519501209259e-02 9.380306303501129150e-02 -1.168449074029922485e-01 1.192544922232627869e-01 -1.511136349290609360e-02 8.450450748205184937e-02 -1.815180778503417969e-01 7.131818681955337524e-02 2.142678713425993919e-03 3.042363524436950684e-01 -1.369159668684005737e-02 -2.375654876232147217e-01 -2.511009573936462402e-02 2.282037734985351562e-01 4.855180904269218445e-02 -1.657711863517761230e-01 -1.208058744668960571e-01 -1.797404438257217407e-01 4.422553628683090210e-02 -1.883292794227600098e-01
-1.691568084061145782e-02 -3.292630985379219055e-02 1.380443871021270752e-01 -7.121630012989044189e-02 1.059705466032028198e-01 -1.478201448917388916e-01 3.200597465038299561e-01 3.074196577072143555e-01 -9.230548888444900513e-02 -1.291105747222900391e-01 -2.365252077579498291e-01 1.165946274995803833e-01 -2.460955455899238586e-02 1.318779140710830688e-01 -3.074117302894592285e-01 1.405100226402282715e-01 2.725726962089538574e-01 1.230999901890754700e-01 -6.746441125869750977e-02 4.432539641857147217e-02 6.814365833997726440e-02 1.633382141590118408e-01 9.731108695268630981e-02 -1.096068974584341049e-02 1.122077256441116333e-01 2.621472775936126709e-01 -2.348601520061492920e-01 -2.052608430385589600e-01 2.830130979418754578e-03 4.104876425117254257e-03 -2.060216814279556274e-01 3.994424045085906982e-01
-2.544996142387390137e-01 -2.524558603763580322e-01 1.584889590740203857e-01 2.777661979198455811e-01 3.265573456883430481e-02 -1.315696984529495239e-01 -1.446308195590972900e-01 -1.532217264175415039e-01 -5.986870452761650085e-02 -8.017821609973907471e-02 -2.150465734302997589e-02 -8.017238229513168335e-02 -2.279493510723114014e-01 1.030727922916412354e-01 1.778601109981536865e-01 6.927228532731533051e-03 2.925026118755340576e-01 -1.374987661838531494e-01 -2.089151740074157715e-01 -2.159108072519302368e-01 2.338536977767944336e-01 1.291174674406647682e-03 -1.215212568640708923e-01 -1.085406765341758728e-01 8.625358343124389648e-02 1.587538570165634155e-01 -2.546137869358062744e-01 -4.032200574874877930e-01 1.654900908470153809e-01 -1.721856892108917236e-01 1.582348532974720001e-02 4.443509876728057861e-02
-2.189887873828411102e-02 -5.871375277638435364e-02 1.622941046953201294e-01 1.093545481562614441e-01 -1.644982397556304932e-01 6.503798067569732666e-02 4.772192612290382385e-02 -9.453007578849792480e-02 -2.154780775308609009e-01 -4.931600689888000488e-01 -2.023890763521194458e-01 -1.426129043102264404e-01 -1.174352616071701050e-01 2.428500056266784668e-01 5.728961154818534851e-02 -2.873924076557159424e-01 5.805560573935508728e-02 3.535186648368835449e-01 9.993401914834976196e-02 -3.243339061737060547e-01 -1.344589591026306152e-01 -1.605658829212188721e-01 -1.150808334350585938e-01 -1.708580851554870605e-01 -4.282017052173614502e-02 -2.131605288013815880e-03 -1.520295590162277222e-01 -1.423986703157424927e-01 1.413549482822418213e-01 -5.900096893310546875e-02 -3.923650458455085754e-02 -7.509396225214004517e-02
-6.867671012878417969e-02 -7.891295850276947021e-02 1.243873685598373413e-01 -3.132351487874984741e-02 1.321710795164108276e-01 -2.254075258970260620e-01 5.165294408798217773e-01 2.155782133340835571e-01 -1.579360961914062500e-01 -4.046811461448669434e-01 -5.053516849875450134e-02 -7.305278559215366840e-04 -1.778401285409927368e-01 4.974590148776769638e-03 -2.861799895763397217e-01 -1.326875686645507812e-01 9.791392087936401367e-02 5.145974829792976379e-02 -4.438091441988945007e-02 -8.515699952840805054e-02 -1.510247588157653809e-01 7.442218065261840820e-02 1.287948191165924072e-01 -1.725069284439086914e-01 -4.333843663334846497e-02 2.122711837291717529e-01 6.701613217592239380e-02 -2.568627595901489258e-01 -1.253960281610488892e-02 -2.000050693750381470e-01 1.138486936688423157e-01 -4.414206743240356445e-02
2.568519301712512970e-02 -1.932487338781356812e-01 4.796753451228141785e-02 -4.592519253492355347e-03 7.654485851526260376e-02 -3.732531964778900146e-01 -2.522120252251625061e-02 -3.343729674816131592e-01 7.628317177295684814e-02 2.862077206373214722e-02 -1.999644637107849121e-01 -4.469800740480422974e-02 -7.886274904012680054e-02 1.950668394565582275e-01 6.754194200038909912e-02 -3.060426712036132812e-01 1.829316020011901855e-01 4.737613350152969360e-02 -5.694247409701347351e-02 -2.193047478795051575e-02 -9.646613895893096924e-02 3.180824220180511475e-01 -5.250955373048782349e-02 -1.517209690064191818e-02 -1.773628890514373779e-01 1.921587586402893066e-01 -1.011224016547203064e-01 -3.030879497528076172e-01 -6.465083360671997070e-02 -3.357750177383422852e-01 -1.159879639744758606e-01 2.391410917043685913e-01
-4.907667636871337891e-02 -1.162862963974475861e-02 -9.030596911907196045e-02 -9.906903654336929321e-02 1.916820108890533447e-01 -2.843411564826965332e-01 2.938259951770305634e-02 8.165563642978668213e-02 2.034639716148376465e-01 -4.009888470172882080e-01 -2.014912068843841553e-01 -2.506648898124694824e-01 -4.940179362893104553e-02 1.891362853348255157e-02 -1.268176734447479248e-01 7.787705957889556885e-02 -3.479396551847457886e-02 -2.961706556379795074e-02 -8.086142688989639282e-02 -5.791930481791496277e-02 -9.248754940927028656e-03 1.986588723957538605e-02 8.012771606445312500e-02 7.117637246847152710e-02 -1.766129396855831146e-02 1.959665119647979736e-01 -1.487589329481124878e-01 -5.366516709327697754e-01 6.778602302074432373e-02 -2.668151259422302246e-01 -1.803351640701293945e-01 2.066491693258285522e-01
-3.884700536727905273e-01 -2.631427645683288574e-01 2.354810535907745361e-01 2.766098678112030029e-01 3.077174723148345947e-02 -2.096680849790573120e-01 -8.762182295322418213e-02 -1.370306909084320068e-01 -2.545705139636993408e-01 -9.020437300205230713e-02 -3.663645312190055847e-02 -1.050965264439582825e-01 -7.015616446733474731e-02 1.898665428161621094e-01 -1.129529699683189392e-01 -2.111107110977172852e-02 6.308738142251968384e-02 7.165277004241943359e-02 -1.372091472148895264e-01 -5.600984673947095871e-03 -3.011303544044494629e-01 1.780286878347396851e-01 -8.031111955642700195e-02 -3.401807546615600586e-01 5.040999874472618103e-02 1.637661308050155640e-01 -1.361137628555297852e-01 -3.186099603772163391e-02 -3.251999616622924805e-01 -5.858939886093139648e-02 6.745653599500656128e-02 4.307265952229499817e-02
-4.690534472465515137e-01 4.217797890305519104e-02 1.018917281180620193e-02 1.893069446086883545e-01 -6.216301769018173218e-02 -9.146036207675933838e-02 -7.277446985244750977e-02 6.298807263374328613e-02 -9.891338646411895752e-02 -3.386153280735015869e-01 -2.381410449743270874e-01 -2.410416156053543091e-01 -3.438737392425537109e-01 6.926662474870681763e-02 -1.061216965317726135e-01 1.621263772249221802e-01 1.607706993818283081e-01 2.042273283004760742e-01 -1.394175142049789429e-01 1.659063845872879028e-01 -1.637473851442337036e-01 2.260112613439559937e-01 7.643222808837890625e-02 -1.670826226472854614e-01 -1.982251405715942383e-01 -6.054455414414405823e-02 6.575898081064224243e-02 -9.740410000085830688e-02 2.276361733675003052e-02 -1.760873645544052124e-01 -6.417895108461380005e-02 4.837581887841224670e-02
-2.339586764574050903e-01 1.363099217414855957e-01 5.609800666570663452e-02 -2.535727620124816895e-02 2.087334841489791870e-01 -2.189895957708358765e-01 3.256338536739349365e-01 -6.640701740980148315e-02 4.884030297398567200e-02 -2.231315076351165771e-01 -3.148384094238281250e-01 -7.683864235877990723e-02 -5.060114338994026184e-02 5.171736329793930054e-02 -3.630129992961883545e-02 -1.910405755043029785e-01 2.960833311080932617e-01 2.214049920439720154e-02 2.079366007819771767e-03 1.598855853080749512e-01 -1.608217507600784302e-01 -1.964103989303112030e-02 -6.637273728847503662e-02 -4.678378626704216003e-02 4.567836597561836243e-02 3.690930604934692383e-01 -2.901703305542469025e-02 -3.347971737384796143e-01 -1.646578311920166016e-01 -2.490978538990020752e-01 1.295589208602905273e-01 1.300315707921981812e-01
-2.364587038755416870e-02 8.265234529972076416e-03 -8.023940771818161011e-02 -1.121022775769233704e-01 -6.174257025122642517e-02 -3.452207446098327637e-01 3.306187391281127930e-01 -2.720145694911479950e-02 5.292650684714317322e-02 -4.402662068605422974e-02 -1.852943003177642822e-01 -1.304222494363784790e-01 -1.215949933975934982e-02 1.173485964536666870e-01 -2.560607790946960449e-01 -7.788313087075948715e-03 3.370993137359619141e-01 -3.895916417241096497e-02 -1.085092350840568542e-01 -1.056979224085807800e-01 -1.607822328805923462e-01 2.664298713207244873e-01 9.411830455064773560e-02 1.571659743785858154e-01 -1.767678707838058472e-01 4.641137644648551941e-02 -1.795228570699691772e-01 -3.186771571636199951e-01 7.187195122241973877e-02 -3.831921517848968506e-02 9.061638265848159790e-03 4.114652872085571289e-01
-1.698158979415893555e-01 3.190311044454574585e-02 4.059654846787452698e-02 2.599380612373352051e-01 -1.513818800449371338e-01 1.807254552841186523e-02 1.143744140863418579e-01 -2.022317647933959961e-01 -2.466326057910919189e-01 -2.186818569898605347e-01 -2.089959233999252319e-01 1.973714083433151245e-01 -2.650789916515350342e-01 1.529351174831390381e-01 1.461528986692428589e-01 2.480707764625549316e-01 3.690786659717559814e-01 1.401359587907791138e-01 -9.956800192594528198e-02 -1.942711323499679565e-02 2.839058637619018555e-01 1.536417454481124878e-01 -6.530856341123580933e-02 -2.194447517395019531e-01 -1.882583275437355042e-02 1.955114863812923431e-02 -9.710632264614105225e-02 -2.246713638305664062e-01 -1.263550668954849243e-01 -1.959125697612762451e-01 -1.266205757856369019e-01 -4.544638842344284058e-02
-1.470018178224563599e-01 -1.889728754758834839e-01 1.191748455166816711e-01 4.532914981245994568e-02 -1.097427215427160263e-02 5.648325383663177490e-02 2.236468046903610229e-01 -3.654472157359123230e-02 -2.482506819069385529e-02 4.599243868142366409e-03 -2.445345520973205566e-01 6.723970919847488403e-02 -4.292347729206085205e-01 2.069127261638641357e-01 -5.994653329253196716e-02 -4.709995090961456299e-01 3.471334278583526611e-01 2.853916957974433899e-02 -8.323754370212554932e-02 -9.148920327425003052e-02 4.015546664595603943e-02 -3.901861980557441711e-02 -3.931505139917135239e-03 1.514949947595596313e-01 -2.050489336252212524e-01 1.253144890069961548e-01 1.150778755545616150e-01 -1.713840067386627197e-01 7.123963534832000732e-02 -1.534944027662277222e-01 -2.006472200155258179e-01 1.494579315185546875e-01
-2.723338901996612549e-01 -7.008843868970870972e-02 -1.127400100231170654e-01 -1.314789801836013794e-01 -2.426016479730606079e-01 1.842687278985977173e-01 1.775903254747390747e-01 1.262508779764175415e-01 1.495222747325897217e-02 -3.047001659870147705e-01 -1.123897582292556763e-01 -1.573779135942459106e-01 -1.607873290777206421e-01 1.926654279232025146e-01 1.962755322456359863e-01 -8.024790883064270020e-02 1.025230512022972107e-01 4.018669202923774719e-02 -9.908275306224822998e-02 -2.562724798917770386e-02 2.733480930328369141e-01 3.541145026683807373e-01 -6.717330217361450195e-02 -3.039077222347259521e-01 -3.954144939780235291e-02 3.542113676667213440e-02 -1.005373373627662659e-01 -8.563193678855895996e-02 7.041369378566741943e-02 -3.922104835510253906e-01 -6.361662596464157104e-02 9.774346649646759033e-02
6.119399890303611755e-02 -2.927282154560089111e-01 -2.151858210563659668e-01 -2.093927189707756042e-02 -1.850680820643901825e-02 -1.673305481672286987e-01 7.471330463886260986e-02 1.301215738058090210e-01 -4.896102845668792725e-02 -2.833771109580993652e-01 -1.832935512065887451e-01 -3.373721837997436523e-01 2.097595296800136566e-02 1.471617072820663452e-02 -9.209626168012619019e-02 -2.453120052814483643e-01 1.730705052614212036e-01 -6.597004830837249756e-03 6.698122620582580566e-02 4.428819939494132996e-02 -3.143697977066040039e-01 1.617755144834518433e-01 7.173714041709899902e-02 -2.720537185668945312e-01 2.681190669536590576e-01 2.042417079210281372e-01 -9.830109775066375732e-02 -2.435061931610107422e-01 2.111994773149490356e-01 9.649966657161712646e-02 -1.701921522617340088e-01 -8.652362227439880371e-02
-5.082919448614120483e-02 1.055196747183799744e-01 6.523649394512176514e-02 1.052404865622520447e-01 1.319663673639297485e-01 -3.198717236518859863e-01 1.943875402212142944e-01 -2.436967790126800537e-01 -1.606018394231796265e-01 -2.182797901332378387e-02 -2.728935778141021729e-01 -1.021270379424095154e-01 -8.902611583471298218e-02 1.213444843888282776e-01 -2.591063380241394043e-01 -1.124812383204698563e-02 1.809078007936477661e-01 -1.566065996885299683e-01 2.181625738739967346e-02 2.436583042144775391e-01 -8.296268433332443237e-02 2.391097368672490120e-04 6.320405006408691406e-02 -3.750095069408416748e-01 -1.680081784725189209e-01 2.650515139102935791e-01 -9.598180651664733887e-02 -1.712016761302947998e-01 -2.888342738151550293e-01 -2.140439003705978394e-01 1.339754760265350342e-01 1.267041452229022980e-02
-1.748589985072612762e-02 -1.479030400514602661e-01 1.925800442695617676e-01 8.421270549297332764e-02 1.408603191375732422e-01 -2.053578495979309082e-01 -6.405508145689964294e-03 1.023126542568206787e-01 -7.680115103721618652e-02 -1.434237062931060791e-01 -2.907713949680328369e-01 -2.780479565262794495e-02 -1.138539426028728485e-02 1.685355901718139648e-01 2.670646905899047852e-01 -2.894961237907409668e-01 2.194727212190628052e-01 7.530050724744796753e-02 9.539015591144561768e-02 6.177658215165138245e-03 7.184210699051618576e-04 2.662925720214843750e-01 -1.098234578967094421e-02 -2.964996099472045898e-01 2.001841217279434204e-01 2.403551489114761353e-01 1.701888144016265869e-01 -1.437813043594360352e-01 3.309268131852149963e-02 -9.249205887317657471e-02 -4.318080544471740723e-01 1.232546102255582809e-02
-1.081921830773353577e-01 5.947333946824073792e-02 1.447429228574037552e-02 3.482014406472444534e-03 7.884248346090316772e-02 -2.085517495870590210e-01 4.389455020427703857e-01 -7.256592810153961182e-02 1.293035689741373062e-02 -1.561751663684844971e-01 -2.485092282295227051e-01 3.864561393857002258e-02 -1.397388279438018799e-01 9.751991927623748779e-02 -1.949745714664459229e-01 -1.798377782106399536e-01 2.876061797142028809e-01 9.773108363151550293e-02 -9.881412237882614136e-02 3.227775394916534424e-01 -7.493959367275238037e-02 5.542434379458427429e-02 -8.637053519487380981e-02 -2.312540449202060699e-02 -6.441359966993331909e-02 3.844157755374908447e-01 -1.359865069389343262e-01 -2.564541995525360107e-01 -1.877163052558898926e-01 -1.362783461809158325e-01 1.672095805406570435e-01 9.396940469741821289e-02
-2.309831678867340088e-01 -2.218254804611206055e-01 -5.352874286472797394e-03 9.356823563575744629e-02 8.575971424579620361e-02 -2.648044824600219727e-01 1.222912892699241638e-01 -6.945233047008514404e-02 -6.908895075321197510e-02 -1.692396700382232666e-01 -1.465848982334136963e-01 -2.706232368946075439e-01 2.710541337728500366e-02 9.493669122457504272e-02 -4.004184007644653320e-01 -2.876141108572483063e-02 5.028548091650009155e-02 6.863535195589065552e-02 2.334926463663578033e-02 1.292799562215805054e-01 7.079552114009857178e-02 -1.485668420791625977e-01 5.496244132518768311e-02 -1.234957352280616760e-01 2.808185294270515442e-02 1.818171590566635132e-01 -3.520624637603759766e-01 -2.821085751056671143e-01 2.454796135425567627e-01 -5.655531212687492371e-02 -1.829092204570770264e-01 2.969923317432403564e-01
-2.013753503561019897e-01 1.768675893545150757e-01 -9.196719527244567871e-02 4.621750488877296448e-02 1.620757393538951874e-02 -2.893612980842590332e-01 2.172284573316574097e-01 -9.316191077232360840e-02 1.509097777307033539e-02 -4.176455140113830566e-01 -1.661432832479476929e-01 9.104997664690017700e-02 1.332022808492183685e-02 1.712198853492736816e-01 -1.293505579233169556e-01 -1.832977533340454102e-01 2.696513831615447998e-01 -7.189554721117019653e-02 8.770692348480224609e-02 -5.519923195242881775e-02 -1.456975191831588745e-02 2.979511022567749023e-01 5.679310485720634460e-02 3.222222998738288879e-02 -1.554547399282455444e-01 2.170567661523818970e-01 -2.220143675804138184e-01 -2.312129437923431396e-01 1.102763935923576355e-01 -4.349807277321815491e-02 -3.242774903774261475e-01 1.105880439281463623e-01
-1.221795473247766495e-02 -3.590757846832275391e-01 1.402183715254068375e-02 3.734326735138893127e-02 1.093265488743782043e-01 -4.145830497145652771e-02 2.127702981233596802e-01 -4.239012300968170166e-01 -3.126427531242370605e-01 6.942372024059295654e-02 -2.231546491384506226e-01 -3.381254673004150391e-01 8.276411099359393120e-04 2.289124578237533569e-01 1.035164222121238708e-01 -1.218726485967636108e-01 2.767410576343536377e-01 2.609610185027122498e-02 -2.057882696390151978e-01 -9.287660568952560425e-02 -7.217453420162200928e-02 2.399303764104843140e-01 -6.038785725831985474e-02 8.606418967247009277e-02 -9.098137170076370239e-02 6.436742097139358521e-02 -1.917242407798767090e-01 -3.066729567945003510e-02 -7.878571003675460815e-02 7.967819273471832275e-02 2.643821761012077332e-03 1.458574831485748291e-01
-1.526482254266738892e-01 -1.464094519615173340e-01 -3.958118706941604614e-02 -3.554134164005517960e-03 -2.044533938169479370e-01 6.988683342933654785e-02 3.868757188320159912e-02 -2.951108664274215698e-02 -2.055741548538208008e-01 -2.461730986833572388e-01 -2.430693060159683228e-01 -2.763301134109497070e-01 -4.797025918960571289e-01 3.503554686903953552e-02 2.341857552528381348e-02 -8.766026794910430908e-02 1.701465100049972534e-01 -2.043368481099605560e-02 -1.875582635402679443e-01 -1.662620604038238525e-01 2.561502158641815186e-01 -9.511987864971160889e-02 -8.247522264719009399e-02 -2.057658582925796509e-01 1.097991131246089935e-02 2.487605065107345581e-01 7.679910212755203247e-02 -2.289889454841613770e-01 -1.526517271995544434e-01 9.859400987625122070e-02 1.037051249295473099e-02 2.393623888492584229e-01
-2.973463237285614014e-01 -9.676574915647506714e-02 -7.862646132707595825e-02 -4.748412966728210449e-02 4.331843182444572449e-02 -1.080786213278770447e-01 4.377904161810874939e-02 -3.872798755764961243e-02 -1.960122399032115936e-02 -2.802761197090148926e-01 -8.673566579818725586e-02 -2.356837540864944458e-01 -1.763022840023040771e-01 3.095776140689849854e-01 3.309190273284912109e-01 -6.408235430717468262e-02 1.475687026977539062e-01 -4.228852689266204834e-02 -2.122452259063720703e-01 -2.346003055572509766e-01 1.804854720830917358e-01 7.828111946582794189e-02 1.778521388769149780e-01 -2.423422932624816895e-01 -2.554178237915039062e-02 1.585076302289962769e-01 -9.383744746446609497e-02 -1.611390896141529083e-02 -3.267757594585418701e-02 -2.857640087604522705e-01 -3.405687808990478516e-01 -8.941345661878585815e-02
3.276788629591464996e-03 1.280584186315536499e-01 1.726657152175903320e-02 1.592061370611190796e-01 -1.565570682287216187e-01 2.269085310399532318e-02 2.956882119178771973e-01 -2.824977636337280273e-01 -1.588917374610900879e-01 -1.716122776269912720e-01 -2.759578526020050049e-01 -1.133742406964302063e-01 -1.177950128912925720e-01 1.864059567451477051e-01 1.940815746784210205e-01 7.791803032159805298e-02 1.933454871177673340e-01 1.650306433439254761e-01 1.223896965384483337e-01 -3.547318279743194580e-02 1.327129304409027100e-01 2.658011615276336670e-01 -2.337865829467773438e-01 -3.851190507411956787e-01 5.420602858066558838e-02 -4.250625893473625183e-02 -4.787106066942214966e-02 -2.176153063774108887e-01 -3.534337040036916733e-03 -2.344002574682235718e-01 -2.146677970886230469e-01 -4.578489437699317932e-02
-2.545495629310607910e-01 -4.218973044771701097e-04 7.054804358631372452e-03 9.630542248487472534e-03 -2.626101374626159668e-01 1.344181150197982788e-01 1.315329372882843018e-01 -2.281404435634613037e-01 -4.563682079315185547e-01 -2.776111066341400146e-01 -3.669696450233459473e-01 -1.521980110555887222e-02 6.318838149309158325e-02 1.520949322730302811e-02 -1.788968592882156372e-01 7.294035702943801880e-02 -1.173202693462371826e-02 1.722061932086944580e-01 4.061750695109367371e-02 -1.376178860664367676e-01 4.918547347187995911e-02 3.588701784610748291e-02 -1.281063258647918701e-01 -4.046536087989807129e-01 -9.749416261911392212e-02 1.856762319803237915e-01 1.045268587768077850e-02 -1.166855916380882263e-01 -5.345462635159492493e-02 -4.395280405879020691e-02 -1.057593822479248047e-01 9.471036493778228760e-02
-2.400194406509399414e-01 -1.503074765205383301e-01 -7.298112660646438599e-02 -1.464612036943435669e-01 4.144051298499107361e-02 -1.462233215570449829e-01 1.184391081333160400e-01 3.756424784660339355e-02 9.351500123739242554e-02 -1.204590201377868652e-01 -3.202680945396423340e-01 -3.133087754249572754e-01 -1.598740965127944946e-01 1.724262237548828125e-01 1.208421438932418823e-01 6.385970115661621094e-02 4.040851593017578125e-01 -2.153650969266891479e-01 -2.655180990695953369e-01 -9.146652370691299438e-02 9.064527601003646851e-02 2.507415115833282471e-01 1.011026743799448013e-02 -2.342736274003982544e-01 -2.517506480216979980e-02 2.428673394024372101e-02 -4.304246231913566589e-02 -8.235958963632583618e-02 9.687668830156326294e-02 -2.481353878974914551e-01 -3.949194028973579407e-02 -2.440091520547866821e-01
-2.530572116374969482e-01 -2.567668259143829346e-01 -9.989435225725173950e-02 9.285348653793334961e-02 1.066818535327911377e-01 6.023291870951652527e-02 1.938042789697647095e-01 -2.828426361083984375e-01 -2.932594902813434601e-02 -3.003357946872711182e-01 5.467210710048675537e-02 -2.145195752382278442e-01 -3.148223757743835449e-01 2.151465415954589844e-01 -1.529633551836013794e-01 -1.120051890611648560e-01 8.517143130302429199e-02 7.606685906648635864e-02 1.063537225127220154e-01 4.855111613869667053e-02 2.345683425664901733e-01 2.182735800743103027e-01 -7.088124006986618042e-02 -7.448183745145797729e-02 2.451516389846801758e-01 2.404390871524810791e-01 9.979718178510665894e-02 -2.653173506259918213e-01 4.049532487988471985e-02 -5.622945353388786316e-02 -2.105227112770080566e-01 1.005937233567237854e-01
-3.338464200496673584e-01 -6.603910028934478760e-02 -3.902050480246543884e-02 1.544988453388214111e-01 -1.383668631315231323e-01 1.904394179582595825e-01 4.685954749584197998e-02 1.883345544338226318e-01 1.043479740619659424e-01 -5.091565251350402832e-01 -2.693161964416503906e-01 3.944339230656623840e-02 -7.327467203140258789e-02 2.108371583744883537e-03 -3.896683827042579651e-02 -3.061443567276000977e-01 2.982671260833740234e-01 -3.686858341097831726e-02 6.274094432592391968e-02 -1.821747869253158569e-01 1.698495894670486450e-01 1.114341914653778076e-01 -5.210574343800544739e-02 -1.971160992980003357e-02 -7.243318855762481689e-02 2.246948927640914917e-01 -9.684924036264419556e-02 -1.210421174764633179e-01 -1.003755703568458557e-01 4.688697680830955505e-02 -2.117165774106979370e-01 -1.104667931795120239e-01
1.957411319017410278e-01 -2.974171340465545654e-01 4.304613769054412842e-01 3.486748039722442627e-01 2.599491924047470093e-02 -2.199435979127883911e-01 -4.614994302392005920e-02 1.546313427388668060e-02 -5.581730231642723083e-02 -2.221851795911788940e-01 -1.013279110193252563e-01 7.513214647769927979e-02 -1.001553907990455627e-01 6.383131444454193115e-02 1.731119304895401001e-01 -6.439261604100465775e-03 3.095949590206146240e-01 -1.404242515563964844e-01 -1.030279695987701416e-01 1.866945251822471619e-02 2.608376741409301758e-01 1.387289464473724365e-01 1.221416518092155457e-01 9.167744964361190796e-02 2.637907303869724274e-02 2.354163378477096558e-01 -1.654297560453414917e-01 -1.140480488538742065e-01 9.821378439664840698e-02 -1.652724444866180420e-01 -1.655909419059753418e-02 -1.776692569255828857e-01
-2.297160923480987549e-01 -2.306614965200424194e-01 5.566901061683893204e-03 1.516629010438919067e-01 6.396492011845111847e-03 -1.104881167411804199e-01 -3.308809921145439148e-02 -1.113960333168506622e-02 -3.497622162103652954e-02 -2.270708978176116943e-01 -9.368223138153553009e-03 2.005689293146133423e-01 -2.581094205379486084e-01 1.559432595968246460e-01 -1.883687376976013184e-01 1.848783791065216064e-01 3.326723575592041016e-01 -2.434945404529571533e-01 -7.863363623619079590e-02 1.703591644763946533e-01 1.411460936069488525e-01 -5.042900517582893372e-02 1.674612313508987427e-01 3.525283187627792358e-02 -1.083204001188278198e-01 1.360508054494857788e-01 -3.347999155521392822e-01 -1.378887295722961426e-01 -1.591853648424148560e-01 -2.453900277614593506e-01 -2.428551018238067627e-01 2.025448232889175415e-01
-3.879238292574882507e-02 -1.684914110228419304e-03 1.892687566578388214e-02 1.527738720178604126e-01 -1.057803332805633545e-01 -2.723322808742523193e-01 3.266530632972717285e-01 8.406387269496917725e-02 -1.704718768596649170e-01 -3.546769917011260986e-01 -1.938795000314712524e-01 -2.715784311294555664e-01 2.613700628280639648e-01 -4.147577658295631409e-02 -1.821039430797100067e-02 -1.110802367329597473e-01 1.463620513677597046e-01 2.106386423110961914e-02 3.961965814232826233e-02 -3.361078351736068726e-02 -4.018740952014923096e-01 1.397277414798736572e-01 1.398847554810345173e-03 -1.499976068735122681e-01 -8.595099300146102905e-02 2.487954199314117432e-01 -1.272433847188949585e-01 3.812511637806892395e-02 8.657554537057876587e-02 1.181707754731178284e-01 -2.574064135551452637e-01 1.549955010414123535e-01
-3.688679039478302002e-01 -1.525240242481231689e-01 1.549884378910064697e-01 5.626950412988662720e-02 3.841679543256759644e-02 -8.837505429983139038e-02 -1.404758840799331665e-01 -4.222235083580017090e-02 1.089897826313972473e-01 -2.854257449507713318e-02 -8.724638074636459351e-02 8.010836690664291382e-02 -3.675651848316192627e-01 1.699883341789245605e-01 1.068390011787414551e-01 2.507843077182769775e-01 2.925335466861724854e-01 -8.775803446769714355e-02 1.034623757004737854e-01 -1.579999476671218872e-01 -1.912337541580200195e-01 1.655460298061370850e-01 2.434206753969192505e-02 -1.724166572093963623e-01 -2.373261749744415283e-01 2.483163774013519287e-01 -2.932822108268737793e-01 -2.559645473957061768e-01 -3.415026585571467876e-04 -1.382458116859197617e-02 -1.127319410443305969e-01 -1.095186024904251099e-01
-1.689762473106384277e-01 -2.542609274387359619e-01 7.117644697427749634e-02 9.378118813037872314e-02 -8.902654796838760376e-02 9.144133329391479492e-02 1.311774551868438721e-01 -8.097656816244125366e-02 -3.085626475512981415e-02 -2.877269089221954346e-01 -2.037497609853744507e-01 -3.131128847599029541e-01 -1.920558959245681763e-01 -2.121271193027496338e-01 -2.355798333883285522e-01 1.389954090118408203e-01 2.018804550170898438e-01 1.435109972953796387e-01 -2.032393515110015869e-01 1.720040887594223022e-01 -7.490029931068420410e-02 3.752478063106536865e-01 5.759758502244949341e-02 -2.225046455860137939e-01 -2.402166724205017090e-01 6.894505769014358521e-02 -8.891002833843231201e-02 -7.455736398696899414e-02 -2.202000096440315247e-02 -1.370069235563278198e-01 9.681908786296844482e-02 1.919673830270767212e-01
-1.661115437746047974e-01 -3.532542288303375244e-02 4.785813018679618835e-02 -5.419837310910224915e-03 -5.724574625492095947e-02 -2.451114505529403687e-01 1.455623358488082886e-01 1.505681723356246948e-01 -2.050757557153701782e-01 -2.562074959278106689e-01 -8.352313190698623657e-03 -1.389838010072708130e-01 -1.286267191171646118e-01 1.629359424114227295e-01 2.830303907394409180e-01 -9.277027100324630737e-02 3.163357824087142944e-02 1.175267621874809265e-01 -3.395044505596160889e-01 -7.667417079210281372e-02 2.238773852586746216e-01 2.170658111572265625e-01 1.819832921028137207e-01 -7.186134159564971924e-02 -2.436970919370651245e-01 1.225457862019538879e-01 -5.855875462293624878e-02 -2.416896373033523560e-01 9.568376839160919189e-02 -3.365235924720764160e-01 -7.869205623865127563e-02 -2.577068805694580078e-01
-2.417158931493759155e-01 -4.106618463993072510e-01 8.560275286436080933e-02 -7.088335603475570679e-02 -1.570537835359573364e-01 1.429387554526329041e-02 -1.001690477132797241e-01 -1.723862886428833008e-01 -2.587692737579345703e-01 -2.263844013214111328e-01 -1.695687025785446167e-01 2.389638125896453857e-02 -4.244325160980224609e-01 2.483472973108291626e-02 1.074906438589096069e-01 -1.124810874462127686e-01 5.664118006825447083e-02 3.738178685307502747e-02 -1.188997924327850342e-01 3.366149589419364929e-02 1.520678102970123291e-01 1.181192398071289062e-01 2.955219335854053497e-02 -3.638981282711029053e-01 -8.008176833391189575e-02 6.058080121874809265e-02 4.606091976165771484e-02 -2.970698475837707520e-01 -8.415833115577697754e-02 -6.562220305204391479e-02 -1.034093722701072693e-01 1.751273721456527710e-01
-1.276590079069137573e-01 -1.244045272469520569e-01 4.259369894862174988e-02 2.044124901294708252e-01 9.099708497524261475e-02 -1.494219452142715454e-01 3.173080682754516602e-01 1.395014524459838867e-01 1.431254595518112183e-01 1.239809207618236542e-02 -1.824759691953659058e-01 -1.345624625682830811e-01 -3.291122987866401672e-02 8.794238418340682983e-02 -1.923491805791854858e-01 -1.562965810298919678e-01 3.398667573928833008e-01 2.090112417936325073e-01 2.609602808952331543e-01 1.334520429372787476e-01 1.248898208141326904e-01 4.110345616936683655e-02 4.189181700348854065e-02 1.818637247197329998e-03 -2.302002860233187675e-03 3.614104390144348145e-01 -2.785988152027130127e-01 -2.685939371585845947e-01 -4.698076471686363220e-02 1.562509089708328247e-01 -1.328958272933959961e-01 2.068162113428115845e-01
-7.540759444236755371e-02 -2.369692921638488770e-01 1.993304491043090820e-01 3.194649517536163330e-01 -7.848236709833145142e-02 -2.315075546503067017e-01 -1.511593908071517944e-01 -7.978874444961547852e-02 -4.040377214550971985e-03 -3.001500666141510010e-01 -1.322939097881317139e-01 -8.361232280731201172e-02 -9.958168864250183105e-02 -6.846418976783752441e-02 3.046669363975524902e-01 7.897405326366424561e-02 3.299474418163299561e-01 -1.579687148332595825e-01 -1.400695089250802994e-02 -2.050446867942810059e-01 1.326343268156051636e-01 -5.092328786849975586e-02 6.556634604930877686e-02 -1.119361221790313721e-01 1.930844038724899292e-01 1.406607478857040405e-01 -2.158330380916595459e-01 -2.907736003398895264e-01 -1.316795311868190765e-02 -2.158245593309402466e-01 -1.742403954267501831e-02 -1.755170524120330811e-01
-1.680098101496696472e-02 5.159731209278106689e-02 -1.383664552122354507e-02 -1.903124451637268066e-01 -7.506364583969116211e-02 -3.504462838172912598e-01 1.598215252161026001e-01 -3.100338205695152283e-02 1.708154827356338501e-01 -3.766035735607147217e-01 -1.757819801568984985e-01 -2.697240412235260010e-01 -1.740159392356872559e-01 -4.437925294041633606e-02 -9.352798014879226685e-02 -2.245893478393554688e-01 -9.319915622472763062e-02 8.229290693998336792e-02 2.019520103931427002e-02 -1.204555295407772064e-02 -2.917466312646865845e-02 1.056056246161460876e-01 6.362847238779067993e-02 -4.789202287793159485e-02 -3.641908243298530579e-02 1.754818111658096313e-01 -1.475129127502441406e-01 -4.556344449520111084e-01 -1.199001520872116089e-01 -1.958581656217575073e-01 -1.029423475265502930e-01 2.835896313190460205e-01
-1.445841938257217407e-01 1.081590726971626282e-01 -6.202368810772895813e-02 -1.362344771623611450e-01 -4.889976605772972107e-02 -2.677241265773773193e-01 2.708611786365509033e-01 9.676832705736160278e-03 -2.048143185675144196e-03 -4.553966522216796875e-01 -1.058382689952850342e-01 -9.609279781579971313e-02 -1.595122218132019043e-01 1.784120649099349976e-01 -1.547530889511108398e-01 -2.470353692770004272e-01 5.956599116325378418e-02 -1.152419373393058777e-01 -1.912297010421752930e-01 -1.292196065187454224e-01 -1.207255274057388306e-01 1.840810775756835938e-01 2.514865398406982422e-01 -2.011481486260890961e-02 6.671986728906631470e-02 1.951831132173538208e-01 -1.781972348690032959e-01 -2.974589765071868896e-01 1.255622506141662598e-01 -5.621049925684928894e-02 -1.672020703554153442e-01 1.884551495313644409e-01
7.991237193346023560e-02 -1.890323013067245483e-01 -1.598957343958318233e-03 3.163837492465972900e-01 -1.034225672483444214e-01 -3.582716733217239380e-02 4.480553790926933289e-02 1.752527505159378052e-01 2.089532464742660522e-01 -1.777416467666625977e-01 -9.278874844312667847e-02 -3.734070062637329102e-01 -2.475136965513229370e-01 8.747310191392898560e-02 2.420329004526138306e-01 1.327367722988128662e-01 1.824198067188262939e-01 2.561927735805511475e-01 -4.617686569690704346e-02 -8.025344461202621460e-02 7.653820514678955078e-02 5.152615159749984741e-02 7.678394019603729248e-02 3.654716536402702332e-02 -6.929334998130798340e-02 -8.622921258211135864e-02 -3.264524638652801514e-01 -3.547333180904388428e-01 1.247150152921676636e-01 6.566500663757324219e-02 -1.105576381087303162e-02 2.383443117141723633e-01
-1.457738727331161499e-01 -1.117164641618728638e-01 9.943553805351257324e-02 2.768445573747158051e-02 -2.922467887401580811e-01 -1.758779026567935944e-02 2.394961714744567871e-01 1.262289285659790039e-01 -2.226408943533897400e-02 -3.052365183830261230e-01 -1.935587078332901001e-01 -1.986255310475826263e-02 1.560382992029190063e-01 8.673606067895889282e-02 -9.321112185716629028e-02 8.790044486522674561e-02 2.465751469135284424e-01 4.889154434204101562e-02 3.611949458718299866e-02 1.399829983711242676e-01 -1.155453771352767944e-01 -9.300406277179718018e-02 4.322390630841255188e-02 -3.054268062114715576e-01 -5.966854467988014221e-02 1.719578169286251068e-02 -1.418644338846206665e-01 -2.120824605226516724e-01 2.305060625076293945e-01 -1.574544459581375122e-01 -4.031132459640502930e-01 3.258310556411743164e-01
-3.421704173088073730e-01 -7.951408624649047852e-02 -1.408438980579376221e-01 -7.985778152942657471e-02 3.574162721633911133e-03 -1.701273322105407715e-01 7.849310338497161865e-02 2.048656940460205078e-01 -2.144847251474857330e-02 -2.835195958614349365e-01 -1.075206100940704346e-01 -3.763211667537689209e-01 -1.328062862157821655e-01 2.016126662492752075e-01 -5.479799211025238037e-02 -2.805275321006774902e-01 1.139490306377410889e-01 -2.574675679206848145e-01 7.036300748586654663e-02 3.362341970205307007e-02 1.116147264838218689e-01 1.145578771829605103e-01 -1.004489697515964508e-02 9.363221377134323120e-02 -6.281343847513198853e-02 2.731002867221832275e-01 -2.579961121082305908e-01 -2.050713747739791870e-01 2.663020193576812744e-01 -8.306881040334701538e-02 -5.548242852091789246e-02 -1.069786101579666138e-01
-1.642119884490966797e-01 6.282654590904712677e-03 -5.417070537805557251e-02 3.919739723205566406e-01 -1.243555247783660889e-01 1.394670158624649048e-01 -1.139364093542098999e-01 -8.607802540063858032e-02 4.338182136416435242e-02 -3.786827325820922852e-01 -9.621897339820861816e-02 1.820335835218429565e-01 -1.478691399097442627e-01 1.517263948917388916e-01 -7.259121537208557129e-02 1.860492676496505737e-01 2.247551083564758301e-01 -3.368378058075904846e-02 -4.009259492158889771e-02 -1.500761806964874268e-01 -5.985764041543006897e-02 2.242572158575057983e-01 1.170949488878250122e-01 -1.724258512258529663e-01 1.881517022848129272e-01 3.470124006271362305e-01 -4.261564090847969055e-02 -4.566107410937547684e-03 1.927203983068466187e-01 -2.728741466999053955e-01 -2.134519815444946289e-01 2.736717462539672852e-02
-1.340808570384979248e-01 -3.188481330871582031e-01 1.542803496122360229e-01 1.444315165281295776e-01 9.525471180677413940e-02 3.780826926231384277e-02 9.395359456539154053e-02 -3.535009920597076416e-01 -1.348463725298643112e-02 -1.673456728458404541e-01 -1.417034566402435303e-01 -1.592922508716583252e-01 -4.611331969499588013e-02 4.242823645472526550e-02 4.890654608607292175e-02 1.966608464717864990e-01 -2.485610917210578918e-02 2.337031364440917969e-01 -6.558334082365036011e-02 1.277296692132949829e-01 1.802619099617004395e-01 2.674613296985626221e-01 6.358471512794494629e-02 -2.214655429124832153e-01 -1.698103547096252441e-01 2.994101680815219879e-02 -1.648401655256748199e-02 -2.364414632320404053e-01 -4.744170233607292175e-02 -3.780493140220642090e-01 8.509921841323375702e-03 3.296124339103698730e-01
-1.699789017438888550e-01 -1.776289194822311401e-01 1.702710390090942383e-01 1.320694386959075928e-01 -7.570168934762477875e-03 -1.124649122357368469e-01 -6.859063357114791870e-02 -1.732802987098693848e-01 1.791389659047126770e-02 -1.172148063778877258e-01 -2.957396507263183594e-01 -1.578618884086608887e-01 -4.895093142986297607e-01 2.055400460958480835e-01 -1.919856481254100800e-02 5.401104222983121872e-03 6.603097170591354370e-02 -3.964404761791229248e-02 -1.864294856786727905e-01 -1.200128123164176941e-01 -1.105443760752677917e-01 1.483757644891738892e-01 7.478775084018707275e-02 1.944607682526111603e-02 -2.401877939701080322e-01 2.562470138072967529e-01 -1.127398312091827393e-01 -2.586271464824676514e-01 -2.622283399105072021e-01 -8.305640518665313721e-02 -3.755579888820648193e-02 -2.483081519603729248e-01
6.103394180536270142e-02 3.583477810025215149e-02 -2.056586891412734985e-01 1.460631936788558960e-01 -9.744915366172790527e-02 7.220574468374252319e-02 1.386812143027782440e-02 7.090754061937332153e-02 1.000549867749214172e-01 -2.173663526773452759e-01 -2.430559843778610229e-01 -1.434705555438995361e-01 2.563914097845554352e-02 3.330943286418914795e-01 -2.412869483232498169e-01 2.060466818511486053e-02 3.544921875000000000e-01 2.977578528225421906e-02 -2.207987010478973389e-01 1.244933903217315674e-01 -1.797024905681610107e-01 3.250811994075775146e-01 -1.430298984050750732e-01 1.104143410921096802e-01 3.696094965562224388e-03 2.199437767267227173e-01 -2.503936737775802612e-02 -1.854482740163803101e-01 1.525724530220031738e-01 -1.161500364542007446e-01 1.656547188758850098e-01 3.085754215717315674e-01
1.950144320726394653e-01 -2.239118665456771851e-01 3.012891709804534912e-01 2.391112744808197021e-01 4.052513837814331055e-02 -4.763674736022949219e-02 2.507472038269042969e-01 1.060586143285036087e-02 3.347012400627136230e-02 -3.635390102863311768e-02 -3.279256522655487061e-01 -4.533820971846580505e-02 -4.826480746269226074e-01 -7.855591364204883575e-03 -2.711525186896324158e-02 3.863577917218208313e-02 3.751161694526672363e-01 -1.062851175665855408e-01 4.430502653121948242e-03 1.519996523857116699e-01 -1.290440559387207031e-01 -9.031791239976882935e-03 1.699056923389434814e-01 3.168641030788421631e-02 1.601734198629856110e-02 1.733060926198959351e-01 -1.314600557088851929e-01 -1.783919483423233032e-01 1.327175796031951904e-01 -8.788456022739410400e-02 -6.625210400670766830e-03 1.523062586784362793e-01
-2.777133882045745850e-01 -1.698674261569976807e-01 -1.166484802961349487e-01 4.206825420260429382e-02 3.965714573860168457e-02 -2.452294081449508667e-01 -6.428152322769165039e-02 -1.146571561694145203e-01 -1.801337748765945435e-01 -2.441191375255584717e-01 -3.060413058847188950e-03 -1.622000187635421753e-01 -1.888179481029510498e-01 1.121195107698440552e-01 3.027164936065673828e-01 2.493448108434677124e-01 4.873116686940193176e-02 1.014985889196395874e-01 2.280333489179611206e-01 6.014326587319374084e-03 -2.888624742627143860e-02 1.559175848960876465e-01 -1.563575118780136108e-01 -3.444854319095611572e-01 -2.829120755195617676e-01 8.757436275482177734e-02 -2.689743041992187500e-01 -2.711454927921295166e-01 -2.000606385990977287e-03 -1.599772647023200989e-02 -1.114648953080177307e-01 -5.183858796954154968e-03
-1.623506397008895874e-01 -1.078857630491256714e-01 8.703725412487983704e-03 1.378730088472366333e-01 -7.984699914231896400e-04 -8.568914979696273804e-02 2.188060730695724487e-01 1.343763619661331177e-01 -4.507672786712646484e-02 -1.606609523296356201e-01 -3.662081360816955566e-01 8.512146025896072388e-02 -9.359475970268249512e-02 1.061719581484794617e-01 2.703825756907463074e-02 -4.208328947424888611e-02 2.399159520864486694e-01 1.134293153882026672e-01 2.264018803834915161e-01 -6.539640016853809357e-03 -3.292344510555267334e-01 1.569990068674087524e-01 1.243721246719360352e-01 -3.594874218106269836e-02 1.650840789079666138e-01 4.008430838584899902e-01 -8.757184445858001709e-02 9.364120662212371826e-02 1.205945536494255066e-01 -2.957659307867288589e-04 -3.340288400650024414e-01 2.754894196987152100e-01
-3.072917461395263672e-01 -1.141742467880249023e-01 1.113572418689727783e-01 6.460209260694682598e-04 -1.432480216026306152e-01 4.253111407160758972e-02 1.534100770950317383e-01 -2.832517623901367188e-01 -5.354788899421691895e-02 -7.366694509983062744e-02 -3.158529996871948242e-01 -4.111590087413787842e-01 1.054808348417282104e-01 6.145762279629707336e-02 1.936109662055969238e-01 1.533841788768768311e-01 2.323341816663742065e-01 -1.431429684162139893e-01 -1.399336457252502441e-01 -5.296754837036132812e-02 2.822286635637283325e-02 2.879782021045684814e-01 4.678025096654891968e-02 -1.859466135501861572e-01 -1.857441477477550507e-02 -2.009857296943664551e-01 -1.577798575162887573e-01 -1.193074211478233337e-01 -8.103369176387786865e-02 -1.976093649864196777e-01 -1.529807597398757935e-02 2.407250553369522095e-01
-1.114607006311416626e-01 1.348829418420791626e-01 2.683941042050719261e-03 2.881258428096771240e-01 -1.008297353982925415e-01 -1.923563033342361450e-01 1.317037791013717651e-01 -1.427340880036354065e-02 -2.161951363086700439e-01 5.280708894133567810e-02 -2.174707353115081787e-01 -1.665661484003067017e-01 -5.735928937792778015e-02 4.135476052761077881e-01 4.451383650302886963e-02 -6.214066594839096069e-02 1.000206246972084045e-01 -1.047281250357627869e-01 -1.622669845819473267e-01 -1.068317368626594543e-01 -3.417699635028839111e-01 1.609335541725158691e-01 -1.806536167860031128e-01 -5.196404457092285156e-02 -1.277342252433300018e-02 3.343160450458526611e-01 -2.260760590434074402e-02 -6.616988033056259155e-02 1.466902643442153931e-01 -1.291459202766418457e-01 -3.526398241519927979e-01 -2.813553996384143829e-02
3.325797617435455322e-02 -8.246322721242904663e-02 6.352815777063369751e-02 3.956398367881774902e-01 -2.450419403612613678e-02 -2.033005356788635254e-01 -1.081612110137939453e-01 -6.268200278282165527e-02 7.741139829158782959e-02 -4.064120724797248840e-02 -2.610467672348022461e-01 -3.152447938919067383e-01 -1.195123344659805298e-01 3.527972102165222168e-02 -5.624755471944808960e-02 1.215291395783424377e-01 1.771026551723480225e-01 5.530699715018272400e-02 -3.277524709701538086e-01 5.307866260409355164e-02 1.897666752338409424e-01 9.344685077667236328e-02 -1.949846744537353516e-01 -2.312632650136947632e-01 7.893543690443038940e-02 -8.350320160388946533e-02 -2.005916982889175415e-01 -3.340047597885131836e-01 -1.370278894901275635e-01 -1.130889207124710083e-01 -7.657756656408309937e-02 2.863554954528808594e-01
2.722723223268985748e-02 -1.330934613943099976e-01 -8.299031108617782593e-02 -4.109873622655868530e-02 -1.577308028936386108e-01 -1.803611069917678833e-01 2.071718685328960419e-03 6.469162553548812866e-02 1.529576033353805542e-01 -2.418611794710159302e-01 -2.469740808010101318e-01 -1.580823212862014771e-02 -7.400058209896087646e-02 3.688466548919677734e-01 1.804264634847640991e-01 1.238132938742637634e-01 2.293042987585067749e-01 -5.114625394344329834e-02 -1.176967769861221313e-01 7.444899529218673706e-02 -3.138560056686401367e-01 2.949270308017730713e-01 -1.654411554336547852e-01 8.567865192890167236e-02 -3.005040995776653290e-02 2.382127344608306885e-01 -3.840582966804504395e-01 -4.532802104949951172e-02 5.020666867494583130e-02 7.559908181428909302e-02 -1.556784212589263916e-01 -2.106119096279144287e-01
-2.118915617465972900e-01 -2.904484048485755920e-02 -1.956668347120285034e-01 2.199149578809738159e-01 -1.888065785169601440e-02 1.271910220384597778e-01 3.409825265407562256e-02 -1.707081496715545654e-01 4.386093840003013611e-02 -2.292238026857376099e-01 -3.518546223640441895e-01 1.231446191668510437e-01 -1.122394204139709473e-01 3.184957206249237061e-01 -1.727998852729797363e-01 1.789146661758422852e-01 2.506640553474426270e-01 9.426359087228775024e-02 4.629009962081909180e-02 -5.923536606132984161e-03 -1.131107658147811890e-01 3.102484643459320068e-01 6.703652441501617432e-02 -1.271993517875671387e-01 2.053754776716232300e-01 2.488069236278533936e-01 -1.540837734937667847e-01 -9.615094959735870361e-02 2.506032884120941162e-01 -1.733425855636596680e-01 6.166393309831619263e-02 1.187037676572799683e-01
-5.728327482938766479e-02 1.792462915182113647e-01 1.177326738834381104e-01 1.211791485548019409e-01 -1.007961258292198181e-01 -8.695700019598007202e-02 4.629663825035095215e-01 2.532229200005531311e-02 -1.388349384069442749e-01 -2.675928771495819092e-01 -1.218913868069648743e-01 -6.045646220445632935e-02 6.111922487616539001e-02 7.483916729688644409e-02 3.762552142143249512e-02 1.920226812362670898e-01 1.980740129947662354e-01 2.729255333542823792e-02 -1.561395376920700073e-01 2.481308430433273315e-01 -1.066968068480491638e-01 5.612014606595039368e-02 -1.737935841083526611e-01 -1.766733825206756592e-01 2.095730230212211609e-02 3.593155145645141602e-01 6.579662114381790161e-02 -3.049060702323913574e-01 -1.148182824254035950e-01 -2.741082906723022461e-01 1.615152060985565186e-01 -5.654798075556755066e-02
1.823366582393646240e-01 -1.924176067113876343e-01 1.485005319118499756e-01 4.274801176507025957e-04 -1.092438772320747375e-01 -5.457008630037307739e-02 2.809021472930908203e-01 -1.311583518981933594e-01 -2.018641680479049683e-01 -4.522779583930969238e-01 -9.792586416006088257e-02 1.221944093704223633e-01 3.207777068018913269e-02 -1.576598584651947021e-01 6.703602522611618042e-02 -1.916656084358692169e-02 5.793088302016258240e-02 -1.438212990760803223e-01 2.077487111091613770e-01 3.065042942762374878e-02 2.209781557321548462e-01 1.940298080444335938e-01 1.367780100554227829e-02 -2.415341585874557495e-01 -9.600801020860671997e-02 2.276033610105514526e-01 -6.778965145349502563e-02 -2.550785541534423828e-01 -9.067665040493011475e-02 6.212255917489528656e-03 -3.596169650554656982e-01 1.211307421326637268e-01
7.601610571146011353e-02 -6.575655937194824219e-02 -1.103645488619804382e-01 3.744032979011535645e-01 -1.252352744340896606e-01 -2.998250126838684082e-01 -1.165684591978788376e-02 -1.514929533004760742e-01 -2.498470693826675415e-01 -2.637393176555633545e-01 -2.962936758995056152e-01 7.205387949943542480e-02 -7.084564119577407837e-02 -1.551363319158554077e-01 1.793996989727020264e-01 1.025576591491699219e-01 3.132012784481048584e-01 3.314562141895294189e-02 -4.110342860221862793e-01 2.928028814494609833e-02 5.075844377279281616e-02 4.481401294469833374e-02 -1.153590381145477295e-01 -1.326315402984619141e-01 -1.114614605903625488e-01 -7.980184257030487061e-02 3.883398370817303658e-03 -9.207940101623535156e-02 -3.521139174699783325e-02 -2.210108339786529541e-01 -1.154520437121391296e-01 1.301458477973937988e-01
-5.681136250495910645e-02 -2.789112627506256104e-01 -5.326848849654197693e-02 -1.181547716259956360e-01 -9.214191138744354248e-02 2.195411771535873413e-01 1.669981777667999268e-01 -9.105789661407470703e-02 -1.962751299142837524e-01 -2.572635412216186523e-01 -2.334074229001998901e-01 -3.253169730305671692e-02 -2.503467500209808350e-01 -1.546715497970581055e-01 2.144038975238800049e-01 -4.838047176599502563e-02 2.787940204143524170e-01 2.516109310090541840e-02 -1.231303364038467407e-01 1.730049699544906616e-01 1.196141168475151062e-02 1.724217981100082397e-01 1.259882748126983643e-02 -2.173946946859359741e-01 -3.982265666127204895e-02 9.462660551071166992e-02 2.008799649775028229e-02 -5.331355929374694824e-01 -1.162841543555259705e-01 4.380154678074177355e-06 -3.930907323956489563e-02 5.635131895542144775e-02
4.539404436945915222e-02 -1.876033842563629150e-01 8.126353472471237183e-02 1.953393965959548950e-01 9.770832955837249756e-02 -1.165026947855949402e-01 1.890797168016433716e-01 -3.687239885330200195e-01 -1.941401064395904541e-01 1.323621273040771484e-01 -1.301847845315933228e-01 -5.406513810157775879e-02 -4.880751296877861023e-02 2.420582622289657593e-01 -2.964307554066181183e-03 -9.007742255926132202e-02 3.429602682590484619e-01 1.391895860433578491e-01 -3.330159187316894531e-01 1.461517810821533203e-01 -1.484161987900733948e-02 5.401689559221267700e-02 1.226889062672853470e-02 2.424877695739269257e-02 -1.105243861675262451e-01 3.951160702854394913e-03 -4.337800741195678711e-01 -2.679535448551177979e-01 -6.686615198850631714e-02 -1.657753735780715942e-01 -2.458573691546916962e-02 3.304322063922882080e-02
-2.378559559583663940e-01 -6.356385350227355957e-02 -4.165724664926528931e-02 1.041996404528617859e-01 -6.074449513107538223e-03 -8.979437500238418579e-02 1.106257960200309753e-01 -1.632376462221145630e-01 7.895313203334808350e-02 -4.796139597892761230e-01 -1.511834263801574707e-01 -8.212780952453613281e-02 -1.002214998006820679e-01 1.728860735893249512e-01 -4.391895607113838196e-02 -2.062502801418304443e-01 5.267566815018653870e-02 -2.041974663734436035e-02 3.258292376995086670e-01 8.761560171842575073e-02 1.583217084407806396e-01 3.492672443389892578e-01 2.432978898286819458e-01 1.031239181756973267e-01 7.523008622229099274e-03 2.233756184577941895e-01 -2.153087407350540161e-01 -1.587812304496765137e-01 5.550346802920103073e-03 9.352755546569824219e-02 -1.949436813592910767e-01 1.652925014495849609e-01
-8.372967690229415894e-02 -6.611608713865280151e-02 3.855779767036437988e-02 1.987101584672927856e-01 -1.020266488194465637e-01 4.285164177417755127e-03 2.737571299076080322e-01 -2.616041898727416992e-01 -3.038775026798248291e-01 -1.180856376886367798e-01 -3.242442011833190918e-01 6.434951443225145340e-03 -1.148156523704528809e-01 1.198189631104469299e-01 5.852779000997543335e-02 2.301933169364929199e-01 1.013281121850013733e-01 9.136802703142166138e-02 6.528009474277496338e-02 -1.242222264409065247e-01 2.156880199909210205e-01 8.952039480209350586e-02 -2.490657716989517212e-01 -3.357798755168914795e-01 -1.744040995836257935e-01 -4.472773522138595581e-02 3.686488606035709381e-03 -3.072760403156280518e-01 -5.848466232419013977e-02 -2.277496010065078735e-01 -2.179407775402069092e-01 -3.405444696545600891e-02
2.304465770721435547e-01 -1.821535825729370117e-01 -1.904715225100517273e-02 2.581189870834350586e-01 -5.836379528045654297e-02 -5.666096806526184082e-01 6.419462710618972778e-02 -9.744092077016830444e-02 -3.768896684050559998e-02 -2.682877182960510254e-01 -1.397672891616821289e-01 4.989623650908470154e-02 -1.505530923604965210e-01 3.644553944468498230e-02 2.485408484935760498e-01 -1.756298393011093140e-01 4.463017582893371582e-01 -1.702889241278171539e-02 4.486058652400970459e-02 -7.737864553928375244e-02 -1.747950352728366852e-02 1.367518585175275803e-02 -1.073377057909965515e-01 -5.310339853167533875e-02 2.127631567418575287e-02 9.232290834188461304e-02 -1.742010414600372314e-01 -1.028811335563659668e-01 -1.247940734028816223e-01 -9.092261642217636108e-02 5.816995166242122650e-03 2.305510081350803375e-02
-1.489984691143035889e-01 -2.259901762008666992e-01 -7.354091852903366089e-02 -2.294294536113739014e-01 -2.002957016229629517e-01 3.960647433996200562e-02 -5.259947851300239563e-02 -1.795390099287033081e-01 -2.596123516559600830e-01 -2.969815433025360107e-01 -1.012432798743247986e-01 -1.349560916423797607e-01 -4.002809822559356689e-01 1.142235845327377319e-02 5.885612592101097107e-02 7.986056804656982422e-02 -5.951011180877685547e-02 9.869126230478286743e-02 -6.692466884851455688e-02 2.416929155588150024e-01 5.654111877083778381e-02 -1.629235222935676575e-02 4.829226061701774597e-02 -2.159890532493591309e-01 -1.167990341782569885e-01 2.901133596897125244e-01 -5.562840029597282410e-02 -2.621712982654571533e-01 2.079393528401851654e-02 -1.215985193848609924e-01 -1.342948526144027710e-01 3.259225189685821533e-01
-1.614380180835723877e-01 4.220355302095413208e-02 2.315619587898254395e-01 -1.895863562822341919e-01 9.624777012504637241e-04 -5.883262306451797485e-02 8.427320420742034912e-02 -1.126342341303825378e-01 5.125251039862632751e-02 -3.616619408130645752e-01 -1.882562339305877686e-01 -2.355854362249374390e-01 -3.862203061580657959e-01 8.344937115907669067e-02 -1.786744147539138794e-01 5.857660248875617981e-02 2.603643834590911865e-01 -1.913748867809772491e-02 4.543698206543922424e-02 -1.036774590611457825e-01 -8.995970338582992554e-02 4.261308908462524414e-02 -1.300184428691864014e-01 4.658802598714828491e-02 -1.882452517747879028e-01 3.078479170799255371e-01 -7.191852480173110962e-02 -2.105907946825027466e-01 -3.344600796699523926e-01 6.201537325978279114e-03 -1.712144911289215088e-01 -1.122151762247085571e-01
2.195886522531509399e-02 -9.592816978693008423e-02 9.142509952653199434e-06 1.190077066421508789e-01 -2.536798715591430664e-01 -3.196776509284973145e-01 -2.630315907299518585e-02 -1.079714298248291016e-01 -5.288400873541831970e-02 -2.449348270893096924e-01 -1.175581365823745728e-01 1.573503166437149048e-01 -1.037972345948219299e-01 3.174125850200653076e-01 1.490539908409118652e-01 -6.698392331600189209e-02 1.796424984931945801e-01 -8.179728686809539795e-02 -3.548820689320564270e-02 2.006329447031021118e-01 -3.099929690361022949e-01 2.738688290119171143e-01 5.323521792888641357e-02 1.269608139991760254e-01 -1.194191202521324158e-01 2.707666456699371338e-01 -2.517729401588439941e-01 -1.006658598780632019e-01 1.911269426345825195e-01 -2.635441906750202179e-02 -2.942350804805755615e-01 -4.725890234112739563e-02
-1.324832290410995483e-01 -6.601683795452117920e-02 2.768699228763580322e-01 6.335423141717910767e-02 8.424375951290130615e-02 -2.748038172721862793e-01 1.439683586359024048e-01 -3.698427975177764893e-01 -8.798883855342864990e-02 -4.802357777953147888e-02 -1.131903529167175293e-01 2.747221104800701141e-02 4.133314266800880432e-02 1.439443528652191162e-01 1.956693828105926514e-02 -9.305655956268310547e-02 4.024358689785003662e-01 4.435827210545539856e-02 -1.254636645317077637e-01 1.940872147679328918e-02 -5.377309024333953857e-02 3.462180495262145996e-01 7.786545902490615845e-02 8.266336470842361450e-02 4.243004322052001953e-02 -1.273613329976797104e-02 -2.715547382831573486e-01 -2.445961087942123413e-01 -3.323719203472137451e-01 -1.885112673044204712e-01 6.136079505085945129e-02 3.477568924427032471e-02
-1.872456967830657959e-01 -2.854207158088684082e-01 3.154321610927581787e-01 2.971819043159484863e-01 -2.535016275942325592e-02 -3.313224017620086670e-01 4.045028686523437500e-01 8.875708281993865967e-02 -7.230143249034881592e-02 -6.599134206771850586e-02 -2.892552018165588379e-01 9.478180110454559326e-02 -5.667836964130401611e-02 3.347524628043174744e-02 2.086655423045158386e-02 -1.082854941487312317e-01 -5.564326047897338867e-02 -1.204127818346023560e-01 -8.376777917146682739e-02 -3.102057985961437225e-02 -2.458767443895339966e-01 1.384665817022323608e-01 -1.959528625011444092e-01 8.012577891349792480e-02 -8.258596807718276978e-02 8.600831776857376099e-02 2.544547319412231445e-01 -1.188341081142425537e-01 -1.809101551771163940e-02 -2.172775119543075562e-01 -5.703015252947807312e-02 3.341744467616081238e-02
-2.139739133417606354e-02 3.737954795360565186e-02 -1.029835641384124756e-02 3.251235187053680420e-01 -2.192316800355911255e-01 -1.290213167667388916e-01 -5.259696394205093384e-02 -5.688730254769325256e-02 1.101789921522140503e-01 -1.296854764223098755e-01 -3.177030086517333984e-01 -1.175051108002662659e-01 -5.945741012692451477e-02 5.739118531346321106e-02 -8.414082974195480347e-02 6.224032118916511536e-02 3.451435267925262451e-01 6.015122309327125549e-02 -3.391701877117156982e-01 -8.132171630859375000e-02 1.341415047645568848e-01 8.659328520298004150e-02 -1.578324884176254272e-01 -2.551110386848449707e-01 2.191461026668548584e-01 -1.509989798069000244e-01 -2.504586279392242432e-01 -2.759485244750976562e-01 -1.905771940946578979e-01 -6.793382018804550171e-02 -3.687448799610137939e-02 2.196930050849914551e-01
-2.833237349987030029e-01 -2.656773924827575684e-01 3.252984955906867981e-02 -9.840469062328338623e-02 6.060135550796985626e-03 -1.812744587659835815e-01 1.935533434152603149e-01 9.059680253267288208e-02 -1.060922145843505859e-01 -2.019029408693313599e-01 -1.420042216777801514e-01 -2.859882116317749023e-01 5.470375996083021164e-03 2.206587046384811401e-01 2.664294540882110596e-01 -1.864968985319137573e-01 1.281196475028991699e-01 1.955490373075008392e-02 -2.344861775636672974e-01 -1.201934143900871277e-01 9.758016467094421387e-02 1.231928244233131409e-01 5.457085743546485901e-02 -1.243555173277854919e-01 -2.340014129877090454e-01 -2.088269963860511780e-02 -1.309038847684860229e-01 -1.537127792835235596e-01 1.696801781654357910e-01 -2.873241603374481201e-01 1.879230886697769165e-01 -2.817575037479400635e-01
-8.671823889017105103e-02 -1.043048501014709473e-02 1.912136822938919067e-01 9.028583765029907227e-03 -3.077309727668762207e-01 -2.622151374816894531e-02 -1.321170628070831299e-01 1.396597027778625488e-01 -1.438932865858078003e-01 -3.687840402126312256e-01 -1.080400720238685608e-01 -5.748935509473085403e-03 -3.062525987625122070e-01 1.647033095359802246e-01 -1.354579180479049683e-01 8.438069373369216919e-03 6.310087442398071289e-02 1.240663230419158936e-01 6.773652881383895874e-02 -7.808347046375274658e-02 4.468458890914916992e-02 -7.577724009752273560e-02 -1.642297804355621338e-01 -8.372348546981811523e-02 -2.403941005468368530e-01 1.280236244201660156e-01 -1.344508528709411621e-01 -3.544238209724426270e-01 -4.051034450531005859e-01 -7.939525693655014038e-02 -1.145466938614845276e-01 2.060229480266571045e-01
-2.322196364402770996e-01 -2.163085639476776123e-01 3.113742545247077942e-02 7.195110619068145752e-02 -2.884919047355651855e-01 -6.784817576408386230e-02 1.369462460279464722e-01 -1.519249230623245239e-01 -6.327724456787109375e-02 -2.246881723403930664e-01 4.948088526725769043e-02 -1.754735559225082397e-01 -3.698010146617889404e-01 -1.171048432588577271e-01 8.886823803186416626e-02 5.346210673451423645e-03 1.154321432113647461e-01 5.836396664381027222e-02 -9.898341447114944458e-02 2.475273460149765015e-01 -1.033739224076271057e-01 2.858529388904571533e-01 1.318014115095138550e-01 -2.708459794521331787e-01 -1.261883527040481567e-01 1.129415780305862427e-01 4.266488924622535706e-02 -4.363822340965270996e-01 -9.343872964382171631e-02 -1.424978021532297134e-02 -1.274708360433578491e-01 -1.771026477217674255e-02
-2.610875368118286133e-01 6.890258193016052246e-02 -1.212306544184684753e-01 5.300773680210113525e-02 -3.160017430782318115e-01 4.939221590757369995e-02 1.166563779115676880e-01 -3.126522898674011230e-02 1.276688277721405029e-01 -5.152494311332702637e-01 -3.804817795753479004e-02 -5.822623148560523987e-02 -1.378058791160583496e-01 1.885441988706588745e-01 1.762490272521972656e-01 2.160252537578344345e-03 4.246275499463081360e-02 6.142624467611312866e-02 -1.365461051464080811e-01 -1.989404484629631042e-02 -1.247861161828041077e-01 3.444049060344696045e-01 -6.374678760766983032e-02 -2.714538276195526123e-01 -1.595474481582641602e-01 -4.675281047821044922e-02 -8.097965270280838013e-02 -1.716951429843902588e-01 -8.649563044309616089e-02 -3.014493882656097412e-01 -1.465788632631301880e-01 -1.995687000453472137e-02
-3.531830310821533203e-01 -5.654618516564369202e-02 1.472872495651245117e-01 -4.372236505150794983e-02 -1.210097223520278931e-01 -2.339085936546325684e-01 7.153759710490703583e-03 -1.976595371961593628e-01 8.775620907545089722e-02 -2.461555004119873047e-01 -2.093695849180221558e-01 -1.005037277936935425e-01 -1.959353871643543243e-02 3.132805228233337402e-01 -1.055220961570739746e-01 9.755170345306396484e-02 4.012077301740646362e-02 -1.893345713615417480e-01 -3.896873444318771362e-02 7.167523354291915894e-02 -2.421455085277557373e-01 4.298395812511444092e-01 -7.285853475332260132e-02 2.885392867028713226e-02 2.425123006105422974e-02 1.547030061483383179e-01 -1.027734652161598206e-01 -2.023894339799880981e-01 -1.439448911696672440e-02 -2.801382541656494141e-01 -1.242794319987297058e-01 -1.864040195941925049e-01
-8.667537569999694824e-02 -6.498879194259643555e-02 -8.265676349401473999e-02 2.447700314223766327e-02 -2.261885702610015869e-01 -2.418020665645599365e-01 1.369907110929489136e-01 -1.974043808877468109e-02 1.548818051815032959e-01 -4.914082214236259460e-02 -2.149730622768402100e-01 3.646772727370262146e-02 -6.382702291011810303e-02 3.240284323692321777e-01 1.074753552675247192e-01 1.284598261117935181e-01 1.308578997850418091e-02 9.183680266141891479e-02 4.581700544804334641e-03 -1.063890084624290466e-01 -7.538698613643646240e-02 2.426945269107818604e-01 2.830760553479194641e-02 -3.121767640113830566e-01 7.049728929996490479e-02 1.328847855329513550e-01 9.243055433034896851e-02 -5.457382798194885254e-01 -2.292258292436599731e-01 -6.217173859477043152e-02 -1.653565168380737305e-01 -2.131676971912384033e-01
-1.803150624036788940e-01 -2.189531773328781128e-01 -7.099258154630661011e-02 -1.090576872229576111e-01 -1.630515307188034058e-01 -1.292002107948064804e-02 4.264710471034049988e-02 -6.233470886945724487e-02 -1.587272584438323975e-01 -3.852859735488891602e-01 -3.193151950836181641e-01 -2.759786546230316162e-01 -2.114044427871704102e-01 -2.152314186096191406e-01 2.557049393653869629e-01 -8.408343046903610229e-02 1.644580364227294922e-01 9.048460423946380615e-02 7.172014098614454269e-03 5.602400749921798706e-02 2.341398783028125763e-02 2.219136953353881836e-01 5.231058690696954727e-03 -3.045454919338226318e-01 -1.018175333738327026e-01 2.080207616090774536e-01 1.583750844001770020e-01 -2.718268930912017822e-01 1.193853765726089478e-01 6.707056891173124313e-03 7.011022418737411499e-02 -4.581914097070693970e-02
-5.156183242797851562e-02 -2.391643524169921875e-01 -3.654925897717475891e-02 7.782892137765884399e-02 -1.346940696239471436e-01 -2.539890408515930176e-01 3.064992427825927734e-01 -6.598990410566329956e-02 -1.870953142642974854e-01 -2.787640690803527832e-01 -8.839439600706100464e-02 -3.993453681468963623e-01 1.770900785923004150e-01 3.059265911579132080e-01 8.255051821470260620e-02 2.103278487920761108e-01 1.460679620504379272e-01 -1.143271848559379578e-01 1.356646865606307983e-01 7.021379470825195312e-02 -7.768955826759338379e-02 3.706042096018791199e-02 1.609060019254684448e-01 3.869516029953956604e-02 2.099728770554065704e-02 -1.026163920760154724e-01 -2.869343161582946777e-01 -7.565632462501525879e-02 1.538493321277201176e-03 -1.699262708425521851e-01 -2.394994199275970459e-01 1.341209262609481812e-01
2.574062533676624298e-02 -4.369426518678665161e-02 -7.591550797224044800e-02 -4.807494580745697021e-02 -1.068786904215812683e-01 -2.286906838417053223e-01 1.887864172458648682e-01 -2.851852960884571075e-02 8.146008104085922241e-02 -3.448824286460876465e-01 1.155277565121650696e-01 -3.234102427959442139e-01 -7.733986526727676392e-02 3.331020176410675049e-01 -2.066667973995208740e-01 -5.595083534717559814e-02 1.305233836174011230e-01 8.047241717576980591e-02 1.872859746217727661e-01 1.251279860734939575e-01 -9.972336888313293457e-02 1.713467538356781006e-01 3.064487576484680176e-01 9.426585584878921509e-02 -6.190288066864013672e-02 1.727206557989120483e-01 -1.408945620059967041e-01 -2.184985727071762085e-01 1.948252469301223755e-01 -1.459696590900421143e-01 -3.006099760532379150e-01 1.250726878643035889e-01
-3.830553889274597168e-01 -2.951278090476989746e-01 -1.660867631435394287e-01 4.200906306505203247e-02 -1.992698013782501221e-01 -1.263722777366638184e-01 2.612506449222564697e-01 -9.213420003652572632e-02 -5.992934480309486389e-02 -1.961194574832916260e-01 -3.057835996150970459e-01 4.664721339941024780e-02 -1.062447652220726013e-01 5.476526543498039246e-02 -6.812249124050140381e-02 -2.017818391323089600e-01 1.024552658200263977e-01 -3.121592402458190918e-01 -5.339160189032554626e-02 1.238263398408889771e-01 2.073469012975692749e-01 4.962669685482978821e-02 2.715036571025848389e-01 3.169432748109102249e-03 -2.288185656070709229e-01 2.307990379631519318e-02 -1.243716552853584290e-01 -2.056698203086853027e-01 -6.015777215361595154e-02 1.094336286187171936e-01 -1.829329878091812134e-01 4.471780732274055481e-02
4.133472684770822525e-03 -2.362489253282546997e-01 6.801111157983541489e-03 6.613620370626449585e-02 -1.202702745795249939e-01 3.509317338466644287e-02 2.301951348781585693e-01 -2.679084055125713348e-02 1.474858969449996948e-01 -3.199917078018188477e-01 -1.763562709093093872e-01 -1.066235527396202087e-01 -1.446983516216278076e-01 3.434161245822906494e-01 -1.108763739466667175e-01 1.501781791448593140e-01 2.218166142702102661e-01 3.140338957309722900e-01 1.291011273860931396e-01 -4.501323029398918152e-02 9.588849544525146484e-02 -1.521526556462049484e-02 -2.125761359930038452e-01 -2.201678045094013214e-02 2.126455307006835938e-01 4.909107089042663574e-02 -1.484120339155197144e-01 -3.941672742366790771e-01 -1.006538867950439453e-01 1.038945745676755905e-02 1.335510909557342529e-01 -2.351584285497665405e-01
-2.723896317183971405e-02 -4.056714773178100586e-01 1.182890981435775757e-01 1.230205819010734558e-01 -8.794547058641910553e-03 -2.392086237668991089e-01 2.170870602130889893e-01 -3.051879405975341797e-01 -2.331717684864997864e-02 1.773721538484096527e-02 -3.391799330711364746e-01 3.885893523693084717e-02 -3.862630128860473633e-01 1.084576100111007690e-01 3.441697359085083008e-02 1.527948305010795593e-02 2.619200050830841064e-01 1.364905983209609985e-01 -2.387810051441192627e-01 4.104878753423690796e-02 5.480870977044105530e-02 3.775367746129631996e-03 1.119479760527610779e-01 -6.153960898518562317e-02 2.514744997024536133e-01 -3.907182067632675171e-02 -2.935709059238433838e-01 -1.642018370330333710e-02 1.032306998968124390e-02 6.451088935136795044e-02 4.588539525866508484e-02 7.309012115001678467e-02
-4.600032046437263489e-02 -1.435708906501531601e-02 3.481756197288632393e-03 -2.577897533774375916e-02 8.273664861917495728e-02 -4.357637465000152588e-01 1.461095809936523438e-01 -2.285011708736419678e-01 1.444121897220611572e-01 -1.807322204113006592e-01 -4.223444312810897827e-02 8.198553323745727539e-02 -6.801722943782806396e-02 3.046981096267700195e-01 -8.465450257062911987e-02 -8.640453964471817017e-02 1.809923052787780762e-01 1.259332597255706787e-01 8.182155340909957886e-02 1.231043860316276550e-01 -1.708269864320755005e-01 3.341506421566009521e-01 -5.845414474606513977e-02 -8.554553985595703125e-02 -2.590656876564025879e-01 1.092714145779609680e-01 -1.118944063782691956e-01 -1.747874468564987183e-01 -1.433333158493041992e-01 -3.743364214897155762e-01 -1.294208317995071411e-01 1.760470867156982422e-01
-2.130583822727203369e-01 -1.782335340976715088e-02 2.695043981075286865e-01 1.087028440088033676e-02 -7.879382371902465820e-02 -4.051454365253448486e-02 -4.390171729028224945e-03 1.278519183397293091e-01 -2.400097995996475220e-01 -5.322776436805725098e-01 -1.139366179704666138e-01 -4.931293800473213196e-02 -7.025191932916641235e-02 -1.361673697829246521e-02 -1.029641181230545044e-01 -3.410602454096078873e-03 6.038967147469520569e-02 2.340171039104461670e-01 2.465348392724990845e-01 -1.861232370138168335e-01 1.102572456002235413e-01 2.166217006742954254e-02 8.633887022733688354e-02 1.672007725574076176e-03 -3.896079063415527344e-01 1.051077544689178467e-01 -1.765840798616409302e-01 -2.912713587284088135e-01 -9.526342898607254028e-02 -1.409542262554168701e-01 -5.882681906223297119e-02 -8.287000469863414764e-03
-4.504867643117904663e-02 -3.140409886837005615e-01 1.370309758931398392e-02 4.262995719909667969e-02 -1.047212779521942139e-01 -2.621996104717254639e-01 -1.853342801332473755e-01 -2.966608107089996338e-02 1.013254523277282715e-01 -1.513106375932693481e-01 -2.433301806449890137e-01 -1.784503459930419922e-01 -3.035793900489807129e-01 1.826649308204650879e-01 -1.819486618041992188e-01 1.057720407843589783e-01 1.371306627988815308e-01 8.967341482639312744e-02 -2.504980005323886871e-02 -9.937548637390136719e-02 5.168497562408447266e-03 -1.702496036887168884e-02 4.287400469183921814e-02 -6.404235959053039551e-02 -3.392976522445678711e-01 2.028339207172393799e-01 1.101938858628273010e-01 -2.957969009876251221e-01 -1.819798201322555542e-01 -2.664789855480194092e-01 -2.640195786952972412e-01 -1.225624233484268188e-01
-1.335463672876358032e-01 -3.091014027595520020e-01 1.236146539449691772e-01 1.111499443650245667e-01 -2.259898185729980469e-01 9.394889324903488159e-02 -5.089294165372848511e-02 -2.203740179538726807e-01 8.354468271136283875e-03 -3.720426559448242188e-01 -9.775587171316146851e-02 -4.505810141563415527e-02 -2.975330948829650879e-01 -1.231949478387832642e-01 2.267064750194549561e-01 -1.369407773017883301e-01 1.553370803594589233e-01 2.241631001234054565e-01 -9.371539205312728882e-02 1.472946554422378540e-01 7.793201506137847900e-02 2.206147462129592896e-01 1.759113371372222900e-01 -1.820842921733856201e-01 -2.757489979267120361e-01 2.351638823747634888e-01 5.426764953881502151e-03 -2.215261012315750122e-01 1.183218434453010559e-01 -2.561572752892971039e-02 -2.877261023968458176e-03 -7.212906330823898315e-02
-3.094571530818939209e-01 1.579398959875106812e-01 -4.388549178838729858e-02 1.229595392942428589e-01 1.962961107492446899e-01 -2.549378573894500732e-01 2.505148947238922119e-01 -1.180649548768997192e-02 -5.527476221323013306e-02 -3.042884469032287598e-01 -1.769546568393707275e-01 -7.108984142541885376e-02 -9.450425207614898682e-02 1.084493324160575867e-01 -1.672383993864059448e-01 -3.071134388446807861e-01 4.007038176059722900e-01 -9.866613894701004028e-02 9.224851429462432861e-02 6.960475351661443710e-03 6.028721109032630920e-03 1.676212549209594727e-01 -2.201291173696517944e-01 2.735151676461100578e-03 -9.492367506027221680e-02 1.377046406269073486e-01 -1.541497409343719482e-01 -2.470268756151199341e-01 9.965498745441436768e-02 1.604702323675155640e-02 -2.058598250150680542e-01 7.199236191809177399e-03
-2.807637751102447510e-01 -1.760161817073822021e-01 1.974480450153350830e-01 -1.202163547277450562e-01 9.076681733131408691e-02 -2.085655778646469116e-01 -2.653293684124946594e-02 -2.012191414833068848e-01 2.744204364717006683e-03 -2.777761220932006836e-01 -1.812171041965484619e-01 -2.226588577032089233e-01 -1.118373870849609375e-01 5.762446671724319458e-02 -2.282516099512577057e-02 2.489726990461349487e-01 -1.076504588127136230e-03 3.727142140269279480e-02 7.866621948778629303e-03 -2.330854535102844238e-02 7.204987108707427979e-02 3.251852691173553467e-01 3.316502645611763000e-02 -3.368332087993621826e-01 -1.220984235405921936e-01 6.709116045385599136e-03 2.204644260928034782e-03 -2.162291109561920166e-01 -1.068305894732475281e-01 -3.140597939491271973e-01 -1.737807393074035645e-01 -2.765012681484222412e-01
-1.496635824441909790e-01 -2.150806188583374023e-01 7.107554934918880463e-03 2.002825438976287842e-01 -2.709043025970458984e-01 -1.251402944326400757e-01 1.322964131832122803e-01 1.741785407066345215e-01 -1.887867003679275513e-01 -2.152765691280364990e-01 -3.130109012126922607e-01 -1.324506402015686035e-01 3.072881996631622314e-01 2.516327798366546631e-01 -1.454481482505798340e-01 1.033699959516525269e-01 1.232112348079681396e-01 -1.028679162263870239e-01 -5.868013203144073486e-02 1.360391974449157715e-01 -2.584864012897014618e-02 3.279225900769233704e-02 1.139904633164405823e-01 -1.368265133351087570e-02 1.148394122719764709e-01 1.400732994079589844e-01 -1.998043507337570190e-01 -8.984184265136718750e-02 5.916203558444976807e-02 -3.575876653194427490e-01 -6.731399148702621460e-02 2.964103817939758301e-01
2.386144995689392090e-01 -8.927513659000396729e-02 -2.231349796056747437e-01 7.629316300153732300e-02 -1.584110856056213379e-01 -1.430063992738723755e-01 1.407075226306915283e-01 2.185454517602920532e-01 -2.281194776296615601e-01 -4.056696593761444092e-01 -2.468717098236083984e-01 -2.336785644292831421e-01 8.504018187522888184e-02 2.026504278182983398e-01 -6.222803145647048950e-02 -2.208143770694732666e-01 -6.596396677196025848e-03 -2.524891793727874756e-01 1.602999493479728699e-02 -1.402422934770584106e-01 -1.695868559181690216e-02 1.261042952537536621e-01 7.772055268287658691e-02 -2.330218404531478882e-01 -1.817210391163825989e-02 2.780736982822418213e-01 -2.545959055423736572e-01 -2.177527360618114471e-02 -3.056967072188854218e-02 2.605728246271610260e-02 -1.568215489387512207e-01 6.233760714530944824e-02
1.079737171530723572e-01 -1.542770862579345703e-01 -1.325525529682636261e-02 -5.769875273108482361e-02 -5.374675616621971130e-02 -2.846762835979461670e-01 1.018167585134506226e-01 1.670397818088531494e-01 -6.309954822063446045e-02 -2.589088976383209229e-01 -3.385526835918426514e-01 2.079516462981700897e-02 4.771552607417106628e-02 5.212526768445968628e-02 3.765601292252540588e-02 -2.273327261209487915e-01 2.388879507780075073e-01 -9.987700730562210083e-02 1.000396311283111572e-01 -1.117624118924140930e-01 -2.949752807617187500e-01 2.108048051595687866e-01 1.698389649391174316e-01 -3.948587477207183838e-01 2.766208648681640625e-01 6.084336712956428528e-02 -2.485838532447814941e-01 -1.412805467844009399e-01 -1.127794105559587479e-02 2.682091295719146729e-02 -1.488795280456542969e-01 -6.279629468917846680e-02
-1.953597664833068848e-01 -4.014313593506813049e-02 -3.832918778061866760e-02 -1.082809567451477051e-01 -5.366238579154014587e-02 -2.564657628536224365e-01 9.487386047840118408e-02 1.049747020006179810e-01 1.236796453595161438e-01 -4.356838464736938477e-01 -5.751813575625419617e-02 -5.549345538020133972e-02 -7.355076260864734650e-03 1.223858445882797241e-01 -2.120905518531799316e-01 -1.976871788501739502e-01 5.630717147141695023e-03 4.925464838743209839e-02 -6.705876439809799194e-02 -3.573825582861900330e-02 1.643433421850204468e-02 2.420605570077896118e-01 4.392856359481811523e-02 -1.746892184019088745e-01 6.756892055273056030e-02 -1.080826856195926666e-03 -3.178414702415466309e-01 -2.726224362850189209e-01 1.912381350994110107e-01 5.052851140499114990e-02 -2.340670377016067505e-01 4.175973832607269287e-01
-4.582681879401206970e-02 -2.452771067619323730e-01 2.075936645269393921e-02 2.029721438884735107e-01 1.742823719978332520e-01 -2.220616191625595093e-01 2.466170117259025574e-02 -2.879239022731781006e-01 -3.756527006626129150e-01 -1.176290120929479599e-02 2.884390763938426971e-02 -1.292130649089813232e-01 -2.336257547140121460e-01 3.486254811286926270e-01 -9.959680587053298950e-02 3.897501528263092041e-02 8.687566965818405151e-02 1.022782772779464722e-01 -1.955214291810989380e-01 1.578949093818664551e-01 -7.352098822593688965e-03 1.634461730718612671e-01 1.276633143424987793e-01 -9.405432641506195068e-02 -4.142998158931732178e-02 1.344986557960510254e-01 -2.498190104961395264e-01 -2.356022596359252930e-01 -2.724325060844421387e-01 -9.398537129163742065e-02 1.723799854516983032e-01 -5.480293184518814087e-02
-1.582596898078918457e-01 -3.840387165546417236e-01 -1.956077218055725098e-01 1.069943308830261230e-01 8.530479855835437775e-03 -7.257060706615447998e-02 -7.177824527025222778e-02 5.290941148996353149e-02 -2.689014971256256104e-01 -2.580552995204925537e-01 -3.717367053031921387e-01 -1.605809926986694336e-01 -2.228364497423171997e-01 -3.559135645627975464e-02 2.304838150739669800e-01 -7.004147022962570190e-02 1.214290186762809753e-01 3.037381730973720551e-02 3.500390425324440002e-02 2.025206238031387329e-01 1.812206506729125977e-01 7.395487278699874878e-02 -3.459540382027626038e-02 -1.775099337100982666e-01 -2.756165862083435059e-01 5.979401245713233948e-02 1.760478317737579346e-01 -2.968156635761260986e-01 1.242529824376106262e-01 -1.756282709538936615e-02 -3.161707893013954163e-02 9.130861610174179077e-02
4.065040871500968933e-02 -1.788538694381713867e-01 4.983302205801010132e-02 -2.295873910188674927e-01 -1.256738752126693726e-01 -6.016661226749420166e-02 1.236440613865852356e-01 -1.200933456420898438e-01 -9.603730589151382446e-02 -2.164959013462066650e-01 -3.848560154438018799e-02 -1.750580593943595886e-02 -1.825112551450729370e-01 2.835769057273864746e-01 1.284102499485015869e-01 2.833492755889892578e-01 7.786987721920013428e-02 1.047135964035987854e-01 -2.542605698108673096e-01 -1.822759509086608887e-01 4.451182782649993896e-01 3.483012318611145020e-02 -1.246142461895942688e-01 3.942674770951271057e-02 -1.079290807247161865e-01 2.819792926311492920e-01 -2.001224756240844727e-01 -3.049947023391723633e-01 8.227925747632980347e-02 7.010053098201751709e-02 -1.295856237411499023e-01 9.808727353811264038e-02
9.331177920103073120e-02 2.845364250242710114e-02 4.375480413436889648e-01 3.297414779663085938e-01 7.911302894353866577e-02 -5.717701464891433716e-02 1.799233257770538330e-01 1.660138517618179321e-01 1.542742550373077393e-01 5.432969890534877777e-03 -2.279672175645828247e-01 4.729288071393966675e-02 -1.895242482423782349e-01 2.167915403842926025e-01 -7.457012683153152466e-02 -1.323615610599517822e-01 3.668621778488159180e-01 1.902748048305511475e-01 5.518877506256103516e-02 -1.261239987798035145e-03 7.702447474002838135e-02 1.766557395458221436e-01 2.708996534347534180e-01 -1.388985812664031982e-01 6.928201764822006226e-02 1.296943575143814087e-01 2.170071564614772797e-02 -2.467913329601287842e-01 -9.360177069902420044e-02 -1.068113446235656738e-01 -1.336270272731781006e-01 1.101245358586311340e-01
1.028971299529075623e-01 2.950252406299114227e-02 2.704315781593322754e-01 2.134843915700912476e-01 1.094630807638168335e-01 -8.355282247066497803e-02 2.671419680118560791e-01 1.956801712512969971e-01 -1.808272674679756165e-02 -1.342473477125167847e-01 -4.273191988468170166e-01 4.916416481137275696e-02 5.618540104478597641e-03 4.307852312922477722e-02 -2.198267132043838501e-01 -6.351747084408998489e-03 1.857074797153472900e-01 -5.253207311034202576e-02 3.311237785965204239e-03 1.843613944947719574e-02 -2.138045430183410645e-01 2.441154420375823975e-01 6.834349781274795532e-02 1.124465279281139374e-02 1.229369714856147766e-01 2.475795298814773560e-01 -2.860366404056549072e-01 4.315649345517158508e-02 -1.642665117979049683e-01 6.312940269708633423e-02 -3.433533906936645508e-01 1.759150177240371704e-01
-1.617812812328338623e-01 -1.596603728830814362e-02 4.436808452010154724e-02 -4.776512458920478821e-02 -5.356854945421218872e-02 -2.218006551265716553e-01 4.590253531932830811e-01 8.249963819980621338e-02 6.472946703433990479e-02 -2.358317524194717407e-01 -3.053624033927917480e-01 2.462237700819969177e-02 -2.060031741857528687e-01 -1.776179485023021698e-02 -1.517717987298965454e-01 -1.582190245389938354e-01 3.776602149009704590e-01 -6.214668974280357361e-02 -2.320649176836013794e-01 1.481546014547348022e-01 -1.199350506067276001e-02 1.380327939987182617e-01 -1.109955534338951111e-01 2.502568066120147705e-01 -4.938374832272529602e-02 2.085428535938262939e-01 -1.819464415311813354e-01 -8.565063774585723877e-02 -1.495991498231887817e-01 -5.898917466402053833e-02 1.562439948320388794e-01 -4.676196351647377014e-02
-9.257255494594573975e-02 -2.208738960325717926e-02 3.225733637809753418e-01 7.268177717924118042e-02 -3.134347498416900635e-01 -4.107478633522987366e-02 -2.603329159319400787e-02 2.135659940540790558e-02 -8.295830339193344116e-02 -5.078641176223754883e-01 -9.501806646585464478e-02 -1.437913179397583008e-01 -1.426662802696228027e-01 9.814334660768508911e-02 2.440940588712692261e-02 3.484963998198509216e-02 1.285720169544219971e-01 2.467022538185119629e-01 1.727027893066406250e-01 -1.025298014283180237e-01 -6.705722957849502563e-02 -1.024550423026084900e-01 -3.301132619380950928e-01 3.515346720814704895e-02 -4.763434454798698425e-02 1.150819286704063416e-01 -2.715148627758026123e-01 -1.820866316556930542e-01 2.401257306337356567e-01 -4.899945110082626343e-02 -1.510879844427108765e-01 -7.760339230298995972e-02
-3.186278343200683594e-01 -6.940043717622756958e-02 -1.021292731165885925e-01 -3.750908002257347107e-02 -1.709923595190048218e-01 1.647998541593551636e-01 1.972887516021728516e-01 -2.539099007844924927e-02 -1.255165226757526398e-02 -4.295097887516021729e-01 -2.217339873313903809e-01 -1.124180406332015991e-01 -1.293009221553802490e-01 1.473698019981384277e-01 2.306226193904876709e-01 -9.048927575349807739e-02 1.176720559597015381e-01 -1.736959815025329590e-01 -1.620998829603195190e-01 -9.035918861627578735e-02 1.414117217063903809e-01 2.711813747882843018e-01 -5.716810375452041626e-02 -3.293140828609466553e-01 -3.641292452812194824e-02 4.996579140424728394e-02 1.388525869697332382e-02 -7.023070752620697021e-02 -1.422562543302774429e-02 -3.828144669532775879e-01 1.079592853784561157e-03 1.404191646724939346e-02
3.832996636629104614e-02 -7.504525780677795410e-02 2.933271043002605438e-02 4.099799990653991699e-01 -2.793412283062934875e-02 6.116823852062225342e-02 1.576625257730484009e-01 -3.096441626548767090e-01 9.464011341333389282e-02 -2.190916538238525391e-01 -2.435062974691390991e-01 -1.756555140018463135e-01 -6.566997617483139038e-02 1.307209488004446030e-02 -1.999833434820175171e-02 -3.371038287878036499e-02 4.492954537272453308e-02 1.239609271287918091e-01 -2.451564669609069824e-01 -9.356669336557388306e-02 1.064349859952926636e-01 2.624156773090362549e-01 -7.847921550273895264e-02 -3.168483376502990723e-01 1.482733245939016342e-02 -1.979712992906570435e-01 -1.771691590547561646e-01 -1.617670208215713501e-01 -1.941783875226974487e-01 -3.440652191638946533e-01 -1.174276396632194519e-01 7.575790584087371826e-02
-2.391790971159934998e-02 -2.661975659430027008e-02 1.167897731065750122e-01 -6.430480629205703735e-02 2.826905548572540283e-01 -1.229698359966278076e-01 2.996402978897094727e-01 1.920082233846187592e-02 -8.749575912952423096e-02 -3.730205595493316650e-01 -1.822243779897689819e-01 -2.030802331864833832e-02 -1.480223834514617920e-01 7.164338231086730957e-02 -1.584763228893280029e-01 -2.846545875072479248e-01 3.144037723541259766e-01 1.293427776545286179e-02 5.596505105495452881e-02 -2.018802314996719360e-01 1.858217455446720123e-02 2.247403375804424286e-02 2.890798449516296387e-02 -1.538440287113189697e-01 -9.083117544651031494e-02 3.402199745178222656e-01 3.555914387106895447e-02 -4.145867824554443359e-01 3.147773444652557373e-02 7.093008607625961304e-02 -9.585297107696533203e-02 3.919814527034759521e-02
5.548188090324401855e-02 -2.549935281276702881e-01 -3.453068807721138000e-02 3.866847753524780273e-01 -9.834471344947814941e-02 -1.577137969434261322e-02 2.975456789135932922e-02 -5.605573952198028564e-02 -1.013800427317619324e-01 -1.341075450181961060e-01 -2.266333103179931641e-01 1.747813634574413300e-02 1.250798851251602173e-01 2.777508795261383057e-01 -1.162331923842430115e-01 7.337293773889541626e-02 4.137015640735626221e-01 1.769214123487472534e-01 -1.023645326495170593e-02 -2.471017539501190186e-01 -4.893569275736808777e-02 3.057834208011627197e-01 7.205084897577762604e-03 4.113145545125007629e-02 2.604181133210659027e-02 1.161333471536636353e-01 5.480265244841575623e-02 -2.646894007921218872e-02 3.122924566268920898e-01 2.746094018220901489e-02 -1.348098814487457275e-01 2.829131186008453369e-01
-1.964525878429412842e-01 -1.908504664897918701e-01 6.681984663009643555e-02 -1.268597692251205444e-02 -2.377495169639587402e-01 -2.002015151083469391e-02 1.456224825233221054e-03 -6.969653815031051636e-02 -2.980916500091552734e-01 -2.486721575260162354e-01 -1.621755957603454590e-01 -1.658021211624145508e-01 -4.415871202945709229e-01 1.122334375977516174e-01 -3.182685747742652893e-02 -4.246308933943510056e-03 1.888287365436553955e-01 1.106059625744819641e-01 -2.746416032314300537e-01 -3.897972404956817627e-02 3.071761429309844971e-01 -3.409848362207412720e-02 1.680802670307457447e-03 -1.424517333507537842e-01 6.382159143686294556e-02 3.136024773120880127e-01 1.358896791934967041e-01 -2.610197067260742188e-01 -6.603489071130752563e-02 7.531475275754928589e-02 -2.020621672272682190e-03 7.583279907703399658e-02
-2.262528687715530396e-01 -1.798297911882400513e-01 3.389729931950569153e-02 -1.115974709391593933e-01 9.378607571125030518e-02 -3.241527974605560303e-01 -9.133394807577133179e-02 -5.233035609126091003e-02 4.963023960590362549e-02 -2.805298864841461182e-01 -1.238384395837783813e-01 -3.051930479705333710e-02 -2.262886911630630493e-01 5.469710007309913635e-02 2.329512387514114380e-01 2.680588662624359131e-01 1.090493202209472656e-01 -1.987640745937824249e-02 1.319530606269836426e-01 7.953388988971710205e-02 -1.299861520528793335e-01 3.273018002510070801e-01 -3.653950616717338562e-02 -2.200107723474502563e-01 -1.879277080297470093e-01 2.942256927490234375e-01 -2.295974344015121460e-01 -9.705958515405654907e-02 9.283061325550079346e-02 -6.232241168618202209e-02 -1.229387894272804260e-01 -2.806163132190704346e-01
-2.404263764619827271e-01 -1.020161584019660950e-01 -7.461760193109512329e-02 3.685298934578895569e-02 -8.081239461898803711e-02 -3.695402741432189941e-01 2.976280450820922852e-02 1.335617303848266602e-01 -1.030481532216072083e-01 -1.890071928501129150e-01 -7.784343510866165161e-02 -9.392929077148437500e-02 -3.650151938199996948e-02 2.059987485408782959e-01 3.261444866657257080e-01 -1.717648953199386597e-01 -3.155796974897384644e-02 6.853556632995605469e-02 -3.653651177883148193e-01 -5.376688390970230103e-02 8.988206833600997925e-02 2.558808922767639160e-01 -3.843546286225318909e-02 -3.442151844501495361e-01 -3.114766776561737061e-01 3.457250073552131653e-02 -6.626911461353302002e-02 -1.607101857662200928e-01 1.379115283489227295e-01 -1.105879619717597961e-01 -8.401039987802505493e-02 -1.408910900354385376e-01
-2.750794291496276855e-01 -1.254583001136779785e-01 1.320617049932479858e-01 3.552339673042297363e-01 -1.025024279952049255e-01 -1.914547057822346687e-03 -1.255506277084350586e-01 1.580409109592437744e-01 -4.029258713126182556e-02 -4.296769499778747559e-01 -1.056640520691871643e-01 2.392903156578540802e-02 -2.004046365618705750e-02 -5.004100874066352844e-02 1.913145333528518677e-01 1.137968003749847412e-01 3.354322314262390137e-01 -8.351941406726837158e-02 -4.162111505866050720e-02 -1.458375453948974609e-01 1.184251233935356140e-01 -1.202792078256607056e-01 -8.472564071416854858e-02 -2.825355157256126404e-02 7.230582088232040405e-02 1.871251501142978668e-02 -2.088302671909332275e-01 -4.581116735935211182e-01 8.501561731100082397e-02 -3.999988362193107605e-02 6.557665765285491943e-02 1.101253926753997803e-01
3.897324949502944946e-02 -7.392007857561111450e-02 -7.909133285284042358e-02 3.752188086509704590e-01 -9.390795230865478516e-02 -6.005293503403663635e-02 1.594186723232269287e-01 -2.180732786655426025e-01 -1.186369657516479492e-01 -1.906377077102661133e-01 -2.499210983514785767e-01 -1.084153354167938232e-01 -5.311509221792221069e-02 2.213856875896453857e-01 -1.882427185773849487e-01 1.162911579012870789e-01 1.471522003412246704e-01 7.646566629409790039e-02 2.946652173995971680e-01 -1.764280498027801514e-01 -8.905319869518280029e-02 3.267721533775329590e-01 -4.883819445967674255e-02 -1.068535819649696350e-01 8.312125504016876221e-02 1.564909964799880981e-01 8.210940659046173096e-02 -7.530364394187927246e-02 6.496372073888778687e-02 -2.837471961975097656e-01 5.163791403174400330e-02 3.605195581912994385e-01
-1.190149039030075073e-01 -1.148377284407615662e-01 1.460835933685302734e-01 2.144633531570434570e-01 -2.667740583419799805e-01 1.146786287426948547e-01 1.354594063013792038e-02 -4.385920986533164978e-02 -1.609428673982620239e-01 -2.596807181835174561e-01 -1.643534302711486816e-01 -1.206038072705268860e-01 -1.388260573148727417e-01 1.525768786668777466e-01 -9.903838485479354858e-02 1.501372009515762329e-01 3.986482694745063782e-02 2.932657115161418915e-02 -3.406737148761749268e-01 2.626858651638031006e-01 -5.719255656003952026e-03 2.323654294013977051e-01 -1.300710160285234451e-02 -3.823528587818145752e-01 -1.381272971630096436e-01 1.570884436368942261e-01 -2.603279240429401398e-02 9.791109710931777954e-02 -3.198545277118682861e-01 -1.966059207916259766e-01 -1.434845775365829468e-01 7.496669888496398926e-02
-2.280156165361404419e-01 -2.962905466556549072e-01 -1.642850339412689209e-01 1.760343015193939209e-01 -1.118313446640968323e-01 -2.111206948757171631e-01 3.040983378887176514e-01 -3.229888901114463806e-02 -6.092829257249832153e-02 -1.956248581409454346e-01 -1.917049735784530640e-01 -3.357755839824676514e-01 1.741342246532440186e-01 1.344908028841018677e-01 -6.207915395498275757e-02 -3.242889186367392540e-03 1.300560086965560913e-01 -6.604662537574768066e-02 1.438794136047363281e-01 6.006388738751411438e-02 -4.684064537286758423e-02 -6.874947994947433472e-02 9.333869814872741699e-02 -1.628259271383285522e-01 1.020956039428710938e-01 8.907516300678253174e-02 -3.639395236968994141e-01 -2.468451485037803650e-02 2.172779291868209839e-02 -2.003475874662399292e-01 -2.808828949928283691e-01 2.218948900699615479e-01
1.485233008861541748e-01 -1.402370482683181763e-01 -6.472952663898468018e-02 -3.500605002045631409e-02 1.188661996275186539e-02 -2.668173909187316895e-01 2.519220709800720215e-01 -1.055212169885635376e-01 1.866967082023620605e-01 -2.828895151615142822e-01 -2.068015374243259430e-02 6.687574833631515503e-02 -7.711579650640487671e-02 1.649096459150314331e-01 4.272518679499626160e-02 -2.056194990873336792e-01 2.652301192283630371e-01 1.265280842781066895e-01 4.375680163502693176e-02 4.799887537956237793e-02 -6.171163544058799744e-02 4.002101421356201172e-01 1.038954183459281921e-01 7.945851981639862061e-02 -2.033296674489974976e-01 1.906005591154098511e-01 -2.223647236824035645e-01 -2.472955137491226196e-01 -1.861197054386138916e-01 -3.046538531780242920e-01 5.805796384811401367e-02 1.383490711450576782e-01
-2.412311360239982605e-02 -3.735902607440948486e-01 1.539637446403503418e-01 3.638241291046142578e-01 -1.930580586194992065e-01 -1.261326223611831665e-01 2.405403405427932739e-01 -2.833394706249237061e-01 1.164892464876174927e-01 -1.219953317195177078e-02 1.025637909770011902e-01 -1.699914038181304932e-01 5.508876591920852661e-02 1.580754071474075317e-01 2.072963416576385498e-01 -6.241673603653907776e-02 1.446584910154342651e-01 -1.870739273726940155e-02 -3.141825795173645020e-01 -1.644260995090007782e-02 4.940443858504295349e-02 2.193394303321838379e-01 -3.699208050966262817e-02 -3.410014808177947998e-01 -1.657273620367050171e-02 4.789136350154876709e-02 -1.485257595777511597e-01 -1.452113687992095947e-01 -4.281763359904289246e-02 -7.642129808664321899e-02 1.957082301378250122e-01 6.542701274156570435e-02
-3.084883689880371094e-01 -9.155550599098205566e-02 1.905671134591102600e-02 -4.536204785108566284e-02 -1.067837551236152649e-01 1.857753545045852661e-01 3.769788146018981934e-02 6.661470979452133179e-02 -4.988758359104394913e-03 -2.066843062639236450e-01 -2.029900252819061279e-01 -1.356663256883621216e-01 -3.229649662971496582e-01 5.886834487318992615e-02 1.338543891906738281e-01 3.271705806255340576e-01 2.192863523960113525e-01 -8.497245609760284424e-02 -1.253719031810760498e-01 8.949147909879684448e-02 -5.427642166614532471e-02 2.161978781223297119e-01 2.276849150657653809e-01 -2.526804506778717041e-01 -2.668057084083557129e-01 1.209428831934928894e-01 -2.449600845575332642e-01 -9.657708555459976196e-02 -2.327793464064598083e-02 -2.162599265575408936e-01 1.209332272410392761e-01 2.137419730424880981e-01
7.152786105871200562e-02 9.397949278354644775e-02 -1.219223812222480774e-01 4.586301445960998535e-01 -9.501533955335617065e-02 -2.510960996150970459e-01 2.551939524710178375e-02 -1.416286230087280273e-01 -5.120608583092689514e-02 -1.854136139154434204e-01 -1.753271967172622681e-01 -2.288267165422439575e-01 -6.257716566324234009e-02 4.052563384175300598e-02 1.422452777624130249e-01 -4.162247851490974426e-02 1.860606819391250610e-01 6.334955990314483643e-02 -2.764215767383575439e-01 -1.069489791989326477e-01 1.874527782201766968e-01 1.135879531502723694e-01 -2.722843587398529053e-01 -1.202472448348999023e-01 -2.363478951156139374e-02 1.693969070911407471e-01 -4.575820863246917725e-01 -9.380167722702026367e-02 -2.431770972907543182e-02 9.678284637629985809e-03 6.495361030101776123e-02 7.054265588521957397e-02
-1.318642199039459229e-01 -1.630646884441375732e-01 2.096011340618133545e-01 3.201079964637756348e-01 -2.363988384604454041e-02 -3.472238779067993164e-01 1.745762526988983154e-01 1.459531188011169434e-01 1.496181190013885498e-01 -5.300718173384666443e-02 -2.686101496219635010e-01 -1.132853552699089050e-01 -7.664677500724792480e-02 1.678038835525512695e-01 1.767525374889373779e-01 -1.407422423362731934e-01 1.810752600431442261e-01 1.894330978393554688e-01 -5.590747296810150146e-02 -2.215703725814819336e-01 1.521090567111968994e-01 4.668380320072174072e-02 1.528527438640594482e-01 -2.657251954078674316e-01 -5.454535037279129028e-02 1.202092394232749939e-01 1.105068549513816833e-01 7.581556588411331177e-02 -1.392087042331695557e-01 5.678217113018035889e-02 -6.762605160474777222e-02 3.724381923675537109e-01
-1.372986584901809692e-01 -3.725878428667783737e-03 2.333020567893981934e-01 1.720194220542907715e-01 -5.250236019492149353e-02 -1.466944366693496704e-01 4.159798622131347656e-01 -1.276782751083374023e-01 6.491954624652862549e-02 -2.781219184398651123e-01 -2.576582729816436768e-01 1.561904791742563248e-02 -1.725519746541976929e-01 -1.530782580375671387e-01 1.493649184703826904e-01 4.013323411345481873e-02 2.234123796224594116e-01 -2.089752852916717529e-01 2.177430689334869385e-01 1.072257310152053833e-01 -7.961909472942352295e-02 -8.906807750463485718e-02 6.900122016668319702e-02 -7.464726269245147705e-02 -5.144147947430610657e-02 4.087736904621124268e-01 -2.679032646119594574e-02 -1.246845424175262451e-01 -6.381615251302719116e-02 -2.601607739925384521e-01 -5.929268896579742432e-02 -1.406962424516677856e-01
-4.534780383110046387e-01 -2.119250744581222534e-01 3.786514326930046082e-02 6.987708061933517456e-02 -1.299259662628173828e-01 4.999263212084770203e-02 1.562760397791862488e-02 -1.600292623043060303e-01 2.507919967174530029e-01 -3.400423824787139893e-01 -7.858864217996597290e-02 -1.976135671138763428e-01 -5.368148908019065857e-02 1.869228184223175049e-01 1.469832807779312134e-01 -1.689795106649398804e-01 1.667011678218841553e-01 -6.503242254257202148e-02 -1.283402182161808014e-02 -1.332526057958602905e-01 1.306182444095611572e-01 1.986702829599380493e-01 2.543371915817260742e-01 -3.415296226739883423e-02 1.623099148273468018e-01 1.521423310041427612e-01 -2.392916381359100342e-01 -1.169160529971122742e-01 -2.317794710397720337e-01 -6.878080964088439941e-02 -1.864401549100875854e-01 -1.428828574717044830e-02
-8.159267157316207886e-02 -4.225330427289009094e-02 -4.106870293617248535e-02 1.313682496547698975e-01 -7.298574596643447876e-02 -2.025909125804901123e-01 7.281548529863357544e-02 -1.204612255096435547e-01 7.618537545204162598e-02 -1.001529991626739502e-01 -2.676280140876770020e-01 -2.838255651295185089e-02 -5.948663130402565002e-02 4.032208919525146484e-01 1.433168947696685791e-01 3.840235620737075806e-02 3.844141364097595215e-01 -4.505715146660804749e-02 -1.061030179262161255e-01 1.192995905876159668e-01 -3.890858292579650879e-01 2.800869047641754150e-01 2.145132608711719513e-02 2.525629475712776184e-03 -1.628689467906951904e-01 2.761989831924438477e-01 -5.806076526641845703e-02 -7.615344226360321045e-02 1.444493979215621948e-01 6.960209459066390991e-02 -2.267889976501464844e-01 -1.878858059644699097e-01
-1.584499776363372803e-01 -7.956679910421371460e-02 -1.134199723601341248e-01 2.086613327264785767e-01 9.316829964518547058e-03 -1.310001909732818604e-01 6.691525876522064209e-02 -9.228423982858657837e-02 8.697164058685302734e-02 -1.827711611986160278e-01 7.105331867933273315e-02 -2.130386792123317719e-02 1.232788562774658203e-01 3.477599322795867920e-01 -2.855249047279357910e-01 -1.133097782731056213e-01 -8.035763353109359741e-02 2.168188691139221191e-01 -1.629868596792221069e-01 -2.178363688290119171e-02 -1.755499988794326782e-01 4.244298860430717468e-02 1.099596023559570312e-01 -1.632214188575744629e-01 -9.066230058670043945e-02 1.257219165563583374e-01 -4.292004704475402832e-01 -3.581862151622772217e-01 3.793430328369140625e-02 6.230472400784492493e-02 -2.233003526926040649e-01 2.477270364761352539e-01
-1.628739982843399048e-01 8.459477871656417847e-02 -1.066221371293067932e-01 -1.170031204819679260e-01 -1.276474446058273315e-01 -4.592488110065460205e-01 1.252754926681518555e-01 -7.691785693168640137e-02 -8.595196157693862915e-02 -2.994326353073120117e-01 -5.576036125421524048e-02 -6.722248345613479614e-02 -1.020838320255279541e-01 2.247640490531921387e-01 -1.007297541946172714e-02 -1.002698168158531189e-01 3.010659106075763702e-02 1.504018902778625488e-02 -2.385968714952468872e-01 -7.594678550958633423e-02 -1.408545821905136108e-01 2.167042940855026245e-01 2.760185599327087402e-01 -1.008087769150733948e-01 1.541720051318407059e-02 2.443769425153732300e-01 -2.595074772834777832e-01 -3.259257972240447998e-01 4.675568267703056335e-02 -1.670705713331699371e-02 -1.482023741118609905e-03 2.523834109306335449e-01
1.094501838088035583e-01 -2.728333473205566406e-01 3.308196365833282471e-02 6.983090937137603760e-02 -7.920784503221511841e-02 -2.262474298477172852e-01 -3.075328655540943146e-02 -8.404566347599029541e-02 3.533640131354331970e-02 -2.661650180816650391e-01 -2.738212049007415771e-01 3.300540149211883545e-02 -8.843657374382019043e-02 1.946827322244644165e-01 -1.551614403724670410e-01 1.842349208891391754e-02 1.264678835868835449e-01 -1.447885781526565552e-01 1.193788573145866394e-01 -2.315299957990646362e-01 -1.653872877359390259e-01 2.580516226589679718e-02 -1.294981390237808228e-01 -2.102490663528442383e-01 -8.690510690212249756e-02 6.787613034248352051e-02 1.538635343313217163e-01 -2.833565175533294678e-01 -2.301248311996459961e-01 -4.475974738597869873e-01 -1.376904845237731934e-01 -2.040857374668121338e-01
-3.170654922723770142e-02 -3.565032482147216797e-01 2.218955382704734802e-02 3.233805671334266663e-02 -1.118064858019351959e-03 3.609224408864974976e-02 4.203797131776809692e-02 -3.354818820953369141e-01 -3.528555110096931458e-02 -1.920826137065887451e-01 -7.356183975934982300e-02 -3.275150060653686523e-02 -2.792026475071907043e-02 1.480071991682052612e-01 -1.273324489593505859e-01 3.383857384324073792e-02 3.001710772514343262e-01 -1.722261756658554077e-01 -1.508641093969345093e-01 1.714392751455307007e-02 2.200463563203811646e-01 1.019088458269834518e-02 2.020694762468338013e-01 -1.567358374595642090e-01 -5.580724030733108521e-02 -1.689926683902740479e-01 -3.541858792304992676e-01 -2.349451482295989990e-01 -2.960503995418548584e-01 -3.074836134910583496e-01 -1.576558314263820648e-02 1.362818777561187744e-01
-1.379992663860321045e-01 5.969890952110290527e-02 3.119195252656936646e-02 2.010556906461715698e-01 -6.603344529867172241e-02 -5.854571610689163208e-02 2.374089956283569336e-01 2.957764267921447754e-01 1.927776145748794079e-03 -1.915747374296188354e-01 -2.851703763008117676e-01 7.778345793485641479e-02 -7.001337409019470215e-02 3.770328164100646973e-01 1.552329026162624359e-02 2.164653502404689789e-02 2.212127149105072021e-01 -1.691723056137561798e-02 -3.132992237806320190e-02 1.838039793074131012e-02 -2.039068043231964111e-01 -8.099696785211563110e-02 1.766500324010848999e-01 -1.076819449663162231e-01 -8.497579395771026611e-02 2.977048158645629883e-01 -3.395598232746124268e-01 -7.559674233198165894e-02 3.091759383678436279e-01 1.954870223999023438e-01 -1.079863384366035461e-01 9.331849962472915649e-02
-1.078263148665428162e-01 1.053740270435810089e-02 1.117582395672798157e-01 1.711034625768661499e-01 -1.209618672728538513e-01 -2.015554308891296387e-01 -2.515261061489582062e-03 -2.432471141219139099e-02 6.297691911458969116e-02 -1.116618737578392029e-01 -1.328221112489700317e-01 -7.833494991064071655e-02 3.542018309235572815e-02 5.035231709480285645e-01 1.516697555780410767e-01 3.913516923785209656e-02 3.186689913272857666e-01 -3.217671811580657959e-02 -1.018104031682014465e-01 -1.729376427829265594e-02 -3.264668881893157959e-01 2.469746470451354980e-01 9.050668776035308838e-02 1.017058789730072021e-01 -4.067346453666687012e-02 3.557891249656677246e-01 -1.831852048635482788e-01 -1.410386711359024048e-01 1.659791618585586548e-01 -4.600428417325019836e-02 -2.304308563470840454e-01 -8.537386357784271240e-02
-1.189311966300010681e-01 -2.536423802375793457e-01 -3.678114339709281921e-02 3.230822458863258362e-02 -3.786136806011199951e-01 -8.681694418191909790e-02 1.774769425392150879e-01 1.671041995286941528e-01 -2.215321213006973267e-01 -3.134270608425140381e-01 -3.036676049232482910e-01 -1.352119594812393188e-01 2.981521785259246826e-01 1.830104589462280273e-01 -4.217819776386022568e-03 1.040757820010185242e-01 2.159825265407562256e-01 8.502935059368610382e-03 -1.077316235750913620e-03 9.620908647775650024e-02 6.961553543806076050e-02 5.605572834610939026e-02 2.355512678623199463e-01 -1.026107743382453918e-02 6.526777148246765137e-02 6.401427835226058960e-02 -2.636655867099761963e-01 -1.064184084534645081e-01 2.172865271568298340e-01 -1.806174069643020630e-01 -6.232896819710731506e-02 1.590325236320495605e-01
-2.860593795776367188e-01 1.801048666238784790e-01 3.426135331392288208e-02 9.629458934068679810e-02 1.519890874624252319e-01 -3.133307099342346191e-01 1.542983353137969971e-01 1.017610281705856323e-01 -1.060317382216453552e-01 -4.586773812770843506e-01 -9.254354238510131836e-02 -2.475785613059997559e-01 -3.157356008887290955e-02 -4.643828794360160828e-02 -1.441120505332946777e-01 -2.048576474189758301e-01 1.207784339785575867e-01 -1.729164123535156250e-01 8.622396737337112427e-02 1.040513813495635986e-02 -4.416532069444656372e-02 -5.004564300179481506e-03 -9.355660295113921165e-04 -1.059293597936630249e-01 -2.245822846889495850e-01 2.285775989294052124e-01 -9.009464085102081299e-02 -2.485300749540328979e-01 9.111557900905609131e-02 -5.348188057541847229e-02 -3.245463073253631592e-01 9.044619649648666382e-02
-1.898149847984313965e-01 -8.436580747365951538e-02 2.315117865800857544e-01 1.291704773902893066e-01 4.629409685730934143e-02 2.413053512573242188e-01 3.037579357624053955e-01 -2.630258500576019287e-01 -3.844744339585304260e-02 -1.742836534976959229e-01 -2.112476825714111328e-01 -4.481952786445617676e-01 -1.546701509505510330e-02 -6.836306303739547729e-02 1.023937687277793884e-01 1.411929428577423096e-01 1.562727540731430054e-01 1.162926182150840759e-01 -1.639071106910705566e-01 8.916702121496200562e-02 8.846159279346466064e-02 2.419993728399276733e-01 6.900040060281753540e-02 -2.065258622169494629e-01 -1.558046936988830566e-01 -1.278094500303268433e-01 -1.613004803657531738e-01 -7.091790437698364258e-02 -1.101281121373176575e-01 -1.464574337005615234e-01 -1.112927570939064026e-01 2.187930941581726074e-01
-1.483295559883117676e-01 1.487007141113281250e-01 2.215174287557601929e-01 8.534847944974899292e-02 -2.348228245973587036e-01 -7.508317381143569946e-02 -1.916677691042423248e-02 -1.886534318327903748e-02 -1.495544463396072388e-01 -3.708328306674957275e-01 -2.341946959495544434e-01 7.335560023784637451e-02 -4.169180989265441895e-02 9.491824358701705933e-02 -5.708686541765928268e-03 1.125368326902389526e-01 7.335866242647171021e-02 2.049885690212249756e-01 7.385943830013275146e-02 -3.640719950199127197e-01 1.088704466819763184e-01 1.283838152885437012e-01 -3.175190836191177368e-02 -2.196183204650878906e-01 -2.310865521430969238e-01 2.174287438392639160e-01 -1.007192954421043396e-01 -4.261397719383239746e-01 -1.691787689924240112e-01 1.919242925941944122e-02 -7.468717545270919800e-02 -6.714396178722381592e-02
-1.369751095771789551e-01 -3.674614727497100830e-01 5.193287134170532227e-01 2.959398552775382996e-02 -2.349824011325836182e-01 -1.120315119624137878e-02 3.253225386142730713e-01 1.687344610691070557e-01 -1.896318793296813965e-01 -9.887587279081344604e-02 8.528330363333225250e-03 -1.182477399706840515e-01 -1.687583029270172119e-01 2.248617559671401978e-01 -1.962656527757644653e-01 -9.884032607078552246e-02 4.552324488759040833e-02 1.128486618399620056e-01 1.297194808721542358e-01 6.235921755433082581e-02 9.232997149229049683e-02 1.162966117262840271e-01 -1.586142368614673615e-02 -2.128299474716186523e-01 -1.865686625242233276e-01 7.855278253555297852e-02 -1.943102777004241943e-01 -9.410145878791809082e-02 1.904299482703208923e-02 8.599091321229934692e-02 -1.861259527504444122e-02 -6.741149816662073135e-03
-2.206144034862518311e-01 -3.326472043991088867e-01 -1.056791245937347412e-01 -5.118904635310173035e-02 -1.760225445032119751e-01 -3.279176652431488037e-01 8.111595362424850464e-02 -4.338724073022603989e-03 6.537273526191711426e-02 -3.270001113414764404e-01 -3.711600303649902344e-01 -1.831685379147529602e-02 8.958471938967704773e-03 1.205687504261732101e-02 3.318741545081138611e-02 -7.636082917451858521e-02 1.325231939554214478e-01 -3.658919632434844971e-01 2.421925067901611328e-01 1.105291023850440979e-01 3.193348646163940430e-01 8.026722818613052368e-03 1.259656548500061035e-01 -9.974891692399978638e-02 -4.463812708854675293e-02 -1.031053811311721802e-02 -1.738971769809722900e-01 -9.016864746809005737e-02 -1.025244519114494324e-01 4.810171946883201599e-02 -9.073668159544467926e-03 1.475526839494705200e-01
3.261956572532653809e-02 -2.374092191457748413e-01 -2.033959329128265381e-01 -5.391289293766021729e-02 -1.550932824611663818e-01 -9.215448051691055298e-02 7.892001420259475708e-02 -5.586531758308410645e-02 -1.964985132217407227e-01 -2.446960061788558960e-01 -4.659400284290313721e-01 -2.619320452213287354e-01 -1.551716327667236328e-01 -1.651099175214767456e-01 2.166961878538131714e-01 -4.649022594094276428e-02 1.872038394212722778e-01 6.564944982528686523e-02 -9.412298910319805145e-03 3.288263380527496338e-01 3.038430213928222656e-02 2.067817449569702148e-01 -1.173565015196800232e-01 -1.319795399904251099e-01 -3.096574509982019663e-04 2.251640260219573975e-01 1.170721128582954407e-01 -2.512308955192565918e-01 -8.773405104875564575e-02 -9.096678346395492554e-03 -2.186078950762748718e-02 -1.162893921136856079e-01
-3.950123190879821777e-01 -9.398154914379119873e-02 -7.394219189882278442e-02 1.158905550837516785e-01 -6.129228696227073669e-02 -3.290103515610098839e-03 -2.494570016860961914e-01 5.862912908196449280e-02 2.100244164466857910e-02 -2.130263894796371460e-01 -3.168453276157379150e-02 -8.845941722393035889e-02 -1.895283162593841553e-01 2.380223721265792847e-01 2.769462466239929199e-01 1.444696784019470215e-01 1.802409738302230835e-01 1.343986690044403076e-01 2.012730985879898071e-01 -8.136317133903503418e-02 -5.092013999819755554e-02 1.291778236627578735e-01 1.443682238459587097e-02 -3.846402168273925781e-01 -2.065231800079345703e-01 2.104707658290863037e-01 -2.069963216781616211e-01 -2.331187725067138672e-01 -2.140968888998031616e-01 -5.064757168292999268e-02 1.926820143125951290e-03 6.587325036525726318e-02
-3.301643431186676025e-01 -1.299305260181427002e-01 1.465705931186676025e-01 1.390465199947357178e-01 -1.616969704627990723e-01 1.163244023919105530e-01 -2.571536414325237274e-02 -2.107227295637130737e-01 -1.647088229656219482e-01 -3.376823663711547852e-01 8.245625649578869343e-04 -4.483124986290931702e-02 -7.267035543918609619e-02 2.450336813926696777e-01 -1.501180678606033325e-01 2.757077515125274658e-01 6.611515581607818604e-02 6.529821455478668213e-02 -5.314402654767036438e-02 7.627853751182556152e-02 -1.440060883760452271e-01 1.425903439521789551e-01 2.690046839416027069e-02 -2.560117542743682861e-01 -1.437729746103286743e-01 1.742607653141021729e-01 -3.008616715669631958e-02 -8.381167799234390259e-02 -2.828721702098846436e-01 -3.787792921066284180e-01 -1.500251442193984985e-01 -1.092255115509033203e-01
-3.211583793163299561e-01 -1.275351792573928833e-01 -6.025459617376327515e-02 1.235383376479148865e-01 -2.884558141231536865e-01 -2.416265755891799927e-02 1.655599176883697510e-01 -2.588141858577728271e-01 1.132541447877883911e-01 -1.621247231960296631e-01 -4.552669078111648560e-02 -2.294653803110122681e-01 -2.209166139364242554e-01 2.808848917484283447e-01 1.955738812685012817e-01 5.324235185980796814e-02 1.235750690102577209e-01 1.469138264656066895e-01 1.233228668570518494e-01 -1.343750953674316406e-01 2.152038365602493286e-01 -5.019117519259452820e-02 5.709556117653846741e-02 -2.384111583232879639e-01 1.483952850103378296e-01 1.825528293848037720e-01 -3.366301357746124268e-01 6.399796903133392334e-02 -1.471231728792190552e-01 -1.780149787664413452e-01 -3.839269652962684631e-02 1.194562539458274841e-01
-2.206549197435379028e-01 -3.564216792583465576e-01 -1.538616418838500977e-01 1.813014596700668335e-01 -2.870001494884490967e-01 9.649389982223510742e-02 -4.043245315551757812e-02 -2.768243849277496338e-01 1.459877490997314453e-01 -1.375528573989868164e-01 -1.966156214475631714e-01 -1.477979272603988647e-01 -2.024889141321182251e-01 1.288308948278427124e-01 1.885599084198474884e-02 2.746026497334241867e-03 1.193392500281333923e-01 2.030707001686096191e-01 2.177447676658630371e-01 -1.984991505742073059e-02 -3.366674482822418213e-02 1.425370424985885620e-01 4.654173180460929871e-02 -1.426232159137725830e-01 2.245231717824935913e-01 2.250555604696273804e-01 -2.342521250247955322e-01 5.588279664516448975e-02 9.221936762332916260e-02 -3.008194863796234131e-01 -1.835998743772506714e-01 8.936038240790367126e-03
-4.210457503795623779e-01 -1.542328298091888428e-01 4.006382450461387634e-02 1.625948846340179443e-01 -2.107816785573959351e-01 6.246252730488777161e-02 -6.208410486578941345e-02 -5.790086090564727783e-02 9.317531436681747437e-02 -3.731263577938079834e-01 -1.115892902016639709e-01 -3.140381574630737305e-01 -2.369846999645233154e-01 -1.021838113665580750e-01 -4.125909879803657532e-02 1.124043315649032593e-01 5.980138853192329407e-02 -2.002676390111446381e-02 -1.051215007901191711e-01 2.016326189041137695e-01 -2.553143799304962158e-01 1.526467204093933105e-01 -4.159662127494812012e-02 -3.096963167190551758e-01 -7.055667042732238770e-02 5.441299825906753540e-02 -1.546430587768554688e-01 -1.302523165941238403e-01 -6.602058559656143188e-02 -1.172050163149833679e-01 -1.311153620481491089e-01 2.225252687931060791e-01
-1.355997323989868164e-01 1.837611757218837738e-02 1.754567027091979980e-01 -5.716226994991302490e-03 -6.661912798881530762e-02 -1.085065752267837524e-01 2.962249144911766052e-02 1.399659812450408936e-01 -2.586933597922325134e-02 -1.350106894969940186e-01 -4.065708518028259277e-01 -3.823493123054504395e-01 3.887948766350746155e-02 8.583053201436996460e-02 3.657571226358413696e-02 1.976698040962219238e-01 1.191326081752777100e-01 3.397854417562484741e-02 -2.250740528106689453e-01 1.322923153638839722e-01 5.514691397547721863e-02 3.580250442028045654e-01 1.119990050792694092e-01 -3.432295918464660645e-01 -1.668953150510787964e-01 5.285073816776275635e-02 4.746690392494201660e-02 -1.363747715950012207e-01 1.905621588230133057e-01 -2.728632688522338867e-01 1.460131704807281494e-01 -7.370976358652114868e-02
8.933784812688827515e-02 -1.392287909984588623e-01 4.640096724033355713e-01 1.512159556150436401e-01 1.798073574900627136e-02 4.360327124595642090e-02 9.831795841455459595e-02 1.356105804443359375e-01 1.170209348201751709e-01 3.623049240559339523e-03 -2.891643047332763672e-01 -1.285953223705291748e-01 -2.504955232143402100e-01 6.973040103912353516e-02 3.164424747228622437e-02 2.806600369513034821e-02 3.751833140850067139e-01 -8.625566959381103516e-02 1.733715236186981201e-01 2.978275120258331299e-01 -9.947528690099716187e-02 -4.030537605285644531e-02 2.712256275117397308e-02 -2.702569961547851562e-02 1.019975319504737854e-01 2.396025359630584717e-01 4.762859549373388290e-03 -2.680124342441558838e-01 -1.785896122455596924e-01 -1.183486804366111755e-01 -1.709009259939193726e-01 1.618677973747253418e-01
-1.390381604433059692e-01 -1.802604086697101593e-02 1.922726482152938843e-01 7.809559255838394165e-02 -1.459185685962438583e-02 -5.583719536662101746e-02 1.790364645421504974e-02 9.315826930105686188e-03 6.206496804952621460e-02 1.318398024886846542e-02 -3.726060092449188232e-01 -1.968773752450942993e-01 1.275561898946762085e-01 2.387633621692657471e-01 2.320000082254409790e-01 2.395605146884918213e-01 3.938776254653930664e-02 -9.259557723999023438e-02 -1.489316672086715698e-01 3.496520519256591797e-01 -4.917922988533973694e-02 1.396884024143218994e-01 -1.118113473057746887e-01 -3.405551910400390625e-01 -2.395821735262870789e-02 2.100089788436889648e-01 -1.497892886400222778e-01 -3.100777268409729004e-01 -2.259911149740219116e-01 8.678590506315231323e-02 -1.798809021711349487e-01 -9.070229530334472656e-02
3.878492116928100586e-02 -4.121685400605201721e-02 1.144676283001899719e-01 1.897372864186763763e-02 6.131282821297645569e-02 -1.359473913908004761e-01 -2.885805815458297729e-02 1.364557147026062012e-01 2.280795946717262268e-03 -3.366180062294006348e-01 -8.881469815969467163e-02 -3.464212417602539062e-01 1.369728296995162964e-01 1.114354282617568970e-02 -1.043525617569684982e-02 -3.055099248886108398e-01 2.976859509944915771e-01 5.569748207926750183e-02 4.665272310376167297e-02 -1.851700842380523682e-01 -1.365045607089996338e-01 3.399804234504699707e-01 -6.191627308726310730e-02 5.921188741922378540e-02 2.333108186721801758e-01 2.577199637889862061e-01 -2.583391964435577393e-01 -1.747564971446990967e-01 -6.712888926267623901e-02 -1.224005073308944702e-01 -1.487884223461151123e-01 2.420630306005477905e-01
1.387481643178034574e-05 -2.435828298330307007e-01 6.077397614717483521e-02 9.608449786901473999e-02 -1.950377821922302246e-01 1.765848994255065918e-01 1.066681370139122009e-01 3.612178936600685120e-02 9.521488845348358154e-02 -6.744159013032913208e-02 -2.116022557020187378e-01 -2.235133647918701172e-01 -2.336116135120391846e-01 2.366700321435928345e-01 1.942596733570098877e-01 1.375878751277923584e-01 3.654558360576629639e-01 -3.404489532113075256e-02 -3.269409239292144775e-01 1.658257842063903809e-01 -4.871541261672973633e-02 1.051422134041786194e-01 -1.190130561590194702e-01 -3.214381337165832520e-01 2.773839049041271210e-02 -9.040394425392150879e-02 2.351374030113220215e-01 -2.403927296400070190e-01 -4.763619601726531982e-02 -1.166077703237533569e-01 -1.763081103563308716e-01 3.525123000144958496e-02
-1.037108711898326874e-02 -2.410106733441352844e-02 1.135746538639068604e-01 -1.953410059213638306e-01 -3.812075778841972351e-02 -1.535416394472122192e-01 1.030479371547698975e-01 8.781412243843078613e-02 1.584660559892654419e-01 -5.251847580075263977e-02 -2.604185938835144043e-01 -2.580889761447906494e-01 -3.126763179898262024e-02 1.912573128938674927e-01 -1.404436826705932617e-01 -1.767815053462982178e-01 4.314649701118469238e-01 2.451077550649642944e-01 -2.796809189021587372e-02 -1.135459914803504944e-01 -1.325111538171768188e-01 2.595471143722534180e-01 -6.786892563104629517e-02 1.262251734733581543e-01 1.655984371900558472e-01 2.503171861171722412e-01 -2.093554884195327759e-01 -1.630985736846923828e-01 -7.031118869781494141e-02 -2.229443341493606567e-01 4.918311536312103271e-02 2.666614651679992676e-01
6.954491883516311646e-02 -3.324089348316192627e-01 -1.130891218781471252e-01 8.084652363322675228e-04 6.171603500843048096e-02 -9.073330461978912354e-02 1.198402568697929382e-01 -2.020869553089141846e-01 -1.896025687456130981e-01 1.123738512396812439e-01 -4.236125648021697998e-01 -1.516910493373870850e-01 -3.130114078521728516e-02 1.421271823346614838e-02 1.669199317693710327e-01 -2.422226592898368835e-02 3.202873468399047852e-01 -5.725470557808876038e-02 -1.112593561410903931e-01 5.948977172374725342e-02 -4.167753085494041443e-02 2.490414530038833618e-01 -9.430089592933654785e-02 1.625457853078842163e-01 -3.005010187625885010e-01 2.845410406589508057e-01 -1.599294692277908325e-01 -6.375120580196380615e-02 6.774011533707380295e-03 -4.820206016302108765e-02 2.187863364815711975e-02 3.152204453945159912e-01
-1.712193340063095093e-01 -4.896013438701629639e-02 -1.492400886490941048e-03 8.799814432859420776e-02 -6.228492036461830139e-02 -1.696758419275283813e-01 7.190695405006408691e-02 2.384864091873168945e-01 -1.439398229122161865e-01 -1.070484966039657593e-01 -1.446572598069906235e-02 -2.607374489307403564e-01 -3.939216583967208862e-02 3.653775751590728760e-01 1.922015547752380371e-01 -1.584859192371368408e-01 9.339728206396102905e-02 1.495638787746429443e-01 -2.498753815889358521e-01 1.444023251533508301e-01 2.412045449018478394e-01 2.472868114709854126e-01 3.222815319895744324e-02 -2.174286991357803345e-01 -3.118632435798645020e-01 4.532803595066070557e-02 -1.121648624539375305e-01 -1.771963238716125488e-01 1.040287241339683533e-01 -2.760319113731384277e-01 -2.653067559003829956e-02 -2.351665794849395752e-01
-1.981269121170043945e-01 -1.494208276271820068e-01 6.423071026802062988e-02 1.816529184579849243e-01 4.685063660144805908e-02 1.026814132928848267e-01 1.704650819301605225e-01 -4.244432598352432251e-02 -4.233184829354286194e-02 -3.500438928604125977e-01 -2.441690713167190552e-01 -4.008047282695770264e-01 -1.174279898405075073e-01 -1.753593683242797852e-01 -1.576822698116302490e-01 1.755787581205368042e-01 1.929185688495635986e-01 1.294562369585037231e-01 -2.807536721229553223e-01 9.785716980695724487e-02 -1.198748722672462463e-01 3.270165920257568359e-01 1.171734184026718140e-01 -1.829061657190322876e-01 -6.403696537017822266e-02 -9.325998835265636444e-03 -3.790112957358360291e-02 2.807240188121795654e-02 -1.117304265499114990e-01 -1.639912724494934082e-01 4.053626582026481628e-02 2.336200624704360962e-01
1.298037916421890259e-02 -3.403163254261016846e-01 1.345772594213485718e-01 -1.032908856868743896e-01 -1.486117690801620483e-01 -7.666099071502685547e-02 2.243921160697937012e-01 4.189362376928329468e-02 6.424008309841156006e-02 -2.749589681625366211e-01 -1.310166269540786743e-01 7.102297991514205933e-02 -1.547248568385839462e-02 -9.950645267963409424e-02 -3.482735753059387207e-01 -1.354242116212844849e-01 1.942656636238098145e-01 2.304122038185596466e-02 -1.533974334597587585e-02 -8.578098565340042114e-02 1.296475976705551147e-01 1.930507868528366089e-01 -1.113990992307662964e-01 -2.972295135259628296e-02 -1.250836253166198730e-01 3.431778550148010254e-01 -1.837603151798248291e-01 -2.323593050241470337e-01 2.302897870540618896e-01 1.884671598672866821e-01 -2.983796000480651855e-01 1.070495322346687317e-01
-7.683703303337097168e-02 -4.136928543448448181e-02 1.519135832786560059e-01 7.078330218791961670e-02 -1.503490805625915527e-01 -1.405086368322372437e-01 -5.334537476301193237e-02 -5.842181853950023651e-03 1.106206104159355164e-01 -2.682690024375915527e-01 1.416799426078796387e-01 -3.747363984584808350e-01 1.286510974168777466e-01 1.320233345031738281e-01 -1.169079467654228210e-01 -4.844549670815467834e-02 2.473562806844711304e-01 1.522054076194763184e-01 2.056876011192798615e-02 -2.086902409791946411e-01 8.000050671398639679e-03 3.137249350547790527e-01 3.984870016574859619e-02 8.234812319278717041e-02 4.457303881645202637e-02 4.009073078632354736e-01 -2.427023202180862427e-01 -8.831430226564407349e-02 2.407302521169185638e-02 -1.746504902839660645e-01 -5.381027609109878540e-02 3.546685278415679932e-01
-3.466701507568359375e-02 -8.322723954916000366e-02 6.457888334989547729e-02 1.066744700074195862e-01 -2.569132149219512939e-01 1.169333979487419128e-01 1.718494892120361328e-01 -1.403470188379287720e-01 -7.764650974422693253e-03 -2.740198075771331787e-01 2.379734814167022705e-02 -9.221807122230529785e-02 -4.941134452819824219e-01 1.276727765798568726e-02 -6.926599889993667603e-02 6.607461720705032349e-02 1.724698841571807861e-01 1.840732619166374207e-02 -2.174944132566452026e-01 1.925105899572372437e-01 -1.132097840309143066e-01 2.356074899435043335e-01 1.662417054176330566e-01 -3.171609640121459961e-01 -1.501717865467071533e-01 1.165489777922630310e-01 -1.955120824277400970e-02 -2.684859335422515869e-01 -2.205305546522140503e-01 -7.761219888925552368e-02 -1.842865794897079468e-01 3.869418054819107056e-02
-1.053696796298027039e-01 -2.922663092613220215e-01 2.802315354347229004e-01 -9.466409683227539062e-02 -3.906517475843429565e-02 -3.278234302997589111e-01 2.720400989055633545e-01 2.424383759498596191e-01 -1.095161736011505127e-01 -7.306266576051712036e-02 -1.203298270702362061e-01 1.761926524341106415e-02 -6.433194503188133240e-04 -4.327982664108276367e-02 -3.343272022902965546e-03 -1.261241501197218895e-03 1.815863996744155884e-01 1.775915622711181641e-01 -3.517769649624824524e-02 6.261317431926727295e-02 5.744119733572006226e-02 2.451536059379577637e-01 1.822681427001953125e-01 -3.346128761768341064e-01 -2.409463524818420410e-01 3.669050931930541992e-01 3.351789340376853943e-02 1.493310369551181793e-02 1.830935627222061157e-01 1.014774385839700699e-02 -1.389189809560775757e-01 1.224704161286354065e-01
-2.104031294584274292e-01 -1.163517609238624573e-01 -1.557419747114181519e-01 1.972058117389678955e-01 -9.993225336074829102e-02 9.616008400917053223e-02 3.797683119773864746e-02 4.516322910785675049e-02 -1.152878627181053162e-02 -4.923512339591979980e-01 -3.304856717586517334e-01 -1.516406517475843430e-02 -7.009611278772354126e-02 1.677579730749130249e-01 7.868266850709915161e-02 2.029934823513031006e-01 1.631865054368972778e-01 -1.091806069016456604e-01 1.518990546464920044e-01 -1.967230886220932007e-01 1.411913782358169556e-01 1.338279843330383301e-01 6.274759024381637573e-02 -3.079352974891662598e-01 -1.085564792156219482e-01 1.305360645055770874e-01 1.730241328477859497e-01 5.319118127226829529e-02 1.687935739755630493e-01 -3.052925467491149902e-01 3.484274446964263916e-02 4.955259710550308228e-02
-1.786768436431884766e-01 1.516334153711795807e-02 -1.349516659975051880e-01 -4.688383266329765320e-02 -5.618691444396972656e-02 -1.236974745988845825e-01 1.360271573066711426e-01 2.002734690904617310e-02 9.365102648735046387e-02 -3.174850940704345703e-01 -3.124759197235107422e-01 -1.197241544723510742e-01 2.718343399465084076e-02 1.701415181159973145e-01 2.438642680644989014e-01 -7.240447402000427246e-02 2.025936841964721680e-01 -3.329091146588325500e-02 8.414389193058013916e-02 -4.643569514155387878e-02 1.985819339752197266e-01 3.509508967399597168e-01 6.969287060201168060e-04 -1.769988387823104858e-01 2.410228550434112549e-02 -1.250426173210144043e-01 2.329348772764205933e-02 -3.348852694034576416e-01 5.576518923044204712e-02 -1.769641190767288208e-01 -4.291938245296478271e-01 -3.564214333891868591e-02
-1.954350434243679047e-02 -5.501809716224670410e-02 -9.411983937025070190e-02 1.096277013421058655e-01 1.044434458017349243e-01 -2.117949873208999634e-01 3.101506829261779785e-01 9.077768772840499878e-02 4.577132165431976318e-01 -3.246459960937500000e-01 -4.626417905092239380e-02 5.093865469098091125e-02 2.253430709242820740e-02 6.190821155905723572e-02 5.211088806390762329e-02 -1.616311259567737579e-02 1.208525300025939941e-01 -1.524576693773269653e-01 -3.353423774242401123e-01 1.683604270219802856e-01 -2.615056633949279785e-01 2.677608653903007507e-02 3.317259624600410461e-02 -2.112474739551544189e-01 -2.125664055347442627e-01 2.730820178985595703e-01 -1.670603752136230469e-01 -1.717164665460586548e-01 -6.148475036025047302e-02 5.472895875573158264e-02 -1.052112504839897156e-01 9.516411460936069489e-03
-2.469611018896102905e-01 -2.679010331630706787e-01 1.894525736570358276e-01 9.822057187557220459e-02 -7.028903812170028687e-02 -2.747756801545619965e-02 -3.386517241597175598e-02 -5.999724939465522766e-02 4.367499146610498428e-03 -3.452850878238677979e-01 -5.809875577688217163e-02 1.490961015224456787e-01 -1.410280764102935791e-01 2.310303747653961182e-01 -2.370569556951522827e-01 -1.216689646244049072e-01 9.826941043138504028e-02 -1.685963273048400879e-01 -4.201707243919372559e-02 9.958716481924057007e-02 2.249041199684143066e-01 2.637286484241485596e-01 1.086653023958206177e-01 -9.250075370073318481e-02 2.751832306385040283e-01 2.748928666114807129e-01 -2.249502539634704590e-01 3.269585967063903809e-02 -2.732200026512145996e-01 -1.312069296836853027e-01 -1.908210813999176025e-01 2.537444233894348145e-02
1.444433480501174927e-01 -2.295256555080413818e-01 2.457096129655838013e-01 3.460368216037750244e-01 -3.360016644001007080e-01 -1.829358399845659733e-03 2.715469300746917725e-01 -2.717398479580879211e-02 1.280182739719748497e-03 -2.341493964195251465e-01 -2.126903831958770752e-01 1.566977798938751221e-01 -1.468043625354766846e-01 1.470658332109451294e-01 3.100171685218811035e-02 2.848725020885467529e-01 1.696225851774215698e-01 -1.151617337018251419e-02 -1.588106006383895874e-01 -6.765574216842651367e-02 2.254856079816818237e-01 2.822799086570739746e-01 1.228181123733520508e-01 -2.359536439180374146e-01 -1.152723804116249084e-01 6.910627242177724838e-03 5.920102074742317200e-02 1.601806469261646271e-02 4.297940433025360107e-02 -3.024091199040412903e-02 -1.351288706064224243e-01 1.046199426054954529e-01
-1.338856816291809082e-01 -3.256569430232048035e-02 3.855309262871742249e-02 1.334488838911056519e-01 -2.804835513234138489e-02 -1.504340860992670059e-02 4.303795695304870605e-01 1.546636819839477539e-01 -9.744511544704437256e-02 -1.516747772693634033e-01 -3.045970760285854340e-02 -1.202572286128997803e-01 -2.780504822731018066e-01 -1.667692959308624268e-01 2.327797561883926392e-01 -1.097431331872940063e-01 2.891826033592224121e-01 -9.480684250593185425e-02 -1.586616784334182739e-01 1.360951215028762817e-01 -9.856472909450531006e-02 1.704399101436138153e-02 -2.930868864059448242e-01 1.831714510917663574e-01 -8.796337991952896118e-02 1.946919858455657959e-01 -2.356431037187576294e-01 -1.932855695486068726e-01 -2.608072161674499512e-01 -1.969719529151916504e-01 -1.067604646086692810e-01 9.900017827749252319e-02
-1.472080647945404053e-01 -3.117896318435668945e-01 6.039028242230415344e-02 5.580708011984825134e-02 -1.312684863805770874e-01 -2.257970534265041351e-02 1.644259691238403320e-01 7.734498381614685059e-02 -2.079835683107376099e-01 -3.234455585479736328e-01 -3.228819072246551514e-01 -3.007485866546630859e-01 1.787801235914230347e-01 3.207612931728363037e-01 -3.180440142750740051e-02 3.257109597325325012e-02 8.671536296606063843e-02 -1.308849006891250610e-01 6.643772125244140625e-02 8.206970989704132080e-02 -2.421676553785800934e-02 -5.616443604230880737e-02 1.953430324792861938e-01 -1.133156791329383850e-01 1.387259960174560547e-01 1.453688293695449829e-01 -1.723129004240036011e-01 6.358655635267496109e-03 2.398187965154647827e-01 -2.954944074153900146e-01 -2.395269088447093964e-02 1.950489878654479980e-01
-3.883723169565200806e-02 -4.490254446864128113e-03 -2.139536291360855103e-01 -1.248900406062602997e-02 -3.082933276891708374e-02 -4.652196466922760010e-01 2.595763802528381348e-01 -2.151502855122089386e-02 -5.727928131818771362e-02 -3.012239933013916016e-01 4.000879079103469849e-02 -1.593961417675018311e-01 -7.356088608503341675e-02 8.674664050340652466e-02 -1.008914485573768616e-01 -1.093796640634536743e-01 3.101443499326705933e-02 3.886494785547256470e-02 -3.138186335563659668e-01 -1.434677094221115112e-01 -5.752859637141227722e-02 2.057500481605529785e-01 4.272007383406162262e-03 4.389446228742599487e-02 -8.088756352663040161e-02 3.765878081321716309e-01 -1.721877455711364746e-01 -2.876456975936889648e-01 2.869769558310508728e-02 4.498205706477165222e-02 -1.823361217975616455e-01 2.127084434032440186e-01
2.347604334354400635e-01 1.131390631198883057e-01 -7.312995940446853638e-02 -1.111588105559349060e-01 -4.205839242786169052e-03 -1.538652032613754272e-01 1.125917062163352966e-01 4.053595662117004395e-02 -2.893061339855194092e-01 -3.671043813228607178e-01 -2.188819199800491333e-01 -1.598476469516754150e-01 9.354028850793838501e-02 1.250878274440765381e-01 1.983750164508819580e-01 1.380659174174070358e-02 1.230181679129600525e-01 -1.485680043697357178e-01 2.081680893898010254e-01 2.375811934471130371e-01 7.368218153715133667e-02 2.339476495981216431e-01 -6.976997107267379761e-02 -3.328660726547241211e-01 -1.255520135164260864e-01 2.030192464590072632e-01 1.085438765585422516e-02 -3.597077727317810059e-01 4.640104621648788452e-02 2.252854965627193451e-02 -1.240633875131607056e-01 5.615477636456489563e-02
2.470833435654640198e-02 -1.367269754409790039e-01 2.518271803855895996e-01 2.333400249481201172e-01 -2.294234484434127808e-01 -3.838768601417541504e-01 -3.306500613689422607e-02 4.206986725330352783e-02 1.629146337509155273e-01 3.367997240275144577e-03 -1.621355265378952026e-01 -1.392350047826766968e-01 -5.530892685055732727e-02 6.706123799085617065e-02 1.307281851768493652e-02 9.377440810203552246e-02 2.014767676591873169e-01 4.291655421257019043e-01 -1.418581157922744751e-01 2.608171291649341583e-02 -9.405369311571121216e-02 -7.301644980907440186e-02 -5.778665468096733093e-02 -2.595660090446472168e-01 -1.081437021493911743e-01 -5.488738790154457092e-02 -1.387425363063812256e-01 -3.465783596038818359e-01 4.494584724307060242e-02 -5.808192864060401917e-02 -1.388009041547775269e-01 2.490364313125610352e-01
3.455887315794825554e-03 -2.637920379638671875e-01 2.541637122631072998e-01 1.024699434638023376e-01 3.642696514725685120e-02 -2.820317447185516357e-01 2.344774603843688965e-01 2.217134237289428711e-01 1.100228875875473022e-01 -1.390341203659772873e-04 -2.621957659721374512e-01 -9.356871992349624634e-02 5.660842731595039368e-02 1.961983293294906616e-01 1.878690421581268311e-01 8.661727420985698700e-03 3.973560035228729248e-01 1.014744341373443604e-01 9.927211701869964600e-02 -2.662189602851867676e-01 5.677232891321182251e-02 2.699145376682281494e-01 2.396728843450546265e-01 -9.840063750743865967e-02 -1.694362014532089233e-01 1.540418807417154312e-02 1.050809174776077271e-01 -8.404158055782318115e-02 -9.976015985012054443e-02 5.722212791442871094e-02 -4.890758544206619263e-02 2.209843248128890991e-01
1.113558039069175720e-01 -2.596671581268310547e-01 1.544445455074310303e-01 -1.063232496380805969e-02 2.696580719202756882e-03 1.540113538503646851e-01 1.493725478649139404e-01 -1.103108972311019897e-01 -6.896439194679260254e-02 -2.792242169380187988e-01 -2.298103719949722290e-01 -9.059181064367294312e-02 1.378545444458723068e-02 2.661648988723754883e-01 1.943591795861721039e-02 -5.289556458592414856e-02 1.264720112085342407e-01 1.587739288806915283e-01 2.617685496807098389e-01 -1.040663719177246094e-01 1.201737374067306519e-01 3.432395160198211670e-01 -6.397618912160396576e-03 -1.635423004627227783e-01 -9.628263115882873535e-02 -3.203757479786872864e-02 -6.095299869775772095e-02 -3.845459222793579102e-01 1.832089573144912720e-02 2.659798860549926758e-01 -3.207730948925018311e-01 6.771194189786911011e-02
-3.378473520278930664e-01 -1.293206512928009033e-01 2.142719030380249023e-01 1.074243411421775818e-01 -8.999668806791305542e-02 -1.014656648039817810e-01 -4.840690270066261292e-02 2.076271921396255493e-01 -1.099877431988716125e-01 -2.999820411205291748e-01 -2.530290782451629639e-01 -3.029139935970306396e-01 1.236689165234565735e-01 8.526242524385452271e-02 -1.074553057551383972e-01 1.927254199981689453e-01 9.954679757356643677e-02 3.281387686729431152e-02 -2.637548446655273438e-01 1.574616134166717529e-01 -1.333393603563308716e-01 3.758606612682342529e-01 3.275585547089576721e-02 -1.778518855571746826e-01 -1.414045095443725586e-01 -2.804983407258987427e-03 8.216764777898788452e-02 -2.298102825880050659e-01 3.018080070614814758e-02 -1.599577218294143677e-01 -3.944850340485572815e-02 -1.182904839515686035e-01
-9.944314509630203247e-02 1.489217672497034073e-02 2.379113137722015381e-01 5.922058969736099243e-02 2.729810401797294617e-02 -6.489943712949752808e-02 1.899466849863529205e-02 2.062050160020589828e-03 -5.840206891298294067e-02 -1.074557751417160034e-01 -2.358226329088211060e-01 -2.330418676137924194e-01 4.899517446756362915e-02 2.517435550689697266e-01 1.130332648754119873e-01 2.444410026073455811e-01 1.330742090940475464e-01 -1.181473508477210999e-01 -1.940254122018814087e-01 1.931612193584442139e-01 -6.958323717117309570e-02 3.780240118503570557e-01 1.866519637405872345e-02 -4.057806730270385742e-01 6.869535893201828003e-03 -7.311087101697921753e-02 4.188239201903343201e-02 -4.542036056518554688e-01 -1.222359985113143921e-01 -1.094680558890104294e-02 -7.751874625682830811e-02 -8.592766523361206055e-02
-8.653780817985534668e-02 1.613587290048599243e-01 1.082121357321739197e-01 -2.060353569686412811e-02 -1.163897663354873657e-01 -1.835057437419891357e-01 7.157233357429504395e-02 -1.471234764903783798e-02 1.920211762189865112e-01 -3.024037480354309082e-01 -1.721373498439788818e-01 1.222305670380592346e-01 1.523688286542892456e-01 3.306660950183868408e-01 1.524255424737930298e-02 -2.322677709162235260e-02 3.447861671447753906e-01 -6.267166882753372192e-02 -6.781797856092453003e-02 7.645447738468647003e-03 -2.327567934989929199e-01 3.192705810070037842e-01 5.105762556195259094e-02 -1.935691200196743011e-02 -1.651990711688995361e-01 2.944204211235046387e-01 -3.372310400009155273e-01 -1.651507765054702759e-01 1.232885345816612244e-01 4.180590808391571045e-02 -1.915614008903503418e-01 -1.972021721303462982e-02
-7.609654217958450317e-02 1.449839472770690918e-01 -1.432520300149917603e-01 -7.245169579982757568e-02 -1.017134487628936768e-01 -3.348099589347839355e-01 1.115418002009391785e-01 2.420676313340663910e-02 2.451024577021598816e-02 -3.608346283435821533e-01 -1.293636858463287354e-02 -2.354739755392074585e-01 -2.043540179729461670e-01 3.309962451457977295e-01 -7.375920563936233521e-02 -6.203699484467506409e-02 3.643481759354472160e-03 3.975557908415794373e-02 -1.533468067646026611e-01 -5.138553306460380554e-02 -1.709954440593719482e-01 1.946134418249130249e-01 2.373750954866409302e-01 -7.458040118217468262e-02 -1.737944595515727997e-02 1.256049275398254395e-01 -3.253303766250610352e-01 -3.253306448459625244e-01 2.243713103234767914e-02 4.036317765712738037e-02 9.725572913885116577e-02 2.622968554496765137e-01
4.320019111037254333e-02 -3.787135779857635498e-01 2.985746413469314575e-02 -1.052558422088623047e-01 -4.606816470623016357e-01 -1.010272800922393799e-01 -7.011460512876510620e-02 9.405720233917236328e-02 -3.579738736152648926e-01 -2.050005346536636353e-01 -1.738772541284561157e-01 -1.464032381772994995e-01 -3.450249731540679932e-01 5.597590282559394836e-02 -4.564644768834114075e-02 3.694463288411498070e-03 2.157842665910720825e-01 -1.087595522403717041e-01 -1.259742379188537598e-01 1.719489693641662598e-01 6.311132013797760010e-02 1.005459055304527283e-01 -1.515163779258728027e-01 -9.425434470176696777e-02 -3.971145022660493851e-03 1.026490181684494019e-01 3.743108734488487244e-02 -2.135169357061386108e-01 -2.048197835683822632e-01 -9.723417460918426514e-02 -2.062470652163028717e-02 3.601229190826416016e-02
-6.103719770908355713e-02 -7.119539380073547363e-02 8.327733725309371948e-03 -5.729981511831283569e-02 1.263487967662513256e-03 -2.196943014860153198e-01 6.389880180358886719e-02 9.959286451339721680e-02 -1.691062003374099731e-02 -4.391528367996215820e-01 7.099719345569610596e-02 6.862626224756240845e-02 -7.909596711397171021e-02 9.193897247314453125e-03 -8.058462291955947876e-02 -5.880400538444519043e-02 1.045567840337753296e-01 1.770386286079883575e-02 -1.678778529167175293e-01 -1.690871268510818481e-01 -1.812862604856491089e-02 2.719400636851787567e-02 6.004262343049049377e-02 -9.494622796773910522e-02 -2.874068915843963623e-01 2.435269504785537720e-01 -6.908798962831497192e-02 -3.819645941257476807e-01 -3.217044174671173096e-01 1.368844229727983475e-02 -3.431662023067474365e-01 3.326722681522369385e-01
2.132422477006912231e-02 -2.465517818927764893e-02 3.965752199292182922e-02 -1.549865007400512695e-01 -1.047685369849205017e-01 -4.805350601673126221e-01 1.623195409774780273e-01 -9.970980137586593628e-02 2.138626724481582642e-01 -3.247349560260772705e-01 -8.651584386825561523e-02 -2.044246196746826172e-01 -1.278264373540878296e-01 1.190694421529769897e-01 1.050179451704025269e-01 -1.233271062374114990e-01 1.122389361262321472e-01 -1.307997573167085648e-02 4.542466998100280762e-02 -2.295823544263839722e-01 -4.013923555612564087e-02 2.013097107410430908e-01 2.438832819461822510e-01 -5.718141794204711914e-02 -1.358491331338882446e-01 2.587365508079528809e-01 -1.936901360750198364e-01 -2.870468795299530029e-01 -2.826872281730175018e-02 -7.709863781929016113e-02 -2.625010441988706589e-03 2.312064319849014282e-01
-8.091887086629867554e-02 -1.569308936595916748e-01 -4.255441948771476746e-02 -2.362342923879623413e-02 -5.050886422395706177e-02 -1.807036101818084717e-01 2.122385799884796143e-01 5.127682536840438843e-02 2.380589768290519714e-02 -2.872767746448516846e-01 -1.767269223928451538e-01 -1.451347619295120239e-01 1.183541789650917053e-01 1.868910342454910278e-01 -4.755101725459098816e-02 1.281685829162597656e-01 7.567828148603439331e-02 -1.337946504354476929e-01 1.644342243671417236e-01 -3.483236581087112427e-02 -1.276294589042663574e-01 -1.330183893442153931e-01 2.591519057750701904e-01 -1.454464495182037354e-01 8.816552907228469849e-02 1.621233075857162476e-01 -3.492993414402008057e-01 -3.280966281890869141e-01 1.327544748783111572e-01 -2.689181454479694366e-02 -2.424941211938858032e-01 4.068396985530853271e-01
-7.501224428415298462e-02 1.555604040622711182e-01 1.199462786316871643e-01 -8.803868293762207031e-02 -2.361161261796951294e-01 -3.678123652935028076e-01 1.359383016824722290e-01 -2.646478414535522461e-01 4.534767568111419678e-02 -2.882552444934844971e-01 4.212016984820365906e-02 -1.555443182587623596e-02 2.653142903000116348e-03 3.101906478404998779e-01 -6.400001794099807739e-02 -8.905368298292160034e-02 2.231710553169250488e-01 2.407768666744232178e-01 3.320649266242980957e-02 1.755452714860439301e-02 -5.307487025856971741e-02 3.223972916603088379e-01 1.543289273977279663e-01 -2.775218524038791656e-02 -1.555759608745574951e-01 1.564523577690124512e-01 -9.724349528551101685e-02 -1.410455405712127686e-01 -6.713076494634151459e-03 -2.396325767040252686e-01 -2.276125252246856689e-01 2.126603573560714722e-01
-1.653652191162109375e-01 -7.581494003534317017e-02 1.659966409206390381e-01 1.113188490271568298e-01 -2.633607685565948486e-01 1.672712266445159912e-01 1.716188192367553711e-01 1.218826100230216980e-01 -5.260309204459190369e-02 -7.648638635873794556e-02 -2.590741515159606934e-01 1.489976346492767334e-01 -4.373104572296142578e-01 3.359311819076538086e-01 -5.742429755628108978e-03 -3.806667029857635498e-01 1.722422540187835693e-01 7.214081287384033203e-02 6.786374002695083618e-02 -9.948881715536117554e-02 -1.010487154126167297e-01 6.664012093096971512e-03 -5.174681916832923889e-02 2.393117360770702362e-02 -1.984626948833465576e-01 1.446774154901504517e-01 -5.629505217075347900e-02 -2.523902654647827148e-01 1.308601647615432739e-01 -1.030362024903297424e-01 -1.379858702421188354e-01 -3.866061195731163025e-02
-6.364072859287261963e-02 -9.921687096357345581e-02 -1.063976362347602844e-01 1.781020760536193848e-01 -4.249255359172821045e-02 -1.608706414699554443e-01 -1.646410673856735229e-02 -6.573794782161712646e-02 -2.405242808163166046e-02 -1.077632606029510498e-01 -1.924689859151840210e-01 -1.047276929020881653e-01 -2.317580729722976685e-01 1.159998103976249695e-01 -1.081600040197372437e-01 4.317457973957061768e-02 2.364917695522308350e-01 -8.621782064437866211e-02 -3.590890169143676758e-01 -7.865542918443679810e-02 1.340385824441909790e-01 7.572988420724868774e-02 -2.608114480972290039e-01 -2.951698899269104004e-01 -2.138970941305160522e-01 -2.414719164371490479e-01 -3.199367821216583252e-01 -2.158409357070922852e-01 -2.007649987936019897e-01 -1.466406434774398804e-01 -1.447065919637680054e-01 2.382295280694961548e-01
9.041938930749893188e-02 -5.833817645907402039e-02 -2.039527287706732750e-03 -1.232879981398582458e-02 -1.108071729540824890e-01 -2.961681783199310303e-01 2.498194724321365356e-01 -2.077287435531616211e-01 7.477440685033798218e-02 -2.046457976102828979e-01 -1.266808062791824341e-01 1.029957681894302368e-01 -4.464949667453765869e-02 1.638033390045166016e-01 7.314501702785491943e-02 -3.055454194545745850e-01 1.907380372285842896e-01 -1.897617615759372711e-02 7.813553325831890106e-03 1.649620197713375092e-02 -1.057765483856201172e-01 4.803659617900848389e-01 9.707143157720565796e-02 -1.940054353326559067e-03 -2.400126159191131592e-01 1.812292486429214478e-01 -8.191432058811187744e-02 -3.028223812580108643e-01 -8.286586403846740723e-02 -2.807032167911529541e-01 1.661318168044090271e-02 1.334538608789443970e-01
8.910812321119010448e-04 -5.398321747779846191e-01 7.949368655681610107e-02 -3.877029195427894592e-02 -1.513988226652145386e-01 3.275354206562042236e-02 -1.473867893218994141e-01 4.356252611614763737e-04 -1.107217147946357727e-01 -1.300408244132995605e-01 -2.399166375398635864e-01 -8.902411907911300659e-02 -3.296027183532714844e-01 2.550065815448760986e-01 1.245220154523849487e-01 -1.911533474922180176e-01 1.514986455440521240e-01 -1.022736355662345886e-01 -1.407252997159957886e-01 -1.352576464414596558e-01 -7.353274524211883545e-02 2.211480438709259033e-01 5.230593681335449219e-02 -1.495172381401062012e-01 -2.211925201117992401e-02 3.430591151118278503e-02 -1.074971109628677368e-01 -1.888684779405593872e-01 -3.325681686401367188e-01 -1.399510502815246582e-01 -6.513737142086029053e-02 -2.085770852863788605e-02
-1.798688024282455444e-01 -1.591285020112991333e-01 -2.418856769800186157e-01 1.998689770698547363e-01 5.724282190203666687e-02 -2.180768400430679321e-01 1.936573088169097900e-01 5.665756016969680786e-02 -2.835669517517089844e-01 -2.672402560710906982e-01 -1.482462286949157715e-01 -2.863162159919738770e-01 1.224672049283981323e-01 2.230576574802398682e-01 8.662668615579605103e-02 6.024659052491188049e-02 9.008505195379257202e-02 -5.622427165508270264e-02 1.572735048830509186e-02 1.757426559925079346e-01 -1.665035635232925415e-02 -9.109967201948165894e-02 9.189150482416152954e-02 -6.761030852794647217e-02 -1.286805719137191772e-01 -4.018417745828628540e-02 -2.879022955894470215e-01 -2.882696315646171570e-02 1.325437333434820175e-02 -3.252344131469726562e-01 -2.422187626361846924e-01 3.002287149429321289e-01
1.161011829972267151e-01 -1.845151782035827637e-01 1.205266453325748444e-04 -3.157102689146995544e-02 -3.769027292728424072e-01 -1.749822646379470825e-01 7.353793829679489136e-02 -1.892147511243820190e-01 -1.092574968934059143e-01 -8.205498009920120239e-02 -4.709035158157348633e-01 -1.098197177052497864e-01 -1.251594871282577515e-01 7.479579001665115356e-02 -2.199532464146614075e-02 1.818610914051532745e-02 2.031410336494445801e-01 -5.969306454062461853e-02 4.331189021468162537e-02 -1.966718025505542755e-02 6.374825537204742432e-02 2.285956740379333496e-01 -4.996212944388389587e-02 -1.137338802218437195e-01 2.097981341648846865e-04 2.339758165180683136e-02 7.441794127225875854e-02 -2.975229024887084961e-01 -3.143002688884735107e-01 -5.665626376867294312e-02 -3.779339790344238281e-01 -6.900089979171752930e-02
-2.757171690464019775e-01 7.146203890442848206e-03 2.913217246532440186e-01 5.708131566643714905e-02 8.532412350177764893e-03 -1.663475334644317627e-01 1.873367428779602051e-01 3.622656688094139099e-02 5.479030311107635498e-02 -9.235846251249313354e-02 -3.865630030632019043e-01 -6.498058140277862549e-02 -1.270806193351745605e-01 -9.552331268787384033e-02 5.587719753384590149e-02 9.611826390027999878e-02 1.227994114160537720e-01 -3.713513538241386414e-02 -1.023467034101486206e-01 2.346627861261367798e-01 -1.861984878778457642e-01 4.608544707298278809e-02 -7.479854673147201538e-02 -1.559089422225952148e-01 8.396583795547485352e-02 4.872946739196777344e-01 -1.370782312005758286e-02 -1.283842325210571289e-02 -1.621133387088775635e-01 -3.582886457443237305e-01 1.145316436886787415e-01 8.663469552993774414e-02
-2.964197993278503418e-01 -1.780108511447906494e-01 1.253176033496856689e-01 3.028901815414428711e-01 1.152354925870895386e-01 -3.107885718345642090e-01 1.962579488754272461e-01 -4.241818934679031372e-02 -3.584127116482704878e-04 1.267813742160797119e-01 -4.310321807861328125e-01 -8.817462623119354248e-02 -8.388961106538772583e-02 -8.389557898044586182e-02 -5.155039206147193909e-02 -2.513768076896667480e-01 1.970231980085372925e-01 -2.549926517531275749e-03 9.580446407198905945e-03 8.788492530584335327e-03 -8.449098467826843262e-02 1.945966035127639771e-01 -1.449312716722488403e-01 -7.410608977079391479e-02 -2.537616193294525146e-01 3.586128950119018555e-01 1.079827994108200073e-01 3.842829540371894836e-02 5.161837488412857056e-02 -8.334895968437194824e-02 -6.415363401174545288e-02 5.380480736494064331e-02
-3.091427087783813477e-01 1.907455362379550934e-02 8.011957630515098572e-03 9.813845902681350708e-02 2.267400771379470825e-01 -1.855055838823318481e-01 3.412396460771560669e-02 2.131215929985046387e-01 -1.052963882684707642e-01 -4.243919253349304199e-01 -4.581675399094820023e-03 -2.520516514778137207e-01 -3.343752399086952209e-02 -2.948560006916522980e-02 -3.364451602101325989e-02 -1.060500070452690125e-01 2.162507027387619019e-01 -8.006999641656875610e-02 2.069341689348220825e-01 1.415126677602529526e-02 -1.114461719989776611e-01 1.564580202102661133e-01 1.797674410045146942e-02 8.096087723970413208e-02 -3.141270577907562256e-01 5.098492279648780823e-02 -1.481443643569946289e-01 -3.242743015289306641e-01 1.691163145005702972e-02 -1.040598005056381226e-01 -1.861975193023681641e-01 2.805624902248382568e-01
-2.359903156757354736e-01 -2.111725509166717529e-01 1.320296525955200195e-01 2.393016517162322998e-01 1.028709262609481812e-01 -1.769656091928482056e-01 3.378511369228363037e-01 2.886284701526165009e-02 -7.735720369964838028e-03 -3.064145743846893311e-01 5.180437117815017700e-02 -8.629707992076873779e-02 4.500698298215866089e-02 2.245296388864517212e-01 3.126617893576622009e-02 1.404746919870376587e-01 1.389226764440536499e-01 -4.983125254511833191e-02 -1.686087250709533691e-01 1.279648989439010620e-01 -8.225320279598236084e-02 -1.425759196281433105e-01 6.847715377807617188e-02 3.979706391692161560e-02 -2.024158686399459839e-01 4.772831499576568604e-01 1.689546555280685425e-01 -1.224229261279106140e-01 -1.156925261020660400e-01 -2.039466500282287598e-01 1.354263573884963989e-01 7.303792238235473633e-02
-6.326381117105484009e-02 -1.498073637485504150e-01 -8.832641690969467163e-02 -1.543534100055694580e-01 -1.979207098484039307e-01 -2.797252237796783447e-01 1.132741793990135193e-01 -1.544917933642864227e-02 2.451085485517978668e-02 -4.809991419315338135e-01 -1.635724604129791260e-01 -1.664381846785545349e-02 -1.050935685634613037e-02 3.796306252479553223e-02 -2.594673633575439453e-01 -1.636753678321838379e-01 1.961168795824050903e-01 -1.925600022077560425e-01 -1.279345303773880005e-01 -2.927197515964508057e-01 9.252525120973587036e-02 2.921868488192558289e-02 1.696559251286089420e-03 5.020531266927719116e-02 -1.824048906564712524e-01 1.624725311994552612e-01 -1.814234815537929535e-02 -3.693065345287322998e-01 -8.924654126167297363e-02 4.941492341458797455e-03 -2.501063942909240723e-01 1.796261407434940338e-02
8.776624500751495361e-02 -2.329366058111190796e-01 1.106679290533065796e-01 7.009622454643249512e-02 -1.433309018611907959e-01 -2.435491085052490234e-01 9.729930013418197632e-02 -1.267240494489669800e-01 1.310608349740505219e-02 -2.119772434234619141e-01 -3.238580226898193359e-01 -7.457025349140167236e-02 1.105544040910899639e-03 5.312882363796234131e-02 -3.383159041404724121e-01 -2.607378736138343811e-02 1.672844439744949341e-01 2.846091687679290771e-01 -2.196146696805953979e-01 -7.479663938283920288e-02 1.616974174976348877e-01 -1.239619497209787369e-02 -6.210447475314140320e-02 1.551747415214776993e-02 -1.371623724699020386e-01 1.945657134056091309e-01 -1.598423719406127930e-01 -2.251892685890197754e-01 -1.175484135746955872e-01 3.728136420249938965e-01 -9.719005972146987915e-02 2.314881086349487305e-01
-1.006462648510932922e-01 -1.004003435373306274e-01 -1.022757664322853088e-01 1.474757213145494461e-02 -3.569116070866584778e-02 -3.450824618339538574e-01 1.954496353864669800e-01 1.820136159658432007e-01 -3.987309336662292480e-02 -1.827649176120758057e-01 -1.611324697732925415e-01 -2.726029753684997559e-01 -1.090831682085990906e-02 3.235666453838348389e-01 1.191659346222877502e-01 -3.092339960858225822e-03 1.481503099203109741e-01 -1.680972874164581299e-01 -2.208251804113388062e-01 -1.130576431751251221e-01 2.543599903583526611e-01 2.103809863328933716e-01 -2.808959223330020905e-02 -1.930220425128936768e-01 -6.615967303514480591e-02 7.018363475799560547e-02 -6.955631822347640991e-02 -9.987519681453704834e-02 1.960389129817485809e-02 -3.136899173259735107e-01 4.462009668350219727e-02 -3.734758794307708740e-01
-3.776393234729766846e-01 -1.119637116789817810e-01 -5.465124920010566711e-02 1.121065691113471985e-01 -2.458402663469314575e-01 3.572171181440353394e-02 3.160864859819412231e-02 -2.980577014386653900e-02 7.143589202314615250e-03 -4.752393960952758789e-01 -1.525238156318664551e-01 -1.662048744037747383e-03 -1.577718704938888550e-01 1.850035935640335083e-01 -7.318998128175735474e-02 -2.190999239683151245e-01 3.738502860069274902e-01 -7.625833898782730103e-02 7.084182649850845337e-02 -2.905293181538581848e-02 2.195529192686080933e-01 1.336435694247484207e-02 -1.211323216557502747e-01 -1.575559973716735840e-01 -1.933710575103759766e-01 1.687159836292266846e-01 1.017517317086458206e-02 1.102252975106239319e-01 8.731163106858730316e-03 1.560786366462707520e-01 -2.326468378305435181e-01 8.974673599004745483e-02
-2.510901093482971191e-01 -2.117297649383544922e-01 3.833290189504623413e-02 5.122565478086471558e-02 -3.522500693798065186e-01 8.142671734094619751e-02 2.245547473430633545e-01 1.860634684562683105e-01 -1.026706472039222717e-01 -2.248432785272598267e-01 -3.064209520816802979e-01 -1.278357803821563721e-01 1.626939475536346436e-01 2.141822725534439087e-01 -2.037819176912307739e-01 -1.613055020570755005e-01 1.472164690494537354e-01 1.187055334448814392e-01 -1.177150532603263855e-01 -6.370400637388229370e-02 -8.609936386346817017e-02 7.054786384105682373e-02 2.820133864879608154e-01 -9.960781782865524292e-02 1.062013134360313416e-01 -9.317576885223388672e-02 5.019214950152672827e-05 -1.859341859817504883e-01 1.071812584996223450e-01 -8.077080547809600830e-02 -2.974019050598144531e-01 2.110466510057449341e-01
-7.848313450813293457e-02 -1.951195299625396729e-01 1.225878670811653137e-01 -4.683282598853111267e-02 -7.660545408725738525e-02 -1.906301081180572510e-02 4.229157567024230957e-01 3.684884682297706604e-02 5.836573429405689240e-03 -6.750606000423431396e-02 -1.493059992790222168e-01 5.924516171216964722e-02 1.091741546988487244e-01 2.420662939548492432e-01 -1.313187479972839355e-01 1.189140975475311279e-01 3.163986206054687500e-01 6.880797445774078369e-02 -4.921533633023500443e-03 -6.846836302429437637e-03 -1.046576648950576782e-01 1.516759842634201050e-01 8.653688430786132812e-02 -3.094722926616668701e-01 -1.580623537302017212e-01 7.927507162094116211e-02 1.598201692104339600e-01 -1.748560220003128052e-01 3.196240961551666260e-01 -1.382252424955368042e-01 -3.871407806873321533e-01 1.383599042892456055e-01
-1.877990067005157471e-01 -3.775596618652343750e-01 9.592176973819732666e-02 -9.086395800113677979e-02 5.980702117085456848e-02 7.651644945144653320e-02 -4.479511082172393799e-02 3.567528724670410156e-02 4.408668354153633118e-02 -3.048432767391204834e-01 -4.195724427700042725e-01 -9.760761260986328125e-02 4.332255944609642029e-02 6.247455626726150513e-02 1.260317564010620117e-01 -5.077274888753890991e-02 1.562162581831216812e-02 1.551915854215621948e-01 -1.636352837085723877e-01 1.141445860266685486e-01 -8.570388704538345337e-02 3.381232619285583496e-01 -9.748027473688125610e-02 -2.476915717124938965e-01 -2.919358015060424805e-01 2.095626592636108398e-01 4.401095584034919739e-02 -9.991604089736938477e-02 -1.602083891630172729e-01 -6.012786552309989929e-02 -5.094501748681068420e-02 -2.402670085430145264e-01
-2.847599387168884277e-01 -4.698630794882774353e-02 -7.724709063768386841e-02 2.195110917091369629e-01 6.045813485980033875e-02 -2.646453380584716797e-01 -1.206675469875335693e-01 1.199497468769550323e-02 5.814111977815628052e-02 -1.643859446048736572e-01 -9.356014430522918701e-02 -1.812432557344436646e-01 -2.849869430065155029e-02 2.697901614010334015e-02 2.254128903150558472e-01 3.006502687931060791e-01 2.713461220264434814e-01 -1.398925483226776123e-01 1.009260043501853943e-01 -1.362476348876953125e-01 6.879471987485885620e-02 1.439003944396972656e-01 -1.136364787817001343e-01 -2.016842067241668701e-01 -3.794115483760833740e-01 3.264869451522827148e-01 -1.962938904762268066e-01 -2.238918691873550415e-01 -2.226846851408481598e-02 -1.198617145419120789e-01 -2.699096128344535828e-02 -6.027268618345260620e-02
-2.471593767404556274e-02 -2.335765957832336426e-01 -1.460525989532470703e-01 1.993736922740936279e-01 -1.314340252429246902e-02 -3.296975195407867432e-01 1.859876513481140137e-01 -6.367820780724287033e-03 -3.542941436171531677e-02 -3.106150627136230469e-01 -2.175283879041671753e-01 -1.431320756673812866e-01 7.364615052938461304e-02 1.701678782701492310e-01 -8.573895692825317383e-02 -1.228990629315376282e-01 -9.449196606874465942e-02 -1.338535547256469727e-01 1.453595161437988281e-01 3.014611639082431793e-02 4.636245593428611755e-02 -1.107622683048248291e-01 1.197924315929412842e-01 1.212477963417768478e-02 1.314416676759719849e-01 2.788768410682678223e-01 -2.703050971031188965e-01 -2.757370471954345703e-01 1.319888979196548462e-02 4.042367916554212570e-03 -2.746607363224029541e-01 3.468335270881652832e-01
-1.805360466241836548e-01 -1.792701184749603271e-01 5.180907435715198517e-03 3.320565223693847656e-01 -3.814981877803802490e-01 -1.986113190650939941e-01 6.855671107769012451e-02 -2.849997580051422119e-02 7.613757252693176270e-02 -8.869703114032745361e-02 -3.017505407333374023e-01 -4.025392979383468628e-02 -1.991812735795974731e-01 -7.543313317000865936e-03 -1.689273715019226074e-01 4.272999987006187439e-02 1.825573742389678955e-01 4.805513471364974976e-02 -2.370159029960632324e-01 -5.050081387162208557e-02 2.913976609706878662e-01 6.295799463987350464e-02 -2.768012285232543945e-01 -6.365536898374557495e-02 1.508002728223800659e-01 2.068462595343589783e-02 -2.369975298643112183e-01 -2.480264753103256226e-01 -9.694815427064895630e-02 -6.027292460203170776e-02 1.951864659786224365e-01 4.644344374537467957e-02
1.716253161430358887e-02 -2.589192688465118408e-01 -1.768635213375091553e-01 -1.494341623038053513e-02 -1.988781988620758057e-01 -3.106690347194671631e-01 -2.829415351152420044e-02 -1.098803207278251648e-01 -1.179750636219978333e-01 -2.855362892150878906e-01 -3.133642077445983887e-01 -1.165326237678527832e-01 3.668867051601409912e-02 -9.712919592857360840e-02 -4.397054910659790039e-01 1.081432625651359558e-01 1.212217733263969421e-01 4.808067157864570618e-02 -1.763718724250793457e-01 -6.742632389068603516e-02 1.165860593318939209e-01 1.970041394233703613e-01 1.153647061437368393e-02 8.185072243213653564e-02 4.751648288220167160e-03 2.932727038860321045e-01 -1.995456218719482422e-01 -2.823820412158966064e-01 -7.456421107053756714e-02 7.711475342512130737e-02 6.273163482546806335e-03 1.214094739407300949e-02
1.960209570825099945e-02 -2.050641775131225586e-01 1.186360046267509460e-01 2.997065186500549316e-01 -2.754506170749664307e-01 -1.924746856093406677e-02 1.023643091320991516e-01 2.223220616579055786e-01 -2.448426485061645508e-01 -1.799856275320053101e-01 -3.256338238716125488e-01 -2.888053357601165771e-01 1.624575555324554443e-01 1.695687323808670044e-01 -6.302973628044128418e-02 -5.838294979184865952e-03 2.197062373161315918e-01 -1.612061113119125366e-01 1.257879137992858887e-01 -1.766333281993865967e-01 -5.336909741163253784e-02 1.384016573429107666e-01 1.277592778205871582e-01 -6.736076623201370239e-02 4.223226755857467651e-02 1.744613200426101685e-01 -1.866685301065444946e-01 5.162199214100837708e-02 9.640545397996902466e-02 -4.210199415683746338e-02 -4.510048404335975647e-02 3.600018024444580078e-01
-2.138775438070297241e-01 3.148485440760850906e-03 -3.182109817862510681e-02 4.857771843671798706e-02 3.910261392593383789e-02 -2.621190547943115234e-01 2.244553118944168091e-01 1.211198419332504272e-01 -2.346730828285217285e-01 -1.481542885303497314e-01 1.839580833911895752e-01 -1.823414415121078491e-01 -1.944031119346618652e-01 3.761669397354125977e-01 -1.608005762100219727e-01 -1.962535679340362549e-01 1.693888604640960693e-01 -1.518956571817398071e-01 5.662975832819938660e-02 -2.248652726411819458e-01 1.030599623918533325e-01 5.623041093349456787e-02 1.289842277765274048e-01 -2.041322588920593262e-01 -2.367379069328308105e-01 5.589396134018898010e-02 -8.175035566091537476e-02 -2.366717904806137085e-01 3.084878623485565186e-01 -1.481577455997467041e-01 -1.058057695627212524e-01 3.119019791483879089e-03
-2.944217026233673096e-01 -1.126094758510589600e-01 7.547323126345872879e-03 1.048528701066970825e-01 -4.592511430382728577e-02 -1.540987789630889893e-01 1.162520125508308411e-01 -1.768051981925964355e-01 -5.578653514385223389e-02 -1.516500115394592285e-01 -9.362225979566574097e-02 -1.409515738487243652e-01 -1.922468245029449463e-01 8.256215602159500122e-02 2.283980548381805420e-01 1.272989064455032349e-01 2.820971608161926270e-02 -1.340641528367996216e-01 3.853836357593536377e-01 -2.202866971492767334e-02 6.727458536624908447e-02 3.846226632595062256e-01 1.101375073194503784e-01 -2.192010879516601562e-01 -3.141970634460449219e-01 2.611782848834991455e-01 -1.896819770336151123e-01 -2.194839864969253540e-01 1.239390671253204346e-01 6.970439106225967407e-02 -1.630784198641777039e-02 -8.881890214979648590e-03
-2.181093394756317139e-02 -2.454615756869316101e-02 -1.044441759586334229e-01 4.001749157905578613e-01 -1.357030868530273438e-01 -2.013928145170211792e-01 8.746262639760971069e-03 -6.163775548338890076e-02 -9.272058308124542236e-02 -1.203078478574752808e-01 -1.061399504542350769e-01 -1.112851873040199280e-01 -8.103276789188385010e-02 3.992893993854522705e-01 1.654077470302581787e-01 -1.001884341239929199e-01 3.200201988220214844e-01 2.235071733593940735e-02 -5.173962563276290894e-02 1.254610121250152588e-01 -4.033374786376953125e-01 2.129263281822204590e-01 -7.435405254364013672e-02 -3.168639913201332092e-02 -8.379618823528289795e-02 1.196151077747344971e-01 -1.438209414482116699e-02 4.169009625911712646e-02 2.717940695583820343e-02 -3.744108974933624268e-02 -3.912106156349182129e-01 -2.375003881752490997e-02
-1.601080596446990967e-01 -2.452739179134368896e-01 -1.673929579555988312e-02 -5.917602777481079102e-02 4.865694046020507812e-02 2.355199493467807770e-02 8.542502764612436295e-04 -1.025812625885009766e-01 -9.713402250781655312e-04 -2.663761079311370850e-01 -2.963683605194091797e-01 3.299019858241081238e-02 -3.983679711818695068e-01 -2.308441884815692902e-02 -1.043088641017675400e-02 3.134518489241600037e-02 9.029821306467056274e-02 -1.263130456209182739e-01 -8.361802250146865845e-02 -3.052932024002075195e-02 1.657139807939529419e-01 -1.818536594510078430e-02 -6.458573788404464722e-02 -2.003304474055767059e-02 -1.202232986688613892e-01 2.632409334182739258e-01 -3.841016441583633423e-02 -5.650592446327209473e-01 -8.321937918663024902e-02 -2.461633086204528809e-01 -1.842034906148910522e-01 8.006644248962402344e-02
7.968742400407791138e-03 -2.994240522384643555e-01 -8.823814243078231812e-02 -8.344871923327445984e-03 1.770042479038238525e-01 -1.668035387992858887e-01 1.413747221231460571e-01 1.333490610122680664e-01 -1.386972218751907349e-01 -1.026070639491081238e-01 -1.740727922879159451e-03 -3.198285698890686035e-01 1.574262082576751709e-01 8.136396110057830811e-02 -2.979112565517425537e-01 2.656619250774383545e-02 2.186195701360702515e-01 -7.722618430852890015e-02 -1.024820506572723389e-01 1.790132969617843628e-01 1.000659614801406860e-01 1.225015223026275635e-01 1.512267589569091797e-01 -1.547593474388122559e-01 1.580150239169597626e-02 1.245569661259651184e-01 -3.501061797142028809e-01 -3.055164217948913574e-01 1.648623794317245483e-01 -6.902227550745010376e-02 -3.151488304138183594e-01 1.466189175844192505e-01
-2.086180746555328369e-01 -2.194272875785827637e-01 9.454444795846939087e-02 5.801593884825706482e-02 -1.906005144119262695e-01 9.593016654253005981e-02 7.626299560070037842e-02 -2.762423157691955566e-01 -3.026290535926818848e-01 -3.070660233497619629e-01 -1.487610042095184326e-01 -1.859034039080142975e-02 -3.986305892467498779e-01 -6.053127348423004150e-02 1.955384463071823120e-01 -4.037795215845108032e-02 2.986771166324615479e-01 8.916444331407546997e-02 -3.322443366050720215e-02 1.082253530621528625e-01 2.743563428521156311e-02 2.363553792238235474e-01 1.214349716901779175e-01 -1.154109686613082886e-01 -2.091807313263416290e-02 1.166457608342170715e-01 2.496413141489028931e-02 -3.783382773399353027e-01 1.709634624421596527e-02 5.335030332207679749e-02 3.091906942427158356e-02 3.200500831007957458e-02
4.674129560589790344e-02 -9.354107826948165894e-02 1.439675390720367432e-01 -8.335046470165252686e-03 1.052764356136322021e-01 -2.236246764659881592e-01 5.538979172706604004e-02 1.999520063400268555e-01 5.923491343855857849e-02 -3.083500862121582031e-01 -2.190327644348144531e-01 -4.162447750568389893e-01 4.415969178080558777e-02 2.456228993833065033e-02 -1.249802112579345703e-01 -1.187372058629989624e-01 2.445654720067977905e-01 7.079312950372695923e-02 9.735083207488059998e-03 -2.793584465980529785e-01 -1.727581173181533813e-01 2.840125560760498047e-01 7.177600264549255371e-02 -1.156755629926919937e-02 2.415036410093307495e-01 1.490540504455566406e-01 -3.050398826599121094e-01 -2.924078516662120819e-02 -8.792104572057723999e-02 -1.193421557545661926e-01 -1.932868957519531250e-01 1.396484971046447754e-01
3.540022298693656921e-02 -4.584411159157752991e-02 -1.044656038284301758e-01 -2.276701629161834717e-01 -1.634235978126525879e-01 -1.162710934877395630e-01 8.573606610298156738e-03 -3.076659888029098511e-02 -8.725363761186599731e-02 -4.379116296768188477e-01 -2.033047974109649658e-01 1.334026902914047241e-01 -3.025976940989494324e-02 1.536572873592376709e-01 -1.430568397045135498e-01 8.051978796720504761e-02 3.162418305873870850e-01 9.480866789817810059e-02 3.193182125687599182e-02 -1.289002597332000732e-01 7.492376863956451416e-02 6.496935337781906128e-02 1.083762124180793762e-01 -1.188673749566078186e-01 -2.701533138751983643e-01 1.370577365159988403e-01 3.698376193642616272e-02 -4.247179031372070312e-01 -2.848799526691436768e-01 4.210315272212028503e-02 -3.225036337971687317e-02 2.506713569164276123e-01
-1.908203959465026855e-01 -1.988072395324707031e-01 1.497452855110168457e-01 1.422316133975982666e-01 7.782240211963653564e-02 -1.639453917741775513e-01 3.306997120380401611e-01 7.746892422437667847e-02 -6.947452574968338013e-02 -5.814097076654434204e-02 -1.413663327693939209e-01 -2.548868954181671143e-01 8.057709783315658569e-02 1.120485458523035049e-02 -3.415206670761108398e-01 -1.522495062090456486e-03 1.368576288223266602e-01 9.872877597808837891e-02 1.669444441795349121e-01 8.152628690004348755e-02 1.363468766212463379e-01 -2.237437851727008820e-02 3.989604488015174866e-02 -2.458514720201492310e-01 4.416539892554283142e-02 1.256583034992218018e-01 -3.822726011276245117e-01 -3.242892324924468994e-01 8.581209182739257812e-02 -7.290665060281753540e-02 -2.116663455963134766e-01 2.146100848913192749e-01
-3.099461495876312256e-01 1.171521246433258057e-01 -7.116657495498657227e-02 -4.351121373474597931e-03 1.770318895578384399e-01 -2.270528525114059448e-01 1.749662607908248901e-01 1.071219220757484436e-01 -1.325252056121826172e-01 -4.841895401477813721e-01 -1.092114001512527466e-01 -2.192012071609497070e-01 -1.871175915002822876e-01 2.590620517730712891e-02 -1.500732451677322388e-01 -2.274686247110366821e-01 1.319938451051712036e-01 -1.229444891214370728e-01 -6.063611805438995361e-02 9.905903786420822144e-02 -1.038929745554924011e-01 1.797983199357986450e-01 -6.775382906198501587e-03 -9.028550237417221069e-03 -1.130848824977874756e-01 3.610916435718536377e-02 -1.737053543329238892e-01 -2.858684360980987549e-01 1.001859605312347412e-01 5.624498054385185242e-02 -2.064585536718368530e-01 2.590921223163604736e-01
-9.962177276611328125e-02 -3.215108439326286316e-02 9.981296956539154053e-02 -7.973297685384750366e-02 -6.651368737220764160e-02 2.036047577857971191e-01 -4.821156710386276245e-02 1.116642132401466370e-01 4.084037616848945618e-02 -1.704373359680175781e-01 -1.810101270675659180e-01 -2.466615736484527588e-01 -2.690727114677429199e-01 2.077108472585678101e-01 4.515483602881431580e-02 2.846750020980834961e-01 2.472411096096038818e-01 -6.537994742393493652e-02 -3.222326338291168213e-01 -1.141459420323371887e-01 -1.725535839796066284e-02 3.637222647666931152e-01 1.278100609779357910e-01 -1.843230575323104858e-01 -1.464738696813583374e-01 -1.137722134590148926e-01 -1.900698244571685791e-01 -2.138850092887878418e-01 -4.968498647212982178e-02 -2.408220320940017700e-01 -1.096051633358001709e-01 1.875803172588348389e-01
-1.822767257690429688e-01 -3.217182457447052002e-01 7.288762927055358887e-02 1.398043185472488403e-01 -2.189968973398208618e-01 -1.565879434347152710e-01 1.391979306936264038e-01 1.408340483903884888e-01 -1.640200614929199219e-01 -2.329328507184982300e-01 -2.744826376438140869e-01 -2.760366201400756836e-01 2.319895923137664795e-01 4.522449150681495667e-02 -1.665495522320270538e-02 2.038498669862747192e-01 1.639418154954910278e-01 -1.066229715943336487e-01 -9.051105007529258728e-03 5.935833323746919632e-03 -3.109575249254703522e-02 7.943288981914520264e-02 2.612057030200958252e-01 -1.527048796415328979e-01 1.270127594470977783e-01 1.090182363986968994e-01 -1.612026393413543701e-01 -3.859272226691246033e-02 1.202766075730323792e-01 -3.596970736980438232e-01 -1.672906102612614632e-03 2.445421516895294189e-01
-2.962627410888671875e-01 -2.715521156787872314e-01 -5.272596701979637146e-02 -4.323486238718032837e-03 -4.550303146243095398e-02 1.550192534923553467e-01 2.894038558006286621e-01 -1.090717911720275879e-01 -9.910545498132705688e-02 -2.190349847078323364e-01 -1.399522870779037476e-01 -1.302752085030078888e-02 -2.187393158674240112e-01 1.521786451339721680e-01 6.874877959489822388e-02 6.014856696128845215e-02 5.950576439499855042e-02 5.151829868555068970e-02 1.077769547700881958e-01 7.156490534543991089e-02 2.011783868074417114e-01 5.776280909776687622e-02 2.064100652933120728e-02 -3.131682276725769043e-01 -9.417793899774551392e-02 2.716545164585113525e-01 9.914343059062957764e-02 -5.916754901409149170e-02 -1.941615194082260132e-01 -3.381919264793395996e-01 -3.790630102157592773e-01 5.759024061262607574e-03
-2.570300698280334473e-01 1.562164723873138428e-02 -1.006893739104270935e-01 7.733938097953796387e-02 -5.360943824052810669e-02 -2.608831226825714111e-01 3.589275479316711426e-01 -4.080914705991744995e-02 -3.600043058395385742e-01 3.266695886850357056e-02 3.320726100355386734e-03 -2.850264012813568115e-01 -2.384477853775024414e-01 1.511158943176269531e-01 4.850554466247558594e-02 -1.907119601964950562e-01 1.879111491143703461e-02 -4.513398185372352600e-02 5.091372504830360413e-02 -1.339705884456634521e-01 1.436171829700469971e-01 4.991829767823219299e-02 5.617429688572883606e-02 7.122874259948730469e-02 -1.812761300243437290e-03 6.599328666925430298e-02 -1.102136597037315369e-01 -3.056078851222991943e-01 1.622792631387710571e-01 -1.113411858677864075e-01 -4.272809028625488281e-01 1.804584264755249023e-02
-2.021302878856658936e-01 -1.608736515045166016e-01 8.327348530292510986e-02 2.546686828136444092e-01 -1.458888202905654907e-01 -1.760513782501220703e-01 2.163159474730491638e-02 3.194354176521301270e-01 3.582533076405525208e-02 -1.103508025407791138e-01 -2.853471934795379639e-01 -1.404617726802825928e-01 4.686243832111358643e-02 1.815598607063293457e-01 4.774937033653259277e-02 1.817913167178630829e-02 4.152910038828849792e-02 -1.153283938765525818e-01 -1.456065475940704346e-01 1.525528579950332642e-01 -3.435240685939788818e-02 2.195581197738647461e-01 1.570586115121841431e-01 -1.464583873748779297e-01 -8.114492148160934448e-02 3.199939131736755371e-01 -2.174381613731384277e-01 1.762960255146026611e-01 3.745604455471038818e-01 2.911696396768093109e-02 -1.497899442911148071e-01 2.199572175741195679e-01
4.777833446860313416e-02 -1.389806568622589111e-01 2.508940994739532471e-01 -1.178454700857400894e-02 -1.177466139197349548e-01 3.311909362673759460e-02 1.154159083962440491e-01 -4.176908731460571289e-02 -9.693300724029541016e-02 -3.693375587463378906e-01 -1.664942950010299683e-01 -3.134354948997497559e-02 -2.095223069190979004e-01 2.553179860115051270e-01 1.513988971710205078e-01 -1.909202784299850464e-01 1.846598982810974121e-01 4.456071853637695312e-01 2.700705826282501221e-01 -1.726245284080505371e-01 -5.692737549543380737e-02 4.871534649282693863e-03 -9.253404289484024048e-02 -1.868519484996795654e-01 -9.168128669261932373e-02 -7.414568960666656494e-02 -2.729562520980834961e-01 -1.569402068853378296e-01 1.390176415443420410e-01 -3.991894796490669250e-02 -1.546819359064102173e-01 -4.788272827863693237e-02
-2.319024689495563507e-02 4.126327112317085266e-02 -8.839315176010131836e-02 -6.879016757011413574e-02 -1.426577121019363403e-01 8.071112446486949921e-03 1.722564399242401123e-01 -3.185984119772911072e-02 -2.597786784172058105e-01 -2.571428418159484863e-01 -3.000733256340026855e-01 6.170233339071273804e-02 8.930206298828125000e-02 1.098115146160125732e-01 -1.785378009080886841e-01 -2.196068614721298218e-01 3.602507412433624268e-01 2.453712001442909241e-02 1.100551038980484009e-01 -1.341548115015029907e-01 -4.357997750048525631e-05 1.838311254978179932e-01 4.766185954213142395e-02 -2.528948895633220673e-02 9.884128719568252563e-02 1.784980297088623047e-01 -7.787730544805526733e-02 -2.979564666748046875e-01 3.458727896213531494e-01 -1.762122064828872681e-01 8.665584027767181396e-02 3.386088609695434570e-01
-1.961806975305080414e-02 -1.884661316871643066e-01 1.052323654294013977e-01 -1.060174703598022461e-01 1.407300531864166260e-01 -9.428003430366516113e-02 2.376439049839973450e-02 1.967308223247528076e-01 1.091467365622520447e-01 -2.668165564537048340e-01 -3.391649201512336731e-02 -3.705877959728240967e-01 5.765661597251892090e-02 4.035563021898269653e-02 -5.254033580422401428e-02 -1.847969740629196167e-01 3.091264069080352783e-01 1.604121774435043335e-01 -2.821956761181354523e-03 -2.772608697414398193e-01 -1.457381248474121094e-01 1.636947542428970337e-01 -7.955571264028549194e-02 9.387232363224029541e-02 1.647629290819168091e-01 3.381606340408325195e-01 -2.459703683853149414e-01 -1.627145111560821533e-01 -2.543726004660129547e-02 -2.380636036396026611e-01 -1.859377771615982056e-01 1.692544817924499512e-01
-1.795286983251571655e-01 -2.024167925119400024e-01 6.738473474979400635e-02 1.519822627305984497e-01 -5.699065327644348145e-02 -2.481439262628555298e-01 1.478590816259384155e-01 2.081799805164337158e-01 7.618238031864166260e-02 -1.379714719951152802e-02 -3.225650787353515625e-01 4.252329468727111816e-03 1.179925203323364258e-01 9.690120071172714233e-02 -9.127416461706161499e-02 6.874886900186538696e-02 2.163480967283248901e-01 1.611673980951309204e-01 -1.048865094780921936e-01 -2.529130876064300537e-01 1.308787912130355835e-01 1.990536600351333618e-01 2.033406496047973633e-01 -3.144508926197886467e-03 -5.298959836363792419e-02 2.630208432674407959e-01 3.226378932595252991e-02 -1.660064756870269775e-01 1.830636858940124512e-01 7.459520548582077026e-02 -3.419239819049835205e-01 3.468009233474731445e-01
-1.056565251201391220e-02 -4.707050919532775879e-01 1.225094646215438843e-01 -1.678352355957031250e-01 5.936767905950546265e-02 3.675211966037750244e-02 -8.689930289983749390e-02 -1.519855409860610962e-01 -3.743084147572517395e-02 -2.196737229824066162e-01 -1.072326824069023132e-01 4.718792159110307693e-03 -1.136085465550422668e-01 2.096888571977615356e-01 1.051976382732391357e-01 -8.213587850332260132e-02 3.261916935443878174e-01 -1.827952712774276733e-01 -2.748164832592010498e-01 -1.783985942602157593e-01 -6.845654547214508057e-02 3.129286468029022217e-01 1.356180384755134583e-02 -2.187121212482452393e-01 -3.857113793492317200e-02 -2.907792851328849792e-02 -1.141036450862884521e-01 -2.115685343742370605e-01 -2.700560390949249268e-01 -1.545122414827346802e-01 -9.101372212171554565e-03 -9.464378654956817627e-02
-1.030649915337562561e-01 -1.925490647554397583e-01 8.166352659463882446e-02 1.313951611518859863e-01 -3.758916854858398438e-01 -1.225395277142524719e-01 2.586226463317871094e-01 8.774162828922271729e-02 -2.534853816032409668e-01 -2.610466778278350830e-01 -3.313958644866943359e-01 -2.583772540092468262e-01 2.250216156244277954e-01 1.331662237644195557e-01 4.009637609124183655e-02 8.614101260900497437e-02 9.425361454486846924e-02 -1.229863986372947693e-01 8.556949347257614136e-02 6.358246505260467529e-02 2.754430752247571945e-03 4.663394019007682800e-02 3.331718221306800842e-02 -1.752439141273498535e-01 1.259371936321258545e-01 1.408009082078933716e-01 -2.094763815402984619e-01 1.510595250874757767e-02 2.166592776775360107e-01 -2.528477013111114502e-01 1.259242445230484009e-01 1.876034885644912720e-01
1.845226972363889217e-03 -3.937763869762420654e-01 1.091511826962232590e-02 6.452347338199615479e-02 -3.291186690330505371e-01 -5.066017061471939087e-02 -5.160060524940490723e-02 -2.526637725532054901e-02 -2.400708645582199097e-01 -2.568438053131103516e-01 -1.386313885450363159e-01 5.325087532401084900e-02 -3.176792860031127930e-01 2.092106081545352936e-02 -7.167353294789791107e-03 -1.122824698686599731e-01 1.244550421833992004e-01 4.968160390853881836e-02 -3.383431732654571533e-01 -1.980609493330121040e-03 9.095114469528198242e-02 6.363654136657714844e-02 -2.343121021986007690e-01 -1.670254915952682495e-01 1.482557803392410278e-01 3.193223178386688232e-01 3.516745567321777344e-02 -2.729909420013427734e-01 -1.682329177856445312e-01 -1.057989448308944702e-01 5.112894345074892044e-03 -2.495210850611329079e-03
-1.313533782958984375e-01 -1.972822099924087524e-01 -1.585896611213684082e-01 1.162218675017356873e-01 1.239880919456481934e-03 -2.235846221446990967e-01 2.308268249034881592e-01 2.149926312267780304e-02 -1.794977486133575439e-01 -3.474231362342834473e-01 -9.641558676958084106e-02 -2.012420147657394409e-01 2.302731573581695557e-01 2.697881460189819336e-01 9.642580896615982056e-02 1.960945278406143188e-01 1.505210101604461670e-01 -4.245280846953392029e-02 7.139346748590469360e-02 1.289285868406295776e-01 -1.053010225296020508e-01 -4.332645609974861145e-02 9.095669537782669067e-02 -7.698458433151245117e-02 8.201253414154052734e-02 -5.996989831328392029e-02 -4.053288102149963379e-01 1.017267641145735979e-04 -2.212974801659584045e-02 -3.252809047698974609e-01 -1.095131337642669678e-01 2.427051514387130737e-01
-1.962464004755020142e-01 1.443045735359191895e-01 -8.158382959663867950e-03 1.110017001628875732e-01 1.330544352531433105e-01 -2.412080913782119751e-01 1.561931520700454712e-01 1.776898279786109924e-02 -1.998132020235061646e-01 -3.340055346488952637e-01 -1.335005313158035278e-01 3.904465958476066589e-02 -1.391130536794662476e-01 2.241937518119812012e-01 -7.844865322113037109e-02 -3.470389246940612793e-01 3.931629359722137451e-01 8.956830203533172607e-02 1.484692990779876709e-01 1.816624701023101807e-01 2.283949591219425201e-02 1.702742874622344971e-01 -1.338253170251846313e-01 -4.412068054080009460e-02 -2.240770868957042694e-02 7.291848212480545044e-02 2.354900538921356201e-02 -2.038118094205856323e-01 7.487790286540985107e-02 -2.479753457009792328e-02 -3.572939336299896240e-01 1.087802276015281677e-01
3.175809234380722046e-02 -5.621787533164024353e-02 2.401375025510787964e-01 1.978830099105834961e-01 4.450253024697303772e-02 -9.568958729505538940e-02 1.554011255502700806e-01 2.673808932304382324e-01 2.282551229000091553e-01 -1.329766362905502319e-01 -1.826289743185043335e-01 1.873319968581199646e-02 9.749534726142883301e-02 1.015082895755767822e-01 -4.998373985290527344e-02 -1.037587970495223999e-01 4.220777451992034912e-01 3.938719034194946289e-01 6.621681153774261475e-02 -1.014953479170799255e-01 -1.228544022887945175e-02 2.649660110473632812e-01 1.444553732872009277e-01 1.151988282799720764e-02 -5.764183029532432556e-02 1.913997828960418701e-01 -4.741120338439941406e-02 -2.574513852596282959e-01 -1.334374397993087769e-01 2.245008759200572968e-02 -9.566258639097213745e-02 2.835349440574645996e-01
-2.229699194431304932e-01 -3.509007990360260010e-01 6.271282583475112915e-02 -2.366080507636070251e-02 -2.822901606559753418e-01 5.472042784094810486e-02 1.067369356751441956e-01 1.243013814091682434e-01 -1.116565763950347900e-01 -1.213486939668655396e-01 -2.659095823764801025e-01 -1.646660268306732178e-01 -4.657836258411407471e-01 6.698266416788101196e-02 -1.746856123208999634e-01 -7.112998515367507935e-02 3.031226433813571930e-02 -5.026276037096977234e-02 -2.634208500385284424e-01 2.192006446421146393e-02 5.658003967255353928e-03 -5.729577317833900452e-02 -2.610119581222534180e-01 -1.204893067479133606e-01 1.170361861586570740e-01 3.905555978417396545e-02 6.618060171604156494e-02 -3.176781237125396729e-01 -6.683433055877685547e-02 -8.273752778768539429e-02 1.919949892908334732e-03 1.999738961458206177e-01
-1.806714013218879700e-02 1.260770857334136963e-01 4.007659479975700378e-02 -7.501163333654403687e-02 -2.001383602619171143e-01 -3.170920014381408691e-01 1.164118349552154541e-01 -3.082466423511505127e-01 -1.739323511719703674e-02 -2.787244319915771484e-01 6.500997394323348999e-02 -8.960855193436145782e-03 8.277412503957748413e-02 3.376673161983489990e-01 -1.379789412021636963e-01 4.577144980430603027e-02 1.845424771308898926e-01 1.373168975114822388e-01 7.367435842752456665e-02 -1.054434999823570251e-01 -1.126431971788406372e-01 3.669257462024688721e-01 7.858638465404510498e-02 -7.464758306741714478e-02 -1.473314911127090454e-01 2.787822782993316650e-01 -2.269000113010406494e-01 -1.278533488512039185e-01 3.730879724025726318e-02 -2.493020147085189819e-01 -2.049317955970764160e-01 4.181838035583496094e-02
-5.825274437665939331e-02 5.773889273405075073e-02 1.282193064689636230e-01 -1.084622591733932495e-01 7.157746702432632446e-02 -1.305595785379409790e-01 2.722223401069641113e-01 -1.809627115726470947e-01 2.899493575096130371e-01 -1.120470315217971802e-01 -2.298240363597869873e-01 -3.905506804585456848e-03 -9.910005331039428711e-02 2.399121671915054321e-01 -1.327815055847167969e-01 -2.193870842456817627e-01 3.256357014179229736e-01 1.746941506862640381e-01 7.410378754138946533e-02 1.533538699150085449e-01 -8.560083806514739990e-02 2.566775679588317871e-01 -1.432252526283264160e-01 1.016037538647651672e-01 1.098832581192255020e-02 2.830735445022583008e-01 -3.138816952705383301e-01 -2.590510249137878418e-01 -7.463800162076950073e-02 -1.630372256040573120e-01 -5.414913967251777649e-02 5.356985703110694885e-02
-7.262168824672698975e-02 -3.136077225208282471e-01 3.483093380928039551e-01 2.318152487277984619e-01 -8.984934538602828979e-03 1.124379783868789673e-01 3.682057857513427734e-01 3.603070974349975586e-02 -5.217118933796882629e-02 -1.631515473127365112e-01 -3.185527026653289795e-01 -3.916609287261962891e-02 -4.260342717170715332e-01 -9.715626016259193420e-03 5.848133936524391174e-02 6.971472501754760742e-02 6.533055007457733154e-02 -2.027937211096286774e-02 -3.490523397922515869e-01 1.158373951911926270e-01 7.867613807320594788e-03 -4.084981232881546021e-02 7.718138396739959717e-02 -7.515901327133178711e-02 1.998133361339569092e-01 9.163857251405715942e-02 2.275571413338184357e-02 -1.451889574527740479e-01 -6.114173214882612228e-03 -2.650797832757234573e-03 -1.616516411304473877e-01 1.113730762153863907e-02
-3.999863192439079285e-02 -1.472951620817184448e-01 2.189153134822845459e-01 -1.254509091377258301e-01 -1.073885187506675720e-01 1.726498752832412720e-01 8.429665118455886841e-02 -1.767371594905853271e-01 3.036377765238285065e-02 -1.417907625436782837e-01 -1.182514950633049011e-01 -1.357075870037078857e-01 -4.120500385761260986e-01 7.664036750793457031e-02 -5.306680500507354736e-02 2.219622433185577393e-01 2.570955157279968262e-01 -9.563352912664413452e-02 -1.454532444477081299e-01 -1.870187073945999146e-01 1.389823853969573975e-02 1.965413987636566162e-01 1.855392605066299438e-01 -3.734508156776428223e-02 -1.592562198638916016e-01 2.789397537708282471e-01 -1.713804453611373901e-01 -8.518997579813003540e-02 9.147341363131999969e-03 -4.131645262241363525e-01 7.331036031246185303e-02 1.738170534372329712e-01
-1.106971204280853271e-01 -1.414881646633148193e-01 1.442329734563827515e-01 8.407396078109741211e-02 1.182838082313537598e-01 -2.904134392738342285e-01 3.536645174026489258e-01 5.183494091033935547e-02 2.384976856410503387e-02 1.004990190267562866e-02 -2.521586418151855469e-01 -2.119443267583847046e-01 -5.581363663077354431e-02 -1.436612475663423538e-02 -3.057330548763275146e-01 -7.716454565525054932e-03 2.170329689979553223e-01 7.083208113908767700e-02 2.531251907348632812e-01 2.263468503952026367e-02 1.569535881280899048e-01 1.089769676327705383e-01 8.017463982105255127e-02 -6.758362054824829102e-02 5.268485285341739655e-03 3.034563660621643066e-01 -3.162315785884857178e-01 -2.597434520721435547e-01 2.818293310701847076e-02 5.106092244386672974e-02 -2.225582599639892578e-01 1.760796010494232178e-01
-2.285460531711578369e-01 -2.117846310138702393e-01 -1.183359324932098389e-01 2.465533614158630371e-01 3.563071787357330322e-02 3.005078136920928955e-01 9.664583951234817505e-02 1.642899066209793091e-01 -1.391064673662185669e-01 -2.551867663860321045e-01 -3.627511858940124512e-01 -5.250182375311851501e-02 -1.306691914796829224e-01 2.151052951812744141e-01 -1.142492964863777161e-01 -5.692322552204132080e-02 1.186994314193725586e-01 -8.439978212118148804e-02 2.139002382755279541e-01 -6.003648415207862854e-02 1.525694876909255981e-01 3.278374075889587402e-01 5.902999266982078552e-02 -3.216508030891418457e-02 -1.584803313016891479e-02 2.347016036510467529e-01 1.404628809541463852e-02 -5.737700685858726501e-02 1.333627551794052124e-01 -1.078437417745590210e-01 5.524203553795814514e-02 3.234575092792510986e-01
-3.079534769058227539e-01 6.577625870704650879e-02 -1.439270749688148499e-02 -8.597817504778504372e-04 9.521362185478210449e-02 -1.191941723227500916e-01 8.858717232942581177e-02 1.970282047986984253e-01 8.432948379777371883e-04 -4.345463514328002930e-01 -6.825979053974151611e-02 -7.059197127819061279e-02 4.093107767403125763e-03 2.117543965578079224e-01 -1.916091442108154297e-01 -2.749608755111694336e-01 3.455885127186775208e-02 -6.465631723403930664e-02 -8.090309053659439087e-02 -3.252858668565750122e-02 5.512103810906410217e-02 2.816633880138397217e-01 1.229973733425140381e-01 -1.657105833292007446e-01 1.560667753219604492e-01 1.464474946260452271e-01 -2.073851972818374634e-01 -3.194655478000640869e-01 1.874990016222000122e-01 1.967308484017848969e-02 -9.512936323881149292e-02 3.188089728355407715e-01
-2.246496826410293579e-01 -6.638453342020511627e-03 -1.522850394248962402e-01 1.178014501929283142e-01 1.165294870734214783e-01 -2.010066956281661987e-01 2.623683400452136993e-02 1.312568336725234985e-01 8.845024555921554565e-02 -3.704257309436798096e-01 -4.605827108025550842e-02 -9.140190482139587402e-02 -9.157668799161911011e-02 3.494336828589439392e-02 -2.582193613052368164e-01 -3.053987622261047363e-01 1.042227298021316528e-01 -1.435349434614181519e-01 1.932442071847617626e-03 4.304068908095359802e-02 6.807003915309906006e-02 2.709204554557800293e-01 2.658465504646301270e-01 -1.706905514001846313e-01 6.770890951156616211e-02 5.093342065811157227e-02 -1.706327646970748901e-01 -4.426464438438415527e-01 4.999203979969024658e-02 -6.445355713367462158e-02 -5.399789661169052124e-02 2.499848455190658569e-01
-4.198640584945678711e-01 -3.448729217052459717e-01 -9.519820660352706909e-02 7.216055691242218018e-02 -1.514972597360610962e-01 -1.413977593183517456e-01 1.429785192012786865e-01 3.914032876491546631e-02 1.093707233667373657e-01 -4.687554836273193359e-01 -5.382278561592102051e-02 7.582350075244903564e-02 2.046669125556945801e-01 8.197411149740219116e-02 -9.322217851877212524e-02 1.543344277888536453e-02 1.276177763938903809e-01 -2.481148988008499146e-01 9.393461048603057861e-02 -8.099307864904403687e-02 2.315632551908493042e-01 2.472614124417304993e-02 1.806701906025409698e-02 -5.057384446263313293e-02 -2.174292951822280884e-01 5.182964727282524109e-02 -7.681394368410110474e-02 -5.661277100443840027e-02 -3.507875651121139526e-02 2.410692349076271057e-02 -3.049837946891784668e-01 1.531956940889358521e-01
-8.093918859958648682e-02 -3.792501389980316162e-01 3.196043372154235840e-01 2.041330784559249878e-01 -1.983230710029602051e-01 -8.137296140193939209e-02 3.591559827327728271e-01 -1.451278943568468094e-02 1.722863912582397461e-01 -1.731060296297073364e-01 -3.840858340263366699e-01 -1.776804774999618530e-01 -2.200809717178344727e-01 7.088541239500045776e-02 2.772312238812446594e-02 -2.953108549118041992e-01 1.909178122878074646e-02 1.164821088314056396e-01 -1.051958426833152771e-01 -1.048284098505973816e-01 -5.938807874917984009e-02 9.896881133317947388e-02 -5.057601258158683777e-03 -1.501880586147308350e-01 -7.743085175752639771e-02 7.934025675058364868e-02 7.106567919254302979e-02 1.786266863346099854e-01 -1.804711110889911652e-02 1.598690003156661987e-01 -4.370871931314468384e-02 -3.913595154881477356e-02
1.177414357662200928e-01 8.384525030851364136e-02 3.004966676235198975e-01 -5.010207649320363998e-03 6.384601816534996033e-03 -7.770997285842895508e-02 1.908370852470397949e-01 -7.822526246309280396e-02 1.249675825238227844e-01 -1.686842143535614014e-01 -7.692895829677581787e-03 -2.650490030646324158e-02 -4.813400208950042725e-01 1.173826381564140320e-01 -1.079408638179302216e-02 2.369358986616134644e-01 2.899707555770874023e-01 1.267768889665603638e-01 -1.383262127637863159e-01 1.372760683298110962e-01 7.671766728162765503e-02 2.339211106300354004e-01 1.789910346269607544e-02 1.376576125621795654e-01 8.850619196891784668e-02 2.373554110527038574e-01 -1.409064680337905884e-01 -1.811016052961349487e-01 -6.519942078739404678e-03 -3.293758928775787354e-01 1.279696375131607056e-01 1.840419918298721313e-01
-1.037550494074821472e-01 -2.673404514789581299e-01 -4.698098823428153992e-02 6.631086021661758423e-02 4.038083180785179138e-02 -2.430255115032196045e-01 2.528123259544372559e-01 -1.661196351051330566e-03 -2.180103510618209839e-01 -2.265629470348358154e-01 -2.751453518867492676e-01 -3.189815878868103027e-01 2.847504913806915283e-01 1.366265714168548584e-01 -1.308772563934326172e-01 -2.772208303213119507e-02 3.538814187049865723e-02 -5.266625061631202698e-02 -6.617871671915054321e-02 5.752061307430267334e-02 -6.091373786330223083e-02 -6.601594388484954834e-02 1.175866946578025818e-01 -1.864898055791854858e-01 5.557177960872650146e-02 9.885225445032119751e-02 -3.659988045692443848e-01 -9.919923543930053711e-02 3.630375862121582031e-02 -1.395751535892486572e-01 -2.750862538814544678e-01 2.665988802909851074e-01
-1.078908517956733704e-02 -2.754610478878021240e-01 7.738505303859710693e-02 1.393079906702041626e-01 -3.620403632521629333e-02 -2.464834004640579224e-01 2.767363563179969788e-02 -1.747757345438003540e-01 -3.621780872344970703e-01 -7.741539739072322845e-03 3.416672348976135254e-02 -1.510849893093109131e-01 -2.470063865184783936e-01 1.064814850687980652e-01 1.100404784083366394e-01 5.176076292991638184e-02 1.769934743642807007e-01 -1.542575359344482422e-01 -1.600505784153938293e-02 2.194972485303878784e-01 2.176189608871936798e-02 1.136707887053489685e-01 -8.594586700201034546e-02 -4.013232290744781494e-01 1.093409806489944458e-01 2.257590591907501221e-01 -1.454173922538757324e-01 -1.089053004980087280e-01 -3.217961490154266357e-01 -2.602125406265258789e-01 9.035513550043106079e-02 -4.595079272985458374e-02
7.616880536079406738e-02 -1.161156520247459412e-01 1.493879556655883789e-01 -4.842801764607429504e-02 -1.708620935678482056e-01 -1.353841722011566162e-01 2.867763638496398926e-01 -8.943735808134078979e-02 -1.202225834131240845e-01 -3.175477087497711182e-01 -1.891775876283645630e-01 7.320227473974227905e-02 3.266925737261772156e-02 1.376788169145584106e-01 -9.494061022996902466e-02 -5.131864920258522034e-02 2.719868719577789307e-01 1.312858760356903076e-01 2.623064517974853516e-01 -3.227950334548950195e-01 1.736759841442108154e-01 1.042200028896331787e-01 -5.561867728829383850e-02 -8.090426772832870483e-02 -3.033136725425720215e-01 3.412338346242904663e-02 -1.610470414161682129e-01 -3.768458962440490723e-01 1.253257840871810913e-01 -8.433733135461807251e-02 1.761857569217681885e-01 1.823321729898452759e-02
1.833125054836273193e-01 -6.496259570121765137e-02 -8.103971183300018311e-02 1.742269396781921387e-01 1.113289818167686462e-01 -1.895834952592849731e-01 9.325567632913589478e-02 -7.399405539035797119e-02 -9.118364006280899048e-02 -3.069589138031005859e-01 -2.597680389881134033e-01 9.326941217295825481e-04 1.187267675995826721e-01 -9.376018494367599487e-02 4.325142875313758850e-02 2.507624328136444092e-01 2.145903706550598145e-01 -1.767039448022842407e-01 -2.835822403430938721e-01 -2.006275355815887451e-01 -7.105530798435211182e-02 5.169548466801643372e-02 -1.012096628546714783e-01 -1.049881055951118469e-01 -2.017914056777954102e-01 -1.161917448043823242e-01 -3.586091399192810059e-01 -3.291405141353607178e-01 9.706370532512664795e-02 -2.566780447959899902e-01 -1.520672719925642014e-02 -1.070828661322593689e-01
-7.856428623199462891e-02 -9.444142132997512817e-02 8.238283544778823853e-02 1.755618304014205933e-01 6.978216767311096191e-02 -1.565017849206924438e-01 1.588234752416610718e-01 -3.229292631149291992e-01 -7.600243389606475830e-02 -2.814621329307556152e-01 -1.610670983791351318e-01 -1.639883667230606079e-01 -1.454025954008102417e-01 1.614608988165855408e-02 5.908045172691345215e-02 -1.707509756088256836e-01 1.841195374727249146e-01 -2.805310487747192383e-01 -9.096506237983703613e-02 2.139669656753540039e-01 -1.229869127273559570e-01 -5.433539301156997681e-02 -9.861165657639503479e-03 -3.769595921039581299e-01 8.004107326269149780e-02 2.070756554603576660e-01 -1.110161319375038147e-01 -1.242979094386100769e-01 -3.418864905834197998e-01 -1.865788400173187256e-01 3.582366555929183960e-02 -1.989396363496780396e-01
6.856496911495923996e-04 -2.045140713453292847e-01 -1.453933864831924438e-01 1.653214730322360992e-02 -1.062113642692565918e-01 -3.869223892688751221e-01 2.591980397701263428e-01 -2.618639171123504639e-01 -5.865742266178131104e-02 -2.900873720645904541e-01 -9.280706942081451416e-02 2.932114154100418091e-02 -1.203991770744323730e-01 2.599513530731201172e-01 -8.070151507854461670e-02 -3.712325096130371094e-01 8.792054653167724609e-02 1.433067470788955688e-01 1.338099837303161621e-01 3.237069025635719299e-02 1.814412139356136322e-02 3.448787927627563477e-01 9.825198352336883545e-02 -2.128018252551555634e-02 -1.531159430742263794e-01 5.344372987747192383e-02 -9.360920637845993042e-02 1.919966004788875580e-02 4.435881227254867554e-02 -3.162093758583068848e-01 2.597249578684568405e-03 5.061611533164978027e-02
-2.329823076725006104e-01 -1.839113086462020874e-01 -7.583729922771453857e-02 6.613837182521820068e-02 -1.782464385032653809e-01 -2.254672795534133911e-01 3.287776410579681396e-01 1.504866331815719604e-01 -1.742992848157882690e-01 -2.136687189340591431e-01 -2.709959447383880615e-01 -2.653208971023559570e-01 1.941844969987869263e-01 2.026001513004302979e-01 8.848404884338378906e-02 1.621674448251724243e-01 8.348307758569717407e-02 5.846123024821281433e-02 9.509465098381042480e-02 9.909784048795700073e-02 -5.494879558682441711e-02 3.348368406295776367e-02 2.580276429653167725e-01 5.060441792011260986e-02 1.002627238631248474e-01 -6.111086905002593994e-02 -3.557627797126770020e-01 -6.772072613239288330e-02 -1.690238565206527710e-01 -1.606906354427337646e-01 -1.688470691442489624e-01 1.590631008148193359e-01
-3.032795190811157227e-01 -2.432096004486083984e-01 -1.411030739545822144e-01 1.295318305492401123e-01 -1.648832708597183228e-01 -2.627907991409301758e-01 2.775506377220153809e-01 -2.609173208475112915e-02 -2.370130866765975952e-01 -1.682135760784149170e-01 -2.144402414560317993e-01 -2.661888301372528076e-01 1.640930771827697754e-01 2.747479081153869629e-01 7.410113513469696045e-02 6.512406468391418457e-02 2.259100414812564850e-02 -2.421901561319828033e-02 5.496953055262565613e-02 1.406026184558868408e-01 -8.344298601150512695e-02 -3.365647047758102417e-03 2.354761362075805664e-01 -3.473242744803428650e-02 7.431802153587341309e-02 1.626908406615257263e-02 -3.838388025760650635e-01 -8.065421134233474731e-02 -8.058398962020874023e-02 -1.490451097488403320e-01 -8.544316887855529785e-02 2.039928585290908813e-01
1.760393530130386353e-01 -2.960099279880523682e-01 3.577754274010658264e-02 2.444176077842712402e-01 -1.423493623733520508e-01 -1.433479338884353638e-01 2.321710884571075439e-01 -3.351572528481483459e-02 -1.943283341825008392e-02 -2.216129153966903687e-01 5.995482206344604492e-03 -1.346335560083389282e-01 -5.062597990036010742e-02 1.074330955743789673e-01 -9.586004912853240967e-02 2.516762539744377136e-02 -7.737129926681518555e-02 -1.308889240026473999e-01 -1.309453248977661133e-01 -9.024299681186676025e-02 7.921591401100158691e-02 1.806387752294540405e-01 -1.396380662918090820e-01 1.146032754331827164e-02 1.505010016262531281e-02 3.372614681720733643e-01 1.033467650413513184e-01 -2.332105785608291626e-01 -3.396740555763244629e-01 -3.436037003993988037e-01 -2.433692216873168945e-01 -2.330143004655838013e-01
-1.114773154258728027e-01 -4.502039402723312378e-02 -1.386229991912841797e-01 -1.528323292732238770e-01 -2.508762478828430176e-01 -4.167782366275787354e-01 5.928283184766769409e-02 -4.761756584048271179e-02 1.487119942903518677e-01 -4.610762000083923340e-01 7.709729671478271484e-02 -6.598249077796936035e-02 -9.395800530910491943e-02 1.039965823292732239e-01 1.352470554411411285e-02 -7.010111957788467407e-02 8.172502368688583374e-02 1.378332078456878662e-01 -2.861537411808967590e-02 -1.259282529354095459e-01 -1.315256953239440918e-01 1.387535780668258667e-01 2.160920351743698120e-01 -3.633097931742668152e-02 2.218790911138057709e-02 3.179919123649597168e-01 -1.445550769567489624e-01 -2.843877673149108887e-01 1.539913266897201538e-01 -1.819115281105041504e-01 -8.777882158756256104e-02 1.897038072347640991e-01
-2.101548761129379272e-01 -9.487319737672805786e-02 -1.414285898208618164e-01 -1.368816941976547241e-01 -6.611622124910354614e-02 1.656683385372161865e-01 -6.897251307964324951e-02 2.017469555139541626e-01 1.395216882228851318e-01 -8.761691302061080933e-02 -3.118254244327545166e-01 -9.054343402385711670e-02 -2.328980863094329834e-01 -6.529941409826278687e-02 9.720513969659805298e-02 7.505141664296388626e-03 1.900097280740737915e-01 -5.027571693062782288e-02 -2.558832764625549316e-01 -1.072232704609632492e-02 -2.294356748461723328e-02 1.104700490832328796e-01 5.407851561903953552e-02 -3.881399035453796387e-01 -2.995044589042663574e-01 1.336653381586074829e-01 -2.998980581760406494e-01 -2.024816870689392090e-01 -3.348249942064285278e-02 -1.402740776538848877e-01 1.227783411741256714e-01 2.921006679534912109e-01
4.105558246374130249e-02 -9.027317166328430176e-02 1.206937432289123535e-02 1.777972429990768433e-01 -3.470947593450546265e-02 -1.900058090686798096e-01 1.085812449455261230e-01 -9.893041104078292847e-02 -1.474223881959915161e-01 -4.120893478393554688e-01 -9.144265949726104736e-02 1.146906986832618713e-01 1.153306663036346436e-01 1.490458697080612183e-01 -1.522263586521148682e-01 -2.294359914958477020e-02 3.818181529641151428e-02 1.038441509008407593e-01 -3.731932118535041809e-02 -2.001406699419021606e-01 3.703626245260238647e-02 6.156616657972335815e-02 -9.749241173267364502e-03 -4.496779292821884155e-02 -1.729422062635421753e-01 3.304976224899291992e-01 1.182455420494079590e-01 -2.871367335319519043e-01 -4.254730641841888428e-01 -1.218583583831787109e-01 -3.546283543109893799e-01 -9.521884471178054810e-02
5.682312697172164917e-02 -2.671107053756713867e-01 -1.795451045036315918e-01 2.732277214527130127e-01 -9.713573008775711060e-02 1.705515682697296143e-01 2.587991766631603241e-02 4.497319087386131287e-02 -1.863732039928436279e-01 -3.175692260265350342e-01 -2.627098262310028076e-01 1.150836236774921417e-02 -1.823906004428863525e-01 1.343722790479660034e-01 -9.564786404371261597e-02 1.049347147345542908e-01 9.998768568038940430e-02 1.553859412670135498e-01 5.858287960290908813e-02 -4.727497696876525879e-02 1.474907249212265015e-01 3.831193149089813232e-01 7.985208928585052490e-02 4.498164169490337372e-03 1.545411497354507446e-01 3.574004769325256348e-01 -6.180928647518157959e-02 -1.014053300023078918e-01 2.589355707168579102e-01 -1.994828581809997559e-01 -4.971466585993766785e-02 1.064321696758270264e-01
-1.739987283945083618e-01 -2.139229327440261841e-02 1.792828142642974854e-01 7.764008641242980957e-02 -2.182494699954986572e-01 -1.075808033347129822e-01 -1.175557896494865417e-01 1.598867028951644897e-01 -1.802064776420593262e-01 -2.492940574884414673e-01 -2.448448091745376587e-01 -2.977473139762878418e-01 2.150854319334030151e-01 2.511740326881408691e-01 1.466369777917861938e-01 1.116085946559906006e-01 1.560771167278289795e-01 1.711793243885040283e-01 -1.090607196092605591e-01 -9.185802936553955078e-02 -3.257549181580543518e-02 3.057776093482971191e-01 8.295556902885437012e-02 -2.658165693283081055e-01 -8.807773888111114502e-02 1.151357963681221008e-01 5.705904960632324219e-02 -9.641724079847335815e-02 -1.392836421728134155e-01 -2.164286077022552490e-01 2.206228375434875488e-01 -2.267068922519683838e-01
6.264384835958480835e-02 -2.329948395490646362e-01 7.367758452892303467e-02 1.417437344789505005e-01 -3.434752300381660461e-02 -5.018332600593566895e-01 3.130462169647216797e-01 -1.667401939630508423e-02 1.766280084848403931e-01 -2.323049902915954590e-01 8.138030767440795898e-03 3.081427700817584991e-02 -2.063109874725341797e-01 9.049075841903686523e-02 -2.211743220686912537e-02 1.915126889944076538e-01 4.140956103801727295e-01 2.414172738790512085e-01 -1.400344166904687881e-02 6.588514149188995361e-02 2.341269701719284058e-02 8.738695085048675537e-02 -2.026852220296859741e-01 -2.512900624424219131e-03 1.837778836488723755e-02 4.556007683277130127e-02 5.085198208689689636e-02 2.117374824592843652e-04 -4.384543001651763916e-02 -2.912676930427551270e-01 -1.222288683056831360e-01 2.477988228201866150e-02
-2.005797475576400757e-01 -5.873927846550941467e-02 1.972535401582717896e-01 1.221080720424652100e-01 1.184949502348899841e-01 -1.183503344655036926e-01 1.747656911611557007e-01 -4.242334142327308655e-02 -1.647665649652481079e-01 -1.027519851922988892e-01 -2.673833966255187988e-01 -4.872504249215126038e-02 -2.407117933034896851e-01 3.426400423049926758e-01 -9.453397244215011597e-02 4.757703468203544617e-02 3.695427477359771729e-01 2.696268819272518158e-02 -1.381080597639083862e-01 2.150370627641677856e-01 -2.690717875957489014e-01 -1.209732219576835632e-01 3.349715769290924072e-01 1.442845445126295090e-02 -5.526059120893478394e-02 1.436176002025604248e-01 -1.533145606517791748e-01 -1.997881084680557251e-01 -5.453978478908538818e-02 2.234468162059783936e-01 4.264764860272407532e-02 1.071751024574041367e-02
-3.573869764804840088e-01 -3.681395649909973145e-01 4.826753214001655579e-02 4.061647132039070129e-02 4.056065157055854797e-02 -9.160809963941574097e-02 -8.232869952917098999e-02 -2.472522258758544922e-01 2.355084866285324097e-01 -3.277699351310729980e-01 -2.030292302370071411e-01 4.630829021334648132e-02 -8.616647683084011078e-03 1.936932057142257690e-01 -2.148011624813079834e-01 -7.992445677518844604e-02 1.942322254180908203e-01 -3.852627575397491455e-01 -1.305318921804428101e-01 1.541352719068527222e-01 1.562506705522537231e-01 1.651026457548141479e-01 3.525863587856292725e-02 -2.847323380410671234e-02 -7.264096289873123169e-02 1.426258236169815063e-01 -8.231801539659500122e-02 -9.655002504587173462e-02 -1.489378064870834351e-01 -6.001118570566177368e-02 -3.442769125103950500e-02 9.526356309652328491e-02
1.806797832250595093e-01 -3.143000975251197815e-02 6.757897138595581055e-02 -2.625329978764057159e-02 -4.516429454088211060e-02 -1.093535218387842178e-02 -2.036775946617126465e-01 6.519081443548202515e-02 -6.895039975643157959e-02 -3.585305511951446533e-01 -2.790811657905578613e-01 -1.723710000514984131e-01 -2.248515039682388306e-01 1.296057999134063721e-01 -2.806488871574401855e-01 -1.682483404874801636e-01 3.752591907978057861e-01 1.032182052731513977e-01 1.636702120304107666e-01 1.128120254725217819e-02 5.145382881164550781e-02 -9.559956192970275879e-02 -3.318898007273674011e-02 -2.571671605110168457e-01 2.984508313238620758e-02 1.854904294013977051e-01 -1.156499832868576050e-01 -3.722167015075683594e-01 9.572142362594604492e-02 -7.518779486417770386e-02 1.955296471714973450e-02 -1.951044946908950806e-01
-7.992996275424957275e-02 -1.408321708440780640e-01 1.540015190839767456e-01 2.798020839691162109e-01 8.221645653247833252e-02 -1.715190559625625610e-01 2.496067434549331665e-01 -1.874644756317138672e-01 -7.883687317371368408e-02 1.835928857326507568e-02 -1.811608672142028809e-01 -1.004748512059450150e-02 6.336697936058044434e-02 2.554750740528106689e-01 9.157913178205490112e-02 1.637975275516510010e-01 1.648511290550231934e-01 8.639460057020187378e-02 -3.804448544979095459e-01 3.759543299674987793e-01 -1.528053544461727142e-02 8.472508937120437622e-02 1.086642518639564514e-01 -1.395534723997116089e-01 -4.024681448936462402e-02 3.351253867149353027e-01 -2.619749605655670166e-01 1.223158091306686401e-02 -1.124314498156309128e-02 -7.752145081758499146e-02 1.460609138011932373e-01 1.567840725183486938e-01
1.245411299169063568e-02 -1.728341132402420044e-01 -2.451633801683783531e-03 2.499217092990875244e-01 -1.785617619752883911e-01 -1.402379274368286133e-01 2.355740964412689209e-02 -1.499284058809280396e-01 -1.555029898881912231e-01 -1.680348664522171021e-01 -2.864054143428802490e-01 6.988791376352310181e-02 -5.508459359407424927e-02 3.842723071575164795e-01 -1.644434183835983276e-01 2.327153086662292480e-01 2.825045883655548096e-01 -9.232728928327560425e-02 1.620112508535385132e-01 -9.034777432680130005e-02 -2.462837249040603638e-01 3.466065227985382080e-01 -2.908499911427497864e-02 -1.037179976701736450e-01 -6.420587003231048584e-02 9.031406790018081665e-02 2.714552357792854309e-02 7.753898948431015015e-02 2.278470098972320557e-01 -1.327957957983016968e-01 -1.042088568210601807e-01 2.170706689357757568e-01
-1.381006930023431778e-02 -7.562527060508728027e-02 4.892245680093765259e-02 2.170990407466888428e-01 -1.302710026502609253e-01 -9.128549695014953613e-02 1.011351868510246277e-01 -1.378935724496841431e-01 3.058400005102157593e-03 -5.223438516259193420e-02 -1.750583350658416748e-01 5.131837353110313416e-02 1.359510421752929688e-01 3.198907971382141113e-01 1.672599762678146362e-01 2.421608418226242065e-01 1.834581047296524048e-01 4.483572021126747131e-02 -3.996007442474365234e-01 4.478216636925935745e-03 1.734514981508255005e-01 3.646836429834365845e-02 -5.195876210927963257e-02 -3.373242020606994629e-01 -5.442484840750694275e-02 2.382967323064804077e-01 -2.713683247566223145e-01 -2.371974587440490723e-01 -2.110534310340881348e-01 5.917563661932945251e-02 2.423256784677505493e-01 8.296059817075729370e-02
-4.857631772756576538e-02 -3.819676116108894348e-02 1.513617932796478271e-01 1.867231428623199463e-01 8.629360049962997437e-02 3.891368955373764038e-02 1.531824916601181030e-01 -1.759497374296188354e-01 1.609498560428619385e-01 -1.796744018793106079e-01 -2.622708082199096680e-01 -2.424587905406951904e-01 8.603528141975402832e-03 1.831191927194595337e-01 3.714716136455535889e-01 1.525634974241256714e-01 -8.172070235013961792e-02 6.680244207382202148e-02 -3.149005174636840820e-01 1.940461993217468262e-01 1.614405810832977295e-01 2.409934848546981812e-01 -5.432670004665851593e-03 -2.587810158729553223e-01 4.036877304315567017e-02 -2.576829865574836731e-02 -8.529765903949737549e-02 -2.137763798236846924e-01 -2.170100808143615723e-01 -9.158795326948165894e-02 -4.559362679719924927e-02 2.871631979942321777e-01
-9.501944482326507568e-02 -2.585856318473815918e-01 2.210961095988750458e-02 -9.100317955017089844e-03 -7.442499697208404541e-02 2.754608988761901855e-01 2.466698735952377319e-01 -1.832255423069000244e-01 -1.446109712123870850e-01 -1.170347034931182861e-01 -5.858914554119110107e-02 -1.340568065643310547e-01 -8.753927797079086304e-02 7.742753624916076660e-02 -6.614329665899276733e-02 1.555187404155731201e-01 1.928427815437316895e-01 2.064442038536071777e-01 -9.739584475755691528e-02 -2.145735621452331543e-01 9.112008661031723022e-02 3.574159443378448486e-01 1.181798353791236877e-01 -2.670422196388244629e-01 1.662390232086181641e-01 1.680997163057327271e-01 -5.866300314664840698e-02 -7.228609919548034668e-02 2.859529554843902588e-01 -3.556802272796630859e-01 3.269080817699432373e-02 1.374664306640625000e-01
1.564396917819976807e-01 -1.086389422416687012e-01 -1.141030192375183105e-01 7.346823066473007202e-02 -1.156185790896415710e-01 -2.295915335416793823e-01 2.736813426017761230e-01 1.316977739334106445e-01 -1.446440666913986206e-01 -3.971163928508758545e-01 -2.615365684032440186e-01 -2.368791550397872925e-01 1.289820075035095215e-01 9.963386505842208862e-02 -7.900532335042953491e-02 -1.843686103820800781e-01 -5.534860864281654358e-02 -3.325850069522857666e-01 8.345562219619750977e-02 -2.591609023511409760e-02 -9.946311265230178833e-02 8.171367645263671875e-02 9.159485250711441040e-02 -2.850012481212615967e-01 -3.857554122805595398e-02 3.460768759250640869e-01 -2.129125893115997314e-01 -5.897173285484313965e-02 -6.712587550282478333e-03 -5.861380696296691895e-02 -8.938203006982803345e-02 8.951813727617263794e-02
-6.427623331546783447e-03 8.161164820194244385e-02 8.085632324218750000e-02 -8.851577341556549072e-02 3.331639617681503296e-02 -1.748672723770141602e-01 1.146351099014282227e-01 -1.146724224090576172e-01 -4.243316128849983215e-02 -4.406240284442901611e-01 -7.183531671762466431e-02 -2.745511233806610107e-01 -9.299445897340774536e-02 -1.922645270824432373e-01 1.403786521404981613e-02 -4.064197465777397156e-02 3.761017620563507080e-01 9.068223834037780762e-02 6.953154504299163818e-02 -6.929918378591537476e-02 -3.774162754416465759e-02 -1.380812027491629124e-04 -1.101667061448097229e-02 -4.029461443424224854e-01 6.004032213240861893e-03 -5.142131820321083069e-03 -2.946870625019073486e-01 -2.162940204143524170e-01 3.057457208633422852e-01 -1.043994575738906860e-01 -1.097295880317687988e-01 1.538311988115310669e-01
-3.145144879817962646e-01 -1.598946154117584229e-01 1.745072454214096069e-01 3.479452133178710938e-01 -6.290820240974426270e-02 -1.417654901742935181e-01 -2.275901287794113159e-01 -3.246707096695899963e-02 -1.540083885192871094e-01 -3.830057084560394287e-01 4.406923800706863403e-02 -9.752811864018440247e-03 -1.406209617853164673e-01 -2.995999716222286224e-02 1.370728760957717896e-01 7.946177572011947632e-02 2.362600117921829224e-01 -3.947800770401954651e-02 -1.600428074598312378e-01 -1.528218239545822144e-01 1.372340619564056396e-01 -5.843829363584518433e-03 -5.789777263998985291e-03 -9.679334610700607300e-02 1.964772045612335205e-01 1.028961315751075745e-01 -2.515912950038909912e-01 -3.261346518993377686e-01 1.342486441135406494e-01 -2.247843444347381592e-01 1.302533317357301712e-02 -8.171183615922927856e-02
3.909020498394966125e-02 -9.835735708475112915e-02 1.793015003204345703e-01 1.173108518123626709e-01 -5.398219823837280273e-02 -1.272321343421936035e-01 1.949127912521362305e-01 -1.373504549264907837e-01 -2.812983989715576172e-01 -7.109857350587844849e-02 -4.865606874227523804e-02 1.121518835425376892e-01 -2.010620981454849243e-01 8.469776064157485962e-02 3.158865272998809814e-01 4.638070613145828247e-02 3.234677016735076904e-01 8.353015407919883728e-03 -2.127053439617156982e-01 -1.909617483615875244e-01 -2.365673631429672241e-01 -5.667665228247642517e-02 -2.009312957525253296e-01 -1.354329884052276611e-01 -1.610354632139205933e-01 2.131940424442291260e-01 -3.931003510951995850e-01 -1.127064600586891174e-01 -8.648578822612762451e-02 -1.711654663085937500e-01 -9.232819825410842896e-02 1.733344495296478271e-01
-6.058815494179725647e-02 -1.792017519474029541e-01 1.215389966964721680e-01 1.633477509021759033e-01 -9.647942334413528442e-02 6.500195711851119995e-02 1.303164511919021606e-01 2.218957543373107910e-01 6.911122798919677734e-02 -1.391499936580657959e-01 -3.270460665225982666e-01 -1.493252720683813095e-02 -2.429569363594055176e-01 4.162771105766296387e-01 1.074549779295921326e-01 -6.034370139241218567e-02 4.822184741497039795e-01 -9.830196201801300049e-02 1.532280147075653076e-01 -1.040186453610658646e-02 4.616967588663101196e-02 5.559919774532318115e-02 8.861101418733596802e-02 1.172067895531654358e-01 -2.702185809612274170e-01 5.335577949881553650e-02 -1.191734522581100464e-01 7.649566233158111572e-02 2.056427896022796631e-01 9.328809380531311035e-02 2.690830081701278687e-02 -1.547662168741226196e-01
-3.525200113654136658e-02 -1.243608444929122925e-01 -6.557438522577285767e-02 -1.928137615323066711e-02 -4.964783787727355957e-02 -8.076446503400802612e-02 1.680592894554138184e-01 2.011197619140148163e-02 -9.932633489370346069e-02 -2.284490615129470825e-01 -1.133362874388694763e-01 7.416559755802154541e-02 1.871010959148406982e-01 4.683025777339935303e-01 1.327614188194274902e-01 1.385035663843154907e-01 3.453298211097717285e-01 1.052444428205490112e-01 -1.157747581601142883e-01 -1.557219475507736206e-01 -3.845268785953521729e-01 2.567733526229858398e-01 -1.911361515522003174e-01 -4.201813414692878723e-02 -1.597084254026412964e-01 6.895181722939014435e-03 -2.670738399028778076e-01 -4.381100460886955261e-02 -7.096257805824279785e-02 2.938075177371501923e-02 -2.070739716291427612e-01 -4.248950630426406860e-02
-1.655190810561180115e-02 8.879318833351135254e-02 -1.343409568071365356e-01 -3.077963553369045258e-02 -1.712224930524826050e-01 -3.710356056690216064e-01 1.883350759744644165e-01 -5.553788971155881882e-03 1.721553802490234375e-01 -2.587279081344604492e-01 -1.386475563049316406e-01 -1.925915777683258057e-01 -1.424390822649002075e-01 3.202969580888748169e-02 -5.091258883476257324e-02 -1.150360405445098877e-01 1.926280260086059570e-01 -1.349648684263229370e-01 -8.464737236499786377e-02 -2.276303321123123169e-01 -4.284884780645370483e-03 1.286688745021820068e-01 2.737943232059478760e-01 -6.031208671629428864e-03 1.236175671219825745e-01 2.202412784099578857e-01 -1.250513046979904175e-01 -4.530843794345855713e-01 2.152422666549682617e-01 -8.219964802265167236e-02 -7.962981611490249634e-02 1.741141825914382935e-01
-1.584332883358001709e-01 -5.940653011202812195e-02 -1.604767441749572754e-01 -1.122837960720062256e-01 -1.452276557683944702e-01 -2.476883381605148315e-01 1.041345819830894470e-01 -1.348224759567528963e-04 1.968201100826263428e-01 -3.804958760738372803e-01 -1.499885767698287964e-01 -1.925685256719589233e-01 1.109337657690048218e-01 8.009447902441024780e-02 -2.299767732620239258e-01 -7.857261598110198975e-02 1.175804510712623596e-01 4.758122190833091736e-02 2.461662702262401581e-02 -1.880889683961868286e-01 -1.419614627957344055e-02 1.443787813186645508e-01 2.006534039974212646e-01 -1.662250608205795288e-02 1.695402711629867554e-01 2.028762549161911011e-01 -3.081411123275756836e-02 -3.596596419811248779e-01 -4.298278689384460449e-02 -1.611137241125106812e-01 -4.088519811630249023e-01 1.000811830163002014e-01
-1.476927250623703003e-01 -7.599645107984542847e-02 9.489313699305057526e-03 1.780517846345901489e-01 2.348008453845977783e-01 -1.894460916519165039e-01 1.606021821498870850e-01 -2.306800037622451782e-01 8.654287084937095642e-03 -2.808031439781188965e-01 -2.379948943853378296e-01 -5.875054374337196350e-02 -2.008798532187938690e-02 1.726484000682830811e-01 -1.535000801086425781e-01 -2.577313780784606934e-01 2.562153935432434082e-01 -1.597428768873214722e-01 2.728776335716247559e-01 -3.879182413220405579e-02 8.501236885786056519e-02 9.247037768363952637e-02 2.761635556817054749e-02 -1.702376157045364380e-01 -1.699969470500946045e-01 2.603850960731506348e-01 -1.502406895160675049e-01 -1.861426085233688354e-01 -1.930793672800064087e-01 1.391676068305969238e-01 -2.948504090309143066e-01 -3.488457947969436646e-02
3.145870193839073181e-02 -1.247819215059280396e-01 2.574654221534729004e-01 9.192895889282226562e-02 -5.601356178522109985e-02 6.334073841571807861e-02 6.380849331617355347e-02 1.421668231487274170e-01 -1.388282775878906250e-01 -5.570614933967590332e-01 3.248734772205352783e-02 2.277584820985794067e-01 -1.625297516584396362e-01 3.394085764884948730e-01 -1.103457212448120117e-01 -1.685535162687301636e-02 4.349190369248390198e-02 2.911240160465240479e-01 -2.824871242046356201e-02 -2.404267191886901855e-01 4.370434954762458801e-02 1.857782602310180664e-01 5.982539802789688110e-02 -8.921641856431961060e-02 -4.153931513428688049e-02 -7.305342704057693481e-02 -9.430810064077377319e-02 -3.109805285930633545e-01 7.862105965614318848e-02 -1.574580669403076172e-01 -4.243295267224311829e-02 -4.498112574219703674e-02
2.755326405167579651e-02 -5.065736919641494751e-02 -7.820881903171539307e-02 2.099580764770507812e-01 -1.152873560786247253e-01 -3.412181437015533447e-01 9.354556351900100708e-02 -1.911869049072265625e-01 8.465257287025451660e-02 -1.348620355129241943e-01 -6.890632957220077515e-02 1.509608514606952667e-02 -9.639113396406173706e-02 2.791708111763000488e-01 8.400519192218780518e-02 -1.487029194831848145e-01 3.302402049303054810e-02 5.200324580073356628e-02 -9.122031927108764648e-02 1.601556837558746338e-01 -3.761511743068695068e-01 3.080831468105316162e-01 2.311915755271911621e-01 2.183725312352180481e-02 -2.305832654237747192e-01 1.317767947912216187e-01 -8.819072693586349487e-02 -2.202626466751098633e-01 6.122608482837677002e-02 -2.351889908313751221e-01 -2.645764052867889404e-01 2.018344551324844360e-01
-9.608166292309761047e-03 -9.546479582786560059e-02 6.940072029829025269e-02 1.100880503654479980e-01 -1.969529315829277039e-02 -2.706038057804107666e-01 3.332483395934104919e-02 -3.154579550027847290e-02 -5.389974638819694519e-02 -2.957350015640258789e-01 2.731416374444961548e-02 -1.678828299045562744e-01 -1.709906309843063354e-01 1.198203265666961670e-01 -1.807033568620681763e-01 8.343046158552169800e-02 1.128577589988708496e-01 -2.000135034322738647e-01 -4.198123142123222351e-02 -3.385122418403625488e-01 -1.417977064847946167e-01 1.636448204517364502e-01 -9.485484100878238678e-03 4.637385532259941101e-02 -5.625842139124870300e-02 2.231955379247665405e-01 5.148817971348762512e-02 -3.014305233955383301e-01 -4.948644936084747314e-01 -1.654974967241287231e-01 -1.682967990636825562e-01 1.741136610507965088e-01
-1.474499553442001343e-01 -2.213873714208602905e-01 2.102890424430370331e-02 2.648110091686248779e-01 -2.322507649660110474e-01 1.346542984247207642e-01 -9.897913783788681030e-03 -1.854368150234222412e-01 -3.221212700009346008e-02 -2.203761935234069824e-01 -2.312201559543609619e-01 -8.903729170560836792e-02 -8.130977302789688110e-02 2.045521140098571777e-01 -1.786178052425384521e-01 1.899111121892929077e-01 1.574336290359497070e-01 1.804049164056777954e-01 -3.720234036445617676e-01 1.203944459557533264e-01 2.795629203319549561e-02 2.541944384574890137e-01 -6.952945888042449951e-02 -1.266806721687316895e-01 2.940382249653339386e-02 1.087403967976570129e-01 4.973662272095680237e-02 6.095784157514572144e-02 -2.507232725620269775e-01 -2.899404764175415039e-01 -1.800437569618225098e-01 1.731372773647308350e-01
6.615235656499862671e-02 -2.555595338344573975e-01 1.945017278194427490e-02 1.266251206398010254e-01 -2.664560675621032715e-01 1.168235018849372864e-01 4.541230201721191406e-02 -4.218433052301406860e-02 -1.698488891124725342e-01 -1.963362395763397217e-01 -4.582839310169219971e-01 -2.358757555484771729e-01 -8.002200722694396973e-02 2.043653465807437897e-02 -2.841298878192901611e-01 -6.446457002311944962e-03 7.441112399101257324e-02 -9.354497492313385010e-02 8.916393667459487915e-02 -2.469053417444229126e-01 -4.590871930122375488e-02 3.125254809856414795e-01 -5.128422006964683533e-02 1.068961396813392639e-01 -1.461981143802404404e-02 2.165465354919433594e-01 1.430749148130416870e-01 -9.863416850566864014e-02 5.890762805938720703e-02 -2.857128679752349854e-01 -2.008949033915996552e-02 2.119301706552505493e-01
-2.361886650323867798e-01 -1.100783795118331909e-01 -3.527926281094551086e-02 8.736356347799301147e-02 -5.837463214993476868e-02 -1.420180797576904297e-01 3.131086230278015137e-01 2.538118660449981689e-01 -3.533249720931053162e-02 -2.587603330612182617e-01 -1.265143901109695435e-01 -1.802984923124313354e-01 6.725750397890806198e-03 2.614657580852508545e-01 7.304141670465469360e-02 5.656998977065086365e-02 5.175197497010231018e-02 -1.598880439996719360e-01 2.945332825183868408e-01 7.560700923204421997e-02 5.335001274943351746e-02 -7.283668965101242065e-02 1.284761875867843628e-01 -6.812720093876123428e-03 1.914757937192916870e-01 -1.673754863440990448e-02 -2.873500287532806396e-01 -1.609470248222351074e-01 -4.969165194779634476e-03 -3.440237641334533691e-01 -2.405999302864074707e-01 2.764559686183929443e-01
-2.530976831912994385e-01 -1.304936110973358154e-01 -7.980287820100784302e-02 2.362279035151004791e-02 -1.655189096927642822e-01 -2.328649461269378662e-01 3.129846155643463135e-01 8.588550239801406860e-02 -1.858934909105300903e-01 -2.453769445419311523e-01 -2.610921263694763184e-01 -1.674249768257141113e-01 7.552324980497360229e-02 2.808669507503509521e-01 5.109583213925361633e-02 1.938237398862838745e-01 -1.018018051981925964e-01 -1.315972208976745605e-01 9.093659371137619019e-02 1.123470887541770935e-01 3.446488082408905029e-02 -1.593554466962814331e-01 1.178839057683944702e-01 -6.048579886555671692e-02 -2.034900709986686707e-02 3.657085355371236801e-03 -3.245857954025268555e-01 -1.428428441286087036e-01 -9.748967364430427551e-03 -2.477323114871978760e-01 -1.808601319789886475e-01 3.101921379566192627e-01
-1.209575012326240540e-01 -2.211515903472900391e-01 1.004700735211372375e-01 -1.424932330846786499e-01 -1.120900362730026245e-01 -9.377701207995414734e-03 1.276386976242065430e-01 -1.830892860889434814e-01 -2.518901042640209198e-02 -4.215000867843627930e-01 -1.086244285106658936e-01 -1.624420285224914551e-01 -1.762120872735977173e-01 -3.730084747076034546e-02 -3.363979607820510864e-02 1.995406299829483032e-01 4.148359969258308411e-02 7.862418144941329956e-02 -1.058810651302337646e-01 -8.524786680936813354e-02 3.539940575137734413e-03 -3.814494237303733826e-02 -1.603208631277084351e-01 -1.080520004034042358e-01 -4.484299421310424805e-01 1.622756123542785645e-01 7.187987677752971649e-03 -3.728771209716796875e-01 -1.924265027046203613e-01 -4.682695493102073669e-02 -2.004692554473876953e-01 2.063416987657546997e-01
-1.449538469314575195e-01 6.050783023238182068e-02 1.210992503911256790e-02 3.155716881155967712e-02 -7.231039553880691528e-02 1.608566939830780029e-01 1.417028903961181641e-02 8.068756014108657837e-02 1.340379659086465836e-02 -3.469589948654174805e-01 -8.254017680883407593e-02 -6.817432492971420288e-02 -3.091182410717010498e-01 -6.720053404569625854e-02 9.916445612907409668e-02 2.398705668747425079e-02 9.082765877246856689e-02 6.620015949010848999e-02 -1.715156286954879761e-01 2.486190758645534515e-02 -1.599319726228713989e-01 4.600700438022613525e-01 1.000206843018531799e-01 -2.916923165321350098e-01 -3.196823894977569580e-01 4.852885007858276367e-02 -2.381317168474197388e-01 -2.955814003944396973e-01 -1.358737349510192871e-01 -1.716271042823791504e-01 -1.439083460718393326e-02 1.487255096435546875e-01
3.092913329601287842e-02 -1.184676587581634521e-01 2.887363545596599579e-02 -1.579347252845764160e-02 -8.404941856861114502e-02 4.173258319497108459e-02 3.336114287376403809e-01 -1.494746357202529907e-01 5.675160139799118042e-02 -2.721298038959503174e-01 3.244728595018386841e-02 -2.293351339176297188e-03 -2.150991708040237427e-01 1.886433362960815430e-01 -1.480891853570938110e-01 3.689533174037933350e-01 2.849712371826171875e-01 2.640064358711242676e-01 -6.112895533442497253e-02 -1.629755645990371704e-02 1.610717177391052246e-01 1.220270022749900818e-01 -2.148695290088653564e-03 -2.933239936828613281e-01 1.444426327943801880e-01 1.085115224123001099e-01 8.979693800210952759e-02 -1.956635415554046631e-01 1.637401282787322998e-01 -3.131605684757232666e-01 -3.602024540305137634e-02 1.904821395874023438e-01
1.882350295782089233e-01 -1.034085974097251892e-01 1.971591636538505554e-02 2.090318948030471802e-01 -6.229844316840171814e-02 -3.842970728874206543e-01 8.597446978092193604e-02 1.097933668643236160e-02 -2.169847339391708374e-01 -1.725292205810546875e-01 -2.245544195175170898e-01 -2.438074648380279541e-01 -2.570892274379730225e-01 5.382715538144111633e-02 2.063320279121398926e-01 2.408262193202972412e-01 6.034401059150695801e-02 2.533845603466033936e-01 1.515588313341140747e-01 -1.382058411836624146e-01 -3.542117401957511902e-02 -5.104754585772752762e-03 6.331761181354522705e-02 -2.445435523986816406e-01 -5.172147229313850403e-02 -6.082341074943542480e-02 -2.553570866584777832e-01 -3.588114678859710693e-01 -3.012581728398799896e-02 4.962050542235374451e-02 1.051947623491287231e-01 6.830255687236785889e-02
-3.137885332107543945e-01 -1.513179540634155273e-01 6.746173650026321411e-02 5.136752128601074219e-02 -1.792923361063003540e-01 7.547965645790100098e-02 3.219689708203077316e-03 -6.727278977632522583e-02 1.992176659405231476e-02 -2.201401740312576294e-01 -3.163467943668365479e-01 -9.050602465867996216e-02 -2.782412767410278320e-01 2.378766797482967377e-02 2.480908185243606567e-01 -2.309895819053053856e-03 1.115692183375358582e-01 2.231667041778564453e-01 -1.188516169786453247e-01 -8.413792587816715240e-03 -2.031079381704330444e-01 4.108132719993591309e-01 -8.562458306550979614e-02 -2.071701586246490479e-01 -5.892984196543693542e-02 -1.065584346652030945e-01 6.811299920082092285e-02 -3.580730557441711426e-01 1.212156713008880615e-01 -1.126137450337409973e-01 -5.323779210448265076e-02 1.334014236927032471e-01
-7.222300022840499878e-02 -1.763122230768203735e-01 -1.145390328019857407e-02 1.243406310677528381e-01 8.474868535995483398e-02 -1.812746524810791016e-01 2.748488783836364746e-01 1.239020898938179016e-01 -6.977672874927520752e-02 -2.254504896700382233e-02 -2.321145236492156982e-01 -1.632787734270095825e-01 -1.127460598945617676e-01 7.000846415758132935e-02 -3.708404302597045898e-01 -1.674685068428516388e-02 2.048391401767730713e-01 2.022497206926345825e-01 1.498829573392868042e-01 1.340001523494720459e-01 1.303908228874206543e-01 -2.014982141554355621e-02 5.585763975977897644e-02 -1.040355265140533447e-01 -9.944046847522258759e-03 2.094284743070602417e-01 -3.912605047225952148e-01 -2.869490385055541992e-01 1.880906522274017334e-02 1.515675634145736694e-01 -2.072476297616958618e-01 2.748480737209320068e-01
-6.113243848085403442e-02 1.899258047342300415e-02 -1.455899327993392944e-01 1.713000684976577759e-01 2.248971313238143921e-01 -2.952502667903900146e-01 1.089583933353424072e-01 -6.506573408842086792e-03 -4.064549878239631653e-02 -3.596774041652679443e-01 -1.157743334770202637e-01 -2.829591929912567139e-01 -1.455719172954559326e-01 8.028943091630935669e-02 -1.302968859672546387e-01 -2.762938439846038818e-01 2.599170207977294922e-01 -2.537721097469329834e-01 5.999295413494110107e-02 -8.853536099195480347e-02 2.151882275938987732e-03 5.441162735223770142e-02 -1.018809154629707336e-01 4.239734262228012085e-02 -6.598202139139175415e-02 2.123138755559921265e-01 -8.215731382369995117e-02 -2.985151708126068115e-01 -3.433172404766082764e-02 5.094506591558456421e-02 -2.744310498237609863e-01 2.594953179359436035e-01
7.527118176221847534e-02 -2.493627816438674927e-01 4.633051156997680664e-02 9.191322326660156250e-02 1.361234337091445923e-01 3.848063573241233826e-02 1.125123873353004456e-01 -1.487011611461639404e-01 -8.142247051000595093e-02 -4.224888682365417480e-01 -2.419535964727401733e-01 3.545188531279563904e-02 6.882747635245323181e-03 1.962900459766387939e-01 2.749425359070301056e-02 5.860105156898498535e-03 1.060945838689804077e-01 1.391658782958984375e-01 1.636091321706771851e-01 6.095142289996147156e-02 1.370138823986053467e-01 8.131783455610275269e-02 1.122534833848476410e-02 -1.368764191865921021e-01 -1.047505289316177368e-01 3.438834100961685181e-02 -4.611743241548538208e-02 -4.412997364997863770e-01 1.936942338943481445e-01 1.823911815881729126e-02 -4.783475100994110107e-01 -3.791333362460136414e-02
-1.712258160114288330e-01 -1.342659592628479004e-01 1.553734391927719116e-01 2.145856022834777832e-01 -6.759741157293319702e-02 1.606382131576538086e-01 2.522993385791778564e-01 -2.225968539714813232e-01 -6.963822245597839355e-02 -3.197566568851470947e-01 -8.909814059734344482e-02 -3.472171127796173096e-01 2.939552627503871918e-02 -8.368132263422012329e-02 1.297406256198883057e-01 1.605200916528701782e-01 2.146094143390655518e-01 1.005119234323501587e-01 -1.417279988527297974e-01 1.654747277498245239e-01 2.095314562320709229e-01 4.048988521099090576e-01 1.195813268423080444e-01 -9.529189765453338623e-02 -2.227228507399559021e-02 -1.102317571640014648e-01 -8.025810867547988892e-02 -6.169204041361808777e-02 -1.015850901603698730e-01 -1.307028234004974365e-01 -3.676375001668930054e-02 2.575386464595794678e-01
-1.261730939149856567e-01 -3.018296658992767334e-01 -7.144875824451446533e-02 -6.028978526592254639e-02 -2.522265613079071045e-01 2.227624654769897461e-01 -4.520516470074653625e-02 4.499823227524757385e-02 1.995044201612472534e-01 -3.040699362754821777e-01 -3.253050744533538818e-01 -3.283648788928985596e-01 1.246297210454940796e-01 6.781257688999176025e-02 1.570108979940414429e-01 6.774868071079254150e-02 1.093933507800102234e-01 -6.235172972083091736e-02 -2.240457832813262939e-01 -1.793767660856246948e-01 -1.320425122976303101e-01 2.939597070217132568e-01 -5.538948252797126770e-02 -2.359725832939147949e-01 -1.035079509019851685e-01 8.886342495679855347e-02 -1.248879209160804749e-01 -1.521856337785720825e-01 -1.595343351364135742e-01 -1.421470791101455688e-01 8.212780207395553589e-02 -3.245358914136886597e-02
-3.901307284832000732e-02 -2.022171318531036377e-01 5.233946722000837326e-03 2.245314419269561768e-01 1.212209537625312805e-01 -1.468565762042999268e-01 4.554926231503486633e-02 -9.531898796558380127e-02 1.576067507266998291e-01 -7.885473966598510742e-02 -1.460804045200347900e-01 -2.336000837385654449e-02 7.020742446184158325e-02 2.533706724643707275e-01 1.684586703777313232e-01 -1.010525822639465332e-01 1.288342028856277466e-01 1.380852609872817993e-01 3.549491614103317261e-02 -4.220923408865928650e-02 -7.124971598386764526e-02 -3.309724107384681702e-02 -1.654249131679534912e-01 -4.294044375419616699e-01 -1.518521904945373535e-01 9.206860512495040894e-02 -4.050986096262931824e-02 -5.590032935142517090e-01 -2.015743404626846313e-01 -5.984887480735778809e-02 -3.570932149887084961e-02 -2.264512777328491211e-01
9.711430966854095459e-02 1.128146238625049591e-02 9.571052342653274536e-02 1.798330992460250854e-01 5.295519158244132996e-02 -3.555730581283569336e-01 2.727460861206054688e-01 1.704269200563430786e-01 6.675950437784194946e-02 -6.296190619468688965e-02 -2.427510768175125122e-01 -7.915639877319335938e-02 -1.422989368438720703e-01 2.726326584815979004e-01 -1.215726807713508606e-01 -1.008425094187259674e-02 1.379894614219665527e-01 -1.764569431543350220e-01 4.582076147198677063e-02 1.539450436830520630e-01 8.151742815971374512e-02 1.488218903541564941e-01 1.319745182991027832e-01 -3.673549294471740723e-01 -1.671942323446273804e-01 2.407569140195846558e-01 1.118070930242538452e-01 -2.365885302424430847e-02 2.505564391613006592e-01 -3.071955963969230652e-02 -1.168523579835891724e-01 3.157577812671661377e-01
-2.865940332412719727e-01 -3.380877673625946045e-01 -6.924543529748916626e-02 1.035807132720947266e-01 -5.296231061220169067e-02 -1.384243518114089966e-01 2.941684722900390625e-01 1.129753813147544861e-01 -1.789445579051971436e-01 -2.640131413936614990e-01 -8.052025735378265381e-02 -3.032065033912658691e-01 2.646229267120361328e-01 1.670599877834320068e-01 -1.728659421205520630e-01 1.898307166993618011e-02 -3.628147765994071960e-02 -8.806838840246200562e-02 1.660903990268707275e-01 4.319057986140251160e-02 -3.547551855444908142e-02 4.122718051075935364e-02 3.975909948348999023e-02 -5.196726694703102112e-02 5.336005985736846924e-02 6.525247823446989059e-03 -2.726728320121765137e-01 -1.198279857635498047e-01 -8.472308516502380371e-02 -3.397709429264068604e-01 -2.649858891963958740e-01 9.083169698715209961e-02
-2.987427711486816406e-01 -1.319131702184677124e-01 1.584779173135757446e-01 8.039446175098419189e-02 -2.533734440803527832e-01 8.652479201555252075e-02 1.735984981060028076e-01 -1.962788254022598267e-01 -6.598994880914688110e-02 -2.756353318691253662e-01 1.007251664996147156e-01 -2.328109145164489746e-01 -2.563955783843994141e-01 -1.987634152173995972e-01 -1.100406646728515625e-01 3.371396288275718689e-02 2.054735124111175537e-01 1.932463198900222778e-01 -1.642478108406066895e-01 2.544808387756347656e-01 2.073338255286216736e-03 2.462700009346008301e-01 -4.685681685805320740e-02 -1.078157722949981689e-01 -1.694634705781936646e-01 2.052430436015129089e-02 -1.908362507820129395e-01 -3.617614209651947021e-01 -1.498858537524938583e-02 -4.971280694007873535e-02 -8.638281375169754028e-02 7.679928094148635864e-02
-1.611202359199523926e-01 -1.735655963420867920e-01 3.811264410614967346e-02 1.458742171525955200e-01 -1.772022545337677002e-01 -4.069147631525993347e-02 2.381966412067413330e-01 8.441410213708877563e-02 -2.567457556724548340e-01 -1.828260719776153564e-01 -2.712802290916442871e-01 -3.164316713809967041e-01 1.895597130060195923e-01 2.709073722362518311e-01 -1.046082824468612671e-01 1.317852288484573364e-01 1.192324534058570862e-01 -8.428429812192916870e-02 5.846658349037170410e-02 1.310016661882400513e-01 -5.709566920995712280e-02 1.224460229277610779e-01 2.740859091281890869e-01 -1.159880161285400391e-01 8.720238506793975830e-02 1.977459341287612915e-01 -1.768912672996520996e-01 -9.268591529689729214e-04 1.358866542577743530e-01 -2.748699486255645752e-01 -8.238755166530609131e-02 2.933072447776794434e-01
-1.721273735165596008e-02 -2.720097303390502930e-01 -3.614609315991401672e-02 -3.272695466876029968e-02 8.160945773124694824e-02 -2.263399809598922729e-01 9.868537634611129761e-02 9.566108882427215576e-02 -1.378523409366607666e-01 6.363502144813537598e-02 -1.946167647838592529e-01 -2.506642937660217285e-01 -7.374125719070434570e-02 2.522083222866058350e-01 -3.164961636066436768e-01 2.124032825231552124e-01 8.232378959655761719e-02 -3.682070225477218628e-02 -1.417695637792348862e-02 -6.228907965123653412e-03 9.057148545980453491e-02 5.279236659407615662e-02 2.341483384370803833e-01 -1.711136847734451294e-01 1.812129467725753784e-02 1.856789588928222656e-01 -4.071271121501922607e-01 -2.160415351390838623e-01 3.083904385566711426e-01 -5.380978807806968689e-02 -2.438741624355316162e-01 1.702557504177093506e-02
-1.442966014146804810e-01 -1.114156618714332581e-01 -4.385335743427276611e-02 -3.720693662762641907e-02 -1.460220962762832642e-01 1.324857622385025024e-01 2.841957509517669678e-01 2.034788951277732849e-02 1.881515830755233765e-01 -3.472953736782073975e-01 -3.152009546756744385e-01 -6.342119723558425903e-02 3.782152896746993065e-03 1.442049592733383179e-01 6.566463038325309753e-03 1.222412958741188049e-01 3.217560797929763794e-02 1.044221743941307068e-01 1.536394953727722168e-01 -1.395318359136581421e-01 3.155332505702972412e-01 1.881821602582931519e-01 -7.783354073762893677e-02 -4.460535645484924316e-01 6.643089652061462402e-02 2.560498937964439392e-02 7.884532958269119263e-02 -2.508657276630401611e-01 1.450967490673065186e-01 -9.523526579141616821e-02 -1.739178448915481567e-01 1.364504545927047729e-01
-2.120628952980041504e-02 -1.418374180793762207e-01 1.636041253805160522e-01 4.280308783054351807e-01 -2.111114412546157837e-01 2.987917140126228333e-02 2.286068163812160492e-02 -2.801132798194885254e-01 -1.459610313177108765e-01 -2.887551486492156982e-01 -2.229238450527191162e-01 1.524489279836416245e-02 -8.097854256629943848e-02 -2.124625630676746368e-02 4.076535403728485107e-01 1.462578326463699341e-01 7.521551847457885742e-02 1.079090237617492676e-01 -8.142945915460586548e-02 -1.409984827041625977e-01 1.055700853466987610e-01 2.039687484502792358e-01 -1.258054524660110474e-01 -1.782601028680801392e-01 -2.485158108174800873e-02 -1.437827944755554199e-02 -1.827876120805740356e-01 -1.549744457006454468e-01 -1.198369041085243225e-01 -1.574925780296325684e-01 -2.277676463127136230e-01 -4.852646961808204651e-02
1.295779049396514893e-01 -1.418239474296569824e-01 -2.859817445278167725e-02 1.268183588981628418e-01 -1.613056659698486328e-02 1.640273481607437134e-01 9.221190214157104492e-02 -4.013690352439880371e-01 -2.902337014675140381e-01 -3.871131241321563721e-01 -1.925016045570373535e-01 -5.136913154274225235e-03 -2.377908229827880859e-01 2.460570633411407471e-01 1.239275038242340088e-01 9.963314235210418701e-02 8.837355673313140869e-02 -1.575889140367507935e-01 -1.598429828882217407e-01 6.158542633056640625e-02 1.135435402393341064e-01 2.056704461574554443e-01 -3.022178709506988525e-01 7.174601405858993530e-02 -1.640831381082534790e-01 5.513684079051017761e-02 -6.318390369415283203e-02 -1.134970560669898987e-01 -2.762272767722606659e-02 -1.442412286996841431e-01 -2.142283916473388672e-01 8.898826688528060913e-02
-2.696293592453002930e-02 -4.092684388160705566e-02 1.062897965312004089e-01 -1.880266666412353516e-01 -1.044758632779121399e-01 -4.280386567115783691e-01 2.024275660514831543e-01 1.199909225106239319e-01 -8.913973718881607056e-02 -3.407010436058044434e-01 -1.253415271639823914e-02 -1.459597945213317871e-01 -1.927369385957717896e-01 1.472256239503622055e-02 1.234375759959220886e-01 -2.063214629888534546e-01 -7.529329508543014526e-02 -8.384791761636734009e-02 -1.677633970975875854e-01 -1.595452725887298584e-01 -3.699497552588582039e-03 2.470578998327255249e-01 4.887673538178205490e-03 -1.720397733151912689e-02 -1.449131816625595093e-01 2.900869548320770264e-01 -3.469827473163604736e-01 -1.439295858144760132e-01 -3.557021031156182289e-03 -7.497475296258926392e-02 -6.955318897962570190e-02 2.763708233833312988e-01
1.754683107137680054e-01 -1.595696210861206055e-01 7.322145998477935791e-02 3.051948845386505127e-01 3.059700727462768555e-01 -2.146574556827545166e-01 -1.913713216781616211e-01 -8.182220160961151123e-02 -2.407542467117309570e-01 -4.372866153717041016e-01 -9.135659784078598022e-02 -9.699606150388717651e-02 -1.859181523323059082e-01 1.646701060235500336e-02 7.751955837011337280e-02 9.513403289020061493e-03 1.333792954683303833e-01 1.205297559499740601e-01 -2.376964986324310303e-01 2.725205384194850922e-02 5.034414678812026978e-02 -1.198907643556594849e-01 7.258602976799011230e-02 -1.860394477844238281e-01 -4.363548755645751953e-02 1.645865887403488159e-01 -1.317080259323120117e-01 -1.082432195544242859e-01 3.085946142673492432e-01 -1.158289462327957153e-01 -1.999198496341705322e-01 3.657615557312965393e-02
8.844289183616638184e-02 -3.650789558887481689e-01 1.550183743238449097e-01 5.409227013587951660e-01 -8.126953989267349243e-02 -2.208324819803237915e-01 -1.271614804863929749e-02 1.960824131965637207e-01 6.598278880119323730e-02 5.313468631356954575e-03 1.104496568441390991e-01 -8.885986357927322388e-02 -1.507770866155624390e-01 1.115955784916877747e-01 1.310752481222152710e-01 1.670328527688980103e-01 1.080657094717025757e-01 8.721262216567993164e-02 -2.263736724853515625e-01 -1.125211045145988464e-01 -1.015943735837936401e-01 1.467613130807876587e-01 9.206503629684448242e-02 1.232069451361894608e-02 -2.310732305049896240e-01 1.050266772508621216e-01 -7.581229507923126221e-02 -2.258606404066085815e-01 1.178964599967002869e-01 -9.399708360433578491e-02 -2.440658956766128540e-01 1.279567629098892212e-01
-3.247166872024536133e-01 -2.013512551784515381e-01 2.840883731842041016e-01 -2.474478259682655334e-02 -5.720520392060279846e-03 -1.330682784318923950e-01 -4.046706110239028931e-02 6.924246996641159058e-02 -7.530151307582855225e-02 -1.774837970733642578e-01 -3.426064848899841309e-01 -1.276660412549972534e-01 5.197805166244506836e-02 1.005894243717193604e-01 -1.520349178463220596e-03 1.173105314373970032e-01 6.241272017359733582e-02 -1.451902687549591064e-01 -1.957810521125793457e-01 2.343775480985641479e-01 7.010751217603683472e-02 4.799673557281494141e-01 2.325306646525859833e-02 -3.183299303054809570e-01 1.032698084600269794e-03 1.379397213459014893e-01 -3.619975969195365906e-02 -1.540185660123825073e-01 -1.281305868178606033e-02 -1.167760267853736877e-01 5.028540641069412231e-02 -1.879002749919891357e-01
-2.485139220952987671e-01 -6.105530634522438049e-02 2.893337234854698181e-02 -1.436336152255535126e-02 -3.752749040722846985e-02 -1.888450384140014648e-01 7.425452023744583130e-02 4.820267669856548309e-03 -4.996360465884208679e-02 -3.767531216144561768e-01 -1.875055581331253052e-01 -1.270574480295181274e-01 1.416050046682357788e-01 2.557898163795471191e-01 -2.238651067018508911e-01 -3.335885703563690186e-01 3.734347224235534668e-02 -3.984709084033966064e-02 -5.110638961195945740e-02 4.240691661834716797e-02 1.725921034812927246e-01 2.695201039314270020e-01 2.049549371004104614e-01 -3.878336772322654724e-02 1.599648743867874146e-01 6.837203353643417358e-02 -2.361582964658737183e-01 -3.088345527648925781e-01 1.027911379933357239e-01 6.254138797521591187e-02 -1.443871259689331055e-01 2.795943915843963623e-01
1.585486903786659241e-02 -1.480391025543212891e-01 3.377901613712310791e-01 2.171370834112167358e-01 1.353573054075241089e-01 -9.389118850231170654e-02 1.703270375728607178e-01 -1.285207271575927734e-01 -6.655004620552062988e-02 -4.314671754837036133e-01 -2.775513529777526855e-01 -1.710785478353500366e-01 -2.973446547985076904e-01 -1.184554323554039001e-01 9.937861561775207520e-02 1.495193392038345337e-01 2.813364863395690918e-01 -5.165543034672737122e-02 -1.305044442415237427e-01 7.523680478334426880e-02 -2.559183537960052490e-02 -1.209704428911209106e-01 9.014505147933959961e-02 -2.060346007347106934e-01 1.232863813638687134e-01 2.371061220765113831e-02 -1.374704092741012573e-01 -5.648742988705635071e-02 1.584419906139373779e-01 2.381195574998855591e-01 -5.231313034892082214e-02 1.399114429950714111e-01
-3.295850753784179688e-01 -2.932328581809997559e-01 -5.599460098892450333e-03 -2.068402990698814392e-02 -2.217559218406677246e-01 1.131124421954154968e-01 -4.854634404182434082e-02 -9.514704346656799316e-03 -1.942222565412521362e-01 -1.081537455320358276e-01 -3.552206978201866150e-02 -1.159224938601255417e-02 -3.119346797466278076e-01 3.106306493282318115e-01 -5.768184736371040344e-02 6.494858860969543457e-02 1.602800935506820679e-01 -6.333245337009429932e-02 -1.792065501213073730e-01 -2.103253602981567383e-01 1.593783497810363770e-01 -1.308337450027465820e-01 -8.148738741874694824e-02 -7.221838086843490601e-02 -1.179439499974250793e-01 2.203210294246673584e-01 -1.730369031429290771e-01 -1.834542602300643921e-01 -1.869914084672927856e-01 4.638952016830444336e-02 -2.959737479686737061e-01 2.777789533138275146e-01
-2.758903801441192627e-01 -2.070233523845672607e-01 1.525465399026870728e-01 -1.261843442916870117e-01 7.385723292827606201e-02 2.477505207061767578e-01 6.189206242561340332e-02 3.374485298991203308e-02 9.247312694787979126e-02 -3.387306630611419678e-01 -3.237333297729492188e-01 -1.378091424703598022e-01 2.701396122574806213e-02 2.942540943622589111e-01 1.130950748920440674e-01 -2.532455883920192719e-02 -1.707551181316375732e-01 -3.901737183332443237e-02 -2.535924017429351807e-01 -6.032358109951019287e-02 -2.510223984718322754e-01 2.005825191736221313e-01 -8.068762719631195068e-02 -1.906526088714599609e-01 -1.535635590553283691e-01 1.461973041296005249e-01 5.239741876721382141e-03 -2.025624662637710571e-01 -8.057484403252601624e-03 -2.082771807909011841e-01 1.668000519275665283e-01 1.420688927173614502e-01
-8.160360902547836304e-02 -3.930825740098953247e-02 -9.020192921161651611e-02 -2.595084346830844879e-02 -3.583433281164616346e-04 -2.961051166057586670e-01 6.901869177818298340e-02 1.762393265962600708e-01 1.411077752709388733e-02 -3.173786103725433350e-01 3.707854077219963074e-02 -2.442560642957687378e-01 -7.523804157972335815e-02 5.728960409760475159e-02 -3.823558799922466278e-03 -2.599878907203674316e-01 3.016267716884613037e-01 -1.224368736147880554e-01 3.192392364144325256e-02 -1.062524504959583282e-02 -6.160397455096244812e-02 2.673205137252807617e-01 1.859359741210937500e-01 1.673129200935363770e-01 -1.760467141866683960e-01 2.021220624446868896e-01 -1.799022406339645386e-01 -3.806910216808319092e-01 5.723396688699722290e-02 -1.288420557975769043e-01 -2.446530014276504517e-02 3.262434005737304688e-01
-2.658521831035614014e-01 -1.823261380195617676e-01 1.159544772235676646e-04 1.238656044006347656e-02 -2.168237790465354919e-02 -2.271884828805923462e-01 1.237508058547973633e-01 -2.576539516448974609e-01 -9.518955647945404053e-02 -4.140624105930328369e-01 4.432785324752330780e-03 -2.764921188354492188e-01 1.159980669617652893e-01 2.416176162660121918e-02 -9.936423599720001221e-02 -9.294932335615158081e-02 1.472194045782089233e-01 -6.381446123123168945e-02 -3.427919745445251465e-02 1.011602655053138733e-01 1.358581334352493286e-01 1.140769198536872864e-01 3.595455288887023926e-01 -1.221400424838066101e-01 1.871729344129562378e-01 1.903319507837295532e-01 -2.167300283908843994e-01 -8.605811744928359985e-02 3.738979250192642212e-02 1.542243957519531250e-01 -3.299991786479949951e-01 -8.740082383155822754e-03
-2.627001106739044189e-01 -2.494381815195083618e-01 1.434545367956161499e-01 2.166038751602172852e-01 -1.148047223687171936e-01 -1.159713491797447205e-01 -1.290018707513809204e-01 -2.112328112125396729e-01 -1.115261465311050415e-01 4.288997873663902283e-02 -2.095407098531723022e-01 -2.771558761596679688e-01 -2.534715831279754639e-01 1.707572191953659058e-01 -1.086845546960830688e-01 1.077637970447540283e-01 3.230380639433860779e-02 2.287758439779281616e-01 -7.488945871591567993e-02 1.675478518009185791e-01 -6.925491243600845337e-02 2.367986142635345459e-01 -7.562372088432312012e-02 -2.256315052509307861e-01 8.179641328752040863e-03 -9.559264034032821655e-02 -2.631684541702270508e-01 -3.977053612470626831e-02 -3.347007036209106445e-01 -2.024793624877929688e-01 -1.158191859722137451e-01 1.025150194764137268e-01
2.274927347898483276e-01 -2.158782929182052612e-01 -9.751410037279129028e-02 3.406996428966522217e-01 -1.296285241842269897e-01 -2.402080148458480835e-01 8.333884924650192261e-02 6.846081465482711792e-02 5.764548480510711670e-02 -2.448988258838653564e-01 -1.949592977762222290e-01 -2.068562358617782593e-01 -2.335964739322662354e-01 1.171118170022964478e-01 1.111374348402023315e-01 -2.356120012700557709e-02 7.164561003446578979e-02 2.958241105079650879e-01 1.777089238166809082e-01 -8.286180347204208374e-02 5.728402733802795410e-02 4.731566458940505981e-02 1.509061306715011597e-01 -2.848500944674015045e-02 -1.448487788438796997e-01 -2.506096065044403076e-01 -2.997511327266693115e-01 -3.561812937259674072e-01 -2.943036088254302740e-04 -6.961714942008256912e-03 -4.812823981046676636e-02 3.967161104083061218e-02
2.197315990924835205e-01 -2.334261536598205566e-01 9.605110436677932739e-02 -5.267652217298746109e-03 5.399291589856147766e-02 -1.248599030077457428e-02 3.363026678562164307e-02 -1.138222366571426392e-01 -2.197004258632659912e-01 -3.414865732192993164e-01 -2.774983346462249756e-01 1.815562993288040161e-01 -1.803756356239318848e-01 -5.941692739725112915e-02 -2.701796293258666992e-01 -8.278506994247436523e-02 2.355465143918991089e-01 2.997276745736598969e-02 1.066993102431297302e-01 -2.660261392593383789e-01 -4.708193242549896240e-03 8.874289691448211670e-02 -3.959792666137218475e-03 -2.151171416044235229e-01 -2.347960472106933594e-01 2.452153712511062622e-02 -2.506064474582672119e-01 -3.897732794284820557e-01 1.075338423252105713e-01 -6.398059893399477005e-03 1.715267077088356018e-02 7.052567601203918457e-02
-3.847417831420898438e-01 -7.588798552751541138e-02 1.080601885914802551e-01 1.736597418785095215e-01 -2.576726973056793213e-01 8.836662024259567261e-02 -7.726467214524745941e-03 9.890601038932800293e-03 2.202016860246658325e-01 -3.367261886596679688e-01 -1.925562620162963867e-01 -2.487677335739135742e-01 -1.656934320926666260e-01 -3.631947934627532959e-02 1.257062256336212158e-01 2.103460431098937988e-01 1.595981121063232422e-01 1.394286304712295532e-01 -1.902984231710433960e-01 8.382120728492736816e-02 -1.163281276822090149e-01 1.069945394992828369e-01 -5.607000738382339478e-02 -3.028451502323150635e-01 -2.095889598131179810e-01 4.612865671515464783e-02 -1.544865965843200684e-01 -5.524490401148796082e-02 -1.173641383647918701e-01 -4.502041265368461609e-02 -2.186763733625411987e-01 1.891469955444335938e-01
-9.269718080759048462e-02 -2.843740880489349365e-01 1.138139702379703522e-02 1.620423346757888794e-01 -1.567403525114059448e-01 -1.144073083996772766e-01 -1.744835637509822845e-02 1.715598404407501221e-01 -2.813477069139480591e-02 -3.198656020686030388e-03 -2.718829512596130371e-01 -2.020514607429504395e-01 -4.091372787952423096e-01 8.705685287714004517e-02 -7.520999759435653687e-02 -1.426808685064315796e-01 6.492248922586441040e-02 -1.529978215694427490e-01 -1.429722309112548828e-01 -1.819550246000289917e-02 -2.344142645597457886e-01 1.683554798364639282e-02 1.010825932025909424e-01 -2.567005343735218048e-03 7.093568146228790283e-02 1.796336919069290161e-01 -1.306474208831787109e-01 -3.043277263641357422e-01 -4.055576622486114502e-01 -1.400035917758941650e-01 -1.815800964832305908e-01 -1.494566649198532104e-01
[truncated: 3,280,633 more chars]
