# Supplementary material for: The Language of Innovation
Source: PLoS One. 2020 Apr 30;15(4):e0230107. doi: 10.1371/journal.pone.0230107 (PMC7194493; doi:10.1371/journal.pone.0230107)
Supplement: S17 File — (GZ) [file pone.0230107.s017.tar.gz › 1995-1999/V2Run_8_VS_4500_embeddings1995-1999ED32.txt]

-2.119117081165313721e-01 -1.022773236036300659e-01 -4.073532298207283020e-02 -2.591215372085571289e-01 7.181447744369506836e-02 -6.684890389442443848e-02 2.898351252079010010e-01 -9.364812076091766357e-02 1.303886771202087402e-01 -2.278300523757934570e-01 -3.328860551118850708e-02 2.987223267555236816e-01 1.053046137094497681e-01 4.337493330240249634e-02 -2.025316357612609863e-01 1.573038697242736816e-01 -1.085953265428543091e-01 3.066645860671997070e-01 -6.154159829020500183e-02 1.960688382387161255e-01 6.843604147434234619e-02 9.133415296673774719e-04 -2.235209792852401733e-01 2.984288036823272705e-01 -1.976128518581390381e-01 -9.672085195779800415e-02 -6.080541014671325684e-02 -1.487182378768920898e-01 6.011230126023292542e-02 8.980544656515121460e-02 -1.522182822227478027e-01 3.668823838233947754e-01
-1.022740378975868225e-01 -1.609299927949905396e-01 -8.684255182743072510e-02 -2.728466875851154327e-03 -1.695675104856491089e-01 2.380943596363067627e-01 8.905033767223358154e-02 -1.675024479627609253e-01 -3.485770523548126221e-01 7.321347296237945557e-02 -1.613003462553024292e-01 3.697081468999385834e-03 7.623695582151412964e-02 1.073808223009109497e-01 -3.008809685707092285e-01 4.551014862954616547e-03 -2.924634702503681183e-02 -1.284291446208953857e-01 7.703273743391036987e-02 1.504580378532409668e-01 2.380337566137313843e-01 -1.597484052181243896e-01 -3.070228993892669678e-01 2.107377797365188599e-01 2.414646148681640625e-01 1.018655747175216675e-01 -2.805381417274475098e-01 -1.293307095766067505e-01 -6.380700320005416870e-02 -9.528601914644241333e-02 -1.875779032707214355e-01 3.076572716236114502e-01
-6.053355336189270020e-02 -1.891499757766723633e-01 1.516443192958831787e-01 -2.824719250202178955e-01 -8.478166908025741577e-02 1.801432222127914429e-01 2.091254889965057373e-01 -1.025893166661262512e-01 4.323365911841392517e-02 3.020693920552730560e-02 -3.927830234169960022e-02 2.275858372449874878e-01 1.210246905684471130e-01 4.882645234465599060e-02 -2.582180500030517578e-01 1.512497961521148682e-01 8.660212904214859009e-02 -2.142475545406341553e-01 2.701417803764343262e-01 4.983163252472877502e-02 2.820230126380920410e-01 -1.850573867559432983e-01 1.419437956064939499e-02 1.796428859233856201e-01 -6.764273624867200851e-03 2.700882852077484131e-01 -2.325304746627807617e-01 -4.064473211765289307e-01 -2.166323177516460419e-02 5.375872831791639328e-03 1.781086176633834839e-01 -3.960075974464416504e-02
-1.078122034668922424e-01 4.994435980916023254e-02 1.172776296734809875e-01 -3.388875126838684082e-01 1.945925690233707428e-02 -8.747838437557220459e-02 2.681748867034912109e-01 -1.472142189741134644e-01 -1.987423598766326904e-01 -1.888519674539566040e-01 2.518121898174285889e-01 1.722354590892791748e-01 -8.044353872537612915e-02 -2.033322751522064209e-01 -8.933243900537490845e-02 -2.668832242488861084e-02 1.282952427864074707e-01 -1.200531050562858582e-01 8.982254564762115479e-02 3.421667590737342834e-02 2.629643678665161133e-01 -1.984780430793762207e-01 -1.734777241945266724e-01 2.117932885885238647e-01 -6.036457419395446777e-02 3.193028271198272705e-02 8.294847607612609863e-02 -2.483876645565032959e-01 2.028585225343704224e-01 -9.454255551099777222e-02 -4.260314702987670898e-01 -4.977503046393394470e-02
-1.845798045396804810e-01 -2.627576291561126709e-01 1.563602387905120850e-01 -1.182826757431030273e-01 -7.778707891702651978e-02 2.144929319620132446e-01 -1.334293559193611145e-02 1.398826092481613159e-01 1.959204673767089844e-02 5.279997363686561584e-02 1.056037768721580505e-01 -1.674752496182918549e-02 9.391088038682937622e-02 -7.847698777914047241e-02 -4.515554010868072510e-01 1.542240232229232788e-01 1.073270849883556366e-02 1.659028679132461548e-01 2.257982790470123291e-01 -2.341184020042419434e-02 3.743392229080200195e-01 -4.002705961465835571e-02 1.406386047601699829e-01 1.797286570072174072e-01 -1.169073432683944702e-01 9.341028332710266113e-02 -8.809500187635421753e-02 -3.679126799106597900e-01 5.019712448120117188e-02 -1.852130442857742310e-01 -1.128806248307228088e-01 2.032533884048461914e-01
-1.307063698768615723e-01 -1.613459736108779907e-01 1.476629695389419794e-04 5.827819555997848511e-02 7.162897236412391067e-05 7.690075784921646118e-02 1.481207646429538727e-02 -1.008737012743949890e-01 1.943418085575103760e-01 -1.741493791341781616e-01 -1.723240762948989868e-01 8.545115590095520020e-02 2.626035809516906738e-01 2.216339707374572754e-01 -1.829440593719482422e-01 2.084548175334930420e-01 -7.321426644921302795e-03 1.638610661029815674e-01 8.417795598506927490e-02 1.076833903789520264e-01 3.389214575290679932e-01 -2.090239673852920532e-01 1.369289606809616089e-01 3.506542146205902100e-01 -2.643563151359558105e-01 4.945301637053489685e-02 -2.659534811973571777e-01 -3.558346629142761230e-01 1.259016431868076324e-02 -6.378684937953948975e-02 2.026826515793800354e-02 1.300383359193801880e-01
-1.586414873600006104e-01 -1.194266229867935181e-01 3.875396847724914551e-01 -1.783771663904190063e-01 -1.605067104101181030e-01 7.673782110214233398e-02 1.331228315830230713e-01 -3.828738629817962646e-02 9.077969193458557129e-02 1.018057912588119507e-01 1.199911609292030334e-01 3.576474189758300781e-01 8.087387681007385254e-02 2.147206515073776245e-01 -3.025819957256317139e-01 1.275243014097213745e-01 -6.269601732492446899e-02 -1.025952622294425964e-01 1.306189000606536865e-01 2.018073797225952148e-01 9.326726198196411133e-02 4.188449680805206299e-02 -1.027561351656913757e-01 1.161370053887367249e-01 8.381471037864685059e-02 1.094365268945693970e-01 -2.088733762502670288e-01 3.096717968583106995e-02 -4.748974740505218506e-02 -1.978649049997329712e-01 -3.298015594482421875e-01 2.929854393005371094e-01
2.773553133010864258e-02 -3.055104017257690430e-01 -8.708900213241577148e-02 9.300632774829864502e-02 2.458678036928176880e-01 1.013159155845642090e-01 1.987482011318206787e-01 -1.226805150508880615e-01 9.737118333578109741e-02 2.292709797620773315e-02 2.539378032088279724e-02 1.089839115738868713e-01 2.317417711019515991e-01 3.206303343176841736e-02 -1.797466129064559937e-01 2.843697071075439453e-01 -1.565777659416198730e-01 -7.541593629866838455e-03 1.789405047893524170e-01 -7.675249874591827393e-02 3.108482360839843750e-01 -8.435464464128017426e-03 -3.373667970299720764e-02 2.763062119483947754e-01 3.149047121405601501e-02 1.299295723438262939e-01 -3.587340414524078369e-01 -2.102992832660675049e-01 1.562311649322509766e-01 -2.906875610351562500e-01 -1.762457042932510376e-01 8.081758767366409302e-02
3.237480996176600456e-03 -3.053291887044906616e-02 -7.431176304817199707e-02 1.912944465875625610e-01 -1.576354056596755981e-01 1.565859168767929077e-01 1.405004113912582397e-01 -8.090752363204956055e-02 -8.935064822435379028e-02 1.080988869071006775e-01 -1.589987776242196560e-03 1.638617813587188721e-01 -1.871745288372039795e-01 -1.077079921960830688e-01 -5.378782153129577637e-01 3.307151496410369873e-01 -3.332015499472618103e-02 1.456096619367599487e-01 2.050973623991012573e-01 -5.378491804003715515e-02 2.104627341032028198e-01 -2.604908645153045654e-01 7.529321312904357910e-02 1.330309808254241943e-01 -5.031777080148458481e-03 1.692285388708114624e-01 2.593456394970417023e-02 -1.241878867149353027e-01 -2.753760218620300293e-01 -2.738356776535511017e-02 -2.461904287338256836e-01 6.860831379890441895e-02
-6.126230955123901367e-02 -1.169332787394523621e-01 1.071196794509887695e-01 -1.645555496215820312e-01 -1.623871326446533203e-01 3.711804747581481934e-02 2.788185775279998779e-01 -3.064066767692565918e-01 -3.476448357105255127e-02 5.977639555931091309e-02 -2.586966753005981445e-01 2.401721775531768799e-01 -1.233798637986183167e-02 1.998828500509262085e-01 -5.859702080488204956e-02 -2.974568493664264679e-02 -1.300587505102157593e-02 1.073985770344734192e-01 -1.820395588874816895e-01 -2.127566002309322357e-02 2.527461647987365723e-01 -1.145447716116905212e-01 -1.080561280250549316e-01 6.968408077955245972e-02 -1.688471734523773193e-01 1.805270016193389893e-01 -4.125965833663940430e-01 -1.434355080127716064e-01 1.507241427898406982e-01 -1.722692251205444336e-01 -3.040778636932373047e-01 1.877268552780151367e-01
-1.394497007131576538e-01 -1.620497852563858032e-01 2.159056514501571655e-01 -8.878019638359546661e-03 -6.040562689304351807e-02 -1.467180699110031128e-01 7.706283777952194214e-02 -2.217441797256469727e-01 -6.794244796037673950e-02 -1.521579325199127197e-01 3.225800991058349609e-01 1.335969269275665283e-01 1.461785882711410522e-01 2.628770172595977783e-01 -2.649542987346649170e-01 2.119189500808715820e-01 -1.316917538642883301e-01 6.929443031549453735e-02 -7.587343454360961914e-02 5.603096261620521545e-02 2.225409746170043945e-01 -7.039225101470947266e-02 1.304786559194326401e-02 3.667622804641723633e-01 -2.499303780496120453e-02 1.032793670892715454e-01 -2.606772780418395996e-01 -2.885351181030273438e-01 1.981429904699325562e-01 -1.513945013284683228e-01 -7.959276437759399414e-03 1.646591126918792725e-01
-2.483402043581008911e-01 -3.661414682865142822e-01 1.299771200865507126e-02 -1.023895889520645142e-01 -1.416009217500686646e-01 3.698438778519630432e-02 2.472597062587738037e-01 -2.215958386659622192e-01 -1.064970642328262329e-01 -1.069339588284492493e-01 -1.856934428215026855e-01 1.457135677337646484e-01 1.275713276118040085e-02 9.503902494907379150e-02 -1.885087639093399048e-01 8.421356976032257080e-02 -1.114614829421043396e-01 8.136291801929473877e-02 3.596493005752563477e-01 -2.027372568845748901e-01 1.773003190755844116e-01 1.317665278911590576e-01 -8.032280206680297852e-02 2.563390433788299561e-01 -1.063138693571090698e-01 1.334627419710159302e-01 -1.515175998210906982e-01 -3.830049335956573486e-01 7.779930531978607178e-02 -2.518681995570659637e-02 -9.595151245594024658e-02 -8.080030232667922974e-02
-2.650309801101684570e-01 -2.390074543654918671e-02 2.177796810865402222e-01 -1.731138974428176880e-01 -1.459424495697021484e-01 6.265495717525482178e-02 3.835422396659851074e-01 2.766493894159793854e-02 -2.901123762130737305e-01 -1.174819618463516235e-01 6.074807047843933105e-02 2.397589758038520813e-02 -1.160060316324234009e-01 -1.111950948834419250e-01 -2.311207801103591919e-01 -1.221656650304794312e-01 -8.632869273424148560e-02 1.280928105115890503e-01 9.285155683755874634e-03 1.697121262550354004e-01 5.570922046899795532e-03 -9.649800509214401245e-02 -1.867226809263229370e-01 3.462985903024673462e-02 9.951222687959671021e-02 4.791224375367164612e-03 -5.598233938217163086e-01 -6.772804260253906250e-02 -1.708917319774627686e-02 -1.272277981042861938e-01 -1.733228862285614014e-01 9.853734076023101807e-02
-2.288050353527069092e-01 -1.757902055978775024e-01 -9.739699959754943848e-02 -2.238415777683258057e-01 1.774925440549850464e-01 -1.486895382404327393e-01 2.049693018198013306e-01 -2.863704562187194824e-01 -1.224579364061355591e-01 -1.141392812132835388e-02 1.707751154899597168e-01 2.895195735618472099e-03 8.096545189619064331e-02 -1.625854969024658203e-01 -1.189064010977745056e-01 2.107908278703689575e-01 -1.966490596532821655e-02 -3.914143890142440796e-03 6.622030586004257202e-02 8.683482557535171509e-02 1.941105723381042480e-01 -1.006757915019989014e-01 -2.327460497617721558e-01 3.771525621414184570e-01 5.698012560606002808e-02 -9.196692705154418945e-02 1.642665117979049683e-01 -2.638395428657531738e-01 -2.525648176670074463e-01 1.108611300587654114e-01 -2.914623022079467773e-01 1.333298683166503906e-01
4.297592490911483765e-02 -5.906834080815315247e-02 9.784627705812454224e-02 1.334997266530990601e-02 1.850931197404861450e-01 -1.026137471199035645e-01 1.915199011564254761e-01 -9.943971782922744751e-02 -8.172015845775604248e-02 4.495832324028015137e-02 4.622989147901535034e-02 1.904966682195663452e-01 1.241033896803855896e-01 1.861688345670700073e-01 -4.283991754055023193e-01 1.897339671850204468e-01 -6.356622278690338135e-02 2.248771488666534424e-01 1.955957263708114624e-01 -1.130646765232086182e-01 1.309384852647781372e-01 -8.963609486818313599e-02 5.037079751491546631e-02 2.933909893035888672e-01 -1.223634555935859680e-01 8.730009943246841431e-02 -3.548564910888671875e-01 -4.097025990486145020e-01 8.520170114934444427e-03 6.815558671951293945e-02 -1.152140796184539795e-01 1.517615020275115967e-01
-5.546468868851661682e-02 2.260342240333557129e-01 -2.198099531233310699e-02 -1.992386579513549805e-01 -1.814757734537124634e-01 3.343846648931503296e-02 2.319984138011932373e-01 -2.335533797740936279e-01 -1.480586677789688110e-01 -5.932063236832618713e-02 -2.660117112100124359e-02 -6.227506697177886963e-02 6.658439338207244873e-02 5.950747430324554443e-02 -5.297179222106933594e-01 -3.038525283336639404e-01 -5.506786517798900604e-03 5.610497668385505676e-02 6.413935869932174683e-02 1.639478839933872223e-02 1.620153039693832397e-01 -1.744673699140548706e-01 -9.336369484663009644e-02 4.454778507351875305e-02 -2.035092003643512726e-02 1.165602728724479675e-01 -3.421830534934997559e-01 -1.664185523986816406e-01 -1.743687540292739868e-01 9.479614347219467163e-02 -1.142271794378757477e-02 2.811528444290161133e-01
-3.893718356266617775e-03 -3.615506738424301147e-02 1.072688698768615723e-01 -1.349281072616577148e-01 -9.843668341636657715e-02 3.923840075731277466e-02 4.635020494461059570e-01 -5.010736361145973206e-02 -1.373195201158523560e-01 -1.746091693639755249e-01 -1.559956222772598267e-01 6.010128930211067200e-02 -1.278167665004730225e-01 2.164919674396514893e-01 -2.318206941708922386e-03 4.441293329000473022e-02 -2.807936370372772217e-01 1.058228760957717896e-01 -2.443164121359586716e-04 1.935657113790512085e-01 1.998890787363052368e-01 -2.513517439365386963e-01 2.476145699620246887e-02 2.664483487606048584e-01 -6.475956737995147705e-02 2.957119345664978027e-01 -2.509611248970031738e-01 -5.839541926980018616e-02 -8.933073282241821289e-02 -5.059643089771270752e-02 -2.176586389541625977e-01 2.823416888713836670e-01
-2.402347922325134277e-01 -9.380151331424713135e-02 4.291394054889678955e-01 -2.417715936899185181e-01 4.042890295386314392e-02 -2.527886070311069489e-02 -1.295990943908691406e-01 -2.921580076217651367e-01 -1.169480830430984497e-01 -4.690005630254745483e-02 8.114365488290786743e-02 -5.467667803168296814e-02 1.743052452802658081e-01 -1.048138663172721863e-01 -6.900315731763839722e-02 3.112132847309112549e-01 6.876329891383647919e-03 -6.987930089235305786e-02 -6.088057160377502441e-02 2.726114392280578613e-01 1.832327693700790405e-01 -2.274037450551986694e-01 -2.407113313674926758e-01 2.190785408020019531e-01 4.436505213379859924e-02 1.102607995271682739e-01 7.694482803344726562e-02 -2.204008996486663818e-01 -1.341044716536998749e-02 1.738400906324386597e-01 -1.276893764734268188e-01 1.688474118709564209e-01
-1.008217781782150269e-01 -1.994368284940719604e-01 -1.605659276247024536e-01 -7.286309450864791870e-02 -1.542057693004608154e-01 -7.347278296947479248e-02 3.643089234828948975e-01 -4.245176538825035095e-02 -1.384680625051259995e-02 8.480101823806762695e-02 3.038681857287883759e-02 2.396599352359771729e-01 9.971966594457626343e-02 -9.363076835870742798e-02 -3.849989473819732666e-01 1.420891731977462769e-01 -1.519541740417480469e-01 2.056436687707901001e-01 1.417428068816661835e-02 7.695236802101135254e-02 2.564523816108703613e-01 -4.878299310803413391e-02 -1.612261533737182617e-01 -9.811650216579437256e-02 -1.394869536161422729e-01 1.084035858511924744e-01 -1.061947420239448547e-01 -3.093419969081878662e-01 -2.848080098628997803e-01 -1.850069314241409302e-01 1.691328436136245728e-01 2.121417522430419922e-01
-2.869502305984497070e-01 -2.029958069324493408e-01 1.704519391059875488e-01 -2.825297713279724121e-01 1.109600886702537537e-01 -2.117024213075637817e-01 2.010018974542617798e-01 -2.592027187347412109e-01 -3.382660448551177979e-02 1.314615458250045776e-02 1.902689337730407715e-01 -2.273830957710742950e-02 1.727624833583831787e-01 -1.382754445075988770e-01 1.316315494477748871e-03 3.454417735338211060e-02 -5.156001821160316467e-02 1.177399083971977234e-01 3.928351402282714844e-02 6.258078664541244507e-02 1.735953837633132935e-01 -2.707753330469131470e-02 -1.707476675510406494e-01 3.059735596179962158e-01 -1.931148767471313477e-01 3.929474949836730957e-02 1.498602926731109619e-01 -1.022425964474678040e-01 1.809635609388351440e-01 1.364834904670715332e-01 -4.646252393722534180e-01 5.840465892106294632e-03
-1.930486261844635010e-01 -2.020740658044815063e-01 1.182283973321318626e-03 -2.075247019529342651e-01 2.698462903499603271e-01 -1.019037514925003052e-01 2.589524984359741211e-01 -3.198780119419097900e-01 -1.451807618141174316e-01 -1.893796026706695557e-01 2.464738041162490845e-01 -1.516338735818862915e-01 1.269060075283050537e-01 -2.324500307440757751e-02 -8.914392441511154175e-03 8.881150744855403900e-03 6.859552115201950073e-02 -6.491078436374664307e-02 4.427292197942733765e-02 2.888486087322235107e-01 3.326602578163146973e-01 -3.412543982267379761e-02 -1.802467107772827148e-01 2.109361141920089722e-01 6.917734444141387939e-02 2.675623819231987000e-02 -4.962509870529174805e-02 -1.748998165130615234e-01 2.174931764602661133e-02 -1.352982595562934875e-02 -3.805621564388275146e-01 4.003066197037696838e-02
-4.731734395027160645e-01 7.260550558567047119e-02 1.069904118776321411e-01 -1.400707066059112549e-01 1.344277858734130859e-01 4.138550907373428345e-02 1.808354705572128296e-01 -1.395081579685211182e-01 -6.638448685407638550e-02 5.313528701663017273e-02 -1.390368193387985229e-01 9.237834811210632324e-02 -1.068151593208312988e-01 1.062924116849899292e-01 -1.776478737592697144e-01 -4.508314281702041626e-02 7.768294215202331543e-02 9.823452681303024292e-02 3.172723054885864258e-01 1.182279512286186218e-01 1.639119535684585571e-01 -1.008858233690261841e-01 -3.247776031494140625e-01 -8.155821822583675385e-03 -8.518533408641815186e-02 2.401618659496307373e-01 1.503474861383438110e-01 -9.265467524528503418e-02 1.225574016571044922e-01 -3.915644437074661255e-02 -4.357849657535552979e-01 3.041640855371952057e-02
2.594789676368236542e-02 -5.820072069764137268e-02 -1.386383431963622570e-03 -3.048056066036224365e-01 -4.671979248523712158e-01 -1.428285986185073853e-01 2.925065159797668457e-01 3.496355190873146057e-02 -8.938010782003402710e-02 -6.249044090509414673e-02 2.622931599617004395e-01 2.283178120851516724e-01 1.042279899120330811e-01 1.070797676220536232e-03 -2.850762903690338135e-01 1.042262837290763855e-01 -1.754483766853809357e-02 -1.231830865144729614e-01 7.460909336805343628e-02 5.255911126732826233e-02 -2.726635150611400604e-02 -2.305380403995513916e-01 -1.643395982682704926e-02 1.927676983177661896e-02 1.802730858325958252e-01 1.165657117962837219e-01 -1.600372791290283203e-01 -1.669407784938812256e-01 1.113195121288299561e-01 -6.958119571208953857e-02 -2.413788139820098877e-01 2.972367703914642334e-01
-5.433060228824615479e-02 -1.648371517658233643e-01 5.900547280907630920e-02 -2.137725204229354858e-01 -2.599312961101531982e-01 5.040518939495086670e-02 9.006719291210174561e-02 -3.224160373210906982e-01 2.328944019973278046e-02 -1.523742377758026123e-01 2.743356674909591675e-02 1.915222555398941040e-01 1.518554091453552246e-01 6.580448895692825317e-02 -2.035483270883560181e-01 1.518374085426330566e-01 9.400324523448944092e-02 7.083103805780410767e-02 -1.111819446086883545e-01 -2.506896257400512695e-01 2.204583138227462769e-01 -9.865155071020126343e-02 -1.596508198417723179e-03 3.483095467090606689e-01 -2.302618026733398438e-01 1.514421254396438599e-01 -7.223349809646606445e-02 -4.425568580627441406e-01 -5.471756309270858765e-02 4.774753004312515259e-02 -8.822152763605117798e-02 1.632608771324157715e-01
-4.593796655535697937e-02 -1.207500100135803223e-01 1.824017763137817383e-01 1.214748844504356384e-01 1.102873682975769043e-01 1.763891726732254028e-01 2.917138636112213135e-01 -1.646237969398498535e-01 8.428199589252471924e-02 -1.506758183240890503e-01 2.341910265386104584e-02 3.495162725448608398e-01 -1.888946047984063625e-03 -3.209212049841880798e-02 -3.024713993072509766e-01 1.541361361742019653e-01 -1.342022567987442017e-01 -2.479551918804645538e-02 1.863665878772735596e-01 -6.166098266839981079e-02 7.143741101026535034e-02 9.726668149232864380e-02 6.921584159135818481e-02 -6.410434842109680176e-02 -7.058458030223846436e-02 2.789245843887329102e-01 -3.779359459877014160e-01 -2.203852981328964233e-01 2.339531332254409790e-01 1.362245529890060425e-01 -2.828236222267150879e-01 5.404231697320938110e-02
-2.515560984611511230e-01 -6.287799030542373657e-02 -1.584275066852569580e-01 -1.030102968215942383e-01 -6.662681698799133301e-02 1.709128171205520630e-02 5.553781241178512573e-02 -6.294590979814529419e-02 7.666088640689849854e-02 -2.966662645339965820e-01 3.669933602213859558e-02 1.558412760496139526e-01 3.883827924728393555e-01 -1.400857046246528625e-02 -5.003432631492614746e-01 -2.443261146545410156e-01 1.335098147392272949e-01 6.427039951086044312e-02 9.392727911472320557e-02 1.918875873088836670e-01 1.564397364854812622e-01 -1.469795405864715576e-01 1.577383428812026978e-01 1.449953466653823853e-01 -7.300034165382385254e-02 2.688920497894287109e-01 -1.245497688651084900e-01 1.126770749688148499e-01 -5.596755817532539368e-02 6.792955100536346436e-02 -1.772932410240173340e-01 8.945195004343986511e-03
-7.485240697860717773e-02 2.856440609320998192e-03 -2.335015237331390381e-01 -2.173282802104949951e-01 8.175937086343765259e-02 -2.174093425273895264e-01 4.535948112607002258e-02 -2.717178463935852051e-01 3.053666055202484131e-01 5.930219963192939758e-02 2.969666942954063416e-02 1.014491617679595947e-01 3.428942263126373291e-01 3.949037566781044006e-02 3.977446258068084717e-02 7.291278988122940063e-02 8.526814728975296021e-02 -1.158803999423980713e-01 -2.410176247358322144e-01 4.462063312530517578e-02 6.475155055522918701e-02 -2.916088402271270752e-01 -2.460470944643020630e-01 -1.361097674816846848e-02 -1.057478934526443481e-01 2.376430183649063110e-01 -2.151021510362625122e-01 -1.531400382518768311e-01 3.797997906804084778e-02 -2.399713993072509766e-01 -3.176532685756683350e-01 2.791115827858448029e-02
2.783950567245483398e-01 -7.779392600059509277e-02 -1.078195273876190186e-01 2.429039776325225830e-02 1.404573619365692139e-01 -1.355867534875869751e-01 6.519552320241928101e-02 -1.937840133905410767e-01 -6.328932195901870728e-02 5.514493584632873535e-02 2.100047171115875244e-01 1.846130490303039551e-01 1.811790168285369873e-01 -1.160034388303756714e-01 -2.920404672622680664e-01 -1.418273299932479858e-01 5.844673886895179749e-02 -9.654156863689422607e-03 1.730276048183441162e-01 1.909052431583404541e-01 2.562743425369262695e-01 -5.554909631609916687e-02 -5.528220534324645996e-02 -1.093465089797973633e-02 -2.480659820139408112e-02 2.724831700325012207e-01 -3.429568707942962646e-01 7.688768953084945679e-02 -1.152391955256462097e-01 1.830414235591888428e-01 -3.710193634033203125e-01 -2.504699230194091797e-01
-1.001503393054008484e-01 -1.571548134088516235e-01 1.719716340303421021e-01 7.071195542812347412e-02 4.522670432925224304e-02 -2.328186295926570892e-03 3.328381478786468506e-01 -1.222250536084175110e-01 -1.617880165576934814e-01 2.017735540866851807e-01 -1.703080721199512482e-02 1.806982457637786865e-01 2.557501494884490967e-01 1.812723837792873383e-02 -9.081601351499557495e-02 3.740018978714942932e-02 -1.582137644290924072e-01 1.396477371454238892e-01 1.698708683252334595e-01 9.714587777853012085e-02 2.371520400047302246e-01 -1.144594103097915649e-01 -1.081550959497690201e-02 3.624673485755920410e-01 -2.415485978126525879e-01 -7.904494553804397583e-02 -3.289372026920318604e-01 -3.938785791397094727e-01 7.836865633726119995e-02 -4.067157581448554993e-02 -9.113250672817230225e-02 -3.352573374286293983e-03
-4.820229113101959229e-01 1.051802653819322586e-02 1.150088384747505188e-02 -1.014024298638105392e-02 -6.883649528026580811e-02 -1.955153420567512512e-02 6.429788470268249512e-02 1.465100329369306564e-02 3.742482140660285950e-02 -1.194094419479370117e-01 2.521509528160095215e-01 2.553372085094451904e-01 -3.323499858379364014e-02 -1.216459572315216064e-01 -3.031831979751586914e-01 -2.449130639433860779e-02 -5.334527045488357544e-02 -4.622870311141014099e-02 -5.440478771924972534e-02 2.383101135492324829e-01 2.068478316068649292e-01 -2.988580465316772461e-01 -4.637270793318748474e-02 1.736214011907577515e-01 -2.501992285251617432e-01 2.404927462339401245e-01 -1.038356348872184753e-01 1.611199378967285156e-01 6.530765909701585770e-03 -1.270591933280229568e-02 -2.880307734012603760e-01 1.884275823831558228e-01
-4.488743841648101807e-03 -2.127207219600677490e-01 -1.724267303943634033e-01 2.834706380963325500e-02 2.201367914676666260e-01 6.215542182326316833e-02 1.606685966253280640e-01 -1.839110404253005981e-01 1.546766161918640137e-01 -1.730701923370361328e-01 -1.446594949811697006e-03 1.561134457588195801e-01 1.016976311802864075e-01 1.491357535123825073e-01 -3.719660043716430664e-01 -1.146919056773185730e-01 -2.493675351142883301e-01 -2.573092468082904816e-02 1.747497357428073883e-02 -2.045173496007919312e-01 2.842026948928833008e-01 -1.684811338782310486e-02 1.274182647466659546e-01 2.094558924436569214e-01 -1.697155684232711792e-01 2.278681397438049316e-01 -2.753288745880126953e-01 -2.022467106580734253e-01 2.027404606342315674e-01 8.521913737058639526e-02 -2.059245407581329346e-01 1.246450990438461304e-01
-2.290205508470535278e-01 2.538636885583400726e-02 -2.889423631131649017e-02 -1.073549222201108932e-02 -3.498564958572387695e-01 -1.328362524509429932e-02 4.478673636913299561e-01 -5.424905568361282349e-02 6.434609740972518921e-02 -9.230621904134750366e-02 -1.494939178228378296e-01 1.229186430573463440e-01 -9.961513429880142212e-02 -5.472081247717142105e-03 -3.615407347679138184e-01 -3.742347937077283859e-03 2.333517558872699738e-02 8.156976848840713501e-02 1.453142464160919189e-01 1.771573275327682495e-01 2.206383943557739258e-01 -1.659044027328491211e-01 -1.871825903654098511e-01 8.995811641216278076e-02 4.950975999236106873e-02 -9.923466295003890991e-02 -4.563841521739959717e-01 -3.560877591371536255e-02 1.556036621332168579e-01 -2.902031317353248596e-02 -5.034702643752098083e-02 2.401330322027206421e-02
-2.090174704790115356e-01 1.787783764302730560e-02 -1.119342073798179626e-01 -4.591498896479606628e-02 2.442741841077804565e-01 6.267011910676956177e-02 3.467539846897125244e-01 -1.029167026281356812e-01 2.186966538429260254e-01 -6.203695386648178101e-02 1.439339518547058105e-01 4.257302731275558472e-02 9.414299577474594116e-02 2.578090727329254150e-01 -3.028120994567871094e-01 1.580150276422500610e-01 -2.780629694461822510e-01 8.469066023826599121e-02 2.946728765964508057e-01 -7.228022068738937378e-02 2.569930851459503174e-01 -8.091761171817779541e-02 1.206892058253288269e-01 1.307723075151443481e-01 1.882791072130203247e-01 1.353489011526107788e-01 -2.677540481090545654e-01 -2.584022879600524902e-01 5.370040889829397202e-03 7.841239869594573975e-02 -3.845151141285896301e-02 -5.639206618070602417e-03
4.591683670878410339e-02 8.858542889356613159e-02 6.180153787136077881e-02 6.613533198833465576e-02 2.242414839565753937e-02 5.422303453087806702e-02 4.301005899906158447e-01 -1.815901994705200195e-01 6.717753410339355469e-02 -1.810016185045242310e-01 9.919616580009460449e-02 2.306621074676513672e-01 -1.043691411614418030e-01 1.504753828048706055e-01 -2.703180611133575439e-01 8.604720234870910645e-02 -1.458832249045372009e-02 2.251675166189670563e-02 2.381111681461334229e-01 1.545782238245010376e-01 2.622472941875457764e-01 1.040373444557189941e-01 6.109226122498512268e-02 3.376580476760864258e-01 -7.462670654058456421e-02 -6.027350202202796936e-02 -3.502001166343688965e-01 -3.558514416217803955e-01 8.639603108167648315e-02 -2.031675772741436958e-03 -2.175254514440894127e-03 3.893684223294258118e-02
-2.835156619548797607e-01 3.362017741892486811e-04 -3.929581493139266968e-02 -6.436543166637420654e-02 -4.630221053957939148e-02 1.357478946447372437e-01 2.867627441883087158e-01 -1.112249866127967834e-01 6.521026045083999634e-02 2.095530480146408081e-01 9.646759927272796631e-02 3.839419037103652954e-02 -3.681279718875885010e-02 -1.510452330112457275e-01 -5.423695445060729980e-01 3.237181305885314941e-01 -1.730845868587493896e-01 2.347460836172103882e-01 8.300887048244476318e-02 4.698063433170318604e-02 7.417468726634979248e-02 -1.207737922668457031e-01 1.965171843767166138e-01 2.522420585155487061e-01 -8.255935274064540863e-03 1.368001997470855713e-01 2.495958097279071808e-02 -2.407874017953872681e-01 -1.041799932718276978e-01 5.363125354051589966e-02 5.753605067729949951e-02 7.592348754405975342e-02
-3.963787555694580078e-01 -9.750735014677047729e-02 3.593061491847038269e-02 -1.973879188299179077e-01 1.986653506755828857e-01 9.411851316690444946e-02 -2.841277420520782471e-02 -3.056273162364959717e-01 -2.152588814496994019e-01 -5.031725019216537476e-02 4.493109136819839478e-02 6.987737864255905151e-02 1.709682643413543701e-01 -1.599716693162918091e-01 -3.222039937973022461e-01 4.917143285274505615e-02 2.232067734003067017e-01 4.052668809890747070e-02 7.913551293313503265e-03 -1.037742868065834045e-01 1.646174341440200806e-01 -1.373522430658340454e-01 -1.186124831438064575e-01 1.248967349529266357e-01 9.320153295993804932e-02 1.134485229849815369e-01 1.511409785598516464e-02 5.916059389710426331e-02 1.441834717988967896e-01 6.313578225672245026e-03 -4.851596653461456299e-01 1.197299584746360779e-01
-5.364570394158363342e-02 8.583790808916091919e-02 4.110027104616165161e-02 -7.754278182983398438e-02 -8.467691391706466675e-02 -7.141167670488357544e-02 2.890352904796600342e-01 -1.593147516250610352e-01 6.199335306882858276e-02 -6.987533718347549438e-02 -2.230817228555679321e-01 -5.845107510685920715e-02 6.356463581323623657e-02 2.086418122053146362e-01 -2.909298539161682129e-01 1.380735784769058228e-01 -2.142998278141021729e-01 -2.835478819906711578e-02 8.670908212661743164e-02 1.127191632986068726e-01 3.175012022256851196e-02 -2.171601206064224243e-01 -5.587729811668395996e-02 2.859437763690948486e-01 1.300740092992782593e-01 6.697104126214981079e-02 -4.350746273994445801e-01 -2.787148952484130859e-01 2.262946516275405884e-01 2.614971101284027100e-01 6.820291280746459961e-02 1.872226148843765259e-01
-1.947098374366760254e-01 -1.730248481035232544e-01 1.118704900145530701e-01 -8.814756572246551514e-02 1.020969226956367493e-01 4.096039757132530212e-02 1.508138626813888550e-01 -3.882917389273643494e-02 -1.370625495910644531e-01 9.579198434948921204e-03 5.883583053946495056e-02 5.567641183733940125e-02 9.500200301408767700e-02 1.957494020462036133e-01 -3.869299590587615967e-01 1.469343453645706177e-01 -1.195846125483512878e-01 8.053191751241683960e-02 -1.034058108925819397e-01 6.233637779951095581e-02 3.583338558673858643e-01 -1.499259918928146362e-01 7.413309812545776367e-02 4.545300602912902832e-01 -5.627370253205299377e-02 -8.437562733888626099e-02 -2.330853939056396484e-01 -3.864256739616394043e-01 1.126281917095184326e-01 -9.707846678793430328e-03 -4.599540308117866516e-02 -6.520040333271026611e-02
7.474760711193084717e-02 -2.461899667978286743e-01 1.989016532897949219e-01 -1.231558737345039845e-03 1.384341865777969360e-01 2.620293200016021729e-02 1.495183557271957397e-01 -1.045523956418037415e-01 -1.435478180646896362e-01 -7.365715689957141876e-03 -8.224500715732574463e-02 1.237910315394401550e-01 1.668328046798706055e-01 3.711937367916107178e-02 -2.638278603553771973e-01 3.663276433944702148e-01 -8.157116919755935669e-02 3.142961561679840088e-01 -1.049257535487413406e-02 1.300575882196426392e-01 1.902744472026824951e-01 -1.101897954940795898e-01 3.299436718225479126e-02 2.901881933212280273e-01 -8.673554658889770508e-02 2.823885064572095871e-03 -3.517201244831085205e-01 -3.261136114597320557e-01 2.157763838768005371e-01 -8.593408018350601196e-02 -1.289000064134597778e-01 -3.300547972321510315e-02
-3.451771289110183716e-02 -2.153353244066238403e-01 1.382256150245666504e-01 -2.412337251007556915e-02 -1.450997143983840942e-01 -3.270342573523521423e-02 2.623156905174255371e-01 2.162180282175540924e-02 3.063612580299377441e-01 4.605489224195480347e-02 -3.353824466466903687e-02 -3.175872936844825745e-02 -4.170544818043708801e-02 -4.434282705187797546e-02 -3.608717918395996094e-01 -6.794618070125579834e-02 -1.381283849477767944e-01 -1.857498139142990112e-01 6.956832855939865112e-02 5.558187887072563171e-02 3.569529950618743896e-01 -2.912728488445281982e-01 -8.698645979166030884e-02 2.859062552452087402e-01 2.383149862289428711e-01 1.300783157348632812e-01 -1.842437386512756348e-01 5.230178311467170715e-02 -1.714736670255661011e-01 -1.520030945539474487e-01 -2.695101201534271240e-01 7.792665064334869385e-02
-1.139379888772964478e-01 -2.049496322870254517e-01 3.456530719995498657e-02 -1.436450798064470291e-02 2.468818277120590210e-01 -8.433956652879714966e-02 2.211849689483642578e-01 -1.923132985830307007e-01 1.282361745834350586e-01 1.684580892324447632e-01 -1.045327708125114441e-01 9.328652918338775635e-02 1.668224185705184937e-01 3.945226967334747314e-02 -2.546530365943908691e-01 1.018750518560409546e-01 -1.042527779936790466e-01 1.502475887537002563e-01 2.610631585121154785e-01 -1.277735084295272827e-01 2.543185651302337646e-01 -1.398109197616577148e-01 7.556814234703779221e-03 2.978036999702453613e-01 -2.007562369108200073e-01 7.415223121643066406e-02 -2.588211596012115479e-01 -3.414646089076995850e-01 2.923794388771057129e-01 -4.958722740411758423e-02 -1.109054088592529297e-01 -7.202828768640756607e-03
2.996304258704185486e-02 6.071133166551589966e-02 8.712572976946830750e-03 -3.549967706203460693e-01 1.912819296121597290e-01 -4.982347786426544189e-02 1.881348788738250732e-01 -7.370662689208984375e-02 -3.665040433406829834e-02 -6.514155119657516479e-02 1.318651586771011353e-01 2.221362888813018799e-01 3.287104964256286621e-01 -4.672880284488201141e-03 1.200438756495714188e-02 2.468890137970447540e-02 -5.871040746569633484e-02 -2.404049932956695557e-01 -1.823859959840774536e-01 1.341428309679031372e-01 6.338535249233245850e-02 -1.527992635965347290e-01 -4.865578711032867432e-01 1.432339251041412354e-01 1.057562232017517090e-01 3.437697589397430420e-01 -2.595566511154174805e-01 7.016681879758834839e-02 1.103691011667251587e-02 -5.763353407382965088e-02 -7.161851972341537476e-02 -3.042428195476531982e-02
-3.181803524494171143e-01 1.995811909437179565e-01 -7.413478195667266846e-02 1.111586913466453552e-01 -1.542512178421020508e-01 1.716572232544422150e-02 2.110426574945449829e-01 9.777919948101043701e-02 -5.745589733123779297e-02 -2.308319360017776489e-01 5.040482059121131897e-02 1.523402631282806396e-01 9.262286126613616943e-02 1.516451686620712280e-01 -3.735484778881072998e-01 -1.635666005313396454e-02 -5.416296422481536865e-02 6.688384711742401123e-02 5.181817710399627686e-02 1.239758953452110291e-01 2.938837409019470215e-01 -2.059596329927444458e-01 -9.595198184251785278e-02 1.163080930709838867e-01 -2.596370577812194824e-01 2.304272353649139404e-01 -6.545541435480117798e-02 2.150937020778656006e-01 1.737770438194274902e-01 -5.396337807178497314e-02 -3.048366308212280273e-01 1.873429864645004272e-01
-3.752766251564025879e-01 -8.269754052162170410e-02 1.659249663352966309e-01 -1.247195452451705933e-01 -2.757532894611358643e-01 -1.208463311195373535e-01 2.166838198900222778e-01 -1.329017132520675659e-01 1.257670968770980835e-01 -1.397268921136856079e-01 2.242648303508758545e-01 -1.733337342739105225e-01 5.131850764155387878e-02 5.814970284700393677e-02 -1.139147132635116577e-01 1.942621022462844849e-01 -6.939399172551929951e-04 -2.061801105737686157e-01 -6.589312851428985596e-02 -6.734992563724517822e-02 3.455514907836914062e-01 -2.771049737930297852e-01 -2.394704371690750122e-01 2.296980023384094238e-01 -8.212602138519287109e-02 1.267378032207489014e-01 -1.272767186164855957e-01 -1.893111318349838257e-01 -6.385155022144317627e-02 -1.875041723251342773e-01 -1.158174965530633926e-02 9.834443032741546631e-02
-1.620504260063171387e-01 3.619579225778579712e-02 1.459735166281461716e-02 -2.092945277690887451e-01 1.995347440242767334e-01 1.835165023803710938e-01 -8.588060736656188965e-03 -2.531000971794128418e-01 -1.972558535635471344e-02 -8.483400195837020874e-02 -3.192489594221115112e-02 1.419225335121154785e-01 1.907722055912017822e-01 6.270838528871536255e-02 -1.359830498695373535e-01 -1.231191679835319519e-01 1.869585663080215454e-01 5.239881202578544617e-02 -6.417872011661529541e-02 -1.096846535801887512e-01 2.945043146610260010e-01 -1.484346389770507812e-01 -2.356926202774047852e-01 1.851696372032165527e-01 -1.269227862358093262e-01 2.479012906551361084e-01 1.948311328887939453e-01 -9.637965261936187744e-02 -4.147898256778717041e-01 6.724920868873596191e-02 -3.498729467391967773e-01 1.086885929107666016e-01
-2.888816297054290771e-01 -4.865541309118270874e-02 1.676941215991973877e-01 -3.379662036895751953e-01 2.163342386484146118e-01 5.761385709047317505e-02 2.894169390201568604e-01 -2.059296667575836182e-01 -1.771321594715118408e-01 -1.295048296451568604e-01 1.095053255558013916e-01 6.008804589509963989e-02 -5.521835386753082275e-02 -1.650424003601074219e-01 -1.650251001119613647e-01 5.726740229874849319e-03 -4.964024201035499573e-02 1.284857988357543945e-01 2.491733245551586151e-02 8.110208064317703247e-02 3.639070987701416016e-01 -8.447308093309402466e-02 -8.334107697010040283e-02 1.108999326825141907e-01 -1.382946223020553589e-01 -7.688189297914505005e-02 1.027911379933357239e-01 -1.594088226556777954e-01 1.105818971991539001e-01 2.827277965843677521e-02 -4.614963829517364502e-01 4.738432914018630981e-02
-6.401246041059494019e-02 5.342337489128112793e-02 -1.932133883237838745e-01 3.381144627928733826e-02 2.503704726696014404e-01 -9.876245260238647461e-02 2.425609678030014038e-01 1.018743664026260376e-01 1.438422352075576782e-01 -2.322938293218612671e-02 2.278873324394226074e-01 1.815617233514785767e-01 -9.446249902248382568e-02 -1.291263103485107422e-01 -1.861547380685806274e-01 1.332787573337554932e-01 2.819122187793254852e-02 -1.615091115236282349e-01 -1.218069493770599365e-01 1.326081436127424240e-02 3.555143475532531738e-01 -2.900834083557128906e-01 -2.502537369728088379e-01 7.507865875959396362e-02 3.129070391878485680e-03 -1.676154695451259613e-02 -4.624235033988952637e-01 -2.630216814577579498e-02 1.622117757797241211e-01 9.622956626117229462e-03 -5.589577183127403259e-02 2.524605393409729004e-01
-9.154760837554931641e-02 -1.981188803911209106e-01 -1.415524631738662720e-01 -7.471362501382827759e-02 1.362375915050506592e-01 1.127381250262260437e-01 1.670012436807155609e-02 -2.082836329936981201e-01 1.037026867270469666e-01 2.830923162400722504e-02 4.719909280538558960e-02 2.863886654376983643e-01 8.963635563850402832e-02 8.790583908557891846e-02 -1.772600859403610229e-01 1.424306482076644897e-01 -1.520203948020935059e-01 9.128502756357192993e-02 4.298458248376846313e-02 -2.249329239130020142e-01 1.876954138278961182e-01 -2.003022581338882446e-01 2.617201022803783417e-02 1.380256265401840210e-01 -8.284854143857955933e-02 1.905728578567504883e-01 -3.114761114120483398e-01 -4.861099421977996826e-01 2.329736202955245972e-01 -1.273895055055618286e-01 -2.453963756561279297e-01 -4.844548180699348450e-02
-1.382578015327453613e-01 -1.068041175603866577e-01 1.724469512701034546e-01 -4.057795703411102295e-01 -2.029365599155426025e-01 1.507986634969711304e-01 2.390427589416503906e-01 1.921484619379043579e-02 1.040700450539588928e-01 -3.907258063554763794e-02 7.276929169893264771e-02 2.361867576837539673e-01 1.850810050964355469e-01 7.218133658170700073e-02 -1.399082541465759277e-01 -6.653600186109542847e-02 -4.670580383390188217e-03 1.446240395307540894e-01 2.576183080673217773e-01 6.979947537183761597e-02 3.243836164474487305e-01 5.060656368732452393e-02 4.250213131308555603e-02 2.127369046211242676e-01 1.243999525904655457e-01 1.231831386685371399e-01 -3.346237242221832275e-01 3.087523765861988068e-02 1.283231824636459351e-01 -2.160624712705612183e-01 2.099823206663131714e-02 2.501049935817718506e-01
-1.316639930009841919e-01 -2.328530550003051758e-01 1.833199523389339447e-02 -1.589825153350830078e-01 1.604325473308563232e-01 -2.540481686592102051e-01 8.079472184181213379e-02 -1.425875574350357056e-01 -1.105909198522567749e-01 -1.489820629358291626e-01 -5.286258179694414139e-03 -1.816828399896621704e-01 1.589051932096481323e-01 -6.712601333856582642e-02 -2.011383771896362305e-01 2.509880363941192627e-01 -1.930812373757362366e-02 -1.047394350171089172e-01 3.284104168415069580e-02 1.195635199546813965e-01 3.690989315509796143e-01 -1.701390892267227173e-01 -2.006137371063232422e-01 1.482419967651367188e-01 -1.487851738929748535e-01 6.900422275066375732e-02 1.655303537845611572e-01 -3.141934573650360107e-01 -1.215477939695119858e-02 1.185069903731346130e-01 -3.433786928653717041e-01 2.139775156974792480e-01
-1.200988069176673889e-01 4.731925576925277710e-02 -1.129622478038072586e-02 -3.872133046388626099e-02 2.322431802749633789e-01 3.520010411739349365e-02 4.776509851217269897e-02 -6.247745826840400696e-02 1.475910469889640808e-02 -2.841966599225997925e-02 1.091003715991973877e-01 1.341953724622726440e-01 7.772529125213623047e-02 1.771902441978454590e-01 -3.198523819446563721e-01 2.119885683059692383e-01 -9.407845139503479004e-02 7.183323055505752563e-02 2.611828148365020752e-01 -1.343614906072616577e-01 3.381898999214172363e-01 -1.011309474706649780e-01 1.518583297729492188e-01 2.164149731397628784e-01 5.295188352465629578e-02 2.331293374300003052e-01 -2.217736840248107910e-01 -3.033346831798553467e-01 3.219257593154907227e-01 -1.480861306190490723e-01 -2.672019004821777344e-01 1.210056692361831665e-01
-1.138121858239173889e-01 -3.651398420333862305e-01 3.087328933179378510e-02 -4.271378740668296814e-03 -3.004341758787631989e-02 9.988847374916076660e-02 2.685421705245971680e-01 -2.185410708189010620e-01 -2.663265764713287354e-01 2.085260814055800438e-03 -8.785665035247802734e-02 3.351323008537292480e-01 1.091273128986358643e-01 -5.858005210757255554e-02 -1.692476868629455566e-01 2.290860861539840698e-01 4.952122643589973450e-02 1.296162009239196777e-01 1.668960750102996826e-01 2.674647569656372070e-01 -1.101144626736640930e-01 -5.131704732775688171e-02 -7.028423249721527100e-02 -2.681019008159637451e-01 -6.170303374528884888e-02 -3.322642296552658081e-02 -2.759248614311218262e-01 -9.227659553289413452e-02 -3.379776701331138611e-02 1.889244168996810913e-01 -1.567893773317337036e-01 2.708522081375122070e-01
-1.108719557523727417e-01 -1.677835434675216675e-01 3.630343358963727951e-03 -2.106064558029174805e-01 -5.720954388380050659e-02 -7.233697175979614258e-02 1.135062202811241150e-01 -2.734066247940063477e-01 -1.770749986171722412e-01 3.831024467945098877e-02 2.770738303661346436e-02 -7.393439300358295441e-03 4.059084355831146240e-01 4.753472749143838882e-03 -2.159541249275207520e-01 2.605291604995727539e-01 -2.046121656894683838e-01 2.860360145568847656e-01 9.958302602171897888e-03 -1.803443133831024170e-01 2.013723254203796387e-01 -1.281524896621704102e-01 1.616512984037399292e-01 2.547060847282409668e-01 -5.620203912258148193e-02 5.549948662519454956e-02 -2.997919917106628418e-01 -1.545928418636322021e-01 2.611953318119049072e-01 2.725511416792869568e-02 1.177275646477937698e-02 -1.127047687768936157e-01
-2.280381023883819580e-01 -3.109465539455413818e-01 1.133587211370468140e-01 -2.408212572336196899e-01 -3.064673244953155518e-01 -6.943660974502563477e-02 4.874240607023239136e-02 -4.226808436214923859e-03 1.068204343318939209e-01 -6.129096820950508118e-02 -2.386797666549682617e-01 3.136768043041229248e-01 6.044606119394302368e-02 4.730137065052986145e-02 -2.943203151226043701e-01 -1.076369956135749817e-01 6.479484494775533676e-03 1.035002768039703369e-01 1.856916397809982300e-01 1.374286115169525146e-01 2.231226861476898193e-01 -1.530894339084625244e-01 -2.922169677913188934e-02 2.208285927772521973e-01 5.514667555689811707e-02 1.952892243862152100e-01 -1.147221848368644714e-01 -7.786294817924499512e-02 -1.134146228432655334e-01 7.205907255411148071e-02 -1.963242888450622559e-01 3.173887729644775391e-01
-3.164446055889129639e-01 -2.218548022210597992e-02 -8.663619868457317352e-03 1.896386779844760895e-02 -4.066572710871696472e-02 -2.108418615534901619e-03 2.657559812068939209e-01 1.260742098093032837e-01 -3.680336987599730492e-03 -2.603904902935028076e-01 2.569721639156341553e-01 8.595279604196548462e-02 2.733401060104370117e-01 -9.122425317764282227e-02 -3.716334998607635498e-01 5.338566005229949951e-02 4.672236368060112000e-02 -7.434801757335662842e-02 4.087131097912788391e-02 4.278584420680999756e-01 1.825222671031951904e-01 -1.768403947353363037e-01 -2.620176039636135101e-02 1.146013364195823669e-01 -4.291914403438568115e-02 2.319732904434204102e-01 -1.684529036283493042e-01 1.678040474653244019e-01 7.195258140563964844e-02 -6.323493085801601410e-03 -1.869192719459533691e-01 1.494132280349731445e-01
-1.250590682029724121e-01 -5.400311350822448730e-01 4.714389890432357788e-02 -7.333821803331375122e-02 -1.396262831985950470e-02 1.061693951487541199e-01 2.303334325551986694e-01 -1.174820661544799805e-01 -2.296634614467620850e-01 -9.647876769304275513e-02 1.321734040975570679e-01 1.671170741319656372e-01 1.836635917425155640e-01 -1.525116264820098877e-01 -2.181201577186584473e-01 -8.585463464260101318e-02 -9.296908974647521973e-02 -9.585664421319961548e-02 1.455603539943695068e-01 2.639475464820861816e-01 3.070273622870445251e-02 -4.381778836250305176e-02 4.106967151165008545e-02 1.603104919195175171e-02 -3.242797851562500000e-01 1.139308363199234009e-01 -2.202801704406738281e-01 -1.373663991689682007e-01 -1.393264532089233398e-02 -4.935079813003540039e-02 1.003541238605976105e-02 2.926722466945648193e-01
-5.551262572407722473e-02 -1.872116923332214355e-01 2.058915942907333374e-01 -1.458075791597366333e-01 -4.133826494216918945e-01 -2.514335811138153076e-01 1.118994951248168945e-01 -2.258494198322296143e-01 1.835055276751518250e-02 7.159454375505447388e-02 1.278088092803955078e-01 -3.847361728549003601e-02 1.075671315193176270e-01 -2.867024764418601990e-02 -2.101758271455764771e-01 1.170305982232093811e-01 -3.446487709879875183e-02 1.264762729406356812e-01 -3.278594836592674255e-02 -1.075432971119880676e-01 3.773182034492492676e-01 -1.369358003139495850e-01 -2.231910973787307739e-01 1.892105042934417725e-01 -1.338206082582473755e-01 1.633728444576263428e-01 -2.925826013088226318e-01 -1.756793409585952759e-01 -8.863018453121185303e-02 2.079982757568359375e-01 1.671755686402320862e-02 1.342404782772064209e-01
-1.618467867374420166e-01 -3.590606153011322021e-01 1.111097559332847595e-01 -1.509770601987838745e-01 1.197010278701782227e-01 3.097058273851871490e-02 4.121474027633666992e-01 -2.150879204273223877e-01 2.961393445730209351e-02 1.424841731786727905e-01 1.599973440170288086e-01 6.914786994457244873e-02 1.142239794135093689e-01 8.371319621801376343e-02 -1.999623775482177734e-01 9.886774234473705292e-03 1.930277496576309204e-01 8.645442873239517212e-02 6.557001918554306030e-02 9.768725186586380005e-02 1.434784829616546631e-01 1.541976183652877808e-01 7.355917990207672119e-02 2.331393957138061523e-01 -1.723070591688156128e-01 1.222996786236763000e-01 -1.911059767007827759e-01 -3.431575298309326172e-01 5.410131812095642090e-02 2.882713377475738525e-01 -1.153815463185310364e-01 7.522529363632202148e-02
-2.802191078662872314e-01 2.841674536466598511e-02 -3.657204285264015198e-02 -3.672548830509185791e-01 2.894190251827239990e-01 4.709843546152114868e-02 1.390249580144882202e-01 -1.133622452616691589e-01 6.066826358437538147e-02 -1.671235412359237671e-01 1.546374708414077759e-01 -1.147897765040397644e-01 3.142380714416503906e-01 -3.149210214614868164e-01 4.154446721076965332e-02 9.900695085525512695e-02 5.057634785771369934e-02 -1.130473390221595764e-01 -6.161559373140335083e-02 1.260414272546768188e-01 1.005291342735290527e-01 -1.634323596954345703e-01 -7.603936642408370972e-02 1.788933724164962769e-01 -1.397602707147598267e-01 3.082653321325778961e-02 4.293410107493400574e-02 -3.285179734230041504e-01 -1.512899100780487061e-01 1.306242346763610840e-01 -3.090208768844604492e-01 1.132635399699211121e-01
-2.475912272930145264e-01 3.838117420673370361e-02 2.666346170008182526e-02 -1.883582323789596558e-01 -8.497106283903121948e-02 2.217137366533279419e-01 9.398165345191955566e-02 -1.127627342939376831e-01 3.227377831935882568e-01 -5.552713200449943542e-02 7.314258068799972534e-02 -4.320173710584640503e-02 6.083554774522781372e-02 -1.001983210444450378e-01 -3.897304236888885498e-01 -1.201897952705621719e-02 5.195500329136848450e-02 2.904934622347354889e-02 1.928110271692276001e-01 2.034842818975448608e-01 1.810266375541687012e-01 -5.303356051445007324e-02 -1.622654497623443604e-01 1.065207198262214661e-01 1.008487865328788757e-01 -1.059548184275627136e-01 -4.747850298881530762e-01 -2.910380363464355469e-01 2.254033386707305908e-01 -2.191682904958724976e-02 6.843613088130950928e-02 4.935267497785389423e-04
-1.748877018690109253e-01 1.664984598755836487e-02 1.459334492683410645e-01 -9.073138236999511719e-02 -3.501827716827392578e-01 1.263937652111053467e-01 1.424697935581207275e-01 -7.347526028752326965e-03 -4.863362386822700500e-02 -2.981773614883422852e-01 6.381531059741973877e-02 2.658773362636566162e-01 1.931025981903076172e-01 2.382561936974525452e-02 -3.216852247714996338e-01 3.820187598466873169e-02 -3.169933706521987915e-02 3.274782598018646240e-01 -2.275560516864061356e-03 2.864827215671539307e-01 -4.335080459713935852e-02 -1.227443590760231018e-01 1.418063649907708168e-03 1.858780235052108765e-01 9.673288464546203613e-02 3.062154948711395264e-01 -1.293454319238662720e-01 -3.145314007997512817e-02 1.441003531217575073e-01 2.942002117633819580e-01 4.251787438988685608e-02 -4.947756417095661163e-03
-4.796956852078437805e-02 -1.399580538272857666e-01 8.598974347114562988e-02 -3.336260095238685608e-02 2.083615064620971680e-01 1.324465870857238770e-01 2.122321873903274536e-01 -3.090412318706512451e-01 -1.453217417001724243e-01 4.594076424837112427e-02 6.323435902595520020e-02 -7.187981158494949341e-02 1.153851076960563660e-01 2.830554358661174774e-02 -2.189534604549407959e-01 -7.366478443145751953e-02 -1.521366685628890991e-01 1.607211083173751831e-01 9.213963150978088379e-02 -2.201847545802593231e-02 5.151144787669181824e-02 -1.690382510423660278e-01 -1.114224642515182495e-01 3.813266754150390625e-01 -1.807675510644912720e-01 1.869195997714996338e-01 -3.371147513389587402e-01 -3.369750678539276123e-01 1.879862397909164429e-01 -1.840445101261138916e-01 1.474146246910095215e-01 1.883111745119094849e-01
8.626604080200195312e-02 -1.202241927385330200e-01 2.489815056324005127e-01 -2.335088700056076050e-01 -1.364862266927957535e-02 1.284564286470413208e-01 2.338711768388748169e-01 -1.626505255699157715e-01 2.621682733297348022e-02 -1.174283586442470551e-02 3.152015432715415955e-02 1.152166202664375305e-01 1.712612211704254150e-01 2.829999327659606934e-01 -2.337638437747955322e-01 1.095742210745811462e-01 -2.990422211587429047e-02 1.721984297037124634e-01 2.459014654159545898e-01 -4.046835750341415405e-02 4.424287974834442139e-01 -1.410996913909912109e-01 1.556491702795028687e-01 2.730287611484527588e-01 -1.011055186390876770e-01 4.560178145766258240e-02 -6.102862581610679626e-02 -3.055213391780853271e-01 -1.984688825905323029e-02 -7.632374763488769531e-02 -1.426286697387695312e-01 1.719752699136734009e-01
-1.301388740539550781e-01 -4.966021701693534851e-02 6.565993279218673706e-02 7.962660491466522217e-02 -5.086717754602432251e-02 1.657535135746002197e-01 1.712639629840850830e-01 -2.146142572164535522e-01 1.423705220222473145e-01 2.804745733737945557e-01 1.918268352746963501e-01 9.975817799568176270e-02 9.874871373176574707e-02 1.820438727736473083e-02 -3.657616674900054932e-01 1.684485189616680145e-02 -7.630389183759689331e-02 3.116486072540283203e-01 7.976642996072769165e-02 1.990159042179584503e-02 3.451421558856964111e-01 -4.943183436989784241e-02 -4.766596481204032898e-03 2.610564231872558594e-01 -4.369175061583518982e-03 1.960557699203491211e-02 -5.348874628543853760e-02 -3.529743850231170654e-01 -1.279509365558624268e-01 -3.189647793769836426e-01 -1.662461459636688232e-01 4.015453532338142395e-02
1.230033673346042633e-02 -2.849934399127960205e-01 1.404896080493927002e-01 7.030462473630905151e-02 7.010398898273706436e-03 5.684716743417084217e-04 8.479517698287963867e-02 -3.819388151168823242e-01 -3.805047646164894104e-02 3.138618543744087219e-02 -1.663618981838226318e-01 9.151989966630935669e-02 9.223120659589767456e-02 6.472595036029815674e-03 -1.333815455436706543e-01 3.954465687274932861e-01 1.492895483970642090e-01 -5.845979228615760803e-02 2.652522921562194824e-02 -1.002106741070747375e-01 4.062752723693847656e-01 -1.826386749744415283e-01 -2.345507591962814331e-01 -3.975763916969299316e-02 -4.562115296721458435e-02 -1.039804220199584961e-01 -2.307077944278717041e-01 -1.526238918304443359e-01 9.499769657850265503e-03 1.438255310058593750e-01 -3.374693989753723145e-01 -6.396311521530151367e-02
-1.740738153457641602e-01 -1.527097821235656738e-01 4.917032271623611450e-02 -8.169741928577423096e-02 -7.625995203852653503e-03 -4.637827351689338684e-02 -1.020297482609748840e-01 -9.577853977680206299e-02 -9.546614252030849457e-03 -8.554725348949432373e-02 2.958125248551368713e-02 2.956029772758483887e-01 2.897221446037292480e-01 -5.681776627898216248e-02 -6.838735938072204590e-02 3.984522540122270584e-03 -4.668858945369720459e-01 -4.493233188986778259e-02 1.198382005095481873e-01 -8.623313158750534058e-02 4.344427287578582764e-01 -1.554584503173828125e-01 -1.499238908290863037e-01 1.045857965946197510e-01 -4.690413177013397217e-02 3.560930117964744568e-02 -2.634250819683074951e-01 -2.974579036235809326e-01 -1.402592509984970093e-01 1.978678256273269653e-01 9.536816924810409546e-02 1.028802245855331421e-01
-3.027336597442626953e-01 -5.268627777695655823e-02 -9.852482378482818604e-02 4.784848541021347046e-03 -1.692120581865310669e-01 -8.354593068361282349e-02 2.585833072662353516e-01 1.476817182265222073e-03 3.742063790559768677e-02 1.222693994641304016e-01 1.100159529596567154e-02 2.077641785144805908e-01 1.278545707464218140e-01 -3.061448335647583008e-01 -1.386581659317016602e-01 1.352667715400457382e-02 2.735907137393951416e-01 -7.543378975242376328e-03 2.584300935268402100e-01 2.843163013458251953e-01 1.931022256612777710e-01 -2.263518273830413818e-01 8.760723471641540527e-02 1.414513885974884033e-01 -5.244147032499313354e-02 7.838075608015060425e-02 -1.404399573802947998e-01 -2.635865211486816406e-01 -1.593490988016128540e-01 -1.557647585868835449e-01 -2.990362942218780518e-01 1.683400720357894897e-01
-3.789941072463989258e-01 -8.796703815460205078e-02 -1.291926652193069458e-01 -1.794653087854385376e-01 1.614303737878799438e-01 -7.614555209875106812e-02 1.501419395208358765e-01 -6.400915235280990601e-02 1.094574853777885437e-01 -1.264614164829254150e-01 7.477112114429473877e-02 -6.502435356378555298e-02 1.164633706212043762e-01 -2.165475785732269287e-01 1.249367594718933105e-01 -3.474548459053039551e-02 -6.982740759849548340e-02 5.621716007590293884e-02 -4.156665503978729248e-02 1.525833904743194580e-01 2.905119359493255615e-01 -7.861514389514923096e-02 -2.688879072666168213e-01 2.742134332656860352e-01 -6.402162462472915649e-02 3.821766376495361328e-02 6.618375331163406372e-02 -3.056571483612060547e-01 -1.852696239948272705e-01 -8.842417597770690918e-02 -4.369153380393981934e-01 1.365367174148559570e-01
-3.654824197292327881e-01 -3.562449011951684952e-03 -6.564257293939590454e-02 8.952788263559341431e-02 4.657635837793350220e-02 -9.945650398731231689e-02 8.287394791841506958e-02 1.293191164731979370e-01 -3.574471687898039818e-03 -1.218878999352455139e-01 1.352630406618118286e-01 1.774671226739883423e-01 1.464526802301406860e-01 -4.224351420998573303e-02 -3.440429866313934326e-01 -4.013872891664505005e-02 3.499548882246017456e-02 2.431794553995132446e-01 1.228035017848014832e-01 1.406389772891998291e-01 4.917291700839996338e-01 -2.879900038242340088e-01 -1.572705209255218506e-01 -5.257929861545562744e-02 -3.897523880004882812e-02 2.980263531208038330e-01 -1.293987333774566650e-01 1.339374482631683350e-01 -6.186195835471153259e-02 2.829455025494098663e-02 -1.828924715518951416e-01 2.998787444084882736e-03
-1.689268648624420166e-01 -2.629123330116271973e-01 -1.212549861520528793e-02 -3.878148496150970459e-01 1.861400902271270752e-01 -2.750555872917175293e-01 5.240292474627494812e-02 -2.973193526268005371e-01 9.327913075685501099e-02 -2.646622955799102783e-01 4.136960580945014954e-02 -4.712658748030662537e-02 1.027289256453514099e-01 -1.206115558743476868e-01 -3.088082186877727509e-02 1.776501685380935669e-01 3.946467116475105286e-02 -4.824541509151458740e-02 1.998432576656341553e-01 1.447598487138748169e-01 1.937883794307708740e-01 -8.585131913423538208e-02 -2.860120236873626709e-01 1.969174742698669434e-01 -1.989748328924179077e-02 -1.061280593276023865e-01 8.663759380578994751e-02 -6.220270693302154541e-02 -5.678890272974967957e-02 3.093921393156051636e-02 -3.840390145778656006e-01 7.118831574916839600e-02
-1.171118542551994324e-01 -1.540654106065630913e-03 2.231329828500747681e-01 -7.166488468647003174e-02 -2.035152725875377655e-02 1.291523128747940063e-01 6.871284544467926025e-02 -2.536726593971252441e-01 -1.720836311578750610e-01 5.677363276481628418e-02 1.006507650017738342e-01 3.869380056858062744e-02 3.199991881847381592e-01 9.091115742921829224e-02 -2.174108177423477173e-01 3.285256028175354004e-01 -1.146439015865325928e-01 3.454234823584556580e-02 3.879180178046226501e-02 -8.369290828704833984e-02 6.022161245346069336e-02 -2.874423861503601074e-01 2.187975645065307617e-01 4.139916598796844482e-01 -8.660962432622909546e-02 -1.033740565180778503e-01 -2.567769587039947510e-01 -2.095317393541336060e-01 1.635561436414718628e-01 1.555002387613058090e-02 -2.258989512920379639e-01 -2.150924503803253174e-02
-2.606550157070159912e-01 8.381763100624084473e-02 -2.310940474271774292e-01 -2.416599690914154053e-01 -2.405518591403961182e-01 -5.986782535910606384e-02 1.100225970149040222e-01 -1.203479096293449402e-01 7.521569728851318359e-02 7.365761697292327881e-02 6.108994036912918091e-02 2.107279747724533081e-01 1.310227215290069580e-01 -3.938850760459899902e-02 -1.078053414821624756e-01 -1.949520409107208252e-01 1.984451413154602051e-01 -1.417346596717834473e-01 8.364912867546081543e-02 1.497314870357513428e-01 2.293305546045303345e-01 -2.495851665735244751e-01 -4.127577319741249084e-02 -4.144046921283006668e-03 -4.178611934185028076e-01 2.961362004280090332e-01 -2.041820585727691650e-01 -1.620310172438621521e-02 9.935405850410461426e-02 5.826330184936523438e-02 -1.978339254856109619e-01 1.883349716663360596e-01
-1.213339865207672119e-01 1.245834678411483765e-01 8.622739464044570923e-02 -9.491557627916336060e-02 7.860410958528518677e-03 5.414796993136405945e-02 2.784878909587860107e-01 -4.158022999763488770e-02 -1.711614131927490234e-01 1.598262488842010498e-01 -1.573608070611953735e-01 -3.024437278509140015e-02 -3.115221485495567322e-02 2.336756512522697449e-02 1.448600292205810547e-01 1.523692011833190918e-01 -3.118453323841094971e-01 1.706459969282150269e-01 1.148606166243553162e-01 2.614782750606536865e-01 1.350663155317306519e-01 -2.124550938606262207e-01 -2.678116261959075928e-01 2.438233047723770142e-01 -2.075609564781188965e-01 1.548511832952499390e-01 -2.468790411949157715e-01 -1.804098337888717651e-01 1.730017364025115967e-01 2.237542867660522461e-01 -1.020654290914535522e-01 -3.022328615188598633e-01
-2.752800881862640381e-01 -3.590984642505645752e-02 8.399909362196922302e-03 -3.386998474597930908e-01 2.680308222770690918e-01 -5.281471461057662964e-02 1.720238327980041504e-01 -1.941542327404022217e-01 -8.739331364631652832e-02 -1.820666491985321045e-01 1.586521789431571960e-02 -1.977726072072982788e-01 1.326809823513031006e-01 -2.530998587608337402e-01 -1.269458681344985962e-01 6.162280961871147156e-02 -4.967816174030303955e-02 -6.822011619806289673e-02 6.522760540246963501e-02 1.218804940581321716e-01 1.724948287010192871e-01 -1.816489920020103455e-02 -1.511455029249191284e-01 3.183428645133972168e-01 -9.404876269400119781e-03 1.324914395809173584e-02 9.987059980630874634e-03 -2.149036526679992676e-01 -3.415468707680702209e-02 -2.122172415256500244e-01 -3.890381455421447754e-01 2.447319030761718750e-01
-2.636401057243347168e-01 -3.035537004470825195e-01 -1.212499961256980896e-01 -5.748976394534111023e-02 2.681483328342437744e-01 -1.046723499894142151e-01 8.992195129394531250e-02 -2.201326191425323486e-02 1.290877312421798706e-01 -3.663147240877151489e-02 1.200832054018974304e-02 -5.985466297715902328e-03 -1.917546428740024567e-02 8.956362307071685791e-02 -2.786712646484375000e-01 -6.507856398820877075e-02 -2.372495234012603760e-01 2.611731551587581635e-02 1.850660741329193115e-01 -8.529720827937126160e-03 7.184222340583801270e-02 -1.854393780231475830e-01 4.153494909405708313e-02 2.546644210815429688e-01 -2.335678786039352417e-02 8.529400080442428589e-02 -2.746856510639190674e-01 -3.977524638175964355e-01 2.039854228496551514e-01 -1.134953573346138000e-01 -3.316301107406616211e-01 1.306714117527008057e-01
-4.972969293594360352e-01 1.691859364509582520e-01 -3.037217073142528534e-02 -8.247996121644973755e-02 -6.851025670766830444e-02 -1.128735467791557312e-01 1.909057945013046265e-01 -4.887541383504867554e-02 -8.178826421499252319e-02 -1.668273508548736572e-01 8.788236230611801147e-02 1.869977116584777832e-01 1.619557887315750122e-01 4.472090676426887512e-02 -3.361063301563262939e-01 -3.125933930277824402e-02 -1.835405477322638035e-03 1.360314432531595230e-02 1.383842155337333679e-02 3.416835367679595947e-01 2.885365784168243408e-01 -2.386379987001419067e-01 -6.557540595531463623e-02 1.640032827854156494e-01 -1.930432021617889404e-01 1.325312703847885132e-01 -6.960473954677581787e-02 1.539547145366668701e-01 -1.012450233101844788e-01 5.395906791090965271e-02 -2.108207046985626221e-01 1.057415381073951721e-01
-3.503986597061157227e-01 -1.279993355274200439e-01 -9.136103908531367779e-04 -3.382055759429931641e-01 4.314044117927551270e-02 -1.113375872373580933e-01 2.279182970523834229e-01 -2.673895061016082764e-01 -2.616839110851287842e-01 -2.167280316352844238e-01 3.873201087117195129e-02 1.083598136901855469e-01 9.505393356084823608e-02 7.545853406190872192e-02 -2.051369398832321167e-01 3.617431595921516418e-02 4.410935938358306885e-02 1.357657015323638916e-01 -3.517054766416549683e-02 2.178849130868911743e-01 1.616701632738113403e-01 -2.099944353103637695e-01 -7.759050279855728149e-02 4.883910715579986572e-02 -6.666039675474166870e-02 7.057500537484884262e-03 2.254835814237594604e-01 -8.880547434091567993e-02 4.935616999864578247e-02 1.648667454719543457e-01 -4.237709641456604004e-01 -4.231703281402587891e-02
-2.115277051925659180e-01 -5.178818851709365845e-02 7.968416810035705566e-02 -2.703688740730285645e-01 1.309196203947067261e-01 -4.018234461545944214e-02 2.273169755935668945e-01 -1.858102381229400635e-01 -7.361434400081634521e-02 -7.639759033918380737e-02 1.597612649202346802e-01 5.732151679694652557e-03 1.300265826284885406e-02 -1.324678510427474976e-01 -1.505096107721328735e-01 1.385921239852905273e-01 3.699573501944541931e-02 7.141579687595367432e-02 -1.712343096733093262e-02 1.396043300628662109e-01 3.740225136280059814e-01 -8.218438923358917236e-02 -4.671404510736465454e-02 2.476894557476043701e-01 4.861214011907577515e-02 -3.323566913604736328e-02 1.661042571067810059e-01 -2.188376486301422119e-01 1.699467450380325317e-01 3.784785047173500061e-03 -5.569976568222045898e-01 1.313791871070861816e-01
-8.039748668670654297e-02 -5.442948639392852783e-02 1.565632522106170654e-01 -5.066450834274291992e-01 -2.566617354750633240e-02 -7.456152141094207764e-02 1.650746166706085205e-01 3.093441762030124664e-02 -4.563079029321670532e-02 -1.404661312699317932e-02 -1.624353826045989990e-01 2.165894955396652222e-01 2.871789224445819855e-02 2.218110263347625732e-01 -1.240104362368583679e-01 -5.753606557846069336e-03 -1.088688150048255920e-01 1.917067766189575195e-01 1.581591963768005371e-01 8.036179095506668091e-02 3.231030404567718506e-01 7.047019153833389282e-02 -1.136969868093729019e-02 1.393796056509017944e-01 -2.313188649713993073e-02 1.457763612270355225e-01 -2.969779670238494873e-01 -3.126031458377838135e-01 -5.630714818835258484e-02 2.477784641087055206e-02 2.552882069721817970e-03 3.368204534053802490e-01
-2.236889600753784180e-01 -6.347835808992385864e-02 6.297940015792846680e-02 -2.421642243862152100e-01 1.620364189147949219e-01 -4.797980189323425293e-02 2.176955938339233398e-01 -2.251337170600891113e-01 -1.386345624923706055e-01 -1.915370076894760132e-01 1.432626992464065552e-01 1.150990352034568787e-01 -8.913356065750122070e-02 -7.093631476163864136e-02 -1.299613863229751587e-01 2.659707069396972656e-01 1.614826172590255737e-02 7.456528395414352417e-02 9.775395691394805908e-02 1.582599431276321411e-01 3.311182558536529541e-01 -3.145303577184677124e-02 6.058935448527336121e-02 1.466013342142105103e-01 -7.902929186820983887e-02 3.640403598546981812e-02 1.876312196254730225e-01 -2.000906169414520264e-01 5.550105869770050049e-02 -2.988837659358978271e-02 -5.471729040145874023e-01 6.328888237476348877e-02
8.332732319831848145e-02 -3.513673320412635803e-02 6.637499481439590454e-02 -7.301874458789825439e-02 8.328246325254440308e-02 5.143295973539352417e-02 1.300067454576492310e-01 -2.701071090996265411e-02 -3.425341099500656128e-02 -3.006204590201377869e-02 -1.830644607543945312e-01 9.795293211936950684e-02 5.920238792896270752e-03 1.697246432304382324e-01 -4.083941280841827393e-01 -7.024900987744331360e-03 9.286584705114364624e-02 1.649233400821685791e-01 -1.065033227205276489e-01 2.595860958099365234e-01 8.820505440235137939e-02 -2.951836884021759033e-01 -2.206934690475463867e-01 -2.248570919036865234e-01 -4.247532486915588379e-01 3.173164129257202148e-01 -2.173745781183242798e-01 -2.174189500510692596e-02 -2.815904095768928528e-02 2.738099778071045876e-03 -2.465484887361526489e-01 1.219157651066780090e-01
-9.018997848033905029e-02 -1.349879987537860870e-02 -1.050924584269523621e-01 -3.382938802242279053e-01 1.384804397821426392e-01 7.938466034829616547e-03 2.462731152772903442e-01 9.719916433095932007e-02 -1.233339235186576843e-01 2.474173456430435181e-01 2.311117500066757202e-01 1.279211640357971191e-01 8.705513179302215576e-02 -1.722526848316192627e-01 -6.070640310645103455e-02 1.410358697175979614e-01 -3.881096839904785156e-03 -1.240048632025718689e-01 4.051131755113601685e-02 -4.362672194838523865e-02 5.147074460983276367e-01 -1.164182350039482117e-01 -3.081343173980712891e-01 1.266523897647857666e-01 -7.559068500995635986e-03 6.429101526737213135e-02 -4.100335761904716492e-02 5.996519699692726135e-02 4.934300109744071960e-02 -2.823068201541900635e-01 -2.542154192924499512e-01 7.213301211595535278e-02
-2.913255989551544189e-01 1.513211876153945923e-01 -7.251960039138793945e-02 -3.456663191318511963e-01 5.552272871136665344e-02 7.538674026727676392e-02 1.514165103435516357e-01 -2.295799553394317627e-01 2.345219440758228302e-02 -1.360499113798141479e-01 5.263348668813705444e-02 2.831494063138961792e-02 7.025036215782165527e-02 -1.836857758462429047e-02 -3.727680444717407227e-01 -3.312150016427040100e-02 -2.749037183821201324e-02 -9.306269697844982147e-03 1.713304966688156128e-01 -9.057490527629852295e-02 1.529835462570190430e-01 -1.479618549346923828e-01 -2.205551862716674805e-01 -1.579941064119338989e-01 4.810683801770210266e-02 1.735103428363800049e-01 2.366738021373748779e-01 -1.536891460418701172e-01 1.800072044134140015e-01 4.368896782398223877e-02 -4.439074993133544922e-01 1.200256273150444031e-01
-5.846904218196868896e-02 -1.742098480463027954e-01 1.870127022266387939e-01 -1.430617421865463257e-01 -3.189343512058258057e-01 -8.811977505683898926e-02 2.594029009342193604e-01 -3.886088430881500244e-01 3.018790483474731445e-02 -1.125461831688880920e-01 4.092813283205032349e-02 -1.094072032719850540e-02 1.918726116418838501e-01 -1.239134818315505981e-01 -1.528531610965728760e-01 2.026642858982086182e-01 -5.250269547104835510e-02 -1.332717686891555786e-01 1.011430248618125916e-01 -2.365202009677886963e-01 3.084473907947540283e-01 -5.140970647335052490e-02 2.308509871363639832e-02 2.247900366783142090e-01 -2.423469424247741699e-01 8.807273209095001221e-02 -1.963387578725814819e-01 -3.117214739322662354e-01 4.031072184443473816e-02 -1.283440925180912018e-02 -2.980705164372920990e-02 1.029541566967964172e-01
2.472722670063376427e-03 -2.538773417472839355e-01 2.129129469394683838e-01 -1.556955426931381226e-01 -4.004970192909240723e-02 4.167326167225837708e-02 1.022544596344232559e-02 -7.041433453559875488e-02 5.158636718988418579e-02 -1.643656939268112183e-01 -5.511981621384620667e-02 -4.637022502720355988e-03 8.153069764375686646e-02 6.690925359725952148e-02 -3.804047107696533203e-01 2.086685150861740112e-01 1.554144471883773804e-01 -4.357603844255208969e-03 2.478243410587310791e-01 1.191375777125358582e-02 2.478395849466323853e-01 -3.157772421836853027e-01 -2.489393949508666992e-01 2.342822700738906860e-01 9.061657637357711792e-02 -1.101509556174278259e-01 1.084045767784118652e-01 1.055843830108642578e-01 2.722929418087005615e-01 1.003875024616718292e-02 -3.369820117950439453e-01 -1.751483529806137085e-01
-7.246687263250350952e-02 -1.735226809978485107e-01 -5.740540474653244019e-02 -4.150010049343109131e-01 -2.141100466251373291e-01 1.128060892224311829e-01 2.487690299749374390e-01 -2.728352844715118408e-01 -1.531752198934555054e-01 -1.095875799655914307e-01 -5.574518814682960510e-02 8.218008442781865597e-04 1.262995600700378418e-01 -3.169532492756843567e-02 -1.862833946943283081e-01 6.218673288822174072e-02 1.693927943706512451e-01 1.756736449897289276e-02 -1.013098731637001038e-01 3.856113255023956299e-01 8.654946833848953247e-02 -2.792680859565734863e-01 8.134494721889495850e-02 -1.608085259795188904e-02 3.161340579390525818e-02 3.038081526756286621e-01 -3.341486454010009766e-01 7.076212763786315918e-02 -1.222950965166091919e-02 5.850010737776756287e-02 -7.891733944416046143e-02 6.156667601317167282e-03
-1.574426293373107910e-01 -7.185057550668716431e-02 -2.846469543874263763e-02 -2.634758353233337402e-01 1.797924637794494629e-01 -2.265079021453857422e-01 9.832974523305892944e-02 -2.453021854162216187e-01 -1.368667483329772949e-01 -1.585267037153244019e-01 1.618094742298126221e-01 -1.036771684885025024e-01 1.595905274152755737e-01 -1.077026277780532837e-01 1.188486441969871521e-02 1.077119112014770508e-01 -7.807296700775623322e-03 1.359156966209411621e-01 8.876381814479827881e-02 1.017049923539161682e-01 2.088093012571334839e-01 -2.794433832168579102e-01 -1.574661582708358765e-01 2.770268321037292480e-01 -4.720288515090942383e-02 -8.659500628709793091e-02 2.699938975274562836e-02 -1.775366216897964478e-01 6.758061051368713379e-02 6.869232654571533203e-02 -5.438973903656005859e-01 9.832742810249328613e-02
-2.815328724682331085e-02 -2.005537599325180054e-01 2.995674870908260345e-02 -1.766225099563598633e-01 7.982680201530456543e-02 5.177151411771774292e-03 2.801257371902465820e-02 -2.155024409294128418e-01 -1.946453899145126343e-01 -2.983678691089153290e-02 1.362388730049133301e-01 1.225009784102439880e-01 3.852085471153259277e-01 2.364789694547653198e-02 -2.370857596397399902e-01 1.423292011022567749e-01 -9.291070699691772461e-02 2.713830769062042236e-01 5.848130956292152405e-02 -1.968148350715637207e-01 2.132891863584518433e-01 -2.162621468305587769e-01 5.251032859086990356e-02 2.425793409347534180e-01 -1.431591659784317017e-01 -1.520151048898696899e-01 -2.986516356468200684e-01 -3.117176294326782227e-01 2.251585274934768677e-01 -3.029408119618892670e-02 -1.197187528014183044e-01 3.604618459939956665e-02
-1.134482026100158691e-01 4.327625781297683716e-02 -2.355796843767166138e-01 -2.984487414360046387e-01 2.067651599645614624e-01 -1.393615454435348511e-01 2.385481894016265869e-01 -5.892731621861457825e-02 -9.151612967252731323e-02 -3.410139083862304688e-01 3.410857915878295898e-02 1.003649178892374039e-02 -1.418811921030282974e-02 4.974639788269996643e-02 -2.252886146306991577e-01 1.486980617046356201e-01 -2.510974742472171783e-02 -1.506606955081224442e-02 9.058278985321521759e-03 1.965303122997283936e-01 2.954042851924896240e-01 -2.683931887149810791e-01 -9.017398953437805176e-02 -2.041619569063186646e-01 1.117286384105682373e-01 1.086128130555152893e-01 -3.771879971027374268e-01 7.744559645652770996e-02 2.657950818538665771e-01 1.013618037104606628e-01 -1.011300608515739441e-01 6.550763547420501709e-02
-1.360785663127899170e-01 4.147162288427352905e-02 1.698612570762634277e-01 -1.982387751340866089e-01 1.024770066142082214e-01 3.214053111150860786e-03 3.856804370880126953e-01 -3.036832511425018311e-01 1.228704750537872314e-01 -3.370479941368103027e-01 1.904061585664749146e-01 4.338986799120903015e-02 4.090308248996734619e-01 2.649686066433787346e-03 -1.012313589453697205e-01 1.014260649681091309e-01 1.021059900522232056e-01 2.484328597784042358e-01 1.001837551593780518e-01 7.777367532253265381e-02 2.509641461074352264e-02 -9.770422428846359253e-02 1.090936288237571716e-01 7.713099569082260132e-02 5.849697813391685486e-02 2.720531225204467773e-01 -2.325859516859054565e-01 7.907276600599288940e-02 -1.745435595512390137e-01 -1.353178769350051880e-01 4.100155085325241089e-02 -3.074108809232711792e-02
-2.387657761573791504e-01 -9.493783861398696899e-02 -6.549630314111709595e-02 -2.873076498508453369e-01 1.655324697494506836e-01 -1.930147595703601837e-02 8.784533292055130005e-02 -1.644574701786041260e-01 -2.172047942876815796e-01 -5.996642261743545532e-02 1.471431106328964233e-01 -1.755772233009338379e-01 1.871307492256164551e-01 -3.790270909667015076e-02 -4.044476523995399475e-02 1.456802040338516235e-01 -1.213171417475678027e-04 -1.387708038091659546e-01 7.792159914970397949e-02 1.617399156093597412e-01 2.046241313219070435e-01 3.338589891791343689e-02 -1.555072367191314697e-01 3.882392942905426025e-01 -1.404878646135330200e-01 4.457213450223207474e-03 6.241650879383087158e-02 -2.865638136863708496e-01 4.382922500371932983e-02 4.182962700724601746e-02 -4.921634793281555176e-01 3.140893578529357910e-02
-3.045912384986877441e-01 -2.858822345733642578e-01 9.459857642650604248e-02 -3.161685466766357422e-01 -9.549074620008468628e-02 7.048590481281280518e-02 3.460081219673156738e-01 6.297685950994491577e-02 5.386783182621002197e-02 -7.643963396549224854e-02 3.502867370843887329e-02 3.087431788444519043e-01 -5.133249610662460327e-02 1.752251088619232178e-01 -1.291661709547042847e-01 2.741942405700683594e-01 5.399153754115104675e-02 -6.771574914455413818e-02 2.784334123134613037e-01 7.658512145280838013e-02 2.909799218177795410e-01 -1.057830825448036194e-01 -3.486817330121994019e-02 8.615537732839584351e-02 -7.758551090955734253e-02 5.308576673269271851e-02 -7.721322029829025269e-02 -3.266888856887817383e-01 -4.960817843675613403e-02 5.740370601415634155e-02 3.295353800058364868e-02 1.566979736089706421e-01
-1.586053073406219482e-01 9.800747781991958618e-02 8.402969688177108765e-02 -2.619979679584503174e-01 -6.714530754834413528e-03 -8.407839573919773102e-03 2.299698889255523682e-01 -1.943071782588958740e-01 -1.085657700896263123e-01 2.078584209084510803e-02 1.328069865703582764e-01 2.787621878087520599e-02 -1.938585191965103149e-02 -1.947511732578277588e-01 -1.935610324144363403e-01 1.707689315080642700e-01 8.107024431228637695e-02 1.546899527311325073e-01 -6.283152848482131958e-02 1.347698867321014404e-01 4.096147418022155762e-01 7.895650714635848999e-02 -8.450990915298461914e-02 1.817869246006011963e-01 -6.024071946740150452e-02 -3.984020277857780457e-02 1.739319413900375366e-01 -2.224521040916442871e-01 2.096012085676193237e-01 -1.057826727628707886e-02 -5.102756619453430176e-01 8.375375717878341675e-02
-1.119017899036407471e-01 -1.104116290807723999e-01 -3.737635165452957153e-02 -3.352094292640686035e-01 -1.845855116844177246e-01 2.336310446262359619e-01 2.863000631332397461e-01 -1.352256685495376587e-01 -1.882105171680450439e-01 -1.478029042482376099e-01 -3.466016426682472229e-02 -1.033084169030189514e-01 1.581344753503799438e-01 5.480061750859022141e-03 -2.101965546607971191e-01 4.520663246512413025e-02 -2.228911034762859344e-02 -1.271519809961318970e-01 -2.061411552131175995e-02 2.424547225236892700e-01 -6.845391821116209030e-03 -3.376131951808929443e-01 1.281426846981048584e-02 4.071471840143203735e-02 -1.379273980855941772e-01 3.785056173801422119e-01 -2.542585134506225586e-01 2.330898866057395935e-02 1.254214942455291748e-01 -2.953319549560546875e-01 -9.693934768438339233e-02 -2.559834532439708710e-02
-1.636308729648590088e-01 -2.643445432186126709e-01 -5.856687575578689575e-02 -2.281382679939270020e-01 1.760576814413070679e-01 -1.109285727143287659e-01 2.572593688964843750e-01 -2.446401566267013550e-01 -1.386720240116119385e-01 -8.964473754167556763e-02 3.165760040283203125e-01 -1.303699463605880737e-01 1.016628891229629517e-01 -1.589950919151306152e-01 1.339607685804367065e-02 2.345998883247375488e-01 1.148033514618873596e-01 -1.265104487538337708e-02 6.858828663825988770e-02 9.251102805137634277e-02 2.512021958827972412e-01 -2.620067447423934937e-02 -2.132375538349151611e-01 2.292296290397644043e-01 -1.548814773559570312e-01 5.428975075483322144e-02 3.929840400815010071e-02 -1.195122748613357544e-01 7.631883025169372559e-03 -6.981493532657623291e-02 -4.023269712924957275e-01 2.127260118722915649e-01
-4.706485196948051453e-02 -4.035151377320289612e-02 5.710158962756395340e-03 -4.750848561525344849e-02 6.533284485340118408e-02 2.193201482295989990e-01 2.402594685554504395e-01 -1.053690686821937561e-01 1.008069440722465515e-01 -8.266286551952362061e-02 -3.677013888955116272e-02 2.401503622531890869e-01 1.725775897502899170e-01 7.685413956642150879e-02 -4.080893397331237793e-01 -2.198237925767898560e-02 -2.192837595939636230e-01 -6.341169029474258423e-02 2.691726088523864746e-01 -1.905036866664886475e-01 2.509744763374328613e-01 -5.321769416332244873e-02 -1.346957962960004807e-02 1.274247020483016968e-01 9.941163659095764160e-02 6.054943054914474487e-02 -2.304360270500183105e-01 -4.336732923984527588e-01 2.320505380630493164e-01 -1.390120759606361389e-02 -1.838304996490478516e-01 -9.106987714767456055e-02
1.032501906156539917e-01 -2.779797613620758057e-01 1.441869437694549561e-01 -1.083231866359710693e-01 -1.416720449924468994e-01 -7.919782400131225586e-02 5.313446745276451111e-02 -1.208517402410507202e-01 1.348010003566741943e-01 -2.396336048841476440e-01 -2.406052127480506897e-02 3.226925134658813477e-01 -1.231164485216140747e-01 3.837623819708824158e-02 -1.021947413682937622e-01 3.988493978977203369e-02 2.342365868389606476e-02 3.389038518071174622e-02 -1.401344537734985352e-01 3.087106347084045410e-01 1.213374659419059753e-01 -1.167908310890197754e-01 1.633955724537372589e-02 1.822587847709655762e-01 -4.380819201469421387e-02 3.420064151287078857e-01 -3.835924863815307617e-01 -8.666130900382995605e-02 1.126920729875564575e-01 -1.980946660041809082e-01 -2.033010870218276978e-01 2.854867577552795410e-01
-2.905102074146270752e-02 -2.182923406362533569e-01 -1.155779510736465454e-01 -1.093063727021217346e-01 -1.138184815645217896e-01 1.391130685806274414e-02 3.025565110146999359e-02 -2.147253751754760742e-01 -1.423970013856887817e-01 8.337622880935668945e-02 1.575573831796646118e-01 2.660975605249404907e-02 1.262138783931732178e-01 1.155464351177215576e-01 -2.870402932167053223e-01 2.225247770547866821e-02 -5.896322801709175110e-02 1.963459551334381104e-01 -1.673237085342407227e-01 -1.051303744316101074e-01 6.383018195629119873e-02 -7.891064882278442383e-02 -2.150392532348632812e-01 5.989723205566406250e-01 -1.265598982572555542e-01 -1.544865686446428299e-02 -3.251604139804840088e-01 -1.984867155551910400e-01 1.420528739690780640e-01 7.131759822368621826e-02 7.637050002813339233e-02 1.105883345007896423e-01
-1.224823892116546631e-01 3.476700559258460999e-02 9.539426863193511963e-02 1.218999549746513367e-01 -1.500388085842132568e-01 2.632156908512115479e-01 -9.181612730026245117e-02 -3.490671142935752869e-02 -6.018169969320297241e-02 -2.973503172397613525e-01 1.493794005364179611e-02 1.885803192853927612e-01 -8.758759126067161560e-03 -1.080962121486663818e-01 -2.186270356178283691e-01 1.987952888011932373e-01 -1.485179960727691650e-01 -1.463236808776855469e-01 1.106148734688758850e-01 3.265972808003425598e-02 5.583568215370178223e-01 1.928330063819885254e-01 -3.117432892322540283e-01 3.194773197174072266e-02 -1.879085898399353027e-01 1.273298412561416626e-01 -2.062422335147857666e-01 -7.170398253947496414e-03 7.830286026000976562e-02 1.457441300153732300e-01 -5.601416155695915222e-02 5.423435568809509277e-02
-2.774729430675506592e-01 1.136806905269622803e-01 1.462562084197998047e-01 -1.922846138477325439e-01 -6.418541073799133301e-02 1.286376733332872391e-03 2.925880849361419678e-01 -1.828194260597229004e-01 8.046019822359085083e-02 6.118277087807655334e-02 -1.641702465713024139e-02 -3.212911486625671387e-01 8.708358556032180786e-02 2.213509567081928253e-02 -6.425002217292785645e-02 2.841838598251342773e-01 3.109341859817504883e-02 -2.654683291912078857e-01 -1.546229124069213867e-01 9.772051870822906494e-02 3.516974151134490967e-01 -2.531174123287200928e-01 -3.027400970458984375e-01 1.819222867488861084e-01 -1.751825213432312012e-01 6.450536847114562988e-02 -2.236500084400177002e-01 -8.689393103122711182e-02 -4.998306557536125183e-02 7.790258526802062988e-02 5.802023410797119141e-02 -1.159342285245656967e-02
-1.225727796554565430e-01 -3.779680430889129639e-01 -2.370491251349449158e-02 -1.965149194002151489e-01 -1.342115253210067749e-01 5.863776057958602905e-02 1.620761752128601074e-01 1.177431866526603699e-01 1.217122301459312439e-01 1.682945042848587036e-01 -4.825452715158462524e-02 8.763524889945983887e-02 -1.676786877214908600e-02 -1.641678973101079464e-04 -3.810447752475738525e-01 1.538097765296697617e-02 -2.664842903614044189e-01 -1.247376725077629089e-01 9.673953801393508911e-02 -4.952336102724075317e-02 1.976548135280609131e-01 1.667920649051666260e-01 -1.002378463745117188e-01 2.485494315624237061e-01 1.030546519905328751e-02 2.106282860040664673e-01 -2.951815426349639893e-01 -2.427029311656951904e-01 2.820535898208618164e-01 -4.371556639671325684e-02 -1.548936069011688232e-01 9.712866693735122681e-02
-1.385086178779602051e-01 -5.643356963992118835e-02 1.691347956657409668e-01 -3.408797085285186768e-01 1.347476094961166382e-01 2.444173581898212433e-02 3.069700002670288086e-01 -2.055686116218566895e-01 -1.025370582938194275e-01 -5.833074823021888733e-02 8.436352759599685669e-02 9.715125709772109985e-02 -9.326843172311782837e-02 -1.796152591705322266e-01 -1.773386448621749878e-01 1.237670555710792542e-01 -6.548032164573669434e-03 5.105523392558097839e-02 -2.908138372004032135e-02 1.566186100244522095e-01 3.407790064811706543e-01 -2.246066741645336151e-02 -8.843775838613510132e-02 2.930309176445007324e-01 6.580459326505661011e-02 1.971903443336486816e-02 1.950928121805191040e-01 -1.925049275159835815e-01 1.846318840980529785e-01 2.414040453732013702e-02 -4.502101540565490723e-01 6.192586943507194519e-02
-1.450995262712240219e-02 2.118319869041442871e-01 -1.069710031151771545e-01 -1.193779557943344116e-01 1.900449395179748535e-01 -2.041004300117492676e-01 2.728585302829742432e-01 5.451921746134757996e-02 -1.831829994916915894e-01 -4.380902275443077087e-02 -2.000937163829803467e-01 -1.054296046495437622e-01 4.672951698303222656e-01 -1.379442811012268066e-01 -1.293170899152755737e-01 7.146644592285156250e-02 -4.385429993271827698e-02 -3.346333652734756470e-02 -2.683581113815307617e-01 3.575756773352622986e-02 6.768341362476348877e-02 -7.115627080202102661e-02 -2.032247036695480347e-01 2.028004378080368042e-01 -1.980037987232208252e-01 2.131334096193313599e-01 -1.726175099611282349e-01 -1.432275027036666870e-01 9.361506253480911255e-02 1.446617692708969116e-01 -2.992033064365386963e-01 7.487772405147552490e-02
-2.393058538436889648e-01 1.316295415163040161e-01 1.359663996845483780e-02 -1.964817047119140625e-01 -1.126866638660430908e-01 -1.516924947500228882e-01 3.382673859596252441e-01 -2.175389826297760010e-01 -1.273390501737594604e-01 -1.104322075843811035e-01 1.269325464963912964e-01 8.135381340980529785e-02 1.136184185743331909e-01 1.138549745082855225e-01 -2.170679420232772827e-01 3.564999205991625786e-03 -1.252910345792770386e-01 3.773780539631843567e-03 4.719415307044982910e-02 5.400924682617187500e-01 1.465964913368225098e-01 -1.550433039665222168e-01 -4.893678054213523865e-02 -1.136837899684906006e-01 -2.416239082813262939e-01 2.816094458103179932e-01 -2.830490656197071075e-02 7.818405330181121826e-02 -3.989649564027786255e-02 -4.980434849858283997e-02 -2.141145467758178711e-01 3.350179642438888550e-03
-3.554621040821075439e-01 -1.804151684045791626e-01 -7.347901165485382080e-02 -2.168789505958557129e-01 -1.756014078855514526e-01 -2.297131866216659546e-01 3.581785410642623901e-02 1.075881049036979675e-01 3.175390884280204773e-02 2.836158499121665955e-02 2.160197198390960693e-01 6.892672926187515259e-02 2.050525099039077759e-01 -1.101682409644126892e-01 -1.355829685926437378e-01 -3.120011650025844574e-02 9.453134611248970032e-03 -1.064659561961889267e-02 5.399469286203384399e-02 1.612371206283569336e-01 2.007441669702529907e-01 -2.531680762767791748e-01 -1.500473320484161377e-01 -1.695599965751171112e-02 -1.509136110544204712e-01 2.507676780223846436e-01 -2.083838284015655518e-01 1.111994758248329163e-01 5.784544348716735840e-02 -1.225477010011672974e-01 -3.510541319847106934e-01 3.550639748573303223e-01
-7.975631952285766602e-02 3.801774978637695312e-02 2.479661703109741211e-01 -7.177105173468589783e-03 2.289783656597137451e-01 3.376965224742889404e-02 3.654999732971191406e-01 -2.428793758153915405e-01 -1.250856369733810425e-01 6.520915031433105469e-02 -5.859548971056938171e-02 1.165096983313560486e-01 -3.449528291821479797e-02 5.893521010875701904e-02 -7.880930602550506592e-02 7.892528176307678223e-02 1.275438815355300903e-01 7.255718111991882324e-02 -2.418810687959194183e-02 2.671649456024169922e-01 8.820214122533798218e-02 -2.008391320705413818e-01 5.739404261112213135e-02 2.645932734012603760e-01 -2.050828374922275543e-02 2.679648101329803467e-01 -3.805525302886962891e-01 -2.550491988658905029e-01 1.741205602884292603e-01 -1.589691340923309326e-01 -2.126400321722030640e-01 1.807708442211151123e-01
-6.224676966667175293e-02 -1.561406534165143967e-02 -2.517487108707427979e-01 -4.307544529438018799e-01 -2.637832425534725189e-03 1.382102072238922119e-01 -2.182852476835250854e-02 -1.487597972154617310e-01 -1.275307238101959229e-01 -8.064458519220352173e-02 1.602063924074172974e-01 -9.638500958681106567e-02 -9.676200151443481445e-02 6.344638019800186157e-02 -1.545335948467254639e-01 5.343903228640556335e-02 2.649950981140136719e-01 3.007326126098632812e-01 2.633249014616012573e-02 2.043920755386352539e-01 2.699994146823883057e-01 -1.194263026118278503e-01 -1.751203238964080811e-01 8.985179476439952850e-03 -4.238948822021484375e-01 1.277250647544860840e-01 -2.703661620616912842e-01 -4.552439600229263306e-02 -1.820507831871509552e-02 3.237546235322952271e-02 1.170953921973705292e-02 1.168816164135932922e-01
-2.829265967011451721e-02 9.034793078899383545e-02 1.796944886445999146e-01 1.185536459088325500e-01 -1.114485859870910645e-01 3.592539578676223755e-03 3.551668301224708557e-02 1.212394237518310547e-01 7.500489056110382080e-02 -2.530745267868041992e-01 2.480507344007492065e-01 2.713763415813446045e-01 3.636481165885925293e-01 -1.941569000482559204e-01 -3.585052192211151123e-01 -7.793430238962173462e-02 7.650605589151382446e-02 6.932557094842195511e-03 2.005354966968297958e-03 1.950844973325729370e-01 4.202595725655555725e-02 -9.318204969167709351e-02 -3.481344878673553467e-01 2.422485798597335815e-01 -5.216959863901138306e-02 2.878876924514770508e-01 -1.306905448436737061e-01 -7.187581807374954224e-02 1.478279242292046547e-03 1.339275091886520386e-01 -5.300349742174148560e-02 2.098204940557479858e-01
-2.334496974945068359e-01 -6.718134880065917969e-02 -8.129761368036270142e-02 2.035726979374885559e-02 -1.905531622469425201e-02 2.894064188003540039e-01 1.965164095163345337e-01 -2.005792856216430664e-01 2.177101820707321167e-01 -2.531153336167335510e-02 1.093824580311775208e-01 1.807003915309906006e-01 -5.579394102096557617e-02 1.621197760105133057e-01 -2.496944218873977661e-01 -1.627989858388900757e-01 -1.051946450024843216e-02 1.535120010375976562e-01 6.586923450231552124e-02 1.047484651207923889e-01 2.042149566113948822e-02 -1.990383267402648926e-01 -1.544857919216156006e-01 2.451348453760147095e-01 1.215296611189842224e-01 8.139990270137786865e-02 -5.607533454895019531e-01 -7.772464305162429810e-02 -1.827022582292556763e-01 -4.021862521767616272e-02 -8.111204952001571655e-02 -1.168625652790069580e-01
-2.433124035596847534e-01 -1.214136183261871338e-01 -2.007098197937011719e-01 8.968602865934371948e-02 -1.637383997440338135e-01 8.788598328828811646e-02 3.441038131713867188e-01 -1.227384656667709351e-01 -1.344598531723022461e-01 -1.767606139183044434e-01 1.251695901155471802e-01 2.551743090152740479e-01 1.962094306945800781e-01 -2.673796610906720161e-03 -3.012756407260894775e-01 6.686384230852127075e-02 5.894089490175247192e-02 1.574196619912981987e-03 -6.687925755977630615e-02 3.635200439020991325e-03 1.969494670629501343e-01 -2.974208071827888489e-02 1.375108510255813599e-01 1.501249372959136963e-01 4.553797468543052673e-02 -2.878554351627826691e-02 -4.900021255016326904e-01 -3.007435500621795654e-01 5.281422659754753113e-02 1.156897842884063721e-01 -7.447226345539093018e-02 4.027047380805015564e-02
-2.312674075365066528e-01 -2.974931849166750908e-03 -3.004498546943068504e-03 5.116522684693336487e-02 7.431140542030334473e-02 -9.640415012836456299e-02 2.276129871606826782e-01 -1.031695902347564697e-01 1.971661746501922607e-01 -1.182765066623687744e-01 8.322316408157348633e-02 2.034519165754318237e-01 3.684302270412445068e-01 -1.080026552081108093e-01 -4.354157447814941406e-01 -4.056031256914138794e-02 1.561992913484573364e-01 -1.803707145154476166e-02 1.739297211170196533e-01 2.743850350379943848e-01 3.454385325312614441e-02 1.089027673006057739e-01 -1.123749762773513794e-01 2.053131014108657837e-01 -1.806185543537139893e-01 2.193683236837387085e-01 -2.748479843139648438e-01 2.193875461816787720e-01 1.186587661504745483e-01 5.468988418579101562e-02 -7.026809453964233398e-02 -4.763266071677207947e-02
-1.025943011045455933e-01 5.721442028880119324e-02 -3.280368745326995850e-01 -2.897194027900695801e-01 -2.654692232608795166e-01 -1.701356023550033569e-01 1.979350298643112183e-01 -2.640345096588134766e-01 -8.946082741022109985e-02 -1.924704946577548981e-02 -5.196898058056831360e-02 2.523945868015289307e-01 1.649016439914703369e-01 -2.013419568538665771e-01 -2.358488291501998901e-01 -2.536497823894023895e-02 1.867592185735702515e-01 1.377239078283309937e-01 1.087615936994552612e-01 2.330070585012435913e-01 7.192172855138778687e-02 -1.486225426197052002e-01 -1.083899363875389099e-01 1.398471891880035400e-01 -1.724030524492263794e-01 3.588747084140777588e-01 -1.544938981533050537e-01 5.855709686875343323e-02 5.174691602587699890e-02 5.755541101098060608e-02 1.750821992754936218e-02 1.300874948501586914e-01
-4.203851222991943359e-01 1.937486827373504639e-01 9.932186454534530640e-03 -1.539535522460937500e-01 1.151140406727790833e-01 -1.783246546983718872e-01 3.344857394695281982e-01 -1.754013001918792725e-01 -1.267630904912948608e-01 4.866852238774299622e-02 1.869144141674041748e-01 2.211223170161247253e-02 1.843367367982864380e-01 -2.151961810886859894e-02 -5.979420617222785950e-02 3.146328404545783997e-02 -1.536608189344406128e-01 2.332698786631226540e-03 2.495846003293991089e-01 2.216760963201522827e-01 1.795396059751510620e-01 -7.653766125440597534e-02 -2.796939909458160400e-01 -1.689586639404296875e-01 1.361865103244781494e-01 2.874857485294342041e-01 -1.121416874229907990e-02 -2.136202156543731689e-01 8.866002410650253296e-02 -8.397277444601058960e-02 -1.946859359741210938e-01 4.100390523672103882e-02
-4.413093253970146179e-02 8.251699805259704590e-02 -2.745585702359676361e-02 -4.425992369651794434e-01 1.911292523145675659e-01 2.080172151327133179e-01 1.523879617452621460e-01 2.551667690277099609e-01 -1.513670722488313913e-04 1.874375641345977783e-01 -8.008781075477600098e-02 1.371345520019531250e-01 1.337157785892486572e-01 -4.767980799078941345e-02 -2.140262573957443237e-01 1.392784621566534042e-02 -1.661579869687557220e-02 -9.684100747108459473e-02 -8.968088775873184204e-02 1.848897635936737061e-01 3.283303380012512207e-01 -2.630202174186706543e-01 -2.914457023143768311e-01 -9.286218136548995972e-02 -1.625582426786422729e-01 7.905945926904678345e-02 -1.010346040129661560e-01 -2.813716046512126923e-02 -2.896645478904247284e-02 -3.631259128451347351e-02 -3.465830981731414795e-01 -1.075926274061203003e-01
-2.565241158008575439e-01 -2.082994021475315094e-02 2.117749676108360291e-02 -1.613121852278709412e-02 1.013298109173774719e-01 1.655296888202428818e-03 3.402688503265380859e-01 2.355625480413436890e-02 9.158501029014587402e-02 -2.418374270200729370e-01 -1.261957138776779175e-01 1.913363337516784668e-01 2.121406346559524536e-01 -9.867146611213684082e-02 -1.538290530443191528e-01 -1.729622483253479004e-02 1.347982287406921387e-01 2.542482614517211914e-01 2.170356661081314087e-01 -9.073621034622192383e-02 1.175199672579765320e-01 -3.524861931800842285e-01 -1.005276888608932495e-01 1.472350656986236572e-01 9.417195618152618408e-02 3.819006681442260742e-01 -6.534135341644287109e-02 1.134871244430541992e-01 -1.895459890365600586e-01 -1.079985722899436951e-01 -2.300360202789306641e-01 -1.672402471303939819e-01
-2.594109773635864258e-01 -1.060685217380523682e-01 6.972610950469970703e-02 -2.767374813556671143e-01 1.360645592212677002e-01 1.970954705029726028e-03 2.459289431571960449e-01 -2.837511599063873291e-01 -1.054584980010986328e-01 -1.383592486381530762e-01 1.946530193090438843e-01 5.468512326478958130e-02 -6.501206755638122559e-02 -1.761765927076339722e-01 -1.801376640796661377e-01 1.144357845187187195e-01 -2.437946014106273651e-02 -3.554836288094520569e-02 -2.005241625010967255e-02 1.312687546014785767e-01 2.169049382209777832e-01 -1.275432202965021133e-02 -1.003170311450958252e-01 2.802689969539642334e-01 3.534478368237614632e-03 -7.023033685982227325e-03 1.390747278928756714e-01 -2.129443287849426270e-01 2.021244764328002930e-01 -7.308001816272735596e-02 -5.119626522064208984e-01 1.326790917664766312e-02
-4.066681489348411560e-02 -2.169706374406814575e-01 7.071536034345626831e-02 -2.774082422256469727e-01 -1.983001232147216797e-01 -6.244749203324317932e-02 2.039105296134948730e-01 -1.365728378295898438e-01 2.967751324176788330e-01 -1.827321499586105347e-01 2.846809327602386475e-01 1.584267914295196533e-01 -4.364482685923576355e-02 7.629225403070449829e-02 -1.150038391351699829e-01 1.288358122110366821e-01 4.531311988830566406e-02 1.100539714097976685e-01 2.591422200202941895e-01 9.539937227964401245e-02 3.180515766143798828e-01 -2.361576557159423828e-01 2.007224559783935547e-01 -1.689111441373825073e-01 -1.376961469650268555e-01 2.358315587043762207e-01 -1.371868848800659180e-01 -2.534340918064117432e-01 -2.281264215707778931e-02 1.356944814324378967e-02 -1.009471118450164795e-01 -1.265374571084976196e-01
-2.424283623695373535e-01 -3.192711770534515381e-01 2.328063100576400757e-01 -4.084173738956451416e-01 -3.044133782386779785e-01 -1.035575717687606812e-01 1.767877638339996338e-01 -7.306526601314544678e-02 1.059438139200210571e-01 -4.647661745548248291e-02 -7.075749337673187256e-02 1.539776176214218140e-01 9.610869735479354858e-02 1.794048696756362915e-01 -2.484648525714874268e-01 -3.695369139313697815e-02 -2.449240088462829590e-01 4.161982610821723938e-02 2.358236163854598999e-01 4.690651223063468933e-02 1.629976741969585419e-02 -6.833039969205856323e-02 8.572512865066528320e-02 3.050265610218048096e-01 -2.344018034636974335e-02 9.447710961103439331e-02 -1.176308989524841309e-01 -1.746454834938049316e-01 -1.183293014764785767e-01 1.708668284118175507e-02 -1.963012218475341797e-01 1.358521636575460434e-02
-1.418282985687255859e-01 9.923807345330715179e-03 -2.450996264815330505e-02 -4.536812901496887207e-01 -1.187891811132431030e-01 -5.978220328688621521e-02 7.737166434526443481e-02 -1.243107467889785767e-01 -1.614284366369247437e-01 2.240195125341415405e-02 -8.433579653501510620e-02 4.799073562026023865e-02 5.594762787222862244e-02 1.177714467048645020e-01 -2.441383600234985352e-01 1.567991673946380615e-01 1.003297939896583557e-01 -6.683280691504478455e-03 3.793729245662689209e-01 1.517566014081239700e-02 1.381510794162750244e-01 -6.494256108999252319e-02 -1.095522567629814148e-01 1.234559938311576843e-01 -1.664702445268630981e-01 1.536064036190509796e-02 -3.855696618556976318e-01 4.750436171889305115e-02 -1.856328994035720825e-01 -1.389206796884536743e-01 -3.726699203252792358e-02 3.977951109409332275e-01
-2.053101807832717896e-01 -2.178745865821838379e-01 4.861279577016830444e-02 -1.489799022674560547e-01 1.639127731323242188e-01 2.037981525063514709e-02 1.262387633323669434e-01 -2.596867978572845459e-01 -1.001822501420974731e-01 -2.388127595186233521e-01 1.501085758209228516e-01 3.431125357747077942e-02 2.383523583412170410e-01 2.179927751421928406e-02 -1.103235855698585510e-01 6.179745495319366455e-02 1.318572163581848145e-01 5.389394983649253845e-02 -2.155374363064765930e-02 1.458331793546676636e-01 2.239571139216423035e-02 -2.417407333850860596e-01 -2.505418658256530762e-01 2.761228680610656738e-01 -7.627412676811218262e-02 2.136307768523693085e-02 2.955635786056518555e-01 -2.044225484132766724e-01 9.231543540954589844e-02 -5.206136777997016907e-02 -4.706547558307647705e-01 -5.442277714610099792e-02
-2.080671787261962891e-01 -3.430553153157234192e-02 1.201553121209144592e-01 -1.965622454881668091e-01 2.131929695606231689e-01 9.874714910984039307e-02 3.799511492252349854e-02 -1.182165369391441345e-01 8.410439640283584595e-02 -1.675962656736373901e-02 5.270494520664215088e-02 2.640038430690765381e-01 -1.876428723335266113e-01 1.086270436644554138e-01 -6.616893410682678223e-02 -1.017310749739408493e-02 -2.642839252948760986e-01 3.300538659095764160e-02 9.722145646810531616e-02 2.181756794452667236e-01 2.895402312278747559e-01 -1.888613849878311157e-01 -1.446951329708099365e-01 3.949096798896789551e-02 -7.659663259983062744e-02 -3.121956065297126770e-02 -5.067963600158691406e-01 -1.729307696223258972e-02 4.001895189285278320e-01 3.269818425178527832e-02 -6.793496757745742798e-02 -2.662297524511814117e-02
1.369211524724960327e-01 -2.053979784250259399e-01 9.719586372375488281e-02 -7.048704475164413452e-02 -7.184769026935100555e-03 1.890594661235809326e-01 -3.717564046382904053e-02 -2.406636178493499756e-01 -1.095392331480979919e-01 -2.339340299367904663e-01 -7.168062776327133179e-02 2.381055057048797607e-01 1.210246756672859192e-01 1.911541521549224854e-01 -1.636204570531845093e-01 1.329631265252828598e-02 -3.749485909938812256e-01 1.215870007872581482e-01 1.674402058124542236e-01 2.890823967754840851e-02 4.055422544479370117e-01 -3.156492412090301514e-01 3.044223971664905548e-02 1.234819144010543823e-01 -1.261819992214441299e-02 2.222311943769454956e-01 -9.449850767850875854e-02 -2.260783016681671143e-01 1.951365917921066284e-02 1.907961815595626831e-01 -8.177487552165985107e-02 -7.271469384431838989e-02
-3.783053718507289886e-03 -3.749510049819946289e-01 2.587968856096267700e-02 4.479042440652847290e-02 3.739783912897109985e-02 1.998865306377410889e-01 2.642513215541839600e-01 -3.719874098896980286e-02 -7.566270977258682251e-02 2.057314366102218628e-01 3.854964077472686768e-01 1.881572306156158447e-01 1.292353272438049316e-01 8.382346481084823608e-02 -3.718733415007591248e-02 1.094557493925094604e-01 7.456599175930023193e-02 9.345478564500808716e-02 1.861494630575180054e-01 2.709556818008422852e-01 9.725092351436614990e-02 -8.289865404367446899e-02 3.479975461959838867e-02 1.415985263884067535e-02 -2.817343734204769135e-02 1.437210738658905029e-01 -3.214150667190551758e-01 -2.910679280757904053e-01 -1.050293818116188049e-01 1.208344548940658569e-01 -2.864360213279724121e-01 1.332062184810638428e-01
-1.747095882892608643e-01 -3.825319111347198486e-01 7.217746973037719727e-02 -2.640790045261383057e-01 -3.395875096321105957e-01 3.427723795175552368e-02 8.565905690193176270e-02 -2.875206470489501953e-01 2.579480111598968506e-01 7.364431768655776978e-02 1.089919283986091614e-01 1.503477394580841064e-01 -2.426201291382312775e-02 5.819406360387802124e-02 -1.979442834854125977e-01 -9.759066998958587646e-02 5.618325248360633850e-02 1.684662699699401855e-01 1.983642280101776123e-01 8.055585436522960663e-03 1.026732549071311951e-01 -1.223845779895782471e-01 -1.703332364559173584e-01 8.014203608036041260e-02 4.538368433713912964e-02 2.326524257659912109e-01 -1.585074365139007568e-01 -3.063627779483795166e-01 -1.563758105039596558e-01 8.236186206340789795e-02 -2.034715712070465088e-01 5.347202718257904053e-02
-8.722239732742309570e-02 1.594498753547668457e-01 -2.799008972942829132e-02 -1.234647110104560852e-01 -1.573303714394569397e-02 3.300999104976654053e-02 -9.379994124174118042e-03 -1.645046845078468323e-02 1.515949666500091553e-01 -2.377942800521850586e-01 1.929387152194976807e-01 -7.248023897409439087e-02 -7.310466468334197998e-02 6.013508886098861694e-02 -2.869431376457214355e-01 1.921483129262924194e-02 -2.256718128919601440e-01 7.434785366058349609e-02 9.676400572061538696e-02 1.248702406883239746e-01 3.199806213378906250e-01 6.816308945417404175e-02 7.672120351344347000e-03 3.743863701820373535e-01 -8.612329512834548950e-02 2.361240386962890625e-01 -3.827762007713317871e-01 -3.204107880592346191e-01 1.246723756194114685e-01 2.068163901567459106e-01 1.739537268877029419e-01 7.730300724506378174e-02
-7.635755836963653564e-02 -1.933395303785800934e-02 8.743869257159531116e-04 -1.040049344301223755e-01 1.996083855628967285e-01 -5.333288386464118958e-02 4.293592181056737900e-03 6.015961989760398865e-02 1.838850378990173340e-01 -3.707074820995330811e-01 9.300186485052108765e-02 2.497966289520263672e-01 1.730812489986419678e-01 6.698886305093765259e-02 -2.657643854618072510e-01 7.780493050813674927e-02 -6.185602396726608276e-02 1.615125983953475952e-01 1.533977687358856201e-01 1.982283890247344971e-01 5.969082191586494446e-02 -2.468097209930419922e-01 -8.899341523647308350e-02 2.965267188847064972e-02 1.994916498661041260e-01 -1.838849484920501709e-02 -5.334965586662292480e-01 6.309038400650024414e-02 2.263668328523635864e-01 5.799125134944915771e-02 1.544766477309167385e-03 1.840696036815643311e-01
1.300973817706108093e-02 -7.040750235319137573e-02 -2.479486018419265747e-01 -1.361818611621856689e-01 7.208691537380218506e-02 4.530037939548492432e-02 2.051210850477218628e-01 -2.213847786188125610e-01 2.379757538437843323e-02 1.040902584791183472e-01 -1.122522577643394470e-01 -1.296209692955017090e-01 -1.462647467851638794e-01 -1.834863722324371338e-01 -1.609767377376556396e-01 1.408480405807495117e-01 -4.125039279460906982e-01 2.429655939340591431e-01 -1.143212914466857910e-01 1.284405291080474854e-01 1.665014773607254028e-01 -3.711957633495330811e-01 -1.759097725152969360e-01 2.514723241329193115e-01 8.637505024671554565e-02 1.615770459175109863e-01 -6.856186687946319580e-02 -2.617839574813842773e-01 -2.648807503283023834e-02 2.879035100340843201e-02 -1.298340409994125366e-02 -2.189776152372360229e-01
-3.601492941379547119e-02 -3.745716512203216553e-01 2.284722626209259033e-01 -6.129576265811920166e-02 1.306967884302139282e-01 3.791805729269981384e-02 2.716848850250244141e-01 -2.218307852745056152e-01 -1.036542281508445740e-01 7.508752495050430298e-02 2.158820070326328278e-02 2.334284931421279907e-01 1.508473604917526245e-01 6.728132069110870361e-02 -9.963808953762054443e-02 1.301094517111778259e-02 5.079670995473861694e-02 1.543549299240112305e-01 1.502229571342468262e-01 1.423535346984863281e-01 1.978677213191986084e-01 -1.654726564884185791e-01 1.176765933632850647e-01 1.044853776693344116e-01 -3.349952101707458496e-01 1.830549687147140503e-01 -1.523821800947189331e-01 -3.447307944297790527e-01 -1.298525333404541016e-01 2.204435765743255615e-01 -1.844356209039688110e-01 -6.622805446386337280e-02
-2.619838416576385498e-01 -9.374891407787799835e-03 1.963040046393871307e-02 1.354552656412124634e-01 -1.625166684389114380e-01 -4.473888780921697617e-03 2.845959961414337158e-01 -3.272541463375091553e-01 5.954604595899581909e-02 -8.326713927090167999e-03 1.175669953227043152e-01 2.883613705635070801e-01 4.229877293109893799e-01 -8.073020726442337036e-02 -1.932935714721679688e-01 -1.806276440620422363e-01 2.271759510040283203e-01 1.653896830976009369e-02 9.368591755628585815e-02 -3.197805210947990417e-02 3.070401549339294434e-01 -1.875447034835815430e-01 1.972328498959541321e-02 7.958068698644638062e-02 -1.009437739849090576e-01 1.377039868384599686e-02 -3.057055473327636719e-01 -1.424903124570846558e-01 -2.220733650028705597e-02 -8.595295995473861694e-02 -1.085257008671760559e-01 1.894003897905349731e-02
-2.814305424690246582e-01 2.165790498256683350e-01 1.150368601083755493e-01 -2.455246150493621826e-01 -2.924636565148830414e-02 9.605196118354797363e-02 7.477029412984848022e-02 -2.241165339946746826e-01 -1.844475045800209045e-02 -5.456550046801567078e-02 9.517329931259155273e-02 6.411212496459484100e-03 1.016802936792373657e-01 -1.498762369155883789e-01 -2.865428924560546875e-01 -1.633926331996917725e-01 -1.274714916944503784e-01 1.297205090522766113e-01 2.659844160079956055e-01 1.316159963607788086e-01 1.710079610347747803e-01 -2.902807593345642090e-01 -2.581556737422943115e-01 -1.325729489326477051e-01 -7.453054189682006836e-02 1.143819317221641541e-01 2.386114448308944702e-01 -1.563354283571243286e-01 3.049145825207233429e-02 -1.214149594306945801e-01 -3.748638331890106201e-01 7.328097522258758545e-02
-2.713735103607177734e-01 -3.552823066711425781e-01 -3.602742031216621399e-02 -8.408209681510925293e-02 -2.330704480409622192e-01 1.557603180408477783e-01 2.092923521995544434e-01 4.414289072155952454e-02 2.575946152210235596e-01 -3.097280487418174744e-02 5.208383128046989441e-02 7.199641317129135132e-02 -8.218055218458175659e-02 5.089550092816352844e-02 -5.391093716025352478e-02 8.864592015743255615e-02 -2.263372018933296204e-02 -9.779950231313705444e-02 -2.425439506769180298e-01 2.169804871082305908e-01 8.677718788385391235e-02 -9.304264187812805176e-02 -4.760732501745223999e-02 3.219862580299377441e-01 8.087546378374099731e-02 2.520582377910614014e-01 -2.812207341194152832e-01 -1.958958059549331665e-01 2.376040071249008179e-02 -1.890726089477539062e-01 -3.026268780231475830e-01 1.362522840499877930e-01
-2.588138282299041748e-01 1.174204424023628235e-01 6.601841747760772705e-02 -2.843238413333892822e-01 1.042234152555465698e-01 2.789293602108955383e-02 1.261675804853439331e-01 -4.207486510276794434e-01 -6.286040693521499634e-02 -8.824518322944641113e-02 1.755804568529129028e-01 1.918170750141143799e-01 -8.151391893625259399e-02 -8.589563518762588501e-02 -1.938530802726745605e-01 -6.443373858928680420e-02 -8.251416729763150215e-04 1.384825259447097778e-01 7.853583991527557373e-02 4.228301346302032471e-02 2.012319117784500122e-01 -9.584412723779678345e-02 -2.562393546104431152e-01 6.585469096899032593e-02 -6.242807582020759583e-02 -9.982039779424667358e-02 1.590052396059036255e-01 -4.811672493815422058e-02 4.598999395966529846e-02 -4.781924188137054443e-02 -5.492318272590637207e-01 -7.944116950966417789e-04
-1.812813878059387207e-01 -1.777404397726058960e-01 1.025734394788742065e-01 1.818308979272842407e-01 1.630954891443252563e-01 5.578571557998657227e-02 2.735949158668518066e-01 -1.778285801410675049e-01 -1.923681199550628662e-01 -1.079970970749855042e-01 1.740667521953582764e-01 1.213438957929611206e-01 9.905020892620086670e-02 1.242611743509769440e-02 -2.753588557243347168e-01 6.042651832103729248e-02 4.032673686742782593e-02 1.796296238899230957e-01 7.624305039644241333e-02 -7.442136108875274658e-02 1.718613803386688232e-01 -2.526084184646606445e-01 1.501776184886693954e-02 3.023105859756469727e-01 -1.531192213296890259e-01 1.000507250428199768e-01 -3.913269042968750000e-01 -3.247155547142028809e-01 -3.450527787208557129e-02 -6.600375473499298096e-02 -7.836003601551055908e-02 -1.967525482177734375e-01
-1.792763546109199524e-02 -5.107561498880386353e-02 2.974480092525482178e-01 -1.971242390573024750e-02 -2.090315073728561401e-01 2.649945020675659180e-01 2.391787618398666382e-01 2.194107946706935763e-04 -1.655265986919403076e-01 -4.470312222838401794e-02 1.833766102790832520e-01 2.269483357667922974e-02 2.990637123584747314e-01 -2.488311231136322021e-01 -2.790478169918060303e-01 -9.397807717323303223e-02 1.051197797060012817e-01 9.881182760000228882e-02 3.643255680799484253e-03 2.654190957546234131e-01 1.307401657104492188e-01 -2.764370739459991455e-01 -1.816489696502685547e-01 2.121133655309677124e-01 2.891818247735500336e-02 3.110792338848114014e-01 -1.461497843265533447e-01 4.827624186873435974e-02 -2.302456879988312721e-03 2.114529907703399658e-01 5.991973914206027985e-03 -8.163429051637649536e-02
-2.788599431514739990e-01 -7.551481574773788452e-02 -5.056863301433622837e-04 -6.325373053550720215e-02 -1.941048949956893921e-01 2.101626060903072357e-02 1.769270449876785278e-01 1.826678775250911713e-02 5.762488022446632385e-02 1.458921283483505249e-01 8.693134784698486328e-02 2.626039087772369385e-01 2.924914956092834473e-01 -9.282448142766952515e-02 -4.351766407489776611e-02 -2.062049359083175659e-01 8.782487362623214722e-02 1.722810715436935425e-01 9.568860754370689392e-03 2.365527153015136719e-01 2.475154846906661987e-01 -4.510086402297019958e-02 -4.034492075443267822e-01 1.337930560111999512e-02 -1.806427687406539917e-01 1.179904937744140625e-01 -2.773798257112503052e-02 1.775546371936798096e-01 1.486214548349380493e-01 7.386083900928497314e-02 -4.095190167427062988e-01 9.635252505540847778e-02
-2.741056382656097412e-01 -6.240017712116241455e-02 1.038461029529571533e-01 -5.441423505544662476e-03 -1.139933541417121887e-01 -4.050249978899955750e-02 -1.297254953533411026e-02 7.336435467004776001e-02 5.261857062578201294e-03 -2.301327288150787354e-01 2.309550344944000244e-02 2.040541023015975952e-01 2.145430743694305420e-01 -2.883840799331665039e-01 -3.641283810138702393e-01 1.070079430937767029e-01 4.966613277792930603e-02 2.592784166336059570e-01 -1.817975044250488281e-01 2.501535117626190186e-01 2.001079767942428589e-01 -8.185001462697982788e-02 -1.805269420146942139e-01 2.465592920780181885e-01 -6.745008751749992371e-03 3.869198858737945557e-01 -1.402310431003570557e-01 1.472229510545730591e-01 4.217512160539627075e-02 6.919147819280624390e-02 -1.023217141628265381e-01 8.948511630296707153e-02
-1.830463558435440063e-01 -7.513783127069473267e-02 -1.904373466968536377e-01 -2.792215906083583832e-02 -5.133154615759849548e-02 -2.998232468962669373e-02 1.236052587628364563e-01 -1.029750034213066101e-01 3.777832491323351860e-03 1.860780268907546997e-01 3.774159848690032959e-01 -4.778721928596496582e-02 6.293924152851104736e-02 3.509170562028884888e-02 -1.543107032775878906e-01 2.294669598340988159e-01 -2.202240228652954102e-01 1.788200587034225464e-01 2.612849324941635132e-02 3.315911889076232910e-01 1.292436271905899048e-01 6.285017356276512146e-03 -2.314421162009239197e-02 2.593287527561187744e-01 -1.467176377773284912e-01 1.176820844411849976e-01 -3.597366213798522949e-01 1.032357662916183472e-01 -9.708274155855178833e-02 3.854883611202239990e-01 -2.224552631378173828e-02 -1.541280597448348999e-01
5.952357500791549683e-02 9.916493296623229980e-02 4.934936761856079102e-03 -2.721543312072753906e-01 1.241209823638200760e-02 2.081536799669265747e-01 1.313394159078598022e-01 -4.520934820175170898e-02 1.562411487102508545e-01 2.101193964481353760e-01 -1.160313785076141357e-01 1.021261811256408691e-01 -2.846460938453674316e-01 -2.734446898102760315e-02 -1.486327946186065674e-01 -2.891362830996513367e-02 7.302173413336277008e-03 -4.686486348509788513e-02 9.236994385719299316e-02 -8.549223840236663818e-02 2.262465208768844604e-01 -1.468542516231536865e-01 -1.912307739257812500e-01 2.392503023147583008e-01 -3.436152935028076172e-01 7.417780160903930664e-02 -4.598481357097625732e-01 -1.798421740531921387e-01 1.844171583652496338e-01 -3.665927797555923462e-02 -2.213813811540603638e-01 1.273061186075210571e-01
-2.110906690359115601e-01 -1.359354704618453979e-01 -8.648975193500518799e-02 -4.215614125132560730e-02 -1.061984151601791382e-02 -1.146297678351402283e-01 3.077401518821716309e-01 -1.838684529066085815e-01 1.412979066371917725e-01 -1.488578766584396362e-01 7.912167161703109741e-02 1.993311643600463867e-01 2.408277094364166260e-01 -1.036571040749549866e-01 -4.451125562191009521e-01 -1.277259141206741333e-01 1.330289095640182495e-01 -4.946635663509368896e-02 1.470671147108078003e-01 2.306939214468002319e-01 2.535988688468933105e-01 -2.232091687619686127e-02 1.234020218253135681e-01 1.987771838903427124e-01 -4.316052421927452087e-02 2.803754508495330811e-01 -2.361246347427368164e-01 1.772308349609375000e-01 -1.437800228595733643e-01 -3.673722222447395325e-02 -8.223710209131240845e-02 6.061616539955139160e-02
-9.997779130935668945e-02 -4.130905866622924805e-02 1.260453760623931885e-01 -3.756475150585174561e-01 9.121300280094146729e-02 -1.510940305888652802e-02 2.264613062143325806e-01 -2.276367992162704468e-01 -2.290820479393005371e-01 -1.009744405746459961e-01 8.440913259983062744e-02 3.635697811841964722e-02 -1.062107980251312256e-01 -1.743194907903671265e-01 -1.398024559020996094e-01 -5.220471695065498352e-02 1.121265697292983532e-03 1.122979745268821716e-01 5.797410756349563599e-02 1.290236413478851318e-01 2.725197672843933105e-01 -8.031678944826126099e-02 -5.500008910894393921e-02 2.171898782253265381e-01 -7.799585908651351929e-02 1.166337504982948303e-01 1.565431803464889526e-01 -1.850044429302215576e-01 1.496636122465133667e-01 1.150543615221977234e-01 -5.386739969253540039e-01 1.297262459993362427e-01
-2.895034253597259521e-01 -2.456669956445693970e-01 2.385419211350381374e-04 -1.590604931116104126e-01 2.250356227159500122e-01 -1.617502123117446899e-01 8.564293384552001953e-03 1.519641652703285217e-02 7.222917675971984863e-02 9.647727012634277344e-02 -1.005419865250587463e-01 2.524929046630859375e-01 5.666774511337280273e-02 1.401169151067733765e-01 -4.371278584003448486e-01 8.113830536603927612e-02 -1.604441553354263306e-01 -3.960487619042396545e-02 2.577378153800964355e-01 -4.954019933938980103e-02 6.967601180076599121e-02 2.922808751463890076e-02 -1.881442964076995850e-01 2.611938416957855225e-01 7.191072404384613037e-02 8.910322934389114380e-02 -2.557079493999481201e-01 -1.996085345745086670e-01 2.580103278160095215e-01 -1.567610353231430054e-01 -1.419545710086822510e-01 9.681871533393859863e-02
-1.818610131740570068e-01 4.890158772468566895e-02 1.071838140487670898e-01 -3.598053157329559326e-01 1.614640057086944580e-01 9.252233803272247314e-02 2.213554382324218750e-01 -9.704332798719406128e-02 -7.362692803144454956e-02 -8.826255798339843750e-02 2.097721993923187256e-01 7.763978838920593262e-02 -1.519768387079238892e-01 -7.010788470506668091e-02 -2.265495359897613525e-01 8.706961572170257568e-02 7.332132011651992798e-02 1.286871433258056641e-01 -1.377839595079421997e-01 1.134780868887901306e-01 2.292131483554840088e-01 -4.057868570089340210e-02 -9.207655489444732666e-02 2.244707345962524414e-01 -9.509091079235076904e-02 3.329169750213623047e-02 2.100311517715454102e-01 -1.491866558790206909e-01 1.774886697530746460e-01 3.136951476335525513e-03 -5.375342369079589844e-01 1.286647617816925049e-01
-7.667151093482971191e-02 -1.614097654819488525e-01 9.558402001857757568e-02 3.596096066758036613e-03 2.213500626385211945e-02 3.615625500679016113e-01 3.247874975204467773e-01 6.261872500181198120e-02 1.871839165687561035e-01 -1.699440330266952515e-01 1.165776047855615616e-02 2.143706679344177246e-01 3.017748333513736725e-02 -1.184444725513458252e-01 -2.693452239036560059e-01 -1.442856192588806152e-01 -2.200686782598495483e-01 1.047562137246131897e-01 -3.723174333572387695e-02 1.517667807638645172e-02 3.125512599945068359e-01 -2.025758922100067139e-01 1.703455150127410889e-01 4.553493857383728027e-02 -7.443690299987792969e-02 8.297701179981231689e-02 -3.000558018684387207e-01 -9.705179184675216675e-02 1.252842843532562256e-01 1.406849622726440430e-01 -3.206747770309448242e-01 -1.376336514949798584e-01
-1.906819790601730347e-01 -9.286896884441375732e-02 -5.313935875892639160e-02 9.803530760109424591e-03 1.296513825654983521e-01 2.897208370268344879e-02 -4.453234374523162842e-02 -2.545527517795562744e-01 -1.762566119432449341e-01 6.711922585964202881e-02 6.587604433298110962e-02 2.527141869068145752e-01 4.250971674919128418e-01 1.862387359142303467e-02 -1.700080037117004395e-01 2.444163858890533447e-01 -4.066101834177970886e-02 2.073571383953094482e-01 1.522221267223358154e-01 -1.077727824449539185e-01 2.513549923896789551e-01 -1.145232468843460083e-01 9.824101626873016357e-02 3.187453150749206543e-01 -9.945490956306457520e-02 -4.392311722040176392e-02 -3.384153842926025391e-01 -2.436360716819763184e-01 9.510165452957153320e-02 -5.088139791041612625e-03 -1.677782088518142700e-01 6.549307703971862793e-02
-1.294315606355667114e-01 -2.447245270013809204e-01 1.036264151334762573e-01 -4.005318135023117065e-02 3.119770586490631104e-01 9.584634564816951752e-03 2.938254773616790771e-01 1.030011773109436035e-01 1.604677736759185791e-01 7.675103843212127686e-02 2.715320140123367310e-02 1.765998303890228271e-01 2.109009772539138794e-01 3.155014663934707642e-02 -2.133046835660934448e-01 1.765362173318862915e-01 -9.115953743457794189e-02 -3.399304673075675964e-02 2.390753626823425293e-01 -1.619749218225479126e-01 4.147472232580184937e-02 -4.006061702966690063e-02 3.539804741740226746e-02 2.823860049247741699e-01 -1.025697067379951477e-01 1.333233267068862915e-01 -2.987200617790222168e-01 -1.651447713375091553e-01 2.801454365253448486e-01 3.951853141188621521e-02 -3.150008618831634521e-01 1.723289638757705688e-01
-2.308252155780792236e-01 -9.502761811017990112e-02 2.051869034767150879e-01 -2.671991288661956787e-01 8.386857807636260986e-02 -3.563228994607925415e-02 1.531206518411636353e-01 -3.691493570804595947e-01 -1.820455342531204224e-01 -2.547236531972885132e-02 1.347372978925704956e-01 1.635445840656757355e-02 1.250035464763641357e-01 -1.733835190534591675e-01 -1.535194069147109985e-01 4.763659834861755371e-02 7.559476792812347412e-02 1.264338493347167969e-01 -1.892888545989990234e-02 1.637569218873977661e-01 2.233655452728271484e-01 -1.387352645397186279e-01 -1.277931928634643555e-01 1.418950259685516357e-01 -4.121406376361846924e-02 3.166775405406951904e-02 1.456303745508193970e-01 -2.089522629976272583e-01 7.453925907611846924e-02 -6.802009046077728271e-02 -5.478717684745788574e-01 6.239569280296564102e-03
5.685439333319664001e-02 -1.525942236185073853e-01 -8.247487246990203857e-02 -2.403568923473358154e-01 1.268611252307891846e-01 -2.663979828357696533e-01 -2.740157581865787506e-02 -1.184501200914382935e-01 -1.029515117406845093e-01 6.147646158933639526e-02 1.140412315726280212e-01 1.338875889778137207e-01 1.099461168050765991e-01 -8.121173083782196045e-02 -2.658242285251617432e-01 -7.497981935739517212e-02 1.010242998600006104e-01 6.054237484931945801e-02 1.285519748926162720e-01 1.954228729009628296e-01 4.759885072708129883e-01 6.337649375200271606e-02 -1.855588704347610474e-01 3.343346714973449707e-01 -1.126690059900283813e-01 4.517043009400367737e-02 -2.987757921218872070e-01 3.134433552622795105e-02 -6.520769000053405762e-02 -2.302721142768859863e-02 -1.405340991914272308e-02 -3.338326215744018555e-01
-2.103930115699768066e-01 -4.713833630084991455e-01 2.101497538387775421e-02 -1.370609253644943237e-01 -1.066907402127981186e-02 -5.864631850272417068e-03 2.758263349533081055e-01 -1.784501075744628906e-01 -6.197432428598403931e-02 -8.348456025123596191e-02 7.496649865061044693e-03 2.835892885923385620e-02 8.680634945631027222e-02 -1.066332384943962097e-01 -1.456399410963058472e-01 1.438831984996795654e-01 1.842692494392395020e-01 6.162245199084281921e-02 -7.327666878700256348e-02 8.839935809373855591e-02 2.561523616313934326e-01 -1.793734878301620483e-01 -3.152461349964141846e-01 2.864736318588256836e-01 -5.824221298098564148e-02 9.866029769182205200e-02 -1.034417934715747833e-02 2.665073275566101074e-01 2.366964370012283325e-01 2.201591730117797852e-01 -1.106868386268615723e-01 -5.063297599554061890e-02
-2.057625800371170044e-01 -6.599628925323486328e-02 -3.110583126544952393e-02 -1.643794588744640350e-02 -2.918904647231101990e-02 1.632741540670394897e-01 2.510932683944702148e-01 -2.685849368572235107e-01 -5.325903370976448059e-02 -6.384829431772232056e-02 1.943180263042449951e-01 2.036999911069869995e-01 2.059857696294784546e-01 2.125730738043785095e-02 -3.725540637969970703e-01 -4.689548909664154053e-02 6.936194747686386108e-02 6.744536012411117554e-02 -2.985817566514015198e-02 -1.052187159657478333e-01 2.041069120168685913e-01 -2.194034606218338013e-01 1.717313975095748901e-01 1.917696595191955566e-01 4.244832322001457214e-02 -5.660521239042282104e-02 -4.096646606922149658e-01 -3.588650524616241455e-01 3.051358833909034729e-02 1.767298430204391479e-01 -9.003502130508422852e-02 -7.420988753437995911e-03
-5.693045854568481445e-01 -1.083538681268692017e-01 -7.125604897737503052e-02 -9.780851006507873535e-02 -1.052052453160285950e-01 5.758104100823402405e-02 2.536499202251434326e-01 2.017756551504135132e-01 -1.365366876125335693e-01 -2.045671492815017700e-01 4.145911708474159241e-02 2.357775866985321045e-01 9.911433607339859009e-02 -1.836379021406173706e-01 -2.583577036857604980e-01 4.308805614709854126e-02 -3.811697289347648621e-02 1.457277983427047729e-01 1.136421635746955872e-01 2.095742821693420410e-01 5.230882391333580017e-02 -1.338065713644027710e-01 2.008219016715884209e-03 1.147542223334312439e-01 1.071812734007835388e-01 1.504604369401931763e-01 -1.253480017185211182e-01 1.310526579618453979e-01 7.012645155191421509e-02 1.423121392726898193e-01 -2.833442986011505127e-01 1.196447685360908508e-01
-1.589055806398391724e-01 3.083712607622146606e-02 2.099142074584960938e-01 -3.869258463382720947e-01 1.652071326971054077e-01 3.482547402381896973e-02 2.192357480525970459e-01 -2.580366730690002441e-01 -1.068575084209442139e-01 -5.844670161604881287e-02 1.621797531843185425e-01 1.031013205647468567e-01 -7.763098180294036865e-02 -2.901566624641418457e-01 -1.334971934556961060e-01 1.161795705556869507e-01 1.213141083717346191e-01 2.044351398944854736e-01 -4.717892408370971680e-02 8.194900304079055786e-02 1.626712977886199951e-01 -9.167091548442840576e-02 -1.295715272426605225e-01 8.705922216176986694e-02 -8.913912810385227203e-03 7.247018814086914062e-02 1.175643652677536011e-01 -1.890389770269393921e-01 2.140598595142364502e-01 1.706916652619838715e-02 -4.836111962795257568e-01 6.323347985744476318e-02
-2.057912051677703857e-01 -1.751653552055358887e-01 1.370663642883300781e-01 -5.959481000900268555e-02 2.061313986778259277e-01 -4.319747537374496460e-02 3.805335164070129395e-01 -9.188490360975265503e-02 -9.104310721158981323e-02 7.160761207342147827e-02 3.296961262822151184e-02 1.493961513042449951e-01 1.664783358573913574e-01 9.887695312500000000e-03 -5.383458454161882401e-03 1.349734365940093994e-01 -2.136239036917686462e-02 8.350861817598342896e-02 1.493090670555830002e-02 -2.160361707210540771e-01 4.100666940212249756e-01 -1.853117346763610840e-01 3.061763197183609009e-02 1.082571744918823242e-01 -1.062669008970260620e-01 3.592257201671600342e-01 -1.616000682115554810e-01 -3.408908843994140625e-01 5.043347179889678955e-02 3.942620381712913513e-02 -1.193533688783645630e-01 2.316555529832839966e-01
-1.701059937477111816e-01 -8.902275562286376953e-02 4.267970472574234009e-02 -3.044716715812683105e-01 -1.952989846467971802e-01 -1.834362596273422241e-01 1.382022202014923096e-01 -3.002746999263763428e-01 -3.348179534077644348e-02 -1.303968280553817749e-01 7.471259683370590210e-02 -3.198879063129425049e-01 2.235713154077529907e-01 7.934565097093582153e-02 -1.645213514566421509e-01 3.626381754875183105e-01 2.279343781992793083e-03 -1.753697246313095093e-01 -8.229904621839523315e-02 6.757468730211257935e-02 1.132448241114616394e-01 -3.186682462692260742e-01 -1.613437384366989136e-01 8.742182701826095581e-02 -1.789913922548294067e-01 1.964929401874542236e-01 -1.118933185935020447e-01 -1.636374592781066895e-01 -1.316106021404266357e-01 2.565832249820232391e-02 -1.581154763698577881e-01 -5.998737365007400513e-02
-1.335484236478805542e-01 -8.783439174294471741e-03 -1.916602402925491333e-01 -9.008106589317321777e-02 -1.200524568557739258e-01 1.027073562145233154e-01 1.734563857316970825e-01 5.781061574816703796e-02 4.064597561955451965e-02 -2.294200807809829712e-01 1.379366368055343628e-01 2.813821732997894287e-01 1.934363842010498047e-01 -2.348811738193035126e-02 -3.323330283164978027e-01 -6.690023094415664673e-02 2.923718392848968506e-01 9.619221836328506470e-02 2.723132073879241943e-01 3.175416290760040283e-01 1.624226570129394531e-02 -3.837815299630165100e-02 -1.169232577085494995e-01 1.049299389123916626e-01 -5.145518854260444641e-02 2.827718257904052734e-01 -3.597025275230407715e-01 1.395417451858520508e-01 -5.693582072854042053e-02 -1.139352619647979736e-01 -1.585454791784286499e-01 6.712818145751953125e-02
-2.383637875318527222e-01 -3.919684514403343201e-02 -1.128025278449058533e-01 -3.125673830509185791e-01 2.407860010862350464e-01 1.201566532254219055e-01 1.421116888523101807e-01 -3.511388003826141357e-01 -1.641862094402313232e-01 -7.912978529930114746e-02 1.396424025297164917e-01 1.124207600951194763e-01 5.742066353559494019e-02 -8.249772712588310242e-03 -6.401042640209197998e-02 -6.557919830083847046e-02 4.249428212642669678e-02 1.452663838863372803e-01 -2.980469958856701851e-03 -8.505781739950180054e-02 1.448599249124526978e-01 -2.308576703071594238e-01 -2.017370611429214478e-01 1.358005702495574951e-01 -1.462712734937667847e-01 2.159889638423919678e-01 1.887003928422927856e-01 -2.412939071655273438e-01 1.743585616350173950e-01 -1.524977684020996094e-01 -3.747631907463073730e-01 -1.365333795547485352e-01
-3.697460889816284180e-02 -3.094694614410400391e-01 1.985167264938354492e-01 -2.329024486243724823e-02 2.604907751083374023e-01 9.976477175951004028e-02 3.222309350967407227e-01 1.129341945052146912e-01 1.362657994031906128e-01 -4.467046260833740234e-02 4.552038013935089111e-02 2.622354030609130859e-01 1.392024755477905273e-01 2.375442534685134888e-02 -2.504971623420715332e-01 3.873607888817787170e-02 5.173521582037210464e-03 1.671662926673889160e-01 1.531182825565338135e-01 -7.289874553680419922e-02 1.730868071317672729e-01 -1.905453801155090332e-01 -2.231445610523223877e-01 2.729654610157012939e-01 -5.177301540970802307e-02 1.523203700780868530e-01 -1.340984255075454712e-01 -2.146596908569335938e-01 3.166104257106781006e-01 -3.478616848587989807e-02 -1.881588064134120941e-02 2.320997267961502075e-01
-1.409703940153121948e-01 -3.131513893604278564e-01 -5.823900457471609116e-03 -9.473216533660888672e-02 -3.368104696273803711e-01 1.954614818096160889e-01 7.920584082603454590e-02 -1.539407968521118164e-01 3.959300220012664795e-01 7.875496149063110352e-02 6.452486664056777954e-02 1.329328119754791260e-01 -1.313414686592295766e-04 1.648074239492416382e-01 -2.438507676124572754e-01 4.976920410990715027e-02 -1.322441697120666504e-01 3.837912529706954956e-02 1.039251014590263367e-01 7.793601602315902710e-02 7.860749959945678711e-02 -2.913097739219665527e-01 4.912730678915977478e-02 2.026479542255401611e-01 -4.209674522280693054e-02 2.073969095945358276e-01 -2.091624215245246887e-02 -2.196751236915588379e-01 -1.679935157299041748e-01 -7.896184176206588745e-02 -3.035093247890472412e-01 1.647038757801055908e-01
-3.138282299041748047e-01 -2.395144104957580566e-01 3.639439865946769714e-02 -2.468310892581939697e-01 1.562364995479583740e-01 -5.430518090724945068e-02 1.682517863810062408e-02 -1.730802506208419800e-01 -1.867055147886276245e-01 -1.810909956693649292e-01 2.167044766247272491e-02 -4.470708221197128296e-02 7.836598157882690430e-02 -1.963040679693222046e-01 -1.963501796126365662e-03 2.435273826122283936e-01 6.184133142232894897e-02 7.577367126941680908e-02 1.032564789056777954e-01 1.974495649337768555e-01 3.225760161876678467e-01 -1.179980561137199402e-01 -2.601565122604370117e-01 2.346559911966323853e-01 -1.015982329845428467e-01 3.184841200709342957e-02 1.211732923984527588e-01 -1.446544975042343140e-01 1.448943931609392166e-02 3.030737861990928650e-02 -4.454583227634429932e-01 -6.119411066174507141e-02
-1.382817178964614868e-01 -3.031501471996307373e-01 5.374000594019889832e-02 -2.038014829158782959e-01 -1.444758940488100052e-02 1.257831156253814697e-01 1.684798896312713623e-01 -4.131715893745422363e-01 1.359021198004484177e-02 9.742445312440395355e-03 -1.353960111737251282e-02 -1.138144806027412415e-01 1.903268545866012573e-01 1.266195923089981079e-01 -7.411811500787734985e-02 1.173202842473983765e-01 -7.781447470188140869e-02 4.733095690608024597e-02 2.052181400358676910e-02 -4.354875534772872925e-02 -9.476146660745143890e-03 -4.426490366458892822e-01 -1.765727400779724121e-01 8.534739911556243896e-02 -1.324094533920288086e-01 2.345760613679885864e-01 -1.615060567855834961e-01 8.667396008968353271e-02 1.611728034913539886e-02 -7.768797129392623901e-02 -4.107113182544708252e-02 4.304160773754119873e-01
-5.190442204475402832e-01 9.828718006610870361e-02 -3.453937545418739319e-02 -2.051458954811096191e-01 -6.331107020378112793e-02 4.972415044903755188e-03 2.583418190479278564e-01 -2.176141738891601562e-01 -1.631251722574234009e-01 -7.625960558652877808e-02 3.413497284054756165e-02 2.643609419465065002e-02 -3.170634619891643524e-03 2.949640527367591858e-02 -4.282001256942749023e-01 -1.625172942876815796e-01 -1.221538782119750977e-01 1.086562350392341614e-01 1.613247767090797424e-02 6.282369047403335571e-02 2.441335767507553101e-01 -1.171485930681228638e-01 -1.985946446657180786e-01 -1.109417900443077087e-01 -1.709860265254974365e-01 3.001341819763183594e-01 3.172703832387924194e-02 1.544631272554397583e-01 5.643829703330993652e-02 9.031929075717926025e-02 -2.726329490542411804e-02 4.809010401368141174e-02
-2.317276597023010254e-01 -1.880397051572799683e-01 -2.153948321938514709e-02 -2.608774304389953613e-01 -8.354332298040390015e-02 -1.855229586362838745e-01 -5.242656916379928589e-02 4.999544098973274231e-02 -1.731814593076705933e-01 -4.505273699760437012e-02 2.634567022323608398e-01 1.796698719263076782e-01 3.301867544651031494e-01 -3.910094127058982849e-02 -1.835901141166687012e-01 1.038038209080696106e-01 -1.983059346675872803e-01 -1.565579026937484741e-01 1.861357130110263824e-02 5.563146248459815979e-02 4.148982465267181396e-01 -8.444811403751373291e-02 -1.910870373249053955e-01 -9.858824312686920166e-02 -1.267635524272918701e-01 1.330374181270599365e-01 -1.952171027660369873e-01 1.884314119815826416e-01 2.089925706386566162e-01 -1.313849724829196930e-02 -1.920665502548217773e-01 1.616291403770446777e-01
-9.825254231691360474e-02 1.126820035278797150e-02 9.212573617696762085e-02 -1.713563650846481323e-01 -2.547264695167541504e-01 1.686404198408126831e-01 9.904876351356506348e-02 -2.089303284883499146e-01 1.196878477931022644e-01 5.096925422549247742e-03 -2.041366398334503174e-01 2.823055386543273926e-01 6.076316814869642258e-03 -4.351457580924034119e-02 -2.339179217815399170e-01 4.458732903003692627e-02 -3.060209155082702637e-01 -1.220974773168563843e-01 -1.393516808748245239e-01 9.792215377092361450e-02 6.799532473087310791e-02 -3.836856782436370850e-02 9.601923078298568726e-02 3.146651387214660645e-01 -8.291920274496078491e-02 1.512642651796340942e-01 -3.158828616142272949e-01 3.450341522693634033e-03 -7.349383831024169922e-02 -3.375230729579925537e-01 -2.728645205497741699e-01 1.897478252649307251e-01
-1.171196624636650085e-01 5.833702906966209412e-02 8.460874855518341064e-02 -2.544788122177124023e-01 -5.440149083733558655e-02 1.084719374775886536e-01 7.078617066144943237e-02 7.668522885069251060e-04 -1.891061961650848389e-01 4.733160138130187988e-02 -9.610195644199848175e-03 -4.736133664846420288e-02 8.154475688934326172e-02 7.889432460069656372e-02 1.066844016313552856e-01 8.401629328727722168e-02 -1.748174279928207397e-01 6.082880869507789612e-02 2.324805110692977905e-01 6.140229851007461548e-02 6.297836452722549438e-02 -2.148387432098388672e-01 -3.782483339309692383e-01 3.439401686191558838e-01 -1.626108735799789429e-01 1.828810423612594604e-01 -3.609448671340942383e-01 -3.339037001132965088e-01 2.936564981937408447e-01 1.239640265703201294e-01 4.489249363541603088e-02 -1.035816669464111328e-01
-3.677664101123809814e-01 -1.834795344620943069e-03 7.384679466485977173e-02 -1.015626173466444016e-02 1.071766391396522522e-01 -1.397597342729568481e-01 1.838112473487854004e-01 -3.092486262321472168e-01 1.353890299797058105e-01 -8.893924206495285034e-02 3.293387359008193016e-03 -5.013559386134147644e-02 3.995578885078430176e-01 -6.076106056571006775e-02 -3.395459055900573730e-01 9.216813743114471436e-02 1.442182213068008423e-01 1.369979232549667358e-01 2.203316241502761841e-01 2.037889212369918823e-01 -4.472939670085906982e-02 -1.072987988591194153e-01 -6.680134683847427368e-03 1.871830821037292480e-01 -1.003685500472784042e-02 8.510424755513668060e-03 1.974190585315227509e-02 1.205404698848724365e-01 3.079934716224670410e-01 1.940841823816299438e-01 -2.385072559118270874e-01 -1.054633688181638718e-02
-2.384386360645294189e-01 -2.907514274120330811e-01 5.301807075738906860e-02 -1.582066416740417480e-01 -3.263400197029113770e-01 6.632189452648162842e-02 3.063178360462188721e-01 -2.968507632613182068e-02 3.571986779570579529e-02 -3.045745939016342163e-02 9.740994870662689209e-02 -3.301835432648658752e-02 -1.515150964260101318e-01 1.088086664676666260e-01 -4.531574845314025879e-01 1.066470816731452942e-01 8.426944166421890259e-02 6.860814243555068970e-02 1.738231033086776733e-01 1.368457823991775513e-01 -4.111397638916969299e-02 -1.286293864250183105e-01 -2.870970070362091064e-01 2.904651463031768799e-01 -2.175803333520889282e-01 1.094774901866912842e-02 -1.670476794242858887e-01 2.499346807599067688e-02 6.149954162538051605e-03 -1.968517750501632690e-01 1.687386259436607361e-02 -3.791313618421554565e-03
-7.734300941228866577e-02 2.570250630378723145e-02 1.794696748256683350e-01 -2.105038762092590332e-01 -1.827905625104904175e-01 -5.458952113986015320e-02 1.098579075187444687e-02 -3.457750976085662842e-01 -4.647468030452728271e-02 3.011453524231910706e-02 -1.412302702665328979e-01 1.680460870265960693e-01 2.856165170669555664e-01 1.393896341323852539e-01 -3.200445771217346191e-01 2.234754860401153564e-01 -1.065128222107887268e-01 1.378674954175949097e-01 9.076871722936630249e-02 -1.213775798678398132e-01 3.212395608425140381e-01 -3.864026442170143127e-02 1.167338714003562927e-02 2.578188478946685791e-01 -2.268513143062591553e-01 9.738755226135253906e-02 -1.920573413372039795e-02 -3.795998692512512207e-01 3.273159265518188477e-02 -1.037040948867797852e-01 -2.144871838390827179e-02 1.175536811351776123e-01
-1.367779225111007690e-01 -2.825200371444225311e-02 -6.050147116184234619e-02 -4.858465194702148438e-01 -7.628373801708221436e-02 -1.425860635936260223e-02 2.417967170476913452e-01 -6.490638107061386108e-02 -2.356961965560913086e-01 2.649924904108047485e-02 1.002833433449268341e-02 -3.501130966469645500e-03 2.327789515256881714e-01 -6.061471253633499146e-02 -1.650003641843795776e-01 3.020921647548675537e-01 -4.114554449915885925e-02 -2.138907611370086670e-01 -2.213498055934906006e-01 1.074895784258842468e-01 1.294782757759094238e-01 -2.351754456758499146e-01 -2.300132662057876587e-01 7.321140170097351074e-02 -8.763921260833740234e-02 2.423224151134490967e-01 -1.455743312835693359e-01 7.388343662023544312e-02 -2.850447297096252441e-01 2.115644328296184540e-02 -1.604207754135131836e-01 2.362421341240406036e-02
-1.360288709402084351e-01 1.078260764479637146e-01 2.422275096178054810e-01 -3.927736729383468628e-02 -9.048258513212203979e-02 2.046923190355300903e-01 -8.027967065572738647e-02 -1.797075420618057251e-01 2.539281547069549561e-01 -1.823989301919937134e-01 -1.073363330215215683e-02 -8.560116589069366455e-02 2.682866714894771576e-02 -7.527092844247817993e-02 -2.928015589714050293e-01 -3.010947816073894501e-02 -2.438054233789443970e-02 1.024980545043945312e-01 1.186362132430076599e-01 2.832080721855163574e-01 9.917146712541580200e-02 -3.865950182080268860e-02 -5.456766486167907715e-02 2.732287943363189697e-01 8.062956482172012329e-02 1.770819127559661865e-01 -5.025376081466674805e-01 1.020605582743883133e-02 1.489283591508865356e-01 5.648192018270492554e-03 -2.129870355129241943e-01 -2.649252116680145264e-01
-2.417637854814529419e-01 -3.379969894886016846e-01 -7.484843581914901733e-02 1.888263598084449768e-02 3.253962695598602295e-01 2.735043875873088837e-02 3.059274852275848389e-01 3.118451125919818878e-02 -2.065599663183093071e-03 -1.037735268473625183e-01 -4.518029466271400452e-02 2.262246757745742798e-01 2.842054702341556549e-02 6.274651736021041870e-02 -1.769448220729827881e-01 2.364221364259719849e-01 -1.988185942173004150e-01 4.334015771746635437e-02 1.185211241245269775e-01 -7.572153955698013306e-02 2.238086462020874023e-01 -5.682124197483062744e-02 -8.831290900707244873e-02 3.518114686012268066e-01 4.671279713511466980e-02 1.608460992574691772e-01 -1.848161220550537109e-01 -2.113363593816757202e-01 2.399161756038665771e-01 1.626617610454559326e-01 -6.425876915454864502e-02 1.520317047834396362e-01
9.717668592929840088e-02 -2.035065591335296631e-01 -2.319311955943703651e-03 -3.415589630603790283e-01 1.394305080175399780e-01 -1.138546615839004517e-01 2.019864767789840698e-01 -3.816658258438110352e-02 1.590821295976638794e-01 -1.137854307889938354e-01 2.588091790676116943e-01 1.734917312860488892e-01 2.311120508238673210e-03 -2.072725594043731689e-01 -1.497931182384490967e-01 5.118877813220024109e-02 -1.372541636228561401e-01 -4.818868264555931091e-02 -1.152460277080535889e-02 6.767351180315017700e-02 -8.818960189819335938e-02 1.361780166625976562e-01 -1.052730157971382141e-01 1.143907234072685242e-01 1.032811403274536133e-01 3.048056662082672119e-01 -5.125760436058044434e-01 -3.515251353383064270e-02 -4.849801957607269287e-02 1.424660980701446533e-01 -2.097874581813812256e-01 -2.094942182302474976e-01
-1.684857755899429321e-01 -2.163699418306350708e-01 1.811193227767944336e-01 -1.190361157059669495e-01 -1.817349046468734741e-01 9.319584816694259644e-02 1.892302334308624268e-01 -2.637077867984771729e-01 -9.013050794601440430e-02 3.868748247623443604e-02 8.900241553783416748e-02 1.064470261335372925e-01 1.546009480953216553e-01 -3.837753832340240479e-02 -1.941495388746261597e-01 1.299625337123870850e-01 -7.634422183036804199e-02 1.092953383922576904e-01 -4.868244007229804993e-02 -1.986682862043380737e-01 4.203599691390991211e-01 -1.982139497995376587e-01 7.315279543399810791e-02 3.057292699813842773e-01 1.220702305436134338e-01 8.859774470329284668e-02 -1.509840637445449829e-01 -4.195514917373657227e-01 -7.762064784765243530e-02 1.221544742584228516e-01 -6.823853403329849243e-02 1.814138703048229218e-02
-8.340632915496826172e-02 2.689705975353717804e-02 -1.253281980752944946e-01 -2.248190529644489288e-02 -4.465539753437042236e-02 1.098930463194847107e-01 2.441100031137466431e-01 -1.170493289828300476e-01 1.355562638491392136e-02 -1.115286871790885925e-01 9.095332026481628418e-02 -2.019789963960647583e-01 3.959948718547821045e-01 -5.370442569255828857e-02 -1.595990955829620361e-01 1.284967511892318726e-01 -2.046894580125808716e-01 1.829784214496612549e-01 -4.536764323711395264e-02 -2.439990639686584473e-01 -4.175503551959991455e-02 -2.732110023498535156e-01 -1.325881183147430420e-01 4.959571957588195801e-01 1.165068671107292175e-01 1.784883061191067100e-04 -1.833452135324478149e-01 9.349010884761810303e-02 -1.593852341175079346e-01 -6.637170165777206421e-02 -9.907214343547821045e-02 2.300199568271636963e-01
1.154627203941345215e-01 4.263088107109069824e-02 -3.294714540243148804e-02 -2.705738246440887451e-01 2.363585531711578369e-01 2.821748554706573486e-01 2.860719859600067139e-01 1.187719628214836121e-01 -5.672981962561607361e-03 1.270768344402313232e-01 6.424734368920326233e-03 -7.311297208070755005e-02 3.024310469627380371e-01 5.412871949374675751e-03 -1.870177239179611206e-01 1.665412634611129761e-01 -1.899080127477645874e-01 -2.280264198780059814e-01 9.451089054346084595e-02 2.709551453590393066e-01 -2.914381399750709534e-02 -8.682495355606079102e-02 -3.249860405921936035e-01 2.787925302982330322e-01 -5.777690187096595764e-02 1.593298465013504028e-01 -1.577156633138656616e-01 7.047650963068008423e-02 2.631621956825256348e-01 -5.431234091520309448e-02 5.080834403634071350e-02 -8.865714073181152344e-02
-2.453889548778533936e-01 -2.352544963359832764e-01 8.513011783361434937e-02 4.563502501696348190e-03 2.776166796684265137e-01 1.489643454551696777e-01 4.790545105934143066e-01 -5.555761232972145081e-02 1.784013956785202026e-01 8.737306296825408936e-02 6.875123083591461182e-02 2.384515553712844849e-01 1.217010170221328735e-01 -3.564225509762763977e-02 -9.952455013990402222e-02 3.516721725463867188e-02 -7.519724220037460327e-02 -1.008399296551942825e-02 8.766681700944900513e-02 -1.852831542491912842e-01 1.494935899972915649e-01 1.555375903844833374e-01 -1.358926594257354736e-01 2.606247961521148682e-01 -1.854655146598815918e-02 1.900262981653213501e-01 -2.745355963706970215e-01 -1.391594558954238892e-01 2.459979504346847534e-01 1.153281629085540771e-01 -1.528327912092208862e-01 8.940643817186355591e-02
-1.417152881622314453e-01 -1.950093805789947510e-01 1.104324012994766235e-01 6.103399395942687988e-02 -2.306782305240631104e-01 3.786828517913818359e-01 1.821431070566177368e-01 -1.117055937647819519e-01 1.142286136746406555e-01 -9.221196174621582031e-03 -2.359476871788501740e-02 1.248528361320495605e-01 6.042364984750747681e-02 -5.735860019922256470e-02 -2.526839077472686768e-01 5.125677213072776794e-02 -1.999548822641372681e-01 -2.561984956264495850e-01 4.656910151243209839e-02 -8.134472370147705078e-02 3.664585053920745850e-01 9.240786544978618622e-03 -2.511963844299316406e-01 3.462692350149154663e-02 -1.909683644771575928e-01 1.011754423379898071e-01 -4.444984719157218933e-03 -3.322126269340515137e-01 1.162895746529102325e-02 2.082749009132385254e-01 -2.303038239479064941e-01 -1.194977611303329468e-01
-2.151494920253753662e-01 1.374821960926055908e-01 -1.843862384557723999e-01 -6.235654652118682861e-02 1.847700476646423340e-01 -8.237396925687789917e-02 2.375615537166595459e-01 -2.800728082656860352e-01 -1.032778248190879822e-01 1.022457238286733627e-02 1.215651035308837891e-01 3.333228826522827148e-01 -2.153350263833999634e-01 -3.178263604640960693e-01 -6.213667616248130798e-02 1.524323523044586182e-01 -1.048854738473892212e-02 -1.086699590086936951e-01 -2.966819517314434052e-02 2.166060209274291992e-01 3.814235627651214600e-01 -5.486227199435234070e-02 -9.636861272156238556e-03 -8.508742321282625198e-04 -1.145877614617347717e-01 5.314936861395835876e-02 -4.934201762080192566e-02 -1.743759661912918091e-01 -3.791837021708488464e-02 4.665720276534557343e-03 -3.696629703044891357e-01 1.215581744909286499e-01
-4.515109658241271973e-01 1.353239119052886963e-01 -3.113981150090694427e-02 -1.141805276274681091e-01 -1.299345195293426514e-01 -7.771343737840652466e-02 1.280303895473480225e-01 -2.291912585496902466e-02 -1.128820180892944336e-01 -1.498754918575286865e-01 9.352026879787445068e-02 1.768960803747177124e-01 2.524203658103942871e-01 -6.590837985277175903e-02 -3.612225949764251709e-01 5.433277413249015808e-02 -1.717693731188774109e-02 3.566817566752433777e-02 -1.335291266441345215e-01 1.232399865984916687e-01 1.676710546016693115e-01 -2.219340354204177856e-01 -1.503476798534393311e-01 4.385507479310035706e-02 -9.532210230827331543e-02 2.898321151733398438e-01 3.149395063519477844e-02 1.412480622529983521e-01 1.111418902873992920e-01 2.083902806043624878e-01 -3.210765421390533447e-01 1.945751160383224487e-01
-1.890116333961486816e-01 1.269545853137969971e-01 -6.384592503309249878e-02 -1.911562234163284302e-01 2.642332017421722412e-01 -2.521350979804992676e-01 -1.128728315234184265e-01 -2.052445709705352783e-01 1.981007754802703857e-01 -1.114470139145851135e-01 -1.415050774812698364e-01 1.631466597318649292e-01 3.045006990432739258e-01 3.378463163971900940e-02 -1.549542844295501709e-01 3.758868575096130371e-01 -5.651489272713661194e-02 -1.252626162022352219e-02 -1.605076342821121216e-01 2.216504812240600586e-01 1.108157187700271606e-01 -2.802787907421588898e-02 -3.587895035743713379e-01 1.236080005764961243e-01 2.384906634688377380e-02 1.064156815409660339e-01 -9.175344556570053101e-02 -1.636365652084350586e-01 -1.327044516801834106e-01 2.759217983111739159e-03 -2.405606806278228760e-01 6.262154132127761841e-02
-1.846140921115875244e-01 1.112556084990501404e-01 2.927645482122898102e-02 -1.750642210245132446e-01 -1.754553765058517456e-01 1.287418305873870850e-01 1.092934086918830872e-01 -2.083095163106918335e-01 2.839786112308502197e-01 -9.715541452169418335e-02 1.410275548696517944e-01 -7.590135186910629272e-02 -1.023831143975257874e-01 8.953463286161422729e-03 -4.559722840785980225e-01 4.651580750942230225e-02 6.949363648891448975e-02 1.478484421968460083e-01 5.862535908818244934e-02 1.743293255567550659e-01 2.088974863290786743e-01 -9.902141243219375610e-02 -1.485269814729690552e-01 -2.143279276788234711e-02 3.178330063819885254e-01 3.547061979770660400e-02 -4.293679893016815186e-01 -1.239041611552238464e-01 8.955436199903488159e-02 5.947360768914222717e-03 -1.736909300088882446e-01 -7.924832403659820557e-02
-2.403011918067932129e-01 -3.513433337211608887e-01 -4.961926862597465515e-02 -2.347454875707626343e-01 -1.231816187500953674e-01 -1.601152271032333374e-01 2.321385778486728668e-02 6.614041328430175781e-02 -1.070560142397880554e-01 1.636323630809783936e-01 -1.014170330017805099e-02 3.044320046901702881e-01 1.025890186429023743e-01 -1.900171786546707153e-01 -3.660544753074645996e-01 2.206136584281921387e-01 2.448723465204238892e-01 1.601165533065795898e-01 7.373105734586715698e-03 5.190825462341308594e-02 1.969231367111206055e-01 -9.755729883909225464e-02 -5.479548871517181396e-02 -1.541572809219360352e-01 3.778446838259696960e-02 1.727742552757263184e-01 -1.332340687513351440e-01 -2.087163925170898438e-01 6.038465723395347595e-02 -7.855067402124404907e-02 -2.727550864219665527e-01 1.224341467022895813e-01
-1.575986891984939575e-01 -1.364903897047042847e-01 1.376415342092514038e-01 4.647837579250335693e-02 -2.302439659833908081e-01 5.241943057626485825e-03 2.794386148452758789e-01 -4.478152096271514893e-02 7.674860954284667969e-02 -3.181270360946655273e-01 -3.634974360466003418e-02 2.677871286869049072e-02 1.286594420671463013e-01 -1.850581169128417969e-01 -4.753400087356567383e-01 6.498654186725616455e-02 7.959008216857910156e-02 2.774850428104400635e-01 6.549496203660964966e-02 2.363898307085037231e-01 1.675844192504882812e-01 -4.901696741580963135e-02 -1.353804469108581543e-01 2.637161612510681152e-01 7.001414149999618530e-02 3.180253803730010986e-01 9.199341759085655212e-03 -1.203418821096420288e-01 -8.549802005290985107e-02 4.312925413250923157e-02 5.789236724376678467e-02 -1.311401426792144775e-01
-2.063006907701492310e-01 2.203323645517230034e-03 -1.981864124536514282e-02 3.800281509757041931e-02 -1.516096293926239014e-01 -3.665622174739837646e-01 3.018924891948699951e-01 -3.367862701416015625e-01 1.854020953178405762e-01 -2.537368834018707275e-01 2.068697363138198853e-01 9.136654436588287354e-02 1.465164124965667725e-01 -3.331104293465614319e-02 -3.065582513809204102e-01 -1.924353092908859253e-01 3.230816498398780823e-02 2.715941518545150757e-03 1.086833924055099487e-01 1.285641342401504517e-01 1.859770566225051880e-01 -5.874210968613624573e-02 -3.406691178679466248e-02 9.136079996824264526e-02 -6.506039947271347046e-02 1.468527019023895264e-01 -2.435445189476013184e-01 7.022093981504440308e-02 -7.893014699220657349e-02 1.169720571488142014e-02 -2.694403529167175293e-01 2.103561311960220337e-01
1.851356923580169678e-01 3.781432285904884338e-02 8.282163180410861969e-03 -1.181888282299041748e-01 -2.028330117464065552e-01 1.331799924373626709e-01 2.764994651079177856e-02 7.103314250707626343e-02 -4.066997766494750977e-02 -9.969500452280044556e-02 3.591642156243324280e-02 2.966480553150177002e-01 -1.718259602785110474e-02 -2.571449577808380127e-01 2.127582430839538574e-01 2.790259718894958496e-01 -8.584888279438018799e-02 7.966841012239456177e-02 1.274449974298477173e-01 1.776741147041320801e-01 3.055619895458221436e-01 -1.738651394844055176e-01 -2.152681052684783936e-01 4.375278949737548828e-01 -2.076850682497024536e-01 -1.388358883559703827e-02 -2.710044384002685547e-01 -1.550472974777221680e-01 1.107755154371261597e-01 -1.777121424674987793e-02 -1.360606402158737183e-01 -1.848415285348892212e-02
-1.235222518444061279e-01 -8.893028646707534790e-02 -1.216340623795986176e-02 -2.411620169878005981e-01 8.076046407222747803e-02 -7.255269587039947510e-02 9.898494184017181396e-02 -1.561699509620666504e-01 -1.786261945962905884e-01 1.246188208460807800e-01 7.649017125368118286e-02 2.961293458938598633e-01 3.046270087361335754e-02 -3.188855946063995361e-01 -1.667260676622390747e-01 -7.401286810636520386e-02 -2.578259818255901337e-02 8.736199140548706055e-02 -2.559616044163703918e-02 1.835765093564987183e-01 4.747925996780395508e-01 -2.716769836843013763e-02 -1.075942441821098328e-01 1.696389615535736084e-01 -1.479010842740535736e-02 7.081787288188934326e-02 1.026051044464111328e-01 -2.178037464618682861e-01 3.392049670219421387e-01 3.393250331282615662e-02 -3.086161613464355469e-01 1.088747084140777588e-01
-9.710644185543060303e-02 -3.201451599597930908e-01 -3.128267526626586914e-01 -1.303946077823638916e-01 -6.469004601240158081e-02 1.673531383275985718e-01 2.633532583713531494e-01 -7.607268542051315308e-02 2.879012934863567352e-02 -2.932141125202178955e-01 2.934872508049011230e-01 5.600386857986450195e-02 -3.689611703157424927e-02 -1.475648730993270874e-01 -2.027001380920410156e-01 2.055710107088088989e-01 -5.093129724264144897e-02 -2.419417910277843475e-02 2.627645432949066162e-01 3.144004046916961670e-01 -4.282778501510620117e-02 -2.761901915073394775e-01 -1.104480996727943420e-01 -1.123723015189170837e-02 -8.908017724752426147e-02 -5.660340655595064163e-03 -7.332571595907211304e-02 -6.493911147117614746e-02 -4.555616155266761780e-02 2.130917012691497803e-01 9.090168750844895840e-04 2.382527738809585571e-01
-2.954229116439819336e-01 -3.067046105861663818e-01 1.303765922784805298e-01 -1.094701364636421204e-01 1.679266244173049927e-01 1.547494828701019287e-01 -8.927305229008197784e-03 -2.431723326444625854e-01 1.986483037471771240e-01 -6.062615662813186646e-02 1.761348918080329895e-02 1.022500321269035339e-01 -4.032857716083526611e-02 1.845921948552131653e-02 -7.345923036336898804e-02 2.046064585447311401e-01 -2.815488874912261963e-01 1.527718752622604370e-01 1.677554994821548462e-01 -1.145187914371490479e-01 9.058835357427597046e-02 4.719376564025878906e-02 -3.126738220453262329e-02 3.253854215145111084e-01 -1.534569561481475830e-01 1.020069792866706848e-01 -4.288151264190673828e-01 -2.095927745103836060e-01 1.847825795412063599e-01 1.898200437426567078e-02 -7.329887151718139648e-02 -1.113169342279434204e-01
-2.759737074375152588e-01 -2.109962105751037598e-01 -1.215074956417083740e-01 -4.137398898601531982e-01 2.511536478996276855e-01 -1.455504596233367920e-01 2.464334815740585327e-01 4.484067112207412720e-02 4.399268329143524170e-02 9.950609505176544189e-02 1.536007970571517944e-01 2.084959149360656738e-01 6.553459167480468750e-02 1.020869612693786621e-01 -3.002133071422576904e-01 -1.572757065296173096e-01 -1.988008916378021240e-01 -6.427357345819473267e-02 3.874535113573074341e-02 1.858107745647430420e-01 2.424267828464508057e-01 -1.590663939714431763e-01 -1.327980309724807739e-01 1.765331253409385681e-02 -1.453711539506912231e-01 8.497250825166702271e-02 8.281970769166946411e-02 -3.867559507489204407e-02 -1.641757786273956299e-02 -1.999042779207229614e-01 -2.700515687465667725e-01 7.952169328927993774e-02
-1.749004274606704712e-01 -1.639872044324874878e-02 -2.856831848621368408e-01 -2.567242980003356934e-01 -3.387479782104492188e-01 -4.085263982415199280e-02 1.390537321567535400e-01 -2.664593160152435303e-01 5.674889311194419861e-03 1.588079184293746948e-01 3.855313407257199287e-03 2.218229323625564575e-02 3.025615513324737549e-01 -4.131451249122619629e-02 -2.769308984279632568e-01 7.935408502817153931e-02 2.187167108058929443e-01 1.208542659878730774e-01 1.709444373846054077e-01 1.773373186588287354e-01 -3.283762931823730469e-02 -1.011812407523393631e-02 -4.843223467469215393e-02 1.707028150558471680e-01 -1.733409315347671509e-01 3.570030033588409424e-01 -9.770341962575912476e-02 7.285398989915847778e-02 2.073405981063842773e-01 -3.110967762768268585e-02 -1.149863004684448242e-01 1.659967005252838135e-01
-2.650045752525329590e-01 -3.125295042991638184e-02 -8.171121031045913696e-02 1.987943798303604126e-02 4.085522145032882690e-03 1.424783170223236084e-01 1.453103125095367432e-01 -2.135618589818477631e-02 -1.685146987438201904e-01 -1.434721797704696655e-01 1.707200258970260620e-01 9.426775574684143066e-02 2.561610937118530273e-01 -8.085919171571731567e-02 -1.718126982450485229e-01 1.379924714565277100e-01 -1.611158601008355618e-03 1.885190457105636597e-01 -4.466057289391756058e-03 -9.080088883638381958e-02 3.283149302005767822e-01 -3.405516445636749268e-01 2.055042982101440430e-01 1.574972271919250488e-01 -8.467730134725570679e-02 -1.387634724378585815e-01 -3.632616102695465088e-01 -3.095439076423645020e-01 1.128730252385139465e-01 -8.790764957666397095e-03 -1.691151410341262817e-01 -2.046333402395248413e-01
-2.430228590965270996e-01 -4.544152319431304932e-02 -8.450691401958465576e-02 -2.297346293926239014e-01 1.774283051490783691e-01 -1.882071495056152344e-01 3.794218003749847412e-01 2.019069343805313110e-02 2.908805012702941895e-02 -1.191620081663131714e-01 -1.199899166822433472e-01 5.967790633440017700e-02 1.605492234230041504e-01 1.060981899499893188e-01 -2.155581116676330566e-01 1.181408464908599854e-01 -2.728020772337913513e-02 -3.038076758384704590e-01 -1.412540823221206665e-01 1.993029415607452393e-01 2.039098739624023438e-01 -1.259633451700210571e-01 -2.792373597621917725e-01 1.124530192464590073e-02 -3.382688388228416443e-02 1.075288355350494385e-01 -8.099254965782165527e-02 1.545962244272232056e-01 -8.442962914705276489e-02 8.223064988851547241e-02 -3.919246494770050049e-01 -1.957009285688400269e-01
1.287162899971008301e-01 -1.057343930006027222e-01 -1.803476661443710327e-01 -2.247470617294311523e-01 -2.476017735898494720e-02 2.839393615722656250e-01 2.456121519207954407e-02 -2.451462447643280029e-01 1.815350800752639771e-01 4.757267981767654419e-02 3.238142430782318115e-01 3.181620687246322632e-02 -9.587583690881729126e-02 -8.729079365730285645e-02 -1.738018393516540527e-01 2.843755297362804413e-02 -2.439323216676712036e-01 -4.645910114049911499e-02 3.097768425941467285e-01 2.467743307352066040e-01 -9.148377925157546997e-03 -2.460628896951675415e-01 3.295893967151641846e-02 1.595202088356018066e-01 -1.572305411100387573e-01 1.906115189194679260e-02 -2.461101114749908447e-01 -1.886706948280334473e-01 1.086970418691635132e-02 2.474987804889678955e-01 -2.267725616693496704e-01 1.365000754594802856e-01
-1.691712886095046997e-01 -2.380483001470565796e-01 -2.347067892551422119e-01 -2.684177756309509277e-01 9.460932761430740356e-02 2.597551941871643066e-01 1.086827665567398071e-01 1.130541786551475525e-01 -1.333840638399124146e-01 4.571812599897384644e-02 2.018551677465438843e-01 -1.628080159425735474e-01 -9.354187548160552979e-02 -7.569088041782379150e-02 -2.589229047298431396e-01 1.356178671121597290e-01 3.129585385322570801e-01 2.084309905767440796e-01 1.647443771362304688e-01 4.158134385943412781e-02 2.077710069715976715e-02 -9.305046498775482178e-02 -3.571306467056274414e-01 1.368922144174575806e-01 -2.858777940273284912e-01 1.410445272922515869e-01 -1.832725256681442261e-01 -3.690962493419647217e-02 -8.607684075832366943e-02 -4.864190518856048584e-02 -1.002321541309356689e-01 1.322699636220932007e-01
-9.224029630422592163e-02 2.175372391939163208e-01 1.914631724357604980e-01 -6.774520128965377808e-02 8.942431211471557617e-02 -1.984054148197174072e-01 -8.146815747022628784e-02 -7.655137032270431519e-02 -1.022312268614768982e-01 1.702134013175964355e-01 5.931861698627471924e-02 1.547303050756454468e-01 1.838029474020004272e-01 -9.335030615329742432e-02 -2.571640014648437500e-01 -7.192596793174743652e-02 1.508873254060745239e-01 7.822056859731674194e-02 5.199506133794784546e-02 1.796180307865142822e-01 -1.451510563492774963e-02 -2.614089548587799072e-01 -3.631141781806945801e-01 1.178559809923171997e-01 -2.535412311553955078e-01 2.512150816619396210e-02 -3.973926007747650146e-01 7.823245227336883545e-02 -7.084691524505615234e-02 -1.333294212818145752e-01 -3.639529049396514893e-01 -4.746663849800825119e-03
-2.322256937623023987e-02 2.576795965433120728e-02 1.508120745420455933e-01 7.351092249155044556e-02 -2.197994440793991089e-01 1.192588359117507935e-01 2.387072890996932983e-01 -1.015077903866767883e-01 4.225324839353561401e-02 -2.115988731384277344e-01 1.351779848337173462e-01 1.625883877277374268e-01 3.301246464252471924e-01 -1.925061494112014771e-01 -3.078280985355377197e-01 -9.733024984598159790e-02 -5.573297291994094849e-02 2.172228693962097168e-01 -5.580566450953483582e-02 2.257046401500701904e-01 7.074891030788421631e-02 -9.218152612447738647e-02 -1.245198249816894531e-01 9.997969865798950195e-02 -1.638484001159667969e-01 3.971347510814666748e-01 -3.214275240898132324e-01 8.523165434598922729e-02 6.304282695055007935e-02 2.239618450403213501e-01 7.082021236419677734e-02 4.056492820382118225e-02
-1.421510279178619385e-01 2.262250632047653198e-01 -1.075296252965927124e-01 -8.688586950302124023e-02 -3.080407381057739258e-01 8.904392272233963013e-02 2.035417556762695312e-01 -5.688265338540077209e-02 -6.509539484977722168e-02 6.092942878603935242e-02 1.610706150531768799e-01 3.798000216484069824e-01 -9.883016347885131836e-03 -1.033236607909202576e-01 -1.755616366863250732e-01 -1.978907734155654907e-01 -8.945419639348983765e-02 -4.279152676463127136e-02 -1.768389949575066566e-03 1.548889428377151489e-01 2.979732453823089600e-01 -3.034927845001220703e-01 -1.615906357765197754e-01 1.390781104564666748e-01 1.216474249958992004e-01 1.005044355988502502e-01 -2.072347998619079590e-01 1.298379153013229370e-01 7.938928902149200439e-03 -5.623168498277664185e-02 -3.660353720188140869e-01 1.450366526842117310e-01
-8.354427665472030640e-02 2.905266545712947845e-02 -5.748270079493522644e-02 -2.215185910463333130e-01 1.041173860430717468e-01 1.942835897207260132e-01 -1.466882377862930298e-01 -2.260732948780059814e-01 -8.454544097185134888e-02 -3.085649311542510986e-01 1.641935557126998901e-01 2.108393460512161255e-01 -1.123702600598335266e-01 -3.849382996559143066e-01 -2.053779512643814087e-01 8.033770322799682617e-02 -5.253281816840171814e-02 2.356125414371490479e-01 2.683354020118713379e-01 -1.900898665189743042e-01 2.210944592952728271e-01 4.477376863360404968e-02 -2.961275167763233185e-03 2.161129713058471680e-01 -3.427156433463096619e-02 -5.852058064192533493e-03 -3.333159089088439941e-01 -1.896918416023254395e-01 -5.354888737201690674e-02 -3.425452858209609985e-02 -1.376900225877761841e-01 -8.590990677475929260e-03
-7.477118819952011108e-02 -2.786576151847839355e-01 3.810955211520195007e-02 2.222935110330581665e-02 1.328337937593460083e-01 -9.004323184490203857e-02 2.639659643173217773e-01 -1.527401208877563477e-01 -1.230123564600944519e-01 -1.496266275644302368e-01 1.961058676242828369e-01 3.070573806762695312e-01 7.372859120368957520e-02 -1.550675630569458008e-01 -2.125756293535232544e-01 3.525041416287422180e-02 3.157797455787658691e-02 7.340333610773086548e-02 1.282391995191574097e-01 -1.497818678617477417e-01 2.266917228698730469e-01 -2.238947898149490356e-01 6.578997522592544556e-02 3.091510832309722900e-01 -5.268190801143646240e-02 1.062610093504190445e-02 -3.137255609035491943e-01 -3.680044114589691162e-01 2.409446537494659424e-01 -6.682591140270233154e-02 -4.096637666225433350e-02 -4.748142138123512268e-02
2.545615099370479584e-02 8.059555292129516602e-02 -7.784983515739440918e-02 -7.006167620420455933e-02 1.417368650436401367e-02 -2.242318242788314819e-01 1.924462467432022095e-01 -1.801373064517974854e-02 -7.377953082323074341e-02 1.334427297115325928e-01 -3.940274193882942200e-02 1.434744000434875488e-01 9.046360850334167480e-02 -9.708051383495330811e-02 -3.944798707962036133e-01 -1.180784106254577637e-01 1.400173604488372803e-01 8.342075347900390625e-02 2.146628797054290771e-01 1.908839195966720581e-01 1.600127667188644409e-01 7.282426208257675171e-02 -1.148028522729873657e-01 3.906617462635040283e-01 -5.081071704626083374e-02 2.377313673496246338e-01 -2.937525510787963867e-01 2.051566839218139648e-01 -8.179419487714767456e-02 -8.335727453231811523e-02 -3.858694732189178467e-01 -7.547815889120101929e-02
-2.473591864109039307e-01 7.594260573387145996e-02 -1.836227625608444214e-02 7.629597187042236328e-02 -2.795933745801448822e-02 -9.707033634185791016e-02 2.076396346092224121e-01 6.080972030758857727e-02 7.243766635656356812e-02 -1.375511586666107178e-01 1.523827165365219116e-01 1.411429345607757568e-01 2.341796308755874634e-01 -9.129470586776733398e-02 -3.950651884078979492e-01 -5.448958277702331543e-02 -6.205705180764198303e-02 -5.904438346624374390e-02 -1.365378051996231079e-01 2.078611850738525391e-01 2.094819396734237671e-01 -2.652510702610015869e-01 3.378278389573097229e-02 1.074205860495567322e-01 2.454267255961894989e-02 3.448317945003509521e-01 -1.029801666736602783e-01 1.267915666103363037e-01 1.691492199897766113e-01 2.841195464134216309e-01 -3.587514758110046387e-01 -1.947796787135303020e-03
-5.378824844956398010e-02 -1.724578738212585449e-01 1.559087634086608887e-01 -1.539813727140426636e-01 -2.842956483364105225e-01 2.287207394838333130e-01 2.485408335924148560e-01 -1.009225919842720032e-01 2.299019247293472290e-01 -1.104957386851310730e-01 1.897183619439601898e-02 -8.772559463977813721e-02 3.921088203787803650e-02 -1.732606291770935059e-01 1.218278035521507263e-01 8.425284922122955322e-02 -1.358336508274078369e-01 7.795948535203933716e-02 1.311596333980560303e-01 -1.712691597640514374e-02 1.744108498096466064e-01 -2.682467699050903320e-01 -2.578686773777008057e-01 7.869240641593933105e-02 -1.111968532204627991e-01 -4.372239112854003906e-02 -3.757197558879852295e-01 -4.034173786640167236e-01 3.423990309238433838e-02 1.187695786356925964e-01 -1.220336928963661194e-01 1.489565372467041016e-01
-1.773861981928348541e-02 1.211680322885513306e-01 1.033838558942079544e-02 -1.730471998453140259e-01 -8.572977781295776367e-02 -1.627632044255733490e-02 9.898029267787933350e-02 -2.048299312591552734e-01 3.266274929046630859e-01 1.155566796660423279e-01 -1.126151382923126221e-01 9.066648036241531372e-02 -4.347178339958190918e-02 -1.894883364439010620e-01 -3.883957266807556152e-01 5.389261618256568909e-02 1.284513771533966064e-01 1.847434937953948975e-01 -2.322731316089630127e-01 -7.347192615270614624e-02 -2.154915034770965576e-02 -2.488752156496047974e-01 -1.038715168833732605e-01 2.752332985401153564e-01 -2.597743272781372070e-01 3.649792671203613281e-01 -2.067147195339202881e-01 2.439447492361068726e-02 1.382682006806135178e-02 2.016013860702514648e-01 6.652820110321044922e-02 1.220167651772499084e-01
-2.549822032451629639e-01 -9.297169744968414307e-02 2.406296432018280029e-01 -1.682573258876800537e-01 -2.400005906820297241e-01 1.490334141999483109e-02 1.075096726417541504e-01 -1.811512857675552368e-01 8.624983578920364380e-02 -1.028393134474754333e-01 -6.610570847988128662e-02 1.886151283979415894e-01 1.618383973836898804e-01 -1.373227871954441071e-02 -2.469410300254821777e-01 3.182651698589324951e-01 3.171711415052413940e-02 6.596060097217559814e-02 -1.021086424589157104e-02 -2.114007174968719482e-01 2.843892872333526611e-01 -1.143467277288436890e-01 4.479652270674705505e-02 2.428841739892959595e-01 -9.814998507499694824e-02 1.341527551412582397e-01 -6.568968296051025391e-02 -3.777516782283782959e-01 -2.303138142451643944e-03 -1.935538053512573242e-01 -1.906605213880538940e-01 1.942997276782989502e-01
-2.143595814704895020e-01 1.379784047603607178e-01 -4.739994928240776062e-02 -2.765633463859558105e-01 1.972150802612304688e-01 -2.279589176177978516e-01 2.711244523525238037e-01 -1.805033236742019653e-01 -2.101714164018630981e-01 1.128889098763465881e-01 -9.086609818041324615e-03 -2.262285538017749786e-02 -3.713990747928619385e-02 -1.673391610383987427e-01 -2.504196763038635254e-01 1.870844699442386627e-02 -3.157611191272735596e-01 8.060926944017410278e-02 3.205140829086303711e-01 3.670521453022956848e-02 -4.753596615046262741e-03 -1.123436167836189270e-02 -2.283576577901840210e-01 -1.189078092575073242e-01 -9.218718111515045166e-02 1.369773447513580322e-01 -5.352328345179557800e-02 -3.385109826922416687e-02 -4.682338610291481018e-02 -2.133895754814147949e-01 -3.488395810127258301e-01 1.788114607334136963e-01
-3.575970232486724854e-02 -9.232258796691894531e-02 -3.256326541304588318e-03 -2.546821534633636475e-01 1.092454940080642700e-01 4.496224597096443176e-02 -4.870256036520004272e-02 -3.077538013458251953e-01 -1.421395391225814819e-01 1.394859999418258667e-01 1.136915665119886398e-02 2.670531868934631348e-01 -2.922667935490608215e-02 -1.260512322187423706e-01 -3.240169882774353027e-01 -9.857454895973205566e-02 -2.475016191601753235e-02 3.586078584194183350e-01 2.827067673206329346e-01 1.021492108702659607e-01 1.695953309535980225e-01 6.934083532541990280e-03 3.324898891150951385e-03 3.283048570156097412e-01 -1.979671232402324677e-02 3.087483048439025879e-01 -1.626783609390258789e-01 2.604152262210845947e-01 -1.212591603398323059e-01 -5.194464325904846191e-02 -4.318132251501083374e-02 -7.931054383516311646e-02
-1.257612258195877075e-01 1.142315939068794250e-01 -1.557870954275131226e-01 -1.797580122947692871e-01 -2.267002612352371216e-01 -1.551256030797958374e-01 3.543542921543121338e-01 -2.301361262798309326e-01 1.234983727335929871e-01 9.208787977695465088e-02 -4.928786680102348328e-02 -1.968839913606643677e-01 2.022997438907623291e-01 2.546695172786712646e-01 -1.401066929101943970e-01 7.431426644325256348e-02 -1.356658786535263062e-01 1.108660846948623657e-01 8.832062035799026489e-02 1.294071972370147705e-01 -1.753498017787933350e-01 -2.669573426246643066e-01 -7.277092337608337402e-02 1.982000917196273804e-01 1.090774312615394592e-01 3.650234639644622803e-01 -6.489390879869461060e-02 -1.501163393259048462e-01 -4.187195096164941788e-03 -2.112655434757471085e-03 -2.990180253982543945e-01 3.938524052500724792e-02
1.100093126296997070e-01 -6.705211102962493896e-02 -1.207925677299499512e-01 -9.406057745218276978e-02 2.003135979175567627e-01 -2.425248175859451294e-01 6.754379719495773315e-02 -1.031788438558578491e-01 -1.543053835630416870e-01 -1.163592413067817688e-01 -4.923899099230766296e-02 2.332584708929061890e-01 1.924305595457553864e-02 -3.514746669679880142e-03 -4.667361378669738770e-01 -1.160467937588691711e-01 1.046935766935348511e-01 7.280155271291732788e-02 1.279687285423278809e-01 2.252780646085739136e-01 1.207338422536849976e-01 7.018493860960006714e-02 -1.197508871555328369e-01 3.548772037029266357e-01 -7.759853452444076538e-02 2.750689089298248291e-01 -2.884271144866943359e-01 1.561088860034942627e-01 -6.258317083120346069e-02 9.273476898670196533e-02 -2.644529044628143311e-01 -7.121992111206054688e-02
-2.978478325530886650e-03 -2.451436221599578857e-02 -5.703583825379610062e-03 -3.531558811664581299e-01 1.146652773022651672e-01 -1.663616858422756195e-02 7.920014858245849609e-02 2.270475924015045166e-01 -5.576051026582717896e-02 1.436578929424285889e-01 1.037124320864677429e-01 1.508098691701889038e-01 6.288159638643264771e-02 -5.726103484630584717e-02 -3.558645546436309814e-01 1.423046365380287170e-02 -1.359428018331527710e-01 -6.968580931425094604e-02 -4.775009676814079285e-02 2.060216367244720459e-01 4.276750683784484863e-01 -3.710977435111999512e-01 -2.339737266302108765e-01 2.898089960217475891e-02 -1.436557918787002563e-01 9.214588254690170288e-02 3.743083775043487549e-02 5.476758629083633423e-02 4.846525937318801880e-02 -1.742558479309082031e-01 -3.100007176399230957e-01 7.389916479587554932e-02
-3.266362845897674561e-01 -1.417306065559387207e-01 -1.707046329975128174e-01 -1.602558046579360962e-01 -1.677608191967010498e-01 3.062377125024795532e-02 2.177982777357101440e-01 -1.774668544530868530e-01 1.658920198678970337e-02 -1.101623475551605225e-01 5.364894494414329529e-02 2.734349966049194336e-01 3.414763510227203369e-01 -1.431896388530731201e-01 -2.329310029745101929e-01 4.125195369124412537e-02 1.447470039129257202e-01 -1.253988593816757202e-02 7.112139463424682617e-02 2.818281948566436768e-01 1.307286173105239868e-01 -2.380481362342834473e-01 -8.506674319505691528e-02 1.453808229416608810e-02 -7.469460368156433105e-03 3.357978463172912598e-01 -1.153840720653533936e-01 2.235486060380935669e-01 7.274235039949417114e-02 -5.953083559870719910e-02 -1.307692080736160278e-01 1.960222125053405762e-01
-1.280422806739807129e-01 -1.640621125698089600e-01 -7.480097562074661255e-02 -2.422186546027660370e-02 4.908024892210960388e-02 2.970531582832336426e-01 -1.880026794970035553e-02 -5.767234042286872864e-02 3.015666007995605469e-01 -1.002664417028427124e-01 2.109517157077789307e-02 5.734572932124137878e-02 2.267591059207916260e-01 -2.511843442916870117e-01 -8.664891123771667480e-02 2.462938986718654633e-02 -1.261400282382965088e-01 7.139130681753158569e-02 3.342973589897155762e-01 -6.876356899738311768e-02 3.270381987094879150e-01 1.381512582302093506e-01 -4.170927405357360840e-01 3.356677591800689697e-01 4.292659461498260498e-02 1.149997785687446594e-01 1.259483583271503448e-02 4.781844466924667358e-02 1.308328360319137573e-01 1.694343835115432739e-01 -6.464003771543502808e-02 1.055188030004501343e-01
-6.690862029790878296e-02 1.092580631375312805e-01 7.851516827940940857e-03 -9.839598834514617920e-02 -9.655824303627014160e-02 3.745104372501373291e-02 3.136954903602600098e-01 7.176890224218368530e-02 1.756936460733413696e-01 1.248823031783103943e-01 -1.703049391508102417e-01 2.271781265735626221e-01 -2.661342918872833252e-01 1.240992173552513123e-01 -9.274597465991973877e-02 1.433325260877609253e-01 3.090449795126914978e-02 2.153843790292739868e-01 1.145646069198846817e-02 3.236191347241401672e-02 3.003621101379394531e-01 -8.657342940568923950e-02 -1.195683479309082031e-01 3.087013959884643555e-01 -2.607784271240234375e-01 1.169581562280654907e-01 -4.258369803428649902e-01 -1.663710474967956543e-01 1.723280102014541626e-01 1.118694543838500977e-01 -1.074007377028465271e-01 1.297375112771987915e-01
-2.125359624624252319e-01 -2.096237540245056152e-01 2.100497251376509666e-03 -2.061281502246856689e-01 -3.139740526676177979e-01 -8.049838989973068237e-02 2.214592248201370239e-01 -8.452271670103073120e-02 2.636771798133850098e-01 2.730004191398620605e-01 8.038476109504699707e-02 1.147317439317703247e-01 1.282332390546798706e-01 2.153170853853225708e-02 -2.608276605606079102e-01 2.462235242128372192e-01 -4.812104627490043640e-02 2.980942428112030029e-01 1.960128098726272583e-01 -1.207474246621131897e-01 2.775661647319793701e-01 -2.782160341739654541e-01 6.327898800373077393e-02 3.651276603341102600e-02 2.073686197400093079e-02 9.449870884418487549e-02 -1.615421772003173828e-01 -1.433722078800201416e-01 -6.877520680427551270e-02 -5.489700660109519958e-02 -1.474115699529647827e-01 9.194632619619369507e-02
2.615471370518207550e-02 -2.692996561527252197e-01 2.053212821483612061e-01 -1.128403097391128540e-01 -2.736558318138122559e-01 -9.450834989547729492e-02 1.439054161310195923e-01 -2.403611391782760620e-01 7.105052471160888672e-02 -1.777350455522537231e-01 1.597476452589035034e-01 -2.008609920740127563e-01 1.300194114446640015e-01 -4.047248139977455139e-02 -4.310036823153495789e-02 -1.130310539156198502e-02 -1.344780325889587402e-01 1.070829555392265320e-01 -6.903339177370071411e-03 5.585321923717856407e-04 2.920938134193420410e-01 -2.897613644599914551e-01 -2.019532322883605957e-01 2.625448405742645264e-01 -2.778699696063995361e-01 -2.607470192015171051e-02 -3.406791388988494873e-01 -1.628899276256561279e-01 -2.029234543442726135e-02 8.888603001832962036e-02 -2.543333219364285469e-03 2.217453867197036743e-01
-1.919865906238555908e-01 -1.001248136162757874e-01 1.833557337522506714e-01 -1.367569714784622192e-01 -8.079616725444793701e-02 3.197081387042999268e-01 2.021389603614807129e-01 -1.614223569631576538e-01 -5.820675194263458252e-02 4.343887418508529663e-02 4.424971342086791992e-02 -2.073958665132522583e-01 8.280314505100250244e-03 1.163885295391082764e-01 6.004591938108205795e-03 3.069384694099426270e-01 8.564049378037452698e-03 -1.992579316720366478e-03 -1.914368383586406708e-02 1.217065900564193726e-01 3.640117645263671875e-01 -3.824008405208587646e-01 2.058195471763610840e-01 4.448955878615379333e-02 1.757461950182914734e-02 1.682861745357513428e-01 -2.118481844663619995e-01 -6.291965488344430923e-03 2.131099067628383636e-02 2.910081148147583008e-01 -2.630235850811004639e-01 2.873482555150985718e-02
-1.310546994209289551e-01 -1.871977560222148895e-02 1.603652238845825195e-01 6.822241842746734619e-02 -6.631024181842803955e-02 4.947595763951539993e-03 1.460311561822891235e-01 -3.048372454941272736e-02 4.292466491460800171e-02 8.346407115459442139e-02 9.064235538244247437e-02 2.420300990343093872e-01 2.746905088424682617e-01 -1.049103662371635437e-01 -2.972361445426940918e-01 2.164149582386016846e-01 -1.282266974449157715e-01 2.414321899414062500e-01 9.055870585143566132e-03 1.360705792903900146e-01 2.947517633438110352e-01 -1.066106930375099182e-02 1.314118355512619019e-01 2.564238607883453369e-01 -9.866397827863693237e-02 4.594871401786804199e-02 -1.080526411533355713e-01 -4.800813496112823486e-01 -2.182027846574783325e-01 -1.482426673173904419e-01 -1.723846644163131714e-01 1.073799878358840942e-01
-1.477214973419904709e-02 -3.232373595237731934e-01 1.029553040862083435e-01 -3.098724484443664551e-01 -1.979965567588806152e-01 -9.024947881698608398e-02 1.209904104471206665e-01 7.451376318931579590e-02 1.910331249237060547e-01 -1.001451164484024048e-01 -1.709715873003005981e-01 1.517641097307205200e-01 -1.218481063842773438e-01 4.646733030676841736e-02 -2.553507089614868164e-01 -1.336622834205627441e-01 -6.094677746295928955e-02 4.554349463433027267e-03 -2.187609486281871796e-02 -1.295912414789199829e-01 9.444867074489593506e-02 -2.254035621881484985e-01 -2.054281383752822876e-01 3.861747682094573975e-01 1.950713433325290680e-02 1.248510405421257019e-01 -1.598640978336334229e-01 -3.302506357431411743e-02 5.819412320852279663e-02 -1.586312651634216309e-01 -2.789291143417358398e-01 3.181885778903961182e-01
-1.337739974260330200e-01 -2.417911542579531670e-03 2.213184386491775513e-01 -3.912813961505889893e-01 2.058072388172149658e-02 -7.492859382182359695e-03 2.632172703742980957e-01 -1.754452586174011230e-01 1.003785058856010437e-01 8.292426168918609619e-02 2.246016822755336761e-02 -1.552142854779958725e-02 -1.131221354007720947e-01 -4.179868474602699280e-02 -8.250819891691207886e-02 1.782892644405364990e-01 1.344091147184371948e-01 3.779042884707450867e-02 4.181700646877288818e-01 2.060457319021224976e-01 1.145615428686141968e-01 -5.893084779381752014e-02 1.076068356633186340e-02 -1.536764763295650482e-02 -2.416704595088958740e-01 2.326200902462005615e-01 -2.299165427684783936e-01 5.955362319946289062e-02 -2.040646821260452271e-01 -1.135049089789390564e-01 -8.811914175748825073e-02 3.516472280025482178e-01
7.266414165496826172e-02 -1.996612995862960815e-01 -3.377168625593185425e-02 -1.665431074798107147e-02 -1.122999005019664764e-02 2.074534595012664795e-01 -2.658922970294952393e-02 -1.655615121126174927e-01 1.158317551016807556e-01 -1.451918762177228928e-02 3.482546806335449219e-01 1.821165978908538818e-01 7.838325202465057373e-02 -2.019983828067779541e-01 -1.529381871223449707e-01 -5.874071642756462097e-02 -1.557519137859344482e-01 -1.944055110216140747e-01 1.188169494271278381e-01 3.604148626327514648e-01 -2.284168265759944916e-02 -2.412918359041213989e-01 -3.204853236675262451e-01 -6.925597041845321655e-02 1.905060932040214539e-02 2.255090773105621338e-01 -2.758875787258148193e-01 -2.353153228759765625e-01 7.327837496995925903e-02 -6.124485656619071960e-02 -1.933828741312026978e-01 -1.968547850847244263e-01
-1.768734753131866455e-01 -7.360085844993591309e-02 -2.392687089741230011e-02 -3.240164816379547119e-01 -5.319251678884029388e-03 1.045194864273071289e-01 -6.681402027606964111e-02 -1.431662142276763916e-01 2.493343353271484375e-01 -9.156625717878341675e-02 -5.854925513267517090e-02 2.081547528505325317e-01 9.007179737091064453e-02 -1.658089011907577515e-01 -2.313686758279800415e-01 3.375652059912681580e-02 -1.437091529369354248e-01 -9.138081967830657959e-02 -9.406726062297821045e-02 2.057594954967498779e-01 3.223193287849426270e-01 9.811556339263916016e-02 1.130658984184265137e-01 3.252904415130615234e-01 5.967634171247482300e-02 -3.899678587913513184e-02 -3.126141428947448730e-01 -5.910256877541542053e-02 -2.017938345670700073e-01 2.398445904254913330e-01 -2.049002498388290405e-01 2.353842407464981079e-01
-1.943933367729187012e-01 1.709842085838317871e-01 -1.652969568967819214e-01 5.650452338159084320e-03 2.680258154869079590e-01 -1.545555591583251953e-01 2.002660930156707764e-01 -2.240262180566787720e-01 -3.673735633492469788e-02 -1.338584274053573608e-01 -3.904885053634643555e-02 2.962751686573028564e-01 8.777849376201629639e-02 -2.701757848262786865e-01 -7.952091842889785767e-02 -2.976042963564395905e-02 2.687709406018257141e-02 -8.924189209938049316e-02 1.933839768171310425e-01 1.541180610656738281e-01 2.993445396423339844e-01 -3.788376152515411377e-01 -1.404878497123718262e-01 2.499097213149070740e-02 -1.164830625057220459e-01 2.205414324998855591e-01 9.022983908653259277e-02 -5.999555438756942749e-02 -1.462480868212878704e-03 4.798124730587005615e-02 -3.176771700382232666e-01 1.504222154617309570e-01
-7.537595182657241821e-02 -2.650938034057617188e-01 1.294250506907701492e-02 -1.139950007200241089e-01 7.145022600889205933e-02 7.989095896482467651e-02 3.265167176723480225e-01 2.431648783385753632e-02 1.981348916888237000e-02 -6.177781894803047180e-02 6.220792233943939209e-02 -7.958383113145828247e-02 2.107422351837158203e-01 1.255815774202346802e-01 -1.582505702972412109e-01 -3.780272603034973145e-02 4.522543400526046753e-02 2.820433378219604492e-01 3.542397618293762207e-01 2.304706573486328125e-01 1.809918880462646484e-01 -9.393595159053802490e-02 1.059838831424713135e-01 7.358980923891067505e-02 5.389359313994646072e-03 7.357637584209442139e-02 -4.228645265102386475e-01 -1.883197426795959473e-01 -2.685505449771881104e-01 2.634637057781219482e-01 -4.611383005976676941e-02 -9.651364386081695557e-02
4.858061298727989197e-02 -1.658112406730651855e-01 -6.362003833055496216e-02 -8.148474246263504028e-02 2.622042298316955566e-01 1.692347675561904907e-01 1.656479537487030029e-01 -1.011359542608261108e-01 5.493897199630737305e-02 -2.078390717506408691e-01 -1.266467124223709106e-01 2.216994315385818481e-01 1.273306459188461304e-01 6.073371320962905884e-02 -4.322330951690673828e-01 5.823507159948348999e-02 -2.558427155017852783e-01 -1.323344372212886810e-02 2.875815331935882568e-01 -9.495295584201812744e-02 2.321840822696685791e-01 -1.309162825345993042e-01 9.817395359277725220e-02 1.009131595492362976e-01 -6.147416308522224426e-03 5.618869885802268982e-02 -1.113468483090400696e-01 -3.281220793724060059e-01 2.399118095636367798e-01 -2.673148736357688904e-02 -2.702501118183135986e-01 9.585616178810596466e-03
-1.360007934272289276e-02 -2.248895727097988129e-02 -4.169072210788726807e-02 -8.873822167515754700e-03 -2.359273880720138550e-01 2.182731628417968750e-01 3.676307797431945801e-01 -8.553934097290039062e-02 1.497961133718490601e-01 1.229954287409782410e-01 1.560922265052795410e-01 1.551153212785720825e-01 2.580405175685882568e-01 -1.930646449327468872e-01 -3.571331202983856201e-01 3.211104571819305420e-01 -1.620398908853530884e-01 2.076587527990341187e-01 1.102023795247077942e-01 -1.359112709760665894e-01 8.088618516921997070e-02 -3.426116704940795898e-01 1.203593052923679352e-02 1.213991641998291016e-01 -4.885330051183700562e-02 -1.064300909638404846e-02 -4.972884897142648697e-03 -1.046199724078178406e-01 -7.786549627780914307e-02 -5.711212754249572754e-02 -5.970432609319686890e-02 2.569984495639801025e-01
-1.534316390752792358e-01 4.118650034070014954e-02 3.367105722427368164e-01 -1.612198352813720703e-01 -8.872964233160018921e-02 2.787510454654693604e-01 2.272794097661972046e-01 -1.621641367673873901e-01 1.104111969470977783e-01 1.640303805470466614e-02 -2.164788693189620972e-01 2.369362711906433105e-01 -1.268569529056549072e-01 -7.997062057256698608e-02 -5.409132689237594604e-02 2.498340047895908356e-02 -8.401390910148620605e-02 1.503597497940063477e-01 -8.271513879299163818e-02 -5.159320775419473648e-03 1.462300717830657959e-01 -1.188084334135055542e-01 -1.014259383082389832e-01 3.456249237060546875e-01 -1.211241334676742554e-01 1.862864792346954346e-01 -4.051280617713928223e-01 -2.543059885501861572e-01 1.707851439714431763e-01 8.950250223278999329e-03 -5.603402480483055115e-02 1.342756003141403198e-01
-1.277501285076141357e-01 6.190811470150947571e-02 -2.181289643049240112e-01 -4.716010093688964844e-01 6.074871495366096497e-02 2.376958355307579041e-02 1.415154337882995605e-01 4.478504881262779236e-02 4.436697065830230713e-02 4.093280062079429626e-02 -1.900348812341690063e-01 2.285356819629669189e-01 1.014523953199386597e-01 5.240912362933158875e-02 -1.588768362998962402e-01 7.415030896663665771e-02 -1.955540664494037628e-02 -8.067511022090911865e-02 7.959506660699844360e-02 2.695755660533905029e-01 1.219052523374557495e-01 -2.574262022972106934e-02 -3.837661445140838623e-01 6.164129823446273804e-02 -5.812716484069824219e-02 3.223569095134735107e-01 -1.327657103538513184e-01 2.343554496765136719e-01 -5.780282989144325256e-02 -1.376862525939941406e-01 -2.784674763679504395e-01 -1.249995082616806030e-01
-4.805504158139228821e-02 -8.406411856412887573e-02 8.591843768954277039e-03 -1.637703478336334229e-01 -5.557124316692352295e-02 2.009465545415878296e-01 7.713403552770614624e-02 -8.514244109392166138e-02 3.067744970321655273e-01 5.072043091058731079e-02 4.285563230514526367e-01 -8.491061627864837646e-03 -6.349155306816101074e-02 -7.682617753744125366e-02 -2.793341279029846191e-01 9.342560172080993652e-02 -1.523533910512924194e-01 1.462624501436948776e-02 2.554479539394378662e-01 3.570895493030548096e-01 -9.557346254587173462e-02 -1.783583015203475952e-01 2.444904856383800507e-02 3.480774536728858948e-02 -1.964387595653533936e-01 -2.307237125933170319e-02 -3.212611079216003418e-01 -2.077703922986984253e-01 -6.143702194094657898e-02 2.270639389753341675e-01 -1.695549488067626953e-01 3.782950341701507568e-02
-3.192425668239593506e-01 2.199636250734329224e-01 -7.918965071439743042e-02 -6.332030147314071655e-02 -3.084726929664611816e-01 -1.049676984548568726e-01 1.357469111680984497e-01 1.905485615134239197e-02 -1.474781632423400879e-01 -1.008134335279464722e-01 1.108195036649703979e-01 2.849525511264801025e-01 -1.100456565618515015e-01 4.866417124867439270e-02 -3.469939231872558594e-01 -2.020747214555740356e-01 -1.012656744569540024e-02 7.742735743522644043e-02 -3.913502022624015808e-02 2.528679370880126953e-01 2.406201958656311035e-01 -2.200769335031509399e-01 -2.002754509449005127e-01 2.288617640733718872e-01 -9.033437073230743408e-02 9.774656593799591064e-02 -1.855930536985397339e-01 -5.004618316888809204e-03 4.681468755006790161e-02 1.091430559754371643e-01 -2.131273299455642700e-01 1.767591238021850586e-01
-4.745537042617797852e-01 6.203744187951087952e-02 -5.389134585857391357e-02 -4.673889279365539551e-02 -8.551993221044540405e-02 -2.965012192726135254e-01 1.870985627174377441e-01 2.120621688663959503e-02 -5.373091436922550201e-03 -8.485544472932815552e-02 1.057005152106285095e-01 2.199767380952835083e-01 1.238472908735275269e-01 7.827318459749221802e-02 -3.815155327320098877e-01 -1.273610722273588181e-02 -8.239182829856872559e-02 3.235713765025138855e-02 2.024817913770675659e-01 1.120680868625640869e-01 1.091585755348205566e-01 -2.731899321079254150e-01 -1.608118265867233276e-01 1.281793564558029175e-01 -1.441016942262649536e-01 1.841270625591278076e-01 -1.037757396697998047e-01 1.853609532117843628e-01 1.041893437504768372e-01 1.441048532724380493e-01 -2.126508653163909912e-01 1.852998286485671997e-01
1.323246862739324570e-03 1.691181063652038574e-01 -2.218971103429794312e-01 -3.029061853885650635e-01 5.359782651066780090e-02 3.838466852903366089e-02 2.587390542030334473e-01 -1.858709566295146942e-02 -3.908912185579538345e-03 4.649491235613822937e-02 2.530212700366973877e-01 -1.402403973042964935e-02 1.430131942033767700e-01 1.515101790428161621e-01 -4.157675057649612427e-02 4.909295961260795593e-02 2.996693737804889679e-02 1.174212992191314697e-02 3.394315540790557861e-01 1.596414297819137573e-01 -1.247723679989576340e-02 -2.060619294643402100e-01 -3.038651049137115479e-01 4.034219384193420410e-01 -9.503357112407684326e-02 5.985469371080398560e-02 -7.886906154453754425e-03 -2.628161311149597168e-01 4.848130047321319580e-02 3.382579088211059570e-01 4.311599954962730408e-02 -7.083169370889663696e-02
-1.765338629484176636e-01 -6.753508746623992920e-02 1.078256368637084961e-01 -2.823734283447265625e-01 1.510186791419982910e-01 -2.057838439941406250e-01 5.055171251296997070e-02 -2.745117247104644775e-01 -5.861010402441024780e-02 -9.131620824337005615e-02 2.263041585683822632e-01 -1.086763069033622742e-01 9.595306217670440674e-02 -1.437805444002151489e-01 -1.270998567342758179e-01 2.677482068538665771e-01 -3.634610027074813843e-02 3.814993053674697876e-02 9.213763475418090820e-02 2.926189899444580078e-01 3.329342007637023926e-01 -2.077741622924804688e-01 -7.470400631427764893e-02 2.613303661346435547e-01 -1.584554761648178101e-01 2.481167949736118317e-02 1.719507277011871338e-01 -1.521165370941162109e-01 -1.363093256950378418e-01 -7.250060886144638062e-02 -2.944262921810150146e-01 1.535965800285339355e-01
-3.293448388576507568e-01 3.201802819967269897e-02 -1.496758013963699341e-01 -1.389414966106414795e-01 -2.502215802669525146e-01 -7.888482511043548584e-02 2.855041027069091797e-01 -3.757570683956146240e-02 1.823139786720275879e-01 -7.493897527456283569e-02 -1.042930968105792999e-02 3.009519577026367188e-01 2.113220244646072388e-01 6.475308537483215332e-02 -2.091585546731948853e-01 -1.183636561036109924e-01 -1.268584397621452808e-03 8.626053482294082642e-02 1.041426733136177063e-01 5.995712056756019592e-02 4.882701858878135681e-02 -2.007910311222076416e-01 1.168732792139053345e-01 -1.104366034269332886e-02 -1.618831902742385864e-01 3.095314837992191315e-02 -9.665733203291893005e-03 -1.969602704048156738e-01 1.316008740104734898e-03 -2.188744992017745972e-01 -4.520092606544494629e-01 2.534997463226318359e-01
-1.242828965187072754e-01 -4.453533291816711426e-01 2.776661813259124756e-01 -1.907059252262115479e-01 -8.022185415029525757e-02 1.088559404015541077e-01 1.076921001076698303e-01 -2.075030803680419922e-01 1.192123517394065857e-01 -4.080707207322120667e-02 1.665624678134918213e-01 2.753330953419208527e-02 -1.600715331733226776e-02 2.968026138842105865e-02 -1.708671897649765015e-01 2.933151721954345703e-01 1.841983944177627563e-01 -4.817259684205055237e-02 7.014514505863189697e-02 -1.276922225952148438e-01 2.832775115966796875e-01 -1.389972120523452759e-01 -3.691865503787994385e-02 1.185228526592254639e-01 6.748475879430770874e-02 2.672292590141296387e-01 -1.950664371252059937e-01 1.468941420316696167e-01 -2.589194104075431824e-02 5.204024538397789001e-02 -3.171368539333343506e-01 -1.645024567842483521e-01
-1.552893817424774170e-01 -9.428940713405609131e-02 1.719143390655517578e-01 -6.489522755146026611e-03 -1.107533499598503113e-01 7.163493335247039795e-02 1.199931353330612183e-01 -9.464026242494583130e-02 1.016038879752159119e-01 -1.829214990139007568e-01 -1.695456057786941528e-01 3.174111619591712952e-02 9.402713924646377563e-02 -1.576449275016784668e-01 -2.313565611839294434e-01 -9.482753276824951172e-02 -2.370889633893966675e-01 1.471169106662273407e-02 -9.279910475015640259e-02 -5.524192750453948975e-02 4.337674677371978760e-01 -1.822405010461807251e-01 2.829314954578876495e-02 6.112246960401535034e-02 -1.382448226213455200e-01 1.247937306761741638e-01 -2.025925219058990479e-01 -4.028589129447937012e-01 1.401260197162628174e-01 3.727374374866485596e-01 -1.572816967964172363e-01 -1.075802743434906006e-01
-6.043605878949165344e-02 -2.863050624728202820e-02 -3.755537793040275574e-02 5.416749045252799988e-02 -1.137888990342617035e-02 1.944867074489593506e-01 3.008398115634918213e-01 -3.597079589962959290e-02 1.785429418087005615e-01 -2.357753813266754150e-01 1.673020869493484497e-01 1.808606535196304321e-01 -2.631455287337303162e-02 5.043552815914154053e-02 -2.919684052467346191e-01 2.283464744687080383e-02 3.381165489554405212e-02 2.129584848880767822e-01 2.159437239170074463e-01 4.312077537178993225e-02 3.003283739089965820e-01 -9.885860234498977661e-02 -2.663591317832469940e-02 4.894143715500831604e-02 2.294506132602691650e-02 1.109832227230072021e-01 -5.739711523056030273e-01 -1.215106323361396790e-01 -1.585999131202697754e-01 -1.226294860243797302e-01 2.779880911111831665e-02 -1.678754240274429321e-01
-1.734702438116073608e-01 -1.454197615385055542e-01 1.358872354030609131e-01 2.425362765789031982e-01 1.342699229717254639e-01 1.801697071641683578e-03 1.550249904394149780e-01 -3.042460381984710693e-01 2.364666610956192017e-01 -6.858965009450912476e-02 -6.932149082422256470e-02 6.386276334524154663e-02 1.934769451618194580e-01 -2.477654367685317993e-01 -2.453622519969940186e-01 3.857872635126113892e-02 6.845594197511672974e-02 -9.311909973621368408e-02 2.418660372495651245e-01 3.227199893444776535e-03 3.349635377526283264e-02 -1.439087092876434326e-01 -1.615422219038009644e-01 2.650522887706756592e-01 -1.487238407135009766e-01 7.272096723318099976e-02 3.751790523529052734e-02 1.605330556631088257e-01 1.487420201301574707e-01 1.719133555889129639e-01 -4.588074684143066406e-01 -3.053518710657954216e-03
-1.719047576189041138e-01 -4.891933500766754150e-02 4.042812436819076538e-02 -4.194255173206329346e-01 1.357848662883043289e-02 1.067710593342781067e-01 9.769517183303833008e-02 -5.536074191331863403e-02 1.550857275724411011e-01 6.715217977762222290e-02 2.126945108175277710e-01 1.319478452205657959e-01 9.668292850255966187e-02 -1.406050920486450195e-01 -3.108361959457397461e-01 -6.035881116986274719e-02 -7.046343386173248291e-02 -1.150144860148429871e-01 -7.953879982233047485e-02 2.608014456927776337e-02 -2.477576285600662231e-01 -9.499883651733398438e-02 -5.650993436574935913e-02 2.102206796407699585e-01 -1.051506400108337402e-01 1.953422874212265015e-01 -2.473083287477493286e-01 -1.089409291744232178e-01 2.124797739088535309e-02 1.571656912565231323e-01 -3.161353170871734619e-01 -3.941904902458190918e-01
-1.218008846044540405e-01 -2.870170772075653076e-01 -1.301605552434921265e-01 2.535637840628623962e-02 -1.160395443439483643e-01 3.294562995433807373e-01 3.499535322189331055e-01 -1.379942744970321655e-01 -1.306229829788208008e-01 9.448457509279251099e-02 2.746686041355133057e-01 3.653293102979660034e-02 1.076591312885284424e-01 1.113225892186164856e-01 -2.234766818583011627e-02 3.244905918836593628e-02 1.372177749872207642e-01 6.657897029072046280e-04 9.011802822351455688e-02 2.217956781387329102e-01 7.409019768238067627e-02 -8.943546563386917114e-02 -3.995314612984657288e-02 2.246770858764648438e-01 -2.797389328479766846e-01 1.193803027272224426e-01 -2.649077773094177246e-01 -2.102581262588500977e-01 -1.970704793930053711e-01 2.432086169719696045e-01 -1.574398577213287354e-01 1.483552753925323486e-01
-2.777743637561798096e-01 2.869418822228908539e-02 -1.324499696493148804e-01 -1.233872994780540466e-01 1.113853529095649719e-01 -9.080902487039566040e-02 1.285426616668701172e-01 -3.401424884796142578e-01 -5.831428989768028259e-02 -8.052569627761840820e-02 -3.646056354045867920e-01 1.706549525260925293e-01 5.061109736561775208e-02 1.210408401675522327e-03 -1.252443343400955200e-01 1.987111568450927734e-01 3.203766420483589172e-02 -2.058178931474685669e-01 1.117523536086082458e-01 1.643145978450775146e-01 4.130133613944053650e-02 -2.664057612419128418e-01 -1.251925826072692871e-01 3.281149268150329590e-01 3.113944828510284424e-01 2.715772986412048340e-01 3.228561207652091980e-02 -1.864208467304706573e-02 -1.728374394588172436e-03 1.460493635386228561e-02 -2.348645776510238647e-01 -1.797070354223251343e-02
1.064977943897247314e-01 -5.515536293387413025e-02 2.164558023214340210e-01 -1.276071369647979736e-01 -9.479977935552597046e-02 1.467400491237640381e-01 -7.433381676673889160e-02 -6.591815501451492310e-02 -1.286171376705169678e-01 -1.780776977539062500e-01 -8.555760607123374939e-03 1.901266127824783325e-01 4.159533977508544922e-01 7.945976406335830688e-02 -2.712761163711547852e-01 1.348439753055572510e-01 -2.868189215660095215e-01 6.295072287321090698e-02 1.558223664760589600e-01 -4.863747581839561462e-02 3.565520048141479492e-01 -1.409453749656677246e-01 2.017008960247039795e-01 3.676671534776687622e-02 -1.645252853631973267e-01 1.870477646589279175e-01 -1.875285506248474121e-01 -2.239081114530563354e-01 -9.513000026345252991e-03 1.761996001005172729e-01 -2.014392167329788208e-01 7.438565045595169067e-02
-1.085592582821846008e-01 -3.711555898189544678e-02 -1.072801649570465088e-01 -1.815082281827926636e-01 -1.962648145854473114e-02 -1.890341937541961670e-02 2.291576117277145386e-01 -2.615797221660614014e-01 8.973719924688339233e-02 -1.229188889265060425e-01 -1.638780832290649414e-01 -1.316176056861877441e-01 3.937451243400573730e-01 -1.849062591791152954e-01 -1.080248206853866577e-01 8.712524920701980591e-02 4.661577567458152771e-02 3.921042680740356445e-01 2.720639705657958984e-01 -7.156772911548614502e-02 1.713187694549560547e-01 -2.318796217441558838e-01 3.104232996702194214e-02 -4.282162338495254517e-02 -1.352892369031906128e-01 4.177770614624023438e-01 1.097460463643074036e-01 -6.202212348580360413e-02 4.440983757376670837e-02 -1.086370795965194702e-01 -2.357149124145507812e-02 -2.897820621728897095e-02
-1.698334090178832412e-04 4.237798228859901428e-02 -4.956711083650588989e-02 -2.025069594383239746e-01 -7.850076258182525635e-02 9.984958916902542114e-02 1.138443425297737122e-01 3.722378984093666077e-02 -4.274259880185127258e-02 -4.860685765743255615e-02 1.989448964595794678e-01 2.479445040225982666e-01 9.676812216639518738e-03 -5.904776975512504578e-02 1.965350210666656494e-01 1.101040691137313843e-01 -2.691642940044403076e-01 -6.466754246503114700e-03 2.580641806125640869e-01 7.929364591836929321e-02 3.316452503204345703e-01 -1.359198540449142456e-01 -2.721723318099975586e-01 2.962110042572021484e-01 -2.203673720359802246e-01 2.148315012454986572e-01 -2.664675712585449219e-01 -2.567549943923950195e-01 2.780509591102600098e-01 1.085957959294319153e-01 -3.610055521130561829e-02 -8.352865278720855713e-02
-1.890017539262771606e-01 -3.207356482744216919e-02 3.144875168800354004e-02 -1.270752549171447754e-01 1.465599983930587769e-01 -7.498320192098617554e-02 3.349942862987518311e-01 -1.241827905178070068e-01 3.144070878624916077e-02 -2.422178387641906738e-01 -1.142425835132598877e-01 3.578498959541320801e-02 3.650725185871124268e-01 -1.294773072004318237e-01 -2.440366894006729126e-03 2.053434848785400391e-01 1.328765302896499634e-01 3.732602000236511230e-01 2.922364175319671631e-01 1.122604310512542725e-01 2.695794403553009033e-01 1.814288645982742310e-02 -4.897914454340934753e-02 1.560337841510772705e-01 1.582641750574111938e-01 2.404292374849319458e-01 -1.412415653467178345e-01 2.586203627288341522e-02 -1.721098572015762329e-01 5.116456374526023865e-02 1.607029698789119720e-02 1.856394708156585693e-01
-1.719107329845428467e-01 -4.701611101627349854e-01 1.543789654970169067e-01 -1.023591533303260803e-01 -1.249258890748023987e-01 9.636382013559341431e-02 6.305314600467681885e-02 -3.583828210830688477e-01 1.371480375528335571e-01 -8.090089261531829834e-02 4.831583704799413681e-03 7.683608680963516235e-02 2.065230607986450195e-01 -4.050395637750625610e-02 -2.558447122573852539e-01 2.598881125450134277e-01 2.639696300029754639e-01 -7.502401620149612427e-02 1.210667118430137634e-01 -1.215010508894920349e-01 1.055758222937583923e-01 -1.620844900608062744e-01 -1.316724121570587158e-01 2.450836449861526489e-01 -5.594281852245330811e-02 7.489009201526641846e-02 -6.729583442211151123e-02 9.023663401603698730e-02 3.238362073898315430e-02 1.150912046432495117e-01 -2.768958508968353271e-01 -1.314584165811538696e-01
1.715426892042160034e-01 -1.687596291303634644e-01 7.275142520666122437e-02 5.914819240570068359e-02 6.036632880568504333e-02 -9.185144677758216858e-03 -2.446392476558685303e-01 -1.882443726062774658e-01 -6.408361718058586121e-03 8.237541466951370239e-02 1.390463113784790039e-01 4.322427138686180115e-02 3.176967501640319824e-01 1.560105681419372559e-01 -3.658294975757598877e-01 2.046257816255092621e-02 -7.848149538040161133e-02 1.997260898351669312e-01 1.040483862161636353e-01 7.767682522535324097e-02 1.749951839447021484e-01 6.010601297020912170e-02 -3.008899092674255371e-01 3.544392883777618408e-01 -1.461233347654342651e-01 8.748286217451095581e-02 -1.173112988471984863e-01 8.275137096643447876e-02 -1.790640354156494141e-01 -1.100189983844757080e-01 -3.581055104732513428e-01 -1.068148389458656311e-01
-1.090361848473548889e-01 -2.915209531784057617e-01 3.541773930191993713e-02 -2.771626412868499756e-01 3.299238160252571106e-02 7.231350988149642944e-02 3.406377434730529785e-01 -9.827296249568462372e-03 -3.887571021914482117e-02 -4.955214913934469223e-03 -7.402271777391433716e-02 -2.270413339138031006e-01 -6.380277127027511597e-02 7.337096333503723145e-02 -1.221444606781005859e-01 3.574364259839057922e-02 -7.945351302623748779e-02 8.570644259452819824e-02 -8.714935183525085449e-02 2.293876856565475464e-01 8.988121151924133301e-02 -1.476079374551773071e-01 7.421922869980335236e-03 -1.246525626629590988e-02 -9.946207702159881592e-02 2.577023208141326904e-01 -4.079066514968872070e-01 1.196776181459426880e-01 -7.221961766481399536e-02 -2.799026966094970703e-01 -3.715904653072357178e-01 1.891743242740631104e-01
1.713902056217193604e-01 3.551118075847625732e-02 -6.139124557375907898e-02 -5.664102360606193542e-02 -8.710972964763641357e-02 1.949474662542343140e-01 -6.299436837434768677e-02 -1.581024825572967529e-01 -1.278680115938186646e-01 -8.725155144929885864e-02 1.649511754512786865e-01 1.711233109235763550e-01 -1.329565346240997314e-01 -1.412479877471923828e-01 1.650986671447753906e-01 1.492888852953910828e-02 -3.319379091262817383e-01 2.636612355709075928e-01 1.277008205652236938e-01 4.252364486455917358e-02 2.346812933683395386e-01 -1.810110956430435181e-01 -3.001295328140258789e-01 6.561597436666488647e-02 3.746738657355308533e-02 3.076420724391937256e-01 -2.864497005939483643e-01 -3.139683008193969727e-01 8.238524943590164185e-02 2.099821344017982483e-02 -2.093441635370254517e-01 1.857321858406066895e-01
-4.582586511969566345e-02 2.739347051829099655e-03 3.748848438262939453e-01 1.076020300388336182e-02 1.072711795568466187e-01 7.487489283084869385e-02 4.273569583892822266e-01 -6.301951408386230469e-02 -2.232319675385951996e-02 1.278650611639022827e-01 -1.522311270236968994e-01 6.623331457376480103e-02 -2.059711702167987823e-02 6.339188665151596069e-02 -2.343871891498565674e-01 1.028821989893913269e-01 -1.345000118017196655e-01 1.763667166233062744e-01 -9.712301194667816162e-02 7.607846707105636597e-02 1.556957662105560303e-01 1.090927282348275185e-03 -1.799582690000534058e-01 2.762450575828552246e-01 -1.123296692967414856e-01 2.436732351779937744e-01 -3.388698995113372803e-01 -2.826693356037139893e-01 9.253919124603271484e-02 -9.909226745367050171e-02 -1.146113201975822449e-01 2.086685597896575928e-01
-1.605964601039886475e-01 1.501534879207611084e-01 -2.426152229309082031e-01 -1.523138731718063354e-01 1.718480722047388554e-03 3.258553445339202881e-01 1.693405359983444214e-01 6.882962584495544434e-02 7.915771007537841797e-02 -1.435280889272689819e-01 1.600556224584579468e-01 1.049070060253143311e-01 3.940389305353164673e-02 -2.203689217567443848e-01 -1.911800950765609741e-01 -7.450316846370697021e-02 -3.252522647380828857e-01 2.578645050525665283e-01 1.660134047269821167e-01 7.426145020872354507e-03 3.070958852767944336e-01 1.016317978501319885e-01 -3.015108704566955566e-01 8.002157509326934814e-02 -1.379069536924362183e-01 2.367409467697143555e-01 -2.024765908718109131e-01 1.898355223238468170e-02 2.818576060235500336e-03 1.705833524465560913e-01 3.878131508827209473e-02 -1.594280302524566650e-01
-2.639601230621337891e-01 -3.192265629768371582e-01 2.117317467927932739e-01 -3.532784283161163330e-01 -2.499794363975524902e-01 2.089759521186351776e-02 2.000625580549240112e-01 -7.838241755962371826e-02 2.360265329480171204e-02 -8.927117288112640381e-02 -9.429516643285751343e-02 2.715941369533538818e-01 1.257266402244567871e-01 2.679695375263690948e-02 -2.268614619970321655e-01 -5.672302842140197754e-02 -3.589081391692161560e-02 -1.205696463584899902e-01 2.164954245090484619e-01 3.364869356155395508e-01 1.247777789831161499e-01 -2.108271270990371704e-01 -1.141069754958152771e-01 2.155713737010955811e-02 4.159229993820190430e-02 1.755621284246444702e-01 -9.963982552289962769e-02 1.372832953929901123e-01 -7.913390547037124634e-02 7.085715886205434799e-03 -1.977814435958862305e-01 1.764072775840759277e-01
2.563042799010872841e-03 -1.520186662673950195e-01 2.430039644241333008e-01 -1.127811968326568604e-01 -2.796985208988189697e-01 1.942006312310695648e-02 1.820206195116043091e-01 -2.368549406528472900e-01 9.648361057043075562e-02 -8.505738526582717896e-02 3.804032504558563232e-02 -1.953596472740173340e-01 1.270888000726699829e-02 -6.225158646702766418e-02 6.462355144321918488e-03 4.882439970970153809e-02 -6.731961667537689209e-02 2.520049810409545898e-01 -4.281199350953102112e-02 2.080366015434265137e-01 3.265726268291473389e-01 -3.734705746173858643e-01 -2.288261502981185913e-01 1.414601355791091919e-01 -9.894970059394836426e-02 -4.848043993115425110e-02 -2.569554150104522705e-01 -3.076517283916473389e-01 5.043631047010421753e-02 2.188890576362609863e-01 -3.790361061692237854e-02 1.352459639310836792e-01
-2.289854176342487335e-02 4.968377575278282166e-02 -2.779633700847625732e-01 -2.745905518531799316e-02 -1.549315750598907471e-01 8.066932857036590576e-02 1.126572638750076294e-01 -2.006175927817821503e-03 1.341473460197448730e-01 -1.530955582857131958e-01 3.899040818214416504e-01 -1.145785972476005554e-01 7.207012176513671875e-02 -1.772079914808273315e-01 -6.491325795650482178e-02 -5.190707743167877197e-02 -7.583610713481903076e-02 5.351025238633155823e-02 -1.062151491641998291e-01 1.839558780193328857e-01 9.631973505020141602e-02 -3.964048624038696289e-01 -1.991310566663742065e-01 2.311818897724151611e-01 -4.060805588960647583e-02 2.310514897108078003e-01 -3.072971403598785400e-01 4.000014811754226685e-02 -3.327529132366180420e-01 -3.548061475157737732e-03 -2.174479067325592041e-01 -5.793103948235511780e-02
-1.647873222827911377e-01 -1.210186630487442017e-01 2.171439081430435181e-01 -3.481311723589897156e-02 -1.320307049900293350e-02 3.425008654594421387e-01 4.842669069766998291e-01 1.121855601668357849e-01 1.023326516151428223e-01 -1.130484789609909058e-01 -2.082634903490543365e-02 2.653547823429107666e-01 -7.460264116525650024e-02 5.526078864932060242e-02 2.475920133292675018e-02 7.596142590045928955e-02 -2.734158933162689209e-02 3.957310691475868225e-02 -1.357856690883636475e-01 -2.409758605062961578e-02 1.837776750326156616e-01 -1.268251985311508179e-01 -1.008818671107292175e-01 1.336049586534500122e-01 2.977703884243965149e-02 3.256207704544067383e-01 -3.128235042095184326e-01 -1.657839864492416382e-01 1.546257287263870239e-01 -7.093927264213562012e-02 -2.516067326068878174e-01 1.114890277385711670e-01
-2.678613960742950439e-01 -1.090325340628623962e-01 -9.701661020517349243e-02 -8.123530447483062744e-02 3.930054954253137112e-04 9.830252081155776978e-02 2.239402234554290771e-01 -3.046228922903537750e-02 -7.167943567037582397e-02 -9.069438278675079346e-02 -5.374144390225410461e-02 8.863160014152526855e-02 -5.516761541366577148e-02 2.594017684459686279e-01 -4.997415840625762939e-01 5.974283441901206970e-02 1.324474513530731201e-01 1.224666717462241650e-03 1.583464145660400391e-01 1.622051298618316650e-01 1.887155622243881226e-01 1.404569447040557861e-01 -5.076212063431739807e-02 1.017939373850822449e-01 -4.541414976119995117e-02 5.949984490871429443e-02 -5.581877827644348145e-01 7.484290748834609985e-02 -4.257334396243095398e-03 6.622467935085296631e-02 -1.301572918891906738e-01 -1.026076078414916992e-01
-2.396995276212692261e-01 5.236732587218284607e-02 7.441635429859161377e-02 -1.664233952760696411e-01 5.649311002343893051e-03 2.971755713224411011e-02 2.539978921413421631e-01 1.953632384538650513e-01 -7.673005759716033936e-02 -2.452150881290435791e-01 -3.274645283818244934e-02 7.960896193981170654e-02 3.346124291419982910e-01 -2.169375866651535034e-01 -5.812902376055717468e-02 1.625552326440811157e-01 1.028750315308570862e-01 2.403061687946319580e-01 3.483417630195617676e-01 1.050988286733627319e-01 2.886183559894561768e-01 -2.100314944982528687e-01 -1.563608497381210327e-01 1.440660357475280762e-01 1.366442441940307617e-01 3.126358687877655029e-01 -5.021173134446144104e-02 1.635073572397232056e-01 -1.217268779873847961e-01 6.610845774412155151e-02 -4.789458587765693665e-02 -1.503690518438816071e-02
-2.172824293375015259e-01 9.431593865156173706e-02 2.419852651655673981e-02 -6.645563524216413498e-03 -1.509144157171249390e-01 9.687791764736175537e-02 1.338193863630294800e-01 -6.878644227981567383e-02 1.089752987027168274e-01 -1.311852186918258667e-01 1.426711082458496094e-01 2.533016502857208252e-01 1.718716174364089966e-01 -2.635682523250579834e-01 -2.983334064483642578e-01 -1.498794555664062500e-01 -2.384529709815979004e-01 1.744396090507507324e-01 2.907089591026306152e-01 1.171511262655258179e-01 1.707571595907211304e-01 2.265157848596572876e-01 -1.338463574647903442e-01 1.111974269151687622e-01 -1.598999369889497757e-03 3.620795011520385742e-01 -2.378020286560058594e-01 8.094383031129837036e-02 -1.072392389178276062e-01 2.273436933755874634e-01 -8.744247257709503174e-02 -5.547233670949935913e-02
-1.036278903484344482e-01 -6.313334684818983078e-03 -2.174511551856994629e-01 -1.069851219654083252e-01 -7.685854285955429077e-02 -3.564970195293426514e-01 -5.828988924622535706e-02 -1.564288586378097534e-01 -1.693576388061046600e-02 -9.254672564566135406e-03 -1.777257621288299561e-01 3.482777997851371765e-02 3.252978622913360596e-02 -1.132329553365707397e-01 -1.494929343461990356e-01 7.233735173940658569e-02 -7.603798061609268188e-02 3.664864301681518555e-01 -7.593844085931777954e-02 1.022945940494537354e-01 6.636903434991836548e-02 -1.395946145057678223e-01 -1.265418231487274170e-01 5.326716974377632141e-02 1.325567662715911865e-01 3.640513718128204346e-01 -3.383375108242034912e-01 -2.982225716114044189e-01 -3.029032424092292786e-02 1.927339434623718262e-01 -2.230523973703384399e-01 -2.336585968732833862e-01
9.319605678319931030e-02 2.355273663997650146e-01 -4.423876851797103882e-02 -1.931897699832916260e-01 -8.465216308832168579e-02 -2.011353522539138794e-02 1.195757836103439331e-01 6.468347273766994476e-03 -5.650549009442329407e-02 -9.702698141336441040e-02 1.872710585594177246e-01 1.609160006046295166e-01 -8.272150903940200806e-02 -1.479818075895309448e-01 1.271759122610092163e-01 2.314961329102516174e-02 -2.905384004116058350e-01 -7.615304738283157349e-02 2.137279212474822998e-01 7.344165444374084473e-02 3.261415660381317139e-01 -2.684315443038940430e-01 -8.744160830974578857e-02 4.035292863845825195e-01 -2.799269556999206543e-01 1.572144627571105957e-01 -2.966493666172027588e-01 -1.963075697422027588e-01 1.500301957130432129e-01 8.088535070419311523e-02 -8.221220970153808594e-02 -3.805616404861211777e-03
-2.012483477592468262e-01 5.131329223513603210e-02 -1.823324412107467651e-01 -5.820203572511672974e-02 -8.388168364763259888e-02 6.760697811841964722e-02 1.292533427476882935e-01 -4.399271681904792786e-02 1.670896559953689575e-01 7.293084263801574707e-02 3.978594243526458740e-01 1.867664605379104614e-02 1.545228064060211182e-01 -9.382782876491546631e-02 -4.357784092426300049e-01 9.333047270774841309e-02 -8.065956085920333862e-02 1.982509940862655640e-01 9.661493450403213501e-02 -1.623738855123519897e-01 2.085490226745605469e-01 -1.969709694385528564e-01 6.903375685214996338e-02 2.231599241495132446e-01 -1.531798690557479858e-01 -5.619935691356658936e-02 -2.584974467754364014e-02 -2.854056656360626221e-01 -3.090201020240783691e-01 -1.002841368317604065e-01 -1.363252252340316772e-01 1.247572824358940125e-01
-1.843140870332717896e-01 1.189943030476570129e-01 -7.992670871317386627e-03 -1.728560328483581543e-01 -7.872231304645538330e-02 1.667061746120452881e-01 2.205465734004974365e-01 8.042799681425094604e-02 -2.881820499897003174e-02 1.883641779422760010e-01 -1.226332932710647583e-01 -8.346718549728393555e-02 -1.667358577251434326e-01 -2.871723473072052002e-02 -2.896637320518493652e-01 2.166379839181900024e-01 7.390780746936798096e-02 3.145970702171325684e-01 2.246427237987518311e-01 9.050343185663223267e-02 2.684499919414520264e-01 -5.756549164652824402e-02 -7.653510570526123047e-02 -8.166789263486862183e-02 -1.523274462670087814e-03 2.992415241897106171e-02 -5.220197439193725586e-01 -4.355360567569732666e-02 6.388417631387710571e-02 8.406271785497665405e-02 -2.745027542114257812e-01 4.747517779469490051e-02
-3.707179129123687744e-01 -2.349741309881210327e-01 9.140898287296295166e-02 5.096565932035446167e-02 1.861765086650848389e-01 2.983562648296356201e-01 1.848167181015014648e-01 -1.198643967509269714e-01 4.313490539789199829e-02 3.958483412861824036e-02 -9.642145782709121704e-02 2.485505491495132446e-01 4.961527884006500244e-02 4.099923186004161835e-03 -1.742634624242782593e-01 1.985269412398338318e-02 -4.263153299689292908e-02 -4.088944196701049805e-02 1.643631458282470703e-01 -1.036441847681999207e-01 1.063546538352966309e-01 -2.885102294385433197e-02 -1.881358772516250610e-01 3.506579399108886719e-01 5.251665785908699036e-02 1.180595979094505310e-01 -2.513944208621978760e-01 -2.745527625083923340e-01 2.337896674871444702e-01 5.547007545828819275e-02 -1.433309316635131836e-01 2.667537927627563477e-01
-1.680943071842193604e-01 -2.234381884336471558e-01 8.657115697860717773e-02 -1.372793167829513550e-01 -1.973214186728000641e-02 3.650614619255065918e-02 2.727996110916137695e-01 -4.929498583078384399e-02 3.812550380825996399e-02 -1.571500897407531738e-01 5.347106605768203735e-02 1.507498174905776978e-01 2.145035415887832642e-01 1.127341669052839279e-02 -2.383187860250473022e-01 2.568225860595703125e-01 1.193534582853317261e-01 -1.176764890551567078e-01 3.554365038871765137e-02 -1.900819540023803711e-01 3.785553276538848877e-01 -2.505926787853240967e-02 2.116362936794757843e-02 1.687580198049545288e-01 4.148601368069648743e-02 2.242956161499023438e-01 -1.349484026432037354e-01 -4.594818353652954102e-01 -8.984775841236114502e-02 1.278464030474424362e-02 -1.909485310316085815e-01 1.785290986299514771e-01
-2.984890341758728027e-01 1.648168079555034637e-02 8.621867001056671143e-02 -1.998861087486147881e-03 -1.556176245212554932e-01 -2.345312088727951050e-01 2.129844725131988525e-01 -3.204612135887145996e-01 -4.402625560760498047e-02 -1.922128498554229736e-01 5.105133727192878723e-02 1.063812151551246643e-01 2.795876562595367432e-01 -1.467603296041488647e-01 -2.462636232376098633e-01 -4.478995874524116516e-02 -3.525365889072418213e-02 2.032182663679122925e-01 2.576534152030944824e-01 4.865268990397453308e-02 3.001987934112548828e-01 -1.803422346711158752e-02 2.413178235292434692e-01 2.871955744922161102e-02 -4.446611180901527405e-02 1.160470023751258850e-01 -3.483663201332092285e-01 -1.048221439123153687e-01 -1.248390376567840576e-01 -1.368146389722824097e-01 -1.332881450653076172e-01 -9.596347808837890625e-03
-6.616449356079101562e-02 7.255401927977800369e-03 -3.109181113541126251e-02 -1.741126738488674164e-02 -1.272087544202804565e-01 3.523415187373757362e-03 1.948311477899551392e-01 -3.083516955375671387e-01 -6.386715173721313477e-02 -1.056378111243247986e-01 -9.745344519615173340e-02 -2.119850069284439087e-01 9.567787498235702515e-02 1.480285376310348511e-01 -3.619652092456817627e-01 4.983524605631828308e-02 -1.162737831473350525e-01 2.047931402921676636e-01 1.864165216684341431e-01 -7.678338885307312012e-02 1.124524623155593872e-01 -2.234896458685398102e-02 -1.779436469078063965e-01 2.276490628719329834e-01 -4.331901296973228455e-02 -5.184010043740272522e-02 -4.616476893424987793e-01 2.647393615916371346e-03 -3.071706295013427734e-01 4.288436099886894226e-02 -8.393844217061996460e-02 3.116975426673889160e-01
-1.962502896785736084e-01 -1.442679464817047119e-01 2.192199826240539551e-01 1.564155891537666321e-02 3.120429813861846924e-02 9.292951226234436035e-02 4.743423759937286377e-01 -1.878559589385986328e-01 -2.374174296855926514e-01 -4.579286277294158936e-02 -1.623166203498840332e-01 2.232153266668319702e-01 9.144321084022521973e-03 6.562801450490951538e-02 -2.072044909000396729e-01 4.778403416275978088e-02 5.874640494585037231e-02 1.501523703336715698e-01 -1.235837563872337341e-01 9.957781434059143066e-02 1.515938937664031982e-01 -4.426479339599609375e-03 -1.782399117946624756e-01 3.077928125858306885e-01 -2.357901334762573242e-01 1.063416600227355957e-01 -2.156837284564971924e-01 -3.039443492889404297e-01 1.239180788397789001e-01 -1.098786368966102600e-01 -5.642849579453468323e-02 3.338982537388801575e-02
-9.410226345062255859e-02 -4.013640806078910828e-02 1.747640222311019897e-02 -2.574971318244934082e-01 7.324289530515670776e-02 -5.829149857163429260e-02 1.640965044498443604e-02 -2.082652747631072998e-01 -9.417427331209182739e-02 8.190564066171646118e-02 1.919214427471160889e-01 2.075768113136291504e-01 -1.382582820951938629e-02 -1.477844119071960449e-01 -2.291161715984344482e-01 -1.071180254220962524e-01 4.252820834517478943e-02 1.023204475641250610e-01 -1.243128105998039246e-01 2.651086747646331787e-01 4.731170237064361572e-01 -1.253433525562286377e-01 -6.880014389753341675e-02 9.308350086212158203e-02 -1.789661496877670288e-01 7.449384778738021851e-02 7.577128708362579346e-02 -3.006964921951293945e-01 2.643566131591796875e-01 -4.929751902818679810e-02 -3.363410234451293945e-01 1.373954862356185913e-01
-3.601021766662597656e-01 -1.246101036667823792e-01 -5.781050771474838257e-02 -1.497477442026138306e-01 -1.644512712955474854e-01 3.032599017024040222e-02 1.936445236206054688e-01 1.856683492660522461e-01 -1.277973353862762451e-01 -2.546586692333221436e-01 -1.365922987461090088e-01 2.219989299774169922e-01 2.144802510738372803e-01 -3.201825320720672607e-01 -1.718041449785232544e-01 -8.614179491996765137e-02 -3.380550770089030266e-03 9.292500093579292297e-03 2.740023843944072723e-02 2.795423865318298340e-01 1.579064875841140747e-01 -3.146861791610717773e-01 -5.899567902088165283e-02 1.095766276121139526e-01 -4.877763800323009491e-03 3.833716362714767456e-02 1.942972093820571899e-02 3.150247782468795776e-02 -4.277035966515541077e-02 1.049637328833341599e-02 -3.968528509140014648e-01 1.173913925886154175e-01
-6.197315827012062073e-02 -1.737416535615921021e-02 1.949076652526855469e-01 -2.356235235929489136e-01 -8.047433197498321533e-02 3.064047358930110931e-02 2.370111048221588135e-01 -7.956250756978988647e-02 1.132334545254707336e-01 1.408871845342218876e-03 -2.515804171562194824e-01 3.377558588981628418e-01 -2.990337274968624115e-02 3.287098184227943420e-02 -1.802008301019668579e-01 2.342227846384048462e-01 -1.305013000965118408e-01 1.814425885677337646e-01 1.223720982670783997e-01 4.517518877983093262e-01 2.814898192882537842e-01 5.622585117816925049e-02 -4.235653206706047058e-02 1.197549477219581604e-01 -3.880295529961585999e-02 -6.140416115522384644e-02 -6.862954050302505493e-02 4.306845366954803467e-02 7.709148526191711426e-02 -3.119028806686401367e-01 -9.479743987321853638e-02 2.476568222045898438e-01
-9.368130564689636230e-02 -1.440458595752716064e-01 9.983753412961959839e-02 -3.513390421867370605e-01 -1.190163046121597290e-01 1.179633066058158875e-01 5.744712427258491516e-02 -2.772377431392669678e-02 -8.492213487625122070e-02 -8.713036030530929565e-02 -3.586468286812305450e-03 -1.027904897928237915e-01 -1.196309626102447510e-01 1.675937473773956299e-01 -4.174210131168365479e-01 1.379941850900650024e-01 4.640446603298187256e-02 2.423703819513320923e-01 1.295596957206726074e-01 2.286311388015747070e-01 -1.640973798930644989e-02 -1.163013279438018799e-03 -3.313951492309570312e-01 3.376221060752868652e-01 -2.838940024375915527e-01 -1.316929459571838379e-01 -2.515532970428466797e-01 -2.768567018210887909e-02 -3.526411950588226318e-02 -1.406563967466354370e-01 1.902851834893226624e-02 -8.027396351099014282e-02
-9.465499967336654663e-02 1.002806425094604492e-01 9.267435409128665924e-03 -3.041549623012542725e-01 7.304481696337461472e-03 3.966221809387207031e-01 -7.786746323108673096e-02 1.312766969203948975e-02 2.317991554737091064e-01 -1.331182122230529785e-01 1.411180049180984497e-01 1.665020585060119629e-01 -5.481379479169845581e-02 -2.218113690614700317e-01 -2.057705968618392944e-01 3.497356921434402466e-02 -1.826026737689971924e-01 -2.074238508939743042e-01 6.612838059663772583e-02 -1.599557884037494659e-02 6.410717219114303589e-02 -7.031977921724319458e-02 -2.772858440876007080e-01 2.889658510684967041e-01 -2.706317007541656494e-01 2.401364594697952271e-01 -2.126824557781219482e-01 -7.349877804517745972e-02 -4.381107911467552185e-02 8.940739929676055908e-02 -1.370395906269550323e-02 -2.604758143424987793e-01
-1.277956515550613403e-01 -1.006183326244354248e-01 4.410783201456069946e-02 9.418662637472152710e-02 -1.771712005138397217e-01 4.981736466288566589e-02 6.815917789936065674e-02 1.244527623057365417e-01 -2.743316441774368286e-02 -1.477353572845458984e-01 1.506773475557565689e-02 1.480787545442581177e-01 4.235825836658477783e-01 -2.120150923728942871e-01 -4.927197694778442383e-01 4.692794755101203918e-02 7.620934396982192993e-02 1.916918531060218811e-02 2.633071839809417725e-01 1.394493728876113892e-01 8.325970917940139771e-02 -1.050386950373649597e-01 -8.527782559394836426e-02 1.713170260190963745e-01 -1.259759813547134399e-01 3.573597669601440430e-01 -2.685456871986389160e-01 7.051152735948562622e-02 -7.304569240659475327e-03 8.330405503511428833e-02 -1.022854521870613098e-01 8.356197178363800049e-02
-2.972308397293090820e-01 -5.947674810886383057e-02 -1.857864111661911011e-01 -2.733491659164428711e-01 -3.818640857934951782e-02 1.394789218902587891e-01 2.409720122814178467e-01 -1.623910851776599884e-02 -2.133858799934387207e-01 9.544356167316436768e-02 1.648059487342834473e-02 -1.200952008366584778e-01 -1.477066725492477417e-01 -1.801608055830001831e-01 -2.497947067022323608e-01 2.966630160808563232e-01 2.561415433883666992e-01 1.532974094152450562e-01 1.213918998837471008e-01 2.641189657151699066e-02 7.949068397283554077e-02 -2.189085036516189575e-01 -1.530094305053353310e-03 -2.230149954557418823e-01 -1.104424893856048584e-01 3.927839919924736023e-02 -3.775565624237060547e-01 -2.384337410330772400e-02 1.407372951507568359e-01 1.052528768777847290e-01 -2.199229001998901367e-01 3.143906965851783752e-02
-9.863863885402679443e-02 2.555070258677005768e-02 -3.868054598569869995e-02 7.161027938127517700e-02 -1.797730922698974609e-01 1.428801715373992920e-01 2.266560792922973633e-01 -2.006134241819381714e-01 2.227690815925598145e-01 -2.300188988447189331e-01 2.126224339008331299e-01 6.097661331295967102e-03 -2.204403979703783989e-03 -6.782788783311843872e-02 -3.440529704093933105e-01 1.019538342952728271e-01 1.213332414627075195e-01 1.333539634943008423e-01 -4.071375005878508091e-04 2.241967469453811646e-01 2.204886674880981445e-01 8.558390289545059204e-02 -8.507731556892395020e-02 -3.605431318283081055e-02 9.415233880281448364e-02 -8.368826471269130707e-03 -5.210706591606140137e-01 -2.906170785427093506e-01 1.088200658559799194e-01 -1.083867065608501434e-02 -1.669561117887496948e-01 7.416402548551559448e-02
-2.460605651140213013e-01 -1.675754487514495850e-01 3.063844740390777588e-01 1.073977649211883545e-01 2.219743877649307251e-01 2.290673702955245972e-01 3.637191355228424072e-01 1.171807199716567993e-01 1.248019859194755554e-01 5.203068256378173828e-02 -8.831376582384109497e-02 1.932919174432754517e-01 8.130068331956863403e-02 9.956100583076477051e-02 -9.940059483051300049e-02 6.271469756029546261e-04 -2.152130752801895142e-02 3.879903629422187805e-02 6.533445417881011963e-02 -1.689249649643898010e-02 8.927674591541290283e-02 -9.275437891483306885e-02 -2.473497390747070312e-01 1.997215300798416138e-01 -4.190234839916229248e-01 6.916262209415435791e-02 -2.537224590778350830e-01 -1.597238779067993164e-01 4.675969108939170837e-02 -1.282411515712738037e-01 -1.427015960216522217e-01 1.869196593761444092e-01
-8.671084791421890259e-02 -8.233850449323654175e-02 -3.439645171165466309e-01 -2.249815613031387329e-01 -2.040740996599197388e-01 -3.961475193500518799e-02 2.877546548843383789e-01 -1.309822201728820801e-01 8.980922400951385498e-02 2.888349257409572601e-02 -4.779362678527832031e-02 2.699037790298461914e-01 2.526369094848632812e-01 -1.767902374267578125e-01 -1.905000358819961548e-01 -4.508039727807044983e-02 2.183111310005187988e-01 1.525390148162841797e-01 1.391865015029907227e-01 9.620922803878784180e-02 2.653255313634872437e-02 -5.575619637966156006e-02 -3.441539034247398376e-02 9.365975111722946167e-02 -2.714171409606933594e-01 3.334368169307708740e-01 -1.573016196489334106e-01 1.020276769995689392e-01 -5.513574928045272827e-03 -2.538693249225616455e-01 -2.132035791873931885e-01 1.135823577642440796e-01
-3.285278081893920898e-01 -1.907826513051986694e-01 1.710366271436214447e-02 9.820140898227691650e-03 -1.997738629579544067e-01 2.363025099039077759e-01 2.481846958398818970e-01 -2.285994142293930054e-01 5.969241261482238770e-03 5.802270025014877319e-03 6.156698986887931824e-02 1.617306172847747803e-01 1.874687075614929199e-01 -9.900897741317749023e-02 -3.831728100776672363e-01 3.573943674564361572e-02 -4.102477431297302246e-02 8.643669076263904572e-03 2.099257893860340118e-03 -2.983314357697963715e-02 1.628146171569824219e-01 -1.967182159423828125e-01 1.015781834721565247e-01 1.360255777835845947e-01 7.485788315534591675e-02 -7.718043029308319092e-02 -4.139326810836791992e-01 -3.334450423717498779e-01 -3.437548875808715820e-02 1.708384752273559570e-01 -3.851410746574401855e-02 -9.698598878458142281e-04
-1.101687923073768616e-01 -5.436112731695175171e-02 6.752099841833114624e-03 -3.862668573856353760e-01 6.105367839336395264e-02 -9.473483078181743622e-03 2.137057036161422729e-01 -1.961490064859390259e-01 -2.791531570255756378e-02 -1.146461740136146545e-01 1.896291822195053101e-01 1.232561171054840088e-01 4.983549565076828003e-02 -2.653806209564208984e-01 -7.045318931341171265e-02 8.923995494842529297e-02 1.377936899662017822e-01 1.704152226448059082e-01 -4.839869216084480286e-03 1.228281110525131226e-01 2.110446691513061523e-01 7.036215160042047501e-03 -3.255591541528701782e-02 1.269521713256835938e-01 -2.059892192482948303e-02 -2.912189997732639313e-02 6.123202666640281677e-02 -2.295813262462615967e-01 2.569708228111267090e-01 -2.022592350840568542e-02 -5.875202417373657227e-01 -5.028849840164184570e-02
-5.018343329429626465e-01 1.958884894847869873e-01 1.019645407795906067e-01 -3.043892681598663330e-01 -7.061286270618438721e-02 1.835181564092636108e-01 1.100875213742256165e-01 -3.045251667499542236e-01 -3.392497822642326355e-02 -1.018692180514335632e-01 5.804695561528205872e-02 1.481180936098098755e-01 6.826277822256088257e-02 -2.334024198353290558e-02 -1.787628233432769775e-01 -1.289698928594589233e-01 -8.138059079647064209e-02 4.798963665962219238e-02 8.358747512102127075e-02 4.846220836043357849e-02 1.856505721807479858e-01 -2.788736224174499512e-01 -2.147144824266433716e-01 -1.074493899941444397e-01 -1.000738814473152161e-01 1.136543154716491699e-01 9.598480165004730225e-02 -2.989253401756286621e-02 4.099116474390029907e-02 -1.518798619508743286e-01 -3.558859825134277344e-01 1.727096503600478172e-03
-3.935557603836059570e-01 2.569499611854553223e-01 -8.724182099103927612e-02 -5.927261337637901306e-02 1.733517795801162720e-01 2.742098644375801086e-02 1.451301723718643188e-01 -2.008722126483917236e-01 -1.483980268239974976e-01 7.334166020154953003e-02 -9.337744675576686859e-03 -1.972592771053314209e-01 1.739514619112014771e-01 3.308687731623649597e-02 -2.649262249469757080e-01 -4.964121431112289429e-02 -2.108159661293029785e-01 -6.184304878115653992e-02 2.672388851642608643e-01 6.829484552145004272e-02 7.009836286306381226e-02 -8.863914757966995239e-02 -2.284645885229110718e-01 4.300006851553916931e-02 1.206942498683929443e-01 3.651291131973266602e-01 -4.108615685254335403e-03 -4.545306041836738586e-02 1.040564311551861465e-04 -2.317924052476882935e-02 -3.514628410339355469e-01 2.003761231899261475e-01
-4.507915675640106201e-01 -8.778487145900726318e-02 -8.507530391216278076e-02 -3.224256336688995361e-01 -4.398722201585769653e-02 -3.139873445034027100e-01 8.409502357244491577e-02 6.129093468189239502e-02 6.445337086915969849e-02 -2.740857005119323730e-02 2.116696685552597046e-01 3.614806756377220154e-02 2.737007141113281250e-01 -3.588448464870452881e-02 -2.061474025249481201e-01 4.761067405343055725e-02 -7.496235519647598267e-02 -1.872964948415756226e-02 -3.220925852656364441e-02 1.335412263870239258e-01 1.812360584735870361e-01 -1.621733307838439941e-01 -1.192687898874282837e-01 -5.726591870188713074e-02 -2.118463665246963501e-01 1.434629857540130615e-01 -1.246094852685928345e-01 9.575059264898300171e-02 2.071371078491210938e-01 1.092677712440490723e-01 -2.578134834766387939e-01 2.856437563896179199e-01
-2.168231755495071411e-01 -8.420240879058837891e-02 -1.513235718011856079e-01 -1.092000901699066162e-01 1.519930083304643631e-03 4.088884294033050537e-01 -6.240697111934423447e-04 -2.107409983873367310e-01 1.375520415604114532e-02 8.321495843119919300e-04 9.223183989524841309e-02 1.741213947534561157e-01 3.871274366974830627e-02 -2.333792746067047119e-01 -2.560060024261474609e-01 -1.268362998962402344e-02 -1.275842934846878052e-01 3.471564352512359619e-01 1.326194107532501221e-01 -1.751134917140007019e-02 3.044463396072387695e-01 9.910126775503158569e-02 -2.248169332742691040e-01 1.085649058222770691e-01 -2.078491263091564178e-02 3.293072879314422607e-01 -2.280373573303222656e-01 1.018883138895034790e-01 -1.821583881974220276e-02 1.296107023954391479e-01 1.273423433303833008e-01 -1.210733577609062195e-01
7.795458287000656128e-02 4.092745482921600342e-02 2.115880697965621948e-01 -8.430194109678268433e-02 -2.147424966096878052e-02 1.221589669585227966e-01 3.788777291774749756e-01 -1.536329090595245361e-01 -3.219432234764099121e-01 9.641580283641815186e-02 5.475964397192001343e-02 1.296204328536987305e-01 7.040903903543949127e-03 1.865905523300170898e-01 -1.222651079297065735e-01 9.379222244024276733e-02 1.649402081966400146e-01 8.929802477359771729e-02 8.556731790304183960e-02 1.646948009729385376e-01 1.561253815889358521e-01 -5.346117168664932251e-02 -9.637534618377685547e-02 3.047787845134735107e-01 -3.207539394497871399e-02 2.383284270763397217e-01 -3.484427332878112793e-01 -2.570582628250122070e-01 2.994391918182373047e-01 -1.106573194265365601e-01 -1.418637931346893311e-01 -9.469917044043540955e-03
1.112390235066413879e-01 6.898337602615356445e-02 -6.135688349604606628e-02 -1.157710477709770203e-01 -3.206202387809753418e-01 3.662242889404296875e-01 3.103868067264556885e-01 1.697058975696563721e-01 1.692333221435546875e-01 2.755268476903438568e-02 -8.417481556534767151e-03 -1.650607734918594360e-01 -1.126742139458656311e-01 2.068273127079010010e-01 -7.517781108617782593e-02 1.894189119338989258e-01 6.776052713394165039e-02 5.898523330688476562e-02 5.050379037857055664e-02 1.080163717269897461e-01 1.291607171297073364e-01 -2.313788384199142456e-01 -9.949130564928054810e-02 1.821022778749465942e-01 -2.005960196256637573e-01 1.097032800316810608e-01 -1.572306901216506958e-01 -1.856050342321395874e-01 1.455368753522634506e-02 -1.394951045513153076e-01 -4.158820211887359619e-01 1.014025807380676270e-01
-9.424849599599838257e-02 -1.027864441275596619e-01 -1.015424653887748718e-01 -3.794305920600891113e-01 -8.226191997528076172e-02 1.532869786024093628e-01 7.474355399608612061e-02 5.737316608428955078e-02 3.053422085940837860e-02 -1.502895634621381760e-02 6.839474197477102280e-03 1.998278498649597168e-01 3.602420687675476074e-01 5.228348821401596069e-02 -1.275752931833267212e-01 1.152571365237236023e-01 1.590478047728538513e-02 -8.835068345069885254e-02 -1.318905204534530640e-01 2.275831699371337891e-01 -1.814037561416625977e-01 -9.831904619932174683e-02 -2.609672844409942627e-01 1.793190091848373413e-01 1.554310619831085205e-01 3.412773609161376953e-01 -2.415194362401962280e-01 -1.732953190803527832e-01 9.463934600353240967e-02 2.124662101268768311e-01 -1.549193263053894043e-01 -2.382354140281677246e-01
-1.950447708368301392e-01 5.503419041633605957e-02 -1.980952471494674683e-01 -3.092299997806549072e-01 2.398886829614639282e-01 5.778298154473304749e-02 1.109943464398384094e-01 -2.834686934947967529e-01 -1.416040025651454926e-02 5.651664733886718750e-02 -8.505164086818695068e-02 2.986710071563720703e-01 3.318267464637756348e-01 -2.198383025825023651e-02 -2.016621977090835571e-01 5.898160114884376526e-02 9.350382536649703979e-02 -1.912678331136703491e-01 1.702050417661666870e-01 7.067740708589553833e-02 -9.230872243642807007e-02 -2.851039171218872070e-02 -7.174061238765716553e-02 -1.858227513730525970e-02 2.329842448234558105e-01 2.366615533828735352e-01 -1.142494678497314453e-01 7.354666292667388916e-02 -3.914556279778480530e-02 1.013543158769607544e-01 -3.884855210781097412e-01 -1.741752922534942627e-01
1.813125051558017731e-02 6.621976941823959351e-02 -2.225843220949172974e-01 5.390760954469442368e-03 -1.047255471348762512e-02 -1.709649115800857544e-01 -1.560451537370681763e-01 -1.225373595952987671e-01 1.224761456251144409e-02 1.285802572965621948e-01 6.394919753074645996e-02 3.204255700111389160e-01 1.050313040614128113e-01 -1.093709468841552734e-01 -5.097768306732177734e-01 1.391949877142906189e-02 1.734915077686309814e-01 -1.119773909449577332e-01 1.352391541004180908e-01 1.606371551752090454e-01 1.534381955862045288e-01 8.420345373451709747e-03 -1.102189272642135620e-01 3.494620323181152344e-01 3.352007642388343811e-02 2.024182677268981934e-01 -2.901102602481842041e-01 6.953113712370395660e-03 9.953334927558898926e-02 4.781445488333702087e-02 -2.751923799514770508e-01 -1.079506278038024902e-01
-1.132109761238098145e-01 -1.979387998580932617e-01 -8.623859286308288574e-02 -4.053101837635040283e-01 8.108840137720108032e-02 1.051833629608154297e-01 6.965316087007522583e-02 4.447978734970092773e-02 6.285846233367919922e-02 -7.363889366388320923e-02 6.341629475355148315e-02 -3.106174804270267487e-02 -1.646195948123931885e-01 -1.901933401823043823e-01 -1.716863662004470825e-01 2.561184465885162354e-01 3.303184509277343750e-01 3.414311110973358154e-01 1.810157895088195801e-01 2.861895263195037842e-01 1.590278893709182739e-01 -8.321432396769523621e-03 -3.450206518173217773e-01 -4.334553703665733337e-02 -1.443736553192138672e-01 8.142009377479553223e-02 -1.213214322924613953e-01 -1.031974181532859802e-01 -8.117367327213287354e-02 1.259125173091888428e-01 -9.121745824813842773e-03 1.308176517486572266e-01
-2.060004919767379761e-01 -1.784029603004455566e-01 2.652330398559570312e-01 -1.280036568641662598e-01 -1.554061174392700195e-01 -1.000632718205451965e-02 1.336492449045181274e-01 -1.500490456819534302e-01 -6.335094571113586426e-02 -1.088594570755958557e-01 -7.424700260162353516e-02 2.531791031360626221e-01 1.916275620460510254e-01 9.404790401458740234e-02 -2.864561378955841064e-01 3.336379528045654297e-01 -8.870006352663040161e-02 5.710696056485176086e-02 2.389636076986789703e-02 -1.445775479078292847e-01 3.526350557804107666e-01 -1.097157150506973267e-01 3.006861731410026550e-02 9.498649090528488159e-02 -1.400871574878692627e-01 1.997451484203338623e-01 -8.414606750011444092e-02 -3.378356099128723145e-01 -9.148403257131576538e-02 -1.880940496921539307e-01 -2.060451656579971313e-01 6.406001746654510498e-02
3.558284044265747070e-02 -9.213492274284362793e-02 1.713389605283737183e-01 -1.745338439941406250e-01 -1.559798121452331543e-01 9.276015311479568481e-02 2.239295840263366699e-02 3.827825887128710747e-03 -1.107489597052335739e-02 -1.518354862928390503e-01 1.827766150236129761e-01 1.487166136503219604e-01 -1.292868144810199738e-02 -2.555892765522003174e-01 -5.462924391031265259e-02 1.936747431755065918e-01 -3.788717687129974365e-01 -8.995710313320159912e-02 1.768144965171813965e-01 -5.324337631464004517e-02 4.270994365215301514e-01 -1.332573294639587402e-01 -1.405887007713317871e-01 2.794154286384582520e-01 -1.589729450643062592e-03 2.467520236968994141e-01 -6.068715080618858337e-02 -2.290461957454681396e-01 1.799660921096801758e-01 2.792031168937683105e-01 -1.412913016974925995e-02 3.111019358038902283e-02
4.856191948056221008e-02 8.268036693334579468e-02 -1.297463476657867432e-01 -1.893613785505294800e-01 -1.825689524412155151e-01 -7.001872360706329346e-02 1.452019363641738892e-01 -1.541550904512405396e-01 -1.051164939999580383e-01 -7.314471900463104248e-02 -1.528766900300979614e-01 1.708639711141586304e-01 3.072279319167137146e-02 7.945880293846130371e-02 -2.969982922077178955e-01 3.305018320679664612e-02 2.575633525848388672e-01 -9.693676233291625977e-02 -1.609523966908454895e-02 3.279702067375183105e-01 5.632798001170158386e-02 -2.032944858074188232e-01 -1.883334368467330933e-01 1.212769299745559692e-01 -2.591470181941986084e-01 2.466219663619995117e-01 -3.468886017799377441e-01 1.667648106813430786e-01 4.747411608695983887e-02 -5.969750508666038513e-02 -3.529366254806518555e-01 6.904684752225875854e-02
-1.192207559943199158e-01 -2.608698010444641113e-01 1.174858398735523224e-02 9.667699225246906281e-03 -1.669012010097503662e-03 8.186683803796768188e-02 1.525275260210037231e-01 -1.762649714946746826e-01 1.406865715980529785e-01 -1.332361996173858643e-02 8.172611892223358154e-02 4.727151244878768921e-02 2.026362568140029907e-01 -1.708218008279800415e-01 2.820780314505100250e-02 3.032875657081604004e-01 9.900560975074768066e-02 -2.085743285715579987e-02 -4.658273234963417053e-02 1.073220819234848022e-01 1.451488733291625977e-01 -4.109697937965393066e-01 -1.906635463237762451e-01 1.450331956148147583e-01 2.740058302879333496e-01 5.131369829177856445e-02 1.533439569175243378e-02 4.255728423595428467e-02 1.538593620061874390e-01 1.091289371252059937e-01 -4.952726662158966064e-01 -1.806828081607818604e-01
2.272959612309932709e-02 -3.561681136488914490e-02 8.810452371835708618e-02 -1.975898891687393188e-01 4.501345008611679077e-02 2.426997870206832886e-01 2.820745110511779785e-01 4.276196658611297607e-02 2.254902720451354980e-01 1.588867753744125366e-01 -1.448671817779541016e-01 5.674867331981658936e-02 -1.598129272460937500e-01 5.705196782946586609e-02 -1.610001921653747559e-01 4.859760776162147522e-02 -1.077852956950664520e-02 1.695167422294616699e-01 -1.494459360837936401e-01 7.785352319478988647e-02 2.374750375747680664e-01 -2.093671560287475586e-01 -5.022249370813369751e-02 3.595655560493469238e-01 -2.315735369920730591e-01 1.129828169941902161e-01 -3.973408341407775879e-01 -2.091221958398818970e-01 2.413492947816848755e-01 -1.896003447473049164e-02 -1.028373688459396362e-01 1.588619351387023926e-01
-1.243141815066337585e-01 -3.111469149589538574e-01 4.372423514723777771e-02 1.710757613182067871e-02 1.828472013585269451e-04 1.742272824048995972e-01 3.288237452507019043e-01 -1.573167741298675537e-01 -1.063748002052307129e-01 -2.295599691569805145e-02 2.303878031671047211e-02 7.893852889537811279e-02 3.615449070930480957e-01 7.682101801037788391e-03 -1.449905335903167725e-01 -9.254046715795993805e-03 2.259593158960342407e-01 1.953893154859542847e-01 3.427391350269317627e-01 2.554324567317962646e-01 1.133734136819839478e-01 -9.226315468549728394e-02 3.626088378950953484e-03 9.481562674045562744e-02 -3.641091659665107727e-02 1.645327731966972351e-02 -2.195183038711547852e-01 -1.734658628702163696e-01 -3.219383358955383301e-01 2.302640378475189209e-01 -9.111846238374710083e-02 6.819684803485870361e-02
-1.783937513828277588e-01 -4.389887675642967224e-02 -1.871069371700286865e-01 2.668795362114906311e-02 -6.294751912355422974e-02 2.026070952415466309e-01 1.835638880729675293e-01 -1.269123107194900513e-01 1.404991000890731812e-01 5.768329277634620667e-02 2.569245100021362305e-01 1.444781124591827393e-01 2.859449684619903564e-01 -7.142805843614041805e-04 -3.360812067985534668e-01 3.587659001350402832e-01 -5.915787816047668457e-02 3.417636752128601074e-01 2.052461169660091400e-02 -1.632587313652038574e-01 2.157694697380065918e-01 -3.082257211208343506e-01 -7.651834189891815186e-02 1.251230239868164062e-01 3.149878978729248047e-02 -4.165216907858848572e-02 -1.650112122297286987e-02 -4.183835536241531372e-02 -1.298940181732177734e-01 -8.352918177843093872e-02 -1.226787734776735306e-02 2.512682676315307617e-01
-8.010018616914749146e-02 -2.375802770256996155e-02 -4.803199693560600281e-02 -2.965497970581054688e-01 6.026049330830574036e-02 2.452395856380462646e-01 1.298945844173431396e-01 9.677177667617797852e-02 -6.944879423826932907e-03 7.951208204030990601e-02 8.354653418064117432e-02 -8.326890319585800171e-02 -2.120684981346130371e-01 8.909394592046737671e-02 -2.981681525707244873e-01 6.295057013630867004e-03 -1.152865514159202576e-01 4.444263130426406860e-02 3.857608139514923096e-01 2.783242762088775635e-01 -1.712325587868690491e-02 -1.668146103620529175e-01 -7.802243530750274658e-02 1.195512041449546814e-01 -8.957316726446151733e-02 -1.357560455799102783e-01 -1.513490825891494751e-01 -2.291113138198852539e-01 -9.658177942037582397e-02 3.548823595046997070e-01 -3.131383955478668213e-01 1.593788713216781616e-01
-9.187991172075271606e-02 -2.271992713212966919e-01 -2.417165227234363556e-02 -2.033161520957946777e-01 -1.865474283695220947e-01 1.056512892246246338e-01 1.009984835982322693e-01 9.853882715106010437e-03 -1.728080399334430695e-02 -1.426913440227508545e-01 9.458019584417343140e-02 -3.144267573952674866e-02 1.356086879968643188e-01 -1.917113959789276123e-01 -2.355871647596359253e-01 2.072497904300689697e-01 3.244063258171081543e-01 -1.452551335096359253e-01 1.668835431337356567e-02 -9.917807579040527344e-02 1.069541946053504944e-01 -3.158946633338928223e-01 -1.284880787134170532e-01 3.104293644428253174e-01 1.555613428354263306e-01 -3.637430956587195396e-03 -9.841927140951156616e-02 7.928999140858650208e-03 2.161955833435058594e-01 2.613269388675689697e-01 -3.053961396217346191e-01 -2.339830845594406128e-01
-2.632046341896057129e-01 -1.836059093475341797e-01 -7.410033792257308960e-02 -2.617681920528411865e-01 1.066411286592483521e-01 1.795274615287780762e-01 -1.461334973573684692e-01 -2.254235297441482544e-01 -1.173733919858932495e-02 -9.767935425043106079e-02 -9.084111452102661133e-02 -2.233867719769477844e-02 1.066256407648324966e-02 -2.912939712405204773e-02 -1.947226375341415405e-01 2.147134393453598022e-01 -2.714897096157073975e-01 -5.296560004353523254e-02 2.269793599843978882e-01 -2.434881478548049927e-01 2.806045413017272949e-01 -1.305074095726013184e-01 1.279997080564498901e-01 1.386559456586837769e-01 -6.569488346576690674e-02 1.281626671552658081e-01 -3.539062142372131348e-01 -2.825412452220916748e-01 1.055465266108512878e-01 1.107504069805145264e-01 -1.729173362255096436e-01 -7.738868892192840576e-02
-1.233728080987930298e-01 -1.035321131348609924e-01 -1.352786868810653687e-01 -3.663475513458251953e-01 5.742762982845306396e-02 6.630032509565353394e-02 2.322125583887100220e-01 -1.334616094827651978e-01 -1.751642376184463501e-01 1.456186324357986450e-01 1.362634450197219849e-01 2.329899370670318604e-01 3.621149808168411255e-02 -1.670334786176681519e-01 -1.691455543041229248e-01 -2.685875631868839264e-02 -4.312848299741744995e-02 -4.157130047678947449e-02 -1.451005935668945312e-01 3.147754073143005371e-01 4.014004766941070557e-01 -9.403525292873382568e-02 -4.985304176807403564e-02 1.971177607774734497e-01 -1.935287117958068848e-01 1.633867919445037842e-01 1.443108916282653809e-01 -1.582030206918716431e-01 1.788962781429290771e-01 -3.846493363380432129e-02 -2.526276111602783203e-01 1.284539103507995605e-01
-6.295343488454818726e-02 -1.146176084876060486e-02 1.822394691407680511e-02 1.297683119773864746e-01 -8.450327813625335693e-02 2.699128352105617523e-02 2.115688621997833252e-01 6.577055901288986206e-02 5.680665001273155212e-02 -1.553984731435775757e-01 -1.448821928352117538e-02 9.699627012014389038e-02 2.319139093160629272e-01 -3.058204054832458496e-01 -4.503600895404815674e-01 -1.186053361743688583e-02 -5.534553900361061096e-02 1.861701458692550659e-01 1.248251423239707947e-01 3.796980381011962891e-01 3.298662230372428894e-02 -4.200197756290435791e-02 -2.409561127424240112e-01 1.774275898933410645e-01 -1.468784958124160767e-01 2.040894180536270142e-01 -2.054912298917770386e-01 1.695251315832138062e-01 1.218020170927047729e-01 2.975311577320098877e-01 -7.251679897308349609e-02 4.278741404414176941e-02
2.651401758193969727e-01 -1.330738067626953125e-01 -1.801172457635402679e-02 -5.650932714343070984e-02 -1.039175987243652344e-01 1.551579833030700684e-01 1.326646655797958374e-01 -6.829670816659927368e-02 3.785679116845130920e-02 -3.501092791557312012e-01 1.301332563161849976e-01 1.814478784799575806e-01 5.494688078761100769e-02 -1.922995597124099731e-01 -1.843636333942413330e-01 2.212123870849609375e-01 -4.956394433975219727e-01 1.054698228836059570e-01 9.507521986961364746e-02 2.158981114625930786e-01 3.279685601592063904e-02 5.800784006714820862e-02 -7.406859844923019409e-02 2.959392666816711426e-01 -2.223020344972610474e-01 3.450034186244010925e-02 -5.006422474980354309e-02 -1.425645947456359863e-01 1.205382570624351501e-01 4.062191396951675415e-02 -1.804326921701431274e-01 -1.497691422700881958e-01
-3.425527513027191162e-01 -1.428524404764175415e-01 1.550604104995727539e-01 -1.812336742877960205e-01 1.407057493925094604e-01 2.441585958003997803e-01 3.197237476706504822e-02 -1.258223056793212891e-01 -1.059152707457542419e-01 -6.546196341514587402e-02 1.349647641181945801e-01 9.507305920124053955e-02 2.812067568302154541e-01 2.796289622783660889e-01 -1.347941607236862183e-01 1.285403221845626831e-01 -5.853915214538574219e-02 7.400081306695938110e-02 1.852292567491531372e-01 4.040965065360069275e-02 1.657357513904571533e-01 1.650787293910980225e-01 4.832385852932929993e-02 1.821644604206085205e-01 -2.435161620378494263e-01 1.724275201559066772e-01 -2.744531333446502686e-01 -3.548548519611358643e-01 6.833129376173019409e-02 1.074903756380081177e-01 -1.043289005756378174e-01 -1.480102837085723877e-01
3.212918236386030912e-04 9.202358126640319824e-02 -3.121483922004699707e-01 -1.847844719886779785e-01 -1.303680688142776489e-01 2.478871941566467285e-01 3.016846254467964172e-03 1.030316799879074097e-01 -5.230562761425971985e-02 -1.794657707214355469e-01 2.654347717761993408e-01 1.292923688888549805e-01 6.182841211557388306e-02 -3.110702931880950928e-01 5.889431759715080261e-02 2.581986486911773682e-01 -2.075044065713882446e-01 -1.049609407782554626e-01 2.891283035278320312e-01 6.908810138702392578e-02 1.680329144001007080e-01 -1.063731685280799866e-01 -5.193709582090377808e-02 3.147725462913513184e-01 -1.551695540547370911e-02 1.242092624306678772e-01 -2.275608927011489868e-01 -4.361422359943389893e-02 1.499456167221069336e-01 1.896231025457382202e-01 -2.374759316444396973e-01 1.003964170813560486e-01
3.919855132699012756e-02 3.818511962890625000e-02 -1.724255830049514771e-01 -2.231116145849227905e-01 -1.998257637023925781e-02 -8.167460560798645020e-02 6.001264229416847229e-02 -1.921602636575698853e-01 2.189584672451019287e-01 1.260626763105392456e-01 -7.005100697278976440e-02 8.885582536458969116e-02 2.634156644344329834e-01 -1.833259463310241699e-01 -1.687037348747253418e-01 2.355024218559265137e-01 1.752571612596511841e-01 7.134983688592910767e-02 -1.045785248279571533e-01 2.474476844072341919e-01 1.342627108097076416e-01 -1.670623421669006348e-01 -4.546276628971099854e-01 1.468078512698411942e-02 5.193469673395156860e-02 2.481218129396438599e-01 -7.843799889087677002e-02 -2.915575802326202393e-01 5.731217935681343079e-02 2.254318445920944214e-01 1.965537294745445251e-02 -1.887372285127639771e-01
4.474077001214027405e-02 -1.527121365070343018e-01 -1.817120122723281384e-03 8.481352031230926514e-02 2.778466418385505676e-02 5.029211938381195068e-02 5.459985509514808655e-02 -1.739379614591598511e-01 2.812900207936763763e-02 2.644102275371551514e-01 -6.471153348684310913e-03 2.467089444398880005e-01 2.465659752488136292e-02 -7.267366349697113037e-02 -2.378980368375778198e-01 -1.675010472536087036e-01 -1.848694980144500732e-01 3.937136009335517883e-02 -1.243457794189453125e-01 3.530727624893188477e-01 3.347785770893096924e-01 -2.642878331243991852e-03 -1.480934619903564453e-01 2.591785490512847900e-01 -1.079217642545700073e-01 3.943095803260803223e-01 -2.211840897798538208e-01 3.140367195010185242e-02 -3.351125866174697876e-03 -1.404338628053665161e-01 -1.603627800941467285e-01 -2.631887495517730713e-01
-1.420947313308715820e-01 -3.731545209884643555e-01 1.637863926589488983e-02 -4.242491722106933594e-01 -1.251700371503829956e-01 1.087882556021213531e-02 2.047354429960250854e-01 -2.670063823461532593e-02 2.411512434482574463e-01 -5.915326066315174103e-03 1.364492531865835190e-02 2.612012624740600586e-01 1.969674080610275269e-01 2.051709741353988647e-01 -1.400536298751831055e-01 2.563637495040893555e-02 -1.095921099185943604e-01 1.408663839101791382e-01 2.144108265638351440e-01 3.722239285707473755e-02 2.594438493251800537e-01 -4.727578535676002502e-02 8.164405822753906250e-02 1.276768147945404053e-01 -6.778501719236373901e-02 1.933587938547134399e-01 -9.043418616056442261e-02 2.054895740002393723e-03 -3.076958358287811279e-01 6.301891058683395386e-03 -1.555701941251754761e-01 1.825401484966278076e-01
-1.230584681034088135e-01 8.665911853313446045e-02 -3.447300940752029419e-02 -2.012662291526794434e-01 -7.099913805723190308e-02 -1.211056932806968689e-01 3.061532378196716309e-01 -1.508383303880691528e-01 9.219117462635040283e-02 -3.502818346023559570e-01 -6.889514625072479248e-02 -1.615786552429199219e-02 3.931054472923278809e-01 -9.966472536325454712e-02 -1.267476975917816162e-01 1.761081665754318237e-01 4.999229311943054199e-02 2.781363725662231445e-01 3.422539234161376953e-01 3.703104564920067787e-03 1.712311953306198120e-01 -1.818864494562149048e-01 2.433953620493412018e-02 1.119578480720520020e-01 7.924941182136535645e-02 3.127792775630950928e-01 -1.999820172786712646e-01 -2.593447454273700714e-02 -1.770743131637573242e-01 -1.603060401976108551e-02 -2.257407177239656448e-03 -5.270727351307868958e-02
2.876962162554264069e-02 -1.334416717290878296e-01 -2.163878642022609711e-02 -2.705017626285552979e-01 3.760864259675145149e-03 -2.602700591087341309e-01 -1.324122305959463120e-02 2.033942751586437225e-02 3.121312148869037628e-02 -1.875200122594833374e-01 1.638181507587432861e-01 1.134518533945083618e-01 2.547035217285156250e-01 -2.540005743503570557e-01 -2.914308011531829834e-01 1.438994705677032471e-01 -2.317616790533065796e-01 1.902586035430431366e-02 -1.252733319997787476e-01 1.909857615828514099e-02 4.081093668937683105e-01 -2.676870524883270264e-01 -9.582755714654922485e-02 -7.354132831096649170e-02 7.035141810774803162e-03 1.862529516220092773e-01 -9.542786329984664917e-02 2.350851595401763916e-01 5.888814479112625122e-02 -1.015954315662384033e-01 -1.802775114774703979e-01 2.453012019395828247e-01
-4.658995270729064941e-01 -4.967084154486656189e-02 -3.266494721174240112e-02 8.954765647649765015e-02 -5.950311198830604553e-02 -1.354071646928787231e-01 6.951890140771865845e-02 1.119975522160530090e-01 -4.986811801791191101e-02 -1.188627630472183228e-01 1.831950247287750244e-01 2.969980239868164062e-01 1.766362488269805908e-01 1.396715044975280762e-01 -2.853270769119262695e-01 2.622761018574237823e-02 -2.385663539171218872e-01 1.552816033363342285e-01 4.670221731066703796e-02 1.330473423004150391e-01 1.195999756455421448e-01 -3.123275935649871826e-01 -9.758566319942474365e-02 1.435378193855285645e-01 6.047170981764793396e-02 2.652005553245544434e-01 -1.111395731568336487e-01 1.357468068599700928e-01 7.916608452796936035e-02 -2.983368746936321259e-02 -2.917214334011077881e-01 1.450079381465911865e-01
-5.375610291957855225e-02 1.164605244994163513e-01 1.301586031913757324e-01 -4.374637454748153687e-02 -1.688614487648010254e-01 2.905410826206207275e-01 5.132281407713890076e-02 -3.829425871372222900e-01 1.418064534664154053e-01 -5.187513306736946106e-02 3.121795952320098877e-01 -1.422825008630752563e-01 6.638670712709426880e-02 1.046848483383655548e-02 -4.954572021961212158e-01 1.383892893791198730e-01 1.182176172733306885e-01 4.587248712778091431e-02 3.558987751603126526e-02 1.972195804119110107e-01 2.001467496156692505e-01 9.615019895136356354e-03 -2.118408083915710449e-01 1.316726021468639374e-02 1.181875988841056824e-01 3.019047342240810394e-02 -3.531169891357421875e-01 -5.515047814697027206e-03 -2.225080505013465881e-02 3.298030793666839600e-02 -9.690081328153610229e-02 2.865001186728477478e-02
-2.623565495014190674e-01 1.746715307235717773e-01 -3.195991367101669312e-02 -1.931256204843521118e-01 -1.955908834934234619e-01 3.486110866069793701e-01 -4.704461619257926941e-02 -1.835861653089523315e-01 2.787588536739349365e-01 -3.322638198733329773e-02 1.411967426538467407e-01 1.873660236597061157e-01 5.215749144554138184e-02 -8.853387087583541870e-02 -4.664799943566322327e-02 -5.619755759835243225e-02 -2.670771777629852295e-01 -1.950996816158294678e-01 1.161344051361083984e-01 -2.647238038480281830e-02 3.646804094314575195e-01 1.126652732491493225e-01 -3.463121131062507629e-02 3.304076790809631348e-01 -2.880840003490447998e-02 1.311931163072586060e-01 -2.169348299503326416e-01 -7.693314552307128906e-02 -8.787760138511657715e-02 1.017193123698234558e-01 -1.599908173084259033e-01 1.502278894186019897e-01
-2.713440656661987305e-01 4.160225391387939453e-02 2.845624834299087524e-02 -1.614456176757812500e-01 3.518208861351013184e-01 -9.409191086888313293e-03 1.878252029418945312e-01 -2.572125196456909180e-01 3.583095269277691841e-03 -1.608220934867858887e-01 6.497672945261001587e-02 2.418430000543594360e-01 8.971010893583297729e-02 3.811009600758552551e-02 -1.248949244618415833e-01 1.326408088207244873e-01 2.823065407574176788e-02 6.300418078899383545e-02 2.004288136959075928e-03 -4.729888960719108582e-02 -6.115102395415306091e-02 -3.312053680419921875e-01 -4.695117473602294922e-02 2.965250313282012939e-01 -5.887238308787345886e-02 3.882635533809661865e-01 1.041027680039405823e-01 6.464102119207382202e-02 -2.825592756271362305e-01 -8.046877384185791016e-02 -2.720949053764343262e-01 3.206759318709373474e-02
-2.359339594841003418e-01 1.128535810858011246e-02 1.155465468764305115e-01 -5.888855829834938049e-02 3.482098132371902466e-02 -3.844774141907691956e-02 1.934471875429153442e-01 -6.763648241758346558e-03 9.133607894182205200e-02 -3.392669558525085449e-01 -1.712918877601623535e-01 5.405769497156143188e-02 2.984098196029663086e-01 -1.992469578981399536e-01 -9.368992596864700317e-02 9.438204020261764526e-02 1.342134922742843628e-01 3.197831213474273682e-01 2.883478701114654541e-01 -5.227291211485862732e-02 1.026451066136360168e-01 -2.069154828786849976e-01 -9.168709814548492432e-02 6.944255530834197998e-02 3.335406258702278137e-02 3.558272421360015869e-01 -1.075061485171318054e-01 -8.907136507332324982e-03 -2.332298904657363892e-01 -7.402646541595458984e-02 -3.320731520652770996e-01 5.336760729551315308e-02
-2.183700650930404663e-01 -5.566816404461860657e-02 9.822992980480194092e-02 -3.713350892066955566e-01 1.855269670486450195e-01 -4.877071827650070190e-02 2.909889817237854004e-01 -1.560835987329483032e-01 -1.081997081637382507e-01 -4.273288697004318237e-02 1.977738291025161743e-01 -6.698556989431381226e-02 3.379714488983154297e-02 -2.526617050170898438e-01 -1.933850347995758057e-01 8.456427603960037231e-02 1.436053365468978882e-01 8.773875236511230469e-02 -1.078549623489379883e-01 8.240206539630889893e-02 2.838731408119201660e-01 3.511884715408086777e-03 -1.818731576204299927e-01 1.736657023429870605e-01 -6.262498348951339722e-02 -3.848533704876899719e-02 1.065823957324028015e-01 -1.859402805566787720e-01 1.270924210548400879e-01 1.636867225170135498e-01 -4.290817975997924805e-01 1.421495527029037476e-01
-3.490038514137268066e-01 1.409962922334671021e-01 -2.865662574768066406e-01 -2.484568804502487183e-01 -2.486662864685058594e-01 -6.555128842592239380e-02 3.488528132438659668e-01 -1.145434230566024780e-01 -4.252193123102188110e-02 4.283059388399124146e-02 -1.569330133497714996e-02 2.962638735771179199e-01 1.214975640177726746e-01 -8.222270011901855469e-02 -1.245003789663314819e-01 -1.559521537274122238e-02 1.229802593588829041e-01 -5.174488201737403870e-02 1.113491430878639221e-01 6.007221341133117676e-02 1.506157517433166504e-01 -2.144631743431091309e-01 -2.898969873785972595e-02 -1.207879856228828430e-01 -3.019510209560394287e-01 2.062908262014389038e-01 -1.307406872510910034e-01 4.148160573095083237e-03 5.372969806194305420e-02 8.543943613767623901e-02 -3.106499016284942627e-01 9.559578448534011841e-02
1.404573619365692139e-01 -1.970187872648239136e-01 3.052398934960365295e-02 -1.389315724372863770e-01 -1.165947318077087402e-02 1.186441630125045776e-01 4.541514068841934204e-02 -9.364590048789978027e-02 3.377106785774230957e-02 -1.267314255237579346e-01 -7.087324559688568115e-02 2.240076810121536255e-01 2.544411420822143555e-01 1.283577233552932739e-01 -2.841140329837799072e-01 6.834873557090759277e-02 -3.649565577507019043e-01 8.756957948207855225e-02 1.131537780165672302e-01 -2.313476949930191040e-01 3.261981308460235596e-01 -1.792114377021789551e-01 -8.107615262269973755e-02 -5.574984103441238403e-02 -1.955016106367111206e-01 1.604437977075576782e-01 -1.369411200284957886e-01 -3.011032342910766602e-01 8.341524749994277954e-02 3.140643835067749023e-01 -1.297699809074401855e-01 -7.720525562763214111e-02
-1.786629706621170044e-01 -9.222182631492614746e-02 -5.336385592818260193e-02 -9.817235916852951050e-02 -5.171786621212959290e-02 3.213864266872406006e-01 2.518220543861389160e-01 -1.174817308783531189e-01 -3.912498056888580322e-02 9.804790467023849487e-02 -1.634299606084823608e-01 -2.264301478862762451e-01 -2.635387890040874481e-02 1.024731323122978210e-01 -3.342223167419433594e-01 2.473579943180084229e-01 1.382531821727752686e-01 3.033919632434844971e-01 2.090804278850555420e-01 2.478521913290023804e-01 1.675105988979339600e-01 -2.998142540454864502e-01 -4.916736111044883728e-02 -6.249556690454483032e-02 -1.002699956297874451e-01 -1.163805369287729263e-02 -3.073863685131072998e-01 4.825749248266220093e-02 4.112080857157707214e-02 1.518151164054870605e-01 -1.027299761772155762e-01 8.845780789852142334e-02
2.426078766584396362e-01 3.841822966933250427e-02 -1.159097552299499512e-01 -1.429374366998672485e-01 1.963142454624176025e-01 3.243735432624816895e-02 2.034670114517211914e-01 7.778344303369522095e-02 -1.663997024297714233e-01 -7.149311900138854980e-02 -1.640471220016479492e-01 1.690101623535156250e-01 2.536521553993225098e-01 6.111847981810569763e-02 -2.600554525852203369e-01 1.544399652630090714e-02 -4.211799800395965576e-02 -2.173728495836257935e-02 -9.798614680767059326e-02 -1.216645166277885437e-01 -4.960218071937561035e-02 -1.979539394378662109e-01 -4.607618749141693115e-01 1.340724974870681763e-01 -2.334811389446258545e-01 1.143838688731193542e-01 -9.763266891241073608e-02 -3.019530773162841797e-01 -1.536638140678405762e-01 8.541609346866607666e-02 -2.580353617668151855e-01 1.737001240253448486e-01
-1.178226545453071594e-01 5.176926404237747192e-02 2.927430570125579834e-01 -1.883562058210372925e-01 -9.437005221843719482e-02 1.066864803433418274e-01 1.604120433330535889e-01 -1.618587225675582886e-01 6.202409975230693817e-03 -1.205036137253046036e-02 -1.454612314701080322e-01 3.372665345668792725e-01 -3.437736537307500839e-03 -3.416427969932556152e-02 -1.520660072565078735e-01 1.413895636796951294e-01 -2.352411001920700073e-01 9.222795069217681885e-02 8.390308171510696411e-02 4.182448387145996094e-01 3.275508284568786621e-01 -9.885930269956588745e-02 -3.612376749515533447e-02 -5.362595990300178528e-02 -4.934122785925865173e-02 1.468983590602874756e-01 -9.775185585021972656e-02 -3.472606092691421509e-02 1.930701313540339470e-03 -3.075619339942932129e-01 -1.050316765904426575e-01 3.212425410747528076e-01
7.267990149557590485e-03 3.890575096011161804e-02 7.916835695505142212e-02 1.302826404571533203e-01 1.652170866727828979e-01 -1.535094808787107468e-02 4.714848995208740234e-01 -2.751280367374420166e-01 -1.971488893032073975e-01 8.128835260868072510e-02 -3.994162008166313171e-02 2.942726947367191315e-02 4.444363713264465332e-02 1.093341410160064697e-01 -2.028278708457946777e-01 1.480641365051269531e-01 -8.076334372162818909e-03 4.284866526722908020e-02 -5.861429497599601746e-02 2.112193554639816284e-01 3.137269914150238037e-01 -2.252003923058509827e-02 -2.265740782022476196e-01 1.267985403537750244e-01 -1.986045837402343750e-01 2.363404929637908936e-01 -2.767617106437683105e-01 -2.231123447418212891e-01 2.095828652381896973e-01 -1.071987152099609375e-01 5.988606438040733337e-02 1.666219532489776611e-01
-1.261416971683502197e-01 -3.301726281642913818e-01 3.178220987319946289e-02 -1.761999428272247314e-01 -4.029034078121185303e-02 2.344680577516555786e-01 3.910180032253265381e-01 -3.081850335001945496e-02 -1.024630814790725708e-01 6.613483279943466187e-02 3.198281526565551758e-01 1.953747589141130447e-03 1.617560088634490967e-01 7.516356557607650757e-02 1.890468038618564606e-02 1.131088510155677795e-01 -3.089998662471771240e-02 2.519047558307647705e-01 3.228881061077117920e-01 6.133766379207372665e-03 1.612395495176315308e-01 -5.405909195542335510e-02 1.403268426656723022e-01 2.544565824791789055e-03 -1.835418492555618286e-01 2.175332605838775635e-01 -3.558093309402465820e-01 -8.417282998561859131e-02 -1.272021532058715820e-01 1.197195127606391907e-01 -6.243271380662918091e-02 6.335557252168655396e-02
-2.712701261043548584e-01 -7.032049447298049927e-02 1.101642847061157227e-01 -1.159947961568832397e-01 2.877971343696117401e-02 3.977219387888908386e-02 1.349881011992692947e-02 -7.719737291336059570e-02 -6.601100414991378784e-02 -1.673379540443420410e-01 8.690372109413146973e-02 1.534949839115142822e-01 -1.979896277189254761e-01 -1.819796562194824219e-01 -1.379263699054718018e-01 1.691854447126388550e-01 -2.260380424559116364e-02 -3.511244431138038635e-03 1.561874598264694214e-01 -1.946718245744705200e-01 4.348213076591491699e-01 -5.407866090536117554e-02 9.477212280035018921e-02 -2.793488465249538422e-02 3.253169357776641846e-02 8.679834753274917603e-02 -5.084844231605529785e-01 -2.324909418821334839e-01 -1.910432726144790649e-01 1.467190831899642944e-01 -2.401675283908843994e-01 4.911687597632408142e-02
-2.147482782602310181e-01 -2.362976670265197754e-01 2.045670747756958008e-01 -3.508807122707366943e-01 -2.497709244489669800e-01 -1.011014804244041443e-01 -7.600537501275539398e-03 -1.229826956987380981e-01 1.054485216736793518e-01 -7.000646740198135376e-02 1.379325538873672485e-01 9.687960147857666016e-02 -5.570419877767562866e-02 -1.017054729163646698e-02 -9.774804115295410156e-02 -1.657396405935287476e-01 5.836343020200729370e-02 1.847303360700607300e-01 1.524876654148101807e-01 -8.050899952650070190e-02 2.551135122776031494e-01 -3.585338890552520752e-01 -1.307579725980758667e-01 5.772302299737930298e-02 -2.142651379108428955e-01 1.709813326597213745e-01 -2.646430432796478271e-01 -2.315850704908370972e-01 -1.428420692682266235e-01 -1.093213409185409546e-01 -1.346337199211120605e-01 -1.732400953769683838e-01
-1.651362776756286621e-01 -3.944554924964904785e-01 1.157786622643470764e-01 -3.788661956787109375e-01 -1.018847525119781494e-01 3.833010792732238770e-02 -4.111640900373458862e-02 -1.338979452848434448e-01 2.573542296886444092e-01 -3.413967043161392212e-02 -1.210852898657321930e-02 8.024337887763977051e-02 3.810165682807564735e-03 5.836131051182746887e-02 -2.340395152568817139e-01 2.955018542706966400e-02 1.532368659973144531e-01 -1.831016838550567627e-01 7.046359032392501831e-02 -9.183058887720108032e-02 2.826258540153503418e-01 -2.708813846111297607e-01 -2.473919279873371124e-02 3.182564377784729004e-01 -2.368600368499755859e-01 1.530360281467437744e-01 -1.357259154319763184e-01 -7.532106339931488037e-02 -4.105091840028762817e-02 -6.136108189821243286e-02 -1.760235428810119629e-01 -1.733779460191726685e-01
-1.085341498255729675e-01 -3.236263990402221680e-01 2.282925248146057129e-01 -2.078226804733276367e-01 2.177700847387313843e-01 2.947415038943290710e-02 3.362095057964324951e-01 -2.179896980524063110e-01 4.359958320856094360e-02 -1.252179443836212158e-01 6.861115247011184692e-02 1.996701359748840332e-01 1.884229332208633423e-01 1.062804758548736572e-01 -2.076119035482406616e-01 4.938112571835517883e-02 -1.651948690414428711e-01 -8.120638877153396606e-02 1.875785887241363525e-01 -1.802404820919036865e-01 2.228344231843948364e-01 5.043712258338928223e-02 2.122250385582447052e-03 1.932382732629776001e-01 -1.954914778470993042e-01 2.218608111143112183e-01 -2.026498168706893921e-01 -1.728207319974899292e-01 2.276644855737686157e-01 3.187234327197074890e-02 -2.388713881373405457e-02 -1.481289714574813843e-01
-1.447136253118515015e-01 -5.162725225090980530e-02 -7.646717596799135208e-03 5.750365927815437317e-02 -4.038674011826515198e-02 5.045779421925544739e-02 8.408083021640777588e-02 -8.014060556888580322e-02 -8.893544226884841919e-02 1.491286529926583171e-04 2.657014131546020508e-01 1.752076148986816406e-01 4.378411173820495605e-01 -9.996823221445083618e-02 -2.207918912172317505e-01 2.702843546867370605e-01 -8.835342712700366974e-03 2.268517911434173584e-01 1.785637736320495605e-01 -5.800724774599075317e-02 1.665467619895935059e-01 -2.930575609207153320e-01 -3.677850961685180664e-02 2.207272499799728394e-01 3.396669775247573853e-02 -1.061750501394271851e-01 -2.206297814846038818e-01 -4.027050435543060303e-01 2.042835056781768799e-01 -1.923959702253341675e-02 -3.773432224988937378e-02 -7.326523959636688232e-02
-6.601994484663009644e-02 -1.066564396023750305e-01 -4.074033815413713455e-03 -3.344595730304718018e-01 7.075228542089462280e-02 7.442583143711090088e-02 7.567340135574340820e-02 -8.931818604469299316e-02 2.014730870723724365e-01 1.249592751264572144e-01 1.505566388368606567e-01 9.106431156396865845e-02 3.055504262447357178e-01 -2.888384833931922913e-02 -7.533981651067733765e-02 -1.105241328477859497e-01 9.708703495562076569e-03 2.258605696260929108e-02 -1.573897749185562134e-01 5.053295940160751343e-02 -2.278942316770553589e-01 9.552538394927978516e-02 -5.552483350038528442e-02 2.135989367961883545e-01 -4.078285023570060730e-02 2.581233680248260498e-01 -4.703207015991210938e-01 2.652290044352412224e-03 -5.191079690121114254e-04 -3.056045621633529663e-02 -3.800107538700103760e-01 -2.763033807277679443e-01
-4.014084860682487488e-02 -1.422146409749984741e-01 1.222746744751930237e-01 -9.954052418470382690e-02 -1.437633633613586426e-01 7.240770012140274048e-02 1.352887251414358616e-03 -1.691178977489471436e-01 -1.606401950120925903e-01 -4.267217591404914856e-02 1.905809491872787476e-01 1.024763584136962891e-01 3.417460918426513672e-01 4.492367431521415710e-02 -7.530538737773895264e-02 1.493525654077529907e-01 -2.260121405124664307e-01 3.980167508125305176e-01 -2.061133459210395813e-02 -8.816468715667724609e-02 -6.484069675207138062e-02 -1.615500003099441528e-01 -1.173079945147037506e-02 2.915949523448944092e-01 1.896024197340011597e-01 -1.424474082887172699e-02 -4.270928204059600830e-01 8.861462026834487915e-02 -1.296421140432357788e-01 1.485684067010879517e-01 -2.697012722492218018e-01 -7.975365221500396729e-02
-4.072372615337371826e-01 5.258619040250778198e-02 -1.770210415124893188e-01 -9.515449404716491699e-02 -7.914421148598194122e-03 -1.926219463348388672e-01 2.037671059370040894e-01 -1.870357096195220947e-01 4.780087620019912720e-02 -6.893157213926315308e-02 -2.504858374595642090e-02 1.114591285586357117e-01 2.424196153879165649e-01 -3.558699190616607666e-01 -3.985801637172698975e-01 -1.514812856912612915e-01 -2.303055822849273682e-01 -7.344472408294677734e-02 1.611880958080291748e-01 2.087409794330596924e-01 1.172512695193290710e-01 -9.291832894086837769e-02 -2.840336859226226807e-01 5.919857416301965714e-03 -2.224390162155032158e-03 1.029773205518722534e-01 -1.569566875696182251e-02 5.774996429681777954e-02 2.013889402151107788e-01 2.305242419242858887e-02 -5.938760563731193542e-02 -1.159040443599224091e-02
-1.345648709684610367e-02 -1.972336471080780029e-01 9.139300137758255005e-02 -1.288313418626785278e-01 8.911661803722381592e-02 7.070682197809219360e-02 -1.775970309972763062e-02 -2.251960635185241699e-01 -6.749156117439270020e-02 2.513413131237030029e-01 8.407162129878997803e-02 3.121123276650905609e-02 1.710192263126373291e-01 9.107494354248046875e-02 -2.106329053640365601e-01 3.751593828201293945e-01 -3.235628604888916016e-01 1.233808696269989014e-01 -5.232783779501914978e-02 -1.279250904917716980e-02 1.332714408636093140e-01 2.590321563184261322e-02 -2.258976846933364868e-01 2.303104698657989502e-01 -1.831238418817520142e-01 1.166036203503608704e-01 -4.494877457618713379e-01 -2.530818879604339600e-01 4.583071172237396240e-02 -2.593726478517055511e-02 1.100413054227828979e-01 -1.223817933350801468e-02
-4.045369625091552734e-01 1.019294485449790955e-01 -7.541608810424804688e-02 5.453218240290880203e-03 1.954658925533294678e-01 9.667186997830867767e-03 3.921470046043395996e-02 -1.452399343252182007e-01 1.807423233985900879e-01 -1.230644956231117249e-01 2.552359178662300110e-02 1.246388256549835205e-02 3.659431040287017822e-01 -1.376024037599563599e-01 -4.509593546390533447e-01 -2.032606862485408783e-02 5.076785013079643250e-02 -1.463114321231842041e-01 1.283327639102935791e-01 2.635287344455718994e-01 -1.441311184316873550e-02 4.729217663407325745e-02 -3.090663254261016846e-01 1.799177527427673340e-01 -2.725845761597156525e-02 1.022712737321853638e-01 -1.676263064146041870e-01 8.855989575386047363e-02 2.317943423986434937e-01 7.901203632354736328e-02 -8.106384426355361938e-02 -1.182553544640541077e-02
1.470806449651718140e-01 -6.011915858834981918e-03 -1.208493560552597046e-01 2.477233298122882843e-02 1.166570857167243958e-01 1.817994862794876099e-01 1.029574424028396606e-01 -3.280089795589447021e-02 3.544118702411651611e-01 -8.796489983797073364e-02 1.141953933984041214e-02 2.807172536849975586e-01 3.122271299362182617e-01 -2.175963073968887329e-01 -1.617183387279510498e-01 2.426299303770065308e-01 6.558450311422348022e-02 1.058667525649070740e-01 2.831255197525024414e-01 -3.621427167672663927e-04 3.209724426269531250e-01 1.194308847188949585e-01 -2.793466448783874512e-01 1.744920015335083008e-01 8.417698740959167480e-02 1.661872863769531250e-02 -6.736679375171661377e-02 2.530293725430965424e-02 1.738182455301284790e-01 2.443879097700119019e-01 -1.610300093889236450e-01 1.131146773695945740e-01
-2.296362668275833130e-01 -3.492255881428718567e-02 -1.153437495231628418e-01 1.160741522908210754e-01 -1.400752961635589600e-01 1.869905441999435425e-01 2.800847589969635010e-01 -8.589623123407363892e-02 2.001663893461227417e-01 1.082733497023582458e-01 9.555540978908538818e-02 5.636654049158096313e-02 3.532078266143798828e-01 -5.734119564294815063e-02 -4.020586311817169189e-01 3.090749979019165039e-01 -8.960553258657455444e-02 2.500790059566497803e-01 5.323710292577743530e-02 -1.058965474367141724e-01 1.125782653689384460e-01 -2.164956480264663696e-01 -1.193453967571258545e-01 1.895687580108642578e-01 -3.595054149627685547e-02 -1.613448113203048706e-01 1.039978340268135071e-01 -1.949396133422851562e-01 -9.797314554452896118e-02 2.931110747158527374e-02 -1.167392879724502563e-01 1.870019286870956421e-01
1.923421397805213928e-02 -2.025323361158370972e-01 -1.620564013719558716e-01 -2.241086214780807495e-02 1.805314868688583374e-01 1.573066860437393188e-01 2.633615210652351379e-02 -1.402370184659957886e-01 4.825668409466743469e-02 -1.366274431347846985e-02 -1.101301796734333038e-02 2.306036651134490967e-01 2.225082218647003174e-01 1.082006916403770447e-01 -2.634108662605285645e-01 1.500643230974674225e-02 -3.157444298267364502e-01 1.310837361961603165e-02 3.142479360103607178e-01 -1.798025816679000854e-01 2.404708117246627808e-01 -2.391030043363571167e-01 7.528550922870635986e-02 2.079229205846786499e-01 -4.974826425313949585e-02 7.024192065000534058e-02 -1.805932223796844482e-01 -2.700326144695281982e-01 1.368982791900634766e-01 3.418986452743411064e-03 -3.250249922275543213e-01 -1.879597157239913940e-01
-7.782396674156188965e-02 1.090306937694549561e-01 -6.158839538693428040e-02 -2.519364655017852783e-01 1.744751483201980591e-01 8.484403789043426514e-02 8.164755254983901978e-02 6.191224604845046997e-02 -5.629844218492507935e-02 -2.455675452947616577e-01 -2.118956893682479858e-01 9.765970706939697266e-02 2.813711166381835938e-01 2.587595283985137939e-01 -1.965558677911758423e-01 1.201660633087158203e-01 -3.449575603008270264e-02 -4.538346081972122192e-02 -1.583645045757293701e-01 2.204425632953643799e-01 3.024141304194927216e-02 -4.599102139472961426e-01 -1.148010641336441040e-01 1.890971958637237549e-01 -1.061175018548965454e-01 4.868094250559806824e-02 -1.788787394762039185e-01 1.207026541233062744e-01 1.563571691513061523e-01 -5.281413719058036804e-02 -2.662232518196105957e-01 2.300841659307479858e-01
-4.532892405986785889e-01 -1.063192337751388550e-01 -1.580361127853393555e-01 -2.122012712061405182e-02 1.440047621726989746e-01 8.044774085283279419e-02 9.060632437467575073e-02 1.909109577536582947e-02 1.736960411071777344e-01 -1.630294471979141235e-01 1.104601547122001648e-01 1.347559094429016113e-01 2.511538267135620117e-01 -2.276060432195663452e-01 -4.462458491325378418e-01 -4.374214913696050644e-03 -2.424292117357254028e-01 -1.103764995932579041e-01 2.446145378053188324e-02 2.771211266517639160e-01 8.172181248664855957e-02 -2.561400234699249268e-01 -1.726838499307632446e-01 9.308427572250366211e-02 1.149389222264289856e-01 -1.124047487974166870e-01 5.701433122158050537e-02 6.442646682262420654e-02 7.873325049877166748e-02 2.639193087816238403e-02 -1.361995637416839600e-01 5.528791993856430054e-02
-1.668738871812820435e-01 -3.105203509330749512e-01 3.105255030095577240e-02 -7.255665957927703857e-02 1.956506371498107910e-01 1.466157585382461548e-01 5.594334378838539124e-02 -7.652581483125686646e-02 1.699174791574478149e-01 -1.157391741871833801e-01 5.247793346643447876e-02 9.788228571414947510e-02 -8.246943354606628418e-02 1.025644540786743164e-01 -2.793205678462982178e-01 4.002126678824424744e-02 3.527106251567602158e-03 -2.027234062552452087e-02 1.104144379496574402e-01 -1.486883610486984253e-01 1.872446537017822266e-01 -1.341437548398971558e-02 -1.364579051733016968e-01 2.143386155366897583e-01 1.494916379451751709e-01 2.022545039653778076e-01 -3.871011137962341309e-01 -3.302798271179199219e-01 2.628670334815979004e-01 1.275653839111328125e-01 -2.766528427600860596e-01 1.748560667037963867e-01
1.064366549253463745e-01 2.060571014881134033e-01 2.850771695375442505e-02 -1.573550254106521606e-01 5.686604604125022888e-02 -1.760553717613220215e-01 2.113983333110809326e-01 -1.458555907011032104e-01 -2.294777892529964447e-02 -2.980934455990791321e-02 -1.286285966634750366e-01 2.038828432559967041e-01 4.310251772403717041e-01 -2.684409022331237793e-01 -5.277358368039131165e-02 2.182831615209579468e-01 -1.064469013363122940e-02 -3.348572179675102234e-02 -1.875871717929840088e-01 1.601994335651397705e-01 8.722997456789016724e-02 -1.172010004520416260e-01 -3.699477612972259521e-01 -3.763201087713241577e-02 -3.869779780507087708e-02 1.353331655263900757e-01 -7.878766953945159912e-02 -1.923257559537887573e-01 -1.775749623775482178e-01 1.318245083093643188e-01 -3.437743186950683594e-01 2.882338874042034149e-02
-7.508736103773117065e-02 -3.332254886627197266e-01 1.610200554132461548e-01 -2.247196249663829803e-02 -1.591602414846420288e-01 -7.955048978328704834e-02 5.771198123693466187e-02 -3.539974689483642578e-01 -1.517407596111297607e-02 -1.764031946659088135e-01 2.301965281367301941e-02 2.475089132785797119e-01 -3.755476698279380798e-02 5.706630274653434753e-02 -1.272790282964706421e-01 5.168424248695373535e-01 -3.291381523013114929e-03 -1.530893146991729736e-02 1.594674140214920044e-01 8.218673616647720337e-02 3.292239010334014893e-01 -1.163484752178192139e-01 1.661498658359050751e-02 1.474918276071548462e-01 4.041048884391784668e-02 -2.224683575332164764e-02 -2.926154807209968567e-02 -5.202148854732513428e-02 2.363053709268569946e-01 9.179663658142089844e-02 -1.737896353006362915e-01 1.972518414258956909e-01
-6.947159022092819214e-02 -1.645881533622741699e-01 1.676196753978729248e-01 -2.097445726394653320e-01 -2.563278377056121826e-01 -2.279204428195953369e-01 1.522624641656875610e-01 -3.122921884059906006e-01 -7.728794962167739868e-02 5.877663940191268921e-02 -7.835056632757186890e-02 1.111863702535629272e-01 2.979435920715332031e-01 -8.894717693328857422e-02 -2.274068742990493774e-01 2.904513292014598846e-02 -5.120171606540679932e-02 8.052737265825271606e-02 3.716505318880081177e-02 -1.238146703690290451e-02 5.266795679926872253e-02 -3.758544921875000000e-01 -4.996348172426223755e-02 1.989654898643493652e-01 -3.955276682972908020e-02 7.093533128499984741e-02 -3.162800371646881104e-01 -1.149061545729637146e-01 -1.658404059708118439e-02 -1.601594239473342896e-01 -2.029147930443286896e-02 3.708494305610656738e-01
-2.231446355581283569e-01 -2.304913476109504700e-03 -2.381687611341476440e-01 -3.363784775137901306e-02 1.448784470558166504e-01 -8.846388012170791626e-02 -1.247036829590797424e-01 7.129180431365966797e-02 -1.457111537456512451e-01 -2.128192186355590820e-01 -9.404017589986324310e-03 3.146181702613830566e-01 2.791335880756378174e-01 -1.647469103336334229e-01 5.164019763469696045e-02 7.037397474050521851e-02 -8.033009618520736694e-02 1.047558039426803589e-01 1.594746410846710205e-01 3.165239691734313965e-01 2.194661796092987061e-01 -6.589408963918685913e-02 -2.559695951640605927e-02 3.850137889385223389e-01 -6.984622031450271606e-02 1.970933377742767334e-01 -2.583288252353668213e-01 4.699096828699111938e-02 -2.101613432168960571e-01 -1.419292986392974854e-01 -1.781380176544189453e-01 1.070866212248802185e-01
-8.712529391050338745e-02 -2.144020348787307739e-01 -3.753221035003662109e-02 -4.775582849979400635e-01 -1.870927959680557251e-01 6.908013019710779190e-03 4.944211617112159729e-02 -7.568742334842681885e-02 4.145823121070861816e-01 -1.041636392474174500e-01 -2.009841352701187134e-01 2.270035743713378906e-01 2.524848282337188721e-01 1.374772042036056519e-01 -2.242657989263534546e-01 1.153012178838253021e-02 -1.358937621116638184e-01 -6.099282950162887573e-02 4.067672044038772583e-02 2.356118559837341309e-01 2.694785594940185547e-01 4.303381964564323425e-02 -3.149921819567680359e-02 2.236202657222747803e-01 2.257650718092918396e-02 9.214843064546585083e-02 -1.853265464305877686e-01 -7.778895646333694458e-02 -2.232149057090282440e-02 2.132790908217430115e-02 -7.264044135808944702e-02 7.459185272455215454e-02
-1.002898365259170532e-01 3.359361365437507629e-02 1.616001427173614502e-01 -3.360882634297013283e-03 -1.052142009139060974e-01 1.109031289815902710e-01 7.560812681913375854e-02 -5.648325197398662567e-03 -6.617741286754608154e-02 1.184641122817993164e-01 5.474712327122688293e-02 -2.047994285821914673e-01 -6.640345323830842972e-03 -1.620896346867084503e-02 -1.483453344553709030e-02 2.435834556818008423e-01 -1.150507479906082153e-01 -1.850242540240287781e-02 1.300336867570877075e-01 -1.572015583515167236e-01 1.649988889694213867e-01 -3.767771720886230469e-01 -3.560132384300231934e-01 1.689978837966918945e-01 8.004305511713027954e-02 3.062552511692047119e-01 -2.506473660469055176e-01 -3.639996349811553955e-01 8.199865370988845825e-02 -2.308961562812328339e-02 -3.305330276489257812e-01 -1.365174949169158936e-01
-5.176268983632326126e-03 -1.044993847608566284e-01 -1.649834960699081421e-01 -1.136093065142631531e-01 2.847752161324024200e-02 2.039524028077721596e-03 -1.459759175777435303e-01 1.416478306055068970e-02 -1.068610250949859619e-01 2.186515927314758301e-01 2.439144402742385864e-01 1.926948502659797668e-02 2.182836085557937622e-01 5.809437483549118042e-02 -2.151342034339904785e-01 -6.546185910701751709e-02 -7.118714600801467896e-02 1.499160379171371460e-01 2.488670647144317627e-01 4.565938115119934082e-01 2.609471380710601807e-01 8.352448791265487671e-02 -2.109624817967414856e-02 3.029161393642425537e-01 7.192705571651458740e-02 1.133177727460861206e-01 -2.653266191482543945e-01 1.958200940862298012e-03 1.809734478592872620e-02 2.090566307306289673e-01 -3.151565194129943848e-01 -9.443242102861404419e-02
-1.204860135912895203e-01 -9.407183527946472168e-02 9.574936330318450928e-02 -4.475114047527313232e-01 4.561277106404304504e-02 7.826956361532211304e-02 2.090113461017608643e-01 -2.505603730678558350e-01 -3.720605745911598206e-02 -1.747289672493934631e-02 1.253863275051116943e-01 6.225341185927391052e-02 -1.176844462752342224e-01 -1.035143435001373291e-01 -1.691044270992279053e-01 2.520538633689284325e-03 7.152937352657318115e-02 1.056902930140495300e-01 -1.286880299448966980e-02 2.058359980583190918e-01 3.016389906406402588e-01 -5.820729210972785950e-02 -2.086897790431976318e-01 2.659615874290466309e-01 -6.818865239620208740e-02 -4.491816833615303040e-02 2.182323634624481201e-01 -1.216684803366661072e-01 1.186542585492134094e-01 6.080433353781700134e-02 -4.729841649532318115e-01 1.980191562324762344e-03
-3.915496468544006348e-01 1.660873144865036011e-01 -1.580675840377807617e-01 2.965471008792519569e-03 -3.800230100750923157e-02 -8.039657771587371826e-02 1.424810886383056641e-01 3.633807599544525146e-02 3.645623475313186646e-02 -6.071756035089492798e-02 2.071572840213775635e-01 2.802311778068542480e-01 1.857634037733078003e-01 6.626495718955993652e-02 -3.266957998275756836e-01 1.002002805471420288e-01 -2.192692458629608154e-02 1.369358450174331665e-01 8.094787597656250000e-02 3.055002093315124512e-01 2.883031666278839111e-01 -3.442010879516601562e-01 6.462059915065765381e-02 3.199523687362670898e-02 2.578027360141277313e-02 2.545354962348937988e-01 -4.082971438765525818e-02 1.523808836936950684e-01 6.460083276033401489e-02 1.358935385942459106e-01 -2.080713212490081787e-01 1.643441244959831238e-02
-6.306387949734926224e-03 -1.280039101839065552e-01 2.333783917129039764e-02 2.308795414865016937e-02 -1.185187548398971558e-01 2.846743725240230560e-02 4.387236833572387695e-01 -2.951282560825347900e-01 -1.519085317850112915e-01 -4.252601042389869690e-02 3.260123133659362793e-01 -2.586870640516281128e-02 3.478727936744689941e-01 1.329241991043090820e-01 -1.398891061544418335e-01 -1.428989768028259277e-01 -2.198727987706661224e-02 -9.814536571502685547e-02 -1.459065973758697510e-01 2.161272317171096802e-01 5.171413067728281021e-03 -1.778270751237869263e-01 -2.764702439308166504e-01 1.092685982584953308e-01 -2.167256325483322144e-01 9.466236829757690430e-02 -1.502781510353088379e-01 -2.992000430822372437e-02 1.578985601663589478e-01 -1.918677836656570435e-01 -1.950343251228332520e-01 -1.470916159451007843e-02
2.682981267571449280e-02 4.330067709088325500e-02 -1.427375078201293945e-01 -3.683632016181945801e-01 1.705507487058639526e-01 7.529599964618682861e-02 3.280106782913208008e-01 1.669517755508422852e-01 -1.154412552714347839e-01 2.395852468907833099e-02 1.112009659409523010e-01 -3.218585252761840820e-02 1.101901531219482422e-01 -9.536741673946380615e-02 1.457879319787025452e-02 1.789318621158599854e-01 -2.288059592247009277e-01 1.593265980482101440e-01 1.802001446485519409e-01 2.601577937602996826e-01 -2.080262824892997742e-02 -1.770090758800506592e-01 -3.794738948345184326e-01 2.372660338878631592e-01 -5.078929290175437927e-02 1.579983681440353394e-01 -2.281002402305603027e-01 -1.934667378664016724e-01 -1.343781687319278717e-02 -5.283490568399429321e-02 2.180222794413566589e-02 -2.448451220989227295e-01
-4.392563924193382263e-02 -7.021795213222503662e-02 1.657892577350139618e-02 -6.593924760818481445e-02 1.008169725537300110e-02 -5.308765918016433716e-02 6.043096259236335754e-02 -3.107892908155918121e-02 2.334207594394683838e-01 -4.501390457153320312e-02 -7.107463199645280838e-03 1.996325887739658356e-02 4.276468455791473389e-01 -9.946435689926147461e-02 -1.226734742522239685e-01 3.309923708438873291e-01 4.201762005686759949e-02 2.383740395307540894e-01 -9.520190954208374023e-02 3.393948674201965332e-01 -1.074596419930458069e-01 -3.253876045346260071e-02 -4.806060492992401123e-01 7.601472083479166031e-03 1.133574321866035461e-01 1.578402370214462280e-01 -8.268235623836517334e-02 -1.659922897815704346e-01 1.489876359701156616e-01 1.533320918679237366e-02 -2.575927972793579102e-01 -1.386112123727798462e-01
-1.558016836643218994e-01 -2.183782458305358887e-01 -6.392113119363784790e-02 -4.221504032611846924e-01 1.240009162575006485e-02 1.596449688076972961e-02 2.902658879756927490e-01 -2.458890378475189209e-01 -1.600976139307022095e-01 -3.018408454954624176e-02 -1.965945512056350708e-01 2.960261888802051544e-02 1.036316379904747009e-01 1.002991124987602234e-01 -1.477333754301071167e-01 1.668346971273422241e-01 4.689238965511322021e-02 7.818060368299484253e-02 -2.229715734720230103e-01 9.401527792215347290e-02 -2.130415057763457298e-03 -2.443350702524185181e-01 -2.882058620452880859e-01 2.420188337564468384e-01 -5.818267539143562317e-02 2.697011232376098633e-01 -2.489042729139328003e-01 6.361033022403717041e-02 8.878974616527557373e-02 -1.114203482866287231e-01 1.560953706502914429e-01 9.536945074796676636e-02
-1.282892078161239624e-01 -6.490712612867355347e-02 -1.203787475824356079e-01 -3.608959168195724487e-02 1.735001616179943085e-02 7.080272585153579712e-02 1.503756344318389893e-01 -1.222610175609588623e-01 -1.279431283473968506e-01 -9.274890273809432983e-02 3.646619617938995361e-01 1.752413511276245117e-01 3.013983070850372314e-01 4.427573457360267639e-02 -2.120735049247741699e-01 2.220312654972076416e-01 -2.976931817829608917e-02 2.251687943935394287e-01 2.456555515527725220e-01 -1.527040302753448486e-01 1.398555189371109009e-01 -2.002722024917602539e-01 1.494217962026596069e-01 2.733543813228607178e-01 -3.601806983351707458e-02 -1.560526639223098755e-01 -2.475005090236663818e-01 -2.816715538501739502e-01 2.303140461444854736e-01 4.074125364422798157e-02 -1.725572496652603149e-01 -4.723157733678817749e-02
-3.111903741955757141e-02 -8.216188102960586548e-02 -1.003909949213266373e-02 -9.805160015821456909e-02 -6.844040751457214355e-02 9.060978144407272339e-02 2.827343344688415527e-02 -1.843432486057281494e-01 -2.150209546089172363e-01 4.428465850651264191e-03 2.391864359378814697e-01 -1.976326666772365570e-02 4.448707401752471924e-01 9.655252844095230103e-02 -2.466169446706771851e-01 1.839078068733215332e-01 -1.712174862623214722e-01 2.696908116340637207e-01 5.610981211066246033e-02 -2.735954821109771729e-01 1.830309331417083740e-01 -8.915170282125473022e-02 4.655092209577560425e-02 3.046883046627044678e-01 -8.914329856634140015e-02 3.428902849555015564e-02 -4.110482335090637207e-01 3.411935269832611084e-02 1.620600223541259766e-01 -2.752027101814746857e-02 -4.770139604806900024e-02 6.415987014770507812e-02
-2.975815236568450928e-01 -7.728616148233413696e-02 3.014943748712539673e-02 -4.952045623213052750e-03 1.648751348257064819e-01 -1.401010453701019287e-01 2.943070232868194580e-01 2.309327945113182068e-02 -1.635336875915527344e-02 -2.813763618469238281e-01 -9.551330655813217163e-02 1.739635765552520752e-01 2.230781167745590210e-01 -1.532693952322006226e-01 -3.059576749801635742e-01 1.058363839983940125e-01 1.460470557212829590e-01 1.589430123567581177e-01 2.009703665971755981e-01 7.041207700967788696e-02 1.406441926956176758e-01 -6.258577853441238403e-02 -2.804221957921981812e-02 2.404402643442153931e-01 1.090281829237937927e-02 2.580623030662536621e-01 -9.216297417879104614e-02 2.193122059106826782e-01 -2.927966415882110596e-01 -1.375992596149444580e-01 -2.563054263591766357e-01 7.606337219476699829e-02
-4.404107928276062012e-01 -9.228298068046569824e-02 -1.101255863904953003e-01 -4.414736479520797729e-02 -2.205044925212860107e-01 -3.169538974761962891e-01 6.269001215696334839e-02 1.031619831919670105e-01 3.862784802913665771e-02 -2.793481051921844482e-01 1.990624517202377319e-01 2.217791825532913208e-01 4.707719385623931885e-02 -4.007101990282535553e-03 -2.539466619491577148e-01 9.153854846954345703e-02 -1.668774783611297607e-01 2.243813723325729370e-01 1.186709105968475342e-01 7.354915887117385864e-02 1.700057983398437500e-01 -3.259544968605041504e-01 -1.293439567089080811e-01 8.351159095764160156e-02 -9.834560751914978027e-02 1.724731624126434326e-01 -6.701897084712982178e-02 1.232437714934349060e-01 1.116251200437545776e-01 -1.935344934463500977e-02 -1.980091780424118042e-01 9.311057627201080322e-02
-2.434718757867813110e-01 5.988717451691627502e-02 1.044516414403915405e-01 -2.807252854108810425e-02 2.334687709808349609e-01 1.099230870604515076e-01 1.406496614217758179e-01 -3.196385204792022705e-01 1.150803789496421814e-01 1.418991535902023315e-01 -1.251681614667177200e-02 9.919554941006936133e-06 -2.282256484031677246e-01 4.328132420778274536e-02 -2.529201507568359375e-01 2.887437939643859863e-01 -1.722555160522460938e-01 7.593546807765960693e-02 -5.837142467498779297e-03 1.535596251487731934e-01 7.693582773208618164e-02 -6.493093073368072510e-02 -3.789895027875900269e-02 2.533156573772430420e-01 -1.650541424751281738e-01 8.911773562431335449e-02 -4.742281436920166016e-01 -1.995329111814498901e-01 1.669616699218750000e-01 3.461983054876327515e-02 -7.061929255723953247e-02 1.825160533189773560e-01
-2.727504968643188477e-01 1.727837324142456055e-01 6.261005252599716187e-02 -1.591090410947799683e-01 -2.512523233890533447e-01 1.370404362678527832e-01 1.113068759441375732e-01 1.327927559614181519e-01 5.507775023579597473e-02 -1.911187916994094849e-01 -1.020294576883316040e-01 -8.450091630220413208e-02 4.421557765454053879e-03 -7.357910275459289551e-02 -2.775627076625823975e-01 1.220782250165939331e-01 5.280898883938789368e-02 -6.670365482568740845e-02 4.939178377389907837e-02 2.145710885524749756e-01 3.000271618366241455e-01 -2.537719011306762695e-01 -1.001308951526880264e-02 -3.504232317209243774e-02 -1.998873949050903320e-01 7.046421058475971222e-03 -3.706117570400238037e-01 2.133947312831878662e-01 7.054456975311040878e-03 2.368005225434899330e-03 -3.854811191558837891e-01 1.307251304388046265e-01
-4.244044125080108643e-01 7.406134903430938721e-02 -1.495380233973264694e-02 4.388634487986564636e-02 -1.893089860677719116e-01 4.522180184721946716e-02 2.047089785337448120e-01 2.042526453733444214e-01 -3.405647724866867065e-02 -2.147427499294281006e-01 1.319902837276458740e-01 3.125733733177185059e-01 -2.742718160152435303e-02 2.683167345821857452e-02 -3.707709908485412598e-01 5.034112557768821716e-02 1.341685093939304352e-02 3.484912216663360596e-03 -1.664870791137218475e-02 1.890940368175506592e-01 2.242147028446197510e-01 -1.847883611917495728e-01 -2.028921395540237427e-01 1.604977399110794067e-01 -1.910508126020431519e-01 7.700233161449432373e-02 -2.093247473239898682e-01 2.141254991292953491e-01 3.356359899044036865e-02 5.703954771161079407e-02 -2.488936781883239746e-01 2.948311530053615570e-02
-2.237172573804855347e-01 -1.592714898288249969e-02 -9.122785180807113647e-02 -4.043622314929962158e-01 1.554050855338573456e-02 -1.291565895080566406e-01 8.023111522197723389e-02 -1.141436994075775146e-01 -1.837021261453628540e-01 2.735080569982528687e-02 1.072098836302757263e-01 5.574060603976249695e-02 9.564340859651565552e-02 -1.570295691490173340e-01 -2.750778496265411377e-01 -6.593751162290573120e-02 -1.123369783163070679e-01 2.565114758908748627e-02 -1.521280556917190552e-01 2.084555327892303467e-01 5.112856626510620117e-01 -3.426995277404785156e-01 -2.975141443312168121e-02 1.174411401152610779e-01 -1.609512865543365479e-01 3.625588724389672279e-03 1.006564944982528687e-01 -2.072162023978307843e-04 7.698619365692138672e-02 -5.093208700418472290e-02 -1.747275292873382568e-01 1.733524352312088013e-01
-1.669014543294906616e-01 -1.963461339473724365e-01 -4.837470501661300659e-02 2.681627310812473297e-02 -1.020365655422210693e-01 1.093786507844924927e-01 8.538135886192321777e-02 1.549903005361557007e-01 -4.393798857927322388e-02 -1.053523793816566467e-01 6.555664539337158203e-02 2.986517548561096191e-01 3.960841894149780273e-01 -1.258658766746520996e-01 -5.324879288673400879e-01 2.022491097450256348e-01 4.537755250930786133e-02 -6.329193711280822754e-02 4.094151407480239868e-02 1.457851231098175049e-01 1.884290724992752075e-01 -1.088917180895805359e-01 -5.538062751293182373e-02 7.099383324384689331e-02 -4.404881224036216736e-02 2.703956961631774902e-01 -1.290908455848693848e-01 7.459011673927307129e-02 -1.009192541241645813e-01 1.842816025018692017e-01 -1.514393836259841919e-01 1.559724658727645874e-01
-1.398969143629074097e-01 2.326388843357563019e-03 1.032186113297939301e-02 -2.530761361122131348e-01 4.391333833336830139e-02 8.514358103275299072e-02 1.844790428876876831e-01 1.853037439286708832e-02 2.717465758323669434e-01 -7.442314177751541138e-02 7.993979379534721375e-03 3.856590390205383301e-02 -1.405574530363082886e-01 -7.439783960580825806e-02 -3.237014710903167725e-01 1.669813990592956543e-01 2.453516572713851929e-01 2.283547371625900269e-01 -2.098003029823303223e-01 -1.133390441536903381e-01 -4.007892310619354248e-02 -1.679395735263824463e-01 -1.291932761669158936e-01 3.669756948947906494e-01 -1.989168971776962280e-01 3.457942008972167969e-01 -2.112021446228027344e-01 -3.458246588706970215e-02 -1.322044432163238525e-01 1.291587054729461670e-01 1.111421547830104828e-02 2.102806121110916138e-01
4.634256288409233093e-02 -4.459854215383529663e-02 -1.980427466332912445e-02 -6.571187078952789307e-02 -2.936099655926227570e-02 2.674967050552368164e-01 2.640428543090820312e-01 -1.348494440317153931e-01 1.162690110504627228e-02 -1.010570377111434937e-01 1.510970443487167358e-01 1.258995831012725830e-01 1.513877045363187790e-02 -3.243012726306915283e-01 2.647580206394195557e-01 6.854117661714553833e-02 -1.664695739746093750e-01 -7.079518586397171021e-02 2.574973404407501221e-01 1.710812449455261230e-01 3.115905225276947021e-01 -1.174641624093055725e-01 -1.464247051626443863e-02 4.201124310493469238e-01 -1.836527436971664429e-01 2.146137356758117676e-01 -2.428368926048278809e-01 -1.990463882684707642e-01 -2.030274085700511932e-02 2.729012630879878998e-02 -7.853030413389205933e-02 3.997751511633396149e-03
-1.585461497306823730e-01 3.418919816613197327e-02 1.681387871503829956e-01 3.481225296854972839e-02 -1.771733909845352173e-01 8.393763005733489990e-02 7.177196443080902100e-02 4.072464257478713989e-02 -8.306246995925903320e-02 -2.073963284492492676e-01 5.390014126896858215e-02 2.809118032455444336e-01 3.135834932327270508e-01 -1.754627972841262817e-01 -5.116471052169799805e-01 4.556287080049514771e-02 9.851974993944168091e-02 1.560022979974746704e-01 4.538771137595176697e-02 2.650421261787414551e-01 3.584374859929084778e-02 -5.999677628278732300e-02 -2.368525564670562744e-01 2.942395210266113281e-01 -1.158484444022178650e-02 1.906221807003021240e-01 -1.600096076726913452e-01 1.024287268519401550e-01 1.045338734984397888e-01 1.848358809947967529e-01 -1.499567832797765732e-02 4.963219538331031799e-02
-8.359058201313018799e-02 2.517932951450347900e-01 1.152780652046203613e-01 -1.168311312794685364e-01 6.071324646472930908e-02 2.107828706502914429e-01 2.965942397713661194e-02 -2.885261774063110352e-01 2.926403284072875977e-01 -1.927745789289474487e-01 -3.462963178753852844e-02 1.640923619270324707e-01 -6.784179061651229858e-02 -1.234237030148506165e-01 -2.517430782318115234e-01 2.096907496452331543e-01 -1.947098821401596069e-01 1.504338085651397705e-01 -2.600408717989921570e-02 5.418186634778976440e-02 1.840731501579284668e-01 -5.965146049857139587e-02 -2.591379359364509583e-02 2.559921443462371826e-01 -4.516888409852981567e-03 1.553265154361724854e-01 -4.353733062744140625e-01 -2.114304751157760620e-01 -9.649359621107578278e-03 -2.265751957893371582e-01 6.902448832988739014e-02 9.966465830802917480e-02
-7.578821480274200439e-02 -4.198718070983886719e-02 -5.021503567695617676e-02 -2.805190682411193848e-01 1.047598421573638916e-01 -2.504235506057739258e-02 2.001417279243469238e-01 -1.438945382833480835e-01 -1.229539215564727783e-01 1.682022213935852051e-01 3.462626412510871887e-02 3.038364648818969727e-01 -2.284121140837669373e-02 -3.956578671932220459e-01 -3.152810931205749512e-01 -5.833358038216829300e-03 1.153597980737686157e-01 4.476074501872062683e-02 -1.513762306421995163e-02 2.430703938007354736e-01 3.133770823478698730e-01 5.973582621663808823e-03 -5.175825208425521851e-02 1.279788464307785034e-01 4.361010342836380005e-02 -6.903746398165822029e-04 1.346267014741897583e-01 -3.351450860500335693e-01 1.961117833852767944e-01 8.252350986003875732e-02 -2.493208199739456177e-01 1.174153536558151245e-01
-3.523695468902587891e-02 -2.312204241752624512e-02 1.652955114841461182e-01 -1.595936566591262817e-01 6.927202455699443817e-03 7.503221859224140644e-04 4.466232955455780029e-01 -4.764420688152313232e-01 1.722609400749206543e-01 -1.067741662263870239e-01 -1.279227714985609055e-02 -1.284965872764587402e-01 2.317021042108535767e-02 6.207047402858734131e-02 -1.300722360610961914e-01 -2.894292213022708893e-02 -1.169351413846015930e-01 6.014462560415267944e-02 4.679000005125999451e-02 1.932746917009353638e-01 2.190440446138381958e-01 -1.069343462586402893e-01 -1.749101430177688599e-01 4.655068740248680115e-03 1.122369915246963501e-01 9.458907879889011383e-04 -4.513455331325531006e-01 -9.943494200706481934e-02 1.337662190198898315e-01 5.467148870229721069e-02 5.756021663546562195e-02 2.043468803167343140e-01
2.541498094797134399e-02 -1.630490086972713470e-02 -8.781924843788146973e-02 -1.816480606794357300e-01 1.123891845345497131e-01 -2.322172522544860840e-01 -6.535054743289947510e-02 -1.693348437547683716e-01 -3.557868301868438721e-02 2.071125954389572144e-01 -2.691309526562690735e-02 1.605038493871688843e-01 2.218323945999145508e-01 4.951357468962669373e-02 -1.192850545048713684e-01 -7.911424338817596436e-02 -2.476943098008632660e-02 1.702971011400222778e-01 5.448073521256446838e-02 4.836574196815490723e-02 3.414623439311981201e-01 2.097415179014205933e-02 -8.828264474868774414e-02 4.244969785213470459e-01 1.413019746541976929e-01 1.768680959939956665e-01 -3.905340731143951416e-01 -8.335232269018888474e-04 1.616725325584411621e-01 -7.808090746402740479e-02 -2.496678233146667480e-01 -2.789224386215209961e-01
1.233929842710494995e-01 3.646068647503852844e-02 -1.148932352662086487e-01 7.268403470516204834e-02 1.108218356966972351e-01 -7.977443933486938477e-02 1.281879842281341553e-01 -2.356815785169601440e-01 2.900435626506805420e-01 7.009953260421752930e-02 -1.312761455774307251e-01 2.520298957824707031e-01 9.419828653335571289e-03 -1.732546091079711914e-01 -9.454187750816345215e-02 2.152766138315200806e-01 9.265974909067153931e-02 2.958995103836059570e-01 1.274556219577789307e-01 2.781296670436859131e-01 4.425187781453132629e-02 -7.195884361863136292e-03 -7.655681669712066650e-02 6.879893690347671509e-02 1.464128792285919189e-01 4.583661854267120361e-01 -7.894784957170486450e-02 -1.215627938508987427e-01 2.227123230695724487e-01 8.825680613517761230e-02 -2.991480529308319092e-01 -1.318495273590087891e-01
-2.390037775039672852e-01 -7.347924634814262390e-03 -2.877207696437835693e-01 -1.489204615354537964e-01 -3.760041892528533936e-01 -1.057419478893280029e-01 2.496511936187744141e-01 -1.497657597064971924e-01 1.074747890233993530e-01 6.547366827726364136e-02 9.142527729272842407e-02 1.197896152734756470e-01 2.027740031480789185e-01 -1.431499868631362915e-01 -1.121845394372940063e-01 -1.396377235651016235e-01 2.570767886936664581e-02 3.866543248295783997e-02 1.488917618989944458e-01 2.038722187280654907e-01 1.946232914924621582e-01 -1.816993206739425659e-01 -8.870425075292587280e-02 -1.091533824801445007e-01 -2.934001088142395020e-01 8.984478563070297241e-02 -1.170028299093246460e-01 4.998173192143440247e-02 1.379859596490859985e-01 2.040169537067413330e-01 -3.733924329280853271e-01 -3.625990450382232666e-02
7.506770640611648560e-02 5.687532201409339905e-02 1.821849867701530457e-02 -2.089371979236602783e-01 5.066423490643501282e-02 -1.119437813758850098e-01 -2.354534715414047241e-01 -3.188756108283996582e-01 -1.068534553050994873e-01 -4.726693779230117798e-02 -7.463149726390838623e-02 -4.917078092694282532e-02 2.774488329887390137e-01 -1.115979775786399841e-01 -3.511631786823272705e-01 1.423941366374492645e-02 -2.363497018814086914e-01 7.628047466278076172e-02 1.199777275323867798e-01 3.856325149536132812e-01 1.209414675831794739e-01 5.340051278471946716e-02 2.847170270979404449e-02 1.232364550232887268e-01 -2.393885254859924316e-01 1.615775227546691895e-01 -3.103382289409637451e-01 -1.197082772850990295e-01 -1.496743708848953247e-01 -4.576291143894195557e-02 -1.773510873317718506e-01 -1.790751963853836060e-01
-2.986155748367309570e-01 1.746369898319244385e-01 -8.805000223219394684e-03 -2.320921123027801514e-01 -1.169769912958145142e-01 -1.301635056734085083e-02 2.181984037160873413e-01 -7.701505720615386963e-02 5.004465579986572266e-02 -1.727424860000610352e-01 5.248589813709259033e-02 1.615402549505233765e-01 -2.001803182065486908e-02 -2.754705725237727165e-03 -2.765006124973297119e-01 1.182544007897377014e-01 1.469175610691308975e-02 5.794615298509597778e-02 -3.684271126985549927e-03 2.990669012069702148e-01 2.639461457729339600e-01 -2.430239915847778320e-01 -5.050077289342880249e-02 -2.432499080896377563e-01 -1.854496449232101440e-02 4.644742980599403381e-02 -4.523353576660156250e-01 9.182173013687133789e-02 6.688173115253448486e-02 -6.239518523216247559e-02 -1.752333939075469971e-01 2.624154686927795410e-01
-5.023238435387611389e-02 4.800219461321830750e-02 -2.522663474082946777e-01 -1.145348250865936279e-01 1.520518362522125244e-01 3.041674010455608368e-02 5.330173298716545105e-02 1.629693210124969482e-01 5.107418820261955261e-02 -1.029738038778305054e-01 6.989757996052503586e-03 2.596853673458099365e-01 -2.297017723321914673e-02 5.436148494482040405e-02 -1.153429001569747925e-01 2.890540659427642822e-01 -1.360299587249755859e-01 -1.708076000213623047e-01 -1.752769351005554199e-01 2.050136327743530273e-01 2.207141518592834473e-01 -2.938410341739654541e-01 -3.121597468852996826e-01 1.128027513623237610e-01 -7.424700260162353516e-02 1.490985304117202759e-01 -4.738748669624328613e-01 1.402040421962738037e-01 8.445043861865997314e-02 -1.017499156296253204e-02 -1.113223880529403687e-01 1.633753925561904907e-01
-9.654214978218078613e-02 -3.236468508839607239e-02 -8.078664541244506836e-02 2.487989515066146851e-02 -1.381037384271621704e-01 6.799352169036865234e-02 7.643371820449829102e-02 -2.084099501371383667e-01 1.128830611705780029e-01 7.344876229763031006e-02 1.845715194940567017e-01 -3.818916901946067810e-02 2.279556244611740112e-01 -3.294748365879058838e-01 -3.457698523998260498e-01 2.849175333976745605e-01 -1.220488697290420532e-01 2.036360949277877808e-01 -5.679675564169883728e-02 -8.142660558223724365e-02 1.473426371812820435e-01 -2.446512132883071899e-02 5.105385929346084595e-02 1.157361492514610291e-01 -6.598357856273651123e-02 -3.023265674710273743e-02 -1.535408496856689453e-01 -2.800021171569824219e-01 -5.484778434038162231e-02 -3.953057229518890381e-01 -2.603050768375396729e-01 2.362047582864761353e-01
5.526726692914962769e-02 1.818119175732135773e-02 2.149071842432022095e-01 -4.633520245552062988e-01 -1.453465074300765991e-01 1.759430319070816040e-01 3.922694325447082520e-01 -8.514720946550369263e-02 -3.360806149430572987e-04 -9.188535809516906738e-02 -4.636030271649360657e-02 -4.654364194720983505e-03 8.612501621246337891e-02 3.117377497255802155e-02 -9.678881615400314331e-02 2.352370768785476685e-01 1.282213330268859863e-01 -7.935584336519241333e-02 3.463540375232696533e-01 1.533863395452499390e-01 3.060664236545562744e-01 -2.727013081312179565e-02 -5.112295038998126984e-03 7.411652244627475739e-03 -2.575094103813171387e-01 -2.368633449077606201e-02 -1.523543149232864380e-01 3.032686747610569000e-02 -1.534150242805480957e-01 -5.378247797489166260e-02 -1.112969592213630676e-01 2.197106927633285522e-01
-2.909794747829437256e-01 -2.429679334163665771e-01 1.234334334731101990e-01 -2.779530286788940430e-01 2.428727746009826660e-01 -9.401171654462814331e-02 1.022149845957756042e-01 -1.399521976709365845e-01 -2.128756493330001831e-01 -5.831564590334892273e-02 2.418323457241058350e-01 -2.835213020443916321e-02 1.507398337125778198e-01 -1.981822773814201355e-02 -1.289642453193664551e-01 2.418501526117324829e-01 -1.339316517114639282e-01 -5.868925526738166809e-02 -1.420239955186843872e-01 1.502993404865264893e-01 1.925504356622695923e-01 -9.924879670143127441e-02 -3.164295554161071777e-01 1.302147656679153442e-01 -1.105234771966934204e-01 -9.049465879797935486e-03 7.790982723236083984e-02 -8.163645118474960327e-02 -1.749321073293685913e-02 9.861507266759872437e-02 -4.259207248687744141e-01 1.227937266230583191e-01
-1.724144220352172852e-01 -1.012242659926414490e-01 1.336875706911087036e-01 -1.457456201314926147e-01 1.039015203714370728e-01 -1.720047295093536377e-01 1.276825368404388428e-01 -1.823672503232955933e-01 5.182372778654098511e-02 -1.375491917133331299e-01 -2.456055022776126862e-03 -6.368897855281829834e-02 2.828998863697052002e-01 -9.801258891820907593e-02 2.057222090661525726e-02 2.978065311908721924e-01 1.045743152499198914e-01 -1.811260133981704712e-01 -1.715015619993209839e-01 2.135856747627258301e-01 1.441464573144912720e-01 -2.480668872594833374e-01 -3.038747310638427734e-01 4.179293513298034668e-01 -1.065706014633178711e-01 1.111589819192886353e-01 1.890963688492774963e-02 -1.747340261936187744e-01 -2.692095935344696045e-01 -5.509761720895767212e-02 -1.593340188264846802e-01 5.438893660902976990e-02
-1.728888601064682007e-01 9.737841784954071045e-02 4.592719022184610367e-03 3.812347538769245148e-03 -6.704697012901306152e-02 1.688844263553619385e-01 3.622133731842041016e-01 -1.664405167102813721e-01 -1.139486879110336304e-01 -1.379322912544012070e-02 1.398037672042846680e-01 3.734174966812133789e-01 2.773361206054687500e-01 1.158792525529861450e-01 -2.495909631252288818e-01 2.647296488285064697e-01 4.778277873992919922e-02 2.355748042464256287e-02 -1.589401974342763424e-03 -2.231219969689846039e-02 9.429171681404113770e-02 1.321894079446792603e-01 -1.486823409795761108e-01 9.295577555894851685e-02 6.632865965366363525e-02 -1.777751892805099487e-01 -4.114059209823608398e-01 -2.365084141492843628e-01 -5.857526138424873352e-02 -3.250679001212120056e-02 -9.361606091260910034e-02 -1.972182244062423706e-01
-9.495983831584453583e-03 -3.458326160907745361e-01 -2.991944365203380585e-02 -1.816860884428024292e-01 1.030239760875701904e-01 7.697075605392456055e-02 3.330120146274566650e-01 -2.380102127790451050e-01 -1.699307560920715332e-02 1.785478740930557251e-02 2.541680634021759033e-01 8.086485415697097778e-02 2.080403268337249756e-01 6.615193188190460205e-02 -1.796533614397048950e-01 1.038415133953094482e-01 6.617059558629989624e-02 9.611003845930099487e-02 3.147218227386474609e-01 3.659594058990478516e-01 -4.097929224371910095e-03 -1.052202060818672180e-01 1.467824727296829224e-01 1.694546937942504883e-01 -3.733091056346893311e-02 -8.023643493652343750e-02 -2.295072972774505615e-01 -1.705068945884704590e-01 -1.210615038871765137e-01 2.895871996879577637e-01 -5.823968350887298584e-02 2.076122164726257324e-02
-7.207531481981277466e-02 -1.809459477663040161e-01 -9.365071542561054230e-03 -3.044272065162658691e-01 -4.365859180688858032e-02 -9.770300984382629395e-02 9.709752351045608521e-02 -8.536272495985031128e-02 -1.879850476980209351e-01 -5.798957869410514832e-02 -4.564198665320873260e-03 1.116464063525199890e-01 -3.633790463209152222e-02 -9.602249413728713989e-02 -3.124656081199645996e-01 -1.989682912826538086e-01 -1.110955178737640381e-01 -2.268901467323303223e-02 -1.096547991037368774e-01 1.236801370978355408e-01 3.985501527786254883e-01 -2.579498887062072754e-01 -1.710558980703353882e-01 -1.315575689077377319e-01 -1.939104646444320679e-01 3.037641644477844238e-01 4.696982726454734802e-02 9.179738909006118774e-02 4.545059427618980408e-02 -1.526757925748825073e-01 -3.367368876934051514e-01 2.253501117229461670e-01
5.640092119574546814e-02 1.938601732254028320e-01 -9.819962829351425171e-02 -1.677782088518142700e-01 1.729747951030731201e-01 -4.205024335533380508e-03 2.317792177200317383e-01 -5.174564570188522339e-02 3.412973135709762573e-02 -1.195122860372066498e-02 8.528927713632583618e-02 1.661893278360366821e-01 -4.900404810905456543e-02 -8.007352799177169800e-02 2.649627253413200378e-02 1.132148504257202148e-01 -3.826540410518646240e-01 -1.382691785693168640e-02 1.112184226512908936e-01 1.687853783369064331e-01 2.774620950222015381e-01 -2.498065382242202759e-01 -4.244506359100341797e-02 1.242331638932228088e-01 -1.836707890033721924e-01 -5.182602326385676861e-04 -5.555508732795715332e-01 -4.232414998114109039e-03 1.720603704452514648e-01 2.152278274297714233e-01 6.701118778437376022e-03 1.188010349869728088e-01
-2.027460485696792603e-01 2.057705372571945190e-01 -1.302123516798019409e-01 -1.173338666558265686e-01 1.479936838150024414e-01 -1.649426966905593872e-01 1.194679588079452515e-01 4.535549879074096680e-02 1.443235576152801514e-01 -1.869597434997558594e-01 7.163114100694656372e-02 2.321621626615524292e-01 3.589096665382385254e-02 1.751470863819122314e-01 -2.728065252304077148e-01 6.138028204441070557e-02 -9.886036068201065063e-02 6.173272430896759033e-02 -1.435530632734298706e-01 4.747253656387329102e-02 3.937576711177825928e-01 -1.446428298950195312e-01 -3.186475038528442383e-01 -7.965291291475296021e-02 7.049100100994110107e-02 8.299610763788223267e-02 -3.478046059608459473e-01 -1.673941314220428467e-02 2.963186502456665039e-01 3.121963143348693848e-02 -6.072816997766494751e-02 2.226142883300781250e-01
-1.397521942853927612e-01 -1.339317411184310913e-01 3.646398708224296570e-02 -2.532208263874053955e-01 3.202986419200897217e-01 5.354976281523704529e-02 2.781701683998107910e-01 -3.911082744598388672e-01 -1.228190734982490540e-01 -1.635108739137649536e-01 5.974159017205238342e-02 1.897872984409332275e-01 9.619035571813583374e-02 -2.223962731659412384e-02 -1.409481167793273926e-01 5.359824001789093018e-02 1.399124562740325928e-01 5.542631819844245911e-02 -5.300340428948402405e-02 -2.635352313518524170e-02 1.934168636798858643e-01 -3.044334650039672852e-01 -1.523768454790115356e-01 6.566724926233291626e-02 -1.073710098862648010e-01 1.122655868530273438e-01 1.527106314897537231e-01 -4.525656346231698990e-03 1.833903938531875610e-01 -5.087688192725181580e-02 -4.233111739158630371e-01 -2.692666649818420410e-02
-2.261336296796798706e-01 -3.140764310956001282e-02 -6.771183107048273087e-03 -9.490475803613662720e-02 -1.437840461730957031e-01 7.495429366827011108e-02 2.594664394855499268e-01 3.643359616398811340e-02 4.921181872487068176e-02 1.709953695535659790e-01 -5.351914092898368835e-02 1.283736824989318848e-01 1.618410348892211914e-01 -1.036017537117004395e-01 -3.549516499042510986e-01 1.116054877638816833e-01 5.867168074473738670e-04 3.374204635620117188e-01 -1.567483544349670410e-01 -5.048417672514915466e-02 1.890884041786193848e-01 -2.473817169666290283e-01 -1.024615541100502014e-01 -1.735127866268157959e-01 -2.725169658660888672e-01 2.270157933235168457e-01 1.394286006689071655e-01 -1.474938094615936279e-01 -9.715645760297775269e-02 2.249326184391975403e-02 -2.484462559223175049e-01 3.167152404785156250e-01
-1.125120148062705994e-01 -5.471892952919006348e-01 5.813797935843467712e-02 -1.118431389331817627e-01 1.744476146996021271e-02 7.451418787240982056e-02 2.510629594326019287e-01 -4.628319293260574341e-02 -2.430044114589691162e-01 4.639764502644538879e-02 7.694564014673233032e-02 9.067950397729873657e-02 1.161660626530647278e-01 -1.765399798750877380e-02 -1.125858500599861145e-01 8.297443389892578125e-02 6.971930712461471558e-02 1.039765104651451111e-01 1.262649297714233398e-01 3.118532598018646240e-01 1.810995116829872131e-02 -2.615679204463958740e-01 1.552820354700088501e-01 1.628695875406265259e-01 -9.549911320209503174e-02 2.434857487678527832e-01 -1.916393339633941650e-01 -1.292448490858078003e-01 -8.353243768215179443e-02 2.009417265653610229e-01 -1.803663671016693115e-01 2.057090103626251221e-01
-1.194146871566772461e-01 -4.549638926982879639e-02 -1.158427521586418152e-01 -1.877482235431671143e-01 2.545289881527423859e-02 -1.182723492383956909e-01 2.076769024133682251e-01 -4.302758723497390747e-02 -4.638284817337989807e-02 -1.620726734399795532e-01 -2.489868365228176117e-02 -1.905493587255477905e-01 2.944799661636352539e-01 -7.594700902700424194e-02 -1.174061447381973267e-01 1.461716741323471069e-01 1.305882185697555542e-01 2.354479730129241943e-01 4.706403315067291260e-01 -2.349277287721633911e-01 2.450078725814819336e-01 -2.187315672636032104e-01 -1.873929649591445923e-01 -3.747621178627014160e-02 -7.275284081697463989e-02 3.991464078426361084e-01 -6.038047745823860168e-02 -5.590789392590522766e-02 -2.086159773170948029e-02 -6.875361781567335129e-03 -4.635662585496902466e-02 -1.216968894004821777e-01
-6.061163172125816345e-02 -1.497236452996730804e-02 -5.189685523509979248e-02 -2.684075757861137390e-02 -2.485816776752471924e-01 2.489761263132095337e-01 3.218272328376770020e-01 -2.506719827651977539e-01 2.057268051430583000e-03 -1.427214294672012329e-01 -8.752568066120147705e-02 3.020046949386596680e-01 -1.171378791332244873e-01 2.024254947900772095e-02 -1.542113870382308960e-01 -3.534792736172676086e-02 -1.363511383533477783e-01 5.236559733748435974e-02 4.563628509640693665e-02 2.364805638790130615e-01 6.897126138210296631e-02 -4.943191260099411011e-02 4.052346199750900269e-02 1.868578791618347168e-01 -1.902185194194316864e-02 1.288440972566604614e-01 -5.320852398872375488e-01 -1.257103681564331055e-01 3.387280926108360291e-02 -7.986485213041305542e-02 -2.112993150949478149e-01 2.300927340984344482e-01
-7.999308407306671143e-02 1.509428620338439941e-01 5.538483709096908569e-02 -4.999791085720062256e-01 1.885727196931838989e-01 8.888290263712406158e-03 1.079878211021423340e-01 5.986444652080535889e-02 -1.347299944609403610e-02 1.224515885114669800e-01 2.733189165592193604e-01 1.759644597768783569e-01 1.999679505825042725e-01 2.445619180798530579e-02 -2.863320410251617432e-01 -4.759306833148002625e-02 -2.337073162198066711e-02 -9.264971315860748291e-02 1.511477213352918625e-02 2.108722776174545288e-01 3.512098193168640137e-01 -2.869716286659240723e-01 -1.579474508762359619e-01 5.090081319212913513e-02 -1.002900451421737671e-01 2.431338094174861908e-02 -1.195151079446077347e-02 2.121865004301071167e-02 2.979919128119945526e-02 -1.374321579933166504e-01 -3.176338970661163330e-01 4.726133495569229126e-02
-1.199325472116470337e-01 -8.440417051315307617e-02 2.667548358440399170e-01 1.346158683300018311e-01 2.071905285120010376e-01 2.269742339849472046e-01 3.112164437770843506e-01 -9.131066501140594482e-02 2.029439508914947510e-01 1.052674576640129089e-01 -8.862540870904922485e-02 2.404003292322158813e-01 4.161744564771652222e-02 1.881742179393768311e-01 -9.281750023365020752e-02 7.916226238012313843e-02 1.037623882293701172e-01 1.102307438850402832e-01 -4.216107353568077087e-02 1.217681244015693665e-01 9.455487132072448730e-02 -1.717543005943298340e-01 -2.657421231269836426e-01 3.082046806812286377e-01 -1.597206592559814453e-01 2.079917937517166138e-01 -2.694903016090393066e-01 -2.437941282987594604e-01 6.756328791379928589e-02 3.575506433844566345e-02 -1.067631766200065613e-01 2.408143132925033569e-01
-4.716443717479705811e-01 7.542417198419570923e-02 -1.532145440578460693e-01 -1.021374389529228210e-01 1.493943482637405396e-01 -9.460715949535369873e-02 1.939029395580291748e-01 -1.867683380842208862e-01 1.086740046739578247e-01 3.193680569529533386e-02 1.205372158437967300e-02 4.541288316249847412e-02 1.692896187305450439e-01 -3.155806064605712891e-01 -3.379476964473724365e-01 -1.048485115170478821e-01 -1.824404448270797729e-01 -1.229279488325119019e-01 1.342568099498748779e-01 2.323302179574966431e-01 1.418206542730331421e-01 -4.744174331426620483e-02 -2.713452875614166260e-01 -3.900057869032025337e-03 -9.626302123069763184e-02 1.890016943216323853e-01 -8.560410700738430023e-03 -1.173292845487594604e-02 2.771134376525878906e-01 -1.469225138425827026e-01 -7.546787708997726440e-02 -6.223411764949560165e-03
-1.452420502901077271e-01 2.050538510084152222e-01 1.096736788749694824e-01 -2.423861995339393616e-03 -3.177331387996673584e-02 1.614917814731597900e-01 3.356014192104339600e-01 -5.812238156795501709e-02 -3.623318299651145935e-02 -8.165765553712844849e-03 -3.440420031547546387e-01 3.285634890198707581e-02 -2.498440444469451904e-02 -1.173990890383720398e-01 -3.858199715614318848e-01 1.587772220373153687e-01 4.388962872326374054e-03 2.124564349651336670e-01 1.473985463380813599e-01 1.673184037208557129e-01 1.108931675553321838e-01 -2.116396725177764893e-01 -8.375588059425354004e-02 -6.989244371652603149e-02 -1.364495512098073959e-02 1.567529588937759399e-01 -3.963762223720550537e-01 7.758644968271255493e-02 1.508673876523971558e-01 -1.532831192016601562e-01 -1.579228490591049194e-01 2.224289774894714355e-01
-8.183390647172927856e-02 3.449182584881782532e-02 -1.010320931673049927e-01 -4.380440413951873779e-01 1.459284871816635132e-01 6.710880249738693237e-02 1.820641309022903442e-01 3.083081245422363281e-01 -7.422721385955810547e-02 1.362506300210952759e-01 -5.449745431542396545e-02 1.725656241178512573e-01 1.268465965986251831e-01 2.507715672254562378e-02 -2.155338823795318604e-01 1.001175716519355774e-01 -3.263990581035614014e-02 -6.424464285373687744e-02 1.949975080788135529e-02 1.552262157201766968e-01 2.751617729663848877e-01 -3.246585130691528320e-01 -1.671929806470870972e-01 7.672427222132682800e-03 -9.864111244678497314e-02 1.658149510622024536e-01 -8.260215073823928833e-02 -1.117292419075965881e-02 1.662679016590118408e-01 -2.158259898424148560e-01 -3.662660419940948486e-01 -1.210636869072914124e-01
-2.167936414480209351e-01 4.329198971390724182e-02 -2.585667371749877930e-01 -1.932609528303146362e-01 -2.603208124637603760e-01 -2.759618461132049561e-01 1.516608148813247681e-01 -1.652298718690872192e-01 1.734212487936019897e-01 -3.862602636218070984e-02 8.831494301557540894e-02 3.085490763187408447e-01 8.654329180717468262e-02 -1.131972372531890869e-01 -1.247216537594795227e-01 -1.033011078834533691e-01 9.502126276493072510e-02 2.604145370423793793e-02 2.185458838939666748e-01 1.336202025413513184e-01 1.551143527030944824e-01 -2.693585455417633057e-01 -1.507601588964462280e-01 -9.194228798151016235e-02 -1.575896888971328735e-01 2.565945982933044434e-01 -1.017708927392959595e-01 -3.529259935021400452e-02 2.354652583599090576e-01 1.020196303725242615e-01 -2.467510253190994263e-01 1.986468136310577393e-01
-9.939356893301010132e-02 -1.582704037427902222e-01 1.704852879047393799e-01 -1.514777988195419312e-01 8.080457895994186401e-02 2.093346416950225830e-01 1.442162320017814636e-02 -3.609520792961120605e-01 -9.939742088317871094e-02 -1.082603558897972107e-01 3.784171864390373230e-02 6.051179487258195877e-03 3.350029289722442627e-01 2.032679617404937744e-01 -1.484346091747283936e-01 -5.910157784819602966e-02 -2.448726743459701538e-01 2.092685401439666748e-01 8.933766186237335205e-02 -1.126386970281600952e-01 2.259711176156997681e-01 -2.728871814906597137e-02 3.631494566798210144e-02 7.978429645299911499e-02 7.038845680654048920e-03 2.052038609981536865e-01 -2.115382701158523560e-01 -4.582085013389587402e-01 9.094081819057464600e-02 2.882551960647106171e-02 -1.804207861423492432e-01 8.743819594383239746e-02
-4.652350768446922302e-02 1.369915623217821121e-02 7.253390550613403320e-02 -2.657269239425659180e-01 1.210535392165184021e-01 9.934426844120025635e-02 2.484955787658691406e-01 -1.109733507037162781e-01 -1.309295445680618286e-01 -1.470038592815399170e-01 5.931100249290466309e-02 1.383567005395889282e-01 5.433237552642822266e-02 -2.259616255760192871e-01 -8.854553103446960449e-02 -4.421313107013702393e-02 -2.756531909108161926e-02 8.916733413934707642e-02 -1.077765151858329773e-01 1.119433566927909851e-01 4.051823914051055908e-01 -4.322630912065505981e-02 -1.404411792755126953e-01 2.994349300861358643e-01 -5.302124470472335815e-02 -1.015869155526161194e-01 1.667456030845642090e-01 -1.790643632411956787e-01 2.056638002395629883e-01 -5.777014419436454773e-02 -5.205612182617187500e-01 -8.149855770170688629e-03
-2.849453985691070557e-01 -2.467056214809417725e-01 2.576295435428619385e-01 -1.151372790336608887e-01 -1.790540665388107300e-01 -2.791169099509716034e-02 1.351610869169235229e-01 -3.792117834091186523e-01 9.628943353891372681e-02 -3.406969830393791199e-02 -1.892172843217849731e-01 1.341892629861831665e-01 -2.440325468778610229e-01 -1.002684384584426880e-01 -1.201832666993141174e-01 6.216032058000564575e-02 -1.314497143030166626e-01 -1.301298439502716064e-01 -1.255423855036497116e-02 3.841704875230789185e-02 1.936579644680023193e-01 -1.097826287150382996e-01 -7.973501831293106079e-02 1.666547358036041260e-01 -6.206222623586654663e-02 3.276809155941009521e-01 -2.958902120590209961e-01 -2.131356149911880493e-01 -1.746399700641632080e-01 2.770627476274967194e-02 -1.718043237924575806e-01 8.201452344655990601e-02
2.791783213615417480e-02 -1.477310061454772949e-01 -8.853639662265777588e-02 -9.263408929109573364e-02 -3.061894774436950684e-01 1.522056460380554199e-01 3.249665200710296631e-01 -5.672154482454061508e-03 6.943900603801012039e-03 1.284201145172119141e-01 5.655936524271965027e-02 2.505010664463043213e-01 -1.318615674972534180e-02 -1.766234189271926880e-01 -2.871495783329010010e-01 6.025340035557746887e-02 1.145738884806632996e-01 1.975091099739074707e-01 -1.812045425176620483e-01 1.394402235746383667e-03 2.523039877414703369e-01 -1.447812616825103760e-01 -1.479276716709136963e-01 -2.298827655613422394e-02 -5.434270948171615601e-02 3.133863508701324463e-01 1.480723768472671509e-01 -9.567406773567199707e-02 -1.234500110149383545e-02 -3.826637938618659973e-02 -2.314491271972656250e-01 3.988047540187835693e-01
-1.655206233263015747e-01 1.944638192653656006e-01 1.195521801710128784e-01 -1.889813244342803955e-01 2.634668946266174316e-01 9.446937590837478638e-02 2.334195971488952637e-01 -2.284833639860153198e-01 1.221874058246612549e-01 -2.568785846233367920e-02 -3.817210718989372253e-02 2.087557613849639893e-01 5.860611796379089355e-02 -2.021700702607631683e-02 -2.793548628687858582e-02 1.498113721609115601e-01 8.206664770841598511e-02 1.629889756441116333e-01 -1.155589148402214050e-01 -9.104172885417938232e-02 1.760746091604232788e-01 -2.405634820461273193e-01 -2.386353015899658203e-01 2.122653871774673462e-01 3.914666175842285156e-02 3.224484920501708984e-01 2.009151279926300049e-01 -1.919982731342315674e-01 -4.662498831748962402e-02 -1.508301645517349243e-01 -3.980091810226440430e-01 1.298755407333374023e-02
-2.462362684309482574e-02 -8.859224617481231689e-02 -2.569979131221771240e-01 -3.820593953132629395e-01 -5.995313450694084167e-02 1.157553717494010925e-01 -1.894069835543632507e-02 4.240792617201805115e-02 -3.231943026185035706e-02 -1.216235607862472534e-01 1.013706028461456299e-01 6.856666877865791321e-03 -9.987926483154296875e-02 -1.498735547065734863e-01 -2.479833066463470459e-01 1.335270553827285767e-01 2.813478708267211914e-01 2.748199701309204102e-01 1.155581027269363403e-01 -6.875441409647464752e-03 -8.521732687950134277e-02 -2.859018445014953613e-01 -3.379845619201660156e-01 1.713122576475143433e-01 -2.340577542781829834e-01 1.686594039201736450e-01 -1.388247013092041016e-01 -1.567984521389007568e-01 9.405687451362609863e-02 2.685721730813384056e-03 -7.423883676528930664e-02 2.834337651729583740e-01
-3.447546362876892090e-01 -2.233159840106964111e-01 7.569839805364608765e-02 -9.565024077892303467e-02 5.563084036111831665e-02 2.891685813665390015e-03 3.001295030117034912e-01 -6.979307532310485840e-02 -9.744079411029815674e-02 2.264069765806198120e-02 -7.386347278952598572e-03 2.242183079943060875e-03 6.551022827625274658e-02 -1.805926710367202759e-01 -1.005482673645019531e-01 2.842657454311847687e-02 3.062433600425720215e-01 8.444191515445709229e-02 9.718570113182067871e-02 1.216225773096084595e-01 1.146956309676170349e-01 -3.997718989849090576e-01 -4.702191054821014404e-01 1.378467381000518799e-01 -2.549427375197410583e-02 -5.664514005184173584e-02 3.862943500280380249e-02 1.544063985347747803e-01 2.752123214304447174e-02 1.795291155576705933e-01 -2.375354617834091187e-01 6.013823300600051880e-02
-4.540765881538391113e-01 2.309809066355228424e-02 -2.451399564743041992e-01 -1.188927516341209412e-01 1.976613253355026245e-01 -4.083107411861419678e-02 1.604398339986801147e-01 -1.631579399108886719e-01 1.602911856025457382e-03 -3.122097812592983246e-02 -5.672846734523773193e-02 2.045531012117862701e-02 2.227320820093154907e-01 -2.604154348373413086e-01 -4.392791092395782471e-01 -8.541485667228698730e-02 -1.033201143145561218e-01 -5.706617981195449829e-02 1.381918936967849731e-01 2.879168987274169922e-01 1.593448221683502197e-01 -3.398081287741661072e-02 -2.984536588191986084e-01 -4.829773679375648499e-03 -8.637303113937377930e-02 1.915794424712657928e-02 -9.373522549867630005e-02 4.586261510848999023e-02 2.202398329973220825e-01 -6.010344251990318298e-02 3.533838316798210144e-02 -4.412332782521843910e-05
-8.397392928600311279e-02 -6.681869924068450928e-02 -7.769081741571426392e-02 -2.274649739265441895e-01 7.976066321134567261e-02 -9.381140768527984619e-02 2.704985439777374268e-01 -2.209501713514328003e-01 2.105835378170013428e-01 -2.678230404853820801e-02 -7.986529730260372162e-03 1.310949921607971191e-01 2.363174259662628174e-01 7.196241617202758789e-02 -2.804752290248870850e-01 3.082515597343444824e-01 4.499498009681701660e-02 -2.872161194682121277e-02 -1.929230093955993652e-01 3.577736020088195801e-01 8.765134215354919434e-02 -3.197942078113555908e-01 -2.063230574131011963e-01 -2.220959402620792389e-02 1.962652653455734253e-01 7.358035445213317871e-02 1.178626790642738342e-01 -9.081172198057174683e-02 -8.096548169851303101e-02 -1.241213455796241760e-01 -2.718260586261749268e-01 -1.163040027022361755e-01
-1.602451801300048828e-01 1.447011679410934448e-01 2.531317770481109619e-01 2.104914560914039612e-02 5.307248607277870178e-02 2.423589378595352173e-01 -3.414186462759971619e-02 -2.751809060573577881e-01 2.042518407106399536e-01 -1.502083986997604370e-01 9.172697365283966064e-02 2.438894361257553101e-01 1.090094298124313354e-01 2.941529825329780579e-02 -3.006356060504913330e-01 -6.799212098121643066e-02 -3.090891242027282715e-01 3.211239576339721680e-01 -2.939129807054996490e-02 1.508600413799285889e-01 1.603309810161590576e-01 2.632871828973293304e-02 -1.190436333417892456e-01 1.463207155466079712e-01 -5.406942963600158691e-02 1.349740326404571533e-01 -2.775050997734069824e-01 -2.675324380397796631e-01 -1.497139781713485718e-01 -1.453839689493179321e-01 4.871255904436111450e-02 1.028676033020019531e-01
-1.204847916960716248e-01 -7.654089014977216721e-03 -2.162150107324123383e-02 -4.207422733306884766e-01 5.748297274112701416e-02 1.044646278023719788e-01 2.300566583871841431e-01 -3.150529563426971436e-01 -1.287972629070281982e-01 -3.895298019051551819e-02 -2.699515782296657562e-02 5.867209658026695251e-02 -2.819923684000968933e-02 -1.444294750690460205e-01 -1.827701628208160400e-01 7.565675675868988037e-02 1.695948839187622070e-01 -8.007440716028213501e-03 -5.806161090731620789e-02 1.531642079353332520e-01 1.554038822650909424e-01 6.844564527273178101e-02 -3.588741272687911987e-02 2.816382348537445068e-01 -1.985229402780532837e-01 -8.728565298952162266e-04 1.357881724834442139e-01 -1.423204690217971802e-01 2.190277278423309326e-01 7.723310589790344238e-02 -5.000935792922973633e-01 1.059864014387130737e-01
-2.180840075016021729e-02 1.074757799506187439e-01 1.402953416109085083e-01 -2.556543946266174316e-01 1.737339049577713013e-01 1.375641524791717529e-01 2.034090757369995117e-01 -1.785367280244827271e-01 1.710833609104156494e-01 7.724324613809585571e-02 2.842202782630920410e-02 2.610517852008342743e-02 -3.066858351230621338e-01 -1.072004437446594238e-01 -2.584568262100219727e-01 1.235466971993446350e-01 -2.690803408622741699e-01 2.018352299928665161e-01 -1.938741421326994896e-03 6.841466762125492096e-03 1.224611550569534302e-01 -5.948533117771148682e-02 -2.470052614808082581e-02 5.766043439507484436e-02 -2.568220794200897217e-01 1.284867972135543823e-01 -4.709006547927856445e-01 -1.062925755977630615e-01 2.172263264656066895e-01 1.348062306642532349e-01 -4.065230488777160645e-02 1.950622349977493286e-01
-1.366766542196273804e-01 -8.720311522483825684e-02 -8.731462806463241577e-02 -2.328391224145889282e-01 1.734937429428100586e-01 3.476164489984512329e-02 2.950719930231571198e-02 -5.659269914031028748e-02 -8.951820433139801025e-02 5.763888731598854065e-02 1.240816563367843628e-01 3.148302137851715088e-01 -1.279227137565612793e-01 -3.719848096370697021e-01 -2.063675522804260254e-01 -8.469975739717483521e-02 5.836305767297744751e-02 1.936092972755432129e-01 -1.849331706762313843e-02 2.021379023790359497e-01 3.119935393333435059e-01 -8.210998028516769409e-03 -1.055020987987518311e-01 1.286528557538986206e-01 -1.382068544626235962e-01 7.923757284879684448e-02 1.169787868857383728e-01 -2.913351655006408691e-01 1.891454011201858521e-01 -1.015442013740539551e-01 -3.687274456024169922e-01 1.815966963768005371e-01
-1.021255850791931152e-01 -5.094901472330093384e-02 -3.309604823589324951e-01 -2.172494381666183472e-01 -3.321619033813476562e-01 -1.079794764518737793e-02 2.762037217617034912e-01 -1.439463645219802856e-01 -2.112839743494987488e-02 7.943671941757202148e-02 -1.543603371828794479e-02 2.447942085564136505e-02 2.936275005340576172e-01 -6.284086406230926514e-02 -3.320930302143096924e-01 1.006514877080917358e-01 2.121891826391220093e-01 -5.169733241200447083e-02 1.013380810618400574e-01 1.908687502145767212e-01 2.997783571481704712e-02 -5.620516091585159302e-02 -1.379684656858444214e-01 1.864366829395294189e-01 -1.400287449359893799e-01 4.000318646430969238e-01 -5.724579095840454102e-02 5.498170480132102966e-02 9.210466593503952026e-02 -5.889201536774635315e-02 -1.428108811378479004e-01 1.846069991588592529e-01
-2.602016925811767578e-01 -5.450027436017990112e-02 -1.214297115802764893e-01 -1.368643641471862793e-01 1.952231526374816895e-01 -2.686419337987899780e-02 1.199701428413391113e-01 -3.903607651591300964e-02 2.481942325830459595e-01 2.277711406350135803e-02 2.036083303391933441e-02 -9.022672660648822784e-03 3.734523057937622070e-01 -1.051856130361557007e-01 -2.048698067665100098e-01 4.314246401190757751e-02 1.842015236616134644e-01 1.301290118135511875e-03 -5.364875495433807373e-02 2.911655008792877197e-01 -3.925947099924087524e-02 -2.056742757558822632e-01 -4.549599289894104004e-01 -4.441038239747285843e-03 3.690010309219360352e-02 2.537269592285156250e-01 -2.077488601207733154e-01 3.721311688423156738e-02 4.550535604357719421e-02 1.484063416719436646e-01 -1.679817140102386475e-01 -2.215472012758255005e-01
-1.178029403090476990e-01 9.122661501169204712e-02 1.293028611689805984e-02 -2.770676314830780029e-01 1.707840114831924438e-01 7.559972256422042847e-02 1.706259399652481079e-01 5.688020028173923492e-03 3.191465511918067932e-02 2.418489456176757812e-01 -3.362846747040748596e-02 5.209990590810775757e-02 -1.990979611873626709e-01 1.896428689360618591e-02 -2.353954464197158813e-01 2.161307930946350098e-01 -8.865019679069519043e-02 1.442189961671829224e-01 3.105409443378448486e-02 2.357825869694352150e-03 1.107170730829238892e-01 -6.415405869483947754e-02 1.483458187431097031e-02 4.239217936992645264e-01 -7.639970630407333374e-02 1.028287559747695923e-01 -5.280050039291381836e-01 -7.839139550924301147e-02 2.377126067876815796e-01 1.477774530649185181e-01 -4.556810483336448669e-02 1.538243293762207031e-01
-1.683205366134643555e-01 -2.276614755392074585e-01 3.965554013848304749e-02 4.367156699299812317e-02 -1.079706177115440369e-01 4.580279439687728882e-02 3.080062866210937500e-01 1.533178389072418213e-01 7.566073536872863770e-02 -2.438627928495407104e-01 6.386756896972656250e-02 2.781732678413391113e-01 2.283884733915328979e-01 -1.580156832933425903e-01 -4.470444321632385254e-01 2.125863581895828247e-01 1.656190752983093262e-01 -1.082727685570716858e-02 -7.196346670389175415e-02 2.698794305324554443e-01 2.801368832588195801e-01 -1.443745493888854980e-01 2.449416927993297577e-02 7.461740821599960327e-02 -6.221893429756164551e-02 2.187052071094512939e-01 -4.936334863305091858e-02 8.549056947231292725e-02 -6.407686322927474976e-02 5.780306831002235413e-02 -1.824923306703567505e-01 4.643255844712257385e-02
-1.102533042430877686e-01 -1.017050221562385559e-01 -4.949665442109107971e-02 -1.109489575028419495e-01 3.354934602975845337e-02 -6.767451018095016479e-02 1.722134053707122803e-01 -4.562936350703239441e-02 1.391897350549697876e-01 -1.248043999075889587e-01 -6.474209949374198914e-03 2.005289942026138306e-01 3.174550831317901611e-01 -1.153022274374961853e-01 -3.929852843284606934e-01 -1.391556113958358765e-01 2.468624711036682129e-01 4.932468011975288391e-02 2.188604474067687988e-01 2.381522506475448608e-01 4.348050057888031006e-02 4.013131186366081238e-02 -2.649505436420440674e-01 2.948354780673980713e-01 -9.409210085868835449e-02 2.360586673021316528e-01 -2.948816418647766113e-01 2.038419097661972046e-01 -1.005491912364959717e-01 1.330533474683761597e-01 -8.715310133993625641e-03 -1.123699098825454712e-01
-3.165752813220024109e-02 -3.196315094828605652e-02 8.652634173631668091e-02 -3.594116270542144775e-01 1.036326810717582703e-01 2.474365569651126862e-02 5.002296715974807739e-02 -1.104134619235992432e-01 1.552621368318796158e-02 2.055488675832748413e-01 5.640316754579544067e-02 2.305948883295059204e-01 -3.428691253066062927e-02 -1.111612990498542786e-01 -2.863307297229766846e-01 2.452917098999023438e-01 -1.107446551322937012e-01 -1.562432050704956055e-01 -1.043659746646881104e-01 -9.088410995900630951e-03 -1.064078956842422485e-01 1.101900041103363037e-01 -5.174915492534637451e-02 2.570164799690246582e-01 -1.326321959495544434e-01 1.590522825717926025e-01 -4.458595514297485352e-01 -3.038062155246734619e-01 2.330664359033107758e-02 1.315916031599044800e-01 -1.939349770545959473e-01 -2.267944514751434326e-01
-1.873650699853897095e-01 -6.224265694618225098e-02 2.510826587677001953e-01 7.735425978899002075e-02 -4.354489222168922424e-02 2.406491190195083618e-01 1.696296483278274536e-01 4.503053054213523865e-02 2.892892360687255859e-01 -1.986372470855712891e-01 2.486299276351928711e-01 9.451893717050552368e-02 1.037870943546295166e-01 3.100824654102325439e-01 -2.109297215938568115e-01 -1.781075261533260345e-02 8.150707185268402100e-02 7.183710485696792603e-02 1.747584193944931030e-01 6.080053001642227173e-02 3.120580017566680908e-01 1.057945750653743744e-02 -1.216507330536842346e-01 3.804847225546836853e-02 -7.201331853866577148e-02 1.382172256708145142e-01 -1.649807393550872803e-01 -2.255643308162689209e-01 1.579390466213226318e-01 1.887105964124202728e-02 -3.152034878730773926e-01 -2.625543773174285889e-01
-7.542725652456283569e-02 8.216881752014160156e-02 -1.578079313039779663e-01 -4.779985845088958740e-01 1.650162637233734131e-01 -1.126222405582666397e-02 9.750030934810638428e-02 3.361792489886283875e-02 1.049515791237354279e-03 1.838492155075073242e-01 -1.519727557897567749e-01 2.681062221527099609e-01 1.932552009820938110e-01 4.705860093235969543e-02 -3.050363361835479736e-01 4.937530681490898132e-02 1.561751961708068848e-02 -1.614235937595367432e-01 3.920837119221687317e-02 1.980753242969512939e-01 2.083785384893417358e-01 -2.029011398553848267e-01 -2.647161483764648438e-01 3.060675691813230515e-03 -1.030142158269882202e-01 2.651205360889434814e-01 -5.890008062124252319e-02 1.038890853524208069e-01 -8.093483746051788330e-03 -1.715116500854492188e-01 -2.813906073570251465e-01 -8.234944194555282593e-02
-1.093076467514038086e-01 -3.110596835613250732e-01 8.189105242490768433e-02 -2.424287796020507812e-01 7.416192907840013504e-03 9.690648317337036133e-02 1.586927846074104309e-02 -4.256477653980255127e-01 1.839958727359771729e-01 6.950197368860244751e-02 -5.418585985898971558e-02 1.687573641538619995e-01 8.369881659746170044e-02 -1.211180537939071655e-01 -1.469214111566543579e-01 1.374697834253311157e-01 2.531818151473999023e-01 -1.178550943732261658e-01 3.708573058247566223e-03 -1.348512023687362671e-01 9.477566927671432495e-02 -2.524704337120056152e-01 -7.801095396280288696e-02 2.588175535202026367e-01 -1.017540842294692993e-01 -3.200239315629005432e-02 -5.923704802989959717e-02 1.483570933341979980e-01 3.196156024932861328e-01 -1.259175837039947510e-01 -2.934907674789428711e-01 1.401948034763336182e-01
-4.202872812747955322e-01 -2.406683005392551422e-02 -1.103205606341362000e-02 -3.399373292922973633e-01 -1.265821009874343872e-01 -3.618476986885070801e-01 9.104562550783157349e-02 -1.311148405075073242e-01 1.502968519926071167e-01 5.040471628308296204e-02 1.445157229900360107e-01 1.354086846113204956e-01 2.214246392250061035e-01 -5.311910435557365417e-02 -2.586584985256195068e-01 -8.499404788017272949e-02 -1.550034526735544205e-02 -4.320197924971580505e-02 8.237503468990325928e-02 7.555133104324340820e-02 1.263215988874435425e-01 -2.795114517211914062e-01 -2.247349768877029419e-01 -6.295700371265411377e-02 4.762296006083488464e-02 1.473943442106246948e-01 -7.381547987461090088e-02 5.221651121973991394e-02 5.154150351881980896e-02 1.463187485933303833e-01 -2.759316563606262207e-01 2.209266871213912964e-01
-3.177715837955474854e-01 -8.341410011053085327e-02 5.586715042591094971e-02 -2.771620154380798340e-01 -2.710791230201721191e-01 -2.831287682056427002e-01 1.811999678611755371e-01 1.769978180527687073e-02 1.257152706384658813e-01 9.490492939949035645e-02 1.357233226299285889e-01 1.460489928722381592e-01 1.207506209611892700e-01 -1.552112698554992676e-01 -1.538517177104949951e-01 -8.618794381618499756e-02 -7.811152935028076172e-02 4.378537461161613464e-02 2.308787405490875244e-01 1.726303994655609131e-01 1.268785446882247925e-01 -2.410866767168045044e-01 -2.210043966770172119e-01 -6.548199802637100220e-02 -4.448698833584785461e-02 1.740284860134124756e-01 -1.364250183105468750e-01 1.318666785955429077e-01 1.315675675868988037e-01 6.819239258766174316e-02 -3.544937372207641602e-01 2.379710972309112549e-01
-2.964259386062622070e-01 2.260641893371939659e-03 1.514102965593338013e-01 -4.469081759452819824e-01 -1.885922849178314209e-01 -7.323763519525527954e-02 2.040337920188903809e-01 -3.932333365082740784e-02 -1.377158313989639282e-01 6.749045848846435547e-02 -1.781370043754577637e-01 1.840762794017791748e-01 -4.574966803193092346e-02 -1.738698780536651611e-01 -5.884133651852607727e-02 3.461507260799407959e-01 -8.238495141267776489e-02 7.799340784549713135e-02 4.558715596795082092e-02 2.167124301195144653e-01 3.334770500659942627e-01 1.182779856026172638e-02 -9.140686690807342529e-02 -9.105973690748214722e-02 7.088781148195266724e-02 6.409516930580139160e-02 -1.811201274394989014e-01 -2.042392641305923462e-02 -3.988643363118171692e-02 -5.448996648192405701e-02 -1.688636094331741333e-01 3.086860477924346924e-01
-1.078527420759201050e-02 5.579714477062225342e-02 -1.325131058692932129e-01 -1.718074381351470947e-01 1.382752507925033569e-01 7.111629843711853027e-02 -7.871109247207641602e-02 -2.195659428834915161e-01 1.283322125673294067e-01 6.699354946613311768e-02 -3.475899994373321533e-01 3.088662028312683105e-01 -9.558523446321487427e-02 -1.793721467256546021e-01 -2.140161097049713135e-01 6.221161782741546631e-02 7.635863125324249268e-02 1.019493713974952698e-01 2.094332687556743622e-02 3.604647517204284668e-02 -1.017804816365242004e-01 -2.078388929367065430e-01 -3.332329392433166504e-01 1.952926665544509888e-01 -1.690614074468612671e-01 3.168181180953979492e-01 -2.126417011022567749e-01 -3.230799138545989990e-01 1.036549806594848633e-01 -6.111135706305503845e-02 -9.998005628585815430e-02 -1.386462152004241943e-01
-2.559261918067932129e-01 -1.370602101087570190e-01 2.226898074150085449e-02 1.556303799152374268e-01 -4.598442465066909790e-02 1.150349453091621399e-01 3.609098726883530617e-03 1.522749960422515869e-01 1.210869625210762024e-01 -2.398531511425971985e-02 2.195222973823547363e-01 1.052463799715042114e-01 6.416860967874526978e-02 2.704401016235351562e-01 -3.127625584602355957e-01 6.041231751441955566e-02 -3.199388086795806885e-02 -8.271120488643646240e-02 4.295199364423751831e-02 1.550752967596054077e-01 1.990283727645874023e-01 9.129639714956283569e-02 -2.700324654579162598e-01 1.864846199750900269e-01 -1.191029697656631470e-01 3.242711722850799561e-01 -1.751331835985183716e-01 -1.308346688747406006e-01 8.589388430118560791e-02 2.795431911945343018e-01 -2.438402324914932251e-01 -3.125945329666137695e-01
-1.413769572973251343e-01 -9.946995414793491364e-03 -7.954449951648712158e-02 -4.924257695674896240e-01 1.089254468679428101e-01 2.453893050551414490e-02 1.352416872978210449e-01 -2.179095055907964706e-03 -7.111562788486480713e-02 2.696445770561695099e-02 1.537538468837738037e-01 3.133262395858764648e-01 2.325166575610637665e-02 -1.447117477655410767e-01 -1.935042142868041992e-01 5.116945505142211914e-02 -1.029473245143890381e-01 -1.243041735142469406e-02 -7.035500556230545044e-02 1.920386254787445068e-01 2.934632897377014160e-01 -2.190427631139755249e-01 -8.979070186614990234e-02 1.667896807193756104e-01 -4.556765779852867126e-02 1.304395347833633423e-01 1.948155611753463745e-01 -9.694176912307739258e-02 2.275771051645278931e-01 -1.321131139993667603e-01 -3.465317487716674805e-01 1.812860369682312012e-01
-1.175836846232414246e-01 -1.226888597011566162e-01 1.658047549426555634e-02 -1.600500792264938354e-01 6.338090170174837112e-03 1.910350918769836426e-01 8.184861391782760620e-03 -3.321675062179565430e-01 1.285744011402130127e-01 7.122574001550674438e-02 2.406062185764312744e-01 9.126396477222442627e-02 -3.321219682693481445e-01 -1.463442444801330566e-01 -1.489959508180618286e-01 4.618996754288673401e-02 -3.088129162788391113e-01 3.594577610492706299e-01 5.053193494677543640e-02 3.171654185280203819e-03 2.751621901988983154e-01 1.290514320135116577e-01 -5.531746894121170044e-02 1.792276054620742798e-01 -1.885512620210647583e-01 1.381374895572662354e-01 -2.463658303022384644e-01 2.884370088577270508e-02 -1.135151982307434082e-01 1.546914577484130859e-01 -2.160068899393081665e-01 9.396066889166831970e-03
-4.276986792683601379e-02 -8.002546429634094238e-02 -1.046080514788627625e-01 5.845325067639350891e-02 1.507077217102050781e-01 1.318636536598205566e-01 3.096239455044269562e-02 -1.782443523406982422e-01 -2.358044385910034180e-01 -4.285309091210365295e-02 -6.969378888607025146e-02 4.976967722177505493e-02 -5.437729135155677795e-02 -6.106337904930114746e-02 -3.346825242042541504e-01 2.956015765666961670e-01 1.650142371654510498e-01 3.078216314315795898e-01 -1.336827315390110016e-02 3.876766562461853027e-01 2.713907696306705475e-02 -3.317838013172149658e-01 -3.000212907791137695e-01 1.380371209233999252e-02 -4.394914582371711731e-02 5.992978811264038086e-02 -2.837177515029907227e-01 1.161660999059677124e-01 9.215819090604782104e-02 1.271781921386718750e-01 -1.256179213523864746e-01 1.424331814050674438e-01
3.785230219364166260e-02 1.808379590511322021e-01 -1.293007582426071167e-01 9.156021475791931152e-02 -3.422429785132408142e-02 3.914452195167541504e-01 -1.439513079822063446e-02 -1.602259576320648193e-01 -8.982010930776596069e-02 -2.823292091488838196e-02 2.871479690074920654e-01 -5.149145796895027161e-02 -9.264288842678070068e-02 -2.395192384719848633e-01 -1.022891476750373840e-01 -3.437284007668495178e-02 -8.355461806058883667e-02 1.452457606792449951e-01 1.226191893219947815e-01 1.822919249534606934e-01 3.591622784733772278e-02 -2.047290802001953125e-01 -8.977860212326049805e-02 2.932579815387725830e-01 -3.094264678657054901e-02 3.283848166465759277e-01 -8.994481712579727173e-02 -1.796412616968154907e-01 2.224460244178771973e-01 -7.685896009206771851e-02 -3.346994221210479736e-01 2.423624694347381592e-01
-1.056817248463630676e-01 -2.979396581649780273e-01 -1.068186834454536438e-01 -2.640607953071594238e-01 6.283665075898170471e-03 -6.020887941122055054e-02 1.243859156966209412e-01 -1.558592319488525391e-01 1.132586300373077393e-01 1.297116875648498535e-01 1.231237873435020447e-01 1.838830858469009399e-01 -7.481992989778518677e-02 -2.801103591918945312e-01 -1.180680170655250549e-01 -1.026761978864669800e-01 -1.481059193611145020e-01 2.465399056673049927e-01 1.955454796552658081e-01 1.437254697084426880e-01 2.655086815357208252e-01 1.693775206804275513e-01 2.980910614132881165e-02 1.159663274884223938e-01 -2.144240885972976685e-01 1.852169781923294067e-01 -4.521533250808715820e-01 1.575823575258255005e-01 -9.104508906602859497e-02 -7.528863847255706787e-02 -9.675840288400650024e-02 -1.785255037248134613e-02
-9.535262733697891235e-02 -8.929536491632461548e-02 1.830872297286987305e-01 -8.497654646635055542e-02 -1.493900567293167114e-01 8.163173496723175049e-02 9.070034325122833252e-02 3.391919657588005066e-02 -1.200901567935943604e-01 -5.123987328261137009e-03 1.813523322343826294e-01 -5.318114906549453735e-02 3.583654761314392090e-01 -2.719240784645080566e-01 -5.684665441513061523e-01 -4.878157004714012146e-02 6.267677992582321167e-02 6.882444769144058228e-02 1.676510646939277649e-02 1.878594979643821716e-02 9.422016888856887817e-02 -2.119765877723693848e-01 -1.177082583308219910e-01 1.641835272312164307e-01 4.478695988655090332e-02 3.362395167350769043e-01 -1.200588569045066833e-01 7.359178364276885986e-02 1.987470239400863647e-01 1.625252962112426758e-01 1.390573661774396896e-02 1.443738341331481934e-01
-8.913362771272659302e-02 -4.061836376786231995e-02 -1.027277037501335144e-01 -2.704258263111114502e-01 7.285846397280693054e-03 9.888800792396068573e-03 1.065203770995140076e-01 -2.632456719875335693e-01 -1.497115045785903931e-01 -1.576167903840541840e-02 1.574739962816238403e-01 2.776331007480621338e-01 -2.827390329912304878e-03 -3.004279434680938721e-01 -2.085915952920913696e-01 -5.507161468267440796e-02 -5.346847325563430786e-02 1.075480878353118896e-01 -1.750249862670898438e-01 2.924367785453796387e-01 3.738778233528137207e-01 -1.632341295480728149e-01 -2.658450044691562653e-02 1.218684688210487366e-01 -5.922614783048629761e-02 -5.691482499241828918e-02 7.717046141624450684e-02 -2.571349740028381348e-01 3.342887759208679199e-01 2.058522542938590050e-03 -2.321623712778091431e-01 8.681823313236236572e-02
-1.116176694631576538e-01 -1.505349725484848022e-01 -1.157976537942886353e-01 -2.894824147224426270e-01 4.717985540628433228e-02 9.299673140048980713e-02 1.441657841205596924e-01 -6.228234991431236267e-02 -2.296853438019752502e-02 1.805995777249336243e-02 5.418482050299644470e-02 3.090903460979461670e-01 -1.176547706127166748e-01 -1.664845645427703857e-01 -1.615096926689147949e-01 -6.852441281080245972e-02 5.214896425604820251e-02 -1.695563085377216339e-02 -1.322161257266998291e-01 2.142322361469268799e-01 4.282537996768951416e-01 -2.071757055819034576e-02 -1.599217504262924194e-01 7.413732260465621948e-02 -1.989868283271789551e-01 3.507035970687866211e-02 1.157727912068367004e-01 -2.613202929496765137e-01 2.830283045768737793e-01 1.581091135740280151e-01 -3.548075854778289795e-01 1.602267771959304810e-01
-1.215220242738723755e-02 -1.069006398320198059e-01 1.269995272159576416e-01 -1.055907085537910461e-01 -1.060757189989089966e-01 1.299055218696594238e-01 -1.209088414907455444e-01 -3.245183452963829041e-02 3.050486743450164795e-01 -1.086394563317298889e-01 -1.259026527404785156e-01 -3.800266087055206299e-01 1.527338773012161255e-01 3.433646168559789658e-03 -5.474173426628112793e-01 1.192055195569992065e-01 -1.548255234956741333e-01 2.579176984727382660e-02 1.218220368027687073e-01 2.352787405252456665e-01 1.897524148225784302e-01 2.243435569107532501e-02 -1.656866371631622314e-01 2.137649208307266235e-01 -1.101067662239074707e-02 -1.832991093397140503e-02 -2.539837360382080078e-01 -2.751800417900085449e-02 6.410469114780426025e-02 -5.032816529273986816e-02 -1.946289539337158203e-01 1.637032441794872284e-02
-5.878178477287292480e-01 5.200507491827011108e-02 -3.865764662623405457e-02 3.355799242854118347e-02 -1.721490174531936646e-01 -1.402875641360878944e-03 1.538679748773574829e-01 1.228270977735519409e-01 -1.556394547224044800e-01 -2.203401178121566772e-01 1.894513145089149475e-02 9.540808945894241333e-02 8.605081588029861450e-02 1.858596317470073700e-02 -3.406169712543487549e-01 1.149997860193252563e-01 -7.839341461658477783e-02 7.351899892091751099e-02 7.706136256456375122e-02 3.211729228496551514e-01 3.068262636661529541e-01 -2.065173834562301636e-01 -1.236299127340316772e-01 1.290134787559509277e-01 -1.559410057961940765e-02 6.570940837264060974e-03 -1.298265010118484497e-01 6.687571853399276733e-02 -5.910126492381095886e-02 1.037553623318672180e-01 -1.903804093599319458e-01 6.151793990284204483e-03
-1.399372667074203491e-01 -5.635683983564376831e-02 -1.451525604352355003e-04 -1.151231825351715088e-01 6.976509094238281250e-02 2.262135893106460571e-01 1.101744621992111206e-01 -2.163723558187484741e-01 -1.626700460910797119e-01 -3.115431405603885651e-02 1.315042823553085327e-01 2.471975684165954590e-01 2.977872490882873535e-01 3.103603422641754150e-01 -1.825487166643142700e-01 5.935017485171556473e-03 -6.108644884079694748e-03 1.310892701148986816e-01 7.400949299335479736e-02 8.207587152719497681e-02 1.138724163174629211e-01 2.305373102426528931e-01 -1.685712784528732300e-01 1.419887505471706390e-02 -2.793440222740173340e-01 1.659486293792724609e-01 -1.138203069567680359e-01 -5.122586488723754883e-01 4.337792843580245972e-02 9.175557643175125122e-02 -9.570467472076416016e-02 -1.538901496678590775e-02
-4.125862568616867065e-02 -3.090464696288108826e-02 2.016643434762954712e-02 -2.453527599573135376e-01 -1.702196598052978516e-01 3.059083819389343262e-01 6.802918761968612671e-02 -8.691547811031341553e-02 2.117176055908203125e-01 -1.942156404256820679e-01 1.212835311889648438e-02 -2.341424673795700073e-01 1.936584860086441040e-01 7.059962302446365356e-02 -4.623867273330688477e-01 1.109606996178627014e-01 1.427235454320907593e-01 7.261177897453308105e-02 -4.112812504172325134e-02 2.221894562244415283e-01 3.761124312877655029e-01 -1.457494348287582397e-01 -6.909391283988952637e-02 -6.746403872966766357e-02 -3.933465480804443359e-02 2.971974760293960571e-02 -2.621997892856597900e-01 2.047524452209472656e-01 3.348582983016967773e-02 -1.035295948386192322e-01 -1.440742164850234985e-01 3.814062848687171936e-02
-1.202168017625808716e-01 -2.725751101970672607e-01 2.163339853286743164e-01 -2.085070759057998657e-01 -1.279727667570114136e-01 7.764554768800735474e-02 2.724551558494567871e-01 -2.451779693365097046e-01 2.321779876947402954e-01 1.036646068096160889e-01 8.856412768363952637e-02 8.285529166460037231e-02 -1.490464657545089722e-01 6.772410869598388672e-02 -3.408549129962921143e-01 3.010788559913635254e-01 1.309776902198791504e-01 -2.007390744984149933e-02 -2.798217535018920898e-02 -4.630234465003013611e-02 1.699050366878509521e-01 -1.842129379510879517e-01 -1.744723618030548096e-01 1.719478070735931396e-01 -5.764606595039367676e-02 1.363466084003448486e-01 5.371450632810592651e-02 1.481523513793945312e-01 1.561752408742904663e-01 1.770906448364257812e-01 -2.119396477937698364e-01 -2.460080832242965698e-01
-2.149038314819335938e-01 3.609527135267853737e-03 -1.513844728469848633e-01 2.907251007854938507e-02 -4.831762239336967468e-02 1.235703080892562866e-01 6.516893953084945679e-02 -2.603552937507629395e-01 6.837368756532669067e-02 4.992289468646049500e-02 2.590884268283843994e-01 -6.353864818811416626e-02 4.394718110561370850e-01 -4.966445639729499817e-02 -2.419864088296890259e-01 2.348337024450302124e-01 7.825298607349395752e-02 2.956553995609283447e-01 1.331059187650680542e-01 -1.430333703756332397e-01 1.807001084089279175e-01 -1.824970543384552002e-01 -3.692534565925598145e-02 1.093091741204261780e-01 -1.020998880267143250e-01 -1.675471663475036621e-01 -7.988876849412918091e-02 -3.465169370174407959e-01 4.981349036097526550e-02 1.622727327048778534e-02 -1.249580085277557373e-01 -2.418147027492523193e-01
6.768731772899627686e-02 -3.497733920812606812e-02 -1.697296053171157837e-01 -1.184737235307693481e-01 -2.392985969781875610e-01 -3.683560341596603394e-02 -5.430012941360473633e-03 2.688531950116157532e-02 3.627121821045875549e-02 -5.550706759095191956e-02 5.870325490832328796e-02 -2.397135943174362183e-01 2.404489219188690186e-01 -2.995280027389526367e-01 -3.771904408931732178e-01 2.084082067012786865e-01 -1.819082796573638916e-01 -2.382917329668998718e-02 1.217151433229446411e-01 1.960940808057785034e-01 -1.659282296895980835e-02 -1.573429256677627563e-01 -1.205616593360900879e-01 2.397825717926025391e-01 -4.242227226495742798e-02 3.732653856277465820e-01 -2.597825825214385986e-01 -1.682180166244506836e-01 -5.228561814874410629e-03 5.540981888771057129e-02 -7.993703335523605347e-02 -2.510894834995269775e-01
-2.057622820138931274e-01 -1.290352828800678253e-02 -3.968043252825737000e-03 -2.161802202463150024e-01 2.395733147859573364e-01 -2.118355967104434967e-02 1.078478023409843445e-01 -1.358235254883766174e-02 4.141855239868164062e-02 -1.941500157117843628e-01 8.419330418109893799e-02 2.413730919361114502e-01 2.519175224006175995e-02 -8.437655121088027954e-02 -2.745835483074188232e-01 2.105530202388763428e-01 -1.102765798568725586e-01 1.867809146642684937e-01 -4.079008940607309341e-03 -5.150400474667549133e-02 4.025065153837203979e-02 -2.010668516159057617e-01 5.773603171110153198e-02 2.573449909687042236e-01 -9.021036326885223389e-02 2.108949273824691772e-01 -2.824314832687377930e-01 2.046867907047271729e-01 -3.122704029083251953e-01 1.207809075713157654e-01 -1.215399503707885742e-01 -3.825798630714416504e-01
-1.231190338730812073e-01 2.674341574311256409e-02 2.851651422679424286e-02 -3.281840384006500244e-01 -1.513480097055435181e-01 -7.461313158273696899e-02 1.313133258372545242e-02 -5.766116827726364136e-02 1.920045912265777588e-01 -1.241556406021118164e-01 -2.498309761285781860e-01 3.160511851310729980e-01 2.394088357686996460e-01 8.847039192914962769e-03 -2.211505025625228882e-01 2.362709678709506989e-02 -2.628466188907623291e-01 1.227940917015075684e-01 1.441843211650848389e-01 6.785783916711807251e-02 3.354179859161376953e-01 1.235571354627609253e-01 9.309162199497222900e-02 1.374924629926681519e-01 -1.396501511335372925e-01 5.407750979065895081e-02 -4.246641695499420166e-01 4.809839278459548950e-02 -8.288341760635375977e-02 -9.770613163709640503e-02 -6.826476752758026123e-02 1.764508038759231567e-01
-5.141824949532747269e-03 1.344392821192741394e-02 -1.964472830295562744e-01 -2.354122549295425415e-01 -9.564829058945178986e-03 -1.101766377687454224e-01 2.655801177024841309e-01 -2.255743592977523804e-01 2.916148491203784943e-02 -2.331300079822540283e-01 2.322966419160366058e-02 1.840631067752838135e-01 -2.167441993951797485e-01 1.778842210769653320e-01 -2.733010947704315186e-01 5.615853145718574524e-02 9.973414242267608643e-02 2.045097202062606812e-01 1.957645565271377563e-01 1.990155279636383057e-01 -1.830170452594757080e-01 -1.106182038784027100e-01 -3.721513450145721436e-01 2.879308722913265228e-02 -1.315282732248306274e-01 7.879926264286041260e-02 -3.557211160659790039e-01 -4.066370055079460144e-02 -1.759644784033298492e-02 -1.968622952699661255e-01 -1.272047311067581177e-01 6.590583920478820801e-02
3.260359913110733032e-02 -3.342997748404741287e-03 -2.131734788417816162e-01 -6.472519785165786743e-02 4.800837114453315735e-02 1.803866326808929443e-01 -4.290151409804821014e-03 -1.603454351425170898e-01 1.022323966026306152e-02 -1.975799798965454102e-01 -4.567331075668334961e-02 3.872478902339935303e-01 2.429269701242446899e-01 -8.015239983797073364e-02 -5.562657862901687622e-02 1.440884768962860107e-01 -3.060290217399597168e-01 3.048804104328155518e-01 1.235477030277252197e-01 -4.579388722777366638e-02 4.518038034439086914e-02 1.691684424877166748e-01 -1.910761743783950806e-01 1.938468366861343384e-01 -7.062984257936477661e-02 2.527219355106353760e-01 -9.074839949607849121e-02 -8.083438128232955933e-02 -2.302049547433853149e-01 2.210508333519101143e-03 -3.088981509208679199e-01 -2.597708106040954590e-01
4.730100184679031372e-02 -1.616676151752471924e-01 9.512077271938323975e-02 -1.004828047007322311e-02 -3.733206540346145630e-02 1.013281047344207764e-01 1.204817295074462891e-01 -1.673993617296218872e-01 -1.314327418804168701e-01 -1.239251494407653809e-01 -5.954638868570327759e-02 -4.049525596201419830e-03 1.303637176752090454e-01 -1.738504171371459961e-01 -9.888790547847747803e-02 2.634733319282531738e-01 2.422645539045333862e-01 1.124502122402191162e-01 2.610483393073081970e-02 -3.434539213776588440e-02 3.672061860561370850e-01 -4.311233162879943848e-01 -1.678486019372940063e-01 2.070191502571105957e-01 1.503027528524398804e-01 2.087529450654983521e-01 2.082636207342147827e-02 -9.348778426647186279e-02 1.241347938776016235e-01 3.498751670122146606e-02 -3.448216319084167480e-01 -2.642990052700042725e-01
6.200801208615303040e-02 -5.455979332327842712e-02 -7.858555763959884644e-02 -1.544709205627441406e-01 -6.919620186090469360e-02 1.629259586334228516e-01 1.649525314569473267e-01 -2.060053795576095581e-01 5.308554694056510925e-02 -2.874116897583007812e-01 2.364307641983032227e-01 1.407869742251932621e-03 3.475594818592071533e-01 -1.622155010700225830e-01 3.309911489486694336e-02 1.136942282319068909e-01 -5.576352477073669434e-01 1.228016316890716553e-01 1.125868335366249084e-01 6.360499560832977295e-02 4.277075827121734619e-02 1.562041323632001877e-02 2.297077514231204987e-02 2.865706682205200195e-01 7.482943683862686157e-02 6.063736230134963989e-02 -2.821418344974517822e-01 4.518277198076248169e-02 7.411712408065795898e-02 7.924365997314453125e-02 -1.643843948841094971e-01 -5.002874881029129028e-02
-1.615385711193084717e-01 -2.317682504653930664e-01 -1.189349666237831116e-01 -3.996730595827102661e-02 -2.018911987543106079e-01 2.513706982135772705e-01 -1.379796862602233887e-01 -1.493630260229110718e-01 -1.699269115924835205e-01 -1.836391240358352661e-01 -5.986084416508674622e-02 2.969281002879142761e-02 2.628306448459625244e-01 6.606844067573547363e-02 -1.041141077876091003e-01 -2.536479569971561432e-02 -4.779006242752075195e-01 1.560799591243267059e-02 3.828931227326393127e-02 -4.383713006973266602e-02 3.038682341575622559e-01 -1.307190507650375366e-01 -1.053115651011466980e-01 1.313157230615615845e-01 -2.862490713596343994e-01 1.013711690902709961e-01 -1.553367674350738525e-01 -1.593644618988037109e-01 5.848798900842666626e-02 2.437622696161270142e-01 -1.775213629007339478e-01 -3.585278987884521484e-02
-2.631054520606994629e-01 -1.070881858468055725e-01 3.305050432682037354e-01 -1.128163188695907593e-01 -1.418036222457885742e-01 6.019548699259757996e-02 6.854269653558731079e-02 2.267855778336524963e-02 1.439754664897918701e-01 1.629492491483688354e-01 5.679965391755104065e-02 -1.242380291223526001e-01 5.933708697557449341e-02 7.549609988927841187e-02 -3.076569736003875732e-01 3.716464042663574219e-01 5.584469437599182129e-02 3.271619230508804321e-02 9.145494550466537476e-03 -1.313964426517486572e-01 3.837806582450866699e-01 -7.066057994961738586e-03 -1.542396396398544312e-01 4.916320368647575378e-02 -1.508249621838331223e-02 7.417230308055877686e-02 -2.420334890484809875e-02 -1.086118370294570923e-01 2.147501707077026367e-01 2.173281311988830566e-01 -3.447899222373962402e-01 -1.871966719627380371e-01
-3.742972612380981445e-01 2.036827057600021362e-01 1.203699782490730286e-02 -2.385000735521316528e-01 8.173553645610809326e-02 5.003779008984565735e-02 1.203295886516571045e-01 -3.362295031547546387e-01 -1.724748164415359497e-01 -5.818669497966766357e-02 1.054316833615303040e-01 1.536823660135269165e-01 8.992037922143936157e-02 6.805435568094253540e-02 -2.428793758153915405e-01 -9.467051178216934204e-02 -1.242928355932235718e-01 6.981307268142700195e-02 9.104570746421813965e-02 3.979045525193214417e-02 1.017343699932098389e-01 -2.039890289306640625e-01 -1.774639934301376343e-01 -8.026773482561111450e-02 -2.324772924184799194e-01 1.572311818599700928e-01 1.210478171706199646e-01 1.161975227296352386e-02 7.228413224220275879e-02 -9.667358547449111938e-02 -4.906909763813018799e-01 8.449909836053848267e-02
-2.055429369211196899e-01 -2.257248014211654663e-01 -1.410779505968093872e-01 -4.619519412517547607e-01 1.820232123136520386e-01 -1.651949808001518250e-02 1.099058315157890320e-01 4.453523457050323486e-02 1.107648247852921486e-03 7.802587002515792847e-02 1.807611286640167236e-01 1.659259349107742310e-01 1.526191383600234985e-01 3.039671480655670166e-02 -1.470267325639724731e-01 6.059132888913154602e-02 1.427204348146915436e-02 1.670553833246231079e-01 2.159073501825332642e-01 2.353430986404418945e-01 2.529940754175186157e-02 -3.711948394775390625e-01 -1.182741895318031311e-01 -3.338369354605674744e-02 -4.077908694744110107e-01 3.492918238043785095e-02 -5.460824444890022278e-02 -2.234798297286033630e-02 1.045811995863914490e-01 2.017625719308853149e-01 -3.052413091063499451e-02 5.491147935390472412e-02
8.718176186084747314e-02 -1.101199910044670105e-01 -1.141511183232069016e-02 -2.232982069253921509e-01 1.029899865388870239e-01 1.245691552758216858e-01 9.650199860334396362e-02 4.410601407289505005e-02 1.137112230062484741e-01 -4.254717379808425903e-02 1.877819150686264038e-01 1.184261590242385864e-02 -1.235206946730613708e-01 -3.950600326061248779e-02 -1.597672849893569946e-01 6.302366405725479126e-02 -1.645462512969970703e-01 1.299114956054836512e-06 2.783959805965423584e-01 3.414100706577301025e-01 7.334747165441513062e-02 -3.297661244869232178e-01 1.157307401299476624e-01 7.682870328426361084e-02 -1.564115434885025024e-01 -1.863972097635269165e-01 -2.989804446697235107e-01 -2.301801443099975586e-01 -1.014896482229232788e-01 3.292591571807861328e-01 -3.057692050933837891e-01 1.676009744405746460e-01
3.567968681454658508e-02 -4.443415626883506775e-02 -2.955980300903320312e-01 -2.883712053298950195e-01 -9.092703461647033691e-02 3.990491107106208801e-02 8.849041908979415894e-02 -1.371722966432571411e-01 -5.444614589214324951e-02 -6.770394742488861084e-02 1.091191098093986511e-01 -1.424280554056167603e-01 1.458631902933120728e-01 -5.670082196593284607e-02 -2.202068716287612915e-01 7.945552468299865723e-02 -1.712047159671783447e-01 3.897460997104644775e-01 3.081710040569305420e-01 2.186693400144577026e-01 2.111069560050964355e-01 5.894017219543457031e-02 -3.249246394261717796e-03 1.211534067988395691e-02 7.508917897939682007e-02 1.219176426529884338e-01 -8.230958878993988037e-02 -6.257134675979614258e-02 1.783947348594665527e-01 4.689481854438781738e-01 -8.838605880737304688e-02 -8.795253187417984009e-02
-1.030839681625366211e-01 1.317217387259006500e-02 -1.670269519090652466e-01 -6.924007833003997803e-02 1.509814262390136719e-01 2.108800970017910004e-02 2.666463553905487061e-01 8.652190119028091431e-02 1.625746786594390869e-01 -1.729787588119506836e-01 -2.569358944892883301e-01 1.358296722173690796e-01 -1.722409874200820923e-01 6.677748169749975204e-03 -2.068503350019454956e-01 1.592663973569869995e-01 1.146261096000671387e-01 3.731335699558258057e-01 1.309893373399972916e-02 -1.415745466947555542e-01 -1.979763992130756378e-02 -2.835336029529571533e-01 -9.699475020170211792e-02 2.658702135086059570e-01 -5.911690741777420044e-02 4.014674723148345947e-01 -2.685212530195713043e-02 -8.143441379070281982e-02 -1.884599626064300537e-01 1.103341765701770782e-02 -2.728895843029022217e-01 -2.017801813781261444e-02
-2.019394487142562866e-01 1.883862074464559555e-03 2.268834225833415985e-02 1.349833160638809204e-01 2.099712789058685303e-01 -2.147797793149948120e-01 2.567985951900482178e-01 -4.505779966711997986e-02 4.019177705049514771e-02 -3.909147083759307861e-01 -1.002441644668579102e-01 -5.040195211768150330e-02 2.250521034002304077e-01 -8.997909724712371826e-02 -1.822683960199356079e-01 1.906439960002899170e-01 2.065860629081726074e-01 2.239553183317184448e-01 7.403977215290069580e-02 -1.145137026906013489e-01 3.635742664337158203e-01 4.498039931058883667e-02 -2.264157533645629883e-01 2.219702452421188354e-01 -5.907034501433372498e-02 1.509853303432464600e-01 -2.166761010885238647e-01 1.371043547987937927e-02 -7.676129788160324097e-02 -1.795109510421752930e-01 -1.504420787096023560e-01 8.131282776594161987e-02
-4.646224081516265869e-01 2.498235180974006653e-02 -5.035148188471794128e-02 -3.538590669631958008e-02 -1.823794245719909668e-01 -1.636238992214202881e-01 1.940552443265914917e-01 5.598775669932365417e-02 -6.973253097385168076e-03 -1.963606625795364380e-01 6.317024677991867065e-02 1.662221848964691162e-01 -3.228893876075744629e-02 3.998020663857460022e-02 -2.988058924674987793e-01 -2.270501339808106422e-03 -1.779589951038360596e-01 2.648970484733581543e-01 2.063139714300632477e-02 2.403333783149719238e-01 1.741563081741333008e-01 -3.292209208011627197e-01 -1.379272639751434326e-01 2.949156798422336578e-02 -5.853351950645446777e-02 7.086116075515747070e-02 -7.056469470262527466e-02 1.122822538018226624e-01 6.415280699729919434e-02 -2.978673204779624939e-02 -3.974030315876007080e-01 9.553749114274978638e-02
-3.848040997982025146e-01 1.312559545040130615e-01 -1.432447414845228195e-02 -2.334593981504440308e-01 -1.326813548803329468e-01 -5.281361564993858337e-02 1.978338211774826050e-01 -1.010893434286117554e-01 9.120849519968032837e-02 4.168379120528697968e-03 3.738473355770111084e-02 1.299363374710083008e-01 7.796967029571533203e-02 4.822302982211112976e-02 -3.010957837104797363e-01 -1.777529269456863403e-01 2.150626666843891144e-02 1.089731603860855103e-01 -2.270998954772949219e-01 4.676803052425384521e-01 3.344134092330932617e-01 -2.374064363539218903e-02 -2.686392068862915039e-01 5.922262370586395264e-02 3.663490712642669678e-02 6.904061883687973022e-02 -2.314762398600578308e-02 -2.919755503535270691e-02 2.786507643759250641e-02 2.893571369349956512e-02 -1.179182454943656921e-01 2.433898299932479858e-01
-1.304888129234313965e-01 -6.103247776627540588e-02 -3.988954052329063416e-02 -4.120004177093505859e-01 -1.394498646259307861e-01 1.149039641022682190e-01 2.713818252086639404e-01 -2.638733088970184326e-01 -1.983827352523803711e-02 1.111766770482063293e-01 -1.156307756900787354e-01 1.643809378147125244e-01 1.057938933372497559e-01 -9.862709790468215942e-02 -3.066242337226867676e-01 -2.439600788056850433e-02 8.030539751052856445e-02 -8.310479670763015747e-02 1.402901411056518555e-01 6.302841007709503174e-02 1.508608162403106689e-01 -1.409599930047988892e-01 -4.866131767630577087e-02 -2.091840654611587524e-02 -2.246861606836318970e-01 3.603044748306274414e-01 -2.055064439773559570e-01 3.223457038402557373e-01 -1.637293696403503418e-01 -8.745162189006805420e-02 -3.424102067947387695e-02 1.370886415243148804e-01
-8.699955791234970093e-02 -1.704631447792053223e-01 -6.751031614840030670e-03 -2.293032258749008179e-01 -7.144000381231307983e-02 1.892593652009963989e-01 -3.730450943112373352e-02 8.999795466661453247e-02 -8.273221552371978760e-02 -2.730604112148284912e-01 1.106295660138130188e-01 -1.410572528839111328e-01 2.606556005775928497e-02 1.190621498972177505e-02 -2.842695116996765137e-01 3.547558188438415527e-01 2.425736337900161743e-01 2.867768108844757080e-01 -8.590741455554962158e-02 1.473438888788223267e-01 -1.084548234939575195e-01 -1.725505590438842773e-01 -1.996782273054122925e-01 -5.799176637083292007e-03 -1.554642766714096069e-01 -3.703405335545539856e-02 -3.080177605152130127e-01 -1.500941812992095947e-01 2.052311599254608154e-01 3.510908922180533409e-03 -2.922904491424560547e-01 1.310913413763046265e-01
-1.775629967451095581e-01 -8.909588307142257690e-02 2.077736705541610718e-01 -2.468323707580566406e-02 -1.021664068102836609e-01 8.728972822427749634e-02 2.153183966875076294e-01 2.595082819461822510e-01 -1.143003180623054504e-01 -4.130643308162689209e-01 1.246135458350181580e-01 6.946081668138504028e-02 2.997137010097503662e-01 -1.601864546537399292e-01 -1.931006014347076416e-01 2.264785021543502808e-01 -7.157241553068161011e-02 3.278985619544982910e-02 3.123927116394042969e-01 1.156131029129028320e-01 8.249384909868240356e-02 -7.701032608747482300e-02 -2.181142568588256836e-01 1.453244835138320923e-01 -4.131239280104637146e-02 3.079952001571655273e-01 -2.941175363957881927e-02 1.560777425765991211e-01 -1.071507036685943604e-01 1.690036207437515259e-01 -1.164658591151237488e-01 5.383753404021263123e-02
-2.866990566253662109e-01 3.806245326995849609e-02 -5.018489435315132141e-02 -8.987963199615478516e-02 -2.370441406965255737e-01 1.380248069763183594e-01 -1.477380990982055664e-01 -9.464406222105026245e-02 2.130609452724456787e-01 -2.914583683013916016e-02 8.258982747793197632e-02 -6.460846215486526489e-02 -5.705918371677398682e-02 -5.933713540434837341e-02 -4.923920631408691406e-01 5.908380076289176941e-02 -1.983826607465744019e-02 3.949862346053123474e-02 9.598153084516525269e-02 1.074838042259216309e-01 4.018030464649200439e-01 -1.935518085956573486e-01 -3.153211250901222229e-02 -7.213582843542098999e-02 -8.363004773855209351e-02 7.934231311082839966e-02 -3.644457459449768066e-01 2.340171337127685547e-01 1.543152779340744019e-01 1.482349820435047150e-02 -1.894848793745040894e-01 -3.376155346632003784e-02
-1.298262029886245728e-01 -5.072653293609619141e-02 1.189939901232719421e-01 -1.193055063486099243e-01 2.010619081556797028e-02 4.708210378885269165e-02 -2.282012440264225006e-02 -3.067460656166076660e-01 7.536492496728897095e-02 -2.031775414943695068e-01 -1.283373981714248657e-01 -6.672628968954086304e-02 2.455087192356586456e-02 -1.037364974617958069e-01 -1.332760900259017944e-01 2.314405590295791626e-01 -2.863939404487609863e-01 -8.340359479188919067e-02 2.074837982654571533e-01 -2.104724943637847900e-01 3.903404474258422852e-01 -7.687400281429290771e-02 -9.327910840511322021e-03 8.278639614582061768e-02 -1.105573922395706177e-01 2.100962400436401367e-01 -3.821611404418945312e-01 -2.992861270904541016e-01 1.118080466985702515e-01 1.861558854579925537e-01 -1.114269345998764038e-01 -1.061755418777465820e-01
-1.818746626377105713e-01 -8.342662453651428223e-02 2.076780647039413452e-01 -8.985052257776260376e-02 6.828232109546661377e-02 1.541915237903594971e-01 1.422335952520370483e-01 -3.187950253486633301e-01 2.158802151679992676e-01 -4.997450113296508789e-02 7.840818911790847778e-02 9.656553715467453003e-02 1.181391924619674683e-01 2.304788492619991302e-02 -1.151462048292160034e-01 1.905815675854682922e-02 2.921078205108642578e-01 -9.405680745840072632e-02 -6.503770500421524048e-02 -3.418802516534924507e-03 2.535421252250671387e-01 -3.087707459926605225e-01 -1.573497615754604340e-02 1.706379055976867676e-01 7.231017202138900757e-02 6.364601105451583862e-02 -1.399946659803390503e-01 3.589993284549564123e-04 4.693753421306610107e-01 1.255247592926025391e-01 -3.348971009254455566e-01 3.561778739094734192e-02
-1.787684261798858643e-01 -2.551557123661041260e-01 -1.858072006143629551e-03 -3.265495598316192627e-01 -6.182891502976417542e-02 -1.521919369697570801e-01 1.607472747564315796e-01 -1.512797027826309204e-01 -3.288877904415130615e-01 3.790014237165451050e-02 -6.421913206577301025e-02 2.888965308666229248e-01 5.557701736688613892e-02 -2.221894413232803345e-01 -2.906679511070251465e-01 6.471968442201614380e-02 7.327330112457275391e-02 1.430709064006805420e-01 -3.242205455899238586e-02 2.254500240087509155e-01 3.156352341175079346e-01 -5.925107374787330627e-02 -9.053175151348114014e-02 8.044662326574325562e-02 -1.630834490060806274e-01 3.853899985551834106e-02 1.928190141916275024e-01 -2.227610647678375244e-01 9.623778611421585083e-02 -1.382305622100830078e-01 -1.712977886199951172e-01 1.189536228775978088e-01
-1.880516558885574341e-01 -1.153919845819473267e-01 -3.918704390525817871e-02 -3.041089773178100586e-01 5.071490257978439331e-02 -1.489710528403520584e-02 1.709410399198532104e-01 -2.002302706241607666e-01 -1.548787206411361694e-01 -8.094741404056549072e-02 6.219781190156936646e-02 3.251532018184661865e-01 1.610912568867206573e-02 -2.119328230619430542e-01 -1.420462280511856079e-01 -1.492517255246639252e-02 5.320775136351585388e-02 2.433902919292449951e-01 -1.658183783292770386e-01 2.836838364601135254e-01 2.982144653797149658e-01 3.021575883030891418e-02 -1.229570806026458740e-01 1.847058981657028198e-01 -3.985356539487838745e-02 -6.992515991441905499e-04 7.617217302322387695e-02 -2.236801683902740479e-01 2.468872666358947754e-01 -1.327642053365707397e-01 -2.657234966754913330e-01 2.524962425231933594e-01
-1.540058385580778122e-02 -9.444232285022735596e-02 4.949562996625900269e-02 -9.936221688985824585e-02 2.129719965159893036e-02 4.521414637565612793e-01 4.579745233058929443e-01 3.251124545931816101e-02 1.739689409732818604e-01 -2.027177810668945312e-01 -2.686592340469360352e-01 5.284160375595092773e-02 3.026070445775985718e-02 -7.782512158155441284e-02 -3.126558065414428711e-01 -3.765836358070373535e-03 -3.008965216577053070e-02 6.197293475270271301e-02 -4.545450210571289062e-02 -1.169812493026256561e-02 1.308964788913726807e-01 -4.141460731625556946e-02 -1.149230226874351501e-01 2.506931126117706299e-02 -1.211398467421531677e-01 -2.011673524975776672e-02 -4.234001636505126953e-01 -2.092652954161167145e-03 1.239649392664432526e-02 8.721141517162322998e-02 -1.866141408681869507e-01 1.876112222671508789e-01
-2.605856060981750488e-01 -1.641085147857666016e-01 1.121047213673591614e-01 -1.417690068483352661e-01 2.549331486225128174e-01 4.424629360437393188e-02 2.163251638412475586e-01 -6.040951237082481384e-02 -6.769156455993652344e-02 -1.248405426740646362e-01 7.493135333061218262e-02 1.598781794309616089e-01 3.195716142654418945e-01 2.789787016808986664e-02 -5.520145222544670105e-02 -1.370979547500610352e-01 -9.610086679458618164e-02 2.454061806201934814e-02 8.958368003368377686e-02 -3.869898989796638489e-02 2.136817276477813721e-01 4.274336993694305420e-02 8.314404636621475220e-02 1.583238542079925537e-01 2.038033306598663330e-02 3.234020471572875977e-01 -2.886593639850616455e-01 -4.983114600181579590e-01 9.605732560157775879e-02 8.403702639043331146e-03 -1.388038694858551025e-01 1.223890855908393860e-01
-2.206730991601943970e-01 -4.509633779525756836e-02 1.219692453742027283e-01 1.306755095720291138e-01 -1.992561370134353638e-01 -1.164558678865432739e-01 1.785070896148681641e-01 -4.320262745022773743e-02 9.370616078376770020e-02 -1.378177106380462646e-02 4.643727093935012817e-02 -2.369397878646850586e-01 5.361924413591623306e-03 2.456681281328201294e-01 -1.748417913913726807e-01 3.378643989562988281e-01 -8.354409039020538330e-02 -8.763846755027770996e-02 1.657323837280273438e-01 -4.058273136615753174e-02 2.374061644077301025e-01 -9.593137353658676147e-02 -3.786501288414001465e-01 1.766877472400665283e-01 -3.360008895397186279e-01 2.143129706382751465e-01 -9.988306462764739990e-02 -1.089429780840873718e-01 -2.735935524106025696e-02 2.263671159744262695e-01 -1.886052638292312622e-01 -7.603937387466430664e-02
-1.384221110492944717e-02 -5.129628628492355347e-02 -2.601784467697143555e-01 -9.640792757272720337e-02 6.011728197336196899e-03 1.105698198080062866e-02 3.697683215141296387e-01 -2.226894944906234741e-01 5.483720824122428894e-02 -2.739667333662509918e-02 2.679973244667053223e-01 -6.307936273515224457e-03 -1.100093945860862732e-01 4.234898090362548828e-02 4.831898212432861328e-02 1.178318038582801819e-01 -3.264754638075828552e-02 2.284934520721435547e-01 1.763384044170379639e-01 2.229617834091186523e-01 9.657284617424011230e-02 -2.207389622926712036e-01 -4.051767289638519287e-01 3.218429982662200928e-01 -1.655424088239669800e-01 1.274202913045883179e-01 -7.076703011989593506e-02 -2.286666333675384521e-01 1.773204505443572998e-01 1.350392699241638184e-01 1.284012198448181152e-01 -3.147361055016517639e-02
-5.579021945595741272e-02 -7.456180453300476074e-02 2.579550743103027344e-01 8.134251832962036133e-02 1.703951656818389893e-01 7.504245638847351074e-02 3.480620682239532471e-01 -9.074774384498596191e-02 -6.915871053934097290e-02 -9.373953193426132202e-02 -8.732160180807113647e-02 -3.923605754971504211e-02 2.825628221035003662e-01 -5.358702037483453751e-03 -2.024735957384109497e-01 8.544509857892990112e-02 -1.697205565869808197e-02 2.608142048120498657e-02 -7.356635481119155884e-02 -9.079328924417495728e-02 2.541184723377227783e-01 -1.269906908273696899e-01 4.455374926328659058e-02 5.176444053649902344e-01 -1.372356116771697998e-01 7.689964026212692261e-02 -2.508741617202758789e-01 -3.518545031547546387e-01 -2.393617760390043259e-03 8.711855113506317139e-02 -6.800294667482376099e-02 1.193611845374107361e-01
-1.626407756702974439e-04 8.165161311626434326e-02 -2.080964297056198120e-01 -3.434965312480926514e-01 1.125877425074577332e-01 1.049474105238914490e-01 1.443593800067901611e-01 1.623048335313796997e-01 5.083855241537094116e-02 4.747974500060081482e-02 -1.156966835260391235e-01 1.650495380163192749e-01 1.872168481349945068e-01 7.255486398935317993e-02 -1.934119313955307007e-01 5.085204541683197021e-02 -4.139460995793342590e-02 -9.909099340438842773e-02 3.233984857797622681e-02 1.350925117731094360e-01 2.769032120704650879e-01 -2.973683774471282959e-01 -3.298250734806060791e-01 5.327332392334938049e-02 -1.183060556650161743e-01 2.255900949239730835e-01 -8.008182048797607422e-02 2.123026698827743530e-01 9.402583539485931396e-02 -2.574607729911804199e-01 -3.666110336780548096e-01 -4.398483783006668091e-02
-2.316553145647048950e-01 4.732792451977729797e-02 -7.021359354257583618e-02 -2.891895174980163574e-01 -2.806283235549926758e-01 7.897531613707542419e-03 2.331784218549728394e-01 -2.419992834329605103e-01 9.170207194983959198e-03 -2.074873261153697968e-02 -6.886523216962814331e-03 2.179069966077804565e-01 1.099674180150032043e-01 -1.772905886173248291e-01 -2.579233348369598389e-01 -1.485757678747177124e-01 3.241215273737907410e-02 -3.210063092410564423e-03 1.709886193275451660e-01 8.827252686023712158e-02 1.126678511500358582e-01 -2.451691925525665283e-01 -1.725113093852996826e-01 -2.152671217918395996e-01 -1.430153548717498779e-01 4.050031006336212158e-01 -1.214499324560165405e-01 1.651284992694854736e-01 1.212234199047088623e-01 -6.867893040180206299e-03 -2.172464281320571899e-01 9.048058837652206421e-02
-6.614409387111663818e-02 -2.852310240268707275e-01 -1.214520707726478577e-01 -3.348211050033569336e-01 -5.192013829946517944e-02 1.481918692588806152e-01 3.864901065826416016e-01 -3.088192343711853027e-01 -7.236319035291671753e-02 -8.229814469814300537e-02 -3.994320333003997803e-02 -1.190385818481445312e-01 1.853802204132080078e-01 1.128801796585321426e-02 -1.845400631427764893e-01 6.485544610768556595e-03 2.220674417912960052e-02 -7.862379401922225952e-02 -4.082817584276199341e-02 1.708844155073165894e-01 -1.184820756316184998e-01 -2.591395378112792969e-01 -1.186144873499870300e-01 1.069006398320198059e-01 9.950234740972518921e-02 2.624529004096984863e-01 -3.399190306663513184e-01 -3.812362253665924072e-02 8.937925100326538086e-02 -1.197343766689300537e-01 -9.604335576295852661e-02 2.237968444824218750e-01
5.098914261907339096e-03 -2.540173530578613281e-01 1.265764385461807251e-01 -1.407775562256574631e-02 5.056932941079139709e-02 8.850091695785522461e-02 -6.863383203744888306e-02 -1.172731444239616394e-01 9.803119301795959473e-02 -1.987758725881576538e-01 -1.580882444977760315e-02 2.502697706222534180e-01 1.870501190423965454e-01 9.762043505907058716e-02 -2.664744257926940918e-01 9.591440111398696899e-02 -4.051636457443237305e-01 1.012566462159156799e-01 1.619573123753070831e-02 -2.131687402725219727e-01 3.237099051475524902e-01 -3.352030515670776367e-01 -5.762078613042831421e-02 1.174664776772260666e-02 -8.604743331670761108e-02 8.369936048984527588e-02 -1.623748242855072021e-01 -1.822447329759597778e-01 -5.750302970409393311e-02 2.749761641025543213e-01 -2.354421168565750122e-01 -6.769531220197677612e-02
-9.019357711076736450e-02 -6.882392615079879761e-02 2.525343298912048340e-01 -1.842986643314361572e-01 4.014367982745170593e-02 6.525784265249967575e-03 1.955865174531936646e-01 -2.007467001676559448e-01 7.983442395925521851e-02 -2.697815597057342529e-01 7.741118222475051880e-02 2.995919585227966309e-01 3.335064947605133057e-01 1.590780764818191528e-01 -2.036042883992195129e-02 2.047175765037536621e-01 -1.694614142179489136e-01 -5.769913271069526672e-02 4.796516895294189453e-02 1.212111413478851318e-01 2.670159637928009033e-01 1.453784573823213577e-02 -4.946485161781311035e-02 2.089294046163558960e-01 -1.314876507967710495e-02 -2.199110835790634155e-01 -2.225226163864135742e-01 -4.093834459781646729e-01 6.741945445537567139e-02 -9.284320473670959473e-02 -6.039179861545562744e-02 -7.948677241802215576e-02
7.866386324167251587e-02 9.555982425808906555e-03 -1.331730037927627563e-01 -1.440921574831008911e-01 -2.042594701051712036e-01 1.595292091369628906e-01 2.686364650726318359e-01 -2.066500186920166016e-01 -1.431802660226821899e-01 -1.831520497798919678e-01 3.701112270355224609e-01 -2.366397678852081299e-01 6.545162200927734375e-02 7.642155140638351440e-02 -2.761448621749877930e-01 5.518324300646781921e-02 5.551501363515853882e-02 9.414292126893997192e-02 7.100851833820343018e-02 -4.751374572515487671e-02 9.716629236936569214e-02 4.250664636492729187e-02 -1.466735452413558960e-01 4.595469534397125244e-01 6.170129403471946716e-02 1.317932158708572388e-01 -3.124426305294036865e-01 1.146243438124656677e-01 -1.646228432655334473e-01 9.013023972511291504e-02 -7.974831759929656982e-02 4.639115184545516968e-03
-1.398162543773651123e-01 2.338301837444305420e-01 -1.387708038091659546e-01 -2.369366884231567383e-01 -1.837587207555770874e-01 -1.285986751317977905e-01 4.359643533825874329e-02 -2.812877297401428223e-01 1.270429417490959167e-02 -7.103825919330120087e-03 4.079817235469818115e-02 2.623318433761596680e-01 2.711562216281890869e-01 -6.914447247982025146e-02 -1.296572834253311157e-01 3.235619664192199707e-01 4.251974448561668396e-02 6.780243664979934692e-02 -2.333862036466598511e-01 1.270530745387077332e-02 1.171820461750030518e-01 -1.234417185187339783e-01 -3.316113650798797607e-01 -5.809236783534288406e-03 -2.105523943901062012e-01 3.994188010692596436e-01 9.962163120508193970e-02 -4.810613021254539490e-02 -1.478230673819780350e-02 -6.639619171619415283e-02 -1.498544812202453613e-01 -7.315234094858169556e-02
-8.508723974227905273e-02 -1.398795694112777710e-01 -1.222657598555088043e-02 -4.372376501560211182e-01 3.944492712616920471e-02 -1.596484035253524780e-01 1.777840852737426758e-01 -8.684490621089935303e-02 -1.112279146909713745e-01 2.561281993985176086e-02 3.616455197334289551e-02 2.031033337116241455e-01 4.119032621383666992e-02 -2.786173224449157715e-01 -2.083632498979568481e-01 -1.633349433541297913e-02 -6.390394270420074463e-02 1.830964684486389160e-01 -7.288548350334167480e-02 3.120106756687164307e-01 3.021892309188842773e-01 -1.455747988075017929e-02 -7.358436286449432373e-02 3.451096266508102417e-02 -8.489727228879928589e-02 1.058530360460281372e-01 1.227864548563957214e-01 -2.030866891145706177e-01 2.272828072309494019e-01 -7.230782508850097656e-02 -3.514332771301269531e-01 2.086883336305618286e-01
-1.089880093932151794e-01 -2.365707159042358398e-01 6.727889925241470337e-02 5.847639963030815125e-02 2.928593754768371582e-01 1.720889955759048462e-01 3.158859610557556152e-01 6.459181755781173706e-02 9.051088988780975342e-02 -8.987407386302947998e-02 -7.328096032142639160e-02 2.874714434146881104e-01 1.771283745765686035e-01 6.710161268711090088e-02 -2.853564321994781494e-01 6.682428717613220215e-02 -2.628786861896514893e-01 8.677466958761215210e-02 5.496756732463836670e-02 -1.829626858234405518e-01 2.843592166900634766e-01 2.849119529128074646e-02 -1.011006459593772888e-01 2.208809256553649902e-01 -7.058948744088411331e-03 1.094665452837944031e-01 -1.784843951463699341e-01 -6.915365159511566162e-02 2.592664361000061035e-01 1.691562235355377197e-01 -2.433747053146362305e-01 1.458529084920883179e-01
-1.652471274137496948e-01 4.126022011041641235e-02 1.526964306831359863e-01 -4.378711581230163574e-01 1.630191802978515625e-01 8.610393851995468140e-02 2.449756115674972534e-01 -2.475970536470413208e-01 -1.144805550575256348e-01 -8.127335458993911743e-02 1.270015388727188110e-01 1.369377672672271729e-01 1.051092892885208130e-01 -2.793427109718322754e-01 -8.243326842784881592e-02 -1.696656271815299988e-02 1.435367017984390259e-01 1.190926656126976013e-01 3.382063657045364380e-02 2.236927151679992676e-01 3.394149541854858398e-01 -1.476024389266967773e-01 -2.052801661193370819e-02 8.966057747602462769e-02 -5.050661042332649231e-02 -5.348043516278266907e-02 7.782999426126480103e-02 -1.117401793599128723e-01 1.773664206266403198e-01 1.009171828627586365e-01 -3.864748477935791016e-01 -5.918725579977035522e-02
-6.450472772121429443e-02 -6.225300207734107971e-02 -1.682843118906021118e-01 -4.559122025966644287e-01 1.853249818086624146e-01 -1.491443254053592682e-02 1.200149059295654297e-01 1.691278368234634399e-01 -2.243082784116268158e-02 -9.722256101667881012e-03 1.924206912517547607e-01 1.396425068378448486e-01 1.670987904071807861e-01 -5.141227319836616516e-02 -3.494506776332855225e-01 9.863034635782241821e-02 1.090081632137298584e-01 -6.665214151144027710e-02 1.467697694897651672e-02 1.720985770225524902e-01 3.482793271541595459e-01 -1.258004307746887207e-01 -1.594666093587875366e-01 -4.813325405120849609e-02 -5.877778306603431702e-02 1.450237631797790527e-01 3.268449380993843079e-02 -1.455845087766647339e-01 5.568807944655418396e-02 -3.742557466030120850e-01 -2.294175922870635986e-01 -7.141549140214920044e-02
-1.162147223949432373e-01 -1.580546945333480835e-01 1.606060415506362915e-01 -1.299239248037338257e-01 -1.824425905942916870e-01 -1.156649962067604065e-01 1.297677606344223022e-01 -2.636341154575347900e-01 -2.114565074443817139e-01 -1.043897122144699097e-01 1.592013239860534668e-01 1.074826568365097046e-01 1.173928566277027130e-02 1.168516501784324646e-01 -9.711502492427825928e-02 5.231637358665466309e-01 6.841176003217697144e-02 -1.571286469697952271e-01 9.034828282892704010e-03 -2.856798842549324036e-02 1.958074979484081268e-02 -2.893711328506469727e-01 -2.095594108104705811e-01 1.040236130356788635e-01 -1.021224260330200195e-01 1.005066409707069397e-01 -2.660950720310211182e-01 -1.345168650150299072e-01 7.891853153705596924e-02 -8.005255833268165588e-03 -1.233336180448532104e-01 3.103898167610168457e-01
-3.848784789443016052e-02 -6.737830489873886108e-02 1.968710571527481079e-01 -1.170789599418640137e-01 -2.405235767364501953e-01 2.736387550830841064e-01 2.704540826380252838e-02 -1.637091189622879028e-01 1.441296637058258057e-01 2.619085833430290222e-03 2.347169816493988037e-01 1.184466108679771423e-01 1.041478887200355530e-01 -1.007656659930944443e-02 1.138434186577796936e-01 1.485784947872161865e-01 -1.466830223798751831e-01 1.377735882997512817e-01 1.265448033809661865e-01 1.248510926961898804e-01 1.978622674942016602e-01 -3.204232752323150635e-01 -1.663303822278976440e-01 4.830668866634368896e-02 -6.140043959021568298e-02 1.655690371990203857e-01 -2.484515458345413208e-01 -3.608323335647583008e-01 2.654439397156238556e-02 3.449784815311431885e-01 -1.679209172725677490e-01 1.744221299886703491e-01
1.787395775318145752e-01 -3.863959340378642082e-03 1.696180254220962524e-01 -5.949553102254867554e-02 -2.714865207672119141e-01 2.286653518676757812e-01 2.014647722244262695e-01 -2.492312341928482056e-01 1.429840624332427979e-01 -1.084064599126577377e-02 -1.064031664282083511e-02 -4.114882647991180420e-02 1.932210773229598999e-01 -2.056116797029972076e-02 8.264046907424926758e-02 -1.385914236307144165e-01 -2.203874289989471436e-01 9.077640622854232788e-02 3.602407872676849365e-02 -2.964238403365015984e-03 2.797000408172607422e-01 6.456292420625686646e-02 -3.632755279541015625e-01 -3.335088491439819336e-02 1.925074309110641479e-02 3.531199693679809570e-01 -2.574585080146789551e-01 -2.502603530883789062e-01 4.896489158272743225e-02 9.582921862602233887e-02 -2.045983821153640747e-01 1.996181309223175049e-01
-3.796698153018951416e-01 1.818402558565139771e-01 -2.608132734894752502e-02 7.611338794231414795e-02 -7.271406799554824829e-02 7.875905372202396393e-03 8.703317493200302124e-02 5.193230509757995605e-02 -1.379373073577880859e-01 -1.720011793076992035e-02 3.328968584537506104e-01 2.625961899757385254e-01 1.256204396486282349e-01 -4.821480438113212585e-02 -3.339176774024963379e-01 9.811214357614517212e-02 -1.077577006071805954e-02 1.913561373949050903e-01 9.900807589292526245e-02 6.780768278986215591e-03 2.837320268154144287e-01 -2.095523774623870850e-01 -9.526497870683670044e-02 1.054181233048439026e-01 -2.636795043945312500e-01 1.594869643449783325e-01 -1.105759665369987488e-01 2.591658830642700195e-01 1.186503991484642029e-01 -1.163952331990003586e-02 -2.551064491271972656e-01 1.323724240064620972e-01
-5.280169099569320679e-02 9.247473441064357758e-03 -9.451002627611160278e-02 -1.617401987314224243e-01 6.430280953645706177e-02 1.845605224370956421e-01 7.341945171356201172e-02 -1.228387206792831421e-01 -1.092478036880493164e-01 -5.747575312852859497e-02 2.171915918588638306e-01 1.848153211176395416e-02 1.272664964199066162e-01 -4.682213068008422852e-02 9.500157088041305542e-03 3.199311196804046631e-01 3.804475069046020508e-02 -1.971307396888732910e-01 3.486375808715820312e-01 2.451653331518173218e-01 -1.204843223094940186e-01 -1.022529751062393188e-01 -2.705174386501312256e-01 -1.835223846137523651e-02 -2.858034670352935791e-01 2.567599294707179070e-03 -3.939415812492370605e-01 -2.558528780937194824e-01 -2.389084696769714355e-01 -6.908535212278366089e-02 -1.821727454662322998e-01 -4.405678808689117432e-02
7.799673080444335938e-02 1.133292242884635925e-01 -1.347845047712326050e-01 -1.579287201166152954e-01 1.979022100567817688e-02 7.603672891855239868e-02 1.526936292648315430e-01 1.739345490932464600e-01 1.494397372007369995e-01 -1.804423183202743530e-01 1.660232543945312500e-01 1.269709169864654541e-01 6.342167407274246216e-02 1.132051944732666016e-01 -1.010115146636962891e-01 4.280437529087066650e-01 -1.642824709415435791e-01 1.641186922788619995e-01 2.134931087493896484e-01 2.166740745306015015e-01 -1.445547584444284439e-02 -2.513023018836975098e-01 -2.340934425592422485e-01 1.390571296215057373e-01 1.734288632869720459e-01 1.467984765768051147e-01 -9.786766022443771362e-02 -2.679181098937988281e-01 1.712490618228912354e-01 -3.516614437103271484e-02 -1.931078433990478516e-01 -2.908524274826049805e-01
-1.895270794630050659e-01 3.127527236938476562e-02 1.647227443754673004e-02 -4.724959656596183777e-02 -1.676699332892894745e-02 4.295411333441734314e-02 5.221145227551460266e-02 -9.096803516149520874e-02 -5.842306837439537048e-02 -1.190764605998992920e-01 2.643574774265289307e-01 1.313024908304214478e-01 3.993896842002868652e-01 1.486243680119514465e-02 -2.087297737598419189e-01 1.981486231088638306e-01 -5.683899298310279846e-02 2.746147513389587402e-01 9.637770056724548340e-02 -1.948496401309967041e-01 1.899051517248153687e-01 -3.075202405452728271e-01 1.625910401344299316e-01 2.313887178897857666e-01 -8.324991166591644287e-02 -5.539357662200927734e-02 -4.229055047035217285e-01 -2.621024250984191895e-01 -2.887798659503459930e-02 -3.931478131562471390e-03 -4.872220754623413086e-02 -5.395437777042388916e-02
-2.644820511341094971e-01 -5.420727655291557312e-03 1.446223556995391846e-01 -3.455035686492919922e-01 -9.219669550657272339e-02 -3.346420824527740479e-01 1.264887899160385132e-01 -8.845409005880355835e-02 1.983589082956314087e-01 7.610473036766052246e-02 1.975958347320556641e-01 1.798490881919860840e-01 1.708253175020217896e-01 1.874189265072345734e-02 -3.152295947074890137e-01 -7.224915921688079834e-02 -3.431398048996925354e-02 -3.595439717173576355e-03 9.435169398784637451e-02 2.484406679868698120e-01 1.578470915555953979e-01 -2.106627374887466431e-01 -1.521801352500915527e-01 -2.820538356900215149e-02 1.365735195577144623e-02 1.543752700090408325e-01 -1.888741180300712585e-02 1.039056032896041870e-01 6.437739729881286621e-02 1.134156286716461182e-01 -2.265676259994506836e-01 3.552411794662475586e-01
-1.718896031379699707e-01 3.793412074446678162e-02 -3.847345942631363869e-03 -4.894239008426666260e-01 1.279272288084030151e-01 1.539086252450942993e-01 -2.700009942054748535e-02 -1.430701762437820435e-01 2.072276547551155090e-02 -1.582117378711700439e-01 -3.742445632815361023e-02 2.150392383337020874e-01 -1.480035185813903809e-01 -3.587519004940986633e-02 -8.043994754552841187e-02 2.347879558801651001e-01 -2.192560285329818726e-01 -1.995456963777542114e-01 8.943188935518264771e-02 6.816410273313522339e-02 -2.108082324266433716e-01 -1.270038932561874390e-01 -1.443466395139694214e-01 1.472751498222351074e-01 -3.234784901142120361e-01 -4.490086343139410019e-03 -2.966811954975128174e-01 -1.531845927238464355e-01 -3.258583694696426392e-02 3.397339582443237305e-02 -2.296639084815979004e-01 -1.886391490697860718e-01
-7.718116044998168945e-02 2.712111175060272217e-02 6.471850723028182983e-02 -4.570014178752899170e-01 -3.122830577194690704e-02 5.435379967093467712e-02 1.724675297737121582e-01 6.145055871456861496e-03 3.895175755023956299e-01 1.762466281652450562e-01 -2.681576609611511230e-01 2.686364054679870605e-01 -1.358075886964797974e-01 -6.296065449714660645e-02 -8.953979611396789551e-02 1.122565492987632751e-01 4.426079243421554565e-02 2.361121475696563721e-01 8.169338107109069824e-02 1.434620320796966553e-01 1.245916113257408142e-01 -3.086279891431331635e-02 -1.595932990312576294e-01 2.021841108798980713e-01 -9.366101771593093872e-02 7.572086900472640991e-02 -3.026121556758880615e-01 -2.114094048738479614e-01 -1.903234608471393585e-02 2.094065211713314056e-02 2.335555665194988251e-02 2.382466197013854980e-01
-1.618982702493667603e-01 7.688871026039123535e-02 7.552444189786911011e-02 -2.408668696880340576e-01 -9.863424301147460938e-02 -1.319011859595775604e-02 3.114946186542510986e-01 -2.294104993343353271e-01 1.270395051687955856e-02 -4.488891735672950745e-02 -1.043794211000204086e-02 1.105661988258361816e-01 4.190148413181304932e-01 2.306046038866043091e-01 -5.805600434541702271e-02 6.865930557250976562e-02 -2.752769552171230316e-02 9.456185996532440186e-02 8.651360124349594116e-02 -1.238785982131958008e-01 3.264256715774536133e-01 1.247104331851005554e-01 -1.125055998563766479e-01 8.304258808493614197e-03 -1.792991310358047485e-01 -2.356080263853073120e-01 -2.524335682392120361e-01 -2.547476291656494141e-01 9.767052531242370605e-02 -7.682595402002334595e-02 -2.074273675680160522e-01 -2.261402457952499390e-01
-3.311322033405303955e-01 7.087174803018569946e-03 -1.463711410760879517e-01 1.227166503667831421e-01 -1.854910105466842651e-01 -1.397327631711959839e-01 3.080032467842102051e-01 2.086968161165714264e-03 1.039425581693649292e-01 1.029278617352247238e-02 7.061024755239486694e-02 1.974208950996398926e-01 2.011322528123855591e-01 -1.276327818632125854e-01 -2.111591398715972900e-01 -1.915670782327651978e-01 -6.666491925716400146e-02 2.047287970781326294e-01 -2.633055113255977631e-02 1.691105961799621582e-01 1.600847393274307251e-01 -2.526099681854248047e-01 -1.507130861282348633e-01 4.672876384574919939e-04 -1.580982953310012817e-01 1.051220744848251343e-01 -6.369519978761672974e-02 1.354627758264541626e-01 1.041783317923545837e-01 1.695456504821777344e-01 -4.745486676692962646e-01 3.258578851819038391e-02
-1.360329389572143555e-01 -6.211350485682487488e-02 -5.163539573550224304e-02 -3.407503366470336914e-01 -8.095110952854156494e-02 -3.765541687607765198e-02 3.138017058372497559e-01 1.641485095024108887e-01 -9.080504626035690308e-02 7.157275825738906860e-02 -8.951351046562194824e-03 3.666552603244781494e-01 -4.541473835706710815e-02 1.413492709398269653e-01 -2.472136616706848145e-01 -9.361372888088226318e-02 -8.290483802556991577e-02 -9.577577561140060425e-02 1.612481027841567993e-01 2.754349708557128906e-01 4.365136027336120605e-01 -6.860215961933135986e-02 -5.399464815855026245e-02 1.511603891849517822e-01 8.590079843997955322e-02 1.649715751409530640e-01 7.567497342824935913e-02 -1.217583119869232178e-01 -9.609246999025344849e-02 8.330056816339492798e-02 -2.051349580287933350e-01 1.825978904962539673e-01
-3.162515163421630859e-02 -8.188528940081596375e-03 -1.429602783173322678e-02 -1.812564879655838013e-01 5.124561721459031105e-04 2.398691326379776001e-01 1.394549012184143066e-01 -6.172116845846176147e-02 -2.477972768247127533e-02 -1.885868757963180542e-01 2.738761901855468750e-01 1.784776002168655396e-01 -2.274376899003982544e-02 -3.216947913169860840e-01 -9.127417206764221191e-02 3.962736949324607849e-02 -1.966366171836853027e-01 8.411527425050735474e-02 1.188639923930168152e-01 -1.798002272844314575e-01 4.032611548900604248e-01 1.356529630720615387e-02 -4.914894700050354004e-02 1.305218935012817383e-01 5.687257740646600723e-03 8.189348876476287842e-02 -4.250571727752685547e-01 -3.184306621551513672e-01 1.881624013185501099e-01 4.753587767481803894e-02 1.883219368755817413e-02 -1.638569831848144531e-01
-3.427356481552124023e-02 7.339555025100708008e-02 -2.160150110721588135e-01 -1.687451004981994629e-01 1.430113166570663452e-01 1.235041767358779907e-01 2.548576593399047852e-01 -9.619598090648651123e-02 -7.923200726509094238e-03 -1.165402960032224655e-02 2.446517348289489746e-01 -3.379888460040092468e-02 -3.533820062875747681e-02 1.134946420788764954e-01 -3.347033634781837463e-02 6.694479845464229584e-03 1.001979187130928040e-01 1.771780848503112793e-01 4.233858734369277954e-02 3.992643654346466064e-01 -5.269703641533851624e-02 -1.444425284862518311e-01 -3.148819506168365479e-01 4.474999606609344482e-01 -8.460038900375366211e-02 3.094670772552490234e-01 -1.168546080589294434e-01 -1.632686853408813477e-01 1.561328172683715820e-01 1.882236450910568237e-01 -1.346536073833703995e-02 5.467781051993370056e-02
1.585206203162670135e-02 1.137978956103324890e-02 -1.353393197059631348e-01 -6.986694037914276123e-02 1.846827268600463867e-01 2.284841537475585938e-01 2.322945147752761841e-01 -1.504092812538146973e-01 -1.562457084655761719e-01 -2.043327838182449341e-01 8.926893025636672974e-02 1.271793097257614136e-01 -4.902740195393562317e-02 6.303381174802780151e-02 -1.332591176033020020e-01 2.737559080123901367e-01 1.964163780212402344e-01 1.615036875009536743e-01 -6.523102521896362305e-02 4.084306955337524414e-01 1.427279263734817505e-01 -2.174160331487655640e-01 -1.814000159502029419e-01 5.441726185381412506e-03 -1.697538197040557861e-01 7.282334566116333008e-02 -3.625480830669403076e-01 6.291849911212921143e-02 1.453427672386169434e-01 -2.631595134735107422e-01 -1.621365547180175781e-01 4.054725542664527893e-02
-3.059659339487552643e-02 -3.563916087150573730e-01 1.207964681088924408e-02 -1.409191191196441650e-01 1.694115549325942993e-01 1.401986628770828247e-01 2.447071820497512817e-01 -2.490964978933334351e-01 -9.906712919473648071e-02 3.873191773891448975e-03 1.445566564798355103e-01 2.203033268451690674e-01 1.796457469463348389e-01 2.049388140439987183e-01 -2.493026405572891235e-01 -7.400497794151306152e-03 -4.742149636149406433e-02 -1.056601032614707947e-01 3.089541792869567871e-01 -2.311287969350814819e-01 3.444184958934783936e-01 4.855094477534294128e-02 -4.604395106434822083e-02 1.455806046724319458e-01 -2.104465365409851074e-01 1.882466971874237061e-01 -1.776598691940307617e-01 -1.096047013998031616e-01 1.583868265151977539e-01 2.376903966069221497e-02 -1.015928909182548523e-01 -1.285568252205848694e-02
-1.675807684659957886e-01 1.594270169734954834e-01 1.198831275105476379e-01 -2.435213774442672729e-01 1.076824590563774109e-01 2.390392720699310303e-01 6.522967666387557983e-02 -1.432350724935531616e-01 6.138919666409492493e-02 -1.306069642305374146e-01 -6.275583058595657349e-02 -7.488770782947540283e-02 -1.683264821767807007e-01 -8.597074449062347412e-02 -4.467549026012420654e-01 1.879107952117919922e-01 -1.135117337107658386e-01 2.274025827646255493e-01 8.683498948812484741e-02 1.767582148313522339e-01 1.553750336170196533e-01 9.747304022312164307e-02 1.989964395761489868e-02 2.069948017597198486e-01 1.936884373426437378e-01 -2.384168095886707306e-02 -3.810781538486480713e-01 -1.391453891992568970e-01 2.493006642907857895e-03 -1.961095929145812988e-01 -1.377389430999755859e-01 -1.948117315769195557e-01
-3.768368810415267944e-02 6.374881137162446976e-03 2.760675549507141113e-01 -2.014651149511337280e-01 1.521192938089370728e-01 4.904658347368240356e-02 2.989283800125122070e-01 -2.432447373867034912e-01 1.365356892347335815e-01 1.303882151842117310e-01 -1.003064513206481934e-01 6.498090177774429321e-02 -1.150075718760490417e-01 4.854670166969299316e-02 -1.110702604055404663e-01 8.330088853836059570e-02 -9.626524150371551514e-02 1.471076309680938721e-01 -3.499433025717735291e-02 3.623287379741668701e-02 2.713795006275177002e-01 -2.664211690425872803e-01 -1.869327127933502197e-01 1.010444387793540955e-01 9.547951817512512207e-02 9.059596061706542969e-02 -4.200007319450378418e-01 -2.203567773103713989e-01 2.836248874664306641e-01 1.641705632209777832e-01 6.560432165861129761e-02 2.137124836444854736e-01
-2.505866289138793945e-01 -1.154521256685256958e-01 1.132838428020477295e-01 1.677460968494415283e-01 2.117698043584823608e-01 9.574159234762191772e-02 2.716358304023742676e-01 -2.017479091882705688e-01 -2.484143823385238647e-01 -7.954384386539459229e-02 2.189778387546539307e-01 1.187543272972106934e-01 6.949041783809661865e-02 -4.103032127022743225e-02 -2.191604822874069214e-01 1.229898333549499512e-01 6.720553338527679443e-02 1.237702816724777222e-01 1.966866999864578247e-01 -8.117695152759552002e-02 2.828730344772338867e-01 -1.439341604709625244e-01 1.206033229827880859e-01 3.086832165718078613e-01 -9.787107259035110474e-02 3.718731924891471863e-02 -2.416614145040512085e-01 -3.171550333499908447e-01 1.790641844272613525e-01 6.552158296108245850e-02 -1.801364272832870483e-01 -1.455188728868961334e-02
[truncated: 3,274,366 more chars]
