# Supplementary material for: The Language of Innovation
Source: PLoS One. 2020 Apr 30;15(4):e0230107. doi: 10.1371/journal.pone.0230107 (PMC7194493; doi:10.1371/journal.pone.0230107)
Supplement: S17 File — (GZ) [file pone.0230107.s017.tar.gz › 1995-1999/V2Run_17_VS_4500_embeddings1995-1999ED32.txt]

6.446877866983413696e-02 -3.233596086502075195e-01 1.579698324203491211e-01 -4.237384200096130371e-01 -1.197431609034538269e-01 -1.042727157473564148e-01 2.980327419936656952e-02 -9.830295294523239136e-02 1.915592700242996216e-02 2.138484120368957520e-01 -1.718624979257583618e-01 -2.272221259772777557e-02 1.121652647852897644e-01 3.852597773075103760e-01 -2.093328163027763367e-02 5.084246024489402771e-02 9.577255696058273315e-02 2.877749502658843994e-02 1.433590427041053772e-03 -1.624173074960708618e-01 -2.594954669475555420e-01 1.929986029863357544e-01 4.957236722111701965e-02 8.798383921384811401e-02 2.936141788959503174e-01 -1.657851226627826691e-02 1.321678906679153442e-01 -3.813695535063743591e-02 -3.601038455963134766e-01 -1.475648581981658936e-01 4.935044795274734497e-02 1.925959251821041107e-02
1.665625423192977905e-01 -1.382342576980590820e-01 -1.080653667449951172e-01 -4.100704491138458252e-01 -1.040460392832756042e-01 -4.498890638351440430e-01 2.933632209897041321e-02 -1.898314654827117920e-01 -2.564608454704284668e-01 1.828955486416816711e-02 8.602252602577209473e-02 -2.359893620014190674e-01 7.943481951951980591e-02 2.012779265642166138e-01 -5.705308541655540466e-02 -1.992786675691604614e-01 3.088950738310813904e-02 7.519176602363586426e-02 1.715520471334457397e-01 -2.202933281660079956e-02 -1.446158140897750854e-01 2.013759613037109375e-01 -3.037591874599456787e-01 8.309100568294525146e-02 5.376593768596649170e-02 1.016833558678627014e-01 2.176414430141448975e-01 7.293701916933059692e-02 7.148160785436630249e-02 7.790012657642364502e-02 -1.365231573581695557e-01 -1.063249409198760986e-01
4.053304195404052734e-01 -1.661728471517562866e-01 -1.821290105581283569e-01 -6.722310185432434082e-02 2.432634532451629639e-01 -8.774156868457794189e-02 -1.939180493354797363e-01 -2.841034233570098877e-01 1.973291672766208649e-02 2.006022632122039795e-02 -1.143539100885391235e-01 1.893400996923446655e-01 2.787134051322937012e-01 3.352608680725097656e-01 1.473309937864542007e-02 -6.282430887222290039e-02 9.842038899660110474e-02 3.244515061378479004e-01 2.012194991111755371e-01 -2.667818367481231689e-01 -7.704395800828933716e-02 1.725464314222335815e-01 -8.905959315598011017e-03 -4.894878715276718140e-03 1.006331518292427063e-01 6.366352736949920654e-02 1.526812016963958740e-01 -6.901095807552337646e-02 -2.013780362904071808e-02 -1.702614277601242065e-01 5.563274025917053223e-02 -6.382694095373153687e-02
-5.248515680432319641e-02 -7.671078294515609741e-02 -4.754303768277168274e-02 -1.904505044221878052e-01 -3.110793530941009521e-01 -6.308842450380325317e-02 -1.841171383857727051e-01 -1.903409883379936218e-02 -5.822227150201797485e-02 1.766543388366699219e-01 -2.624452114105224609e-01 -4.278597887605428696e-03 4.875008761882781982e-02 2.521985471248626709e-01 -1.119853779673576355e-01 5.277687218040227890e-03 4.530627131462097168e-01 1.180222034454345703e-01 -2.467413991689682007e-01 -3.817618787288665771e-01 3.634930402040481567e-02 1.920492500066757202e-01 -7.856936007738113403e-02 3.277575597167015076e-02 -6.026405026204884052e-05 9.605274349451065063e-02 3.200980722904205322e-01 -5.057990923523902893e-02 -1.239627897739410400e-01 1.482240296900272369e-02 -1.576773673295974731e-01 -9.904237091541290283e-02
5.366441011428833008e-01 -3.987000137567520142e-02 -6.150542944669723511e-02 -1.472246348857879639e-01 -1.451274901628494263e-01 -1.472906023263931274e-01 -5.404447391629219055e-02 -3.536231517791748047e-01 -5.634199455380439758e-02 3.898395225405693054e-02 -1.581005454063415527e-01 -1.697576791048049927e-01 5.835701525211334229e-02 8.262037485837936401e-02 -4.557316005229949951e-02 -4.957249015569686890e-02 7.226984202861785889e-02 2.769579887390136719e-01 1.244771480560302734e-01 -1.449912190437316895e-01 -1.558804214000701904e-01 1.124048754572868347e-01 5.423700064420700073e-02 -3.576033189892768860e-02 -1.260914057493209839e-01 2.196948677301406860e-01 4.550037160515785217e-02 -1.625850051641464233e-01 -3.600417375564575195e-01 1.208247058093547821e-02 1.215872541069984436e-01 -2.100878506898880005e-01
3.599960505962371826e-01 -1.390599552541971207e-02 -9.001664002425968647e-04 -3.757619857788085938e-01 -2.595478892326354980e-01 -1.771870851516723633e-01 -1.411616355180740356e-01 -4.272246658802032471e-01 -2.169270068407058716e-01 -3.786915913224220276e-02 -2.316570132970809937e-01 2.442565858364105225e-01 6.443754583597183228e-02 9.620222449302673340e-02 9.619849175214767456e-02 -1.136635765433311462e-01 8.777143806219100952e-02 2.236199676990509033e-01 1.845708191394805908e-01 -1.936840265989303589e-01 -9.891658090054988861e-03 -8.105189539492130280e-03 4.778201133012771606e-02 1.207910403609275818e-01 1.717411577701568604e-01 7.296962291002273560e-02 -1.750995032489299774e-02 -1.944671869277954102e-01 -7.045947015285491943e-02 -6.749962270259857178e-02 3.960761800408363342e-02 6.757984403520822525e-03
3.037138283252716064e-01 -2.204203903675079346e-01 -6.824486702680587769e-02 -2.292800098657608032e-01 -1.471670866012573242e-01 -2.319296151399612427e-01 3.402434755116701126e-03 -1.386756598949432373e-01 1.552012413740158081e-01 5.409638397395610809e-03 -2.829618155956268311e-01 -1.816634982824325562e-01 1.507335454225540161e-01 5.214271694421768188e-02 3.910795971751213074e-02 -1.198823750019073486e-01 2.545305788516998291e-01 1.724888831377029419e-01 1.259092092514038086e-01 -2.888106405735015869e-01 -1.993782520294189453e-01 2.442423254251480103e-01 -7.552195340394973755e-02 -1.222735866904258728e-01 -7.266815751791000366e-02 2.109544277191162109e-01 -1.003874540328979492e-01 -1.033143624663352966e-01 3.623441755771636963e-01 8.755781501531600952e-02 6.170494481921195984e-03 -7.302598655223846436e-02
2.290473878383636475e-01 -8.375777304172515869e-02 -1.388816535472869873e-01 -1.670671850442886353e-01 -1.844643354415893555e-01 -2.537338733673095703e-01 1.325593329966068268e-02 -4.113093316555023193e-01 -8.279860764741897583e-02 1.127836480736732483e-01 -3.981075286865234375e-01 3.183988854289054871e-02 1.325796395540237427e-01 -1.067324653267860413e-01 5.502038449048995972e-02 -1.454501599073410034e-01 1.265465915203094482e-01 1.149535849690437317e-01 2.220682613551616669e-02 -1.518329530954360962e-01 -2.094775736331939697e-01 1.244149208068847656e-01 2.433821856975555420e-01 -1.295124739408493042e-01 7.393833994865417480e-02 1.605804264545440674e-01 1.528775691986083984e-01 -7.930205017328262329e-02 -2.366722002625465393e-02 -2.674825191497802734e-01 2.112578004598617554e-01 1.659482568502426147e-01
3.325354456901550293e-01 -7.385692000389099121e-02 -2.285606600344181061e-02 -1.837142109870910645e-01 -1.973265856504440308e-01 -3.623139113187789917e-02 -9.890961647033691406e-02 -4.112045168876647949e-01 -9.024877846240997314e-02 2.363546192646026611e-01 2.810445725917816162e-01 -1.543812453746795654e-01 2.315211892127990723e-01 1.331683248281478882e-01 2.250322997570037842e-01 -1.087126955389976501e-01 9.000976383686065674e-02 1.244991868734359741e-01 9.785543382167816162e-02 -1.422321200370788574e-01 -5.210478790104389191e-03 -1.317398101091384888e-01 -1.398904174566268921e-01 -5.319898948073387146e-02 5.927182734012603760e-02 3.784622550010681152e-01 -6.399353593587875366e-02 -6.314379721879959106e-02 -1.603933423757553101e-01 -2.360782921314239502e-01 -1.771147362887859344e-02 1.249820366501808167e-02
2.625478506088256836e-01 -8.702869713306427002e-02 -1.034141331911087036e-01 -2.122121751308441162e-01 -2.451647818088531494e-01 -3.542121648788452148e-01 -1.771977096796035767e-01 -1.662661582231521606e-01 -1.205303054302930832e-02 -3.248340487480163574e-01 -1.759839802980422974e-01 1.035936102271080017e-01 -4.176424816250801086e-02 2.865234017372131348e-01 -2.198021411895751953e-01 -1.435235291719436646e-01 3.500949963927268982e-02 1.251009553670883179e-01 1.379823535680770874e-01 1.402992382645606995e-02 -3.737496137619018555e-01 1.248150840401649475e-01 -3.910232335329055786e-02 -5.548291280865669250e-02 1.142571642994880676e-01 1.754522621631622314e-01 7.498998939990997314e-02 -1.128790453076362610e-01 2.007225453853607178e-01 2.014308981597423553e-02 -1.240878477692604065e-01 9.354674816131591797e-02
3.080810606479644775e-01 1.999824941158294678e-01 1.748988181352615356e-01 -2.775114178657531738e-01 -6.041698157787322998e-02 -1.789898425340652466e-01 2.118904292583465576e-01 -1.917361170053482056e-01 -1.019053980708122253e-01 2.354487776756286621e-02 -3.237001299858093262e-01 1.677463389933109283e-02 -6.455245614051818848e-02 6.200413033366203308e-02 -1.536444667726755142e-02 -1.896389573812484741e-01 3.546589612960815430e-01 3.519709110260009766e-01 1.921037286520004272e-01 -2.103150039911270142e-01 -5.644742026925086975e-02 2.762456238269805908e-01 3.738702833652496338e-02 -8.674758672714233398e-02 7.082299143075942993e-02 -9.911207109689712524e-02 4.274442046880722046e-02 9.019958227872848511e-02 -3.648858889937400818e-02 -1.593161225318908691e-01 3.942693397402763367e-02 8.739080280065536499e-02
2.657462954521179199e-01 -1.894638389348983765e-01 -2.267774753272533417e-02 6.963769346475601196e-02 -9.566693007946014404e-02 -3.191482424736022949e-01 -2.272571176290512085e-01 -1.926679909229278564e-01 -1.563941389322280884e-01 1.694491952657699585e-01 -3.013655543327331543e-01 -7.880660146474838257e-02 3.571928292512893677e-02 1.174909770488739014e-01 3.003535605967044830e-02 -8.296028524637222290e-02 2.493077963590621948e-01 2.062789350748062134e-01 7.403406500816345215e-02 -1.299697905778884888e-01 -2.219810038805007935e-01 3.236189782619476318e-01 -1.157710626721382141e-01 1.567212343215942383e-01 2.344278842210769653e-01 1.439715325832366943e-01 9.881907142698764801e-03 1.618187688291072845e-02 -1.122396588325500488e-01 -1.754149943590164185e-01 2.762759923934936523e-01 -2.208307199180126190e-02
2.662537693977355957e-01 1.101224869489669800e-02 1.361216884106397629e-02 -4.846798777580261230e-01 -8.361244201660156250e-02 4.879488423466682434e-02 1.378836035728454590e-01 -2.851491868495941162e-01 -1.399138383567333221e-02 -1.608453094959259033e-01 -6.622156593948602676e-03 -1.344101503491401672e-02 -1.884981803596019745e-02 2.865327596664428711e-01 -1.752040535211563110e-01 -3.386252745985984802e-02 1.368161737918853760e-01 1.364962458610534668e-01 2.399076372385025024e-01 -1.371782571077346802e-01 -3.506696522235870361e-01 2.010314613580703735e-01 -8.609049767255783081e-02 1.776606738567352295e-01 -6.574531644582748413e-02 -2.297492921352386475e-01 1.780351251363754272e-01 9.813398867845535278e-02 8.438043296337127686e-02 1.630686409771442413e-02 -6.262624263763427734e-02 -1.333413273096084595e-01
1.024528965353965759e-02 -3.210570216178894043e-01 -2.417947351932525635e-01 1.439363602548837662e-02 -4.968970641493797302e-02 6.830616295337677002e-02 -1.834231168031692505e-01 -2.093768119812011719e-01 -1.714074611663818359e-01 1.815069280564785004e-02 -4.418136775493621826e-01 -2.168795615434646606e-01 -8.157242834568023682e-02 3.483557105064392090e-01 9.814322739839553833e-02 -1.235865056514739990e-01 2.905075252056121826e-01 6.439015269279479980e-02 1.029662117362022400e-01 -2.325565218925476074e-01 -4.534898325800895691e-02 1.603007912635803223e-01 7.482694834470748901e-02 1.964684762060642242e-02 -1.949297264218330383e-02 -5.987615138292312622e-02 2.289274185895919800e-01 1.135932952165603638e-01 -1.311346888542175293e-01 -3.076073899865150452e-02 -9.757398068904876709e-02 2.115838825702667236e-01
2.722688615322113037e-01 -1.645388752222061157e-01 1.057176515460014343e-01 -2.377767115831375122e-01 -1.198397427797317505e-01 -3.207651376724243164e-01 2.343039363622665405e-01 -4.159522056579589844e-01 -7.942420989274978638e-02 9.258571267127990723e-02 -3.788165450096130371e-01 1.124432310461997986e-01 1.426832973957061768e-01 2.023593783378601074e-01 6.600986421108245850e-02 -1.892411559820175171e-01 4.974843561649322510e-02 1.515610963106155396e-01 3.601924702525138855e-02 -1.379423588514328003e-01 -8.255758881568908691e-02 9.978173673152923584e-02 -6.105713173747062683e-02 8.811779320240020752e-02 9.853620827198028564e-02 -6.584523618221282959e-02 9.965713322162628174e-02 -1.216388866305351257e-02 -2.059390395879745483e-01 -2.232720851898193359e-01 1.503304690122604370e-01 -1.979896426200866699e-02
1.439264863729476929e-01 3.595128655433654785e-02 1.303680706769227982e-02 -2.947935163974761963e-01 -1.224848181009292603e-01 -2.608584798872470856e-02 -1.495252102613449097e-01 -2.697549164295196533e-01 5.410383641719818115e-02 -3.138933703303337097e-02 -9.348390996456146240e-02 -1.692068576812744141e-01 -4.779880493879318237e-02 2.573249638080596924e-01 5.124673247337341309e-02 -3.709658235311508179e-02 6.259445101022720337e-02 1.298188865184783936e-01 4.549844264984130859e-01 4.463226348161697388e-02 -4.560066759586334229e-01 -6.948271393775939941e-02 -2.412640750408172607e-01 7.788418978452682495e-02 1.142084673047065735e-01 1.035222230711951852e-04 1.059766784310340881e-01 7.036025822162628174e-02 2.482806146144866943e-01 5.485815345309674740e-04 -2.210765779018402100e-01 -1.405821889638900757e-01
2.505621612071990967e-01 1.973202265799045563e-02 -1.573932915925979614e-01 -2.454419583082199097e-01 4.020234569907188416e-02 -2.580490708351135254e-01 -2.194220013916492462e-02 -1.087499111890792847e-01 -1.027341485023498535e-01 1.014627143740653992e-02 -1.213649660348892212e-01 1.479377895593643188e-01 -1.931616663932800293e-02 3.237336277961730957e-01 -2.255726605653762817e-01 -2.998319566249847412e-01 3.027657791972160339e-02 1.104300022125244141e-01 1.654982715845108032e-01 -1.456755995750427246e-01 -3.364880383014678955e-01 3.933255374431610107e-02 1.482995003461837769e-01 6.119124125689268112e-03 -1.098084598779678345e-01 1.320359706878662109e-01 3.137713372707366943e-01 -1.688023656606674194e-01 1.545233130455017090e-01 3.171336278319358826e-02 -2.868454456329345703e-01 1.262720525264739990e-01
-5.526088923215866089e-02 -1.389115303754806519e-01 -2.617904916405677795e-02 2.397364228963851929e-01 -1.802939176559448242e-01 -2.490847855806350708e-01 -2.647443674504756927e-02 -3.121256828308105469e-01 -1.577966362237930298e-01 1.707252264022827148e-01 -2.376684248447418213e-01 -2.347433120012283325e-01 -1.470228582620620728e-01 4.147374033927917480e-01 -1.203229799866676331e-01 -1.077395007014274597e-01 2.534083127975463867e-01 4.954484477639198303e-02 3.752988576889038086e-02 -2.423607409000396729e-01 -2.224288880825042725e-01 9.219782054424285889e-02 -9.458732604980468750e-02 -1.893561184406280518e-01 9.812334924936294556e-02 -1.323598995804786682e-02 9.896153211593627930e-02 1.774196326732635498e-02 -9.130881726741790771e-02 8.005494251847267151e-03 -2.314242571592330933e-01 1.732260733842849731e-01
2.483714967966079712e-01 -2.863895893096923828e-01 -1.256979163736104965e-02 -2.177443504333496094e-01 -2.175736278295516968e-01 -2.857208251953125000e-01 2.717248350381851196e-02 -1.826671808958053589e-01 2.205103784799575806e-01 2.426225543022155762e-01 9.283169358968734741e-02 -3.329819440841674805e-02 -8.955136686563491821e-02 2.646029293537139893e-01 -1.963544189929962158e-01 -3.631156682968139648e-02 9.626843780279159546e-02 2.852824330329895020e-01 1.282333880662918091e-01 -9.286640584468841553e-02 -1.628567427396774292e-01 1.053865253925323486e-02 -2.050093412399291992e-01 1.030115261673927307e-01 7.489094883203506470e-02 9.472229331731796265e-02 -1.186455413699150085e-01 -2.404817491769790649e-01 -2.204438745975494385e-01 -1.937884688377380371e-01 -2.066740393638610840e-01 -1.299719326198101044e-02
3.193194791674613953e-02 -1.443617045879364014e-02 4.089714214205741882e-02 -1.274554282426834106e-01 -2.653150856494903564e-01 8.859273977577686310e-03 -3.118855655193328857e-01 -2.149255573749542236e-01 -1.685778647661209106e-01 1.287335157394409180e-02 -4.574130773544311523e-01 -2.191909402608871460e-01 -7.636740058660507202e-02 1.503329873085021973e-01 -5.789259076118469238e-02 7.282824069261550903e-02 2.817083895206451416e-01 8.154263347387313843e-02 -5.093844374641776085e-04 -3.250466585159301758e-01 -7.986237108707427979e-02 1.476600617170333862e-01 5.587981641292572021e-02 -1.699283421039581299e-01 -1.053831800818443298e-01 -1.279863119125366211e-01 2.876890897750854492e-01 -2.162889204919338226e-02 -1.272186487913131714e-01 1.043007448315620422e-01 -1.884274482727050781e-01 1.372737139463424683e-01
6.866087019443511963e-02 2.405219152569770813e-02 -1.290072500705718994e-01 -9.841161966323852539e-02 -3.571836510673165321e-03 3.874485194683074951e-02 -6.181125342845916748e-02 -1.802247166633605957e-01 -5.029365420341491699e-02 8.318258076906204224e-02 -4.602596759796142578e-01 -2.208341956138610840e-01 -1.401316672563552856e-01 2.702096700668334961e-01 1.619653552770614624e-01 -7.260724902153015137e-02 4.261026978492736816e-01 1.021219864487648010e-01 5.169976502656936646e-02 -3.705089092254638672e-01 -2.065446786582469940e-02 -3.404857963323593140e-02 5.044018104672431946e-02 -1.889508068561553955e-01 8.233973756432533264e-03 4.258007183670997620e-02 3.152755498886108398e-01 4.348231852054595947e-02 -9.344018064439296722e-03 -6.840646266937255859e-02 -2.354014366865158081e-01 3.504862263798713684e-02
1.044651046395301819e-01 -1.613435000181198120e-01 1.223038360476493835e-01 -6.981516629457473755e-02 -2.494572252035140991e-01 -1.453228481113910675e-02 -1.320663392543792725e-01 -2.319272160530090332e-01 -7.547690719366073608e-02 1.114057078957557678e-01 8.519520610570907593e-02 -1.125999093055725098e-01 -4.799463227391242981e-02 3.177089691162109375e-01 -1.323040425777435303e-01 -2.579559087753295898e-01 2.045257389545440674e-01 3.478123247623443604e-02 -2.765096724033355713e-01 -4.656612873077392578e-01 -2.110213488340377808e-01 -9.668576531112194061e-03 9.826955944299697876e-02 -7.333713024854660034e-02 -3.477786183357238770e-01 1.450534462928771973e-01 1.440943628549575806e-01 -9.322278946638107300e-02 -7.848880439996719360e-02 4.787253215909004211e-02 -5.508401989936828613e-02 7.273361831903457642e-02
3.396256864070892334e-01 -2.713707089424133301e-01 3.803125023841857910e-02 -9.778320044279098511e-02 -1.277702953666448593e-02 -9.081201255321502686e-02 -2.295491518452763557e-03 -1.191532984375953674e-01 1.325185447931289673e-01 -8.984138071537017822e-02 -3.611147403717041016e-02 -1.789222657680511475e-01 8.708450943231582642e-02 2.575082480907440186e-01 -1.664221435785293579e-01 -1.412800401449203491e-01 1.037634760141372681e-01 2.317269295454025269e-01 3.599122762680053711e-01 -2.125243544578552246e-01 -3.324020504951477051e-01 1.213783472776412964e-01 -2.334815412759780884e-01 -1.395662277936935425e-01 -3.013679385185241699e-01 -6.821699440479278564e-02 1.678461730480194092e-01 4.835926368832588196e-02 -5.795314535498619080e-02 1.409162953495979309e-02 -1.699598729610443115e-01 8.760290220379829407e-03
2.866580784320831299e-01 -5.476641654968261719e-02 1.894735842943191528e-01 7.178741693496704102e-02 -1.292237341403961182e-01 -3.515413105487823486e-01 -1.383284330368041992e-01 -2.245057374238967896e-01 -1.509825438261032104e-01 1.084156557917594910e-01 -2.489924728870391846e-01 1.008903607726097107e-01 1.717186765745282173e-03 1.345198154449462891e-01 -3.620210289955139160e-02 -1.037895679473876953e-01 2.540902495384216309e-01 3.190174996852874756e-01 3.151617944240570068e-01 -1.548770517110824585e-01 -6.651394069194793701e-02 1.531777381896972656e-01 -2.812836319208145142e-02 -1.215228214859962463e-01 -2.334577776491641998e-02 3.166272640228271484e-01 2.011770755052566528e-01 4.275964945554733276e-02 -3.689761459827423096e-02 -1.730096042156219482e-01 -1.350911408662796021e-01 3.623657673597335815e-02
1.822773814201354980e-01 -5.420530959963798523e-02 -5.725310370326042175e-02 -6.222451105713844299e-02 -1.825086176395416260e-01 -9.463229775428771973e-02 -8.725833147764205933e-02 -3.410915434360504150e-01 -7.483089715242385864e-02 1.416920423507690430e-01 -3.993006944656372070e-01 7.325416058301925659e-02 1.777509450912475586e-01 2.335125058889389038e-01 -1.926115155220031738e-01 1.697297580540180206e-02 -1.424076687544584274e-02 1.486343294382095337e-01 -1.251068413257598877e-01 -1.251778304576873779e-01 -2.485714256763458252e-01 1.809524297714233398e-01 -4.393606912344694138e-03 -9.213227033615112305e-02 1.669019460678100586e-01 1.433892250061035156e-01 1.146354973316192627e-01 -1.630589216947555542e-01 2.720550894737243652e-01 -2.344346046447753906e-01 1.846905499696731567e-01 -2.618870437145233154e-01
-1.199556738138198853e-01 -2.237751632928848267e-01 -1.033311709761619568e-02 -2.948201000690460205e-01 4.600267857313156128e-02 -1.283086556941270828e-02 -2.592710852622985840e-01 -1.226793378591537476e-01 -3.331735730171203613e-02 8.480119705200195312e-02 -1.235462874174118042e-01 8.757691085338592529e-02 2.020633369684219360e-01 1.757905930280685425e-01 -2.445346862077713013e-01 1.641026288270950317e-01 2.413903325796127319e-01 3.226396739482879639e-01 4.980087652802467346e-02 -4.777189716696739197e-02 -3.522761464118957520e-01 -1.491215080022811890e-01 -2.429527193307876587e-01 -3.999879956245422363e-02 5.223987251520156860e-02 2.708657681941986084e-01 9.422405809164047241e-02 1.741820722818374634e-01 -1.076409295201301575e-01 1.139568015933036804e-01 -9.586876630783081055e-02 2.260432839393615723e-01
4.566877614706754684e-03 -1.126606091856956482e-01 -4.064863175153732300e-02 -4.528497159481048584e-01 -1.925880908966064453e-01 -9.965913742780685425e-02 1.567819900810718536e-02 -2.594917081296443939e-02 1.911484263837337494e-02 -4.072795435786247253e-02 -3.674881756305694580e-01 -1.823361963033676147e-01 1.597335375845432281e-02 3.142689764499664307e-01 2.775697708129882812e-01 -9.282919019460678101e-02 8.227706700563430786e-02 -8.973722904920578003e-02 -2.164081484079360962e-01 3.587974933907389641e-03 -4.228245466947555542e-02 -7.869338244199752808e-02 -3.641580045223236084e-02 -3.997581005096435547e-01 -1.615047454833984375e-02 1.575339138507843018e-01 -2.021297365427017212e-01 -4.180466756224632263e-02 1.288561224937438965e-01 -4.058666527271270752e-02 -1.887536197900772095e-01 1.589913070201873779e-01
9.779968112707138062e-02 1.452378928661346436e-01 2.745514502748847008e-03 -4.423689246177673340e-01 2.243105508387088776e-02 -1.687500178813934326e-01 -1.508705019950866699e-01 -1.357951015233993530e-01 2.647060155868530273e-01 1.811237037181854248e-01 -1.263786852359771729e-01 1.336274296045303345e-01 -6.431763619184494019e-02 1.993035674095153809e-01 1.854942180216312408e-02 -2.841870766133069992e-03 -1.078859716653823853e-01 3.377560153603553772e-02 -2.046112865209579468e-01 -1.653378456830978394e-01 -1.676466614007949829e-01 -2.539180032908916473e-02 -3.585938215255737305e-01 2.040826976299285889e-01 -1.692910343408584595e-01 1.637269258499145508e-01 2.820540368556976318e-01 6.011857651174068451e-03 -3.336896002292633057e-02 -1.293189972639083862e-01 -9.194193035364151001e-02 2.832470834255218506e-01
1.945129185914993286e-01 -4.576291423290967941e-03 -3.833658993244171143e-02 -2.790215611457824707e-01 -3.615038096904754639e-02 -2.108788043260574341e-01 -1.283937543630599976e-01 -4.643259346485137939e-01 -1.090136021375656128e-01 -2.262304350733757019e-02 -4.382688701152801514e-01 -2.634953893721103668e-02 9.069833904504776001e-02 4.012887179851531982e-02 -1.445542871952056885e-01 -1.442508250474929810e-01 -7.349418848752975464e-02 3.215986192226409912e-01 1.429909765720367432e-01 5.487862601876258850e-02 -2.314905375242233276e-01 -1.069425838068127632e-03 -1.379292458295822144e-01 -5.870795249938964844e-02 2.564757466316223145e-01 -4.599297884851694107e-03 1.230073794722557068e-01 -2.588629024103283882e-03 -1.941029727458953857e-01 -8.927087485790252686e-02 7.968078553676605225e-02 8.349953591823577881e-02
1.171098500490188599e-01 -8.023533970117568970e-02 -8.785713464021682739e-02 -4.566543996334075928e-01 6.000792607665061951e-02 1.845559477806091309e-01 -2.151056528091430664e-01 -1.002954468131065369e-01 -1.668901443481445312e-01 2.447203844785690308e-01 -5.572800710797309875e-02 -9.990865737199783325e-02 1.033696308732032776e-01 1.518109142780303955e-01 -1.886101961135864258e-01 3.908646479249000549e-02 2.867039740085601807e-01 2.048890441656112671e-01 -1.776475161314010620e-01 -1.119532063603401184e-01 -3.868922591209411621e-01 1.233551534824073315e-03 -7.465125527232885361e-03 -7.739249616861343384e-02 -1.761931627988815308e-01 2.035748958587646484e-01 4.754615575075149536e-02 -7.324612885713577271e-02 1.942473798990249634e-01 -2.142559969797730446e-03 -2.224467694759368896e-01 8.128887414932250977e-02
7.558121532201766968e-02 8.315277099609375000e-02 -8.022475242614746094e-02 -2.577640414237976074e-01 1.150938794016838074e-01 -7.457837462425231934e-02 -2.308676019310951233e-02 -2.469725310802459717e-01 -1.951206177473068237e-01 1.043165326118469238e-01 -3.760418593883514404e-01 4.450605437159538269e-02 1.552118659019470215e-01 1.411109119653701782e-01 -5.457631871104240417e-02 -8.151774108409881592e-02 1.631027460098266602e-02 5.897636339068412781e-02 -1.041252687573432922e-01 -3.004513382911682129e-01 -3.769790828227996826e-01 3.243016302585601807e-01 1.522842049598693848e-01 -3.795713186264038086e-03 2.320088893175125122e-01 1.763330213725566864e-02 1.781552471220493317e-02 -1.117022708058357239e-01 2.309100329875946045e-02 -3.212336003780364990e-01 1.797165870666503906e-01 -9.942720085382461548e-02
2.314413934946060181e-01 -8.441916853189468384e-02 3.343869373202323914e-02 -3.811157345771789551e-01 -2.202940359711647034e-02 -1.648660600185394287e-01 6.661047041416168213e-02 -2.511684298515319824e-01 -1.003987062722444534e-02 9.284201264381408691e-02 -4.441055655479431152e-02 3.464721143245697021e-02 1.847560852766036987e-01 2.394099980592727661e-01 -9.171879291534423828e-02 -1.865834295749664307e-01 -1.194728910923004150e-02 -1.057473756372928619e-02 2.191054224967956543e-01 -1.526519209146499634e-01 -5.701622962951660156e-01 -1.224815174937248230e-01 -7.420860230922698975e-02 1.490672118961811066e-02 2.839908562600612640e-02 1.092735156416893005e-01 -1.276714205741882324e-01 2.813920676708221436e-01 9.608297049999237061e-02 -8.019576221704483032e-02 1.258258428424596786e-02 -9.874720126390457153e-02
3.554660454392433167e-02 -7.918369024991989136e-02 7.846825569868087769e-02 -2.592584490776062012e-01 7.237171754240989685e-03 -2.006788700819015503e-01 -7.967720925807952881e-02 -5.418948531150817871e-01 8.066123723983764648e-02 1.574482023715972900e-01 -1.026643291115760803e-01 5.183688923716545105e-02 2.243246287107467651e-01 1.387304514646530151e-01 2.122407779097557068e-02 -3.053263016045093536e-02 1.718553751707077026e-01 1.601839661598205566e-01 -1.033134609460830688e-01 -3.119244575500488281e-01 -1.218753308057785034e-02 1.345248967409133911e-01 1.165247112512588501e-01 -7.255728822201490402e-03 -3.783197700977325439e-02 2.301360815763473511e-01 3.640114143490791321e-02 -3.412764891982078552e-02 7.070819288492202759e-02 -4.166716337203979492e-01 1.282519549131393433e-01 -1.277136802673339844e-01
1.369043737649917603e-01 4.975496977567672729e-02 -1.627505421638488770e-01 -2.466296255588531494e-01 -4.696998372673988342e-02 -3.451254963874816895e-01 -3.965047374367713928e-02 -5.506443381309509277e-01 2.617690861225128174e-01 6.978044286370277405e-03 -2.523899674415588379e-01 -4.549390170723199844e-03 7.816606201231479645e-03 2.640873789787292480e-01 -6.006155908107757568e-02 -9.637062996625900269e-02 -1.647081039845943451e-02 2.008246481418609619e-01 7.100161910057067871e-02 -3.535441309213638306e-02 -1.880135238170623779e-01 9.686402976512908936e-02 -1.271956264972686768e-01 -1.619293391704559326e-01 7.583362609148025513e-02 9.397386759519577026e-02 -7.781235873699188232e-02 -9.539651870727539062e-02 6.547325756400823593e-03 -1.557922065258026123e-01 2.102568596601486206e-01 -1.345133483409881592e-01
2.618271410465240479e-01 8.208148181438446045e-02 1.563220471143722534e-01 -3.546363711357116699e-01 -1.058625057339668274e-01 -9.891524910926818848e-02 8.173084817826747894e-03 -2.160333096981048584e-01 -6.903996318578720093e-02 4.304527118802070618e-02 1.029144823551177979e-01 -1.085240989923477173e-01 1.477074325084686279e-01 1.932720243930816650e-01 -6.400242447853088379e-02 -4.136963188648223877e-02 2.307290881872177124e-01 3.803710937500000000e-01 9.262558817863464355e-02 -7.089002430438995361e-02 1.458049844950437546e-02 -3.687573596835136414e-02 -6.014058366417884827e-02 2.386183105409145355e-02 2.294649779796600342e-01 3.005070388317108154e-01 -1.806152239441871643e-02 3.067990392446517944e-02 -3.360379636287689209e-01 -3.212614357471466064e-01 -8.074602484703063965e-02 -1.692679226398468018e-01
5.440790578722953796e-02 -2.018638700246810913e-01 -1.161383613944053650e-01 -1.056399121880531311e-01 -2.085425108671188354e-01 4.502743855118751526e-02 -8.869588375091552734e-02 -2.242305576801300049e-01 9.559464454650878906e-02 4.551552236080169678e-02 -2.038919925689697266e-01 -4.401300847530364990e-02 -7.135703414678573608e-02 1.047353744506835938e-01 1.094584986567497253e-01 1.134287267923355103e-01 4.175316393375396729e-01 6.662583351135253906e-02 -2.787846326828002930e-01 -2.895846366882324219e-01 -2.391643673181533813e-01 1.052680090069770813e-01 -5.490256100893020630e-02 -3.593594431877136230e-01 -2.152979522943496704e-01 1.515161991119384766e-01 1.901724636554718018e-01 -1.111135110259056091e-01 -1.490823924541473389e-01 7.989932596683502197e-02 -1.282796263694763184e-01 1.693459600210189819e-01
1.867108196020126343e-01 -1.521833240985870361e-01 -1.561799049377441406e-01 -1.790541410446166992e-01 1.493940949440002441e-01 -1.396132558584213257e-01 9.606350795365869999e-04 -5.476174950599670410e-01 -7.044088840484619141e-02 -1.174310594797134399e-01 -1.915825158357620239e-01 3.944385796785354614e-02 -1.496862620115280151e-01 3.064044713973999023e-01 -1.809149533510208130e-01 -4.345713928341865540e-02 1.695784740149974823e-02 2.541177719831466675e-02 1.628779470920562744e-01 -3.369812667369842529e-02 -3.068296611309051514e-01 1.501476671546697617e-02 2.618919312953948975e-01 -1.638206094503402710e-01 1.744809150695800781e-01 6.596468389034271240e-02 2.637824714183807373e-01 1.038275733590126038e-01 5.740824155509471893e-03 4.231052100658416748e-02 1.186486706137657166e-02 1.994126103818416595e-02
2.894012033939361572e-01 3.497941792011260986e-02 -6.935798376798629761e-02 -2.491522431373596191e-01 -6.452184170484542847e-02 -1.659868061542510986e-01 6.417101621627807617e-02 -4.307249486446380615e-01 -2.313639372587203979e-01 1.153325475752353668e-02 -3.985085189342498779e-01 -2.616343088448047638e-02 1.677626818418502808e-01 1.154685392975807190e-01 -5.647422000765800476e-02 -1.550396680831909180e-01 1.756175160408020020e-01 1.610010117292404175e-01 2.677986025810241699e-01 -2.092490792274475098e-01 2.203987352550029755e-02 1.203750260174274445e-02 -5.929472669959068298e-02 -2.118526548147201538e-01 1.951298564672470093e-01 4.750835523009300232e-02 4.839847981929779053e-02 8.522232621908187866e-02 -8.670793473720550537e-02 -2.132318317890167236e-01 1.260612010955810547e-01 -6.937045603990554810e-02
2.651917636394500732e-01 1.080141495913267136e-02 2.994586341083049774e-02 -1.838955134153366089e-01 -2.982041537761688232e-01 -2.311711311340332031e-01 1.914671808481216431e-01 -4.049055576324462891e-01 -1.574163436889648438e-01 -1.415256261825561523e-01 -3.600960373878479004e-01 1.272067893296480179e-04 1.237930916249752045e-02 7.791464030742645264e-02 -1.025440841913223267e-01 -1.251094043254852295e-01 3.544493764638900757e-02 3.002770543098449707e-01 1.568157821893692017e-01 -8.929752558469772339e-02 -5.915544927120208740e-02 7.770597934722900391e-03 -6.227584555745124817e-02 -8.182804286479949951e-02 6.533556431531906128e-02 6.781145930290222168e-02 1.147729381918907166e-01 -3.659516945481300354e-02 -1.075499206781387329e-01 -1.916826069355010986e-01 2.595647275447845459e-01 2.604111731052398682e-01
1.795470118522644043e-01 -2.626076042652130127e-01 -6.581450253725051880e-02 -2.130585610866546631e-01 5.949459969997406006e-02 -3.007191419601440430e-01 3.681406751275062561e-02 -3.106788992881774902e-01 -1.179370060563087463e-01 1.876503229141235352e-01 -1.798100471496582031e-01 -8.484104275703430176e-02 9.743174910545349121e-02 2.078706622123718262e-01 1.782912015914916992e-01 1.031991317868232727e-01 6.104249972850084305e-03 4.188727587461471558e-02 8.757760748267173767e-03 -3.700856119394302368e-02 -3.170260488986968994e-01 1.270539611577987671e-01 1.164207756519317627e-01 2.799189686775207520e-01 -1.104888096451759338e-01 3.236891329288482666e-01 -1.155664306133985519e-02 -1.945545971393585205e-01 1.971006542444229126e-01 7.346768677234649658e-02 -2.053697854280471802e-01 1.422984749078750610e-01
1.574817746877670288e-01 -2.045012116432189941e-01 1.145388409495353699e-01 -3.015683591365814209e-01 -6.369458884000778198e-02 -1.670339107513427734e-01 -2.281807828694581985e-03 -4.058752954006195068e-01 -2.677502632141113281e-01 -1.238606497645378113e-01 -3.858174085617065430e-01 -1.108368579298257828e-02 1.096696034073829651e-01 8.456056006252765656e-03 1.512570232152938843e-01 -1.701907813549041748e-01 5.426514893770217896e-02 1.100896671414375305e-01 4.318925552070140839e-03 -1.410522460937500000e-01 -9.640402346849441528e-02 1.648344695568084717e-01 1.888396963477134705e-02 -5.245786532759666443e-02 2.057918459177017212e-01 1.650206297636032104e-01 1.022129729390144348e-01 -6.609387695789337158e-02 -5.453418195247650146e-02 -3.659478425979614258e-01 1.902996301651000977e-01 2.472898177802562714e-02
-5.548149347305297852e-02 -1.496319621801376343e-01 1.746272481977939606e-02 -3.044094443321228027e-01 1.100354790687561035e-01 -2.425458431243896484e-01 -1.738132089376449585e-01 -7.453041523694992065e-02 -2.178878486156463623e-01 -3.015226721763610840e-01 -1.839893162250518799e-01 -8.919777721166610718e-02 2.020294517278671265e-01 3.343336284160614014e-01 8.249261230230331421e-02 -1.130261109210550785e-03 -5.360971018671989441e-02 5.898061767220497131e-02 -1.384577900171279907e-01 -1.434433311223983765e-01 -3.469319269061088562e-02 -8.263321965932846069e-02 -2.734687179327011108e-02 -2.658090591430664062e-01 -3.536821156740188599e-02 -2.264818549156188965e-01 1.779473125934600830e-01 2.781680226325988770e-01 -1.131902039051055908e-01 -2.483272701501846313e-01 -1.874796152114868164e-01 1.962434351444244385e-01
1.892680115997791290e-02 -1.480654329061508179e-01 -1.904035359621047974e-01 -4.288129806518554688e-01 1.373801678419113159e-01 4.308187589049339294e-02 -2.548860013484954834e-01 -3.863176703453063965e-01 -1.308445036411285400e-01 2.231908738613128662e-01 -6.357695907354354858e-02 -3.024831227958202362e-02 1.519738323986530304e-02 9.052143245935440063e-02 2.901415713131427765e-02 -2.411268949508666992e-01 1.338222175836563110e-01 2.517938017845153809e-01 -7.533845305442810059e-02 -1.331667751073837280e-01 -3.343301415443420410e-01 -3.722951933741569519e-02 -9.734141081571578979e-02 -3.040652722120285034e-02 -1.855276376008987427e-01 1.416947245597839355e-01 3.274235129356384277e-02 2.008610032498836517e-02 -9.082774817943572998e-02 2.247177623212337494e-02 -2.784560620784759521e-01 1.131373867392539978e-01
1.314652115106582642e-01 -7.951976358890533447e-02 8.973073959350585938e-02 -6.548934429883956909e-02 -7.485801726579666138e-02 -2.409572750329971313e-01 1.913786977529525757e-01 -9.327653050422668457e-02 -1.938067078590393066e-01 5.619836226105690002e-02 -2.281901091337203979e-01 6.192684173583984375e-02 4.665466025471687317e-02 4.580837488174438477e-01 1.029510498046875000e-01 -8.540522307157516479e-02 2.929528653621673584e-01 4.858412966132164001e-02 2.377607375383377075e-01 -1.646365970373153687e-01 -2.066311091184616089e-01 3.177470266819000244e-01 1.210946366190910339e-01 -5.958152003586292267e-03 3.438716381788253784e-02 1.266654580831527710e-01 -1.417873054742813110e-01 8.963918685913085938e-02 -2.676609158515930176e-01 1.187771484255790710e-01 -2.557469904422760010e-01 4.276515170931816101e-02
1.503336876630783081e-01 -3.326981663703918457e-01 -1.482258886098861694e-01 -2.330029308795928955e-01 -5.786372348666191101e-02 -1.188023984432220459e-01 -2.366957068443298340e-01 -2.146025449037551880e-01 1.086925566196441650e-01 6.742038577795028687e-02 -7.804019749164581299e-02 -8.483455330133438110e-02 -2.522687613964080811e-01 3.511044383049011230e-01 -3.123030811548233032e-02 -1.897961944341659546e-01 3.799354434013366699e-01 2.214053645730018616e-03 -1.503391414880752563e-01 -2.142757549881935120e-02 -1.054724026471376419e-02 -1.734611019492149353e-02 -8.998593315482139587e-03 -1.525393724441528320e-01 -4.988330975174903870e-02 -1.590442210435867310e-01 2.590446174144744873e-01 -2.748274505138397217e-01 -2.225230783224105835e-01 -3.612011671066284180e-02 -1.337132230401039124e-02 -6.895495951175689697e-02
7.318651676177978516e-02 -4.984960705041885376e-02 -1.964564621448516846e-01 -2.551831007003784180e-01 -4.110717177391052246e-01 -7.046551257371902466e-02 -8.231879770755767822e-02 -1.506727337837219238e-01 -4.717135429382324219e-02 1.211968213319778442e-01 -2.658221125602722168e-01 -1.088781729340553284e-01 -4.448875412344932556e-02 2.532249391078948975e-01 -5.163019523024559021e-02 1.192754041403532028e-02 4.132669866085052490e-01 -7.189931720495223999e-02 -1.686561405658721924e-01 -3.584436476230621338e-01 -1.025498956441879272e-01 2.286451309919357300e-01 4.791890829801559448e-02 3.208835050463676453e-02 -8.223261684179306030e-02 -7.367205340415239334e-03 2.889981269836425781e-01 -4.550103470683097839e-02 5.997713655233383179e-02 6.928431242704391479e-02 -1.017843559384346008e-01 8.068809658288955688e-02
2.117094844579696655e-01 -1.230391636490821838e-01 -8.952565491199493408e-02 -4.314374923706054688e-01 -1.498478204011917114e-01 -1.446592807769775391e-01 -2.803450822830200195e-01 -3.306450843811035156e-01 7.567013055086135864e-02 9.748918935656547546e-03 4.469395428895950317e-02 -4.993669092655181885e-01 7.511656731367111206e-02 1.470769941806793213e-01 -1.608697324991226196e-01 1.327901780605316162e-01 -1.181410998106002808e-02 8.622931689023971558e-02 -1.047885492444038391e-01 -6.034446507692337036e-02 -8.481895178556442261e-02 -4.773176740854978561e-03 4.356037452816963196e-02 8.683143556118011475e-02 1.873205304145812988e-01 -1.179284825921058655e-01 1.180403754115104675e-01 2.188864499330520630e-01 -4.125146940350532532e-02 -7.927829772233963013e-02 2.598584629595279694e-02 -1.681079268455505371e-01
3.964432179927825928e-01 -6.848587840795516968e-02 2.430438436567783356e-02 -2.610282003879547119e-01 2.087624743580818176e-02 -2.765534520149230957e-01 -1.115170195698738098e-01 -2.976051568984985352e-01 -2.183521986007690430e-01 1.895627677440643311e-01 -3.168002367019653320e-01 1.119050905108451843e-01 3.261933475732803345e-02 1.304453760385513306e-01 8.906362950801849365e-02 5.316269770264625549e-02 7.948614656925201416e-02 1.677363961935043335e-01 -1.726000607013702393e-01 -8.910169824957847595e-03 -8.138754218816757202e-02 1.981482841074466705e-02 1.536121368408203125e-01 -2.887220121920108795e-02 2.165875285863876343e-01 1.297122687101364136e-01 -1.417204830795526505e-02 -3.160929307341575623e-02 -2.889701724052429199e-02 -3.454860150814056396e-01 2.443450391292572021e-01 1.598503887653350830e-01
2.321562618017196655e-01 -1.189114153385162354e-01 1.398503929376602173e-01 -5.204553604125976562e-01 1.114963218569755554e-01 -1.386153846979141235e-01 -1.918544806540012360e-02 -2.083902359008789062e-01 1.740537285804748535e-01 -4.263001307845115662e-02 -1.761656552553176880e-01 2.589242160320281982e-02 2.063610553741455078e-01 3.336906433105468750e-01 -1.171099394559860229e-01 6.328660249710083008e-02 2.114041522145271301e-02 8.387105911970138550e-02 2.351834475994110107e-01 -2.460585832595825195e-01 -3.547978773713111877e-02 3.211399018764495850e-01 -1.439576875418424606e-02 1.870441809296607971e-02 1.705116182565689087e-01 2.185115665197372437e-01 2.779337950050830841e-02 -6.791787594556808472e-02 -5.041887518018484116e-03 1.316679567098617554e-01 -4.498153924942016602e-02 -2.728039212524890900e-02
-1.903897151350975037e-02 -1.124034747481346130e-01 -1.435698270797729492e-01 1.648085936903953552e-02 -1.262758523225784302e-01 -2.431857166811823845e-03 -1.798726767301559448e-01 -3.702572882175445557e-01 -2.175727933645248413e-01 1.556809395551681519e-01 -3.476905822753906250e-01 -2.229726016521453857e-01 9.029010683298110962e-02 2.459087967872619629e-01 2.661606669425964355e-01 -2.211117893457412720e-01 2.789184451103210449e-01 6.879352778196334839e-02 9.646220132708549500e-03 -1.601044982671737671e-01 -8.740516006946563721e-02 2.258008569478988647e-01 -1.611780747771263123e-02 -1.778679788112640381e-01 7.792712002992630005e-02 1.993580907583236694e-02 1.347000449895858765e-01 -1.660474836826324463e-01 3.238388523459434509e-02 6.776465103030204773e-03 -2.871676981449127197e-01 1.251582354307174683e-01
3.744111955165863037e-01 -1.421298831701278687e-02 4.623640328645706177e-03 -2.590981125831604004e-01 -3.577001392841339111e-02 -1.262457817792892456e-01 1.352801620960235596e-01 -4.369150698184967041e-01 -2.670930027961730957e-01 1.856222301721572876e-01 -3.572716414928436279e-01 -1.695076078176498413e-01 1.805650442838668823e-01 -3.680474765133112669e-04 -1.071797404438257217e-02 -2.820708975195884705e-02 7.503509521484375000e-02 4.509802907705307007e-02 -1.783711016178131104e-01 -1.770291179418563843e-01 -7.791162282228469849e-02 2.038539499044418335e-01 -2.780540473759174347e-02 -3.671883791685104370e-02 4.740535095334053040e-02 1.153599694371223450e-01 5.323197692632675171e-02 5.167224258184432983e-02 1.316887438297271729e-01 -3.216883540153503418e-01 4.600493237376213074e-02 7.612600177526473999e-02
9.590536355972290039e-02 -3.035797476768493652e-01 2.351564317941665649e-01 -9.094218909740447998e-02 -1.625743359327316284e-01 -2.458401918411254883e-01 -1.821963936090469360e-01 -2.398279756307601929e-01 -1.129458469222299755e-04 2.289163619279861450e-01 -1.063494756817817688e-02 -6.899618357419967651e-02 2.264887094497680664e-01 2.324851453304290771e-01 -2.607204765081405640e-02 -2.825380265712738037e-01 -1.107986737042665482e-02 3.151642084121704102e-01 -5.215878039598464966e-02 1.621321588754653931e-01 -4.008554220199584961e-01 1.401890069246292114e-01 -8.045434951782226562e-02 2.847213856875896454e-02 -1.042850688099861145e-01 -1.558492928743362427e-01 1.063535436987876892e-01 -3.262186422944068909e-02 3.167892619967460632e-02 1.468665897846221924e-01 3.285963833332061768e-02 -1.645852476358413696e-01
1.602146402001380920e-02 -2.043897472321987152e-02 6.810099817812442780e-03 -2.826164960861206055e-01 -2.787723951041698456e-02 -2.967330515384674072e-01 -5.514422804117202759e-02 -3.666987717151641846e-01 -2.124954015016555786e-01 1.117516905069351196e-01 -4.037500917911529541e-01 1.098152026534080505e-01 -1.858810782432556152e-01 1.515870243310928345e-01 -3.185901418328285217e-02 -1.148539409041404724e-02 1.609059721231460571e-01 2.424570769071578979e-01 2.414958775043487549e-01 -2.085944823920726776e-02 6.401981413364410400e-02 2.574979960918426514e-01 2.119152620434761047e-02 -1.670013070106506348e-01 -8.260782808065414429e-02 5.465936847031116486e-03 1.089327037334442139e-01 -2.182701975107192993e-01 -1.632222235202789307e-01 -1.651535779237747192e-01 1.936166174709796906e-02 1.971015781164169312e-01
2.458528131246566772e-01 -2.393079102039337158e-01 1.060767918825149536e-01 -2.205277979373931885e-01 -3.505742177367210388e-02 -2.238624542951583862e-01 -9.614866226911544800e-02 4.544285684823989868e-02 -1.268582604825496674e-02 1.016369983553886414e-01 -2.341728210449218750e-01 -1.647095382213592529e-01 1.454233527183532715e-01 2.562779486179351807e-01 9.926727414131164551e-02 -1.443305239081382751e-02 1.399145126342773438e-01 2.400427162647247314e-01 1.725051701068878174e-01 -2.337840050458908081e-01 -3.076778948307037354e-01 6.268975138664245605e-02 -1.086051687598228455e-01 3.038758039474487305e-01 7.621835917234420776e-02 2.507956326007843018e-01 1.301959343254566193e-02 -1.412230134010314941e-01 1.349618136882781982e-01 2.590224146842956543e-01 -1.242029070854187012e-01 -1.284864246845245361e-01
1.254777461290359497e-01 -2.901912927627563477e-01 -1.233107373118400574e-01 -3.936530947685241699e-01 7.234638184309005737e-02 2.343206703662872314e-01 -2.061493098735809326e-01 -2.787168920040130615e-01 -2.051634248346090317e-03 8.813259005546569824e-02 -1.492402851581573486e-01 1.819610968232154846e-02 1.954185664653778076e-01 2.254421263933181763e-01 7.332500815391540527e-02 9.768992662429809570e-02 1.846984922885894775e-01 2.042996436357498169e-01 6.348960101604461670e-02 -8.236133307218551636e-02 -3.335233032703399658e-01 -2.538612484931945801e-01 -2.122055292129516602e-01 -1.545897424221038818e-01 -1.672781705856323242e-01 1.048600375652313232e-01 2.828042209148406982e-02 4.393109679222106934e-02 9.722051769495010376e-02 -3.065337426960468292e-03 -1.733567714691162109e-01 5.241753160953521729e-02
-4.025620967149734497e-02 -4.072035551071166992e-01 -1.691983044147491455e-01 -1.224677935242652893e-01 -1.886491477489471436e-01 -1.933399885892868042e-01 -1.953633967787027359e-03 -1.563841700553894043e-01 -4.330107942223548889e-02 2.419677674770355225e-01 -9.579230844974517822e-02 -1.446526050567626953e-01 2.643204927444458008e-01 1.523957252502441406e-01 -1.245571225881576538e-01 -1.282490193843841553e-01 2.051456421613693237e-01 3.969596028327941895e-01 2.978637516498565674e-01 8.258636295795440674e-02 -1.236051395535469055e-01 2.076542824506759644e-01 -6.387544423341751099e-02 5.151742696762084961e-02 -1.335507929325103760e-01 -9.613680653274059296e-03 1.909057050943374634e-01 -1.420687288045883179e-01 -2.254790626466274261e-02 5.560489371418952942e-02 1.550075709819793701e-01 -1.158088147640228271e-01
2.824121713638305664e-01 1.724987328052520752e-01 7.384696602821350098e-02 -5.195872392505407333e-03 7.595264166593551636e-02 -1.048171147704124451e-01 -6.100856885313987732e-02 -6.257562339305877686e-02 -2.075924724340438843e-01 1.004177033901214600e-01 -1.633601337671279907e-01 -1.312510371208190918e-01 2.201494574546813965e-02 3.329321146011352539e-01 2.159736454486846924e-01 8.439461141824722290e-02 4.507498815655708313e-03 3.487668037414550781e-01 4.669026434421539307e-01 -7.728520035743713379e-02 -3.392466008663177490e-01 2.139402031898498535e-01 1.214956864714622498e-01 -7.740931957960128784e-02 3.335898369550704956e-02 9.088845551013946533e-02 -1.276977639645338058e-02 2.328797616064548492e-02 -2.979099191725254059e-02 -1.102073937654495239e-01 -1.099410653114318848e-01 1.896990835666656494e-01
2.070291638374328613e-01 -1.029758378863334656e-01 9.979757666587829590e-02 -1.299749165773391724e-01 -1.921680122613906860e-01 -1.976721435785293579e-01 -1.449284702539443970e-01 -8.674388378858566284e-02 -8.880688995122909546e-02 9.909417480230331421e-02 -1.945919990539550781e-01 -7.433973252773284912e-02 3.331003785133361816e-01 1.753543019294738770e-01 8.233449421823024750e-03 -2.801965475082397461e-01 -1.885361410677433014e-02 4.039476811885833740e-01 6.291163712739944458e-02 -1.883784830570220947e-01 -1.839420646429061890e-01 1.364666074514389038e-01 -1.542953122407197952e-02 -1.902626901865005493e-01 2.126272767782211304e-01 -2.144445180892944336e-01 -6.149247288703918457e-02 -1.161774620413780212e-01 2.225317806005477905e-02 -8.414514362812042236e-02 3.411573767662048340e-01 -9.726347774267196655e-02
-3.500065952539443970e-02 -2.756156027317047119e-01 -1.279572769999504089e-02 7.046412676572799683e-02 -1.597620695829391479e-01 -3.759343549609184265e-02 -3.811900913715362549e-01 8.400908112525939941e-02 7.393465843051671982e-03 5.361869931221008301e-02 -3.770775794982910156e-01 -2.415821403264999390e-01 -1.606724560260772705e-01 4.584518671035766602e-01 2.013833224773406982e-01 -1.465353518724441528e-01 1.537605524063110352e-01 -2.925545163452625275e-02 -5.851269513368606567e-02 -3.113954067230224609e-01 -1.938465982675552368e-01 1.329611539840698242e-01 8.724616467952728271e-02 -9.928329288959503174e-02 -8.890879340469837189e-03 6.403490155935287476e-02 1.259380728006362915e-01 -5.269855260848999023e-02 4.720225185155868530e-02 -3.448387980461120605e-02 -1.109080985188484192e-01 2.707278355956077576e-02
6.293807178735733032e-02 5.484749004244804382e-02 8.504694327712059021e-03 -2.751620709896087646e-01 -1.794930994510650635e-01 1.209334433078765869e-01 6.312190741300582886e-02 -4.804198145866394043e-01 -1.180822104215621948e-01 7.857029885053634644e-02 -1.693692356348037720e-01 6.725513935089111328e-02 9.845690429210662842e-02 2.971686422824859619e-01 8.290914446115493774e-02 4.918246716260910034e-02 6.268430501222610474e-02 -7.319722324609756470e-02 2.113387584686279297e-01 -1.468125283718109131e-01 -3.403640985488891602e-01 1.234754621982574463e-01 4.780269414186477661e-02 5.345046520233154297e-02 1.872103214263916016e-01 3.597503602504730225e-01 -1.290715634822845459e-01 1.236087307333946228e-01 1.676683723926544189e-01 6.954606622457504272e-03 1.556290090084075928e-01 -1.202622577548027039e-01
1.572776436805725098e-01 -2.453671544790267944e-01 1.691882908344268799e-01 -3.277348577976226807e-01 1.283546239137649536e-01 3.043828606605529785e-01 -6.724064797163009644e-02 -2.183095663785934448e-01 -2.437677085399627686e-01 -8.197957277297973633e-02 -1.881912723183631897e-02 1.630064249038696289e-01 1.859096884727478027e-01 2.573043704032897949e-01 1.958316713571548462e-01 -1.460366547107696533e-01 8.509287238121032715e-02 2.055324316024780273e-01 2.929667532444000244e-01 -8.801519870758056641e-02 -2.771998047828674316e-01 5.468307062983512878e-02 -3.450916334986686707e-02 2.992255613207817078e-02 -5.024887621402740479e-02 2.706980705261230469e-01 -5.673338845372200012e-02 1.518321484327316284e-01 1.569329015910625458e-02 -6.194331869482994080e-02 1.353351920843124390e-01 1.214770078659057617e-01
1.368098706007003784e-01 4.950643330812454224e-02 -4.805657267570495605e-02 -2.070022076368331909e-01 -5.722223967313766479e-02 -1.496370285749435425e-01 6.487219780683517456e-02 -3.743070960044860840e-01 -1.532060503959655762e-01 -1.021333411335945129e-01 -3.296455740928649902e-01 -2.196738272905349731e-01 -3.352266503497958183e-03 1.683943569660186768e-01 -5.387060716748237610e-02 -3.462277650833129883e-01 1.879229396581649780e-01 2.924805581569671631e-01 2.886405587196350098e-01 7.882069051265716553e-02 -1.453991681337356567e-01 8.239666931331157684e-03 1.967206001281738281e-01 9.647148847579956055e-02 1.067441999912261963e-01 8.702962100505828857e-02 1.574529707431793213e-01 9.563378989696502686e-02 -1.256564706563949585e-01 -1.761579662561416626e-01 2.017650306224822998e-01 4.106909781694412231e-02
3.535379171371459961e-01 -1.427759379148483276e-01 1.483645588159561157e-01 -1.460085064172744751e-01 -1.111724227666854858e-02 -2.548182606697082520e-01 -6.404856592416763306e-02 -1.817035675048828125e-01 -4.070410132408142090e-02 9.591367095708847046e-02 -3.624691069126129150e-01 2.437733411788940430e-01 5.723423883318901062e-02 1.642965227365493774e-01 -6.937118619680404663e-02 -2.704996764659881592e-01 -6.775935739278793335e-02 2.129314094781875610e-01 1.745401173830032349e-01 -3.350469768047332764e-01 -1.248695328831672668e-01 4.735261946916580200e-02 -1.977255567908287048e-02 1.583504490554332733e-02 1.708006560802459717e-01 2.372704595327377319e-01 1.193601042032241821e-01 -6.782215833663940430e-02 -2.097449004650115967e-01 4.743948951363563538e-02 1.629096418619155884e-01 1.047673448920249939e-01
3.279933929443359375e-01 -4.321688041090965271e-02 -9.584729559719562531e-03 -3.489471971988677979e-01 -1.661233752965927124e-01 -2.975021898746490479e-01 -9.220535308122634888e-02 -2.845997214317321777e-01 4.470194503664970398e-02 2.994039952754974365e-01 -1.905254572629928589e-01 -2.168477773666381836e-01 1.381205208599567413e-02 5.557467415928840637e-02 -1.157133132219314575e-01 -5.747275799512863159e-02 3.811843693256378174e-02 2.448313981294631958e-01 2.246257960796356201e-01 1.495468802750110626e-02 -3.231187537312507629e-02 -2.178285121917724609e-01 4.536612331867218018e-02 -1.169603168964385986e-01 1.647805720567703247e-01 2.613449394702911377e-01 -5.097707733511924744e-02 -4.878104850649833679e-02 -2.484453320503234863e-01 -1.447784453630447388e-01 9.244539588689804077e-02 -1.365573517978191376e-02
1.760095655918121338e-01 2.022152952849864960e-02 -7.785250991582870483e-02 6.992905586957931519e-02 -1.081728748977184296e-02 2.271185629069805145e-02 -1.991095989942550659e-01 -4.089570641517639160e-01 -3.845812976360321045e-01 3.651322796940803528e-02 -2.914898842573165894e-02 7.461555767804384232e-03 -1.936607956886291504e-01 2.829783856868743896e-01 1.615478694438934326e-01 -2.168171340599656105e-03 3.021573424339294434e-01 3.200815916061401367e-01 3.029118292033672333e-02 -2.531425952911376953e-01 -1.630094200372695923e-01 2.498562335968017578e-01 8.964671194553375244e-02 -1.435998380184173584e-01 2.398565858602523804e-01 3.529519587755203247e-02 1.160504296422004700e-02 3.149372339248657227e-02 -1.674777455627918243e-02 -3.780629485845565796e-02 4.652999714016914368e-02 1.269892007112503052e-01
2.909238040447235107e-01 -4.014219343662261963e-02 6.047698482871055603e-02 -2.340120375156402588e-01 -1.288494765758514404e-01 -4.485780373215675354e-02 -2.142535597085952759e-01 -1.325204223394393921e-01 -4.131506383419036865e-01 1.791166961193084717e-01 -3.800384998321533203e-01 1.324634253978729248e-01 -9.636442363262176514e-02 -2.009810414165258408e-03 -6.416995823383331299e-02 -3.316350653767585754e-02 -4.856433719396591187e-02 -7.543657720088958740e-02 2.983939647674560547e-01 -3.337689042091369629e-01 -1.588489264249801636e-01 1.704198569059371948e-01 6.767701357603073120e-02 9.522148221731185913e-02 -1.190784722566604614e-01 1.309953331947326660e-01 2.276977896690368652e-01 -7.105480134487152100e-02 2.940939180552959442e-02 -1.280721873044967651e-01 -8.493001223541796207e-05 -1.098967194557189941e-01
2.578149735927581787e-01 2.470388449728488922e-02 1.922675073146820068e-01 -2.120045572519302368e-01 -3.722706139087677002e-01 -9.698446840047836304e-02 -1.433657556772232056e-01 -3.657206892967224121e-02 -8.644761517643928528e-03 1.152158305048942566e-01 -1.820668876171112061e-01 -7.878243923187255859e-02 4.834909364581108093e-02 5.831403657793998718e-02 -9.267888963222503662e-02 -9.497401118278503418e-02 3.701694905757904053e-01 2.664501965045928955e-01 1.864169389009475708e-01 -1.452614516019821167e-01 -2.735594213008880615e-01 -3.123475611209869385e-01 -2.363024502992630005e-01 1.140572130680084229e-01 1.625273078680038452e-01 -7.199005037546157837e-02 1.068773865699768066e-02 -1.512277126312255859e-01 4.285619780421257019e-02 1.070222258567810059e-01 -1.765361428260803223e-01 3.032229095697402954e-02
7.415787875652313232e-02 -2.540467381477355957e-01 -9.025980718433856964e-03 -1.105190664529800415e-01 -2.132855802774429321e-01 -1.392701361328363419e-02 -1.879929304122924805e-01 -1.261359453201293945e-01 -1.163491755723953247e-01 6.102919951081275940e-02 -3.568728566169738770e-01 -3.000064492225646973e-01 -8.756377547979354858e-02 4.142303168773651123e-01 2.498123049736022949e-01 -1.491309702396392822e-01 4.458959773182868958e-02 -1.200002357363700867e-01 6.983710825443267822e-02 -3.448921144008636475e-01 -4.188752174377441406e-02 4.529367387294769287e-02 -2.749503217637538910e-02 4.092304036021232605e-02 -1.697853952646255493e-01 -8.450455963611602783e-02 2.322892248630523682e-01 4.853885248303413391e-02 -5.070011317729949951e-02 -1.742760837078094482e-02 -2.779645323753356934e-01 -5.771131440997123718e-02
-6.957347691059112549e-02 -3.611445128917694092e-01 5.724954232573509216e-02 -5.217029452323913574e-01 6.124756857752799988e-02 1.229151636362075806e-01 -1.301306486129760742e-02 -3.065271079540252686e-01 -8.059538155794143677e-02 1.265871524810791016e-01 -2.622807919979095459e-01 -2.593530900776386261e-02 2.702025324106216431e-02 2.608458697795867920e-01 -1.476770937442779541e-01 -3.825542703270912170e-02 2.933277934789657593e-02 2.009498476982116699e-01 -2.270979583263397217e-01 -9.007805585861206055e-02 -1.973075866699218750e-01 -1.983355879783630371e-01 -2.118669003248214722e-01 -1.120734307914972305e-02 -9.053269028663635254e-02 9.605978429317474365e-02 1.401768624782562256e-01 8.366733789443969727e-03 6.795575469732284546e-02 2.885813824832439423e-02 -1.474460661411285400e-01 -6.103298813104629517e-02
8.391466736793518066e-02 -2.529056668281555176e-01 -3.145879134535789490e-02 -1.473540812730789185e-01 -7.964617013931274414e-02 1.261215209960937500e-01 -2.443240731954574585e-01 -1.789772361516952515e-01 -1.451427638530731201e-01 1.006641834974288940e-01 -3.986101150512695312e-01 -2.405118048191070557e-01 -2.436676323413848877e-01 2.051059305667877197e-01 1.175054237246513367e-01 8.598636835813522339e-02 2.781344950199127197e-01 -5.304099246859550476e-02 -2.211875468492507935e-02 -2.017770856618881226e-01 -1.143701672554016113e-01 1.310013085603713989e-01 1.040156558156013489e-01 -9.371019154787063599e-02 -5.526613909751176834e-03 4.249472916126251221e-02 1.421614438295364380e-01 -6.718561053276062012e-02 4.544082656502723694e-02 -1.183450818061828613e-01 -3.885941207408905029e-01 2.385035157203674316e-01
2.614646553993225098e-01 9.299581497907638550e-02 2.689136862754821777e-01 -1.730314940214157104e-01 -9.324235469102859497e-02 -2.612401247024536133e-01 -3.940488398075103760e-02 -4.766570329666137695e-01 -2.343235462903976440e-01 1.745418310165405273e-01 -3.838699460029602051e-01 4.547333344817161560e-02 -4.325232654809951782e-02 1.281029284000396729e-01 -1.069010794162750244e-02 -1.142995804548263550e-01 1.277612298727035522e-01 7.779578864574432373e-02 1.234615594148635864e-01 -1.271379888057708740e-01 6.097292155027389526e-02 2.077110856771469116e-01 -7.767644524574279785e-02 -1.752080023288726807e-01 1.028317660093307495e-01 3.100599162280559540e-02 2.284211963415145874e-01 -6.093098223209381104e-02 -1.139274518936872482e-02 -1.595504954457283020e-02 -2.232341468334197998e-02 2.076051384210586548e-01
-9.968150407075881958e-02 7.667957246303558350e-02 -1.390932686626911163e-02 -2.166268676519393921e-01 -7.830191403627395630e-02 -5.350591242313385010e-02 -5.206245556473731995e-02 -1.480743288993835449e-01 7.388425618410110474e-02 3.347473740577697754e-01 -4.126010090112686157e-02 -1.462621241807937622e-01 3.244852721691131592e-01 2.263478636741638184e-01 -1.311307251453399658e-01 -1.304482966661453247e-01 1.081476882100105286e-01 3.391468524932861328e-01 1.244849618524312973e-02 -2.736011147499084473e-01 -3.756973743438720703e-01 -6.264678388833999634e-02 -2.606396675109863281e-01 -1.248793527483940125e-01 1.507312990725040436e-02 1.872042380273342133e-02 1.471845060586929321e-01 -4.068367183208465576e-02 7.799942791461944580e-02 1.148114278912544250e-01 -2.268861830234527588e-01 2.170661240816116333e-01
-5.088680982589721680e-02 -2.955902740359306335e-02 -4.798015952110290527e-02 -1.453483700752258301e-01 -3.422312736511230469e-01 -2.624078691005706787e-01 -4.686868563294410706e-02 -1.968648284673690796e-01 -4.607369303703308105e-01 6.424108147621154785e-02 -5.553740542382001877e-03 -2.019417583942413330e-01 1.234717220067977905e-01 1.655125617980957031e-01 -5.998318269848823547e-02 -1.650996804237365723e-01 -1.447443515062332153e-01 1.378196477890014648e-01 -1.511417143046855927e-02 -2.118473201990127563e-01 4.374392330646514893e-03 -2.340022623538970947e-01 1.418738365173339844e-01 -1.075118333101272583e-01 3.479680791497230530e-02 2.919457256793975830e-01 2.475976049900054932e-01 2.595705166459083557e-02 -9.065413475036621094e-02 -2.549886405467987061e-01 -1.394070088863372803e-01 -5.342612415552139282e-02
2.594942450523376465e-01 -2.724877893924713135e-01 1.184482127428054810e-02 -4.687771573662757874e-02 -1.639492213726043701e-01 1.457957271486520767e-02 -3.188728913664817810e-02 6.819666922092437744e-02 -1.358415484428405762e-01 1.153755933046340942e-01 -3.449245393276214600e-01 -2.199763655662536621e-01 -1.439139246940612793e-01 3.437818288803100586e-01 1.498168855905532837e-01 -1.471203565597534180e-01 1.814694851636886597e-01 -7.560621481388807297e-03 -1.801812648773193359e-01 -3.149912953376770020e-01 -1.216475963592529297e-01 8.847295492887496948e-02 5.792739242315292358e-02 -1.179559975862503052e-01 8.811864070594310760e-03 -1.442761421203613281e-01 3.549052476882934570e-01 3.797923028469085693e-02 -3.195953369140625000e-02 -8.438016474246978760e-02 -2.690915465354919434e-01 8.825704455375671387e-02
2.242191731929779053e-01 -3.204027190804481506e-02 1.039531677961349487e-01 -2.855072915554046631e-01 5.729081854224205017e-02 -1.436847746372222900e-01 2.118905931711196899e-01 -3.290345370769500732e-01 -2.456794083118438721e-01 1.787744462490081787e-01 -2.935209572315216064e-01 -8.156661875545978546e-03 1.447257250547409058e-01 1.865666657686233521e-01 1.092526018619537354e-01 -1.751304566860198975e-01 1.848491877317428589e-01 2.667331136763095856e-02 -2.618143260478973389e-01 -9.274790994822978973e-03 -2.190617024898529053e-01 1.364827901124954224e-01 2.017009407281875610e-01 -2.943993173539638519e-02 1.799153089523315430e-01 2.413797229528427124e-01 5.683076009154319763e-02 -5.652885884046554565e-02 -1.200403869152069092e-01 -6.608989834785461426e-02 2.588872909545898438e-01 -8.861285448074340820e-02
-3.333418816328048706e-02 -2.781322896480560303e-01 -7.821375131607055664e-02 -4.315711259841918945e-01 8.223591744899749756e-02 1.611420810222625732e-01 -1.949097365140914917e-01 -1.907937824726104736e-01 -1.442162692546844482e-01 2.076367288827896118e-01 -1.508786231279373169e-01 -9.765373170375823975e-02 8.680626004934310913e-02 3.293335735797882080e-01 -1.426774859428405762e-01 -3.166652470827102661e-02 1.775916963815689087e-01 2.128816545009613037e-01 -3.170854225754737854e-02 -1.931547969579696655e-01 -3.347427845001220703e-01 -1.550697833299636841e-01 -4.702179133892059326e-02 -1.887405849993228912e-02 -6.814595311880111694e-02 5.243588611483573914e-02 2.267717383801937103e-02 -8.449483662843704224e-02 3.430118784308433533e-02 1.155045852065086365e-01 -2.980988621711730957e-01 1.272994130849838257e-01
1.397231817245483398e-01 8.800189942121505737e-03 -4.562247544527053833e-02 -1.959685236215591431e-01 -2.864178121089935303e-01 2.403841316699981689e-01 -1.914709657430648804e-01 -2.011564373970031738e-01 -5.640240851789712906e-03 3.106608428061008453e-02 -2.019337564706802368e-01 -2.800675630569458008e-01 -1.828493326902389526e-01 3.514696955680847168e-01 -3.584510833024978638e-02 3.499221056699752808e-02 4.610736072063446045e-01 8.742682635784149170e-02 -6.744692474603652954e-02 -2.901350259780883789e-01 -1.537822037935256958e-01 6.779215484857559204e-02 9.683687239885330200e-03 -4.919004067778587341e-02 -1.800385266542434692e-01 3.011086024343967438e-02 1.031365767121315002e-01 8.539315313100814819e-03 -9.390708804130554199e-02 4.114985093474388123e-02 -1.848444193601608276e-01 1.218856722116470337e-01
6.195963174104690552e-02 -7.079690694808959961e-02 -1.778850406408309937e-01 -7.092515379190444946e-02 -2.794939279556274414e-01 3.473528102040290833e-02 -7.938413321971893311e-02 -1.433334350585937500e-01 -1.505420804023742676e-01 6.950456649065017700e-02 -3.378169536590576172e-01 -1.837057173252105713e-01 3.567450121045112610e-02 3.537820279598236084e-01 -4.027594998478889465e-02 3.748987242579460144e-02 3.617423772811889648e-01 2.753022126853466034e-02 -1.293772011995315552e-01 -3.913051486015319824e-01 -1.275759935379028320e-01 2.150619775056838989e-01 -5.688204988837242126e-02 -1.327574700117111206e-01 3.072543535381555557e-03 -4.322680085897445679e-02 3.693937063217163086e-01 -7.719128578901290894e-02 5.866925790905952454e-02 4.122357815504074097e-02 -9.335274249315261841e-02 2.182611450552940369e-02
2.187237143516540527e-01 -8.397859521210193634e-03 3.793182596564292908e-02 -2.883865535259246826e-01 -9.306816011667251587e-02 -1.869807392358779907e-01 -1.392935868352651596e-02 -2.355891466140747070e-01 1.886254101991653442e-01 -1.713145989924669266e-03 -2.818390429019927979e-01 2.738880366086959839e-02 2.494740933179855347e-01 3.609758913516998291e-01 -5.538160353899002075e-02 -7.029638439416885376e-02 -9.279008209705352783e-02 1.141314655542373657e-01 2.053147107362747192e-01 -2.408771663904190063e-01 4.255254194140434265e-02 2.113385647535324097e-01 -7.508745789527893066e-02 3.440851718187332153e-02 2.213452905416488647e-01 2.450470924377441406e-01 2.223848998546600342e-01 -2.682954370975494385e-01 1.423831330612301826e-03 1.118266209959983826e-01 -1.150239631533622742e-01 -1.432579606771469116e-01
4.244077950716018677e-03 -5.454451311379671097e-03 -2.033816874027252197e-01 -1.012008488178253174e-01 -1.701449900865554810e-01 1.204849556088447571e-01 -4.570821672677993774e-02 -1.209843978285789490e-01 -1.603506058454513550e-01 1.942030191421508789e-01 -3.693581521511077881e-01 -2.241940945386886597e-01 -3.765755519270896912e-02 4.604607522487640381e-01 -5.906265974044799805e-02 3.193590044975280762e-02 2.327807545661926270e-01 -1.893263310194015503e-02 -9.243820607662200928e-02 -2.945088744163513184e-01 -9.832999110221862793e-02 2.284025549888610840e-01 -1.093171685934066772e-01 -8.727470040321350098e-02 -8.550761640071868896e-02 8.588231168687343597e-03 3.581071794033050537e-01 -1.738882213830947876e-01 8.250451087951660156e-02 9.585014730691909790e-02 -4.697035625576972961e-02 6.924750655889511108e-02
2.173873595893383026e-02 -6.972855329513549805e-02 -1.377242207527160645e-01 -3.037260770797729492e-01 -4.319051280617713928e-02 -1.059681475162506104e-01 -1.656102687120437622e-01 -2.099297493696212769e-01 4.668431356549263000e-02 -1.195448115468025208e-01 1.226625069975852966e-01 1.456375271081924438e-01 2.651387453079223633e-01 9.704633802175521851e-02 2.510421872138977051e-01 8.281423151493072510e-02 1.542861573398113251e-03 8.723822236061096191e-02 -1.242169216275215149e-01 -1.764681339263916016e-01 -4.092517197132110596e-01 -8.038420975208282471e-02 4.599408060312271118e-02 -2.916225194931030273e-01 2.228758111596107483e-02 7.635512948036193848e-02 1.592109054327011108e-01 -1.404187977313995361e-01 1.605926901102066040e-01 -1.147161126136779785e-01 -3.831717967987060547e-01 2.099476456642150879e-01
1.328415870666503906e-01 3.389669582247734070e-02 -3.678758442401885986e-02 2.103815600275993347e-02 2.942743711173534393e-02 -2.530006766319274902e-01 -6.430730968713760376e-02 1.927694864571094513e-02 -7.393192499876022339e-02 -3.824285790324211121e-02 -1.934435665607452393e-01 -1.766838878393173218e-01 3.843072056770324707e-01 3.742383718490600586e-01 -9.445908665657043457e-02 -1.997620761394500732e-01 3.181214034557342529e-01 5.423313379287719727e-02 -2.644178271293640137e-01 -3.201173245906829834e-01 -2.493336945772171021e-01 1.982541382312774658e-02 -1.053295657038688660e-01 6.895034015178680420e-02 -1.995626986026763916e-01 -1.374812703579664230e-02 1.568278223276138306e-01 -4.235308989882469177e-02 -5.723394453525543213e-02 -1.875570416450500488e-01 -1.570272147655487061e-01 -1.158837005496025085e-01
7.063753902912139893e-02 -5.156991630792617798e-02 -3.271060436964035034e-02 -2.224763780832290649e-01 -2.368004024028778076e-01 1.352216154336929321e-01 8.818464726209640503e-02 -1.067674160003662109e-01 -9.923844039440155029e-02 -1.018098555505275726e-02 -7.262379676103591919e-02 -2.280720174312591553e-01 -1.258512437343597412e-01 2.012234181165695190e-01 -3.022307762876152992e-03 -2.425509095191955566e-01 2.152263522148132324e-01 2.029098272323608398e-01 -3.344388902187347412e-01 -4.095239341259002686e-01 -1.804184466600418091e-01 7.306179404258728027e-02 -1.304483413696289062e-01 -7.767763733863830566e-02 -1.522209942340850830e-01 3.879190236330032349e-02 2.936976253986358643e-01 -1.636515855789184570e-01 -1.747435182332992554e-01 1.146738156676292419e-01 1.712921261787414551e-01 1.646257042884826660e-01
3.929704427719116211e-01 -2.652809768915176392e-02 2.188834100961685181e-01 1.411976665258407593e-01 -4.138020426034927368e-02 -2.570702135562896729e-01 6.194199901074171066e-03 -2.468673884868621826e-01 -2.037760615348815918e-01 4.576313868165016174e-02 -2.854214608669281006e-01 3.461741656064987183e-02 -4.686636105179786682e-02 2.385436743497848511e-01 1.554148793220520020e-01 -9.122312813997268677e-02 2.439658390358090401e-03 1.495637893676757812e-01 2.785410881042480469e-01 -1.699224859476089478e-01 -3.358543217182159424e-01 1.477037519216537476e-01 -9.806042909622192383e-02 -2.183302342891693115e-01 5.011866334825754166e-03 2.835545539855957031e-01 -8.325714617967605591e-03 -7.394380867481231689e-02 -7.038185745477676392e-02 -9.006358683109283447e-02 4.816620424389839172e-02 9.112602472305297852e-02
3.436021506786346436e-02 -2.000566720962524414e-01 6.917262822389602661e-02 -8.495484478771686554e-03 -1.539364457130432129e-01 -6.238846853375434875e-02 -2.007579505443572998e-01 -3.355661630630493164e-01 -4.849479719996452332e-02 5.477895960211753845e-02 -3.946373239159584045e-02 5.997003242373466492e-02 -2.301817014813423157e-02 2.291462570428848267e-01 -2.939959987998008728e-03 4.305002987384796143e-01 1.016727089881896973e-01 2.058205604553222656e-01 -1.538361459970474243e-01 -2.501870095729827881e-01 -2.340352386236190796e-01 3.884115815162658691e-01 -2.192299365997314453e-01 -1.778641492128372192e-01 1.213970631361007690e-01 -3.683146461844444275e-02 9.878691285848617554e-02 -1.165376380085945129e-01 2.388586476445198059e-02 -1.282836049795150757e-01 -1.213048696517944336e-01 1.705619841814041138e-01
1.155340671539306641e-01 -1.604280918836593628e-01 -1.271148622035980225e-01 -1.340322196483612061e-01 -9.275768697261810303e-02 -2.309456616640090942e-01 -3.818687424063682556e-02 -1.121460795402526855e-01 -1.452937722206115723e-01 -2.754234969615936279e-01 6.350654363632202148e-02 2.025532573461532593e-01 3.106328248977661133e-01 2.278858721256256104e-01 7.775696367025375366e-02 8.812543936073780060e-03 2.236963994801044464e-02 2.052627801895141602e-01 5.452123284339904785e-02 -1.859203428030014038e-01 -5.756730437278747559e-01 -3.602156788110733032e-02 -2.010267078876495361e-01 -1.718825846910476685e-01 4.917343705892562866e-02 -6.254068110138177872e-03 1.235306710004806519e-01 -2.005350030958652496e-02 -6.468726694583892822e-02 1.888007074594497681e-01 -6.263732910156250000e-02 9.768344461917877197e-02
-2.591350674629211426e-02 -3.794255480170249939e-02 -1.771874129772186279e-01 -1.272516995668411255e-01 -9.697437286376953125e-02 4.844491183757781982e-02 -2.828350067138671875e-01 -1.007298752665519714e-01 -1.526889801025390625e-01 9.490703791379928589e-02 -2.570179104804992676e-01 -1.052988991141319275e-01 -1.253012269735336304e-01 3.097246885299682617e-01 5.300498753786087036e-02 -2.025950327515602112e-02 2.088855206966400146e-01 1.174982413649559021e-01 1.256802529096603394e-01 -4.381817579269409180e-01 -1.298996210098266602e-01 1.856291890144348145e-01 1.099619045853614807e-01 -1.899616718292236328e-01 2.116731368005275726e-02 -9.807804226875305176e-02 2.957885861396789551e-01 -8.699445426464080811e-02 -1.669354289770126343e-01 -7.291325181722640991e-02 -3.141421973705291748e-01 1.494928300380706787e-01
1.665606647729873657e-01 2.907183393836021423e-02 1.635332107543945312e-01 -1.983912289142608643e-01 -4.649784415960311890e-02 -1.128845959901809692e-01 -1.059913188219070435e-01 -4.366836547851562500e-01 -2.344452589750289917e-01 1.296031922101974487e-01 -2.630944550037384033e-01 -4.701425880193710327e-02 -2.262100726366043091e-01 1.736631989479064941e-01 -2.471937425434589386e-02 -1.010694056749343872e-01 2.119764834642410278e-01 1.918277889490127563e-01 2.538982033729553223e-01 -6.284810602664947510e-02 -8.133285678923130035e-03 1.646521538496017456e-01 -6.148812919855117798e-02 2.598464954644441605e-03 5.567997694015502930e-02 -9.873872622847557068e-03 1.705414205789566040e-01 -4.540237039327621460e-02 -1.888165175914764404e-01 -3.148101866245269775e-01 2.743023931980133057e-01 1.663708984851837158e-01
2.758941352367401123e-01 -7.597693055868148804e-02 -1.788240820169448853e-01 -2.046482861042022705e-01 -9.759789705276489258e-02 5.311632528901100159e-02 -1.645973324775695801e-01 -2.551057636737823486e-01 1.146199740469455719e-02 -2.085249274969100952e-01 -8.886845409870147705e-02 -4.042043387889862061e-01 3.066530227661132812e-01 1.718758791685104370e-01 1.229451149702072144e-01 1.270457059144973755e-01 -7.104831188917160034e-02 1.972151398658752441e-01 -4.322860017418861389e-02 -1.453846991062164307e-01 -2.773450613021850586e-01 -2.145521938800811768e-01 1.164013966917991638e-01 -2.921418249607086182e-01 -1.190241724252700806e-01 -1.168170794844627380e-01 1.545585989952087402e-01 1.510253250598907471e-01 5.536928027868270874e-02 -2.289300225675106049e-02 5.466595664620399475e-02 -1.106063835322856903e-02
-3.336334228515625000e-02 -1.361814886331558228e-01 1.192862540483474731e-01 -2.707085311412811279e-01 5.097058415412902832e-02 -2.083204872906208038e-02 -2.560116052627563477e-01 -1.898209601640701294e-01 -3.704256564378738403e-02 7.064851932227611542e-03 -1.976238936185836792e-01 7.687241584062576294e-02 1.967564225196838379e-01 3.274435102939605713e-01 6.767558865249156952e-03 -2.644121705088764429e-04 2.967381179332733154e-01 -3.142828494310379028e-02 1.914340555667877197e-01 1.274408549070358276e-01 -1.789226830005645752e-01 1.111037842929363251e-02 -1.214462667703628540e-01 -4.941842555999755859e-01 -2.327577024698257446e-01 1.567421555519104004e-01 1.070946753025054932e-01 -7.158137857913970947e-02 6.209136918187141418e-02 1.341090202331542969e-01 2.060843557119369507e-01 -5.635809153318405151e-02
1.404474526643753052e-01 -6.958197057247161865e-02 -5.124927684664726257e-02 -8.285363763570785522e-02 -1.019477471709251404e-01 6.436243653297424316e-02 -2.038020342588424683e-01 -1.512133926153182983e-01 -9.313229471445083618e-02 1.786452382802963257e-01 -4.585204124450683594e-01 -1.314376741647720337e-01 -4.098638519644737244e-02 2.917766571044921875e-01 7.656825333833694458e-02 -2.265048772096633911e-01 2.401625812053680420e-01 3.539977362379431725e-03 -3.008627891540527344e-02 -3.066046237945556641e-01 2.961037494242191315e-02 2.345844209194183350e-01 1.576867513358592987e-02 -2.295909523963928223e-01 2.919707447290420532e-02 -5.416357144713401794e-02 3.241427242755889893e-01 1.319903284311294556e-01 -8.156833797693252563e-02 -4.464320465922355652e-02 -2.257000952959060669e-01 1.660940498113632202e-01
3.704724013805389404e-01 -1.425806581974029541e-01 -8.633512258529663086e-02 -8.028824627399444580e-02 -9.500990808010101318e-02 -1.556439250707626343e-01 -1.312298178672790527e-01 -1.604595929384231567e-01 1.089843660593032837e-01 4.630003497004508972e-02 -1.236987262964248657e-01 1.967846751213073730e-01 2.294926643371582031e-01 1.526128202676773071e-01 -5.336577072739601135e-02 -1.161909550428390503e-01 1.708738505840301514e-01 2.995997965335845947e-01 1.178066357970237732e-01 -3.631043732166290283e-01 -2.454075664281845093e-01 2.619392871856689453e-01 5.877773091197013855e-02 1.927535533905029297e-01 1.882911026477813721e-01 4.188761580735445023e-03 1.541022956371307373e-01 -2.252205759286880493e-01 -2.155989408493041992e-01 2.209790237247943878e-02 -2.741265296936035156e-02 1.246654987335205078e-02
5.639618262648582458e-02 -4.908512532711029053e-02 -1.340278983116149902e-01 -8.118056505918502808e-02 -3.886179029941558838e-01 7.584140449762344360e-02 -8.971836417913436890e-02 -6.437444686889648438e-02 -1.666984409093856812e-01 -2.789646573364734650e-02 -2.692238390445709229e-01 -1.971631795167922974e-01 9.548031538724899292e-02 4.105060696601867676e-01 -1.123437955975532532e-01 4.984781146049499512e-02 3.903961777687072754e-01 -8.274547755718231201e-03 -1.162561178207397461e-01 -3.149137496948242188e-01 -6.498048454523086548e-02 1.320808976888656616e-01 -2.071009017527103424e-02 -6.776770949363708496e-02 6.876396387815475464e-02 -4.341145977377891541e-02 3.612549304962158203e-01 -1.896510273218154907e-01 3.927136957645416260e-02 2.006752230226993561e-02 8.078617975115776062e-03 3.576401248574256897e-02
9.700774401426315308e-02 -1.795116215944290161e-01 -2.103418111801147461e-01 -2.849411666393280029e-01 -7.370243966579437256e-02 -2.539928853511810303e-01 1.965893954038619995e-01 -2.678049355745315552e-02 -1.525854021310806274e-01 -3.440759181976318359e-01 -1.544615626335144043e-01 -1.934940740466117859e-02 2.674014568328857422e-01 2.336345762014389038e-01 9.480238705873489380e-02 -4.432185366749763489e-02 8.109170198440551758e-02 1.911733746528625488e-01 1.079492047429084778e-01 -2.910331264138221741e-02 -4.380734860897064209e-01 -3.461016342043876648e-02 -1.222658380866050720e-01 -2.266472429037094116e-01 5.651649087667465210e-02 1.499610487371683121e-02 1.754512488842010498e-01 -6.093340739607810974e-02 -4.268636927008628845e-02 1.316788941621780396e-01 -3.253062069416046143e-02 2.179337888956069946e-01
-7.670281082391738892e-02 -7.462560385465621948e-02 -9.649294614791870117e-02 1.805410720407962799e-02 -2.332934737205505371e-01 7.179220765829086304e-02 -4.520542919635772705e-03 -1.382526308298110962e-01 -9.442832320928573608e-02 -7.057490292936563492e-03 -5.208904743194580078e-01 -2.918004095554351807e-01 -5.934675410389900208e-02 2.710852622985839844e-01 1.190316453576087952e-01 -2.463533356785774231e-02 1.982520073652267456e-01 1.621824651956558228e-01 2.899917401373386383e-02 -3.205306231975555420e-01 -1.274569630622863770e-01 2.556633651256561279e-01 1.346551179885864258e-01 -1.211044564843177795e-01 -5.849459022283554077e-02 1.149662211537361145e-01 2.428285628557205200e-01 -3.337978571653366089e-02 -1.270688027143478394e-01 -2.460344880819320679e-02 -2.285497188568115234e-01 1.169204860925674438e-01
3.098320364952087402e-01 -1.018063798546791077e-01 -3.661801666021347046e-02 -2.574559748172760010e-01 6.578765809535980225e-02 -5.764434486627578735e-02 -8.479439467191696167e-02 -3.639278709888458252e-01 -7.430844008922576904e-02 1.412517875432968140e-01 -3.679756820201873779e-01 -4.315119702368974686e-03 -7.856696844100952148e-02 9.921355545520782471e-02 -6.989754736423492432e-02 -9.674309194087982178e-02 6.287599913775920868e-03 9.784125536680221558e-02 -4.962002113461494446e-02 -1.565482765436172485e-01 -3.306418359279632568e-01 6.424213945865631104e-02 9.099440276622772217e-02 9.869848936796188354e-02 3.103489428758621216e-02 2.454871833324432373e-01 -1.329016219824552536e-02 -9.732709079980850220e-02 8.507630228996276855e-02 -4.114991128444671631e-01 2.525695860385894775e-01 -9.099138528108596802e-02
1.489802151918411255e-01 6.572242081165313721e-02 8.453979343175888062e-02 -4.197266995906829834e-01 1.241566464304924011e-01 -2.779212892055511475e-01 6.241907179355621338e-02 5.662614852190017700e-02 -9.334559552371501923e-03 -2.652896046638488770e-01 -2.670009993016719818e-02 -3.406586125493049622e-02 1.296024024486541748e-01 3.498677909374237061e-01 -1.651071012020111084e-01 1.077387183904647827e-01 1.110909208655357361e-01 2.887418866157531738e-01 -4.842742905020713806e-02 -9.453155845403671265e-02 -2.294608652591705322e-01 2.188628464937210083e-01 1.087730303406715393e-01 1.802360266447067261e-01 1.474847644567489624e-01 2.871446609497070312e-01 -6.628028303384780884e-02 -1.658076792955398560e-02 1.304233521223068237e-01 -1.217496618628501892e-01 -9.874196350574493408e-02 1.941124051809310913e-01
1.660444885492324829e-01 -6.490990519523620605e-02 7.694767415523529053e-02 -4.126678407192230225e-01 -9.382450580596923828e-02 -1.037493497133255005e-01 1.326768249273300171e-01 -2.262194752693176270e-01 -8.516473323106765747e-02 6.186299771070480347e-02 -2.720514833927154541e-01 8.660757541656494141e-02 -8.970598876476287842e-02 4.643265530467033386e-02 1.755720674991607666e-01 -2.494305223226547241e-01 2.817152068018913269e-02 1.690519973635673523e-02 3.517072796821594238e-01 -1.082709431648254395e-01 -5.550418049097061157e-02 2.913983762264251709e-01 3.912483155727386475e-02 -9.352657943964004517e-02 2.865611910820007324e-01 -8.190374821424484253e-02 2.868855297565460205e-01 2.331237494945526123e-01 -1.689001768827438354e-01 -7.153064757585525513e-02 4.987908154726028442e-02 1.069515869021415710e-01
1.833533495664596558e-01 -1.599514931440353394e-01 4.633837565779685974e-02 -1.350160688161849976e-01 -4.421864822506904602e-02 -6.209954246878623962e-02 -1.400485932826995850e-01 2.157711423933506012e-02 -1.493395268917083740e-01 1.262440234422683716e-01 -1.754243522882461548e-01 -1.568039208650588989e-01 -2.423526644706726074e-01 4.607358872890472412e-01 -5.110621452331542969e-02 7.419172674417495728e-02 -2.064852863550186157e-01 2.775815427303314209e-01 2.090785503387451172e-01 -2.795359492301940918e-01 -1.301383078098297119e-01 1.928966864943504333e-02 -4.468155279755592346e-02 1.830129474401473999e-01 -1.306860148906707764e-01 5.789400637149810791e-02 -1.351486146450042725e-01 2.265390902757644653e-01 -1.693547368049621582e-01 -1.542094200849533081e-01 1.885154396295547485e-01 -2.223613560199737549e-01
2.330467291176319122e-02 6.868628412485122681e-02 -4.349271208047866821e-02 -6.551332771778106689e-02 -6.092243827879428864e-03 -2.576471567153930664e-01 -1.822998672723770142e-01 -1.908924132585525513e-01 -1.212040856480598450e-01 -4.390142858028411865e-02 -2.974038422107696533e-01 -5.430057644844055176e-02 -1.545754373073577881e-01 4.808165431022644043e-01 9.744381532073020935e-03 -3.928571194410324097e-02 2.047061771154403687e-01 2.420203238725662231e-01 7.293538749217987061e-02 1.261702328920364380e-01 -2.890003919601440430e-01 -8.917964063584804535e-03 1.886684149503707886e-01 -4.044019430875778198e-02 1.872650384902954102e-01 -2.526998752728104591e-03 -2.602653950452804565e-02 2.445559054613113403e-01 -1.509896367788314819e-01 1.663741767406463623e-01 -3.083785176277160645e-01 -6.361872702836990356e-02
2.695887088775634766e-01 -1.360614448785781860e-01 -1.597155183553695679e-01 -1.817003041505813599e-01 1.346551924943923950e-01 -6.758641451597213745e-02 2.047235965728759766e-01 -1.533031612634658813e-01 -5.797862634062767029e-02 3.099012421444058418e-03 -2.511790692806243896e-01 -1.959716379642486572e-01 1.897874325513839722e-01 3.584324419498443604e-01 1.894380599260330200e-01 -4.140144214034080505e-02 -9.257963299751281738e-02 1.606351286172866821e-01 2.461876869201660156e-01 -1.755494624376296997e-01 -1.827295124530792236e-01 1.579335927963256836e-01 2.809647023677825928e-01 1.086276397109031677e-01 2.775060385465621948e-02 1.643475890159606934e-01 6.356200575828552246e-02 -1.997701972723007202e-01 8.023180067539215088e-02 -1.558150649070739746e-01 2.739826738834381104e-01 -5.315323919057846069e-02
5.233805254101753235e-02 -4.666823148727416992e-02 -1.700151860713958740e-01 -1.563099771738052368e-01 -3.894650936126708984e-01 1.386701315641403198e-01 -1.930378526449203491e-01 -1.363149732351303101e-01 -1.084592938423156738e-01 5.024278163909912109e-02 -3.009752035140991211e-01 -6.265302747488021851e-02 8.570755273103713989e-02 3.600777983665466309e-01 -1.149780675768852234e-01 -5.225409567356109619e-02 3.378000557422637939e-01 -1.539419442415237427e-01 -8.148379623889923096e-02 -3.256151676177978516e-01 -1.176014617085456848e-01 1.168580502271652222e-01 -7.023118436336517334e-02 -1.251597404479980469e-01 -3.617919236421585083e-02 1.236252952367067337e-02 3.537723422050476074e-01 -3.730059042572975159e-02 2.898349054157733917e-02 5.731231346726417542e-02 -1.499436944723129272e-01 8.037270046770572662e-03
-2.516128420829772949e-01 -2.237117737531661987e-01 9.759251773357391357e-02 -1.517897844314575195e-01 -3.092746436595916748e-02 -1.139134615659713745e-01 -9.632313996553421021e-02 -1.395433694124221802e-01 1.966925561428070068e-01 -4.246356338262557983e-02 -9.083862602710723877e-02 -4.003984034061431885e-01 7.691728323698043823e-02 2.568715512752532959e-01 2.727102339267730713e-01 -2.150573730468750000e-01 2.231584936380386353e-01 2.829715013504028320e-01 4.983382672071456909e-02 -2.135192751884460449e-01 -9.549186378717422485e-02 -3.182974830269813538e-02 4.744600970298051834e-03 -6.310530006885528564e-02 -4.437856003642082214e-02 -7.411941140890121460e-02 -9.391456097364425659e-02 3.560216724872589111e-02 2.526647038757801056e-02 -4.239531159400939941e-01 1.194955222308635712e-02 1.402274966239929199e-01
-5.767066031694412231e-02 -1.529344320297241211e-01 -1.404881030321121216e-01 -5.255220532417297363e-01 -1.586246788501739502e-01 1.530777513980865479e-01 2.148636244237422943e-02 9.599991142749786377e-02 -9.796690940856933594e-02 7.064944505691528320e-02 -1.289701461791992188e-01 -1.319036702625453472e-03 1.862004995346069336e-01 2.857821881771087646e-01 -2.838783152401447296e-02 -2.023888528347015381e-01 1.042593643069267273e-02 2.158930599689483643e-01 -6.844894494861364365e-03 -2.070097029209136963e-01 -3.233185708522796631e-01 2.156285382807254791e-02 -7.939243316650390625e-02 -1.016463264822959900e-01 -1.528712511062622070e-01 9.984934329986572266e-02 1.544364960864186287e-03 5.267155542969703674e-02 -8.635224401950836182e-02 3.073526024818420410e-01 -1.021554842591285706e-01 2.646543979644775391e-01
2.626430988311767578e-01 -1.902392804622650146e-01 2.033802717924118042e-01 -3.500991761684417725e-01 1.750246807932853699e-02 1.330065131187438965e-01 8.537765592336654663e-02 -3.267889097332954407e-02 1.234721839427947998e-01 5.006987228989601135e-02 -2.823429107666015625e-01 -3.238803744316101074e-01 2.826294898986816406e-01 2.174126356840133667e-01 -1.393847018480300903e-01 -5.016621202230453491e-02 1.844246834516525269e-01 2.885115444660186768e-01 -1.197024509310722351e-01 -1.476484090089797974e-01 -1.670812517404556274e-01 8.298578113317489624e-02 -9.667815268039703369e-02 -1.709236949682235718e-01 1.448863837867975235e-02 1.565222144126892090e-01 1.515950914472341537e-02 1.343408674001693726e-01 3.294069692492485046e-02 6.108775269240140915e-03 -2.701230943202972412e-01 9.622800350189208984e-02
3.980761170387268066e-01 2.244319766759872437e-01 -9.618918597698211670e-02 -1.877485811710357666e-01 -3.788608685135841370e-02 -2.008252292871475220e-01 -2.858271589502692223e-03 -1.959819197654724121e-01 -9.491454809904098511e-02 -1.321222782135009766e-01 -2.503332495689392090e-01 -4.331068322062492371e-02 1.847673505544662476e-01 3.814211189746856689e-01 -1.922276914119720459e-01 -4.380284249782562256e-01 1.593168675899505615e-01 8.144152909517288208e-02 1.013311464339494705e-02 4.290068522095680237e-02 -1.919593214988708496e-01 5.230168253183364868e-02 -4.560073092579841614e-02 -1.771821528673171997e-01 1.172414794564247131e-01 6.222770363092422485e-02 1.064517796039581299e-01 7.876203395426273346e-03 1.390856504440307617e-01 -2.918905578553676605e-02 9.740275144577026367e-02 3.634567558765411377e-02
1.251442432403564453e-01 -1.785201393067836761e-02 -3.300006315112113953e-02 6.380253285169601440e-02 -8.647696673870086670e-02 2.368041500449180603e-02 9.758584946393966675e-02 -4.023560583591461182e-01 2.059598267078399658e-01 1.103715598583221436e-01 -5.513724312186241150e-02 -3.930808603763580322e-02 1.494856774806976318e-01 2.426607012748718262e-01 2.819215655326843262e-01 -1.285036355257034302e-01 8.939626812934875488e-02 1.623093634843826294e-01 -1.800295710563659668e-01 1.547017246484756470e-01 -5.667953491210937500e-01 3.622057288885116577e-02 6.097106635570526123e-02 -7.716480642557144165e-02 -4.734436050057411194e-02 1.277486085891723633e-01 3.066307008266448975e-01 -2.089803852140903473e-02 -1.547600477933883667e-01 -1.918939314782619476e-02 -4.994432255625724792e-02 1.563133858144283295e-02
2.164379358291625977e-01 -3.340511322021484375e-01 8.311796188354492188e-02 -3.561195433139801025e-01 1.355133503675460815e-01 2.146075665950775146e-01 -1.356325000524520874e-01 -1.475659292191267014e-02 -1.324602067470550537e-01 -4.330193996429443359e-02 -1.621129810810089111e-01 -1.138685457408428192e-02 -2.765419334173202515e-02 2.648199200630187988e-01 2.908792793750762939e-01 3.187278658151626587e-02 9.307422488927841187e-02 3.253259956836700439e-01 1.636598557233810425e-01 -1.416115313768386841e-01 -2.631450295448303223e-01 -2.081372737884521484e-01 -2.189604341983795166e-01 1.055464521050453186e-01 6.714470684528350830e-02 1.175751443952322006e-03 1.607059687376022339e-01 1.534797847270965576e-01 2.674001455307006836e-02 -1.723247617483139038e-01 -6.178925931453704834e-02 -3.659191355109214783e-02
-2.591463550925254822e-02 7.909521460533142090e-02 1.657730154693126678e-02 -4.010458886623382568e-01 -1.140681654214859009e-01 -2.109854668378829956e-01 -3.127506375312805176e-02 -4.614315032958984375e-01 -1.027032658457756042e-01 -1.056317314505577087e-01 1.845670305192470551e-02 1.324373632669448853e-01 2.472041845321655273e-01 1.744439601898193359e-01 -1.570613831281661987e-01 1.658955365419387817e-01 4.538576304912567139e-02 3.418409079313278198e-02 2.003009468317031860e-01 -2.272603660821914673e-02 -2.104381471872329712e-01 8.612467348575592041e-02 -4.410812258720397949e-02 7.162157446146011353e-02 6.707943230867385864e-02 4.275774955749511719e-01 1.292916685342788696e-01 1.029888391494750977e-01 1.020949333906173706e-01 -2.021670043468475342e-01 7.302032411098480225e-02 5.749389901757240295e-02
4.987256601452827454e-02 -1.189815104007720947e-01 2.538279891014099121e-01 -2.995893955230712891e-01 2.067736349999904633e-02 -6.295052915811538696e-02 -6.158155202865600586e-02 -3.577637374401092529e-01 -2.102461606264114380e-01 2.047298550605773926e-01 -1.430089324712753296e-01 8.935185521841049194e-02 1.678217500448226929e-01 2.015612721443176270e-01 -3.387481272220611572e-01 -2.175275981426239014e-01 2.283166944980621338e-01 1.090266630053520203e-01 3.030565679073333740e-01 -4.178938642144203186e-02 -2.739820182323455811e-01 5.814865231513977051e-02 2.618476282805204391e-03 -1.275400221347808838e-01 7.133267819881439209e-02 1.165352854877710342e-02 -1.018205806612968445e-01 -4.328852891921997070e-02 1.246632263064384460e-01 -2.451650500297546387e-01 2.317318879067897797e-02 -4.010789841413497925e-02
4.782230406999588013e-02 -8.068038523197174072e-02 6.766280531883239746e-02 -3.665910959243774414e-01 1.151913926005363464e-01 -5.956426262855529785e-02 -1.740294247865676880e-01 -1.881982535123825073e-01 1.429272890090942383e-01 9.315650910139083862e-02 -1.184937730431556702e-01 4.591973125934600830e-02 -6.569389998912811279e-02 2.377303838729858398e-01 5.426767095923423767e-02 2.299869656562805176e-01 1.263399124145507812e-01 3.035264909267425537e-01 -3.865909948945045471e-02 -2.554411292076110840e-01 -3.607595860958099365e-01 -2.312768250703811646e-01 -3.314954340457916260e-01 -4.141902923583984375e-02 -1.628806143999099731e-01 3.092313930392265320e-02 -4.090582579374313354e-02 1.652148514986038208e-01 -1.883193105459213257e-01 -1.661583222448825836e-02 9.231450408697128296e-02 1.923400610685348511e-01
2.989512681961059570e-02 -4.329471383243799210e-03 1.662059724330902100e-01 -1.338458061218261719e-01 -2.282271087169647217e-01 -1.657139509916305542e-02 1.079979166388511658e-01 -2.626956701278686523e-01 8.609329164028167725e-02 1.338195651769638062e-01 -1.545062214136123657e-01 -5.169714242219924927e-02 2.725921869277954102e-01 3.407739698886871338e-01 4.824653640389442444e-02 -1.493116747587919235e-02 1.141687631607055664e-01 2.567149400711059570e-01 2.105552703142166138e-02 -3.987350687384605408e-02 -3.492705523967742920e-01 -1.664173156023025513e-01 -3.758089244365692139e-01 -3.886886313557624817e-02 -2.018786966800689697e-01 1.509191244840621948e-01 1.109450906515121460e-01 8.693355321884155273e-02 -4.466021060943603516e-02 2.462394535541534424e-01 -1.247958168387413025e-01 2.016597986221313477e-01
9.842891991138458252e-02 -2.842935267835855484e-03 9.175526211038231850e-04 -2.989464104175567627e-01 -1.704390794038772583e-01 -1.663895994424819946e-01 7.657602429389953613e-02 3.776816278696060181e-02 -1.982177942991256714e-01 1.527173519134521484e-01 -1.529617011547088623e-01 -2.175779789686203003e-01 -1.454436928033828735e-01 1.849978715181350708e-01 7.600062340497970581e-02 -4.069544076919555664e-01 2.652200758457183838e-01 1.181316897273063660e-01 -3.767652809619903564e-02 -3.498011827468872070e-01 -1.536981165409088135e-01 -1.297556757926940918e-01 -1.515600979328155518e-01 -2.888198792934417725e-01 -2.890937030315399170e-01 -6.459148973226547241e-02 4.457378387451171875e-02 -1.911221258342266083e-02 1.644541174173355103e-01 3.026817552745342255e-02 -9.739138185977935791e-03 6.093054637312889099e-02
-4.488979279994964600e-02 4.543506354093551636e-02 -4.466355592012405396e-02 -1.438163965940475464e-01 -2.218554913997650146e-01 -2.723146975040435791e-01 -3.605696856975555420e-01 -1.125986054539680481e-01 -1.476051658391952515e-02 -1.225266456604003906e-01 -9.541897475719451904e-02 -3.319915533065795898e-01 2.749516665935516357e-01 4.096556007862091064e-01 -1.330228596925735474e-01 -1.139745339751243591e-01 4.251980688422918320e-03 -5.302740633487701416e-02 -2.021275311708450317e-01 -1.945499032735824585e-01 -3.283634185791015625e-01 -2.937606535851955414e-02 -1.771547645330429077e-01 1.771431975066661835e-02 -9.025567024946212769e-02 -5.955518409609794617e-02 -8.558340370655059814e-03 -3.786791348829865456e-03 -2.412463724613189697e-01 -1.896940171718597412e-02 -1.131144259124994278e-02 -7.833765447139739990e-02
-1.059998497366905212e-01 -2.043495476245880127e-01 1.060493811964988708e-01 -4.926137030124664307e-01 -2.822705507278442383e-01 -2.370569296181201935e-02 -2.895809412002563477e-01 -1.490931659936904907e-01 -7.530270516872406006e-02 -1.498780548572540283e-01 -1.675521433353424072e-01 2.400008961558341980e-02 -3.956850990653038025e-02 2.168889492750167847e-01 1.301664859056472778e-01 4.787898436188697815e-02 4.220324158668518066e-01 1.334169320762157440e-02 -1.787658408284187317e-02 8.685659617185592651e-02 -1.868865638971328735e-01 -1.241466179490089417e-01 -2.414186298847198486e-01 -1.079263016581535339e-01 -3.907126933336257935e-02 1.120580881834030151e-01 -1.070425193756818771e-02 -9.747447073459625244e-02 -1.376529484987258911e-01 1.214512363076210022e-01 1.316904127597808838e-01 -3.125244006514549255e-02
-8.290725201368331909e-02 -3.199165314435958862e-02 -1.226278543472290039e-01 -1.001160666346549988e-01 -2.884585857391357422e-01 2.224683575332164764e-02 -1.219418644905090332e-01 -1.800902783870697021e-01 -7.189334183931350708e-02 3.818007558584213257e-02 -4.011977314949035645e-01 -1.189754903316497803e-01 3.154758363962173462e-02 3.806907236576080322e-01 -5.845432728528976440e-02 3.667362779378890991e-02 3.199533522129058838e-01 -7.065773755311965942e-02 -1.222095713019371033e-01 -4.166807830333709717e-01 -4.551601037383079529e-02 1.998590677976608276e-01 -6.697224453091621399e-03 -1.078231707215309143e-01 -4.320535063743591309e-02 7.754918187856674194e-02 3.100736439228057861e-01 -6.708610057830810547e-02 4.795296862721443176e-02 -6.142294034361839294e-03 -1.612312048673629761e-01 1.309445947408676147e-01
3.058595061302185059e-01 1.716489344835281372e-02 -3.897752240300178528e-02 -1.337395608425140381e-01 -2.277081608772277832e-01 -2.077825665473937988e-01 -4.678517580032348633e-01 -4.988627042621374130e-03 8.517024666070938110e-02 1.010436681099236012e-03 -1.123607531189918518e-01 1.588888168334960938e-01 3.137932717800140381e-01 2.792970538139343262e-01 -1.227654963731765747e-01 2.430474013090133667e-01 1.788280010223388672e-01 3.099479973316192627e-01 1.100481599569320679e-01 -5.819772183895111084e-02 -7.394436746835708618e-02 1.291076540946960449e-01 1.390002816915512085e-01 8.265766315162181854e-03 -4.218169301748275757e-02 2.033585906028747559e-01 -3.371736407279968262e-02 -1.149672195315361023e-01 -7.436415553092956543e-02 -1.668569892644882202e-01 -2.493016049265861511e-02 2.283133938908576965e-02
3.270472288131713867e-01 -6.146467104554176331e-02 -2.709618210792541504e-02 -2.297861576080322266e-01 -4.768690466880798340e-02 -6.595472246408462524e-02 -1.078334376215934753e-01 6.167485192418098450e-02 5.814639851450920105e-02 4.550648108124732971e-02 -3.495133519172668457e-01 -1.310994625091552734e-01 2.103908061981201172e-01 1.273510605096817017e-01 2.019034475088119507e-01 1.586496382951736450e-01 6.204229220747947693e-02 3.392613530158996582e-01 3.479470312595367432e-01 -1.074094921350479126e-01 -1.870733052492141724e-01 2.544777393341064453e-01 9.449563175439834595e-02 3.777739033102989197e-02 1.864202916622161865e-01 2.026008963584899902e-01 6.986393779516220093e-02 -2.622388005256652832e-01 1.241019219160079956e-01 3.096339479088783264e-02 -1.048229560256004333e-01 6.319445371627807617e-02
1.549762189388275146e-01 -2.786384522914886475e-02 1.309160329401493073e-02 -1.313014477491378784e-01 -1.513693034648895264e-01 -8.813182264566421509e-02 5.035116150975227356e-02 -6.089225038886070251e-02 1.717244833707809448e-01 7.576601207256317139e-02 4.980182275176048279e-02 -1.067147552967071533e-01 1.788906306028366089e-01 1.849417239427566528e-01 1.699704378843307495e-01 -2.733956277370452881e-01 1.130062043666839600e-01 7.714513689279556274e-02 2.343681454658508301e-01 -2.893567979335784912e-01 -3.057793378829956055e-01 2.667583823204040527e-01 -1.919701099395751953e-01 -7.509867846965789795e-02 2.724423110485076904e-01 3.556376397609710693e-01 2.910590767860412598e-01 -3.526237234473228455e-02 4.989153519272804260e-02 1.296400874853134155e-01 -1.772815287113189697e-01 3.977311309427022934e-03
7.859946042299270630e-02 -1.046979501843452454e-01 9.959863871335983276e-02 -2.159807980060577393e-01 -1.648684442043304443e-01 1.614515930414199829e-01 -1.013259217143058777e-01 -1.802285313606262207e-01 1.245542168617248535e-01 -5.375075712800025940e-02 -3.054779469966888428e-01 5.954501405358314514e-02 -1.240827292203903198e-01 3.748957216739654541e-01 9.090942144393920898e-02 5.556442588567733765e-02 2.888546586036682129e-01 -5.429142154753208160e-03 -1.479748785495758057e-01 -4.546680450439453125e-01 -4.573566094040870667e-02 2.427959442138671875e-01 9.727925807237625122e-02 -8.738528192043304443e-02 3.571945428848266602e-02 -1.294861584901809692e-01 1.967884749174118042e-01 4.176175594329833984e-02 -1.415569633245468140e-01 -7.190932333469390869e-02 -2.135060131549835205e-01 1.679324507713317871e-01
2.613436281681060791e-01 4.329953342676162720e-03 -1.977862976491451263e-02 -1.178388148546218872e-01 -3.660858273506164551e-01 -3.805235773324966431e-02 -5.944746732711791992e-02 -2.661620378494262695e-01 1.194076910614967346e-01 -1.988688260316848755e-01 -1.558219492435455322e-01 -2.734019458293914795e-01 1.180511191487312317e-01 2.714915275573730469e-01 -2.942051887512207031e-01 1.557995975017547607e-01 -1.100458949804306030e-01 1.691859066486358643e-01 4.128672555088996887e-02 -1.252710372209548950e-01 -1.849420815706253052e-01 -4.420691356062889099e-02 2.811163365840911865e-01 1.179220750927925110e-01 -8.115694858133792877e-03 2.593920528888702393e-01 1.785546354949474335e-02 1.338364779949188232e-01 1.656435988843441010e-02 -1.873238682746887207e-01 2.052425295114517212e-01 7.719525694847106934e-02
9.349109232425689697e-02 -6.059776619076728821e-02 -1.149437502026557922e-01 -2.007739543914794922e-01 -1.019455119967460632e-01 -1.047212928533554077e-01 -7.211095653474330902e-03 -1.164994090795516968e-01 -3.040224015712738037e-01 3.658213317394256592e-01 -2.741581797599792480e-01 1.623643934726715088e-01 -1.975275762379169464e-02 1.006837040185928345e-01 1.073817610740661621e-01 -5.338855832815170288e-02 -4.443928971886634827e-02 2.283226549625396729e-01 2.562273442745208740e-01 -4.341272413730621338e-01 -3.745392709970474243e-02 1.539401859045028687e-01 -3.301116079092025757e-02 -4.252155125141143799e-02 7.848081737756729126e-02 1.833445131778717041e-01 9.795347601175308228e-02 -2.388677000999450684e-01 5.550446733832359314e-02 -2.881946265697479248e-01 5.569081753492355347e-02 -1.204347237944602966e-01
-1.070243399590253830e-02 -1.809578537940979004e-01 2.742841839790344238e-01 -1.428051888942718506e-01 -3.308609724044799805e-01 -1.492186170071363449e-02 -2.113663554191589355e-01 -1.955410093069076538e-01 1.200579944998025894e-02 -2.816811902448534966e-03 -1.131374835968017578e-01 1.654382199048995972e-01 2.653108537197113037e-01 1.673948466777801514e-01 1.567362993955612183e-02 -1.880632638931274414e-01 -9.305153787136077881e-02 5.426771044731140137e-01 1.574941277503967285e-01 5.531071126461029053e-02 -1.449771821498870850e-01 5.202868580818176270e-02 -1.236514654010534286e-02 -1.024939492344856262e-01 1.404916793107986450e-01 1.174536719918251038e-01 1.209780797362327576e-01 -1.632332205772399902e-01 9.619059413671493530e-02 -1.473293900489807129e-01 1.826921403408050537e-01 3.407938405871391296e-03
4.819936156272888184e-01 8.538673631846904755e-03 1.010105535387992859e-01 -1.499282717704772949e-01 -1.066375598311424255e-01 -2.222820818424224854e-01 -1.768309473991394043e-01 1.443671137094497681e-01 9.118609130382537842e-02 1.650511026382446289e-01 -1.517931073904037476e-01 1.847803220152854919e-02 6.500037759542465210e-02 3.210680782794952393e-01 1.920758187770843506e-01 6.949727982282638550e-02 2.384738624095916748e-01 3.792768716812133789e-01 1.580300778150558472e-01 -1.088187992572784424e-01 -2.655130326747894287e-01 1.874704509973526001e-01 1.432842165231704712e-01 1.114521622657775879e-01 5.856872349977493286e-02 1.278481483459472656e-01 -2.445766516029834747e-02 -1.364473160356283188e-02 1.083562672138214111e-01 6.015240028500556946e-02 -4.005933552980422974e-02 -2.024119533598423004e-02
-1.018715649843215942e-02 8.180996030569076538e-02 -1.736541837453842163e-01 -3.300102651119232178e-01 4.842999577522277832e-02 -9.781492501497268677e-02 -1.346857994794845581e-01 -3.545432686805725098e-01 -1.738940179347991943e-01 1.094160377979278564e-01 -3.050414919853210449e-01 -1.101919710636138916e-01 -9.397926926612854004e-02 2.326362431049346924e-01 1.034290865063667297e-01 3.669217973947525024e-02 -1.900360137224197388e-01 1.689494252204895020e-01 1.571677774190902710e-01 -1.421736776828765869e-01 -1.271505653858184814e-01 -6.400025635957717896e-02 -5.261734127998352051e-03 -3.516034036874771118e-02 1.436971575021743774e-01 2.864472270011901855e-01 2.463359571993350983e-02 3.138736486434936523e-01 1.492621600627899170e-01 -2.540308535099029541e-01 1.123802438378334045e-01 -2.088605314493179321e-01
2.983946502208709717e-01 -1.484916657209396362e-01 7.903981953859329224e-02 -3.507567346096038818e-01 -1.121808812022209167e-01 1.103895157575607300e-02 -1.822223067283630371e-01 -1.866058111190795898e-01 7.976803928613662720e-02 -1.911401003599166870e-01 -1.377459466457366943e-01 -8.628460764884948730e-02 9.214190393686294556e-02 2.793518602848052979e-01 -2.330137789249420166e-01 2.821453213691711426e-01 5.453485250473022461e-02 1.362777203321456909e-01 -1.895192265510559082e-01 7.996910065412521362e-02 -3.672145307064056396e-01 -6.504530087113380432e-03 1.593790799379348755e-01 -1.086578983813524246e-02 5.670508369803428650e-02 4.825472086668014526e-02 -5.509376153349876404e-02 3.679700791835784912e-01 -3.415937349200248718e-02 -1.194631867110729218e-02 1.234193593263626099e-01 -6.606704741716384888e-02
1.525594294071197510e-01 2.401760369539260864e-01 -2.224922031164169312e-01 -1.100681424140930176e-01 -1.897592395544052124e-01 3.167609870433807373e-02 2.428304702043533325e-01 -1.769811213016510010e-01 -8.855976164340972900e-02 -1.523502916097640991e-02 -7.822411507368087769e-02 8.445620536804199219e-02 -1.736473292112350464e-02 4.674302637577056885e-01 8.319836854934692383e-02 -3.076576590538024902e-01 -9.843600541353225708e-02 1.107205748558044434e-01 -3.614921495318412781e-02 -7.226663827896118164e-02 -1.207767054438591003e-02 -7.153932750225067139e-02 3.466750681400299072e-02 -2.504271268844604492e-01 -1.120165511965751648e-01 3.632183969020843506e-01 1.494670212268829346e-01 2.321349270641803741e-02 -1.967553794384002686e-01 -2.878221571445465088e-01 -1.355088222771883011e-02 4.096443206071853638e-02
1.248760893940925598e-01 -2.786745131015777588e-01 7.515432685613632202e-02 -5.233866721391677856e-02 -1.897627711296081543e-01 -2.538427710533142090e-01 -2.287773191928863525e-01 -2.198989838361740112e-01 -2.103945910930633545e-01 8.311599493026733398e-02 -1.801630109548568726e-01 1.871229708194732666e-02 3.472802639007568359e-01 3.057073652744293213e-01 2.399652032181620598e-03 -2.492769956588745117e-01 -1.227654442191123962e-01 3.350600898265838623e-01 1.002921387553215027e-01 -1.028860360383987427e-01 -1.007332056760787964e-01 9.031084179878234863e-02 -4.847779497504234314e-02 3.786810860037803650e-02 7.138694822788238525e-02 4.814648628234863281e-02 -2.678841166198253632e-02 -2.317618429660797119e-01 -8.362337201833724976e-02 -1.764766685664653778e-02 2.998144626617431641e-01 8.901520073413848877e-02
1.613537967205047607e-01 -5.421300604939460754e-02 -3.423145273700356483e-03 -3.124402463436126709e-01 -1.192172467708587646e-01 -9.476286172866821289e-02 -4.481748491525650024e-02 -2.381095588207244873e-01 -1.949760913848876953e-01 1.956451833248138428e-01 -2.923396527767181396e-01 4.230224341154098511e-02 5.045187473297119141e-02 5.000251904129981995e-02 -2.578636705875396729e-01 1.245078518986701965e-01 2.322379201650619507e-01 2.290445715188980103e-01 3.217486441135406494e-01 7.280363887548446655e-02 -3.140707612037658691e-01 -1.183020621538162231e-01 -2.430676221847534180e-01 -7.441996783018112183e-02 -4.036437720060348511e-02 1.739556319080293179e-03 -2.146276682615280151e-01 -2.404285967350006104e-01 8.127228915691375732e-02 -9.427642077207565308e-02 1.049633845686912537e-01 1.281533539295196533e-01
1.495617032051086426e-01 -2.225306928157806396e-01 -1.084983870387077332e-01 -2.919214367866516113e-01 -3.357703089714050293e-01 1.132889911532402039e-01 1.730519812554121017e-03 -8.432472124695777893e-03 -1.215031743049621582e-01 5.905605107545852661e-02 -1.545403003692626953e-01 -8.145667612552642822e-02 -1.629094481468200684e-01 1.510564237833023071e-01 -2.108909189701080322e-01 -2.672530412673950195e-01 2.384168952703475952e-01 1.506981104612350464e-01 -1.913221329450607300e-01 -4.036261141300201416e-01 -1.762419193983078003e-01 5.516823753714561462e-02 -1.074921861290931702e-01 7.445174455642700195e-02 -1.741645187139511108e-01 1.179309189319610596e-01 8.543794602155685425e-02 -1.193370074033737183e-01 -2.069312334060668945e-02 7.259203493595123291e-02 5.892707034945487976e-02 2.936337292194366455e-01
1.662354916334152222e-01 -4.876381717622280121e-03 -2.341704070568084717e-02 -2.327247411012649536e-01 1.350248046219348907e-02 -2.912068367004394531e-01 1.335600856691598892e-02 -8.462559431791305542e-02 -1.865099072456359863e-01 -3.127713203430175781e-01 -5.517306923866271973e-02 -6.479270011186599731e-02 1.260584741830825806e-01 3.119989931583404541e-01 1.648016124963760376e-01 -1.317171454429626465e-01 1.628310829401016235e-01 2.191380262374877930e-01 1.886861026287078857e-01 -1.682764142751693726e-01 -3.807482421398162842e-01 2.823438681662082672e-02 1.136539652943611145e-01 2.343722991645336151e-02 -8.184380829334259033e-02 3.146879971027374268e-01 -1.181421652436256409e-01 -3.035692572593688965e-01 3.584869205951690674e-02 -1.376127451658248901e-02 -4.610642325133085251e-03 -1.291895806789398193e-01
8.025417476892471313e-02 -5.626470223069190979e-02 -1.409660130739212036e-01 -2.980718016624450684e-01 -2.921783030033111572e-01 6.270736455917358398e-02 -8.095192909240722656e-02 -7.694594562053680420e-02 -1.129876375198364258e-01 1.290604770183563232e-01 -2.592370212078094482e-01 -1.208361387252807617e-01 -1.968435645103454590e-01 2.035248875617980957e-01 -1.299506574869155884e-01 -1.162684429436922073e-02 4.299320578575134277e-01 -2.701706252992153168e-02 -2.723786830902099609e-01 -4.642330110073089600e-01 -1.760680675506591797e-01 1.088099703192710876e-01 1.123789548873901367e-01 -5.401511862874031067e-02 6.498095393180847168e-02 7.170686870813369751e-02 9.992977231740951538e-02 -1.065748929977416992e-01 1.370641775429248810e-02 5.232458934187889099e-02 -4.097327589988708496e-02 5.007739365100860596e-02
2.469668835401535034e-01 1.273385882377624512e-01 1.147087141871452332e-01 -1.607373803853988647e-01 -9.084077179431915283e-02 -2.318131923675537109e-01 -9.147139638662338257e-02 -3.956450521945953369e-01 -1.967950612306594849e-01 6.968483328819274902e-02 -4.493062198162078857e-01 1.047620624303817749e-01 2.256919890642166138e-01 1.641426384449005127e-01 -6.794887036085128784e-02 -2.569208145141601562e-01 1.006433963775634766e-01 1.191773191094398499e-01 1.962578445672988892e-01 -2.239053137600421906e-02 -2.071891874074935913e-01 -5.939903482794761658e-02 -3.091626800596714020e-02 1.438637543469667435e-02 -4.785261303186416626e-02 -1.106825694441795349e-01 3.489782288670539856e-02 5.067441612482070923e-02 -1.751843839883804321e-01 -2.210937589406967163e-01 1.875159144401550293e-01 8.908327668905258179e-02
1.824664771556854248e-01 -3.283866047859191895e-01 3.382740542292594910e-02 -2.385274767875671387e-01 -9.838503599166870117e-02 1.922048032283782959e-01 -1.533051878213882446e-01 -5.877493694424629211e-02 -1.440944075584411621e-01 -5.437624640762805939e-03 -6.459157448261976242e-03 1.379358619451522827e-01 1.499160081148147583e-01 8.263399451971054077e-02 2.094405293464660645e-01 -6.969924271106719971e-02 2.373389601707458496e-01 3.862216770648956299e-01 2.488241940736770630e-01 -2.070195674896240234e-01 -1.269478201866149902e-01 6.883718073368072510e-02 -1.711803525686264038e-01 2.397642098367214203e-02 -5.378338694572448730e-02 -4.855564236640930176e-02 2.831290066242218018e-01 3.168616890907287598e-01 1.958278417587280273e-01 -7.563971728086471558e-02 2.231298200786113739e-02 1.340936422348022461e-01
1.073615029454231262e-01 -7.422380149364471436e-02 4.841122403740882874e-02 -3.275239765644073486e-01 -6.792512536048889160e-02 2.139968983829021454e-02 -1.377574168145656586e-03 4.512262716889381409e-02 -1.839544773101806641e-01 2.355414777994155884e-01 -1.605319827795028687e-01 -1.480572968721389771e-01 1.778095811605453491e-01 2.641882002353668213e-01 -5.421838164329528809e-02 1.740300655364990234e-01 -2.788683027029037476e-02 3.548036217689514160e-01 -1.148753315210342407e-01 -3.659858703613281250e-01 -2.934935688972473145e-01 5.351370573043823242e-02 -2.530561983585357666e-01 9.943577647209167480e-02 -7.264590263366699219e-02 3.285999596118927002e-02 -1.383415758609771729e-01 1.546623110771179199e-01 -1.254614293575286865e-01 6.262167543172836304e-02 -2.844084203243255615e-01 -8.883816003799438477e-02
1.125959400087594986e-02 -3.098937273025512695e-01 5.860712006688117981e-02 -3.613794147968292236e-01 6.570189446210861206e-02 1.241016108542680740e-02 -9.758225828409194946e-02 -2.221428751945495605e-01 -2.699569985270500183e-02 1.337606012821197510e-01 -1.084663569927215576e-01 -1.383940130472183228e-01 -7.594616711139678955e-02 2.205422520637512207e-01 4.004764854907989502e-01 -3.923863172531127930e-02 2.954372465610504150e-01 4.072413444519042969e-01 -1.534280017949640751e-03 -1.315183937549591064e-02 -1.371952295303344727e-01 -1.397031247615814209e-01 -1.746813207864761353e-01 -3.550495579838752747e-02 -8.660371601581573486e-02 1.753642112016677856e-01 1.166938319802284241e-01 2.321092784404754639e-01 8.050616830587387085e-03 -6.154571194201707840e-03 -5.021291598677635193e-02 -9.389257431030273438e-02
1.326369345188140869e-01 8.475281298160552979e-02 -2.136004120111465454e-01 -4.098707735538482666e-01 1.906565576791763306e-01 -2.155098877847194672e-02 -1.866005957126617432e-01 -1.062416806817054749e-01 -3.764378651976585388e-02 2.782332152128219604e-02 -2.431606352329254150e-01 -6.802784651517868042e-02 1.076541617512702942e-01 1.283771693706512451e-01 1.436180770397186279e-01 1.097095534205436707e-01 -2.151586413383483887e-01 4.326066970825195312e-01 2.411015098914504051e-03 1.879940778017044067e-01 -1.552351713180541992e-01 6.581117957830429077e-02 -8.781099319458007812e-02 3.574831411242485046e-02 5.181716755032539368e-02 1.834373027086257935e-01 4.133656024932861328e-01 8.169986307621002197e-03 -1.124491728842258453e-02 -1.352625340223312378e-01 -1.356766521930694580e-01 -4.117482155561447144e-02
1.760388016700744629e-01 -8.610435575246810913e-02 4.851428791880607605e-02 -1.519580781459808350e-01 -2.926461994647979736e-01 -1.278586089611053467e-01 -2.411114796996116638e-02 -4.132693111896514893e-01 2.182336002588272095e-01 -1.465417742729187012e-01 6.975448876619338989e-02 8.225311338901519775e-02 4.247293993830680847e-02 3.864708244800567627e-01 -1.548847109079360962e-01 -2.136497199535369873e-01 -2.712633609771728516e-01 6.735911965370178223e-02 8.996587246656417847e-02 -3.574672639369964600e-01 -1.863379180431365967e-01 -3.269003471359610558e-03 8.645289391279220581e-02 5.840709432959556580e-02 1.473637372255325317e-01 8.172012865543365479e-02 1.765013188123703003e-01 1.267437785863876343e-01 -8.282733708620071411e-02 -9.705922007560729980e-02 5.877817049622535706e-02 7.934573292732238770e-02
-1.751590520143508911e-02 -1.303284317255020142e-01 6.102579459547996521e-02 -3.868858814239501953e-01 1.434878855943679810e-01 -1.280980855226516724e-01 -1.396504938602447510e-01 -1.754078269004821777e-01 9.780689328908920288e-02 1.409372389316558838e-01 -1.568093746900558472e-01 1.664755493402481079e-01 1.866247355937957764e-01 2.065066844224929810e-01 -7.204384356737136841e-02 1.284072399139404297e-01 2.339159101247787476e-01 1.934402137994766235e-01 5.335450917482376099e-02 -1.648222059011459351e-01 -4.308576583862304688e-01 -1.284859478473663330e-01 -3.205494284629821777e-01 -3.102168813347816467e-02 -6.646399386227130890e-03 2.115907371044158936e-01 1.008987799286842346e-01 -1.117745041847229004e-02 -1.083755269646644592e-01 2.473500519990921021e-01 -3.903072699904441833e-02 5.973644182085990906e-02
7.164809852838516235e-02 -8.916981518268585205e-02 -1.532341688871383667e-01 -2.182493954896926880e-01 -3.217811882495880127e-01 9.396953508257865906e-03 -7.164695858955383301e-02 -2.315072268247604370e-01 -1.435740292072296143e-01 1.236306726932525635e-01 -2.985962331295013428e-01 -8.123639225959777832e-02 3.415175899863243103e-02 3.056969642639160156e-01 -1.115890890359878540e-01 6.050185114145278931e-02 3.590660393238067627e-01 -2.780337259173393250e-02 -1.474725157022476196e-01 -4.012845754623413086e-01 -1.150109097361564636e-01 1.742431670427322388e-01 5.442651361227035522e-02 1.860607415437698364e-02 -8.867556601762771606e-02 -1.020809486508369446e-01 3.325640857219696045e-01 -4.898829385638237000e-02 -8.306503295898437500e-02 5.338963121175765991e-02 -9.732904285192489624e-02 -3.425451740622520447e-02
2.779511213302612305e-01 -2.184912748634815216e-02 6.614922732114791870e-02 -1.489207893610000610e-01 7.273618876934051514e-02 -1.423707902431488037e-01 2.444131821393966675e-01 -3.036532402038574219e-01 -1.491295695304870605e-01 -1.355566233396530151e-01 -3.729514479637145996e-01 -1.866603046655654907e-01 1.614609211683273315e-01 2.353559881448745728e-01 2.411743849515914917e-01 -8.518963307142257690e-02 2.271389216184616089e-01 2.972697280347347260e-02 -5.783585831522941589e-02 -2.363140732049942017e-01 -1.815125346183776855e-01 2.911219000816345215e-02 1.728692948818206787e-01 -4.217933490872383118e-02 -1.835265383124351501e-02 1.443384885787963867e-01 7.301274687051773071e-02 -1.136493012309074402e-01 -2.051309123635292053e-02 -1.634245365858078003e-01 2.885280251502990723e-01 -1.727958470582962036e-01
3.819884359836578369e-02 -1.451305598020553589e-01 -6.766989082098007202e-02 -1.952325999736785889e-01 -3.548802137374877930e-01 6.016445904970169067e-02 -2.120837755501270294e-02 -8.331848680973052979e-02 -4.349903389811515808e-02 7.518954575061798096e-02 -2.866984903812408447e-01 -1.846319139003753662e-01 2.984240092337131500e-02 3.718468546867370605e-01 -1.187189444899559021e-01 3.264662623405456543e-02 4.204538166522979736e-01 -1.380774974822998047e-01 -1.410139948129653931e-01 -3.276250660419464111e-01 -1.013191118836402893e-01 2.974800169467926025e-01 3.717896714806556702e-02 -1.249961778521537781e-01 -2.526628412306308746e-02 -3.318547457456588745e-02 2.616008520126342773e-01 -6.986652035266160965e-03 -9.533997625112533569e-02 -1.402043085545301437e-02 -3.007030114531517029e-02 -2.074062079191207886e-02
8.132247626781463623e-02 1.244665402919054031e-02 5.651746690273284912e-02 -2.135018557310104370e-01 -1.080971360206604004e-01 1.603390276432037354e-02 -4.341393336653709412e-02 -1.534819006919860840e-01 -6.044024974107742310e-02 4.755267873406410217e-02 -3.103975653648376465e-01 1.258787065744400024e-01 3.206620812416076660e-01 9.830867499113082886e-02 -1.259303838014602661e-01 2.000182867050170898e-01 1.512154564261436462e-02 4.992090165615081787e-02 1.580569595098495483e-01 -3.070523738861083984e-01 -4.905730485916137695e-01 2.163758687674999237e-02 1.757413148880004883e-02 1.002801582217216492e-01 7.570308446884155273e-02 6.587593257427215576e-02 -1.431452948600053787e-02 7.260397076606750488e-02 9.646227210760116577e-02 -4.333432912826538086e-01 4.392096400260925293e-02 -1.804547458887100220e-01
2.144982367753982544e-01 -6.896898150444030762e-02 2.171797454357147217e-01 -3.579937815666198730e-01 -8.417060226202011108e-02 -3.633366525173187256e-02 -1.760270260274410248e-02 -3.699726760387420654e-01 -2.597997188568115234e-01 1.864950507879257202e-01 -2.969496250152587891e-01 1.088228449225425720e-01 -1.887283101677894592e-02 -5.820255260914564133e-03 -1.026133522391319275e-01 -1.877265125513076782e-01 5.828009545803070068e-02 7.199538499116897583e-02 9.888380765914916992e-02 -4.953565821051597595e-02 -3.818366304039955139e-02 1.764218956232070923e-01 -1.083091348409652710e-01 -8.796878159046173096e-02 1.308327168226242065e-01 -1.604837737977504730e-02 2.233913689851760864e-01 -2.011858671903610229e-01 -1.524369120597839355e-01 -2.874397337436676025e-01 1.528071165084838867e-01 2.646274864673614502e-01
1.616809964179992676e-01 -1.525532007217407227e-01 -1.721234805881977081e-02 -2.094642817974090576e-01 -1.104059517383575439e-01 -2.823006212711334229e-01 9.638930112123489380e-02 -1.899031996726989746e-01 -1.170633584260940552e-01 4.098069388419389725e-03 -3.378871381282806396e-01 -1.306570172309875488e-01 3.110580444335937500e-01 6.312524527311325073e-02 1.171143427491188049e-01 -1.234009210020303726e-02 2.973797731101512909e-02 2.232663333415985107e-01 -5.448751896619796753e-02 2.524149604141712189e-02 -1.463617682456970215e-01 2.261089682579040527e-01 1.904204785823822021e-01 -9.719572961330413818e-02 6.380713731050491333e-02 6.628709286451339722e-02 3.055634796619415283e-01 -2.083566933870315552e-01 4.840721935033798218e-02 -3.662520647048950195e-01 2.006857991218566895e-01 -1.225180029869079590e-01
6.492061913013458252e-02 -2.984598651528358459e-02 -3.443983569741249084e-02 -1.355647444725036621e-01 -2.750645279884338379e-01 5.119258165359497070e-02 -6.043590605258941650e-02 -2.392593920230865479e-01 -1.242431029677391052e-01 4.029415920376777649e-02 -3.156662285327911377e-01 -1.485233008861541748e-01 -3.588673472404479980e-02 3.709879517555236816e-01 -2.464107424020767212e-02 7.510486990213394165e-02 4.069998562335968018e-01 -2.094736695289611816e-02 -9.675912559032440186e-02 -4.483061134815216064e-01 -3.606328368186950684e-02 1.248464360833168030e-01 3.454297408461570740e-02 -8.395970612764358521e-02 -3.003149852156639099e-02 9.013753384351730347e-02 2.591075599193572998e-01 3.591227158904075623e-02 -7.021009922027587891e-02 1.133368313312530518e-01 -1.311647742986679077e-01 1.955243349075317383e-01
-3.163693100214004517e-02 1.474974453449249268e-01 1.719226315617561340e-02 -3.236715793609619141e-01 -5.187148973345756531e-02 -2.479193210601806641e-01 -1.803470700979232788e-01 2.003540657460689545e-02 1.753576546907424927e-01 1.585237681865692139e-01 -2.699548304080963135e-01 2.888375706970691681e-02 2.435160577297210693e-01 1.870201826095581055e-01 3.756883786991238594e-03 -1.287547945976257324e-01 8.914729952812194824e-02 2.635784149169921875e-01 1.402235403656959534e-02 -6.831406150013208389e-03 2.317262068390846252e-02 -2.973380982875823975e-01 -1.808144301176071167e-01 1.356359422206878662e-01 -5.889200419187545776e-02 2.022311985492706299e-01 3.565954267978668213e-01 4.234713315963745117e-02 3.896601498126983643e-02 -2.382515966892242432e-01 1.646846830844879150e-01 2.412895411252975464e-01
2.825244069099426270e-01 -8.810562640428543091e-02 9.536165744066238403e-02 -2.060708254575729370e-01 -1.558338850736618042e-01 5.777478963136672974e-02 -7.914962619543075562e-02 -1.982012838125228882e-01 -5.356540530920028687e-02 -4.296903312206268311e-02 -1.627086102962493896e-01 -1.643191277980804443e-01 -3.460288979113101959e-03 1.333631426095962524e-01 1.606712937355041504e-01 3.468231856822967529e-01 1.911588609218597412e-01 3.765401542186737061e-01 -8.987013995647430420e-02 -2.849057018756866455e-01 8.587709744460880756e-04 2.657571732997894287e-01 -1.497155278921127319e-01 -1.596260517835617065e-01 1.515527069568634033e-01 -1.124220788478851318e-01 1.679525226354598999e-01 2.272249162197113037e-01 -1.408486515283584595e-01 7.648406922817230225e-02 -1.491180658340454102e-01 1.270139515399932861e-01
6.710759550333023071e-02 1.220522895455360413e-01 1.568760871887207031e-01 -3.132378756999969482e-01 -9.836203604936599731e-02 -1.953414976596832275e-01 -1.675954759120941162e-01 -3.418194055557250977e-01 -2.706803679466247559e-01 2.873406708240509033e-01 -1.315622925758361816e-01 1.816045306622982025e-02 1.620024442672729492e-01 2.444619089365005493e-01 -2.963814139366149902e-01 -1.266045570373535156e-01 9.311857819557189941e-02 1.100314110517501831e-01 1.900152564048767090e-01 8.632313460111618042e-02 -2.539847195148468018e-01 8.640494197607040405e-02 -4.055387154221534729e-02 -4.214863851666450500e-02 5.323906987905502319e-02 -7.408121228218078613e-02 -1.480562239885330200e-01 -4.295590892434120178e-02 -4.853849485516548157e-02 -3.427485227584838867e-01 9.864926338195800781e-02 1.945329830050468445e-02
-5.428588390350341797e-02 -3.980070054531097412e-01 -5.401592701673507690e-02 -2.839794456958770752e-01 1.535012573003768921e-02 1.011187955737113953e-01 -1.237970441579818726e-01 -3.059251904487609863e-01 -1.947873532772064209e-01 1.546349525451660156e-01 -2.123812437057495117e-01 -1.372524350881576538e-01 1.459900289773941040e-01 1.680547744035720825e-01 -6.081604957580566406e-02 1.037758886814117432e-01 1.840578168630599976e-01 3.523217439651489258e-01 -3.910779580473899841e-02 -1.482902467250823975e-01 -3.888460695743560791e-01 -1.699115931987762451e-01 -1.683056950569152832e-01 -8.534565567970275879e-03 -1.367353647947311401e-01 -5.886357650160789490e-02 1.103899553418159485e-01 -1.087273433804512024e-01 -1.755317486822605133e-02 2.557043172419071198e-02 -6.514624506235122681e-02 -6.715792417526245117e-02
5.159582570195198059e-02 -1.348088681697845459e-01 -1.532414704561233521e-01 -2.631641328334808350e-01 -3.931457400321960449e-01 3.879864234477281570e-03 -2.186837643384933472e-01 -7.944120466709136963e-02 -1.043147370219230652e-01 8.108875155448913574e-02 -2.725062370300292969e-01 -1.662910729646682739e-01 -3.587783128023147583e-02 2.902081608772277832e-01 -5.302589759230613708e-02 1.300188153982162476e-02 3.156740963459014893e-01 -1.145935431122779846e-01 -1.486250013113021851e-01 -3.329586684703826904e-01 3.125465661287307739e-02 1.830907166004180908e-01 -2.101279608905315399e-02 -1.219775229692459106e-01 -2.238740585744380951e-02 6.884518265724182129e-02 3.751555085182189941e-01 -1.974192075431346893e-02 -6.188180297613143921e-02 1.346073150634765625e-01 -6.405016779899597168e-02 4.336997121572494507e-02
3.440904021263122559e-01 -1.117614731192588806e-01 9.568358957767486572e-02 7.032514363527297974e-02 -1.656859815120697021e-01 -2.589074671268463135e-01 -1.483249664306640625e-01 -2.475973963737487793e-01 -2.029093354940414429e-01 -1.107887029647827148e-01 -2.058370560407638550e-01 -1.393773406744003296e-01 3.251997828483581543e-01 3.601346397772431374e-04 -8.649988472461700439e-02 -7.516427338123321533e-02 7.053344696760177612e-02 2.850821614265441895e-01 5.926135182380676270e-02 -3.573870360851287842e-01 -1.713516861200332642e-01 -8.901919238269329071e-03 6.287603755481541157e-04 -6.849359720945358276e-02 1.778449565172195435e-01 -5.986708775162696838e-02 1.759059578180313110e-01 -1.077878028154373169e-01 -3.282846137881278992e-02 -3.177691996097564697e-01 1.743968017399311066e-02 1.065002158284187317e-01
9.765570610761642456e-02 -1.377694308757781982e-01 2.349070459604263306e-02 1.211407966911792755e-02 2.184707671403884888e-02 -2.663153409957885742e-01 2.198298461735248566e-02 -1.911285519599914551e-01 -3.011789023876190186e-01 -2.006552368402481079e-02 -2.960544228553771973e-01 1.625561155378818512e-02 -7.012400776147842407e-02 4.087162315845489502e-01 3.157690763473510742e-01 -9.475461393594741821e-02 3.342808187007904053e-01 8.811104297637939453e-02 9.679672308266162872e-03 6.918321549892425537e-02 -1.628340333700180054e-01 1.100554838776588440e-01 5.606065690517425537e-02 -2.787697017192840576e-01 6.382210552692413330e-02 1.357552111148834229e-01 2.965217083692550659e-02 1.218271031975746155e-01 -1.999299377202987671e-01 9.547427296638488770e-02 -2.102957963943481445e-01 1.651845723390579224e-01
1.357668545097112656e-02 9.622361510992050171e-03 4.736898839473724365e-02 -4.079295396804809570e-01 -6.147604063153266907e-02 1.060047000646591187e-02 -1.170446723699569702e-01 -2.360517382621765137e-01 1.640454307198524475e-02 5.056231468915939331e-02 2.073260024189949036e-02 4.638841375708580017e-02 2.920804619789123535e-01 1.528069674968719482e-01 -5.213720351457595825e-02 2.280795276165008545e-01 2.916602492332458496e-01 2.073018252849578857e-01 -1.694818958640098572e-02 2.223559841513633728e-02 -4.808190464973449707e-01 -1.750702783465385437e-02 -3.368711173534393311e-01 6.281867623329162598e-02 -6.941905617713928223e-02 1.176961660385131836e-01 1.855157166719436646e-01 2.128088623285293579e-01 -2.266944386065006256e-02 1.045315563678741455e-01 1.503186114132404327e-02 3.419576957821846008e-02
-7.044094149023294449e-03 -1.177253350615501404e-01 -9.534750133752822876e-03 -2.709073126316070557e-01 -3.483821749687194824e-01 1.131730712950229645e-02 -1.301662027835845947e-01 -1.357325017452239990e-01 8.855639398097991943e-02 6.468718498945236206e-02 -2.892802357673645020e-01 2.065362036228179932e-02 -1.746793836355209351e-01 2.529696524143218994e-01 8.224793523550033569e-02 -1.314604580402374268e-01 3.493373095989227295e-01 -6.532600522041320801e-02 -2.574806809425354004e-01 -3.552260696887969971e-01 -1.032422184944152832e-01 1.436944492161273956e-02 1.336298733949661255e-01 3.400282189249992371e-02 -7.839747518301010132e-02 1.701997406780719757e-02 2.307010889053344727e-01 -9.859082102775573730e-02 -3.176166117191314697e-01 9.352301061153411865e-02 3.692439943552017212e-02 1.096434146165847778e-01
2.963669896125793457e-01 -2.128192968666553497e-02 -8.982665836811065674e-02 -2.368785291910171509e-01 -5.482558533549308777e-02 -2.734898924827575684e-01 -8.910705149173736572e-02 -1.778216063976287842e-01 -1.447873413562774658e-01 -9.002587199211120605e-02 -2.455678284168243408e-01 -1.069347187876701355e-01 3.430599570274353027e-01 2.295024693012237549e-01 -1.521078310906887054e-02 -9.802369773387908936e-02 5.977353453636169434e-02 1.170721463859081268e-02 5.802594125270843506e-02 -7.680872827768325806e-02 -8.454769104719161987e-02 -8.100455626845359802e-03 2.196640074253082275e-01 -1.547065842896699905e-02 1.398903429508209229e-01 1.230664458125829697e-02 2.950547039508819580e-01 -3.226745128631591797e-01 6.437934190034866333e-02 -3.463950455188751221e-01 2.023808062076568604e-01 -6.701384484767913818e-02
2.838465273380279541e-01 -3.917484581470489502e-01 -4.703374579548835754e-02 -1.589208841323852539e-01 -1.684875339269638062e-01 -2.413632422685623169e-01 -1.637592911720275879e-01 6.070510298013687134e-02 -3.966816514730453491e-02 1.015548780560493469e-02 -8.093853294849395752e-02 1.101051568984985352e-01 3.530801832675933838e-02 9.294134564697742462e-03 1.924551874399185181e-01 6.297016888856887817e-02 1.097177267074584961e-01 2.888892889022827148e-01 2.781866788864135742e-01 -1.343562602996826172e-01 -3.894083201885223389e-01 6.585346534848213196e-03 2.300775945186614990e-01 -7.685050368309020996e-02 1.765164732933044434e-01 3.085112273693084717e-01 -9.492065757513046265e-03 -1.524370163679122925e-01 -1.538606826215982437e-02 -4.684575647115707397e-02 -6.878644973039627075e-02 -1.939183473587036133e-02
1.199489980936050415e-01 -1.204958260059356689e-01 -1.295377016067504883e-01 -7.593078166246414185e-02 -2.427666783332824707e-01 1.413036584854125977e-01 -1.799534559249877930e-01 -2.166165262460708618e-01 -3.292379900813102722e-02 1.179435104131698608e-01 -3.507926464080810547e-01 -2.336660027503967285e-01 -1.404869854450225830e-01 3.680149614810943604e-01 5.118492990732192993e-02 -2.143071033060550690e-02 1.795388162136077881e-01 -1.097279228270053864e-02 7.440368086099624634e-02 -3.772775828838348389e-01 -1.240585893392562866e-01 2.108293324708938599e-01 -1.023777201771736145e-02 -1.244067028164863586e-01 2.352449111640453339e-02 1.164541840553283691e-01 2.201428264379501343e-01 -1.504131313413381577e-02 -1.023081764578819275e-01 7.659075409173965454e-02 -3.174984455108642578e-01 6.201503053307533264e-02
1.347773373126983643e-01 -1.253340989351272583e-01 3.930522873997688293e-02 -1.793472766876220703e-01 -8.383924514055252075e-02 -2.429117858409881592e-01 -3.116897493600845337e-02 8.458233624696731567e-02 -1.003248542547225952e-01 -1.173020973801612854e-01 -7.747290283441543579e-02 6.405484676361083984e-02 4.710254073143005371e-02 3.681285083293914795e-01 9.737646579742431641e-02 -1.075565591454505920e-01 1.816872060298919678e-01 2.962216436862945557e-01 1.375007778406143188e-01 1.546055972576141357e-01 -1.961203813552856445e-01 1.889797151088714600e-01 -5.405744165182113647e-02 -1.613362580537796021e-01 2.491496354341506958e-01 1.178268529474735260e-02 4.791452884674072266e-01 -3.864002227783203125e-02 9.834783524274826050e-02 1.594242900609970093e-01 -2.085123211145401001e-01 1.642841398715972900e-01
5.274041369557380676e-02 -1.029765233397483826e-01 3.158625960350036621e-02 -5.945755839347839355e-01 -6.680291891098022461e-02 2.645689994096755981e-02 2.299870252609252930e-01 -9.642937034368515015e-02 -1.588276177644729614e-01 9.510549902915954590e-02 6.601587403565645218e-03 -1.091081351041793823e-01 4.988045245409011841e-02 1.051751449704170227e-01 -1.050486192107200623e-01 -1.723955757915973663e-02 3.036407828330993652e-01 2.877999842166900635e-01 -1.608967185020446777e-01 -3.803108632564544678e-01 -2.277253121137619019e-01 -5.147039145231246948e-02 9.182045608758926392e-02 8.895798586308956146e-03 -1.006016880273818970e-01 6.389370560646057129e-02 9.251470863819122314e-02 6.403494626283645630e-02 -4.738879948854446411e-02 7.293202728033065796e-02 -2.127608805894851685e-01 7.332206517457962036e-02
1.720599979162216187e-01 -6.893488019704818726e-02 6.189705058932304382e-02 -2.846478819847106934e-01 8.439800888299942017e-02 8.741275221109390259e-02 -6.825570762157440186e-02 1.156895793974399567e-02 -3.844856470823287964e-02 1.633807830512523651e-02 -3.388162255287170410e-01 -5.182689428329467773e-01 2.382591068744659424e-01 1.356311142444610596e-01 -1.755988299846649170e-01 -1.168266236782073975e-01 3.792206346988677979e-01 1.264737993478775024e-01 -1.729356497526168823e-01 5.966641381382942200e-02 -2.046331614255905151e-01 -9.353185445070266724e-02 1.372646307572722435e-03 -1.924355863593518734e-03 -4.474901407957077026e-02 2.109469771385192871e-01 2.026707381010055542e-01 1.207207292318344116e-01 4.563685879111289978e-02 -7.539525628089904785e-02 -5.057501420378684998e-02 -8.100393228232860565e-03
2.690448462963104248e-01 -7.327822595834732056e-02 -1.711900383234024048e-01 -4.339394569396972656e-01 -1.570520251989364624e-01 -2.549497783184051514e-01 -9.715087711811065674e-03 -7.880856283009052277e-03 -4.467249661684036255e-02 -2.164618670940399170e-01 3.513974603265523911e-03 -4.302003607153892517e-02 -2.080822922289371490e-02 6.835053116083145142e-02 -1.437341887503862381e-02 -6.502449512481689453e-02 2.097679227590560913e-01 1.826309114694595337e-01 2.570284307003021240e-01 -2.735741138458251953e-01 -2.082195878028869629e-01 7.349585741758346558e-02 1.552481651306152344e-01 1.145918369293212891e-01 -3.438832238316535950e-02 2.549449205398559570e-01 1.728279516100883484e-02 -1.750834137201309204e-01 2.278043031692504883e-01 -3.840957581996917725e-02 -2.774310298264026642e-02 3.146983385086059570e-01
-2.823668532073497772e-03 1.406909525394439697e-01 -1.239409670233726501e-01 -2.095228284597396851e-01 -7.707373797893524170e-02 -1.863737553358078003e-01 -2.375936508178710938e-01 -2.932912111282348633e-01 -3.538338840007781982e-01 5.832945927977561951e-02 -1.973577439785003662e-01 -7.880896329879760742e-02 3.528882563114166260e-02 2.599464952945709229e-01 -9.640444070100784302e-02 -1.512336730957031250e-01 -9.652964770793914795e-02 -4.918242339044809341e-03 1.583738774061203003e-01 -9.736519306898117065e-02 -3.700196743011474609e-02 -1.838487237691879272e-01 2.373505085706710815e-01 -1.866951733827590942e-01 4.962030798196792603e-02 1.329901814460754395e-01 3.911597728729248047e-01 7.022218406200408936e-02 -8.033107221126556396e-02 -2.682080864906311035e-01 -1.471104323863983154e-01 -1.211035400629043579e-01
2.710661292076110840e-01 -5.098249018192291260e-02 1.895301789045333862e-01 -2.159413397312164307e-01 6.215775851160287857e-03 5.684160068631172180e-02 -2.548777759075164795e-01 -1.069438010454177856e-01 -1.478265970945358276e-01 7.811271399259567261e-02 -1.076855063438415527e-01 -6.580637395381927490e-02 -2.431921064853668213e-01 2.608002424240112305e-01 -1.864359080791473389e-01 2.688158154487609863e-01 1.636754423379898071e-01 1.161936894059181213e-01 -1.592307537794113159e-01 -2.244853526353836060e-01 -2.939159274101257324e-01 -9.862694889307022095e-02 -2.954626381397247314e-01 -1.552569121122360229e-01 1.318272203207015991e-01 2.313722390681505203e-03 2.167473435401916504e-01 8.405960351228713989e-02 -1.196083575487136841e-01 2.173969894647598267e-01 4.254903271794319153e-02 1.589946448802947998e-01
2.963743507862091064e-01 -2.835909426212310791e-01 1.429394483566284180e-01 -1.376004666090011597e-01 -2.287383824586868286e-01 -1.531228274106979370e-01 1.579250246286392212e-01 -1.747881472110748291e-01 -7.021726109087467194e-03 -1.992706656455993652e-01 7.893698662519454956e-02 -1.073313727974891663e-01 1.037059053778648376e-01 1.492155194282531738e-01 1.677860021591186523e-01 2.370689362287521362e-01 7.559751719236373901e-02 9.018663316965103149e-02 2.891143262386322021e-01 -1.487918198108673096e-01 -4.403180778026580811e-01 1.430304497480392456e-01 4.976322129368782043e-02 8.226163685321807861e-02 -3.389900177717208862e-02 2.482137680053710938e-01 4.149118438363075256e-02 1.129229441285133362e-01 -1.235875785350799561e-01 2.162525244057178497e-02 -7.543934136629104614e-02 2.107363343238830566e-01
4.064703881740570068e-01 8.661198429763317108e-03 -9.455910883843898773e-03 -7.825566828250885010e-02 -2.567607909440994263e-02 -2.432859539985656738e-01 -7.939498871564865112e-02 -1.320735365152359009e-01 -5.793204158544540405e-02 1.559465825557708740e-01 -4.897361695766448975e-01 -5.209954921156167984e-03 -1.419723033905029297e-01 1.244954392313957214e-01 4.636443778872489929e-02 -8.987549692392349243e-02 1.357696205377578735e-01 3.859228491783142090e-01 2.682133316993713379e-01 -2.010516673326492310e-01 -3.311518207192420959e-02 6.424012128263711929e-03 -1.730778068304061890e-01 6.321933865547180176e-02 1.574278175830841064e-01 1.428454220294952393e-01 1.629801839590072632e-01 -7.212193310260772705e-02 -1.563195139169692993e-01 -6.477196514606475830e-02 -4.292972013354301453e-02 9.604965150356292725e-02
-4.863771423697471619e-02 -2.046975493431091309e-01 9.851105511188507080e-02 -1.629123091697692871e-01 -6.400658935308456421e-02 -2.344801127910614014e-01 -4.278944805264472961e-02 -1.681701242923736572e-01 -5.626667290925979614e-02 -2.897877395153045654e-01 -1.338251382112503052e-01 -3.458563387393951416e-01 1.887617260217666626e-01 5.320014357566833496e-01 1.558992732316255569e-02 -1.302416771650314331e-01 1.813439577817916870e-01 1.435356885194778442e-01 6.646779924631118774e-02 4.112855717539787292e-02 -1.423148810863494873e-01 5.730686336755752563e-02 -1.139534488320350647e-01 -6.189470738172531128e-02 -9.687873721122741699e-02 -5.600368138402700424e-03 1.613824963569641113e-01 5.240582674741744995e-02 -1.087680980563163757e-01 2.799395844340324402e-02 -3.417954742908477783e-01 4.658417776226997375e-02
-9.065888822078704834e-02 1.248406693339347839e-01 -1.462872028350830078e-01 -4.401551783084869385e-01 -8.310041576623916626e-02 -1.570634841918945312e-01 7.414836436510086060e-02 -3.175675868988037109e-01 1.022929176688194275e-01 1.225421205163002014e-01 -2.846241891384124756e-01 1.107205301523208618e-01 -1.667385995388031006e-01 2.624555230140686035e-01 7.776304334402084351e-02 2.205527722835540771e-01 2.201938927173614502e-01 5.792158842086791992e-02 -7.404461503028869629e-02 -1.358860135078430176e-01 -1.799891740083694458e-01 1.586172729730606079e-01 -6.678456440567970276e-03 1.846963316202163696e-01 -1.156533062458038330e-01 2.350091785192489624e-01 -4.667888954281806946e-02 2.714138031005859375e-01 6.709773093461990356e-02 -5.152129009366035461e-02 -1.373804546892642975e-02 -1.836205571889877319e-01
1.391951590776443481e-01 -1.583613604307174683e-01 -4.687966406345367432e-02 -9.521234780550003052e-02 -8.128400146961212158e-02 -2.324835509061813354e-01 1.217230781912803650e-01 -1.603256613016128540e-01 -1.912856698036193848e-01 5.143235996365547180e-02 -4.391148090362548828e-01 -1.378718614578247070e-01 2.201766669750213623e-01 9.117608517408370972e-02 -1.553830802440643311e-01 -2.228264231234788895e-03 1.800033748149871826e-01 2.199192196130752563e-01 2.026491425931453705e-02 -1.451724171638488770e-01 -1.898821592330932617e-01 1.107262796722352505e-03 2.625278234481811523e-01 -3.022672794759273529e-02 2.285245358943939209e-01 -6.943261623382568359e-02 2.704542279243469238e-01 -8.766287565231323242e-02 -4.730286076664924622e-02 -3.170382380485534668e-01 2.447883337736129761e-01 -4.911310598254203796e-02
-1.147150546312332153e-01 -1.455907672643661499e-01 -2.554984390735626221e-01 -2.607067823410034180e-01 5.189901962876319885e-02 -2.202117890119552612e-01 -3.987202048301696777e-02 -2.692528665065765381e-01 4.505911841988563538e-02 -1.807028055191040039e-01 -1.727865636348724365e-01 2.011775523424148560e-01 -8.578033745288848877e-02 3.384419381618499756e-01 1.516450941562652588e-01 1.373019814491271973e-01 -9.641440957784652710e-02 -2.474615536630153656e-02 -1.984467729926109314e-02 -2.601490020751953125e-01 -1.184744685888290405e-01 -8.446250110864639282e-02 -2.063167095184326172e-01 1.753934025764465332e-01 4.774414002895355225e-02 6.677015870809555054e-02 3.326710760593414307e-01 -3.729387186467647552e-03 -1.874468848109245300e-02 -2.725215256214141846e-01 2.445668354630470276e-02 2.706359326839447021e-01
1.442884653806686401e-01 -3.195361420512199402e-02 1.081907004117965698e-01 5.304424464702606201e-02 1.516755577176809311e-02 -3.090019822120666504e-01 1.057451590895652771e-02 -3.585918545722961426e-01 -2.392660826444625854e-01 1.234404295682907104e-01 -2.293086647987365723e-01 -6.935589015483856201e-02 1.216813772916793823e-01 2.024504691362380981e-01 -1.826391071081161499e-01 -5.815427005290985107e-02 9.995633363723754883e-02 2.388055026531219482e-01 3.133678436279296875e-01 -3.240200877189636230e-01 -1.646060943603515625e-01 1.089125797152519226e-01 -7.678772509098052979e-02 -6.758959591388702393e-02 2.194974012672901154e-02 2.252053767442703247e-01 1.311903260648250580e-02 -2.021857500076293945e-01 -1.674672216176986694e-01 -2.573665082454681396e-01 -6.618289649486541748e-02 7.921896874904632568e-02
-4.700114950537681580e-02 5.762591958045959473e-02 2.834805846214294434e-01 -3.873714208602905273e-01 -6.951604783535003662e-02 -1.158516630530357361e-01 -8.846541494131088257e-02 -2.134607285261154175e-01 -1.943101920187473297e-02 1.141799688339233398e-01 -5.392939224839210510e-02 -1.802611052989959717e-01 -2.463450282812118530e-02 2.250962257385253906e-01 1.534795910120010376e-01 -5.678666755557060242e-02 1.946755796670913696e-01 -5.554625019431114197e-02 3.344716131687164307e-01 1.680856198072433472e-01 -2.060498446226119995e-01 2.707738876342773438e-01 8.208288997411727905e-02 -3.556419312953948975e-01 -1.427687108516693115e-01 1.813665032386779785e-01 6.097327917814254761e-02 -1.110126152634620667e-01 -1.786762028932571411e-01 -1.477442830801010132e-01 -5.688016116619110107e-02 9.552345424890518188e-02
-2.009109854698181152e-01 -2.419335581362247467e-02 -1.818721294403076172e-01 -2.095900923013687134e-01 -5.854022502899169922e-02 -3.804369866847991943e-01 -1.585329622030258179e-01 6.813808809965848923e-03 -1.875657439231872559e-01 -1.854410320520401001e-01 -3.285538554191589355e-01 -1.489594280719757080e-01 5.622956901788711548e-02 2.141803354024887085e-01 9.322513639926910400e-02 -1.780980452895164490e-02 -2.618440054357051849e-02 9.224130958318710327e-02 -1.640413701534271240e-01 -2.219271101057529449e-02 -3.487822413444519043e-01 -2.494845688343048096e-01 3.160366415977478027e-02 3.372902423143386841e-02 1.075137779116630554e-01 1.027448028326034546e-01 1.233614534139633179e-01 2.150467038154602051e-01 -2.362391501665115356e-01 -2.389154136180877686e-01 -9.470584988594055176e-02 -1.513105630874633789e-01
2.449801117181777954e-01 -4.572277516126632690e-02 1.489772349596023560e-01 -5.767415836453437805e-02 -8.457199484109878540e-02 -7.302037626504898071e-02 -6.052195676602423191e-04 -1.936764568090438843e-01 -9.202226251363754272e-02 9.870417416095733643e-02 -2.872967422008514404e-01 -1.922328621149063110e-01 1.758193224668502808e-01 9.854024648666381836e-02 -1.892483532428741455e-01 -1.567812263965606689e-01 -2.210991643369197845e-02 1.042787805199623108e-01 -6.351761054247617722e-03 -1.863030493259429932e-01 -3.920274674892425537e-01 2.310229837894439697e-01 2.027145475149154663e-01 -2.011186257004737854e-02 -3.097965614870190620e-03 -6.080620363354682922e-02 4.029766619205474854e-01 -1.954195350408554077e-01 1.252248734235763550e-01 -2.231890708208084106e-01 1.910234689712524414e-01 -1.507296264171600342e-01
2.017229795455932617e-01 -8.813360333442687988e-02 1.761488318443298340e-01 1.543365232646465302e-02 -1.062309741973876953e-01 -2.058755010366439819e-01 -9.274446964263916016e-02 -1.037769913673400879e-01 -5.716808512806892395e-02 8.650832623243331909e-02 -1.962844580411911011e-01 7.337094098329544067e-02 -1.388669610023498535e-01 3.242049813270568848e-01 6.750220060348510742e-02 2.223730832338333130e-02 -5.449618771672248840e-02 2.635348215699195862e-02 6.905156373977661133e-02 -4.781428873538970947e-01 -3.302831649780273438e-01 1.638094931840896606e-01 -1.527314633131027222e-01 3.150133043527603149e-02 7.847113907337188721e-02 1.009933743625879288e-02 -2.115881536155939102e-03 2.186057716608047485e-02 1.163735762238502502e-01 -3.444180786609649658e-01 -1.306850314140319824e-01 -3.314299881458282471e-01
-5.582940205931663513e-02 -8.137983083724975586e-02 -1.434167176485061646e-01 -1.642436087131500244e-01 -3.228847682476043701e-01 -6.546324491500854492e-02 -9.169414639472961426e-02 3.822452947497367859e-02 -1.259306967258453369e-01 4.954068958759307861e-01 -2.577141523361206055e-01 -2.280471622943878174e-01 1.456017494201660156e-01 4.131694734096527100e-01 -7.524545770138502121e-03 -7.576599717140197754e-03 1.107240170240402222e-01 2.512641809880733490e-02 -1.687208116054534912e-01 -2.073083668947219849e-01 -1.349028348922729492e-01 6.014508754014968872e-02 -8.155999332666397095e-02 1.032610386610031128e-01 4.447309672832489014e-02 -2.794053405523300171e-02 1.208950057625770569e-01 3.627628460526466370e-02 1.331825256347656250e-01 2.223466634750366211e-01 9.597206488251686096e-03 2.077312767505645752e-01
2.950398717075586319e-03 -3.379430174827575684e-01 3.832996264100074768e-02 -3.865801393985748291e-01 5.052681639790534973e-02 2.137334346771240234e-01 -7.764098793268203735e-02 -1.499310433864593506e-01 -7.906102389097213745e-02 6.561260670423507690e-02 -1.058698296546936035e-01 -2.464802116155624390e-01 9.784092009067535400e-02 1.942078918218612671e-01 -2.128607966005802155e-02 -1.441108435392379761e-01 3.372181653976440430e-01 3.681631684303283691e-01 -8.154281228780746460e-02 -1.959010511636734009e-01 -2.753897011280059814e-01 -4.541212692856788635e-02 -4.800608754158020020e-02 -1.166967004537582397e-01 -1.061508581042289734e-01 1.436143219470977783e-01 1.708132959902286530e-02 1.133758127689361572e-01 -9.220495820045471191e-02 -2.673391439020633698e-02 -2.193104475736618042e-01 1.289922595024108887e-01
-1.153279542922973633e-01 -1.876094788312911987e-01 -8.621288090944290161e-02 -2.840470075607299805e-01 -1.273369491100311279e-01 -1.670849025249481201e-01 -1.661023497581481934e-01 -8.860886842012405396e-02 -1.067292317748069763e-02 8.962498605251312256e-02 -2.631826400756835938e-01 -2.365006357431411743e-01 -4.949337244033813477e-02 1.417666524648666382e-01 2.748284339904785156e-01 -3.089627623558044434e-01 1.470318287611007690e-01 1.121273413300514221e-01 -2.245835512876510620e-01 2.000635117292404175e-02 4.145813360810279846e-02 6.179095432162284851e-02 -2.341481000185012817e-01 -1.974121183156967163e-01 1.157311201095581055e-01 1.648536920547485352e-01 2.465685456991195679e-02 -1.196652767248451710e-03 1.406051218509674072e-02 -2.745150029659271240e-01 -2.931641340255737305e-01 2.643654346466064453e-01
9.347357600927352905e-02 1.141856089234352112e-01 7.731917500495910645e-02 -2.947645485401153564e-01 -1.029309108853340149e-01 -6.537439674139022827e-02 -1.453389376401901245e-01 -4.516264796257019043e-01 -4.254775866866111755e-02 5.970268324017524719e-02 -1.320606619119644165e-01 4.657307267189025879e-02 1.101898029446601868e-02 2.922164499759674072e-01 5.457399785518646240e-02 1.075702011585235596e-01 1.513344943523406982e-01 -9.019523113965988159e-02 2.874863520264625549e-02 -2.690515248104929924e-03 -4.756835699081420898e-01 6.567493081092834473e-02 2.078343331813812256e-01 1.461992859840393066e-01 -2.786754444241523743e-02 2.987472116947174072e-01 -7.023241370916366577e-02 2.602426707744598389e-01 1.601147353649139404e-01 -2.413728088140487671e-02 -5.585160478949546814e-02 3.610591962933540344e-02
3.301441669464111328e-01 -2.977851331233978271e-01 5.553261190652847290e-02 9.592415392398834229e-02 -2.208309471607208252e-01 -5.242374166846275330e-02 -1.992652863264083862e-01 1.051714420318603516e-01 -7.444605976343154907e-02 1.669145077466964722e-01 -5.907484889030456543e-02 -2.113765627145767212e-01 3.576226532459259033e-01 2.037416547536849976e-01 -6.493256986141204834e-02 -2.732470259070396423e-02 3.703298866748809814e-01 1.830664724111557007e-01 3.943285346031188965e-02 3.525289148092269897e-02 -3.403219878673553467e-01 -5.425002425909042358e-02 -2.271986454725265503e-01 7.171495258808135986e-02 2.032734686508774757e-03 1.766907423734664917e-01 1.113928630948066711e-01 -1.521937102079391479e-01 -5.965821817517280579e-02 6.387665867805480957e-02 4.331889003515243530e-02 8.081433922052383423e-02
1.677242964506149292e-01 -2.268477976322174072e-01 1.642137914896011353e-01 -2.921517789363861084e-01 -5.801359191536903381e-02 9.611073881387710571e-02 -2.648485638201236725e-02 -2.377357184886932373e-01 -6.637772917747497559e-02 7.059048395603895187e-03 -1.433248519897460938e-01 2.125943452119827271e-01 5.032849684357643127e-02 2.290731966495513916e-01 2.974408566951751709e-01 1.377864927053451538e-01 2.731660902500152588e-01 2.018500119447708130e-01 1.592601090669631958e-01 -4.265227541327476501e-02 -2.535566091537475586e-01 -6.631764769554138184e-02 -3.138228356838226318e-01 -3.622407466173171997e-02 1.399792432785034180e-01 1.344241946935653687e-01 2.599728479981422424e-02 3.465611934661865234e-01 1.603048481047153473e-02 -1.762821227312088013e-01 6.171721592545509338e-02 -3.148506209254264832e-02
1.169115230441093445e-01 -3.212737664580345154e-02 1.846678406000137329e-01 -4.559389948844909668e-01 -9.502659738063812256e-02 6.890377402305603027e-02 -5.591643974184989929e-02 -1.288155317306518555e-01 1.112163737416267395e-01 8.596619963645935059e-02 -3.828333318233489990e-01 -1.047470197081565857e-01 -5.201094225049018860e-02 1.541839689016342163e-01 -2.038766145706176758e-01 1.127660870552062988e-01 2.801069021224975586e-01 8.765994757413864136e-02 2.093823701143264771e-01 -6.937013566493988037e-02 -3.624641895294189453e-01 -1.247537061572074890e-01 -9.219659864902496338e-02 -2.075904048979282379e-02 -7.506779581308364868e-02 1.401391923427581787e-01 5.348602682352066040e-02 2.358078062534332275e-01 1.265344861894845963e-02 2.764188051223754883e-01 7.108290679752826691e-03 2.713494747877120972e-02
2.355911880731582642e-01 9.342930465936660767e-02 1.398009508848190308e-01 -1.818398833274841309e-01 -3.367958068847656250e-01 1.776372790336608887e-01 -2.410422116518020630e-01 5.730878934264183044e-02 -2.121529728174209595e-01 -1.084927618503570557e-01 -2.316265851259231567e-01 -5.854697525501251221e-02 -6.946133077144622803e-02 2.105288952589035034e-01 -6.729739159345626831e-02 -9.260509163141250610e-02 -1.287143975496292114e-01 4.041158854961395264e-01 1.876546740531921387e-01 -6.567113846540451050e-02 -3.044894151389598846e-02 -6.489713490009307861e-02 3.790674358606338501e-02 -2.122224718332290649e-01 5.072247982025146484e-02 1.792267709970474243e-01 3.401946723461151123e-01 5.571039021015167236e-02 -3.887611627578735352e-02 -2.269803434610366821e-01 5.995198339223861694e-02 -1.396450847387313843e-01
7.211682945489883423e-02 2.751965261995792389e-02 -2.623741030693054199e-01 -1.647383123636245728e-01 -3.824694454669952393e-01 2.501641400158405304e-02 -1.284886747598648071e-01 -1.770278662443161011e-01 -1.438479572534561157e-01 2.396874576807022095e-01 -2.444034814834594727e-01 -1.041688695549964905e-01 3.386912345886230469e-01 1.854654252529144287e-01 1.312106940895318985e-02 -4.378629103302955627e-02 3.501320481300354004e-01 -6.270001083612442017e-02 -2.863417752087116241e-02 -3.136123120784759521e-01 -1.939733140170574188e-02 -1.148584485054016113e-01 -1.175576671957969666e-01 4.002311080694198608e-02 1.694279760122299194e-01 2.411346882581710815e-02 2.130372077226638794e-01 -1.197948679327964783e-01 -1.168892905116081238e-01 9.208592027425765991e-02 2.229444682598114014e-02 1.924350708723068237e-01
1.100821718573570251e-01 -2.748285531997680664e-01 -2.285611927509307861e-01 -2.823052108287811279e-01 -2.742610871791839600e-01 1.730782911181449890e-02 7.018242776393890381e-02 -5.671513453125953674e-02 -3.278142586350440979e-02 1.382277756929397583e-01 1.330178081989288330e-01 5.002235248684883118e-02 1.448492258787155151e-01 1.399813592433929443e-01 1.223233863711357117e-01 -1.779807209968566895e-01 -2.181854546070098877e-01 3.280340433120727539e-01 5.221546813845634460e-02 2.971403859555721283e-02 -4.451411664485931396e-01 -7.290012389421463013e-02 -9.421005845069885254e-02 -2.076061815023422241e-02 -4.733609780669212341e-02 4.468577355146408081e-02 2.446882426738739014e-01 -4.380347207188606262e-02 -2.678041458129882812e-01 -1.134679913520812988e-01 1.877651661634445190e-01 -1.081184446811676025e-01
1.572129875421524048e-02 -1.499798297882080078e-01 -4.463522508740425110e-02 -2.127035111188888550e-01 -2.695739567279815674e-01 -4.533844590187072754e-01 1.195666659623384476e-02 -2.719323933124542236e-01 -6.103169173002243042e-02 1.499648671597242355e-02 -3.983176946640014648e-01 -5.236481130123138428e-02 6.702838838100433350e-02 2.402196675539016724e-01 -5.177008360624313354e-02 3.108819946646690369e-02 -1.389096677303314209e-01 7.005635648965835571e-02 8.519792556762695312e-02 -1.921230703592300415e-01 3.082123398780822754e-02 1.969586312770843506e-01 2.237271964550018311e-01 4.921292886137962341e-02 -1.245833653956651688e-02 1.255503892898559570e-01 -5.307012051343917847e-02 -2.985250949859619141e-02 -1.977060586214065552e-01 -2.293230444192886353e-01 2.698194086551666260e-01 4.260319098830223083e-02
2.875504493713378906e-01 -8.994687348604202271e-02 -1.720910221338272095e-01 -3.139516711235046387e-01 -1.575143774971365929e-03 8.687127381563186646e-02 2.637829631567001343e-02 -3.489365801215171814e-02 1.219103112816810608e-02 7.725359499454498291e-02 -3.493281602859497070e-01 -2.303905487060546875e-01 2.383012175559997559e-01 4.175144433975219727e-01 4.667275771498680115e-02 -4.949107766151428223e-02 1.852849870920181274e-01 1.404236108064651489e-01 -1.893661469221115112e-01 -2.026407420635223389e-01 -1.361478120088577271e-01 1.186830550432205200e-01 -8.637613803148269653e-02 4.842264577746391296e-02 -1.490403413772583008e-01 -2.063032090663909912e-01 3.211144357919692993e-02 -2.810985147953033447e-01 -1.255697906017303467e-01 8.852796256542205811e-02 -9.585913270711898804e-02 -6.004639342427253723e-02
1.942542493343353271e-01 2.755017019808292389e-02 2.565532326698303223e-01 -1.793882399797439575e-01 -1.868935674428939819e-01 5.685681477189064026e-02 1.256121248006820679e-01 -9.266730397939682007e-02 6.070286780595779419e-02 1.942658610641956329e-02 -3.350537642836570740e-02 -1.788559556007385254e-01 2.609995603561401367e-01 4.459514319896697998e-01 -3.099558874964714050e-02 1.647778600454330444e-01 3.642224147915840149e-02 2.816841304302215576e-01 8.237633854150772095e-02 2.033252641558647156e-02 -2.856750190258026123e-01 -6.909492611885070801e-02 -1.815066039562225342e-01 -6.461034715175628662e-02 -1.030023247003555298e-01 2.853725850582122803e-01 3.109880350530147552e-02 5.906542390584945679e-02 4.117681086063385010e-02 1.846106797456741333e-01 -1.058803051710128784e-01 3.373922407627105713e-01
4.088652506470680237e-02 -3.782356157898902893e-03 1.763844788074493408e-01 -1.437192857265472412e-01 9.141684859059751034e-04 -1.820811927318572998e-01 -1.360110193490982056e-01 -4.352840185165405273e-01 -1.693339496850967407e-01 2.402113378047943115e-01 -3.128259778022766113e-01 2.298005297780036926e-02 2.510000467300415039e-01 2.740830481052398682e-01 -2.056461125612258911e-01 -9.285134822130203247e-02 5.556286498904228210e-02 -1.381028210744261742e-03 1.921441107988357544e-01 6.614596396684646606e-02 -1.966025829315185547e-01 4.952684789896011353e-02 -1.174332946538925171e-01 -1.431552767753601074e-01 -5.145526304841041565e-02 -1.007486879825592041e-01 -7.061831653118133545e-02 -1.346317827701568604e-01 -2.074269503355026245e-01 -2.921946048736572266e-01 1.449476480484008789e-01 1.628694087266921997e-01
-2.269057929515838623e-01 -4.267184808850288391e-02 -8.021029084920883179e-02 -2.830328941345214844e-01 -1.477932278066873550e-02 -3.088926374912261963e-01 -2.883888185024261475e-01 -1.528132706880569458e-01 4.335527494549751282e-02 -1.015407592058181763e-01 -1.469585448503494263e-01 -1.685933619737625122e-01 5.184775218367576599e-03 2.442527562379837036e-01 7.453034818172454834e-02 -1.898453086614608765e-01 9.697896987199783325e-02 1.930022537708282471e-01 -1.035907492041587830e-01 -3.323969244956970215e-01 -1.353721022605895996e-01 -1.634023636579513550e-01 -1.950236856937408447e-01 -3.132512569427490234e-01 -8.556601591408252716e-03 -1.803515851497650146e-02 4.748840257525444031e-02 1.016400232911109924e-01 -2.765417397022247314e-01 -1.140086166560649872e-02 -2.330029010772705078e-01 -3.956524282693862915e-02
5.628834664821624756e-02 -2.742058038711547852e-01 -2.372172623872756958e-01 -3.459749519824981689e-01 -3.296665251255035400e-01 -6.508522480726242065e-02 -3.608865141868591309e-01 -1.397848874330520630e-01 2.664910629391670227e-03 9.041447937488555908e-02 -3.402006253600120544e-02 7.856682687997817993e-02 -3.301627468317747116e-03 1.684527695178985596e-01 3.376900404691696167e-02 -1.939591951668262482e-02 -3.565531969070434570e-01 2.542325854301452637e-01 -1.314180716872215271e-02 6.556041538715362549e-02 -2.229489833116531372e-01 1.535167396068572998e-01 1.346741616725921631e-01 -6.702118366956710815e-02 4.842722415924072266e-02 2.806134223937988281e-01 1.158227398991584778e-01 -4.334890842437744141e-02 -7.966634631156921387e-02 -1.605126708745956421e-01 1.298101544380187988e-01 -8.878418244421482086e-03
1.773830354213714600e-01 2.479837834835052490e-02 -5.233361851423978806e-03 7.415859401226043701e-02 -3.386564552783966064e-01 -1.137688755989074707e-01 -2.703168243169784546e-02 -1.291471719741821289e-01 1.731628626585006714e-01 2.106351405382156372e-01 6.099521368741989136e-02 8.501046337187290192e-03 2.684255838394165039e-01 2.982900142669677734e-01 1.642164885997772217e-01 3.704268857836723328e-02 1.822602301836013794e-01 4.673803225159645081e-02 1.426576916128396988e-02 1.413793712854385376e-01 -4.629200696945190430e-01 -6.802714616060256958e-02 -5.372027680277824402e-02 -2.399787902832031250e-01 1.856652460992336273e-02 -6.275960803031921387e-02 3.175518512725830078e-01 1.619525253772735596e-01 -8.967860788106918335e-02 -2.587018013000488281e-01 9.229978173971176147e-02 2.426964929327368736e-03
4.225086048245429993e-02 1.011580079793930054e-01 1.920500844717025757e-01 -3.602797389030456543e-01 -9.595502912998199463e-02 -4.554491117596626282e-02 -2.867595553398132324e-01 1.157526597380638123e-01 2.090794593095779419e-01 -1.889928989112377167e-02 -2.712661623954772949e-01 -7.315461337566375732e-02 1.591080576181411743e-01 1.021284312009811401e-01 1.722787022590637207e-01 -7.633055746555328369e-02 -3.432913124561309814e-02 3.663537502288818359e-01 -4.650317505002021790e-02 -1.444363594055175781e-01 -3.019010424613952637e-01 -2.059224992990493774e-02 4.208749625831842422e-03 1.319004297256469727e-01 1.982652023434638977e-02 -3.295711427927017212e-02 1.050080358982086182e-01 7.766073197126388550e-02 -1.515051275491714478e-01 -8.309720456600189209e-02 -3.518905937671661377e-01 2.837264537811279297e-01
1.073391661047935486e-01 -3.319548070430755615e-01 3.183494135737419128e-02 -3.498097658157348633e-01 1.356451660394668579e-01 2.139048278331756592e-01 -1.178200095891952515e-01 -1.248229667544364929e-01 -5.958327651023864746e-02 -4.597020801156759262e-03 -2.868165262043476105e-02 2.610289156436920166e-01 4.725465551018714905e-03 2.952887415885925293e-01 7.811678200960159302e-02 1.045319810509681702e-01 1.531125158071517944e-01 3.576661944389343262e-01 2.500631511211395264e-01 -9.799141436815261841e-02 -1.742280125617980957e-01 -3.033899469301104546e-03 -8.129314333200454712e-02 -1.722965016961097717e-02 -2.201959639787673950e-01 1.535457670688629150e-01 1.899162530899047852e-01 2.876271903514862061e-01 6.685873121023178101e-02 -1.291954517364501953e-01 2.220617793500423431e-02 1.059377416968345642e-01
-4.781580343842506409e-02 -1.257780939340591431e-01 -1.707168370485305786e-01 -3.337600529193878174e-01 -8.937123417854309082e-02 5.021874234080314636e-02 -4.020325466990470886e-02 -7.244006544351577759e-02 -1.623263955116271973e-01 7.168191671371459961e-02 -1.775720268487930298e-01 -2.412648350000381470e-01 1.970769315958023071e-01 1.247449517250061035e-01 -2.689543068408966064e-01 -4.500838369131088257e-02 1.706446558237075806e-01 2.382343560457229614e-01 1.922881454229354858e-01 -9.344378113746643066e-02 -4.294625520706176758e-01 6.407390534877777100e-02 -1.971141993999481201e-01 1.309991925954818726e-01 -2.167609632015228271e-01 1.447275429964065552e-01 5.032625049352645874e-02 1.652136445045471191e-01 1.389512717723846436e-01 -6.281558424234390259e-02 -2.767827212810516357e-01 1.508946437388658524e-02
1.931744515895843506e-01 -2.560037747025489807e-02 5.901004653424024582e-03 -2.928031980991363525e-01 -8.116905391216278076e-02 -1.636067777872085571e-01 -2.309301048517227173e-01 -1.170456707477569580e-01 -6.619928032159805298e-02 7.486061751842498779e-02 -4.073824584484100342e-01 -5.309802293777465820e-02 -4.253020137548446655e-02 2.122013866901397705e-01 -1.048594564199447632e-01 -2.454271726310253143e-02 6.440814584493637085e-02 -1.473707109689712524e-01 1.601898968219757080e-01 -1.434364914894104004e-01 -1.839710213243961334e-02 -1.710348129272460938e-01 -1.416442915797233582e-02 -2.596709132194519043e-01 -2.147599011659622192e-01 5.792204663157463074e-02 3.550247848033905029e-02 2.508781850337982178e-01 -1.396359410136938095e-02 -3.959637284278869629e-01 3.141138553619384766e-01 4.894922953099012375e-03
2.053432017564773560e-01 4.420755058526992798e-02 7.561839371919631958e-02 -1.204252988100051880e-01 -1.829352825880050659e-01 -2.953488826751708984e-01 -1.170804128050804138e-01 -3.253706991672515869e-01 -2.169407308101654053e-01 -8.532593399286270142e-02 -4.188341498374938965e-01 1.716439425945281982e-02 1.649089902639389038e-01 7.008026540279388428e-02 -3.450648114085197449e-02 -1.522615551948547363e-03 1.428607851266860962e-01 1.627878248691558838e-01 8.707875758409500122e-02 -4.933561664074659348e-03 -2.362507432699203491e-01 1.040405631065368652e-01 -7.264515757560729980e-02 -1.099838614463806152e-01 -2.919188141822814941e-02 -1.632406115531921387e-01 -8.049758523702621460e-02 -3.481747210025787354e-02 -6.349482387304306030e-02 -4.685711860656738281e-01 1.814604252576828003e-01 4.231421649456024170e-02
-7.355143874883651733e-02 -4.844259005039930344e-03 1.176395118236541748e-01 -5.122306346893310547e-01 -1.070179417729377747e-01 -1.487578451633453369e-01 7.556500285863876343e-02 -3.548897802829742432e-02 1.473786383867263794e-01 -8.279931731522083282e-03 -3.064905703067779541e-01 -1.005843207240104675e-01 2.290560454130172729e-01 2.885723859071731567e-02 2.389544993638992310e-01 5.761481449007987976e-02 6.420276314020156860e-02 8.861212432384490967e-02 1.062590256333351135e-01 -1.846003979444503784e-01 -2.392680495977401733e-01 -2.617272734642028809e-01 -2.468490004539489746e-01 1.624678671360015869e-01 -1.131990775465965271e-01 2.700798213481903076e-01 1.220271810889244080e-01 5.511875497177243233e-04 -5.675382912158966064e-02 -4.267002269625663757e-02 6.927637010812759399e-02 2.394233644008636475e-01
-2.903839386999607086e-02 -1.569014936685562134e-01 -5.545246973633766174e-02 -2.039309889078140259e-01 1.673538982868194580e-01 2.353457510471343994e-01 -3.309301435947418213e-01 -1.497903913259506226e-01 5.589844286441802979e-02 -7.211637496948242188e-02 3.464801982045173645e-02 -1.384676396846771240e-01 -2.064666338264942169e-02 3.933027982711791992e-01 -4.336527362465858459e-02 2.141907066106796265e-02 1.838069558143615723e-01 3.763548433780670166e-01 -5.838610231876373291e-02 -3.048050701618194580e-01 -2.609212398529052734e-01 -1.572460085153579712e-01 -1.899944841861724854e-01 3.873887658119201660e-02 -1.298523694276809692e-01 1.795204579830169678e-01 1.286708861589431763e-01 1.136906817555427551e-01 -9.453324228525161743e-02 -1.044541820883750916e-01 -1.667368561029434204e-01 -3.149283118546009064e-03
1.098153367638587952e-01 -2.828273475170135498e-01 -1.097385436296463013e-01 -4.633725155144929886e-03 -1.508102118968963623e-01 -2.798884510993957520e-01 -5.406988412141799927e-02 -2.212765859439969063e-03 -1.888629198074340820e-01 1.251398324966430664e-01 -2.223320454359054565e-01 1.237441152334213257e-01 -5.869987234473228455e-02 3.238424956798553467e-01 7.303448766469955444e-02 -3.608715161681175232e-02 -9.040332585573196411e-02 3.117676377296447754e-01 3.517469465732574463e-01 -5.958300083875656128e-02 -2.686263024806976318e-01 -1.224514618515968323e-01 2.609624564647674561e-01 -2.043113112449645996e-01 1.041348651051521301e-01 6.968346238136291504e-02 2.100492566823959351e-01 1.030999273061752319e-01 1.370187662541866302e-02 -1.874772273004055023e-02 4.504124820232391357e-02 -2.412081807851791382e-01
-4.632817581295967102e-02 -4.353564605116844177e-02 -4.853055998682975769e-02 -4.872744083404541016e-01 -5.421105772256851196e-02 -1.041323542594909668e-01 1.475709825754165649e-01 -2.032867372035980225e-01 1.203981861472129822e-01 -4.782791808247566223e-02 -6.857435218989849091e-03 3.546388745307922363e-01 1.164838075637817383e-01 3.626115918159484863e-01 1.859645992517471313e-01 2.380093932151794434e-01 1.563091725111007690e-01 1.575632840394973755e-01 6.317453086376190186e-02 -1.694955229759216309e-01 -1.307403147220611572e-01 -5.252371355891227722e-02 8.100237697362899780e-02 -1.744995862245559692e-01 1.900634467601776123e-01 1.068213433027267456e-01 4.708027467131614685e-03 9.523352980613708496e-02 -2.528562843799591064e-01 -1.679131877608597279e-03 -1.438361853361129761e-01 -1.424776315689086914e-01
3.965435028076171875e-01 -7.358386367559432983e-02 1.471068561077117920e-01 8.688745583640411496e-05 -1.051714941859245300e-01 -2.686357200145721436e-01 -2.883827686309814453e-01 -1.493940800428390503e-01 -1.366888880729675293e-01 -8.241706527769565582e-03 -2.857676446437835693e-01 2.458591759204864502e-02 -8.365258574485778809e-02 5.058996379375457764e-02 -3.762504458427429199e-02 -2.996911294758319855e-02 1.975269615650177002e-01 4.000062942504882812e-01 1.586437821388244629e-01 -2.177052050828933716e-01 -2.287417948246002197e-01 9.007596224546432495e-02 1.115570124238729477e-02 -7.310380786657333374e-02 1.214737594127655029e-01 3.056884109973907471e-01 2.768302708864212036e-02 -3.911016508936882019e-02 -1.443039327859878540e-01 -9.493167698383331299e-02 -1.751468330621719360e-01 7.482547312974929810e-02
2.106344997882843018e-01 -2.098915427923202515e-01 -5.600052699446678162e-02 -1.280654966831207275e-01 -4.177400469779968262e-01 -9.830591827630996704e-02 4.165615141391754150e-02 1.409946680068969727e-01 -1.344360858201980591e-01 -1.476668845862150192e-02 -2.952881455421447754e-01 -1.806232929229736328e-01 -4.590904340147972107e-02 2.529791593551635742e-01 3.769906982779502869e-02 -2.571164369583129883e-01 1.898528039455413818e-01 2.594160437583923340e-01 -1.413131505250930786e-01 -2.732500433921813965e-01 -2.292459458112716675e-01 -8.426846563816070557e-02 1.999369449913501740e-02 -1.182630658149719238e-01 -2.363190650939941406e-01 -2.249354869127273560e-02 -5.478046834468841553e-02 1.674808561801910400e-01 8.403684943914413452e-02 1.582963764667510986e-01 1.513076722621917725e-01 -8.677708916366100311e-03
-8.593428879976272583e-02 -8.819493651390075684e-02 2.126431837677955627e-02 -2.017280906438827515e-01 1.383050233125686646e-01 -2.290797829627990723e-01 1.371124293655157089e-02 -6.585687398910522461e-03 1.624130606651306152e-01 -6.950098276138305664e-02 -2.870463728904724121e-01 5.990470200777053833e-02 1.599474698305130005e-01 1.704609543085098267e-01 9.984669089317321777e-02 4.516981542110443115e-02 2.885338664054870605e-01 1.530637219548225403e-02 1.142739653587341309e-01 -2.356390357017517090e-01 -1.225357279181480408e-01 3.802259452641010284e-03 -3.444363549351692200e-02 -7.366961985826492310e-02 -2.387507855892181396e-01 3.986815810203552246e-01 3.562783300876617432e-01 2.213472574949264526e-01 -2.251542173326015472e-02 -1.152017936110496521e-01 1.724928170442581177e-01 2.808694839477539062e-01
3.622136712074279785e-01 -6.277211010456085205e-02 1.754675209522247314e-01 -3.468228876590728760e-01 -2.068602740764617920e-01 -4.134894348680973053e-03 4.717679694294929504e-02 -6.283849477767944336e-02 -9.182488918304443359e-02 -1.173552796244621277e-01 3.185815364122390747e-02 1.169784218072891235e-01 -6.600785255432128906e-02 5.137733221054077148e-01 1.770323365926742554e-01 -1.766709387302398682e-01 -5.479691550135612488e-02 4.286998137831687927e-02 1.178871467709541321e-01 -1.039696633815765381e-01 -4.324584454298019409e-02 -2.150895632803440094e-02 -1.921141147613525391e-01 -2.818104624748229980e-01 -2.135413438081741333e-01 -8.821241557598114014e-02 4.659510776400566101e-02 4.466446489095687866e-02 1.313768774271011353e-01 1.091459672898054123e-02 -1.316243410110473633e-01 2.378458678722381592e-01
-1.442813873291015625e-02 -2.308009006083011627e-02 1.159746013581752777e-02 -4.478076696395874023e-01 3.004568442702293396e-02 -8.730322867631912231e-02 -6.859623640775680542e-02 5.793593451380729675e-02 2.199592590332031250e-01 -5.349447205662727356e-02 -3.177958428859710693e-01 1.769112795591354370e-02 2.410595864057540894e-01 1.088372096419334412e-01 2.069087326526641846e-01 1.424102932214736938e-01 1.532845348119735718e-01 1.246938854455947876e-01 3.046751394867897034e-02 -1.906437575817108154e-01 -2.253646999597549438e-01 -1.269486099481582642e-01 -2.917180657386779785e-01 1.635691076517105103e-01 -5.159756168723106384e-03 1.310824453830718994e-01 2.650357484817504883e-01 7.703229784965515137e-02 2.246266696602106094e-03 -2.042868584394454956e-01 1.881332322955131531e-02 3.253483772277832031e-01
1.368199884891510010e-01 4.024705663323402405e-02 2.999616786837577820e-03 -2.374986261129379272e-01 -7.829090207815170288e-02 -4.875764995813369751e-02 -2.359076142311096191e-01 -9.791845083236694336e-02 -6.104984879493713379e-02 -6.227630749344825745e-02 -3.295858800411224365e-01 -3.152379095554351807e-01 2.995082139968872070e-01 3.910701274871826172e-01 -2.648911178112030029e-01 -1.305475831031799316e-01 2.020287960767745972e-01 -8.209890127182006836e-02 -2.565771341323852539e-01 -1.697178930044174194e-01 -2.411030381917953491e-01 4.931759089231491089e-02 -2.212653756141662598e-01 8.037832379341125488e-02 -1.249933913350105286e-01 8.527617156505584717e-02 -4.494187980890274048e-02 1.926835812628269196e-02 -3.182074427604675293e-02 -6.317420303821563721e-02 -1.127061024308204651e-01 -5.361035838723182678e-02
3.254114184528589249e-03 -2.606256008148193359e-01 1.518254727125167847e-01 -3.802759945392608643e-01 1.455943286418914795e-02 -1.747399270534515381e-01 -1.347468495368957520e-01 -2.334122955799102783e-01 -4.569987952709197998e-02 1.063061952590942383e-01 -2.491025999188423157e-02 -1.340276896953582764e-01 2.502260506153106689e-01 2.301392108201980591e-01 -3.376901894807815552e-02 8.672965317964553833e-02 2.776187658309936523e-01 3.089014589786529541e-01 -5.487038567662239075e-02 -1.553127020597457886e-01 -2.634629607200622559e-01 -6.063618883490562439e-02 -3.005838990211486816e-01 -1.208962649106979370e-01 -1.143449172377586365e-02 5.815659090876579285e-02 1.092870980501174927e-01 1.123774796724319458e-01 -3.452127054333686829e-02 2.432384192943572998e-01 -1.738630384206771851e-01 9.194821119308471680e-02
1.518078148365020752e-01 -5.103041604161262512e-02 7.413157820701599121e-02 -5.759933963418006897e-02 -3.490942716598510742e-02 1.396795362234115601e-01 -5.042951181530952454e-02 2.848032861948013306e-02 -1.830974780023097992e-02 1.897167563438415527e-01 -1.839002221822738647e-01 -2.158088684082031250e-01 1.979655958712100983e-02 2.945232391357421875e-01 2.055303901433944702e-01 2.535435855388641357e-01 -1.083023548126220703e-01 1.874475926160812378e-01 8.752835541963577271e-02 -3.218707740306854248e-01 -1.363294273614883423e-01 5.689696595072746277e-02 -9.813313186168670654e-02 -2.337413132190704346e-01 6.973709911108016968e-02 2.401339113712310791e-01 2.308124601840972900e-01 1.960768401622772217e-01 1.334904730319976807e-01 -1.744220405817031860e-01 4.292031228542327881e-01 -1.216724887490272522e-02
3.572977483272552490e-01 5.278930068016052246e-02 -9.614307433366775513e-02 -2.058564871549606323e-01 -2.180299758911132812e-01 -1.444371789693832397e-01 -9.981782734394073486e-02 -2.759794592857360840e-01 1.707440763711929321e-01 -4.212445020675659180e-02 -2.530737817287445068e-01 2.079602628946304321e-01 1.242625564336776733e-01 2.976693511009216309e-01 -1.973035335540771484e-01 -1.675269305706024170e-01 -2.451296597719192505e-01 1.188465133309364319e-01 2.457955665886402130e-02 -1.446127444505691528e-01 -2.914974689483642578e-01 -2.295769937336444855e-02 1.268181204795837402e-01 1.296170055866241455e-02 2.666722834110260010e-01 1.243691965937614441e-01 1.323797702789306641e-01 1.420694142580032349e-01 -4.949569702148437500e-02 -4.684999585151672363e-02 -1.660388708114624023e-01 1.255438011139631271e-02
5.533922910690307617e-01 -1.392617225646972656e-01 8.195992559194564819e-02 -3.533834815025329590e-01 -7.748780190013349056e-04 -2.107603549957275391e-01 -2.383507043123245239e-01 -5.150777474045753479e-02 -4.865648597478866577e-02 1.498691290616989136e-01 -1.493259072303771973e-01 1.145830824971199036e-01 1.145334094762802124e-01 1.517012864351272583e-01 3.757834434509277344e-02 -1.136157661676406860e-02 1.307542622089385986e-01 7.749891281127929688e-02 1.830707341432571411e-01 1.103477403521537781e-01 -1.665754616260528564e-01 1.078441366553306580e-01 -1.568426005542278290e-02 -3.685808181762695312e-02 1.085268706083297729e-01 3.234972357749938965e-01 -1.174394711852073669e-01 -7.716009765863418579e-02 -1.820566058158874512e-01 -1.044371649622917175e-01 -2.257195115089416504e-01 1.115424907766282558e-03
1.674854606389999390e-01 -6.581606715917587280e-02 1.399296075105667114e-01 -8.859142661094665527e-02 -3.093053027987480164e-02 -2.626233696937561035e-01 8.691772818565368652e-02 -9.990555047988891602e-02 -2.311093062162399292e-01 1.722029447555541992e-01 -1.898363828659057617e-01 -9.653476066887378693e-03 -2.902483567595481873e-02 4.306761920452117920e-01 2.648902237415313721e-01 -1.540268678218126297e-02 -1.520027220249176025e-01 3.377277553081512451e-01 3.749771714210510254e-01 -5.238684266805648804e-02 -2.211408466100692749e-01 4.582872614264488220e-02 1.071304902434349060e-01 -1.071877032518386841e-01 -1.016451232135295868e-02 -1.320675611495971680e-01 2.734058499336242676e-01 8.903775364160537720e-02 -7.467591017484664917e-02 3.343056142330169678e-02 -1.221860870718955994e-01 -2.157826721668243408e-02
1.362390536814928055e-02 2.492728680372238159e-01 -2.291790209710597992e-02 -3.935239091515541077e-02 -1.887296289205551147e-01 -2.584658265113830566e-01 -7.703163474798202515e-02 -1.816883683204650879e-01 -3.440013229846954346e-01 2.641494274139404297e-01 -3.899579867720603943e-02 2.371605336666107178e-01 1.156914234161376953e-01 4.611413180828094482e-01 -2.903139404952526093e-02 -1.301785260438919067e-01 1.093033179640769958e-01 2.126459777355194092e-01 -6.191271822899580002e-03 -1.520157605409622192e-01 -1.695366948843002319e-01 1.430034358054399490e-02 4.039183259010314941e-02 -5.862180888652801514e-02 3.198920786380767822e-01 8.088897913694381714e-02 4.432659596204757690e-02 -1.558348536491394043e-01 9.098941832780838013e-02 1.984689980745315552e-01 -8.400081098079681396e-02 1.888423040509223938e-02
3.894330263137817383e-01 -1.529424041509628296e-01 2.406847029924392700e-01 -2.892523407936096191e-01 -1.881088018417358398e-01 -1.731116622686386108e-01 -8.130606263875961304e-02 -2.142038345336914062e-01 9.774997085332870483e-02 4.236356168985366821e-02 -2.732748389244079590e-01 -9.245069324970245361e-02 -7.232207059860229492e-02 1.517308354377746582e-01 -1.035143658518791199e-01 -1.173727437853813171e-01 1.843089424073696136e-02 2.482490539550781250e-01 2.795109748840332031e-01 -1.605773568153381348e-01 2.598937600851058960e-02 -1.421647518873214722e-01 -1.851474046707153320e-01 -8.596302568912506104e-02 1.165913790464401245e-01 1.798857450485229492e-01 -2.387406863272190094e-02 -9.127433598041534424e-02 -2.853339910507202148e-01 -2.102943211793899536e-01 7.720493525266647339e-02 5.744877457618713379e-02
1.279390305280685425e-01 -1.105478927493095398e-01 1.544882655143737793e-01 -2.048942595720291138e-01 -5.723153054714202881e-02 -2.588977217674255371e-01 8.773610740900039673e-02 -2.839927375316619873e-02 -7.409624755382537842e-02 -1.621785014867782593e-01 -4.918500036001205444e-02 -1.363514065742492676e-01 1.086135283112525940e-01 2.197637856006622314e-01 9.517361223697662354e-02 1.993010044097900391e-01 1.771835684776306152e-01 1.884603649377822876e-01 1.323602795600891113e-01 -2.070332020521163940e-01 -2.833930552005767822e-01 1.140538528561592102e-01 3.188924789428710938e-01 1.735543012619018555e-01 1.316994577646255493e-01 1.940310448408126831e-01 1.976821273565292358e-01 -3.536115884780883789e-01 1.679469794034957886e-01 3.826432675123214722e-02 -2.076988220214843750e-01 1.439858078956604004e-01
2.593683600425720215e-01 7.834164798259735107e-02 -6.904208660125732422e-02 -1.639189869165420532e-01 2.216025814414024353e-02 -7.882565259933471680e-02 -2.554277777671813965e-01 -2.028831094503402710e-02 2.267415225505828857e-01 8.862334489822387695e-02 -1.086027827113866806e-02 1.250135060399770737e-02 2.353436648845672607e-01 1.633743196725845337e-01 1.020416691899299622e-01 -2.015388756990432739e-01 1.141941994428634644e-01 4.689005389809608459e-02 4.789709672331809998e-02 -9.089694917201995850e-02 -4.962536692619323730e-01 2.644975483417510986e-01 -2.222137302160263062e-01 -9.724084287881851196e-02 3.862154185771942139e-01 1.648187041282653809e-01 1.412920653820037842e-01 -9.193596243858337402e-02 -2.973619289696216583e-02 1.371611654758453369e-01 5.353561043739318848e-02 4.222726076841354370e-02
-2.420296967029571533e-01 -4.202300310134887695e-01 -2.038638144731521606e-01 -1.117155924439430237e-01 -3.403712213039398193e-01 -3.880221769213676453e-02 -8.410333842039108276e-02 -3.668929934501647949e-01 -1.195098087191581726e-02 -2.977425046265125275e-02 -6.627546995878219604e-02 1.256984323263168335e-01 -4.109854623675346375e-02 2.117871791124343872e-01 1.651537269353866577e-01 -6.053379550576210022e-02 -2.166825830936431885e-01 1.772606968879699707e-01 -5.996304750442504883e-02 -3.075416199862957001e-02 -1.327894628047943115e-01 9.853534400463104248e-02 -1.593584269285202026e-01 1.135823726654052734e-01 -5.795509368181228638e-02 2.241605371236801147e-01 2.481664419174194336e-01 1.182169886305928230e-03 1.566465571522712708e-02 -1.911724209785461426e-01 -3.237807005643844604e-02 2.268323898315429688e-01
7.563092559576034546e-02 -1.249340400099754333e-01 -2.304515391588211060e-01 -3.612424135208129883e-01 1.873992942273616791e-02 -6.712584942579269409e-02 -3.462784588336944580e-01 -3.123018145561218262e-02 1.655929386615753174e-01 3.734714984893798828e-01 -4.868703335523605347e-02 -4.975244030356407166e-02 -6.626067310571670532e-02 4.078170061111450195e-01 -3.028720989823341370e-02 1.536939945071935654e-02 9.097947925329208374e-02 -5.151595920324325562e-02 2.175330817699432373e-01 -2.233896702527999878e-01 -5.719216167926788330e-02 2.687371671199798584e-01 -1.103033497929573059e-01 8.445169031620025635e-02 7.128829509019851685e-02 2.570129334926605225e-01 -2.858869172632694244e-02 -2.387959323823451996e-02 1.558478772640228271e-01 -3.595530986785888672e-02 6.135150045156478882e-02 1.445859372615814209e-01
-3.138100728392601013e-03 3.218208253383636475e-02 7.358690258115530014e-03 -2.472841143608093262e-01 -4.559092223644256592e-02 -5.366033315658569336e-02 -1.172156035900115967e-01 -2.589859627187252045e-02 8.938902989029884338e-03 4.481829106807708740e-01 -1.187859550118446350e-01 -1.270159035921096802e-01 -3.014592826366424561e-02 5.158414244651794434e-01 1.329078078269958496e-01 -8.745699375867843628e-02 3.043711781501770020e-01 2.109738886356353760e-01 -2.491865456104278564e-01 -2.334516942501068115e-01 -6.030216440558433533e-02 -2.007705569267272949e-01 -2.012485265731811523e-02 -8.964762836694717407e-02 -6.218932569026947021e-02 -4.378994181752204895e-02 6.943996250629425049e-02 -2.146725356578826904e-02 -1.068953275680541992e-01 1.906285732984542847e-01 -7.942303270101547241e-02 1.536336392164230347e-01
4.093177616596221924e-02 -7.889918237924575806e-02 1.452728956937789917e-01 -3.630271255970001221e-01 -2.309900075197219849e-01 -1.023744046688079834e-01 -2.114269733428955078e-01 -2.034477144479751587e-01 -7.414779067039489746e-02 1.163565814495086670e-01 1.471786946058273315e-01 1.834544986486434937e-01 2.888465523719787598e-01 3.642732799053192139e-01 -8.350156992673873901e-02 -1.617486178874969482e-01 6.139073520898818970e-03 2.421301454305648804e-01 1.513396799564361572e-01 -8.126661181449890137e-03 -1.051959246397018433e-01 9.618511050939559937e-02 -1.026373654603958130e-01 1.158415824174880981e-01 9.659381955862045288e-02 1.562986522912979126e-01 1.301760319620370865e-02 -2.463884279131889343e-02 5.429762229323387146e-02 -4.959137178957462311e-03 4.496855437755584717e-01 -5.375964101403951645e-03
2.890713810920715332e-01 -1.833217032253742218e-02 -5.426604673266410828e-02 -3.669032752513885498e-01 -6.649225950241088867e-02 -6.261721998453140259e-02 3.898045793175697327e-02 -2.555959522724151611e-01 -1.476343721151351929e-01 1.309279203414916992e-01 -3.209785521030426025e-01 9.712753444910049438e-02 1.488221436738967896e-02 6.398440897464752197e-02 -9.142334014177322388e-02 -1.568169146776199341e-01 4.431336000561714172e-02 1.011845003813505173e-02 -1.780567318201065063e-01 -1.312206089496612549e-01 -2.917566597461700439e-01 1.176050454378128052e-01 4.537867382168769836e-02 1.311413198709487915e-01 1.094118505716323853e-02 1.914910078048706055e-01 -1.270371116697788239e-02 -1.487200111150741577e-01 -1.091314759105443954e-02 -4.627843201160430908e-01 2.649879455566406250e-01 -4.370228946208953857e-02
3.745136559009552002e-01 -5.434440076351165771e-02 1.423866301774978638e-01 -3.498286902904510498e-01 -7.031923532485961914e-02 -1.665688902139663696e-01 -2.291948646306991577e-01 -1.927030533552169800e-01 -8.626496046781539917e-02 2.264507263898849487e-01 -3.933751955628395081e-02 -2.267057634890079498e-02 -3.628635033965110779e-02 4.050847887992858887e-02 1.046428531408309937e-01 1.090129092335700989e-01 -1.581477373838424683e-02 2.035797983407974243e-01 1.622914522886276245e-01 9.247864782810211182e-02 -1.909022331237792969e-01 -9.967350959777832031e-02 -1.655610501766204834e-01 -8.789774030447006226e-02 -3.617901727557182312e-02 2.241603583097457886e-01 4.897326603531837463e-02 -1.551059633493423462e-01 -3.007871806621551514e-01 -3.080472648143768311e-01 -2.840294241905212402e-01 5.523170903325080872e-02
2.419314533472061157e-01 3.087995760142803192e-02 -2.290773391723632812e-01 -2.274510413408279419e-01 -7.968108355998992920e-02 -3.790401220321655273e-01 1.007904578000307083e-02 -6.212689727544784546e-02 2.777658030390739441e-02 -1.253736615180969238e-01 -2.540171146392822266e-01 1.058245673775672913e-01 4.869062826037406921e-02 3.683929443359375000e-01 -7.955758273601531982e-02 -2.609032988548278809e-01 1.706869713962078094e-02 1.814397722482681274e-01 2.074546813964843750e-01 -2.083173990249633789e-01 -2.471275925636291504e-01 -5.387741699814796448e-02 2.686962485313415527e-01 1.330816186964511871e-02 2.026679664850234985e-01 1.202810928225517273e-01 3.293214365839958191e-02 7.269438356161117554e-02 1.136798262596130371e-01 -1.849608868360519409e-01 1.073606535792350769e-01 3.255496174097061157e-02
-7.847480475902557373e-02 -2.429129183292388916e-02 2.221653796732425690e-02 -2.471981793642044067e-01 -8.895486593246459961e-02 -4.055553078651428223e-01 -2.310303300619125366e-01 -2.096227258443832397e-01 -5.660387873649597168e-02 -1.277891993522644043e-01 -4.845465533435344696e-03 -1.909375190734863281e-01 3.606300950050354004e-01 3.176046311855316162e-01 9.266774356365203857e-02 -7.594193518161773682e-02 1.718040853738784790e-01 8.314055949449539185e-02 -1.536093950271606445e-01 -1.899150758981704712e-01 -1.099248304963111877e-01 -1.474481523036956787e-01 -1.828872114419937134e-01 4.417253285646438599e-02 -1.477636694908142090e-01 1.088068857789039612e-01 2.869760617613792419e-02 2.247626930475234985e-01 -2.753916978836059570e-01 -6.769291125237941742e-03 -1.167482361197471619e-01 1.442328095436096191e-01
2.696848846971988678e-02 -1.922818124294281006e-01 -2.327092885971069336e-01 -2.105154842138290405e-01 -3.211684823036193848e-01 8.976273983716964722e-02 -3.797872066497802734e-01 -1.500731408596038818e-01 -6.975219119340181351e-03 5.568437278270721436e-02 1.233751606196165085e-02 8.046939969062805176e-02 -1.816340684890747070e-01 2.451869696378707886e-01 1.381440162658691406e-01 -2.432190440595149994e-02 -1.223044618964195251e-01 3.063379526138305664e-01 5.028371512889862061e-02 6.011537835001945496e-02 -3.901901245117187500e-01 2.256901115179061890e-01 1.428562402725219727e-02 6.085449084639549255e-02 1.876604259014129639e-01 2.204775214195251465e-01 -4.077129811048507690e-02 7.415233552455902100e-02 -8.015917986631393433e-02 -1.388997435569763184e-01 1.536729633808135986e-01 -3.076452016830444336e-02
3.448176011443138123e-02 -1.477580070495605469e-01 -3.806557133793830872e-02 -5.458147525787353516e-01 1.506613625679165125e-04 2.076563239097595215e-01 -1.142481192946434021e-01 -1.780675798654556274e-01 -2.248207330703735352e-01 3.205761685967445374e-02 -2.080203220248222351e-02 -2.190213054418563843e-01 9.267385303974151611e-02 9.028058499097824097e-02 -1.930738538503646851e-01 -1.286133825778961182e-01 1.351084746420383453e-02 9.606514871120452881e-02 2.388988584280014038e-01 -2.083903253078460693e-01 -3.952125906944274902e-01 -6.165283918380737305e-02 -1.901344507932662964e-01 2.297859266400337219e-02 -8.539499342441558838e-02 1.077599264681339264e-02 4.814935848116874695e-02 3.986354544758796692e-02 1.978632509708404541e-01 -9.336818009614944458e-02 -1.468878835439682007e-01 1.784884333610534668e-01
1.132684424519538879e-01 -2.965154647827148438e-01 8.323442190885543823e-03 -4.792290925979614258e-01 8.152423426508903503e-03 1.912154853343963623e-01 -1.068865805864334106e-01 -1.440254300832748413e-01 2.678995020687580109e-02 2.042930424213409424e-01 -1.554471254348754883e-01 -2.368966937065124512e-01 4.035560414195060730e-02 9.618315100669860840e-02 -8.131573349237442017e-02 -1.128222942352294922e-01 8.744271844625473022e-02 3.424278199672698975e-01 -7.936064153909683228e-02 -2.532600462436676025e-01 -2.778918743133544922e-01 -4.824564978480339050e-02 2.241363190114498138e-02 -1.387633234262466431e-01 -4.550062585622072220e-03 1.883268505334854126e-01 1.313768178224563599e-01 -5.906650330871343613e-03 2.707139775156974792e-02 1.422275155782699585e-01 -2.287029623985290527e-01 1.645087003707885742e-01
9.152553975582122803e-02 9.972585737705230713e-02 3.376623988151550293e-02 -1.376580297946929932e-01 -2.320862710475921631e-01 4.696778208017349243e-02 -8.762864768505096436e-02 -2.336137890815734863e-01 -1.637618690729141235e-01 -5.232420936226844788e-02 -2.285046577453613281e-01 -1.377799808979034424e-01 1.677089929580688477e-02 3.169365972280502319e-02 4.697003215551376343e-02 -1.951999366283416748e-01 -5.733812227845191956e-02 -1.535127405077219009e-02 -1.528201252222061157e-01 -2.103816270828247070e-01 -2.861040830612182617e-01 -1.553952246904373169e-01 8.265051990747451782e-02 1.261726170778274536e-01 1.130405738949775696e-01 2.276786565780639648e-01 3.778727948665618896e-01 1.018827259540557861e-01 -3.588783740997314453e-01 -3.083007633686065674e-01 -2.436479479074478149e-01 5.728522781282663345e-03
1.327072829008102417e-01 -4.023865237832069397e-02 -1.763850748538970947e-01 -3.327622264623641968e-02 -1.126880478113889694e-02 -3.619835898280143738e-02 -8.078576624393463135e-02 -1.292372792959213257e-01 -2.184448093175888062e-01 3.907959163188934326e-02 -3.964219391345977783e-01 -3.170579969882965088e-01 -1.041401997208595276e-01 3.797928988933563232e-01 1.423166096210479736e-01 -5.475937947630882263e-02 2.040401995182037354e-01 -5.533083155751228333e-02 6.737530976533889771e-02 -3.464717864990234375e-01 -2.089161425828933716e-01 1.881676018238067627e-01 -7.601232826709747314e-02 -1.673978753387928009e-02 1.350526139140129089e-02 -1.405777409672737122e-02 2.565741837024688721e-01 -3.884741663932800293e-02 -8.738086372613906860e-02 6.061734631657600403e-02 -2.998419404029846191e-01 1.236979514360427856e-01
-9.794330690056085587e-04 -5.461323633790016174e-02 6.966941058635711670e-02 -1.567810922861099243e-01 -2.641454339027404785e-01 -4.884734004735946655e-02 -3.227534145116806030e-02 -8.081491291522979736e-02 7.805236428976058960e-02 2.232483923435211182e-01 -5.104396492242813110e-03 -2.369584143161773682e-01 1.528500467538833618e-01 1.255190223455429077e-01 -2.086732089519500732e-01 -1.794835776090621948e-01 3.098112642765045166e-01 2.932081818580627441e-01 2.263678163290023804e-01 -2.729330956935882568e-01 -3.732005357742309570e-01 -1.233878508210182190e-01 7.132257521152496338e-02 -7.772850990295410156e-02 -5.221114307641983032e-02 2.282909452915191650e-01 1.304095052182674408e-02 -1.674814671277999878e-01 -2.780908346176147461e-01 1.335091292858123779e-01 -7.200755923986434937e-02 6.433090567588806152e-02
2.520582675933837891e-01 -4.335891827940940857e-02 -7.049652189016342163e-02 -3.757271170616149902e-02 -2.102168947458267212e-01 -2.076675593852996826e-01 4.830831196159124374e-03 -1.056810021400451660e-01 -1.741906553506851196e-01 1.165677905082702637e-01 -1.625272482633590698e-01 1.448355615139007568e-01 1.557602584362030029e-01 2.153301239013671875e-01 1.904018670320510864e-01 2.857951819896697998e-01 2.434483766555786133e-01 3.157514929771423340e-01 -1.131025552749633789e-01 -2.442933917045593262e-01 -1.458930224180221558e-01 4.058195352554321289e-01 -2.756865136325359344e-02 -1.804357022047042847e-01 6.914851814508438110e-02 2.054046988487243652e-01 -1.528754979372024536e-01 4.799179732799530029e-02 -2.480448782444000244e-02 4.432494938373565674e-02 7.881472259759902954e-02 1.328387707471847534e-01
3.141755238175392151e-02 7.420597225427627563e-02 3.234111517667770386e-02 6.421235948801040649e-02 -1.385802328586578369e-01 -4.888583347201347351e-02 -1.714701950550079346e-01 -1.668331325054168701e-01 -3.120856881141662598e-01 1.088528707623481750e-01 -2.534360885620117188e-01 1.274160593748092651e-01 -4.526622965931892395e-02 2.738883793354034424e-01 -1.888934709131717682e-02 -1.379726082086563110e-02 -1.320852488279342651e-01 -6.982612609863281250e-02 2.639252841472625732e-01 -3.093627989292144775e-01 -4.654706418514251709e-01 2.888644933700561523e-01 1.586289145052433014e-02 5.251994356513023376e-02 1.286865118891000748e-02 1.104180514812469482e-01 3.149290755391120911e-02 -2.123029232025146484e-01 8.977342396974563599e-02 -2.843446731567382812e-01 6.051643565297126770e-02 -1.975348033010959625e-02
9.207888692617416382e-02 3.419622778892517090e-02 6.266479939222335815e-02 -3.953725099563598633e-01 -8.484863489866256714e-02 -2.509365379810333252e-01 -6.938233971595764160e-02 -4.835290610790252686e-01 4.825304448604583740e-02 -9.625730663537979126e-02 -1.197000145912170410e-01 2.338482290506362915e-01 1.868105679750442505e-01 2.179333418607711792e-01 -5.418533086776733398e-02 1.420749723911285400e-01 -1.588496379554271698e-02 1.970165967941284180e-02 1.357336938381195068e-01 -5.465267598628997803e-02 -2.619459033012390137e-01 2.636099234223365784e-03 -1.047769114375114441e-01 2.666714228689670563e-02 -4.807616397738456726e-02 3.476862013339996338e-01 -1.331356167793273926e-02 1.391373127698898315e-01 7.328213006258010864e-02 -1.783342361450195312e-01 2.045699805021286011e-01 -1.052757576107978821e-01
-6.341266562230885029e-04 -4.338537156581878662e-02 2.858752310276031494e-01 -1.341071873903274536e-01 5.670578684657812119e-03 9.238208085298538208e-02 5.747769027948379517e-04 -2.152356505393981934e-01 3.531756624579429626e-02 1.087352931499481201e-01 -1.443389505147933960e-01 -1.496602594852447510e-01 -1.400400102138519287e-01 1.749362349510192871e-01 -2.658261358737945557e-02 2.321638762950897217e-01 2.631841897964477539e-01 2.259730249643325806e-01 -1.385190486907958984e-01 -2.673118114471435547e-01 -1.353230625391006470e-01 -7.760538160800933838e-02 -4.368202388286590576e-02 -2.649959325790405273e-01 3.528142571449279785e-01 2.268972694873809814e-01 1.610531210899353027e-01 1.358086913824081421e-01 -1.391614526510238647e-01 1.906275935471057892e-02 9.285102784633636475e-02 3.553302586078643799e-01
-7.652042061090469360e-02 1.203373819589614868e-01 -3.237914144992828369e-01 -3.780065476894378662e-01 -1.814810931682586670e-01 -1.060995832085609436e-01 -1.443063169717788696e-01 -1.342575252056121826e-01 -6.027955934405326843e-02 -2.159990370273590088e-01 -2.154491394758224487e-01 3.923843801021575928e-02 -5.830296501517295837e-02 4.492732286453247070e-01 9.384953882545232773e-04 2.100034803152084351e-01 2.622527256608009338e-02 4.856461659073829651e-02 1.178453564643859863e-01 -1.288329511880874634e-01 -6.818924844264984131e-02 -5.113036558032035828e-02 -1.014778092503547668e-01 8.840247988700866699e-02 -8.615906536579132080e-02 -1.513181328773498535e-01 5.210174992680549622e-02 1.433098912239074707e-01 1.414671540260314941e-02 -3.041765391826629639e-01 -8.267909288406372070e-02 2.987570762634277344e-01
-4.470508545637130737e-02 -5.205798894166946411e-02 -5.533364787697792053e-02 -2.074577957391738892e-01 -1.591747850179672241e-01 -1.852762103080749512e-01 -1.853313893079757690e-01 -7.614343613386154175e-02 -2.070997059345245361e-01 6.621754169464111328e-02 9.778922796249389648e-02 5.616953223943710327e-02 3.439031243324279785e-01 3.106536865234375000e-01 6.267441064119338989e-02 -1.161107718944549561e-01 3.096559271216392517e-02 5.380716323852539062e-01 3.220260143280029297e-01 1.263052597641944885e-02 -2.034055143594741821e-01 6.117997691035270691e-04 -2.209172118455171585e-03 -1.188867539167404175e-01 1.801277250051498413e-01 2.281195856630802155e-02 8.305703103542327881e-02 -1.291444897651672363e-01 8.827949874103069305e-03 -1.172899529337882996e-01 1.814748346805572510e-01 -6.355547159910202026e-02
-9.146740660071372986e-03 -1.764782071113586426e-01 -6.006338447332382202e-02 -2.301476150751113892e-01 -8.272968232631683350e-02 -2.220953404903411865e-01 -2.784711420536041260e-01 -1.638069748878479004e-01 -1.376656144857406616e-01 8.779428154230117798e-02 3.164476156234741211e-02 -1.051482632756233215e-01 -7.895688712596893311e-02 4.784005582332611084e-01 1.891578286886215210e-01 8.514015004038810730e-03 2.607968747615814209e-01 1.745766252279281616e-01 -5.883567407727241516e-02 -2.827769219875335693e-01 9.930340945720672607e-02 4.906780645251274109e-02 -2.877580523490905762e-01 -2.601363360881805420e-01 -3.818641975522041321e-02 -8.634991943836212158e-02 -1.130354125052690506e-02 1.012616679072380066e-01 -5.601357668638229370e-02 1.776496469974517822e-01 -3.731551114469766617e-03 2.081035822629928589e-01
2.338381558656692505e-01 1.067283519660122693e-04 7.452761381864547729e-02 -1.925282031297683716e-01 4.588807001709938049e-03 7.581815868616104126e-02 -2.246328592300415039e-01 -1.680828183889389038e-01 -4.050151109695434570e-01 2.421310693025588989e-01 -4.917690157890319824e-01 9.030600637197494507e-02 2.169517055153846741e-02 1.071761772036552429e-01 2.263009175658226013e-02 -1.789541244506835938e-01 -4.306556656956672668e-02 2.434227168560028076e-01 1.789944022893905640e-01 -2.522185444831848145e-01 -7.186479866504669189e-03 9.438733011484146118e-02 -9.381999075412750244e-02 7.814600318670272827e-02 5.455271899700164795e-02 2.414813041687011719e-01 -1.666766963899135590e-02 -6.976351886987686157e-02 8.598414808511734009e-02 -2.010150104761123657e-01 -7.753934711217880249e-02 1.369371637701988220e-02
7.863570749759674072e-02 -1.995097845792770386e-01 2.340303957462310791e-01 -3.475550115108489990e-01 -3.093996644020080566e-01 1.842270046472549438e-02 -7.356763817369937897e-04 -2.111729383468627930e-01 -1.818658411502838135e-01 -8.536036312580108643e-02 -1.218253374099731445e-01 1.503525972366333008e-01 -6.042689457535743713e-02 3.504814207553863525e-01 -1.623928844928741455e-01 1.245449185371398926e-01 1.442227810621261597e-01 5.290271341800689697e-02 -1.277150027453899384e-02 6.131693348288536072e-02 4.443371668457984924e-02 -1.491019278764724731e-01 -1.488076746463775635e-01 -2.916098833084106445e-01 -2.490396350622177124e-01 2.714692354202270508e-01 1.870287060737609863e-01 -2.034619599580764771e-01 -9.375011175870895386e-02 1.537849102169275284e-02 2.770324470475316048e-03 -1.075701937079429626e-01
-1.319157034158706665e-01 1.194043830037117004e-01 3.012821637094020844e-02 -1.148644611239433289e-01 -1.750660836696624756e-01 7.165957242250442505e-02 -1.768001616001129150e-01 -1.189604774117469788e-01 -3.084986209869384766e-01 4.624540731310844421e-02 -2.407677918672561646e-01 -1.381858140230178833e-01 6.461398210376501083e-03 2.661697864532470703e-01 -1.611797213554382324e-01 -8.121758699417114258e-02 -1.189836040139198303e-01 2.467664033174514771e-01 6.734446436166763306e-02 -3.261799514293670654e-01 -1.096135377883911133e-01 9.531412273645401001e-02 2.362732589244842529e-01 -6.432853639125823975e-02 1.282912790775299072e-01 2.861332595348358154e-01 2.496991455554962158e-01 4.855437576770782471e-02 -2.033343762159347534e-01 -2.800550758838653564e-01 -9.442046284675598145e-04 -2.129578888416290283e-01
6.278710812330245972e-02 -2.834596633911132812e-01 2.226225435733795166e-01 -1.984331607818603516e-01 -1.604633629322052002e-01 -1.413885056972503662e-01 -2.387613207101821899e-01 -1.080131307244300842e-01 -9.269546717405319214e-02 3.580530732870101929e-02 -1.026328504085540771e-01 1.048249602317810059e-01 1.491835224442183971e-03 2.748983502388000488e-01 -5.676941946148872375e-02 -6.780479848384857178e-02 3.688209056854248047e-01 2.507786033675074577e-03 -6.088860332965850830e-02 1.171989962458610535e-01 -2.458104789257049561e-01 -1.433976590633392334e-01 -2.878141403198242188e-01 -1.531121432781219482e-01 5.951010808348655701e-02 2.578836679458618164e-01 2.008817344903945923e-01 -1.563967317342758179e-01 -8.005848503671586514e-04 -5.644015595316886902e-02 3.271795809268951416e-01 -1.083300858736038208e-01
1.342094689607620239e-01 -1.772982180118560791e-01 6.839277595281600952e-02 -1.292151212692260742e-01 -2.104885578155517578e-01 -1.015422046184539795e-01 -1.066870838403701782e-01 -1.903833746910095215e-01 -1.408094465732574463e-01 2.927159890532493591e-02 -2.062513679265975952e-01 8.947360515594482422e-02 -1.553337275981903076e-01 2.191906571388244629e-01 1.514177173376083374e-01 3.616335093975067139e-01 2.529457807540893555e-01 3.750444352626800537e-01 1.301433052867650986e-02 -1.956713199615478516e-01 -1.350235641002655029e-01 3.278819322586059570e-01 -1.263149827718734741e-01 -1.626108735799789429e-01 1.533554941415786743e-01 6.829228997230529785e-02 -6.799593567848205566e-02 7.234839349985122681e-02 -1.067933812737464905e-01 1.008604690432548523e-01 1.572517007589340210e-01 1.850644797086715698e-01
1.433929502964019775e-01 2.574302554130554199e-01 3.290638625621795654e-01 -3.781267702579498291e-01 -9.525822103023529053e-02 -9.654475748538970947e-02 1.174946203827857971e-01 1.667621731758117676e-02 4.952214285731315613e-02 -5.201660469174385071e-02 -4.485637545585632324e-01 -6.882831221446394920e-04 -2.825000789016485214e-03 8.225856721401214600e-02 1.001180410385131836e-01 3.515785932540893555e-02 3.658443689346313477e-02 1.893349289894104004e-01 1.564961820840835571e-01 -2.852392382919788361e-02 -1.655515730381011963e-01 -6.735074799507856369e-03 -2.314572036266326904e-01 3.624809905886650085e-02 -2.684122622013092041e-01 5.007581412792205811e-02 2.135191857814788818e-01 -2.048793621361255646e-02 -8.594945818185806274e-02 -2.792481184005737305e-01 1.876556314527988434e-02 2.321925312280654907e-01
1.848114281892776489e-01 7.353520020842552185e-03 -3.694881498813629150e-01 -2.676506936550140381e-01 1.188329756259918213e-01 -2.491891682147979736e-01 -3.315524384379386902e-02 6.049177795648574829e-02 -7.809279859066009521e-02 -1.991100162267684937e-01 -4.086728766560554504e-02 -5.706079304218292236e-02 6.973660737276077271e-02 3.097398579120635986e-01 1.642370820045471191e-01 1.439522020518779755e-02 1.161829456686973572e-01 1.346155703067779541e-01 -1.245800312608480453e-02 -2.315036393702030182e-02 -4.903160333633422852e-01 -4.478710517287254333e-02 3.276491537690162659e-02 -1.568893343210220337e-01 -4.088181629776954651e-02 1.419353950768709183e-02 2.462598830461502075e-01 -2.996835708618164062e-01 1.240655481815338135e-01 2.721972204744815826e-02 -1.243797391653060913e-01 -1.168756261467933655e-01
2.182721942663192749e-01 -7.472868263721466064e-02 -1.961418241262435913e-01 -3.213645219802856445e-01 -2.311525642871856689e-01 -6.121625751256942749e-02 -3.246225416660308838e-02 4.764733090996742249e-02 -5.043855905532836914e-01 1.945792883634567261e-01 4.266052041202783585e-03 -5.003471672534942627e-02 -1.908793002367019653e-01 1.321130990982055664e-01 -1.503062546253204346e-01 -9.177619963884353638e-02 -1.258810758590698242e-01 2.207861691713333130e-01 2.989543974399566650e-02 -1.303947269916534424e-01 -1.947350651025772095e-01 2.154873870313167572e-02 -1.675582490861415863e-02 -2.346800863742828369e-01 9.905301034450531006e-02 1.943602859973907471e-01 7.829309999942779541e-02 1.954995989799499512e-01 -5.551597103476524353e-02 -2.119734436273574829e-01 1.779323369264602661e-01 -1.303419768810272217e-01
2.246734648942947388e-01 -2.896740287542343140e-02 7.560778409242630005e-02 -2.993963658809661865e-01 1.102513447403907776e-01 -2.473546862602233887e-01 6.343521177768707275e-02 -2.202289700508117676e-01 -3.358487039804458618e-02 -1.345734745264053345e-01 -2.987392246723175049e-01 -1.032263934612274170e-01 6.201196461915969849e-02 2.931962013244628906e-01 -2.096908986568450928e-01 -3.981514871120452881e-01 -1.769264936447143555e-01 1.905835270881652832e-01 4.518006742000579834e-02 -1.205394268035888672e-01 -1.715766936540603638e-01 4.926277324557304382e-02 2.721197530627250671e-02 -1.340723782777786255e-01 1.387020051479339600e-01 9.538353420794010162e-03 2.812939286231994629e-01 1.486103795468807220e-02 2.290857434272766113e-01 -1.444625854492187500e-01 6.273769587278366089e-02 7.266923785209655762e-02
-7.516413182020187378e-02 -2.537159249186515808e-02 -4.798345267772674561e-02 -2.101750820875167847e-01 -1.277020424604415894e-01 4.728044196963310242e-02 -3.683789074420928955e-02 -4.003916308283805847e-02 -1.225974261760711670e-01 1.201095059514045715e-01 -1.610772460699081421e-01 -3.623438775539398193e-01 -1.861635595560073853e-01 1.059996709227561951e-01 5.429226532578468323e-02 2.303961217403411865e-01 -1.158827170729637146e-02 2.141619026660919189e-01 1.282859295606613159e-01 -2.955212593078613281e-01 -1.334188431501388550e-01 5.736402422189712524e-02 -1.239606365561485291e-01 -4.261604323983192444e-02 -2.688297927379608154e-01 1.883800625801086426e-01 3.678656220436096191e-01 2.909739613533020020e-01 8.136582560837268829e-03 -2.120455503463745117e-01 2.620183527469635010e-01 -8.726491034030914307e-02
1.259230524301528931e-01 -2.135615944862365723e-01 1.027456969022750854e-01 -2.618201673030853271e-01 3.203682228922843933e-02 -1.542959362268447876e-01 -1.204913258552551270e-01 -2.581999264657497406e-02 6.202334910631179810e-02 -8.948438614606857300e-02 -8.257452398538589478e-02 -2.265207767486572266e-01 2.733590602874755859e-01 1.485844552516937256e-01 6.577046215534210205e-02 3.713010996580123901e-02 2.413215786218643188e-01 3.643593192100524902e-01 6.868451088666915894e-02 -3.395131528377532959e-01 -3.287928104400634766e-01 1.860694140195846558e-01 -8.758069574832916260e-02 7.642363011837005615e-02 -1.112336590886116028e-01 1.821618676185607910e-01 1.601296961307525635e-01 -1.202779188752174377e-01 1.733969449996948242e-01 2.453161180019378662e-01 -6.007760390639305115e-02 -1.342943403869867325e-02
1.747781634330749512e-01 7.208453863859176636e-02 1.469383537769317627e-01 -7.911171764135360718e-02 -4.862955212593078613e-02 -1.888911277055740356e-01 1.484179031103849411e-02 -1.595669537782669067e-01 -3.902723491191864014e-01 1.285072416067123413e-01 -1.867600083351135254e-01 7.173936069011688232e-02 -1.483484811615198851e-04 4.446863532066345215e-01 1.959201246500015259e-01 -2.245353907346725464e-02 -1.884296387434005737e-01 3.096279203891754150e-01 2.459455132484436035e-01 1.348580699414014816e-03 -2.846570611000061035e-01 -7.768356800079345703e-02 2.097398638725280762e-01 -1.427573412656784058e-01 1.488362550735473633e-01 4.699734225869178772e-02 1.862008124589920044e-01 1.306007504463195801e-01 1.834313385188579559e-02 -9.800335392355918884e-03 -7.317306846380233765e-02 4.490965232253074646e-02
7.594128698110580444e-02 -1.345442831516265869e-01 -3.706562817096710205e-01 -2.531625628471374512e-01 -9.417485445737838745e-02 -8.361818268895149231e-03 -4.657150804996490479e-02 -9.343869239091873169e-02 -8.591926842927932739e-02 1.248055547475814819e-01 -3.099222667515277863e-02 6.201630085706710815e-02 -1.212917715311050415e-01 2.875263988971710205e-01 1.547320038080215454e-01 -7.523747533559799194e-02 -1.098537370562553406e-01 1.665225178003311157e-01 -7.256013900041580200e-02 1.579162776470184326e-01 -4.739420711994171143e-01 -1.178273856639862061e-01 -1.651010960340499878e-01 -9.715105593204498291e-02 -1.722158938646316528e-01 2.668591439723968506e-01 1.576030403375625610e-01 2.241971790790557861e-01 -4.591337963938713074e-02 -2.546580135822296143e-01 -6.189499516040086746e-03 -1.090447902679443359e-01
2.693918347358703613e-01 6.558259483426809311e-04 6.168361380696296692e-02 -5.041722580790519714e-02 -1.371370553970336914e-01 -3.001544177532196045e-01 1.180708855390548706e-01 -4.873182252049446106e-02 -6.101809069514274597e-02 -1.656010150909423828e-01 -1.133296918123960495e-02 6.974511593580245972e-02 1.671285480260848999e-01 3.573139607906341553e-01 -3.029153943061828613e-01 -2.030061483383178711e-01 1.205403730273246765e-02 2.735303342342376709e-01 -2.096312865614891052e-02 -1.893934458494186401e-01 -3.512463569641113281e-01 -1.072216685861349106e-02 1.992562860250473022e-01 1.380551513284444809e-02 3.297558426856994629e-02 2.030501812696456909e-01 1.839493364095687866e-01 -1.640028357505798340e-01 1.398029923439025879e-01 -1.915427893400192261e-01 1.921913325786590576e-01 -1.654616743326187134e-02
2.588458731770515442e-02 1.263293921947479248e-01 -3.358854679390788078e-03 -3.699563443660736084e-01 1.362400501966476440e-01 -2.266162782907485962e-01 -1.136202085763216019e-02 -3.162615597248077393e-01 1.778162866830825806e-01 -5.865459097549319267e-04 -1.388264298439025879e-01 1.420518010854721069e-01 2.965392768383026123e-01 1.074211671948432922e-01 3.221371024847030640e-02 -5.850686226040124893e-03 1.494053155183792114e-01 2.523247301578521729e-01 9.148293733596801758e-02 -2.213603109121322632e-01 -4.772683084011077881e-01 -1.744799688458442688e-02 -8.830463886260986328e-02 5.490206554532051086e-02 1.159102693200111389e-01 6.782452762126922607e-02 -3.232933580875396729e-02 1.891048848628997803e-01 1.445617824792861938e-01 -1.857654750347137451e-01 9.977469593286514282e-02 4.841557517647743225e-02
-1.007863134145736694e-01 -3.315206766128540039e-01 9.819546341896057129e-02 -2.173859477043151855e-01 -1.603923439979553223e-01 9.085966646671295166e-02 -1.496495306491851807e-01 -2.305858433246612549e-01 -2.762050628662109375e-01 -8.220282942056655884e-02 -1.606192290782928467e-01 -7.365205883979797363e-02 -4.040990490466356277e-03 1.507559716701507568e-01 8.457630127668380737e-02 -8.403252810239791870e-02 4.021391868591308594e-01 1.099017113447189331e-01 9.641322493553161621e-02 5.242973938584327698e-02 -2.147561311721801758e-01 -9.869730472564697266e-02 -3.766195476055145264e-01 -7.029445469379425049e-02 -1.347888410091400146e-01 2.418154776096343994e-01 1.946131587028503418e-01 -1.277473419904708862e-01 4.243096336722373962e-02 1.135461125522851944e-02 1.585330665111541748e-01 -1.260199844837188721e-01
-1.296387612819671631e-02 -2.716790735721588135e-01 1.717756390571594238e-01 -2.385478764772415161e-01 4.173855856060981750e-02 -8.139973133802413940e-02 -1.122324094176292419e-01 -1.276211738586425781e-01 -3.448789194226264954e-02 2.901662290096282959e-01 -2.794140279293060303e-01 -9.026205539703369141e-02 -6.913057714700698853e-02 1.187775880098342896e-01 -5.771927908062934875e-02 1.752417832612991333e-01 -1.071341857314109802e-01 6.633794307708740234e-02 7.373654842376708984e-02 -2.442764192819595337e-01 -2.003508359193801880e-01 -1.486288011074066162e-01 -2.421564757823944092e-01 1.194792315363883972e-01 -1.935499012470245361e-01 3.064307868480682373e-01 3.215808272361755371e-01 3.170785307884216309e-01 2.774957194924354553e-02 -5.929349362850189209e-02 1.359564065933227539e-01 -6.007240712642669678e-02
8.942242711782455444e-02 1.957875303924083710e-02 -2.207695841789245605e-01 -2.493381202220916748e-01 -1.198167949914932251e-01 -7.852555811405181885e-02 -1.002158671617507935e-01 2.950101718306541443e-02 -1.028841882944107056e-01 -6.418398022651672363e-02 -8.415754884481430054e-02 1.556649804115295410e-01 -1.100812032818794250e-01 4.091800451278686523e-01 3.333545327186584473e-01 -5.813032016158103943e-02 1.261881440877914429e-01 3.488504290580749512e-01 -1.493943482637405396e-01 2.782074501737952232e-03 1.508436053991317749e-01 -1.201136186718940735e-01 -2.386462092399597168e-01 -5.595725029706954956e-02 8.395161479711532593e-02 2.976935505867004395e-01 1.529515087604522705e-01 -9.303046017885208130e-02 9.927220642566680908e-02 -1.679927855730056763e-01 2.651175670325756073e-02 2.924004197120666504e-01
6.851109117269515991e-02 9.541507810354232788e-02 -5.757805705070495605e-02 -2.096859812736511230e-01 -2.853308916091918945e-01 -1.098607759922742844e-02 -3.483149409294128418e-01 1.743935979902744293e-02 -3.334214389324188232e-01 -2.859458327293395996e-02 -2.014078348875045776e-01 -9.305853396654129028e-02 -3.560949116945266724e-02 2.328294366598129272e-01 -1.278390288352966309e-01 -7.589311897754669189e-02 -9.631426632404327393e-02 2.268472462892532349e-01 -3.726276755332946777e-02 -1.952225416898727417e-01 -8.414867520332336426e-02 1.180417910218238831e-01 2.475757896900177002e-01 6.253695115447044373e-03 2.814929746091365814e-02 3.013498783111572266e-01 3.223766982555389404e-01 -1.823367178440093994e-02 -1.013596057891845703e-01 -1.305590420961380005e-01 6.907235365360975266e-03 -3.019101321697235107e-01
2.646639645099639893e-01 -3.135163336992263794e-02 1.351008266210556030e-01 -3.081612586975097656e-01 -9.438763558864593506e-02 -2.050351351499557495e-01 -2.792469263076782227e-01 -2.370252460241317749e-01 7.353013753890991211e-02 2.975975871086120605e-01 -3.268693387508392334e-02 -1.409674882888793945e-01 1.431645010598003864e-03 1.288906037807464600e-01 6.889643520116806030e-02 5.559904873371124268e-02 1.440517157316207886e-01 1.295418441295623779e-01 2.514032125473022461e-01 -1.140891015529632568e-01 1.258843205869197845e-02 -2.200810164213180542e-01 -3.237721510231494904e-03 -7.208715379238128662e-02 -4.950354807078838348e-03 1.922787278890609741e-01 1.972265392541885376e-01 -1.874434649944305420e-01 -4.040220081806182861e-01 -2.147869169712066650e-01 -5.421517416834831238e-02 -1.983894780278205872e-02
-3.969025611877441406e-02 1.818780153989791870e-01 2.056110650300979614e-01 -2.329934686422348022e-01 -2.315047830343246460e-01 -2.575288340449333191e-02 -8.150591701269149780e-02 -2.864603996276855469e-01 -1.586164906620979309e-02 7.900942116975784302e-02 -2.398640476167201996e-02 8.864199370145797729e-02 2.443495988845825195e-01 1.269856244325637817e-01 -2.042885497212409973e-02 -2.521774768829345703e-01 4.314349219202995300e-02 6.805530935525894165e-02 2.136128023266792297e-02 -3.171821236610412598e-01 -4.189544320106506348e-01 8.749781176447868347e-03 1.987339109182357788e-01 -6.412079930305480957e-02 1.473739594221115112e-01 1.011571884155273438e-01 2.784922420978546143e-01 2.583763301372528076e-01 2.574718296527862549e-01 -2.006522752344608307e-02 1.475868560373783112e-02 3.336374461650848389e-02
1.051678881049156189e-01 -1.726800501346588135e-01 -6.804437935352325439e-02 -1.497378647327423096e-01 -2.195576578378677368e-01 -2.652193009853363037e-01 1.290471665561199188e-02 -2.822066843509674072e-01 -5.499102920293807983e-02 -1.251187920570373535e-01 -3.484308123588562012e-01 -1.318164467811584473e-01 1.249726861715316772e-01 1.328657865524291992e-01 5.551669374108314514e-02 -1.674091070890426636e-01 6.449407339096069336e-02 2.638705968856811523e-01 6.880451738834381104e-02 -2.101614922285079956e-01 -2.256187200546264648e-01 4.139798134565353394e-02 2.929385900497436523e-01 7.459227740764617920e-02 1.505731195211410522e-01 -5.572888534516096115e-03 2.554046511650085449e-01 -1.388270556926727295e-01 1.252093017101287842e-01 -2.320530414581298828e-01 2.301613986492156982e-01 -1.244438141584396362e-01
3.364190757274627686e-01 -7.520414143800735474e-02 1.134677007794380188e-01 1.869100332260131836e-02 -5.604292266070842743e-03 -3.158239722251892090e-01 -2.591977119445800781e-01 -1.313833892345428467e-01 -1.495707929134368896e-01 2.517397888004779816e-02 -2.593686282634735107e-01 2.131898887455463409e-02 8.276228606700897217e-02 2.911577187478542328e-02 -8.962119929492473602e-03 -1.848558336496353149e-01 1.631502956151962280e-01 3.444246351718902588e-01 1.031061783432960510e-01 -3.423506915569305420e-01 -1.870871484279632568e-01 1.864920556545257568e-01 5.575253814458847046e-02 -1.724178493022918701e-01 8.121790364384651184e-03 7.314616441726684570e-02 2.163719236850738525e-01 -9.030136466026306152e-02 -2.224303036928176880e-01 -2.209624201059341431e-01 -1.258832812309265137e-01 -2.842349745333194733e-02
-6.804644316434860229e-02 -1.776012331247329712e-01 2.235791878774762154e-03 -2.939873039722442627e-01 -1.047486439347267151e-01 -1.717543005943298340e-01 -9.677647054195404053e-02 -2.070901691913604736e-01 -3.875315934419631958e-02 2.511337697505950928e-01 -3.824723660945892334e-01 1.080995146185159683e-02 -6.993214786052703857e-02 1.378433406352996826e-01 -2.461618036031723022e-01 9.039918333292007446e-02 4.129534959793090820e-01 1.048726886510848999e-01 3.396738469600677490e-01 -1.236928440630435944e-02 -2.250544577836990356e-01 -1.353139132261276245e-01 -2.106098234653472900e-01 -7.759329676628112793e-02 7.134763151407241821e-02 1.164833530783653259e-01 -7.336442917585372925e-02 -9.532662481069564819e-02 -1.070933416485786438e-02 -3.496963530778884888e-02 1.592495739459991455e-01 -6.939986348152160645e-02
-6.341548264026641846e-02 -1.392882466316223145e-01 1.990946382284164429e-01 -2.836882472038269043e-01 -1.764021515846252441e-01 -2.849604487419128418e-01 9.106991812586784363e-03 -3.574005365371704102e-01 -1.049284264445304871e-01 -4.863746464252471924e-02 -3.975730389356613159e-02 -1.707839965820312500e-01 -1.389621943235397339e-01 7.496174424886703491e-02 -4.363814368844032288e-02 5.180188640952110291e-02 5.022096633911132812e-02 2.518348023295402527e-02 3.685281276702880859e-01 -5.612521246075630188e-02 -4.190854430198669434e-01 2.639282047748565674e-01 -1.345690637826919556e-01 -2.167630046606063843e-01 -5.787292122840881348e-02 2.468618750572204590e-01 4.589876532554626465e-02 8.349368721246719360e-02 -5.580322444438934326e-02 -1.382220257073640823e-02 5.634626373648643494e-02 -1.016242653131484985e-01
3.087601959705352783e-01 1.892203837633132935e-02 -2.018290944397449493e-02 -2.680206894874572754e-01 -3.276844695210456848e-02 -2.428851276636123657e-01 3.024732135236263275e-02 -2.166344374418258667e-01 -2.031124942004680634e-02 -1.819443106651306152e-01 -4.097135663032531738e-01 1.581869320943951607e-03 1.217628121376037598e-01 2.738948166370391846e-01 -2.860482931137084961e-01 -2.708106040954589844e-01 1.394090503454208374e-01 3.058357536792755127e-01 3.137194737792015076e-02 8.453755080699920654e-02 -1.207696571946144104e-01 5.522052943706512451e-02 -4.528477787971496582e-02 3.603056306019425392e-03 2.167334109544754028e-01 -7.248151302337646484e-02 1.655933409929275513e-01 -1.173592582345008850e-01 -4.301438853144645691e-02 -1.883163452148437500e-01 -7.872360944747924805e-02 -5.685785785317420959e-03
2.609242200851440430e-01 6.924942135810852051e-02 -1.634932011365890503e-01 -2.807855904102325439e-01 -3.023748993873596191e-01 5.083480104804039001e-02 -1.476749777793884277e-01 1.301575265824794769e-02 -9.943753480911254883e-02 1.527498662471771240e-01 -1.612647175788879395e-01 -1.355649381875991821e-01 2.767442464828491211e-01 3.373577892780303955e-01 -2.452315296977758408e-03 8.586052060127258301e-02 2.190644741058349609e-01 -1.529327481985092163e-01 -6.683354079723358154e-02 -3.844925761222839355e-01 -3.278899192810058594e-02 -6.499399244785308838e-02 -6.457832455635070801e-02 1.488716453313827515e-01 2.547548525035381317e-02 8.369804918766021729e-02 3.073095679283142090e-01 -1.816042214632034302e-01 -3.751641884446144104e-02 4.747934266924858093e-02 -1.548935323953628540e-01 1.101886257529258728e-01
-8.807876147329807281e-03 -2.697087526321411133e-01 -1.354412436485290527e-01 -1.510839015245437622e-01 -4.606256727129220963e-03 9.946450591087341309e-02 -1.759484708309173584e-01 -1.608147919178009033e-01 -1.897350996732711792e-01 1.611950546503067017e-01 -1.363694965839385986e-01 -2.916088700294494629e-01 1.457911878824234009e-01 2.101335078477859497e-01 -2.379337511956691742e-02 -6.135735660791397095e-02 3.516578376293182373e-01 3.564258813858032227e-01 -6.862816214561462402e-02 -2.467067837715148926e-01 -2.761227488517761230e-01 2.922311052680015564e-02 -3.639743924140930176e-01 -1.474956572055816650e-01 -1.478996011428534985e-03 -5.172821134328842163e-02 -1.115215644240379333e-01 -1.100718826055526733e-01 4.565947875380516052e-02 -2.834478020668029785e-02 -5.036635696887969971e-02 -6.045634299516677856e-02
1.294252276420593262e-01 -4.139016941189765930e-02 -3.305763006210327148e-01 -3.802048563957214355e-01 -4.963967204093933105e-02 -1.809403598308563232e-01 5.106619745492935181e-02 -1.691045016050338745e-01 4.533234983682632446e-02 -2.784227207303047180e-02 -1.251805126667022705e-01 -7.895794510841369629e-02 1.153001710772514343e-01 1.511189043521881104e-01 -1.294128149747848511e-01 -1.607416570186614990e-01 2.603029310703277588e-01 1.476835608482360840e-01 4.108348116278648376e-02 -3.637758791446685791e-01 -1.093338802456855774e-01 9.570730477571487427e-02 -1.220257505774497986e-01 1.452079564332962036e-01 2.624410092830657959e-01 3.341797888278961182e-01 1.432635076344013214e-02 -2.447904199361801147e-01 1.174865737557411194e-01 2.359470538794994354e-02 -5.452784523367881775e-02 1.383844763040542603e-01
1.555882394313812256e-01 4.916096478700637817e-02 1.025122255086898804e-01 -1.291903257369995117e-01 -2.910327017307281494e-01 -2.697983682155609131e-01 -6.826592609286308289e-03 -2.162912338972091675e-01 7.274231407791376114e-03 -1.523525565862655640e-01 -1.621758639812469482e-01 -1.863402575254440308e-01 9.137105941772460938e-02 1.477839797735214233e-01 2.274852991104125977e-01 1.859421133995056152e-01 -1.255845427513122559e-01 1.461798399686813354e-01 6.832954287528991699e-02 1.071997284889221191e-01 -4.777166843414306641e-01 9.193363785743713379e-02 -7.498838752508163452e-02 2.031121104955673218e-01 2.266306877136230469e-01 6.811236497014760971e-03 1.756118386983871460e-01 2.386824339628219604e-01 -1.673956513404846191e-01 -7.163052260875701904e-02 -2.378882840275764465e-02 1.768546551465988159e-01
-5.588335916399955750e-02 4.799295961856842041e-02 -2.948166429996490479e-01 -3.094173073768615723e-01 -2.703758776187896729e-01 -6.316137500107288361e-03 -1.356091499328613281e-01 -1.706301122903823853e-01 -8.984559774398803711e-02 -1.423178762197494507e-01 -1.643507927656173706e-01 7.063845172524452209e-03 7.648262195289134979e-03 2.736694216728210449e-01 -1.661144942045211792e-01 3.582686781883239746e-01 -1.271873563528060913e-01 9.189510345458984375e-02 2.394878864288330078e-01 -2.333248257637023926e-01 -1.609015464782714844e-02 4.165460541844367981e-02 -1.516093760728836060e-01 7.846839434932917356e-05 2.838214300572872162e-02 1.574046537280082703e-02 4.818426817655563354e-02 2.950631678104400635e-01 -2.103844135999679565e-01 -3.291616439819335938e-01 2.250788919627666473e-02 5.498519167304039001e-03
1.252051293849945068e-01 -3.453095555305480957e-01 1.042286306619644165e-01 -3.156765103340148926e-01 1.571916416287422180e-02 -6.142076104879379272e-03 -1.361474990844726562e-01 -1.357771158218383789e-01 -1.174049228429794312e-01 1.805751919746398926e-01 -1.521065980195999146e-01 9.114775061607360840e-02 1.208034157752990723e-01 2.339210063219070435e-01 1.386897563934326172e-01 1.993903070688247681e-01 3.454521000385284424e-01 2.924086749553680420e-01 4.725554957985877991e-02 -4.879756644368171692e-02 -2.733103632926940918e-01 -1.965158879756927490e-01 -2.782177329063415527e-01 1.176054403185844421e-01 -1.093337535858154297e-01 1.153427138924598694e-01 1.449698358774185181e-01 1.305933445692062378e-01 1.364420652389526367e-01 -1.162286847829818726e-01 -3.333941102027893066e-02 2.451085112988948822e-02
8.645284920930862427e-02 1.532303262501955032e-02 3.326658532023429871e-02 -1.349145174026489258e-01 -3.877069428563117981e-02 8.406326919794082642e-02 -3.967582061886787415e-02 -1.898231655359268188e-01 3.652156144380569458e-02 3.302477896213531494e-01 1.931537836790084839e-01 -4.240968450903892517e-02 3.589325547218322754e-01 2.954684793949127197e-01 8.028099685907363892e-02 -2.167969048023223877e-01 1.745099425315856934e-01 1.997941136360168457e-01 -4.192027822136878967e-02 -1.740070581436157227e-01 -4.307229816913604736e-01 -1.392335281707346439e-03 1.562172025442123413e-01 -1.351265907287597656e-01 1.091653704643249512e-01 -1.262787133455276489e-01 3.143550753593444824e-01 1.083348095417022705e-01 -1.356223132461309433e-02 6.060015410184860229e-02 7.368356734514236450e-02 -1.715290844440460205e-01
-4.181603342294692993e-02 -1.079939752817153931e-01 1.458353102207183838e-01 -3.449789583683013916e-01 -1.827465146780014038e-01 5.261766910552978516e-02 7.524606771767139435e-03 -5.350423455238342285e-01 -8.378815650939941406e-02 7.562465965747833252e-02 1.796851516701281071e-03 3.673433884978294373e-02 1.389810740947723389e-01 3.294965028762817383e-01 -6.577078998088836670e-02 1.671950966119766235e-01 3.855257481336593628e-02 -2.264301478862762451e-02 2.935931980609893799e-01 -1.409333646297454834e-01 -3.306455910205841064e-01 1.383634954690933228e-01 1.605099886655807495e-01 5.561646446585655212e-02 3.494488075375556946e-02 1.176114603877067566e-01 -1.309203505516052246e-01 1.340277493000030518e-01 9.878920763731002808e-02 -1.531214714050292969e-01 -1.927140913903713226e-02 -2.104009129106998444e-02
6.946805864572525024e-02 -7.980956882238388062e-02 6.818730384111404419e-02 -1.864432692527770996e-01 -3.989464044570922852e-02 -2.320012748241424561e-01 -1.361905336380004883e-01 -1.631574332714080811e-01 1.216648072004318237e-01 -2.449650913476943970e-01 -3.983492255210876465e-01 -7.429005205631256104e-02 3.421188890933990479e-01 1.965237706899642944e-01 -1.666225045919418335e-01 -1.249420046806335449e-01 1.191575005650520325e-01 1.026372015476226807e-01 1.475071161985397339e-01 -4.141737520694732666e-02 -1.957974135875701904e-01 1.727923601865768433e-01 1.673945337533950806e-01 2.375424467027187347e-02 1.575390845537185669e-01 -7.408923935145139694e-03 3.619768619537353516e-01 -9.434137493371963501e-02 1.415868103504180908e-01 -2.534708380699157715e-01 6.203033961355686188e-03 -1.289892941713333130e-01
1.423915266059339046e-03 -9.429860860109329224e-02 1.892078965902328491e-01 -2.833337485790252686e-01 -2.719898819923400879e-01 -1.545968800783157349e-01 9.664451703429222107e-03 -8.723676949739456177e-02 1.123998016119003296e-01 1.957739740610122681e-01 6.160330772399902344e-02 -7.034327089786529541e-02 2.695681750774383545e-01 2.878490686416625977e-01 3.649780992418527603e-03 1.198721900582313538e-01 1.479060947895050049e-01 2.467284798622131348e-01 4.111414030194282532e-02 -8.192946016788482666e-02 -3.785710930824279785e-01 -1.231391578912734985e-01 -3.661843240261077881e-01 -1.885302923619747162e-02 -1.108534187078475952e-01 2.466332614421844482e-01 3.185077384114265442e-02 1.694999053142964840e-03 -7.889270037412643433e-02 1.704065203666687012e-01 -1.484591048210859299e-02 2.147981077432632446e-01
1.573902368545532227e-01 -6.801482755690813065e-03 2.028283774852752686e-01 -1.992021054029464722e-01 -3.245509695261716843e-03 -1.087922751903533936e-01 -1.102863997220993042e-01 -3.225120306015014648e-01 -2.269306182861328125e-01 1.943491846323013306e-01 -9.183511137962341309e-02 2.316238917410373688e-02 6.720298528671264648e-02 3.578428328037261963e-01 -1.952105462551116943e-01 3.952014073729515076e-02 1.391105949878692627e-01 2.332479208707809448e-01 3.149752318859100342e-01 7.941384613513946533e-02 -3.299531638622283936e-01 9.403923153877258301e-02 3.738744882866740227e-03 7.150685787200927734e-02 5.980529263615608215e-02 4.903357103466987610e-02 -2.499011904001235962e-01 -1.990652978420257568e-01 -1.462064776569604874e-02 -2.720787227153778076e-01 1.066587716341018677e-01 -8.629580028355121613e-03
4.537222534418106079e-02 -6.018837913870811462e-02 -1.122225895524024963e-01 -1.706084758043289185e-01 -3.839056789875030518e-01 -1.830433495342731476e-02 -6.730779260396957397e-02 -7.082736492156982422e-02 -1.548259854316711426e-01 1.187631301581859589e-02 -3.688089847564697266e-01 -9.270387887954711914e-02 3.784014284610748291e-02 4.328811168670654297e-01 -6.548991054296493530e-02 1.609754264354705811e-01 2.827482521533966064e-01 -5.845480039715766907e-02 -1.354567259550094604e-01 -4.212061762809753418e-01 -2.350842207670211792e-02 1.018078252673149109e-01 5.178558453917503357e-02 -2.998995594680309296e-02 -9.046916663646697998e-02 -7.312397472560405731e-03 2.866613566875457764e-01 -1.115093231201171875e-01 -7.069565355777740479e-02 4.067492112517356873e-02 -5.255152285099029541e-02 -4.146559536457061768e-02
-1.020202040672302246e-02 -1.946684271097183228e-01 -1.393141448497772217e-01 -3.181816935539245605e-01 -3.439458906650543213e-01 8.834551088511943817e-03 -9.834816306829452515e-02 -9.753914922475814819e-02 1.469213515520095825e-02 1.349707040935754776e-02 -3.353873398737050593e-05 -1.686425805091857910e-01 -9.087195247411727905e-02 8.011601865291595459e-02 -9.717612713575363159e-02 -2.346126735210418701e-01 2.965673506259918213e-01 2.285935729742050171e-01 -1.272617131471633911e-01 -4.948107004165649414e-01 -2.993790209293365479e-01 8.747516572475433350e-02 2.523728460073471069e-02 2.953548915684223175e-03 -1.985832154750823975e-01 1.696078665554523468e-02 8.059164136648178101e-02 -1.425967067480087280e-01 -4.259139299392700195e-02 5.512664094567298889e-02 7.742590457201004028e-02 1.386458873748779297e-01
2.485300302505493164e-01 -2.590369284152984619e-01 4.371845349669456482e-02 -2.742266356945037842e-01 -2.475721240043640137e-01 -7.011096179485321045e-02 -7.827319204807281494e-02 9.111680835485458374e-02 -3.181898295879364014e-01 -4.417354241013526917e-03 -2.375471219420433044e-02 -1.140510961413383484e-01 -1.125548779964447021e-01 3.868081271648406982e-01 6.862258166074752808e-02 -3.146461248397827148e-01 1.947139650583267212e-01 1.497085243463516235e-01 -1.416529417037963867e-01 -2.080587446689605713e-01 -1.598979979753494263e-01 -1.734612435102462769e-01 6.410125643014907837e-02 2.211249992251396179e-02 -1.836002022027969360e-01 -6.165657937526702881e-02 8.642252534627914429e-02 -9.056790918111801147e-02 7.375655323266983032e-02 1.046754717826843262e-01 1.298381537199020386e-01 2.493529617786407471e-01
3.798421472311019897e-02 -1.794238239526748657e-01 8.788646757602691650e-02 -2.576915323734283447e-01 9.318846464157104492e-02 1.616314649581909180e-01 -7.223377376794815063e-02 3.545043617486953735e-02 3.729146346449851990e-02 1.356954425573348999e-01 -3.546963632106781006e-01 -2.650956213474273682e-01 2.131911218166351318e-01 2.680049240589141846e-01 -2.815049290657043457e-01 -1.542801558971405029e-01 1.850702166557312012e-01 3.201394081115722656e-01 -1.315549015998840332e-01 -1.396800130605697632e-01 -2.563248276710510254e-01 5.229677632451057434e-02 1.491814572364091873e-02 -2.409839928150177002e-01 2.133323438465595245e-02 1.667196601629257202e-01 3.282646415755152702e-03 7.379802316427230835e-02 3.720313310623168945e-02 -4.194666817784309387e-02 -2.680250406265258789e-01 7.589112967252731323e-02
-4.572091624140739441e-03 -1.595948040485382080e-01 -4.249922931194305420e-02 -1.129981800913810730e-01 -2.208418771624565125e-02 -1.152488365769386292e-01 -1.333617120981216431e-01 -9.512914717197418213e-02 -5.096183717250823975e-02 6.525077042169868946e-04 -2.622970640659332275e-01 -1.879337877035140991e-01 -3.795868903398513794e-02 1.540598422288894653e-01 4.637638106942176819e-02 1.272363513708114624e-01 1.284446716308593750e-01 1.465896666049957275e-01 2.345131188631057739e-01 -1.738042235374450684e-01 -2.216645628213882446e-01 -1.134424842894077301e-02 1.253341734409332275e-01 3.775986656546592712e-02 -3.339454531669616699e-01 2.985125482082366943e-01 2.406449317932128906e-01 3.442197740077972412e-01 -2.095328085124492645e-02 -1.799615621566772461e-01 4.105372726917266846e-01 3.339875116944313049e-02
4.127570986747741699e-01 5.387746170163154602e-02 3.781572729349136353e-02 -3.643101155757904053e-01 -1.230155974626541138e-01 -1.278053969144821167e-01 8.073338866233825684e-02 -3.063066005706787109e-01 -7.514433562755584717e-02 -2.558172047138214111e-01 -1.675720363855361938e-01 3.988964110612869263e-02 7.681490480899810791e-02 3.304267823696136475e-01 -1.708328872919082642e-01 -3.838710188865661621e-01 -1.457297056913375854e-02 2.257799953222274780e-01 -1.181642115116119385e-01 5.872926674783229828e-03 -9.116838872432708740e-02 1.675002872943878174e-01 -1.030432805418968201e-01 -4.674476012587547302e-02 6.193437427282333374e-02 -4.041232913732528687e-02 2.031982988119125366e-01 6.810009479522705078e-02 -4.857269674539566040e-02 -4.587981384247541428e-03 -1.416756957769393921e-02 -7.057085633277893066e-03
2.376321256160736084e-01 1.757626533508300781e-01 6.171232461929321289e-02 -2.274501472711563110e-01 -2.817143499851226807e-01 -3.746316134929656982e-01 -7.996687665581703186e-03 -1.148775126785039902e-02 -8.521938323974609375e-02 7.796513289213180542e-02 2.484204620122909546e-01 4.663837701082229614e-02 1.263809800148010254e-01 2.857441604137420654e-01 1.215476319193840027e-01 -1.910289973020553589e-01 -6.983419507741928101e-02 1.568409055471420288e-01 6.610418111085891724e-02 -3.056560158729553223e-01 -2.448347955942153931e-01 -5.172948911786079407e-02 1.815823018550872803e-01 -1.084655001759529114e-01 -1.502634584903717041e-01 1.719450950622558594e-01 1.105488538742065430e-01 6.349051743745803833e-02 -2.317765913903713226e-02 1.054483349435031414e-03 -2.812759280204772949e-01 -1.685033291578292847e-01
-1.301091462373733521e-01 -1.045445203781127930e-01 7.948473840951919556e-02 -3.295136690139770508e-01 -1.922871358692646027e-02 -2.930550873279571533e-01 -9.951141476631164551e-02 -2.732791900634765625e-01 -1.205228641629219055e-01 -1.550631821155548096e-01 -4.571654275059700012e-02 2.876395359635353088e-02 -6.953003257513046265e-02 3.862728178501129150e-01 1.431027501821517944e-01 1.054820120334625244e-01 -6.695741415023803711e-02 -1.014490351080894470e-01 -2.672590315341949463e-02 -1.212762594223022461e-01 -1.883155107498168945e-01 -2.413203865289688110e-01 -5.560491606593132019e-02 -5.251680314540863037e-02 -3.183272853493690491e-02 9.063405543565750122e-02 -4.447007924318313599e-02 2.561939656734466553e-01 -1.061542406678199768e-01 -3.234321177005767822e-01 -1.877206861972808838e-01 3.187063932418823242e-01
-2.899556756019592285e-01 -1.372572779655456543e-01 5.987153574824333191e-02 -2.735627591609954834e-01 -1.422556042671203613e-01 -3.254541754722595215e-01 -1.355857104063034058e-01 -2.441930025815963745e-01 -3.892139717936515808e-02 -1.319529488682746887e-02 -8.969651162624359131e-02 -6.197243183851242065e-02 -7.172662299126386642e-03 4.954521059989929199e-01 -2.478609792888164520e-02 1.841166242957115173e-02 1.864946484565734863e-01 1.203916445374488831e-01 -2.046237289905548096e-01 -2.750972509384155273e-01 -3.054981678724288940e-02 -1.703555136919021606e-01 -4.460944235324859619e-02 -2.102575451135635376e-02 -1.637432724237442017e-01 -1.660482026636600494e-02 -1.538245081901550293e-01 1.407687664031982422e-01 -9.357110410928726196e-02 7.142197340726852417e-02 8.784094452857971191e-02 2.511837184429168701e-01
4.801283776760101318e-02 9.982080757617950439e-02 -4.406647756695747375e-02 -4.681684076786041260e-01 -9.714318439364433289e-03 1.169236451387405396e-01 1.861079595983028412e-02 -1.137851327657699585e-01 2.633593678474426270e-01 8.729277551174163818e-02 -2.042569071054458618e-01 6.608346104621887207e-02 1.201735287904739380e-01 2.499540895223617554e-01 1.673146188259124756e-01 8.549375087022781372e-02 8.307245373725891113e-02 2.548761069774627686e-01 7.528703659772872925e-02 -1.536738574504852295e-01 -1.400084644556045532e-01 -2.572466433048248291e-01 -1.895150840282440186e-01 1.091332435607910156e-01 1.365543305873870850e-01 1.268574446439743042e-01 1.088429316878318787e-01 -2.604172751307487488e-02 -8.575694635510444641e-03 -1.420360058546066284e-01 1.195475086569786072e-01 4.332492947578430176e-01
8.309432864189147949e-02 7.358004222624003887e-05 -1.015388220548629761e-01 -2.032350935041904449e-02 -1.670822352170944214e-01 -1.029654592275619507e-01 -4.673000425100326538e-02 -1.130690947175025940e-01 1.647564768791198730e-01 2.694877088069915771e-01 -9.459645301103591919e-02 2.087677456438541412e-02 2.232635319232940674e-01 7.576139271259307861e-02 9.447921067476272583e-02 -3.013464063405990601e-02 3.299751281738281250e-01 1.888465136289596558e-01 3.169566392898559570e-03 1.586952954530715942e-01 -4.330491423606872559e-01 -1.502050552517175674e-02 5.995066463947296143e-02 -1.569093763828277588e-01 6.665775179862976074e-02 -6.643211096525192261e-02 5.105564594268798828e-01 1.597736030817031860e-01 -2.375943064689636230e-01 -4.660354554653167725e-02 1.121109277009963989e-01 4.853387176990509033e-02
4.788957238197326660e-01 -6.825243681669235229e-02 1.614111661911010742e-01 -1.044426206499338150e-02 -1.347870826721191406e-01 -1.409403532743453979e-01 -1.864650696516036987e-01 -1.908279061317443848e-01 -3.127223253250122070e-02 5.876294523477554321e-02 -3.877167403697967529e-01 4.680266231298446655e-02 -4.765639454126358032e-02 1.210587397217750549e-01 -4.774471372365951538e-02 -9.613988548517227173e-02 8.170677721500396729e-02 4.099115133285522461e-01 1.542518436908721924e-01 -1.618978977203369141e-01 -1.862829327583312988e-01 1.319214403629302979e-01 -1.360858697444200516e-02 5.261655896902084351e-02 1.465970873832702637e-01 2.364108413457870483e-01 3.168759867548942566e-02 -3.932238742709159851e-02 -1.612602174282073975e-01 -1.433495283126831055e-01 -1.379006057977676392e-01 1.412769109010696411e-01
2.357237935066223145e-01 6.924205273389816284e-02 1.639708876609802246e-01 -1.883947402238845825e-01 -1.961218565702438354e-01 5.098582431674003601e-02 -2.264546900987625122e-01 3.470506146550178528e-02 -3.353437185287475586e-01 2.191904485225677490e-01 -2.339318692684173584e-01 -5.022612400352954865e-03 -5.694623570889234543e-03 2.125224173069000244e-01 -8.160938322544097900e-02 4.546000435948371887e-02 -1.971392631530761719e-01 5.610618367791175842e-02 2.634632587432861328e-01 -3.670648038387298584e-01 -9.023788571357727051e-02 2.138616740703582764e-01 8.592703938484191895e-02 -1.184304431080818176e-01 1.120831742882728577e-01 2.851395606994628906e-01 1.478981375694274902e-01 9.193152189254760742e-02 -7.548143714666366577e-02 -1.327411979436874390e-01 -1.029864251613616943e-01 -1.870042383670806885e-01
3.959947731345891953e-03 1.001779064536094666e-01 -5.347232148051261902e-02 -4.621531665325164795e-01 -1.501761227846145630e-01 -2.438572347164154053e-01 -1.178235560655593872e-01 2.896687947213649750e-03 4.633898660540580750e-02 -4.848424717783927917e-02 6.008320674300193787e-02 -2.704450488090515137e-02 2.612098455429077148e-01 1.114225909113883972e-01 2.103560864925384521e-01 3.008565865457057953e-02 5.687914416193962097e-02 2.250612974166870117e-01 4.236873239278793335e-02 -1.659812331199645996e-01 -4.436870813369750977e-01 -8.965333551168441772e-02 -1.275656074285507202e-01 -1.508532464504241943e-02 -7.163885235786437988e-02 5.455326288938522339e-02 7.861292362213134766e-02 1.319252848625183105e-01 1.507545262575149536e-02 1.980486884713172913e-02 -3.035544157028198242e-01 3.374427258968353271e-01
1.103295683860778809e-01 -1.775218695402145386e-01 -5.981967598199844360e-02 -2.158701121807098389e-01 -1.354759931564331055e-01 1.087255105376243591e-01 -1.077580973505973816e-01 -2.221301645040512085e-01 -2.812436521053314209e-01 -1.541927307844161987e-01 -1.786043494939804077e-01 -1.101453155279159546e-01 -2.665400207042694092e-01 3.095618486404418945e-01 8.253950625658035278e-02 2.789885997772216797e-01 1.037592664361000061e-01 9.140931069850921631e-02 -2.700468003749847412e-01 -1.544189900159835815e-01 -1.402028501033782959e-01 2.612193524837493896e-01 -8.364032208919525146e-02 -2.943383455276489258e-01 1.905910223722457886e-01 1.523380428552627563e-01 -1.477440446615219116e-01 1.231822147965431213e-01 -6.635656952857971191e-02 -2.303792722523212433e-02 -9.587273001670837402e-02 9.223478287458419800e-02
2.371410578489303589e-01 -7.789421826601028442e-03 -8.209251612424850464e-02 -1.947709769010543823e-01 -2.052227258682250977e-01 -1.852806210517883301e-01 4.739176481962203979e-02 -3.331815004348754883e-01 1.412329375743865967e-01 -1.093882918357849121e-01 -1.904533803462982178e-01 1.746957600116729736e-01 1.008081585168838501e-01 4.474479854106903076e-01 -1.085646376013755798e-01 -2.117206454277038574e-01 -1.495360434055328369e-01 2.026253938674926758e-01 9.874399984255433083e-04 -1.362182497978210449e-01 -2.278178781270980835e-01 -4.356508329510688782e-02 1.710890978574752808e-01 1.052177101373672485e-01 2.450507879257202148e-01 2.367797493934631348e-01 8.767848461866378784e-02 1.378546953201293945e-01 -1.556718945503234863e-01 1.007602922618389130e-02 -2.508786506950855255e-03 -1.941002719104290009e-02
1.299928575754165649e-01 -2.669077217578887939e-01 2.307747900485992432e-01 -4.185797572135925293e-01 -1.529358029365539551e-01 -1.931244879961013794e-01 -2.396229356527328491e-01 -1.948811411857604980e-01 -2.139394134283065796e-01 4.490263760089874268e-02 1.353604625910520554e-02 1.545501202344894409e-01 2.028851956129074097e-01 2.978071868419647217e-01 4.485518857836723328e-02 -1.245778426527976990e-01 6.142809242010116577e-02 3.238703310489654541e-01 1.332650929689407349e-01 1.715668141841888428e-01 -1.249216571450233459e-01 3.812322765588760376e-02 -1.034163534641265869e-01 6.778575479984283447e-02 3.656123951077461243e-02 8.633419871330261230e-03 -2.724108844995498657e-02 -1.579365432262420654e-01 5.696382373571395874e-02 8.520480990409851074e-02 2.841816246509552002e-01 3.877190500497817993e-02
2.090210169553756714e-01 -3.137867897748947144e-02 9.030292183160781860e-02 -2.825920283794403076e-01 -1.504437811672687531e-02 -2.601644992828369141e-01 -1.704159080982208252e-01 -3.259665369987487793e-01 2.630606293678283691e-03 2.578641772270202637e-01 -9.204034507274627686e-02 -2.867616154253482819e-02 2.784481272101402283e-02 3.279692679643630981e-02 1.443710923194885254e-01 -5.648220703005790710e-02 1.885856688022613525e-02 1.852816436439752579e-03 5.459599196910858154e-02 1.099572777748107910e-01 -3.121060729026794434e-01 -5.884448438882827759e-02 -1.983838230371475220e-01 -2.083164751529693604e-01 9.306999295949935913e-02 2.725734412670135498e-01 6.134037300944328308e-02 -2.197609245777130127e-01 -3.134345114231109619e-01 -2.553075850009918213e-01 -1.521216928958892822e-01 -2.044286429882049561e-01
3.455831203609704971e-03 -1.586226820945739746e-01 -1.065882667899131775e-01 -3.216425180435180664e-01 -3.442077934741973877e-01 -5.185911431908607483e-02 -4.171204566955566406e-01 -3.086709678173065186e-01 2.645249105989933014e-02 1.177354305982589722e-01 6.472553592175245285e-03 2.255150489509105682e-02 -1.079645901918411255e-01 8.097357302904129028e-02 1.829597353935241699e-01 -3.190836906433105469e-01 -1.570474505424499512e-01 1.050480976700782776e-01 -1.045985445380210876e-01 1.020004227757453918e-01 -2.761679887771606445e-01 1.113185584545135498e-01 9.656631946563720703e-02 -6.634998321533203125e-02 1.576761305332183838e-01 2.463130354881286621e-01 1.386863291263580322e-01 -1.146096643060445786e-02 -2.429023757576942444e-02 1.775964046828448772e-03 1.580820381641387939e-01 1.051219850778579712e-01
1.398999989032745361e-01 -2.843529880046844482e-01 2.662880904972553253e-02 -1.228228509426116943e-01 -2.279585152864456177e-01 2.694016136229038239e-02 -2.967893704771995544e-02 -3.250296711921691895e-01 -2.660939991474151611e-01 -6.295645982027053833e-02 -2.250335067510604858e-01 7.611441612243652344e-02 -1.553363818675279617e-02 2.437246292829513550e-01 6.177109479904174805e-02 4.169289767742156982e-01 7.330678403377532959e-02 1.923004537820816040e-01 -1.999942809343338013e-01 -2.464952915906906128e-01 -1.065458655357360840e-01 9.780985116958618164e-02 -2.387059330940246582e-01 7.636579871177673340e-02 2.425447404384613037e-01 8.861894905567169189e-02 -7.781176269054412842e-02 5.602209642529487610e-02 -1.079644039273262024e-01 5.103185307234525681e-03 -1.890182942152023315e-01 7.708811759948730469e-02
2.325419783592224121e-01 -1.309536397457122803e-01 9.674191474914550781e-02 -1.120560392737388611e-01 -7.806176692247390747e-02 -1.028212532401084900e-01 -1.568995118141174316e-01 -2.909889221191406250e-01 -2.085100561380386353e-01 1.850858032703399658e-01 -3.532657921314239502e-01 3.704834356904029846e-02 -7.292097434401512146e-03 2.553121447563171387e-01 -1.861533373594284058e-01 7.278054952621459961e-02 1.128671914339065552e-01 1.914297230541706085e-02 4.541661124676465988e-03 -1.540039777755737305e-01 2.433484792709350586e-02 2.949309349060058594e-01 3.236462175846099854e-01 3.708436340093612671e-02 -1.025420892983675003e-02 1.138468906283378601e-01 1.070760469883680344e-02 1.693751066923141479e-01 -1.117158308625221252e-01 -3.656447827816009521e-01 1.387493163347244263e-01 1.843188703060150146e-01
1.930062919855117798e-01 4.905131831765174866e-02 -1.343830525875091553e-01 -2.015761882066726685e-01 -3.255601823329925537e-01 -4.447361826896667480e-02 -1.787716150283813477e-01 4.820115864276885986e-02 -2.027717977762222290e-02 1.410881876945495605e-01 -2.344174683094024658e-01 -2.093424201011657715e-01 3.769928216934204102e-01 4.440079033374786377e-01 -6.276082247495651245e-02 3.324629738926887512e-02 3.462833464145660400e-01 -1.530175469815731049e-02 -9.189949929714202881e-02 -3.073497414588928223e-01 5.627931561321020126e-03 -1.965584047138690948e-02 2.010564692318439484e-02 -5.323252081871032715e-02 -2.782717905938625336e-02 3.360940888524055481e-02 1.325680166482925415e-01 -1.307039111852645874e-01 -3.171540051698684692e-02 9.339316189289093018e-02 -1.003281697630882263e-01 1.137091666460037231e-01
1.974953413009643555e-01 -2.663754820823669434e-01 -7.224810868501663208e-02 -3.492326140403747559e-01 1.782058328390121460e-01 1.453899741172790527e-01 -1.257490515708923340e-01 -5.746124684810638428e-02 -1.214898452162742615e-01 1.380506455898284912e-01 -3.379243984818458557e-02 9.326287358999252319e-02 -1.463860645890235901e-02 1.946362257003784180e-01 2.345099151134490967e-01 2.115496098995208740e-01 1.945198029279708862e-01 2.350233495235443115e-01 1.434100791811943054e-02 -9.785854071378707886e-02 -4.254113733768463135e-01 -4.426135867834091187e-02 -2.036827057600021362e-01 1.013597175478935242e-01 -1.101122796535491943e-01 1.834162324666976929e-01 8.789365738630294800e-02 1.602615416049957275e-01 4.054374992847442627e-02 -1.756018102169036865e-01 7.065922021865844727e-02 2.348297685384750366e-01
5.596075952053070068e-02 8.094052225351333618e-02 4.485936090350151062e-02 -2.446691691875457764e-01 -1.880475580692291260e-01 -4.821379855275154114e-02 -3.146284818649291992e-02 6.991547346115112305e-02 -2.457248717546463013e-01 -2.871518209576606750e-02 -2.616364359855651855e-01 6.362057477235794067e-02 -2.440990954637527466e-01 2.745531201362609863e-01 1.354923006147146225e-02 6.599542498588562012e-02 -3.525508642196655273e-01 2.107956111431121826e-01 1.147784814238548279e-01 -2.067062109708786011e-01 -1.725427061319351196e-01 -2.342708408832550049e-02 -1.313695907592773438e-01 -8.248613029718399048e-02 -8.486216515302658081e-02 -8.651825040578842163e-02 3.537860810756683350e-01 6.137022003531455994e-02 -2.156273871660232544e-01 -3.352164030075073242e-01 1.673853993415832520e-01 4.643870145082473755e-02
2.198375761508941650e-01 -1.060738414525985718e-01 1.117472350597381592e-01 -2.195003032684326172e-01 -2.479204982519149780e-01 -2.503772079944610596e-01 -2.565252184867858887e-01 -3.073882162570953369e-01 -2.341721206903457642e-01 1.729904115200042725e-01 -2.606029808521270752e-01 3.201009472832083702e-03 1.032845526933670044e-01 8.936736732721328735e-02 2.854600176215171814e-02 -1.359306126832962036e-01 -4.911050572991371155e-02 3.858485817909240723e-01 -1.008354872465133667e-01 -1.423522233963012695e-01 9.855290502309799194e-02 2.519369721412658691e-01 -8.574008941650390625e-02 2.029738575220108032e-01 -2.713068760931491852e-02 -1.588125713169574738e-02 1.259523630142211914e-01 -2.597122639417648315e-02 1.164182573556900024e-01 -1.411214917898178101e-01 2.205062508583068848e-01 3.996783494949340820e-02
1.765488237142562866e-01 5.958303064107894897e-02 3.832775354385375977e-02 -3.069309294223785400e-01 -3.500148057937622070e-01 2.993289232254028320e-01 -1.964225620031356812e-01 -1.648083701729774475e-02 -1.841287761926651001e-01 1.425224393606185913e-01 -8.928881585597991943e-02 -1.178815364837646484e-01 -5.234705284237861633e-02 1.091187372803688049e-01 -7.356120645999908447e-02 4.377368092536926270e-02 -1.985000222921371460e-01 3.028219342231750488e-01 -7.116217911243438721e-02 -1.153452172875404358e-01 -2.065324932336807251e-01 1.260947287082672119e-01 1.865698546171188354e-01 -4.445961862802505493e-02 -8.121755719184875488e-02 7.790286839008331299e-02 4.371167421340942383e-01 -5.507325753569602966e-02 -2.018496096134185791e-01 -8.271825313568115234e-02 6.875696033239364624e-02 -1.291876435279846191e-01
-7.760160416364669800e-02 -6.384588032960891724e-02 1.959642767906188965e-02 -3.309482336044311523e-01 -1.915494352579116821e-01 -2.351777628064155579e-03 3.954387083649635315e-02 -2.822301089763641357e-01 -6.276375055313110352e-02 6.763367354869842529e-02 -1.041171401739120483e-01 2.807429432868957520e-02 -9.108269214630126953e-02 2.780373096466064453e-01 4.609845876693725586e-01 -2.595961987972259521e-01 -9.445731341838836670e-02 5.271167028695344925e-03 -2.394849210977554321e-01 -1.417447775602340698e-01 -3.379826247692108154e-02 -8.448715507984161377e-02 -1.700548976659774780e-01 -2.191096842288970947e-01 1.729924231767654419e-01 2.174470424652099609e-01 -4.329099133610725403e-02 1.684433221817016602e-01 -2.098462879657745361e-01 -1.718853861093521118e-01 -1.311460733413696289e-01 8.122844994068145752e-02
1.547121703624725342e-01 -5.883511155843734741e-02 -2.101248502731323242e-01 -3.581221997737884521e-01 -2.987639978528022766e-02 -1.452590674161911011e-01 2.106497436761856079e-02 1.826410554349422455e-02 1.395704150199890137e-01 -6.609596312046051025e-02 -3.309512138366699219e-01 -9.130515903234481812e-02 1.070370376110076904e-01 4.402102231979370117e-01 1.001822426915168762e-01 -5.846872180700302124e-02 -1.091012656688690186e-01 1.301381289958953857e-01 1.040903851389884949e-03 4.248100519180297852e-02 -3.164388705044984818e-03 -8.362915366888046265e-02 -7.975439727306365967e-02 4.178138375282287598e-01 -2.638352215290069580e-01 1.415163576602935791e-01 1.774172484874725342e-01 7.611799985170364380e-02 4.576690867543220520e-02 -1.400674041360616684e-02 8.800837397575378418e-02 2.479855120182037354e-01
2.958681285381317139e-01 -2.873038947582244873e-01 4.130436852574348450e-02 -3.418661355972290039e-01 -3.399169817566871643e-02 -2.621936202049255371e-01 -3.183236718177795410e-01 4.178727045655250549e-02 2.339341938495635986e-01 3.639806061983108521e-02 -2.343369573354721069e-01 -1.876595988869667053e-02 2.522693872451782227e-01 2.156589925289154053e-01 4.718798398971557617e-02 9.422823041677474976e-02 4.263702780008316040e-03 1.750272512435913086e-01 2.653100788593292236e-01 -2.076010704040527344e-01 -6.340048462152481079e-02 1.571505367755889893e-01 -5.471165478229522705e-02 4.613935202360153198e-02 1.091866120696067810e-01 2.268778383731842041e-01 7.414349168539047241e-02 -2.237826883792877197e-01 -1.383931958116590977e-03 5.175515264272689819e-02 -1.171834301203489304e-02 -7.762177288532257080e-02
3.048372268676757812e-02 -1.731762140989303589e-01 1.916568726301193237e-01 -2.885150313377380371e-01 -1.597227007150650024e-01 -6.773562729358673096e-02 -1.810031682252883911e-01 -2.048406302928924561e-01 -2.778233587741851807e-01 -6.184161454439163208e-02 -1.412129253149032593e-01 -1.902365125715732574e-02 9.582379460334777832e-02 3.240486979484558105e-01 4.669142141938209534e-02 6.201777979731559753e-02 3.489787578582763672e-01 -5.961666628718376160e-02 6.522824615240097046e-02 8.576918393373489380e-02 -1.266520321369171143e-01 -1.063181385397911072e-01 -3.190962672233581543e-01 -2.663511335849761963e-01 -1.254963427782058716e-01 3.259200155735015869e-01 4.644502699375152588e-02 -2.033950574696063995e-02 -1.159492973238229752e-02 -1.873805420473217964e-03 2.097970992326736450e-01 -1.303816139698028564e-01
1.211432814598083496e-01 -2.538636028766632080e-01 5.205061659216880798e-02 -3.322059810161590576e-01 1.667341887950897217e-01 1.212405562400817871e-01 -1.266838163137435913e-01 3.718629479408264160e-02 -2.365098334848880768e-02 5.984485521912574768e-02 -1.852993220090866089e-01 -2.908200025558471680e-01 3.085380196571350098e-01 3.161125481128692627e-01 -1.962848007678985596e-01 -3.489362075924873352e-03 2.357749789953231812e-01 -1.988437175750732422e-01 -9.243550896644592285e-02 -1.281385892070829868e-03 -2.752556800842285156e-01 -1.774618518538773060e-03 -1.753887087106704712e-01 -1.676596514880657196e-02 1.252236515283584595e-01 2.137034684419631958e-01 9.283876419067382812e-02 2.528168261051177979e-02 -8.919721841812133789e-02 -2.608274817466735840e-01 -1.721013337373733521e-01 -6.678843498229980469e-02
1.751569807529449463e-01 -3.388490974903106689e-01 8.650795556604862213e-03 -5.269388556480407715e-01 -3.946649841964244843e-03 2.001602798700332642e-01 -1.677644550800323486e-01 -2.150128334760665894e-01 -5.408443510532379150e-02 7.367107272148132324e-02 -2.378783375024795532e-01 -1.854298859834671021e-01 1.194678917527198792e-01 1.356922741979360580e-02 -8.094464242458343506e-02 -1.659630388021469116e-01 8.747324347496032715e-02 3.352683782577514648e-01 -1.104084402322769165e-01 -1.636762470006942749e-01 -1.043310910463333130e-01 -1.418095231056213379e-01 -9.842880070209503174e-02 -8.936460316181182861e-02 -5.506745725870132446e-02 2.180199921131134033e-01 1.266356706619262695e-01 -5.027581378817558289e-02 5.740841105580329895e-02 8.501602709293365479e-02 -1.399455964565277100e-01 8.653414249420166016e-02
-6.809376180171966553e-02 -5.413921177387237549e-02 7.434803247451782227e-02 -3.224380612373352051e-01 -1.885124146938323975e-01 -9.555075317621231079e-02 -2.742970362305641174e-02 -2.370001673698425293e-01 -1.025060936808586121e-01 2.004275172948837280e-01 1.430676784366369247e-02 -9.468601644039154053e-02 -3.932669758796691895e-02 2.538890540599822998e-01 1.285622268915176392e-02 1.892033368349075317e-01 2.498023211956024170e-01 1.147288605570793152e-01 1.607231497764587402e-01 8.205596357583999634e-02 -4.257817268371582031e-01 2.718951106071472168e-01 1.676468849182128906e-01 1.467924118041992188e-01 1.027603596448898315e-01 2.783851921558380127e-01 -3.315510228276252747e-02 3.173289299011230469e-01 8.248750865459442139e-02 -6.787140667438507080e-02 -3.993438091129064560e-03 -7.246048748493194580e-02
9.755529463291168213e-02 -8.237112313508987427e-02 -2.072322517633438110e-01 -3.147969543933868408e-01 -1.064162477850914001e-01 2.849068492650985718e-02 -2.671694755554199219e-01 -5.985785275697708130e-02 5.047842115163803101e-02 2.362992316484451294e-01 -3.021744191646575928e-01 -1.108933240175247192e-01 -1.422209739685058594e-01 2.261282950639724731e-01 3.802999109029769897e-02 8.539493195712566376e-03 -4.561033099889755249e-02 4.545299708843231201e-02 3.737765252590179443e-01 -4.461762905120849609e-01 -1.302679777145385742e-01 1.136452257633209229e-01 4.938396066427230835e-02 1.191941350698471069e-01 -4.074651282280683517e-03 1.892789006233215332e-01 -9.832961112260818481e-02 1.052411422133445740e-01 -3.557150810956954956e-02 -3.325258567929267883e-02 1.153089627623558044e-01 -2.407712042331695557e-01
-2.611929178237915039e-01 -1.228776723146438599e-01 -3.543719649314880371e-02 -3.633047640323638916e-01 -1.357042640447616577e-01 -1.028143689036369324e-01 -1.291956603527069092e-01 -7.330975681543350220e-02 -3.321601450443267822e-02 1.859646290540695190e-01 -1.314716786146163940e-01 1.220700293779373169e-01 -1.221816316246986389e-01 3.628736734390258789e-01 1.082014385610818863e-02 -2.338046282529830933e-01 4.360421895980834961e-01 -2.681402117013931274e-02 -9.782689064741134644e-02 -1.014026403427124023e-01 -2.355500012636184692e-01 -3.875599056482315063e-02 -1.788885146379470825e-01 -2.884546816349029541e-01 1.031605824828147888e-01 -2.173841297626495361e-01 1.404509246349334717e-01 -2.684646472334861755e-02 -2.493824809789657593e-02 3.267424553632736206e-02 1.002418342977762222e-02 9.437715634703636169e-03
5.046293884515762329e-02 -1.939567625522613525e-01 2.410268783569335938e-01 -3.542168736457824707e-01 -1.956293284893035889e-01 -6.355410441756248474e-03 -3.116744756698608398e-01 -2.103985548019409180e-01 -1.054232418537139893e-01 -1.294086426496505737e-01 -1.500754058361053467e-01 7.799921184778213501e-02 -8.480891585350036621e-03 2.110043019056320190e-01 -1.079396996647119522e-02 -1.699385046958923340e-02 3.691579699516296387e-01 -1.057290565222501755e-02 2.299110405147075653e-02 4.385905340313911438e-02 -1.346305608749389648e-01 -1.419692039489746094e-01 -3.715016841888427734e-01 -2.480736374855041504e-01 -8.428760617971420288e-02 1.976406723260879517e-01 2.068618386983871460e-01 -1.919773593544960022e-02 -7.936167716979980469e-02 8.682614192366600037e-03 1.354633569717407227e-01 -6.600711494684219360e-02
3.765543550252914429e-02 -9.139453619718551636e-02 -1.488126814365386963e-01 -1.318777799606323242e-01 -3.185302913188934326e-01 -8.689387701451778412e-03 -1.814759522676467896e-01 -7.856588810682296753e-02 -1.035468429327011108e-01 5.140851438045501709e-02 -2.995936274528503418e-01 -3.611146807670593262e-01 1.886325329542160034e-02 3.777854442596435547e-01 -7.295736670494079590e-02 8.219551295042037964e-02 2.662262916564941406e-01 -6.998694688081741333e-02 -1.220644414424896240e-01 -3.329990208148956299e-01 3.732774057425558567e-04 2.015374302864074707e-01 -1.880466006696224213e-02 -1.593512594699859619e-01 9.465661644935607910e-02 2.778152376413345337e-02 3.391867876052856445e-01 3.796397894620895386e-02 5.331336706876754761e-02 -1.620219438336789608e-03 -1.460995525121688843e-01 5.504924803972244263e-02
-7.874964922666549683e-02 -2.401950582861900330e-02 1.245187595486640930e-01 -2.988527119159698486e-01 -2.142564058303833008e-01 -8.007712662220001221e-02 8.211692422628402710e-02 -1.457224786281585693e-01 8.690246939659118652e-02 3.024725019931793213e-01 -7.050427794456481934e-02 -2.458386719226837158e-01 2.670316994190216064e-01 2.215990126132965088e-01 -1.540585011243820190e-01 -1.339542716741561890e-01 2.052645385265350342e-01 4.098613262176513672e-01 -5.236465483903884888e-02 -2.031450271606445312e-01 -3.497764170169830322e-01 -5.496745929121971130e-02 -2.319880574941635132e-02 3.806397691369056702e-02 -2.083219215273857117e-02 -1.053476892411708832e-02 -9.641382843255996704e-02 -2.380666136741638184e-02 4.980507865548133850e-02 1.326694339513778687e-01 -1.303214281797409058e-01 2.293767929077148438e-01
2.381632179021835327e-01 1.298899482935667038e-02 -3.691868856549263000e-02 -2.400997877120971680e-01 -5.801846832036972046e-02 -1.519737690687179565e-01 -1.179198920726776123e-01 -4.314530640840530396e-03 -2.431921213865280151e-01 3.232019841670989990e-01 -5.101448893547058105e-01 2.360643446445465088e-01 -6.004571169614791870e-02 1.647843569517135620e-01 6.292330473661422729e-02 -2.163313329219818115e-02 -2.684438042342662811e-02 5.278041213750839233e-02 9.065683186054229736e-02 -2.068979591131210327e-01 -2.220142930746078491e-01 5.871770158410072327e-02 1.379764825105667114e-01 1.440650373697280884e-01 3.700694814324378967e-02 -2.068194560706615448e-02 3.463872522115707397e-02 -1.994721144437789917e-01 -2.042261138558387756e-02 -3.182842731475830078e-01 3.144264966249465942e-02 -1.907638609409332275e-01
2.910156734287738800e-02 3.523560985922813416e-02 6.152565404772758484e-02 -2.057967185974121094e-01 -9.554389119148254395e-02 -1.378800868988037109e-01 -6.822351366281509399e-02 -1.854944676160812378e-01 -1.695089042186737061e-02 2.166649848222732544e-01 1.925860792398452759e-01 4.747822135686874390e-02 1.892420500516891479e-01 1.938343793153762817e-01 1.442831307649612427e-01 -2.165582627058029175e-01 1.978991329669952393e-01 2.585719227790832520e-01 9.310662746429443359e-02 -1.535995304584503174e-02 -4.678986370563507080e-01 -1.180849820375442505e-01 2.064432650804519653e-01 -1.846472620964050293e-01 1.271848678588867188e-01 9.952809661626815796e-02 3.684554994106292725e-01 9.632847458124160767e-02 1.750853657722473145e-01 1.222082003951072693e-01 1.222520247101783752e-01 -2.695936895906925201e-02
-2.252919375896453857e-01 -2.502990067005157471e-01 -8.404989726841449738e-03 -6.745026260614395142e-02 -2.313005924224853516e-01 -1.172598600387573242e-01 -1.606786102056503296e-01 3.679433092474937439e-02 -4.093744792044162750e-03 -4.301894828677177429e-02 -1.329686790704727173e-01 -4.672689735889434814e-02 3.759363889694213867e-01 3.655444383621215820e-01 2.042347937822341919e-01 3.150672186166048050e-03 -3.067370131611824036e-02 1.176505908370018005e-01 2.703818082809448242e-01 -1.988118290901184082e-01 -8.400418609380722046e-02 -1.259697824716567993e-01 -3.795171529054641724e-02 -2.807106673717498779e-01 1.950781643390655518e-01 -4.050348699092864990e-02 6.652414798736572266e-02 -1.545170098543167114e-01 -7.941472530364990234e-02 -3.654645383358001709e-01 -8.529454469680786133e-02 5.853452533483505249e-02
3.175016939640045166e-01 5.886743217706680298e-02 -2.763007283210754395e-01 -2.956344485282897949e-01 -3.486296162009239197e-02 -1.856179386377334595e-01 6.531789433211088181e-03 -1.229238286614418030e-01 9.771845489740371704e-02 -1.045713573694229126e-01 -7.962689548730850220e-02 -1.850639879703521729e-01 2.487126290798187256e-01 1.489897072315216064e-01 -2.620699405670166016e-01 -1.106346249580383301e-01 1.511616706848144531e-01 1.144776865839958191e-01 -6.133645772933959961e-02 -2.709538638591766357e-01 -1.418735533952713013e-01 7.985118776559829712e-02 -1.404513865709304810e-01 -1.280989199876785278e-01 4.290074575692415237e-03 3.812314271926879883e-01 7.027633488178253174e-02 -2.720766961574554443e-01 1.628565043210983276e-01 1.618980988860130310e-02 -1.006105076521635056e-02 1.677323728799819946e-01
1.276835948228836060e-01 -3.908454254269599915e-02 1.705106347799301147e-03 -2.404381185770034790e-01 -1.922325342893600464e-01 -3.253683149814605713e-01 1.269446164369583130e-01 -3.064670264720916748e-01 -1.311197429895401001e-01 -1.200942546129226685e-01 -3.586301803588867188e-01 -1.571665257215499878e-01 4.974658414721488953e-02 1.851862370967864990e-01 -3.726412653923034668e-01 -2.357494831085205078e-01 1.684582978487014771e-01 3.469538092613220215e-01 -3.265298902988433838e-02 9.191629290580749512e-02 -9.437070041894912720e-02 2.740810811519622803e-02 2.673223055899143219e-02 -1.331863701343536377e-01 -3.297334164381027222e-02 -1.711372053250670433e-03 1.485673189163208008e-01 1.501510739326477051e-01 9.887570142745971680e-02 -4.571992531418800354e-02 2.043393813073635101e-02 1.048271879553794861e-01
8.593861013650894165e-02 -3.494442999362945557e-02 -1.014825329184532166e-02 -1.335403174161911011e-01 -2.374117076396942139e-01 -2.442191988229751587e-01 -3.085063695907592773e-01 -9.630906581878662109e-02 -1.025351360440254211e-01 2.544220387935638428e-01 -4.405682533979415894e-02 1.007105559110641479e-01 3.898902237415313721e-01 1.507968753576278687e-01 -7.156703621149063110e-02 -2.914834953844547272e-02 1.124919671565294266e-02 4.320225417613983154e-01 1.582396179437637329e-01 7.915114611387252808e-02 -1.613786071538925171e-01 1.418859511613845825e-01 -6.171547621488571167e-02 -1.370355039834976196e-01 1.693410128355026245e-01 1.745275408029556274e-01 1.811997294425964355e-01 -5.432280525565147400e-02 4.608163610100746155e-02 -8.207325637340545654e-02 3.041011989116668701e-01 4.302328079938888550e-02
2.430016547441482544e-01 -1.638163626194000244e-01 1.247016638517379761e-01 -9.533737786114215851e-03 -8.154173195362091064e-02 -1.912805587053298950e-01 -3.124234974384307861e-01 -2.926776111125946045e-01 -6.601757556200027466e-02 1.446982752531766891e-02 -3.075249791145324707e-01 2.368112951517105103e-01 9.684186428785324097e-03 2.194427102804183960e-01 -2.499398738145828247e-01 1.041905805468559265e-01 -4.951582755893468857e-03 -1.755672879517078400e-02 1.396381556987762451e-01 -1.561758220195770264e-01 -2.943529486656188965e-01 2.318374067544937134e-01 1.634026914834976196e-01 -1.156500428915023804e-01 -7.736673206090927124e-02 1.467737853527069092e-01 -8.658907562494277954e-02 1.364425271749496460e-01 -1.871997490525245667e-02 -2.719690203666687012e-01 8.572849631309509277e-02 1.875481009483337402e-01
4.575739800930023193e-01 2.310730889439582825e-02 -5.141867697238922119e-02 -1.766933873295783997e-02 -9.291578829288482666e-02 -2.871930301189422607e-01 -2.831425070762634277e-01 1.409064233303070068e-01 -1.551629453897476196e-01 1.335933655500411987e-01 -2.077917307615280151e-01 3.200865909457206726e-02 3.275964558124542236e-01 1.836239546537399292e-01 9.205702692270278931e-02 2.842967212200164795e-01 8.984561264514923096e-02 1.144980415701866150e-01 9.952189773321151733e-02 -2.308205217123031616e-01 -3.381616175174713135e-01 1.506622731685638428e-01 -5.152805242687463760e-03 9.127049893140792847e-02 2.167391218245029449e-02 1.127964407205581665e-01 7.103568315505981445e-02 9.269306808710098267e-02 7.550754584372043610e-03 -2.921541593968868256e-02 -1.470079421997070312e-01 -2.026910707354545593e-02
2.476468682289123535e-01 -2.923036813735961914e-01 -8.145239204168319702e-02 -9.498634189367294312e-02 -1.149598658084869385e-01 -1.740936189889907837e-01 -2.118909955024719238e-01 -1.106131076812744141e-01 3.275720775127410889e-02 2.095933705568313599e-01 -2.673771083354949951e-01 1.032002270221710205e-01 1.655993163585662842e-01 3.246479928493499756e-01 1.603797823190689087e-01 2.804351449012756348e-01 -5.544747412204742432e-02 2.350332736968994141e-01 2.744913287460803986e-02 -1.601910144090652466e-01 -1.165937781333923340e-01 4.376939237117767334e-01 1.315350551158189774e-02 -1.445944607257843018e-01 6.607293337583541870e-02 -2.181874215602874756e-02 -3.209803253412246704e-02 -5.237421020865440369e-02 -3.570999950170516968e-02 3.466164460405707359e-03 -1.332644969224929810e-01 -1.842419952154159546e-01
2.820614278316497803e-01 -2.582625448703765869e-01 9.368904680013656616e-02 -1.553685069084167480e-01 -1.005954220890998840e-01 -1.954878121614456177e-01 -1.697458326816558838e-01 -8.351884037256240845e-02 -1.258377730846405029e-01 5.862165242433547974e-02 -3.742226064205169678e-01 1.049615442752838135e-01 1.895634979009628296e-01 1.321501880884170532e-01 -7.115945219993591309e-02 -1.354999691247940063e-01 -5.341362208127975464e-02 9.046462923288345337e-02 5.567692592740058899e-02 -2.901675701141357422e-01 -1.031602397561073303e-01 2.747673988342285156e-01 -4.345302283763885498e-02 2.161825075745582581e-02 5.146308988332748413e-02 -4.379847273230552673e-02 1.926433593034744263e-01 -1.528688818216323853e-01 5.714581161737442017e-02 -3.734786510467529297e-01 3.072285652160644531e-01 2.303897775709629059e-02
2.604817450046539307e-01 1.997562199831008911e-01 1.051457449793815613e-01 -2.413714528083801270e-01 7.631026953458786011e-02 3.616980090737342834e-02 -1.593604832887649536e-01 -5.017708539962768555e-01 -4.159747436642646790e-02 1.808802187442779541e-01 -2.633306086063385010e-01 -9.334173798561096191e-02 -8.888719975948333740e-02 1.424676179885864258e-01 1.732926815748214722e-02 -9.529720991849899292e-02 1.579890251159667969e-01 1.615974307060241699e-01 1.685339063405990601e-01 -4.982914403080940247e-02 -1.401567310094833374e-01 7.293551415205001831e-02 -1.133201420307159424e-01 -1.021370366215705872e-01 -5.115029215812683105e-02 -1.208034604787826538e-01 8.654814213514328003e-02 -2.571246922016143799e-01 -1.624163985252380371e-01 -3.234855830669403076e-01 6.829477101564407349e-02 1.784617155790328979e-01
-1.352182626724243164e-01 -4.427475482225418091e-02 -1.134910434484481812e-01 -4.806738197803497314e-01 7.718477398157119751e-02 -2.747943401336669922e-01 -2.517637796700000763e-03 -1.228123158216476440e-01 -4.198666289448738098e-02 -3.847322463989257812e-01 -2.799252271652221680e-01 -2.223322726786136627e-02 -1.148204505443572998e-01 3.905165791511535645e-01 4.980357363820075989e-02 1.147754266858100891e-01 -6.758993119001388550e-02 1.031967028975486755e-01 9.781628102064132690e-02 -1.564066857099533081e-01 -5.984650179743766785e-02 -1.111884117126464844e-01 -5.871192365884780884e-02 8.123554289340972900e-03 5.020835995674133301e-02 -1.004142016172409058e-01 4.700629413127899170e-02 7.891540229320526123e-02 3.152928873896598816e-02 -2.217768728733062744e-01 4.266679286956787109e-02 2.958839535713195801e-01
2.086665295064449310e-02 2.097192108631134033e-01 2.171563655138015747e-01 -3.904334008693695068e-01 2.146897315979003906e-01 -1.757888942956924438e-01 -6.869009882211685181e-02 -1.870400011539459229e-01 -2.723281383514404297e-01 2.586424909532070160e-02 -8.391867578029632568e-02 2.040755450725555420e-01 -4.848287999629974365e-02 3.235259354114532471e-01 3.050576336681842804e-02 -1.792229712009429932e-01 8.547488600015640259e-02 3.557910909876227379e-03 2.018005549907684326e-01 3.610597178339958191e-02 -1.599485129117965698e-01 1.884518414735794067e-01 3.576295077800750732e-02 -8.044282346963882446e-02 -1.858611702919006348e-01 7.361485064029693604e-02 2.299327105283737183e-01 -2.177325934171676636e-01 -2.286785393953323364e-01 5.794723518192768097e-03 2.085350155830383301e-01 1.464655846357345581e-01
9.939593821763992310e-02 -1.409711688756942749e-01 -6.353276222944259644e-02 -1.776136308908462524e-01 3.875925391912460327e-02 -2.444779314100742340e-02 -1.254683360457420349e-02 3.752819821238517761e-02 -2.094976790249347687e-02 2.376219034194946289e-01 -1.304964721202850342e-01 -1.376548707485198975e-01 -3.309128060936927795e-02 3.081777095794677734e-01 -6.516181677579879761e-02 -6.389198452234268188e-02 6.149692833423614502e-02 6.316476315259933472e-02 -1.281101852655410767e-01 -4.983132481575012207e-01 -4.430539608001708984e-01 -3.504879772663116455e-01 -1.967423111200332642e-01 -1.171362027525901794e-01 -1.287573277950286865e-01 1.067048758268356323e-01 7.013020664453506470e-02 7.886669039726257324e-02 -1.187428161501884460e-01 9.953198581933975220e-02 3.255934268236160278e-02 1.596385538578033447e-01
1.704691350460052490e-01 8.533738553524017334e-03 3.403709083795547485e-02 -1.931232213973999023e-01 -1.131989210844039917e-01 -2.233679741621017456e-01 1.288465261459350586e-01 -3.505952656269073486e-01 -1.148254200816154480e-01 3.109467774629592896e-02 -3.388097882270812988e-01 4.246870055794715881e-02 -5.637107416987419128e-02 2.462138682603836060e-01 3.941033780574798584e-02 -8.595810830593109131e-02 -7.602272927761077881e-02 2.588580548763275146e-01 2.049400657415390015e-01 -9.235863573849201202e-03 8.018071949481964111e-02 2.050927579402923584e-01 1.746837347745895386e-01 -1.929984986782073975e-01 1.855847686529159546e-01 9.636437892913818359e-02 2.309976518154144287e-01 2.341022789478302002e-01 -2.491425871849060059e-01 -1.753376424312591553e-01 4.822311177849769592e-02 2.203145027160644531e-01
2.566438168287277222e-02 -1.768314242362976074e-01 4.637208580970764160e-02 -1.951607316732406616e-01 8.741904795169830322e-02 -7.224693894386291504e-02 -1.926877647638320923e-01 -1.409151703119277954e-01 3.255772218108177185e-02 9.558230638504028320e-02 -1.314971596002578735e-01 -1.318033933639526367e-01 -3.526708111166954041e-02 2.606851756572723389e-01 -4.935299605131149292e-02 2.684199213981628418e-01 -5.337825417518615723e-02 2.498056143522262573e-01 -1.165625005960464478e-01 -2.998493611812591553e-01 -3.645116388797760010e-01 -3.718428015708923340e-01 -1.768920123577117920e-01 -2.090608775615692139e-01 -7.142061740159988403e-02 1.236562356352806091e-01 1.009953320026397705e-01 1.820783913135528564e-01 -1.388210654258728027e-01 -8.184658363461494446e-03 8.896043151617050171e-02 2.521170973777770996e-01
2.214205563068389893e-01 -1.581553965806961060e-01 4.001715779304504395e-02 -1.660681515932083130e-01 1.661065965890884399e-01 -1.092244610190391541e-01 -1.340655088424682617e-01 -1.075892895460128784e-01 -7.423610985279083252e-02 -1.922316290438175201e-02 -1.949235796928405762e-01 -1.594478338956832886e-01 9.203670173883438110e-02 3.968213498592376709e-01 2.438591122627258301e-01 3.601651191711425781e-01 -1.610009670257568359e-01 1.087192795239388943e-03 -9.851471334695816040e-02 -1.960064917802810669e-01 -3.988085687160491943e-02 -6.765038520097732544e-02 -1.782126575708389282e-01 -4.264488816261291504e-02 9.760387241840362549e-02 2.433585561811923981e-02 4.049767255783081055e-01 2.438486553728580475e-02 6.493278592824935913e-02 -3.515196219086647034e-02 3.282566666603088379e-01 3.962801024317741394e-02
2.570111453533172607e-01 -5.833223089575767517e-02 1.624798029661178589e-01 -2.979322969913482666e-01 3.509436268359422684e-03 -1.640996634960174561e-01 -1.946835964918136597e-02 -1.956304013729095459e-01 -9.027836471796035767e-02 1.422206759452819824e-01 -2.038512080907821655e-01 -1.340597718954086304e-01 8.364316076040267944e-02 3.885741159319877625e-02 1.504295915365219116e-01 1.289130002260208130e-01 3.450759872794151306e-02 -2.626008726656436920e-02 2.744134962558746338e-01 1.256591081619262695e-02 -2.614825367927551270e-01 -1.396047621965408325e-01 -2.156508862972259521e-01 -2.798557281494140625e-01 -3.355073509737849236e-03 1.875123083591461182e-01 1.034085899591445923e-01 -2.331241816282272339e-01 -2.868114709854125977e-01 -3.065406382083892822e-01 -1.833098977804183960e-01 -1.185700818896293640e-01
1.274147927761077881e-01 -1.216424256563186646e-02 -1.473949756473302841e-02 -2.906978726387023926e-01 -4.375492036342620850e-02 -1.388794481754302979e-01 -2.803966403007507324e-02 -1.593092828989028931e-01 -2.643126845359802246e-01 3.005515336990356445e-01 -4.517248570919036865e-01 2.817073278129100800e-02 -6.775825470685958862e-02 -7.724854163825511932e-03 5.753766000270843506e-02 -1.198952831327915192e-02 2.324853986501693726e-01 1.091620177030563354e-01 -1.354858428239822388e-01 -1.226564869284629822e-01 -1.775963902473449707e-01 2.243541628122329712e-01 2.854077890515327454e-02 -3.370055928826332092e-02 4.233467951416969299e-02 1.009106338024139404e-01 1.066485792398452759e-02 3.830433264374732971e-02 5.875862017273902893e-02 -4.484841227531433105e-01 2.774090766906738281e-01 -9.265201166272163391e-03
-2.349492534995079041e-02 -1.914460062980651855e-01 -2.358212918043136597e-01 -2.900571525096893311e-01 1.600419543683528900e-02 -1.060359403491020203e-01 -2.237010449171066284e-01 -1.806946005672216415e-03 9.841444343328475952e-02 -2.655134797096252441e-01 2.884604968130588531e-02 -9.406523406505584717e-02 2.138721048831939697e-01 4.377765059471130371e-01 -3.373333439230918884e-02 -2.400852367281913757e-02 2.018033713102340698e-01 2.118901163339614868e-01 -1.693241745233535767e-01 1.487459242343902588e-02 -3.550923764705657959e-01 -7.870802283287048340e-02 2.462273985147476196e-01 -1.374611109495162964e-01 2.018341124057769775e-01 -1.454889867454767227e-02 7.207086682319641113e-02 -8.117315918207168579e-02 -5.978526547551155090e-02 -1.349191740155220032e-02 -1.282443851232528687e-01 1.824323982000350952e-01
1.603178381919860840e-01 -1.284073591232299805e-01 3.173864632844924927e-02 -9.165477752685546875e-02 1.264968067407608032e-01 2.715123593807220459e-01 -7.310891151428222656e-02 -1.084182634949684143e-01 -2.794286012649536133e-01 4.183523356914520264e-02 -1.933147013187408447e-01 -1.508658230304718018e-01 2.927185781300067902e-02 3.296401202678680420e-01 1.545784249901771545e-02 7.716571539640426636e-02 1.147382631897926331e-01 6.223011016845703125e-02 -1.145094037055969238e-01 -2.002349644899368286e-01 -5.259298086166381836e-01 -3.949034810066223145e-01 -3.732675313949584961e-02 -1.090205609798431396e-01 3.821590915322303772e-02 7.834041863679885864e-02 -9.344770759344100952e-02 -1.161915734410285950e-01 -1.075366437435150146e-01 -3.235269337892532349e-02 -2.949099242687225342e-02 1.628580540418624878e-01
3.627307116985321045e-01 -1.460083723068237305e-01 3.078294731676578522e-02 -1.940252333879470825e-01 -1.291057467460632324e-01 -2.227859348058700562e-01 -6.722480989992618561e-03 -3.131481409072875977e-01 -1.461132764816284180e-01 8.441591262817382812e-02 -2.112924903631210327e-01 -7.197037339210510254e-02 8.249574340879917145e-03 1.414258331060409546e-01 1.104055270552635193e-01 -9.488002210855484009e-02 -3.738696873188018799e-02 1.981348991394042969e-01 -1.069620102643966675e-01 -2.170179337263107300e-01 -2.421296834945678711e-01 1.232047826051712036e-01 3.125649094581604004e-01 1.961833536624908447e-01 1.709142774343490601e-01 -6.054720655083656311e-02 2.462469339370727539e-01 -8.498971164226531982e-02 1.845185756683349609e-01 -1.152456179261207581e-01 2.541810870170593262e-01 -5.183266103267669678e-02
-4.958758130669593811e-02 -2.468510717153549194e-01 2.013805806636810303e-01 -2.325591742992401123e-01 -2.015178501605987549e-01 -1.145653352141380310e-01 -2.007722407579421997e-01 9.392838180065155029e-02 1.504993885755538940e-01 -8.614800125360488892e-02 -1.857397407293319702e-01 -2.427364289760589600e-01 -5.134529992938041687e-02 3.056907355785369873e-01 2.620508670806884766e-01 -3.420641422271728516e-01 8.697828650474548340e-02 2.070090770721435547e-01 -7.391775399446487427e-02 -1.322009265422821045e-01 -1.717869937419891357e-02 -1.046657711267471313e-01 -6.535775214433670044e-02 -2.193725407123565674e-01 1.851631999015808105e-01 4.602340515702962875e-03 -6.639753002673387527e-03 -2.357846312224864960e-02 -7.857772521674633026e-03 -3.251557946205139160e-01 -1.656057834625244141e-01 1.694779843091964722e-01
4.082963168621063232e-01 1.580242514610290527e-01 5.196204874664545059e-03 -1.228346955031156540e-02 -7.546006888151168823e-02 -2.763802111148834229e-01 -4.750936105847358704e-02 -1.418175399303436279e-01 -2.266477644443511963e-01 7.666247338056564331e-02 -4.796326905488967896e-02 1.161046773195266724e-01 -3.281066566705703735e-02 2.043993622064590454e-01 -1.873570308089256287e-02 9.847752749919891357e-02 1.285419464111328125e-01 2.982775568962097168e-01 -8.371229469776153564e-02 -2.112968116998672485e-01 -1.611106097698211670e-01 3.490889072418212891e-01 -1.852020323276519775e-01 -1.123391538858413696e-01 1.148075163364410400e-01 2.354227453470230103e-01 1.519052833318710327e-01 -5.347041413187980652e-02 -2.362186312675476074e-01 1.024900078773498535e-01 6.768896430730819702e-02 2.458718866109848022e-01
4.132081270217895508e-01 -1.629170775413513184e-01 5.851686745882034302e-02 -1.744785308837890625e-01 -5.115832388401031494e-02 -2.165682911872863770e-01 7.948380708694458008e-02 -1.105341240763664246e-01 -7.243744283914566040e-02 1.165609732270240784e-01 -1.429775208234786987e-01 -1.156288683414459229e-01 -1.002870798110961914e-01 2.156966477632522583e-01 -6.513541191816329956e-02 -1.711127460002899170e-01 1.795443296432495117e-01 2.850615084171295166e-01 3.013495206832885742e-01 -1.104547269642353058e-02 -2.706276774406433105e-01 1.313648074865341187e-01 -2.125863432884216309e-01 -1.850633472204208374e-01 4.998513311147689819e-02 8.404647558927536011e-02 8.193849027156829834e-02 -2.548474632203578949e-02 7.888405025005340576e-02 5.583356320858001709e-02 -2.470095455646514893e-01 3.104802072048187256e-01
-1.240182518959045410e-01 2.036194317042827606e-02 3.600577116012573242e-01 -5.431298613548278809e-01 7.586064189672470093e-02 9.883667528629302979e-02 -3.087015151977539062e-01 -1.701258569955825806e-01 3.655242919921875000e-02 2.202589511871337891e-01 -1.217608302831649780e-01 -1.317928731441497803e-01 -4.085961356759071350e-02 3.924850821495056152e-01 2.112367749214172363e-01 -1.719087511301040649e-01 6.907548010349273682e-02 -5.121105164289474487e-02 -3.708003088831901550e-02 -1.650434732437133789e-02 -5.359956249594688416e-02 -1.578830033540725708e-01 -5.691706016659736633e-02 1.418945938348770142e-01 3.585897758603096008e-02 9.169661253690719604e-02 1.102154850959777832e-01 -5.855915322899818420e-02 7.200047373771667480e-02 3.360574319958686829e-02 5.283450707793235779e-02 1.152688041329383850e-01
1.116826310753822327e-01 -1.614315211772918701e-01 -1.271516978740692139e-01 -3.514108955860137939e-01 3.685723245143890381e-02 -1.053416579961776733e-01 -6.144867464900016785e-02 7.078552246093750000e-02 4.425605759024620056e-02 7.473991811275482178e-02 -1.462786644697189331e-01 5.382697656750679016e-02 -1.693585305474698544e-03 4.056609869003295898e-01 1.939979940652847290e-01 9.583270549774169922e-02 1.599952429533004761e-01 8.089974522590637207e-02 2.948715388774871826e-01 -3.974623680114746094e-01 -8.028229326009750366e-02 1.838079839944839478e-02 1.603116095066070557e-02 2.293635904788970947e-02 1.269453614950180054e-01 3.183714747428894043e-01 5.537774413824081421e-02 -3.007161617279052734e-01 2.035133093595504761e-01 1.128892824053764343e-01 8.171122521162033081e-02 -2.999722585082054138e-02
2.482708841562271118e-01 -1.084872856736183167e-01 -8.118871599435806274e-02 -8.766247332096099854e-02 -2.340596914291381836e-01 -3.312957584857940674e-01 -9.279319085180759430e-03 -1.049348041415214539e-01 -3.285650014877319336e-01 4.560365155339241028e-02 -3.419231474399566650e-01 2.082837969064712524e-01 -1.208519935607910156e-01 3.146241903305053711e-01 7.304795831441879272e-02 -2.125877141952514648e-02 1.711011165753006935e-03 9.838240593671798706e-02 -1.668419390916824341e-01 1.016801921650767326e-03 -1.376794129610061646e-01 3.840559348464012146e-02 1.723989844322204590e-02 -2.794394791126251221e-01 2.199776768684387207e-01 -3.298258781433105469e-02 -2.391686895862221718e-03 1.067871227860450745e-01 -5.458032339811325073e-02 -2.907178401947021484e-01 -2.385759204626083374e-01 -7.302521169185638428e-02
-2.140735648572444916e-02 2.769850790500640869e-01 -5.851728469133377075e-02 -4.985636174678802490e-01 5.141896754503250122e-02 5.404777452349662781e-02 7.355607300996780396e-02 -6.143794860690832138e-03 1.320320516824722290e-01 1.933598816394805908e-01 -1.017353311181068420e-01 -2.198711484670639038e-01 1.415768265724182129e-01 2.559230923652648926e-01 5.773675628006458282e-03 -1.314011365175247192e-01 -1.477079372853040695e-02 3.270803689956665039e-01 -4.096321761608123779e-02 1.637473143637180328e-02 1.238763052970170975e-02 9.531716257333755493e-02 -1.491499692201614380e-01 1.616223603487014771e-01 -7.534781843423843384e-02 1.637066155672073364e-01 2.880815267562866211e-01 2.387603931128978729e-02 9.223880618810653687e-02 -3.531364202499389648e-01 1.002469882369041443e-01 1.319483667612075806e-01
-6.908856332302093506e-02 1.686830259859561920e-02 -1.352124661207199097e-01 -2.441187351942062378e-01 -3.476973474025726318e-01 2.747909352183341980e-02 -6.535137444734573364e-02 -2.044673562049865723e-01 6.984075997024774551e-03 -6.511123478412628174e-02 -3.512152135372161865e-01 -1.356075108051300049e-01 -2.787868119776248932e-02 3.369328379631042480e-01 -9.305931627750396729e-02 1.615089178085327148e-01 3.340202271938323975e-01 -4.416173696517944336e-02 -2.030121535062789917e-01 -3.050558567047119141e-01 -1.486198455095291138e-01 9.409436583518981934e-02 -1.951039582490921021e-02 -6.059294193983078003e-02 5.556545034050941467e-02 -3.146197274327278137e-02 3.252147734165191650e-01 -1.191575825214385986e-01 -8.092391490936279297e-02 1.866452395915985107e-02 -1.955462396144866943e-01 4.797191917896270752e-02
-8.304929733276367188e-02 -2.523266077041625977e-01 -3.996245935559272766e-02 -5.499774813652038574e-01 5.096735805273056030e-02 2.030279338359832764e-01 -7.748570293188095093e-02 -2.744636237621307373e-01 -3.003283217549324036e-02 1.221907883882522583e-01 -1.410087645053863525e-01 -1.044638454914093018e-01 1.885564923286437988e-01 2.391132265329360962e-01 -2.434571087360382080e-02 -4.696929082274436951e-02 5.977817624807357788e-02 3.603222370147705078e-01 -1.906399875879287720e-01 -9.133458882570266724e-02 -2.026575058698654175e-01 -1.986911296844482422e-01 -2.828810364007949829e-02 -1.229011341929435730e-01 2.042071335017681122e-02 2.278431206941604614e-01 1.680484227836132050e-02 1.726183667778968811e-02 -2.806089073419570923e-02 1.568857207894325256e-02 -1.681204289197921753e-01 3.607052192091941833e-02
2.310293912887573242e-01 -2.312443256378173828e-01 -3.047605976462364197e-03 -2.708761990070343018e-01 -1.908687874674797058e-02 -2.972780466079711914e-01 1.984228752553462982e-02 3.024754114449024200e-02 -2.048078179359436035e-02 2.520780265331268311e-01 5.520971491932868958e-02 -2.303629182279109955e-02 -2.496417611837387085e-02 4.018174111843109131e-01 -1.413115561008453369e-01 -1.918838918209075928e-01 1.072364300489425659e-02 1.255870610475540161e-01 -8.293124288320541382e-02 1.275077611207962036e-01 -3.437869250774383545e-01 6.676889955997467041e-02 5.988608300685882568e-02 -2.129951119422912598e-01 -2.766663134098052979e-01 -1.056684926152229309e-01 1.462109386920928955e-01 9.549227543175220490e-03 1.760846376419067383e-01 5.286267027258872986e-02 7.000341266393661499e-02 2.912171185016632080e-01
-1.246471256017684937e-01 -8.339086547493934631e-03 -1.304768919944763184e-01 -2.111832797527313232e-01 -4.634337499737739563e-02 -2.300239913165569305e-02 -9.341438999399542809e-05 -4.208543896675109863e-02 -3.368788361549377441e-01 -1.026109382510185242e-01 -2.325259298086166382e-01 -2.113687396049499512e-01 1.077145710587501526e-01 3.235797882080078125e-01 -6.506586819887161255e-02 1.025058422237634659e-02 1.153077110648155212e-01 7.930427789688110352e-02 -4.334411025047302246e-02 -5.613214522600173950e-02 -7.267246395349502563e-02 -2.217197120189666748e-01 1.895780563354492188e-01 -1.075753867626190186e-01 9.683121740818023682e-02 2.979595363140106201e-01 2.457751631736755371e-01 2.325431406497955322e-01 -1.131357923150062561e-01 -4.147698879241943359e-01 -2.001655399799346924e-01 -1.039755940437316895e-01
1.924484819173812866e-01 -2.055070996284484863e-01 1.475278735160827637e-01 -3.184705376625061035e-01 -1.724517196416854858e-01 -7.345144450664520264e-02 -2.286704778671264648e-01 -1.510612219572067261e-01 1.562715135514736176e-02 -1.252494156360626221e-01 -1.592157483100891113e-01 -1.424658000469207764e-01 -2.008227258920669556e-01 3.114920258522033691e-01 3.856548964977264404e-01 -6.171826273202896118e-02 6.799075752496719360e-03 -2.556531131267547607e-02 -1.196610033512115479e-01 1.598971523344516754e-02 -2.655838429927825928e-02 -1.251815408468246460e-01 -1.611647009849548340e-01 -1.034379154443740845e-01 4.601367935538291931e-02 1.687662005424499512e-01 -1.930930837988853455e-02 3.288000524044036865e-01 -7.496903836727142334e-02 -2.599355280399322510e-01 -2.183910608291625977e-01 8.682152628898620605e-02
1.044375970959663391e-01 -3.854676336050033569e-02 1.098470166325569153e-01 -1.072809845209121704e-01 -7.431056350469589233e-02 -3.802002370357513428e-01 4.176119714975357056e-02 1.606717705726623535e-02 -8.677072077989578247e-02 -2.093939483165740967e-01 1.860241778194904327e-02 -1.491629518568515778e-02 2.738541066646575928e-01 3.106989860534667969e-01 -3.901202976703643799e-02 7.843685895204544067e-02 2.102568559348583221e-02 9.891385585069656372e-02 -3.325524926185607910e-02 -6.592828780412673950e-02 -4.768359661102294922e-01 1.585862189531326294e-01 4.682108759880065918e-02 -2.737619578838348389e-01 1.173817887902259827e-01 4.618300125002861023e-02 2.387985587120056152e-01 -4.654799774289131165e-02 -8.234258741140365601e-02 -1.620757975615561008e-03 -3.021639287471771240e-01 2.495595961809158325e-01
2.222687602043151855e-01 2.122032642364501953e-01 1.861844360828399658e-01 -2.713566720485687256e-01 -1.709411479532718658e-02 -4.276267811655998230e-02 -1.129176393151283264e-01 -3.767480552196502686e-01 -1.831251531839370728e-01 2.222638428211212158e-01 -3.071593940258026123e-01 -7.400836050510406494e-02 3.557801619172096252e-02 1.702693104743957520e-01 -2.638283185660839081e-03 2.341224998235702515e-02 2.255897372961044312e-01 1.889580339193344116e-01 1.315246820449829102e-01 7.689151912927627563e-02 -7.911301404237747192e-02 2.571653202176094055e-02 -2.914683707058429718e-02 -1.594912409782409668e-01 -1.004782542586326599e-01 -2.231968343257904053e-01 1.139021441340446472e-01 -1.463342756032943726e-01 -6.788951158523559570e-02 -3.812965750694274902e-01 1.653989255428314209e-01 1.105317175388336182e-01
1.257594674825668335e-01 1.618392616510391235e-01 1.434083580970764160e-01 -3.506062328815460205e-01 -6.036942452192306519e-02 -2.038323581218719482e-01 -1.242829933762550354e-01 -2.319042533636093140e-01 -2.457394450902938843e-01 2.049976885318756104e-01 -1.131758093833923340e-01 2.200539708137512207e-01 -1.886230558156967163e-01 1.048917546868324280e-01 1.116736456751823425e-01 -1.670327931642532349e-01 1.799502521753311157e-01 5.457973852753639221e-02 2.823291122913360596e-01 2.504680678248405457e-02 -7.919430732727050781e-02 2.480547279119491577e-01 -8.582986146211624146e-02 -2.445779442787170410e-01 -1.208895631134510040e-02 1.922219991683959961e-02 1.856535524129867554e-01 3.500868100672960281e-03 -1.651691496372222900e-01 -3.106692433357238770e-01 1.644122451543807983e-01 1.139240860939025879e-01
-5.167010799050331116e-02 -2.518143653869628906e-01 2.492830902338027954e-01 -3.722555637359619141e-01 1.842183806002140045e-02 -6.383128464221954346e-02 -2.396225035190582275e-01 -1.444739103317260742e-01 -8.839474618434906006e-02 1.759134605526924133e-02 -2.115788459777832031e-01 -1.767075806856155396e-02 3.141134232282638550e-02 4.028830304741859436e-02 -9.969833306968212128e-03 -5.839774757623672485e-02 4.467848539352416992e-01 1.145640090107917786e-01 -6.734812259674072266e-02 -1.452497486025094986e-02 -3.033194243907928467e-01 -2.421090006828308105e-01 -2.677606344223022461e-01 -2.080706954002380371e-01 -1.106147989630699158e-01 6.915971636772155762e-03 2.560972869396209717e-01 3.172172978520393372e-02 -7.474891841411590576e-02 8.421174436807632446e-02 1.095953807234764099e-01 6.719306856393814087e-02
4.416633024811744690e-02 -3.502230644226074219e-01 7.272513210773468018e-02 -3.620088100433349609e-01 8.814951777458190918e-02 7.641532272100448608e-02 -5.153222009539604187e-02 -2.941895723342895508e-01 -3.075271146371960640e-03 1.337146162986755371e-01 -2.051413059234619141e-01 -2.210711538791656494e-01 1.256067752838134766e-01 -7.376735657453536987e-02 -9.812371432781219482e-02 -6.511393934488296509e-02 1.013214066624641418e-01 3.414344787597656250e-01 -1.353970915079116821e-01 -2.912670075893402100e-01 -3.086084723472595215e-01 -1.446306556463241577e-01 -3.525276482105255127e-02 -1.475818902254104614e-01 -1.436548680067062378e-01 1.328328549861907959e-01 2.534111738204956055e-01 -3.854699898511171341e-04 -5.524105206131935120e-02 -7.900167256593704224e-02 -8.856379985809326172e-02 -5.900924652814865112e-02
1.077355891466140747e-01 -1.516131013631820679e-01 -2.095527946949005127e-02 -1.872013062238693237e-01 -3.237232863903045654e-01 -2.356267422437667847e-01 8.987700939178466797e-02 -2.947343885898590088e-01 1.085015833377838135e-01 6.958818435668945312e-02 -2.479416429996490479e-01 -1.528439577668905258e-02 2.089452184736728668e-02 3.081932365894317627e-01 -2.058960348367691040e-01 -1.562751978635787964e-01 1.044925302267074585e-01 2.074544578790664673e-01 7.645099889487028122e-03 -1.432911455631256104e-01 -3.966345265507698059e-02 1.134048402309417725e-02 3.448881506919860840e-01 1.908702775835990906e-02 1.791831254959106445e-01 4.837091267108917236e-02 1.884412318468093872e-01 3.863246142864227295e-01 8.863491564989089966e-02 -5.294504761695861816e-02 4.761565104126930237e-02 8.006932586431503296e-02
-7.316413684748113155e-04 -1.658386290073394775e-01 2.002577111124992371e-02 -4.994542598724365234e-01 9.929229319095611572e-02 -1.633062660694122314e-01 -2.309610322117805481e-02 -1.760637313127517700e-01 2.436703629791736603e-02 7.176012545824050903e-02 -3.503389656543731689e-02 -1.334151718765497208e-02 5.875249579548835754e-02 1.871444284915924072e-01 -1.825519464910030365e-02 -2.279731482267379761e-01 6.362555921077728271e-02 1.682124584913253784e-01 -9.336501359939575195e-02 -3.018839061260223389e-01 -4.986974000930786133e-01 -1.058179587125778198e-01 4.086048528552055359e-02 2.359711192548274994e-02 6.212134659290313721e-02 -8.147927373647689819e-02 3.074307739734649658e-02 1.789376288652420044e-01 1.710233688354492188e-01 2.292079385370016098e-03 -2.204479873180389404e-01 -2.025401443243026733e-01
-4.266535863280296326e-02 -2.936562895774841309e-01 -5.680153146386146545e-02 -4.901331961154937744e-01 1.575715094804763794e-02 1.570226550102233887e-01 -2.000126093626022339e-01 -2.291709482669830322e-01 -2.738541364669799805e-01 1.071642488241195679e-01 -6.761059910058975220e-02 -4.054863378405570984e-02 8.107913285493850708e-02 8.203752338886260986e-02 -6.821519881486892700e-02 -9.152965992689132690e-02 5.630814656615257263e-02 3.353833258152008057e-01 2.514310553669929504e-02 -1.734407097101211548e-01 -4.300164878368377686e-01 -1.567827910184860229e-01 -4.609069973230361938e-02 -5.685805901885032654e-02 -1.743751317262649536e-01 -1.563851162791252136e-02 2.600975707173347473e-02 7.809466123580932617e-02 5.226914212107658386e-02 -5.322556942701339722e-02 -1.599337607622146606e-01 4.733160138130187988e-02
1.921303719282150269e-01 -1.104339305311441422e-02 -2.616597414016723633e-01 -2.655678093433380127e-01 -3.046743571758270264e-02 1.733888089656829834e-01 -5.161366891115903854e-03 -1.400410085916519165e-01 -1.615789085626602173e-01 1.124734580516815186e-01 -2.462826073169708252e-01 -2.689704298973083496e-01 2.331881821155548096e-01 4.343075454235076904e-01 -1.170698702335357666e-01 -1.205112263560295105e-01 3.982111811637878418e-01 -4.919960722327232361e-02 -1.396140754222869873e-01 -1.923126131296157837e-01 -1.576519906520843506e-01 -1.619390584528446198e-02 -3.841416537761688232e-02 -4.624220356345176697e-02 -1.085633970797061920e-02 -3.953126445412635803e-02 1.077625453472137451e-01 -3.037934377789497375e-02 -3.137360885739326477e-02 7.345917820930480957e-02 -2.493237555027008057e-01 3.737981244921684265e-02
2.184253334999084473e-01 -3.781314790248870850e-01 7.741262018680572510e-02 -1.955085396766662598e-01 2.109845727682113647e-01 -2.482668496668338776e-02 -2.300985306501388550e-01 -1.429617255926132202e-01 -1.933282911777496338e-01 1.233126670122146606e-01 -1.102095693349838257e-01 1.745581813156604767e-02 1.496243476867675781e-01 2.266732156276702881e-01 1.304735690355300903e-01 5.614399164915084839e-02 2.536015212535858154e-01 3.518991172313690186e-01 -9.837615489959716797e-02 -1.071890350431203842e-03 -2.448012232780456543e-01 -2.546352744102478027e-01 -1.341486126184463501e-01 -2.143443189561367035e-02 -1.494883298873901367e-01 2.370601743459701538e-01 1.482960283756256104e-01 1.400769455358386040e-03 9.776085615158081055e-02 -5.253878608345985413e-02 -1.387526094913482666e-01 1.201846450567245483e-01
-1.022460162639617920e-01 -3.721262142062187195e-02 5.020380020141601562e-02 -2.933066487312316895e-01 -1.995291709899902344e-01 -1.622405946254730225e-01 2.245031483471393585e-02 -1.459650993347167969e-01 1.545133739709854126e-01 -2.289157919585704803e-02 -8.905801922082901001e-02 2.990333437919616699e-01 6.324339658021926880e-02 4.207132756710052490e-01 2.663700878620147705e-01 6.967981159687042236e-02 2.575544416904449463e-01 1.355289071798324585e-01 5.334793776273727417e-02 1.150154508650302887e-02 -2.005824893712997437e-01 1.522254757583141327e-02 6.421209126710891724e-02 -6.731100380420684814e-02 2.806625068187713623e-01 -6.679693609476089478e-02 8.567747473716735840e-02 1.182893365621566772e-01 -3.113833665847778320e-01 -1.909043639898300171e-03 -7.530123740434646606e-02 -2.985133826732635498e-01
7.381908595561981201e-02 2.629896104335784912e-01 3.728434070944786072e-02 -8.546809107065200806e-02 -3.552038967609405518e-01 8.694157749414443970e-02 -2.332535684108734131e-01 -1.977946162223815918e-01 -1.755734980106353760e-01 -5.022937804460525513e-02 -1.941993236541748047e-01 9.821297228336334229e-02 -6.548193097114562988e-02 2.891050577163696289e-01 9.523804299533367157e-03 -7.539231330156326294e-02 -1.568823903799057007e-01 2.282708734273910522e-01 1.801180839538574219e-01 -2.529202997684478760e-01 -2.087484449148178101e-01 -9.142937511205673218e-02 1.389267593622207642e-01 -2.766809165477752686e-01 -1.592228859663009644e-01 2.445596307516098022e-01 1.580603122711181641e-01 2.012461982667446136e-02 -1.562052071094512939e-01 -1.000529602169990540e-01 7.212463766336441040e-02 -2.097619324922561646e-01
1.950980722904205322e-01 -3.385014235973358154e-01 6.994385272264480591e-02 -4.341565966606140137e-01 9.848489612340927124e-02 1.841581016778945923e-01 -1.654450744390487671e-01 -1.333964914083480835e-01 3.127327654510736465e-03 4.287601262331008911e-02 6.364823877811431885e-02 1.429933775216341019e-02 3.364681452512741089e-02 1.856865286827087402e-01 2.306715846061706543e-01 3.549627959728240967e-02 2.277165949344635010e-01 3.008343577384948730e-01 2.182116359472274780e-01 -1.668262630701065063e-01 -2.893625497817993164e-01 -7.208883762359619141e-02 -1.300631016492843628e-01 1.332802791148424149e-02 -5.178856477141380310e-02 8.781416714191436768e-02 1.346085965633392334e-01 2.382234185934066772e-01 1.737328059971332550e-02 -1.120429188013076782e-01 1.256380677223205566e-01 1.768500506877899170e-01
-4.199854563921689987e-03 -1.644739694893360138e-02 -9.120357036590576172e-02 -3.815372586250305176e-01 -2.691545486450195312e-01 -1.090336889028549194e-01 -1.168462857604026794e-01 -3.697493672370910645e-01 2.622882835566997528e-02 4.078765958547592163e-02 -3.428628146648406982e-01 1.561134308576583862e-01 1.206926405429840088e-01 2.625184655189514160e-01 4.121679812669754028e-02 1.779994368553161621e-02 -4.747385531663894653e-02 2.219422608613967896e-01 2.006966173648834229e-01 -1.100726723670959473e-01 1.293274224735796452e-03 3.128249570727348328e-02 3.074493408203125000e-01 -8.891037851572036743e-02 -9.469235688447952271e-02 2.782738804817199707e-01 -9.268370270729064941e-02 1.745253056287765503e-01 1.696007996797561646e-01 -4.193885996937751770e-02 7.073818147182464600e-02 1.142345368862152100e-01
4.029612243175506592e-02 4.358338937163352966e-02 -1.476266831159591675e-01 -9.587252885103225708e-02 -4.217433035373687744e-01 1.011535301804542542e-01 -7.179863750934600830e-02 -1.043762713670730591e-01 3.770500794053077698e-02 2.584480643272399902e-01 -1.650664061307907104e-01 -2.155690938234329224e-01 3.168506324291229248e-01 3.910236358642578125e-01 -2.536190114915370941e-02 -1.813090406358242035e-02 2.683641314506530762e-01 -1.250352710485458374e-01 -1.577902957797050476e-02 -2.634124755859375000e-01 -2.840465120971202850e-02 3.769275918602943420e-02 -5.080004408955574036e-02 1.282425075769424438e-01 3.611939400434494019e-02 1.941047012805938721e-01 1.968807131052017212e-01 -2.202619910240173340e-01 -4.958830773830413818e-02 -1.787209510803222656e-02 -1.095613688230514526e-01 2.134466171264648438e-01
1.728016436100006104e-01 4.114290326833724976e-02 9.064857661724090576e-02 -3.009642958641052246e-01 -8.784160017967224121e-03 -1.379330009222030640e-01 1.436846051365137100e-02 -3.166712522506713867e-01 -4.282145947217941284e-02 6.212656735442578793e-04 -1.034249439835548401e-01 -2.108486294746398926e-01 -1.123735308647155762e-01 4.268997013568878174e-01 -2.103884965181350708e-01 3.909317404031753540e-02 8.876445889472961426e-02 1.340789943933486938e-01 3.051913976669311523e-01 4.191442579030990601e-02 -2.895108759403228760e-01 8.284772932529449463e-02 2.571367323398590088e-01 -6.630905717611312866e-02 1.302680522203445435e-01 6.936101615428924561e-02 1.662349253892898560e-01 7.846660912036895752e-02 2.864035964012145996e-01 4.882889240980148315e-02 -1.207968033850193024e-02 1.741527169942855835e-01
1.351385656744241714e-02 1.205966845154762268e-01 1.049786526709794998e-02 -4.410939216613769531e-01 -5.144756287336349487e-02 -1.009617596864700317e-01 -7.215445488691329956e-02 -2.048383951187133789e-01 2.301354147493839264e-02 -1.398298889398574829e-01 -3.041206300258636475e-01 6.335994601249694824e-02 1.375534236431121826e-01 1.556595414876937866e-01 2.280936837196350098e-01 -1.731567643582820892e-02 9.464811533689498901e-02 2.484597712755203247e-01 5.987999588251113892e-02 -2.059935927391052246e-01 3.095148503780364990e-01 -6.262013316154479980e-02 -2.003631591796875000e-01 1.008179858326911926e-01 -1.441846936941146851e-01 2.549900412559509277e-01 2.019705176353454590e-01 -1.128101348876953125e-01 1.225229799747467041e-01 -2.188345938920974731e-01 8.420556783676147461e-02 2.060897648334503174e-01
2.579573728144168854e-02 -1.220847070217132568e-01 -2.784348651766777039e-02 -4.049674868583679199e-01 -2.642526626586914062e-01 -2.975698187947273254e-02 -1.337219625711441040e-01 -2.155352570116519928e-02 1.042883694171905518e-01 -8.812050521373748779e-02 -1.063563600182533264e-01 7.639190554618835449e-02 2.521039359271526337e-02 4.011401832103729248e-01 1.907344609498977661e-01 7.611817214637994766e-03 1.134279742836952209e-02 2.578180432319641113e-01 -1.605051010847091675e-01 -1.687672883272171021e-01 2.619734406471252441e-01 2.100821351632475853e-03 -3.383569419384002686e-01 -2.949844114482402802e-02 2.109544128179550171e-01 2.491828203201293945e-01 -2.007468283409252763e-04 1.593785732984542847e-01 3.845605999231338501e-02 -1.853158511221408844e-02 1.902190148830413818e-01 1.482751220464706421e-01
-1.207484677433967590e-01 5.327678471803665161e-02 4.047609865665435791e-03 -1.277914196252822876e-01 -2.094196528196334839e-01 1.464305222034454346e-01 -1.120283454656600952e-02 1.564480550587177277e-02 -5.364485830068588257e-02 2.936494052410125732e-01 -6.513693183660507202e-02 -3.150360882282257080e-01 2.764926552772521973e-01 1.958365887403488159e-01 1.299966010265052319e-03 5.759039893746376038e-02 8.674567192792892456e-02 3.888657093048095703e-01 1.106464043259620667e-01 -3.582815527915954590e-01 -4.648819565773010254e-01 -3.106444887816905975e-02 -1.817267537117004395e-01 -8.245956152677536011e-03 1.409062556922435760e-02 1.096826717257499695e-01 3.673752769827842712e-02 1.905253529548645020e-02 -4.864807054400444031e-02 1.148348823189735413e-01 -5.850623920559883118e-02 8.607075363397598267e-02
-1.620260626077651978e-01 -9.674670547246932983e-02 -6.240306887775659561e-03 -1.482036858797073364e-01 4.897785186767578125e-02 -6.687460094690322876e-02 -5.531803146004676819e-02 -1.096076983958482742e-02 1.063688471913337708e-01 1.115354243665933609e-02 -4.592179059982299805e-01 7.390481233596801758e-02 4.942586179822683334e-03 2.324655055999755859e-01 7.252158224582672119e-02 2.692925371229648590e-02 9.926179051399230957e-02 1.102954223752021790e-01 -5.198432505130767822e-02 9.318560361862182617e-02 -2.398033589124679565e-01 -4.878486320376396179e-02 -4.036422073841094971e-02 1.049550063908100128e-02 -2.442379146814346313e-01 3.398963510990142822e-01 1.449618786573410034e-01 -2.741233706474304199e-01 1.757619529962539673e-01 -3.250133097171783447e-01 -9.170364588499069214e-03 3.761967122554779053e-01
1.238749399781227112e-01 -9.047122299671173096e-02 -1.045909598469734192e-01 -4.764777719974517822e-01 -1.398718804121017456e-01 9.889869019389152527e-03 -2.940921671688556671e-02 -3.340510725975036621e-01 8.421578258275985718e-02 -9.296280145645141602e-02 2.054375596344470978e-03 -2.461159229278564453e-01 1.735989749431610107e-01 1.512314379215240479e-01 -1.081418022513389587e-01 1.433189958333969116e-01 1.583914458751678467e-01 1.539844721555709839e-01 1.668417453765869141e-02 -2.188469469547271729e-01 -4.890974760055541992e-01 -7.891771197319030762e-02 1.677455306053161621e-01 -1.395935285836458206e-02 1.662322506308555603e-02 1.218549385666847229e-01 -6.060578301548957825e-02 3.009674139320850372e-02 7.638593018054962158e-02 1.220909878611564636e-01 -1.792145818471908569e-01 -3.894270583987236023e-02
-6.416752189397811890e-02 -1.042979136109352112e-01 -1.576108485460281372e-01 -3.280759751796722412e-01 -1.982379704713821411e-01 -9.150649607181549072e-02 -1.586282849311828613e-01 -1.465820819139480591e-01 -4.612774774432182312e-02 -2.222168743610382080e-01 -1.305365264415740967e-01 -3.300954699516296387e-01 3.166801333427429199e-01 2.956450879573822021e-01 4.628526046872138977e-02 -2.465824782848358154e-02 -4.427956789731979370e-02 2.335838228464126587e-01 -2.670086324214935303e-01 5.874033272266387939e-02 -2.598075568675994873e-01 -2.437704615294933319e-02 -9.955802932381629944e-03 2.555815130472183228e-02 2.921308279037475586e-01 1.094195023179054260e-01 2.749235741794109344e-02 2.471529692411422729e-01 -6.142801418900489807e-02 -1.504418719559907913e-02 -1.343154814094305038e-02 -1.637332290410995483e-01
4.253809154033660889e-01 -8.441061526536941528e-02 1.927554160356521606e-01 -3.526268005371093750e-01 -1.838940829038619995e-01 -8.232104033231735229e-02 -1.358025670051574707e-01 -1.560123711824417114e-01 8.608029037714004517e-02 2.829157412052154541e-01 2.809247002005577087e-02 -8.924069255590438843e-02 -1.997576802968978882e-01 1.579137444496154785e-01 4.870673269033432007e-02 6.840805523097515106e-03 2.736787497997283936e-02 7.475095242261886597e-02 2.694942951202392578e-01 -1.019955947995185852e-01 -1.543375551700592041e-01 -2.674573063850402832e-01 -5.317933112382888794e-02 -6.959738582372665405e-02 1.517604887485504150e-01 1.715639084577560425e-01 1.277345716953277588e-01 -2.700258791446685791e-01 -1.560003161430358887e-01 -2.118907272815704346e-01 -8.790175430476665497e-03 -1.369519252330064774e-02
3.989831805229187012e-01 3.210662980563938618e-04 -1.386605575680732727e-02 -1.375609636306762695e-01 3.706623241305351257e-02 -1.146672889590263367e-01 -1.081995740532875061e-01 -1.080304160714149475e-01 2.493715286254882812e-01 -1.457704305648803711e-01 1.248660385608673096e-01 3.744292259216308594e-02 9.194388240575790405e-02 1.511066406965255737e-01 1.517925262451171875e-01 -1.687285602092742920e-01 1.364863663911819458e-01 7.878099381923675537e-02 -4.998087882995605469e-03 -4.045570194721221924e-01 -3.312408030033111572e-01 2.181000411510467529e-01 -2.020859718322753906e-01 2.773003466427326202e-02 1.437585055828094482e-01 2.339173853397369385e-01 2.761941254138946533e-01 -1.714289188385009766e-01 -4.039770737290382385e-02 3.006098233163356781e-02 7.416722178459167480e-02 1.551047265529632568e-01
-5.430070310831069946e-02 -3.766499832272529602e-02 -1.122230663895606995e-01 -1.946559399366378784e-01 -1.031667552888393402e-02 -6.017646193504333496e-02 -2.099875509738922119e-01 -2.777746319770812988e-01 -1.899527460336685181e-01 -4.293927550315856934e-02 -3.351203501224517822e-01 -3.852336704730987549e-01 1.615714281797409058e-02 2.591654956340789795e-01 -9.235906600952148438e-02 -1.372316777706146240e-01 2.113177776336669922e-01 2.476486563682556152e-02 -5.768653750419616699e-02 -3.007614314556121826e-01 7.378398440778255463e-03 2.747395634651184082e-01 9.455947577953338623e-02 -2.081694602966308594e-01 -1.161989197134971619e-01 3.855225443840026855e-02 1.808516830205917358e-01 4.144979640841484070e-03 -1.627214252948760986e-02 -3.318318352103233337e-02 -2.773846387863159180e-01 1.839910000562667847e-01
2.063706889748573303e-02 -1.818942874670028687e-01 1.383732408285140991e-01 -1.174467131495475769e-01 4.726444929838180542e-02 -8.027397096157073975e-02 -5.406677722930908203e-02 -7.087004929780960083e-02 -2.843593955039978027e-01 -1.403611451387405396e-01 -3.001222610473632812e-01 -3.239238858222961426e-01 -1.641552597284317017e-01 4.334565699100494385e-01 2.936078011989593506e-01 -8.383131772279739380e-02 2.195486128330230713e-01 5.541029572486877441e-02 9.836708009243011475e-02 -1.882804930210113525e-01 -4.093744605779647827e-02 1.552865356206893921e-01 -1.394441574811935425e-01 -9.492366015911102295e-02 2.381182461977005005e-01 -1.554161659441888332e-03 9.465846419334411621e-02 4.338286072015762329e-02 -1.271450240164995193e-02 -2.448272891342639923e-02 -2.692391276359558105e-01 1.478496640920639038e-01
2.155269831418991089e-01 -1.740952134132385254e-01 2.745639085769653320e-01 -4.011199772357940674e-01 -7.913886755704879761e-02 -1.467684358358383179e-01 -1.296822130680084229e-01 -4.286702275276184082e-01 2.726083435118198395e-02 1.895414888858795166e-01 -1.341302990913391113e-01 2.907656878232955933e-02 1.168126538395881653e-01 2.775267958641052246e-01 1.151012405753135681e-01 -5.623478814959526062e-02 5.842556129209697247e-04 2.419106289744377136e-02 1.511851102113723755e-01 -7.109035551548004150e-02 -1.979281893000006676e-03 6.869051605463027954e-02 1.164560951292514801e-02 -1.033043786883354187e-01 9.941140189766883850e-03 -2.391018718481063843e-01 -1.255025416612625122e-01 -8.329591900110244751e-02 2.730555832386016846e-01 -1.942422538995742798e-01 1.420052796602249146e-01 1.988860815763473511e-01
-3.142915293574333191e-02 -1.728967577219009399e-01 1.304138600826263428e-01 -2.923298478126525879e-01 -1.319961994886398315e-01 -4.502471908926963806e-02 -3.807376623153686523e-01 -1.713829934597015381e-01 -1.869111135601997375e-02 1.171160042285919189e-01 1.105554327368736267e-01 9.645515680313110352e-02 3.166117966175079346e-01 3.210643231868743896e-01 -1.857835426926612854e-02 -1.702599823474884033e-01 -8.834291249513626099e-02 3.647212386131286621e-01 2.853032648563385010e-01 -6.204185262322425842e-02 -7.559062540531158447e-02 1.494328677654266357e-01 -6.877461820840835571e-02 -1.147499978542327881e-01 -7.160278409719467163e-02 -1.279787719249725342e-02 2.973605878651142120e-02 -7.926311343908309937e-02 -2.391067519783973694e-02 -1.996954977512359619e-01 2.788937389850616455e-01 -4.377545788884162903e-02
7.743393629789352417e-02 -5.811470746994018555e-02 -1.807302236557006836e-01 -3.709581494331359863e-01 -2.614226005971431732e-02 -1.248184405267238617e-02 1.318405866622924805e-01 -1.182033941149711609e-01 -5.459125339984893799e-02 7.696890085935592651e-02 -1.783772110939025879e-01 -2.945356667041778564e-01 3.364285528659820557e-01 3.793494403362274170e-01 -1.601148843765258789e-01 -5.998496338725090027e-02 3.228528201580047607e-01 -7.326360046863555908e-02 -2.047463506460189819e-01 -2.368388473987579346e-01 -1.464235931634902954e-01 9.232667833566665649e-02 -8.416628092527389526e-02 3.427967661991715431e-03 -1.540889739990234375e-01 1.891825795173645020e-01 4.662523791193962097e-02 4.423131421208381653e-02 -2.094420418143272400e-02 1.174758151173591614e-01 -1.876970082521438599e-01 1.286569982767105103e-01
4.795289039611816406e-02 9.621316939592361450e-02 2.514872886240482330e-02 -3.518449366092681885e-01 -2.299488484859466553e-01 -2.629391476511955261e-02 -2.256333231925964355e-01 -2.723322510719299316e-01 -1.025439798831939697e-02 -2.019138634204864502e-01 -3.771241754293441772e-02 -2.365042865276336670e-01 -1.768116280436515808e-02 3.001651763916015625e-01 -2.327105551958084106e-01 6.749404966831207275e-02 -2.841151356697082520e-01 1.659953445196151733e-01 -1.271532475948333740e-02 -1.095965132117271423e-01 -2.425704598426818848e-01 3.249940276145935059e-02 2.156616747379302979e-01 -1.924480199813842773e-01 9.539016522467136383e-03 1.697132140398025513e-01 2.659956216812133789e-01 1.424632733687758446e-03 -8.633610606193542480e-02 -1.765718460083007812e-01 1.106520667672157288e-01 -1.536373794078826904e-01
1.223017200827598572e-01 -1.822809725999832153e-01 -7.603073120117187500e-02 -2.060423493385314941e-01 -1.586672067642211914e-01 4.781248047947883606e-02 -2.131088674068450928e-01 -3.886667490005493164e-01 9.945510327816009521e-02 -1.926335245370864868e-01 -1.440647989511489868e-01 -3.703665733337402344e-01 2.716446220874786377e-01 2.523560225963592529e-01 -1.460524350404739380e-01 1.630159318447113037e-01 1.422296464443206787e-01 1.351446360349655151e-01 -5.568881332874298096e-02 -2.168797105550765991e-01 -2.130115032196044922e-01 -1.604605019092559814e-01 1.710043102502822876e-01 1.162232756614685059e-01 2.004421502351760864e-01 -2.200439758598804474e-02 2.306053414940834045e-02 1.606106907129287720e-01 1.088572591543197632e-01 -8.448532968759536743e-02 2.820180542767047882e-02 -7.966306991875171661e-03
1.315264310687780380e-02 7.645135745406150818e-03 -1.193571165204048157e-01 -4.083209633827209473e-01 -3.272127807140350342e-01 1.067872792482376099e-01 -2.251000106334686279e-01 -1.861093193292617798e-01 1.242095418274402618e-02 8.744135499000549316e-03 -4.792673513293266296e-02 -5.977157875895500183e-02 -9.609871357679367065e-02 3.484960198402404785e-01 6.227462738752365112e-02 4.103585705161094666e-02 2.421012669801712036e-01 -6.205207854509353638e-02 -1.333554536104202271e-01 -4.160776138305664062e-01 -4.746261611580848694e-02 1.216034740209579468e-01 3.957072272896766663e-02 -2.571110725402832031e-01 -7.396064698696136475e-02 3.552489355206489563e-02 1.446601897478103638e-01 -5.463619902729988098e-02 -2.252584695816040039e-01 1.444866657257080078e-01 -1.534293889999389648e-01 9.375117719173431396e-02
1.287068128585815430e-01 -1.193926706910133362e-01 1.082638092339038849e-02 -1.551309078931808472e-01 -2.072358131408691406e-01 -1.701952517032623291e-01 1.136819943785667419e-01 -2.059548050165176392e-01 -7.676663249731063843e-02 9.258071333169937134e-02 -6.754913181066513062e-02 -2.530813813209533691e-01 8.045519143342971802e-02 8.206925541162490845e-02 7.744681555777788162e-03 6.202773749828338623e-02 3.464449346065521240e-01 2.096355557441711426e-01 -6.393625587224960327e-02 -1.026590168476104736e-02 -2.988212406635284424e-01 -2.749646604061126709e-01 2.358415722846984863e-02 -2.074398845434188843e-02 -1.459554880857467651e-01 1.387139856815338135e-01 -5.253934301435947418e-03 -1.678096950054168701e-01 -1.157055124640464783e-01 -2.097901403903961182e-01 -5.002559423446655273e-01 -8.432885259389877319e-02
-2.509369747713208199e-03 -1.380063444375991821e-01 1.903700642287731171e-02 -1.911079734563827515e-01 -1.157857105135917664e-01 -1.646055728197097778e-01 -1.027660220861434937e-01 -1.284348517656326294e-01 -1.770673841238021851e-01 3.925893455743789673e-02 -7.123669981956481934e-02 -3.026268444955348969e-03 4.186387062072753906e-01 2.520838677883148193e-01 1.581257134675979614e-01 -2.503228783607482910e-01 2.416131496429443359e-01 5.095377564430236816e-01 2.163081169128417969e-01 5.339051596820354462e-03 -2.415837943553924561e-01 1.110605001449584961e-01 1.013282388448715210e-01 5.199961829930543900e-03 1.307079493999481201e-01 3.042924962937831879e-02 7.811500877141952515e-02 -1.287200599908828735e-01 -1.633399166166782379e-02 6.173053756356239319e-02 9.580122679471969604e-02 -1.109328567981719971e-01
2.167239040136337280e-01 -3.562338352203369141e-01 2.766466140747070312e-02 -2.083324193954467773e-01 -3.627045154571533203e-01 9.520472586154937744e-02 -1.237141489982604980e-01 -1.689923852682113647e-01 -1.710169464349746704e-01 -1.446446478366851807e-01 -2.040830850601196289e-01 -2.242291346192359924e-02 -8.569344878196716309e-03 1.796326637268066406e-01 4.038018360733985901e-02 1.273352652788162231e-01 2.217722237110137939e-01 -1.165221929550170898e-01 -4.394484683871269226e-02 9.116265177726745605e-02 -3.585368860512971878e-03 -3.235177323222160339e-02 -2.566916644573211670e-01 -2.370455861091613770e-01 -1.691019833087921143e-01 4.096252322196960449e-01 2.195741534233093262e-01 -2.777151204645633698e-02 8.092194795608520508e-02 -2.863679639995098114e-02 5.743991956114768982e-02 5.279720574617385864e-02
1.418781876564025879e-01 4.832073301076889038e-02 -1.567188799381256104e-01 -3.607810437679290771e-01 -1.110262125730514526e-01 -2.240315675735473633e-01 -8.598702400922775269e-02 -2.486868947744369507e-01 5.211297795176506042e-02 -6.575592607259750366e-02 9.158007800579071045e-02 6.238984689116477966e-02 -3.325755894184112549e-02 3.166545629501342773e-01 -3.445133566856384277e-01 -1.379986107349395752e-01 8.850744366645812988e-02 1.613305509090423584e-01 2.683261036872863770e-01 -1.017062515020370483e-01 -3.717475533485412598e-01 1.407032310962677002e-01 -7.698147743940353394e-02 5.057000368833541870e-02 7.493206858634948730e-02 2.592380642890930176e-01 4.823808372020721436e-02 -4.139817133545875549e-02 1.933275610208511353e-01 -1.411133408546447754e-01 -4.126130044460296631e-02 1.187245696783065796e-01
1.906319558620452881e-01 3.427841886878013611e-02 1.766055822372436523e-02 -2.507594227790832520e-01 -1.005272194743156433e-01 3.304309025406837463e-02 -1.754924803972244263e-01 9.762056171894073486e-02 2.866501733660697937e-02 4.238931089639663696e-02 -3.505858480930328369e-01 -1.293980479240417480e-01 2.707319855690002441e-01 3.872451782226562500e-01 7.715249061584472656e-02 -1.650847941637039185e-01 2.708771526813507080e-01 5.290758330374956131e-03 -2.094090282917022705e-01 -2.049382477998733521e-01 -3.970592319965362549e-01 4.011363908648490906e-02 -5.613802373409271240e-02 2.382205240428447723e-02 -2.851209230720996857e-02 -1.855715066194534302e-01 -5.006114020943641663e-02 -1.069392710924148560e-01 -1.258369088172912598e-01 2.919358201324939728e-02 -8.553632348775863647e-02 -2.315179109573364258e-01
2.346123158931732178e-01 4.481728188693523407e-03 1.119608953595161438e-01 -1.065594777464866638e-01 -2.010716497898101807e-02 -2.568863034248352051e-01 -1.412747800350189209e-02 -1.542364805936813354e-01 -6.296502053737640381e-02 -1.051684617996215820e-01 -4.323360323905944824e-01 -8.674682676792144775e-02 2.808138728141784668e-01 3.175287544727325439e-01 -1.124753803014755249e-01 -2.707553505897521973e-01 -1.871464960277080536e-02 4.756962507963180542e-02 9.641064703464508057e-02 6.410934031009674072e-03 -2.003563493490219116e-01 4.924967885017395020e-02 8.487895876169204712e-02 1.092619597911834717e-01 3.304274380207061768e-01 -5.946429073810577393e-02 2.768518924713134766e-01 -9.700858965516090393e-03 2.369304597377777100e-01 -1.708440482616424561e-01 -3.990483656525611877e-02 7.432040572166442871e-02
1.243690773844718933e-01 -2.162764221429824829e-01 -1.719310134649276733e-02 -1.845721453428268433e-01 -4.032278060913085938e-02 -1.785495691001415253e-02 8.338373899459838867e-02 8.402744680643081665e-02 -1.126353964209556580e-01 2.046014815568923950e-01 -1.945742815732955933e-01 -3.138490393757820129e-02 9.492574632167816162e-02 3.001076281070709229e-01 -1.801448464393615723e-01 -1.689150631427764893e-01 4.849260672926902771e-02 6.595430523157119751e-02 -1.647186875343322754e-01 -4.240784645080566406e-01 -2.986877858638763428e-01 -4.032602310180664062e-01 -1.287046223878860474e-01 -1.245447024703025818e-01 -1.378639191389083862e-01 -5.593596026301383972e-02 7.349081337451934814e-02 8.733249455690383911e-02 -9.634282439947128296e-02 2.688557840883731842e-02 8.671712875366210938e-02 2.893268167972564697e-01
1.659616678953170776e-01 -2.739388868212699890e-02 -1.065751463174819946e-01 -3.456270992755889893e-01 -1.642259806394577026e-01 -1.792717128992080688e-01 3.334978595376014709e-02 -2.262165248394012451e-01 1.461209654808044434e-01 -4.622108116745948792e-02 3.874914720654487610e-02 2.071843715384602547e-03 8.936909586191177368e-02 1.916002780199050903e-01 -2.705004438757896423e-02 -1.558230072259902954e-01 2.312462627887725830e-01 2.603529989719390869e-01 3.159750998020172119e-02 -2.248349934816360474e-01 -4.045884013175964355e-01 -2.510122358798980713e-01 -3.411839902400970459e-02 -1.247680112719535828e-01 1.490887701511383057e-01 -7.709040492773056030e-02 1.898032873868942261e-01 2.329543977975845337e-01 2.026297450065612793e-01 1.616474613547325134e-02 -5.689362064003944397e-02 -2.356554120779037476e-01
8.580256253480911255e-02 -1.265490427613258362e-02 -6.770543754100799561e-02 -2.156655192375183105e-01 -1.558177471160888672e-01 -2.175027728080749512e-01 -3.481535315513610840e-01 -4.844045732170343399e-03 -7.514717429876327515e-02 -1.170810982584953308e-01 -1.252681314945220947e-01 -1.953104138374328613e-01 3.157809078693389893e-01 4.898234009742736816e-01 -1.740166991949081421e-01 -8.058443665504455566e-02 1.517413854598999023e-01 -3.397588431835174561e-02 -1.600202918052673340e-01 -2.255926579236984253e-01 -2.376934289932250977e-01 -1.275694966316223145e-01 -1.862609088420867920e-01 5.637174472212791443e-02 -1.727120280265808105e-01 -1.199481040239334106e-01 1.352958567440509796e-02 9.546376531943678856e-04 -1.284621357917785645e-01 -6.397617608308792114e-02 -9.924438595771789551e-02 -1.130499169230461121e-01
5.117290094494819641e-02 -1.242999173700809479e-02 1.983953118324279785e-01 -2.734347283840179443e-01 -1.409566700458526611e-01 1.001781299710273743e-01 -7.045144215226173401e-03 -1.663239449262619019e-01 1.142992824316024780e-01 3.751120865345001221e-01 -1.197781339287757874e-01 -2.801888883113861084e-01 2.656227946281433105e-01 9.449749439954757690e-02 -5.309114232659339905e-02 -6.706728786230087280e-02 1.092707243515178561e-04 1.693534553050994873e-01 -1.155816018581390381e-02 -2.858372330665588379e-01 -3.941238522529602051e-01 2.652925997972488403e-02 -2.505683898925781250e-01 -1.123792901635169983e-01 -1.086524128913879395e-01 1.844721585512161255e-01 6.793776154518127441e-02 8.047038689255714417e-03 1.583109050989151001e-02 4.775936901569366455e-02 -1.744498163461685181e-01 2.580812573432922363e-01
1.660560369491577148e-01 6.448803842067718506e-02 1.034957841038703918e-01 -8.519010990858078003e-02 2.750439010560512543e-02 -4.002968966960906982e-01 -4.894249513745307922e-02 -3.803905546665191650e-01 -3.089869916439056396e-01 2.925449311733245850e-01 -2.771762609481811523e-01 -7.998621091246604919e-03 7.252100855112075806e-02 9.524836391210556030e-02 -9.053673595190048218e-03 -1.095045637339353561e-02 9.195508435368537903e-03 2.878915369510650635e-01 6.029014289379119873e-02 -3.680906891822814941e-01 -1.324245333671569824e-01 -8.512130379676818848e-02 -4.056684300303459167e-02 8.479265123605728149e-02 -2.435243874788284302e-02 9.914663434028625488e-02 1.623596996068954468e-01 5.854265764355659485e-02 -9.921863675117492676e-02 -6.702066957950592041e-02 2.427831590175628662e-01 -2.306937612593173981e-02
1.075550168752670288e-01 -7.207976281642913818e-02 -6.994039565324783325e-02 -2.173684686422348022e-01 -3.626486063003540039e-01 -6.014095619320869446e-02 -7.068788260221481323e-02 -1.403300613164901733e-01 1.476338319480419159e-02 -9.374451823532581329e-03 -2.862543463706970215e-01 2.298569865524768829e-02 5.216247960925102234e-02 4.063802957534790039e-01 -1.726315468549728394e-01 6.207972392439842224e-02 2.525152564048767090e-01 -1.503144800662994385e-01 -8.164662867784500122e-02 -3.565229773521423340e-01 5.627643689513206482e-02 6.514639407396316528e-02 -2.516383538022637367e-03 -1.558676362037658691e-01 -1.606398448348045349e-02 -2.286310121417045593e-02 4.100669622421264648e-01 -9.771621972322463989e-02 -7.868825644254684448e-02 -1.627964340150356293e-02 -2.095171064138412476e-01 7.933761179447174072e-02
1.962061375379562378e-01 -6.761908531188964844e-02 -1.107477769255638123e-01 2.180365286767482758e-02 3.480026870965957642e-02 -4.096584916114807129e-01 -7.341841608285903931e-02 4.515923932194709778e-02 -1.980170607566833496e-01 -2.827063575387001038e-02 -2.581007033586502075e-02 -1.658681593835353851e-02 9.737997502088546753e-02 4.661891162395477295e-01 -1.001746580004692078e-01 -7.758314162492752075e-02 2.280767709016799927e-01 1.743195652961730957e-01 1.483770459890365601e-01 -1.080380901694297791e-01 -2.307991385459899902e-01 2.523484528064727783e-01 2.057950794696807861e-01 1.043835580348968506e-01 8.982878178358078003e-03 3.774326741695404053e-01 -3.042148053646087646e-02 4.896502010524272919e-03 6.157989799976348877e-02 -8.843437582254409790e-02 3.119605593383312225e-02 2.038327604532241821e-01
2.331402003765106201e-01 -1.054180189967155457e-01 -2.207025736570358276e-01 -1.583769023418426514e-01 -2.215138524770736694e-01 -1.534903645515441895e-01 1.646882742643356323e-01 -2.106612622737884521e-01 -4.500538483262062073e-02 7.524356991052627563e-02 1.683691702783107758e-02 3.011742606759071350e-02 2.661929726600646973e-01 1.494644284248352051e-01 -3.067210502922534943e-02 1.906837895512580872e-02 2.310491055250167847e-01 1.862717419862747192e-01 1.502750162035226822e-02 -1.145793050527572632e-01 -1.621470302343368530e-01 -8.292996883392333984e-02 -2.376560419797897339e-01 -1.530705243349075317e-01 -2.912670075893402100e-01 1.929606497287750244e-01 1.293865293264389038e-01 -3.027412593364715576e-01 -9.910023212432861328e-02 -5.215039476752281189e-02 -3.795191347599029541e-01 -1.080636531114578247e-01
-6.663839519023895264e-02 -1.855110675096511841e-01 9.838570840656757355e-04 -4.144844710826873779e-01 -3.598889112472534180e-01 1.873630881309509277e-01 -2.081328034400939941e-01 -1.072344183921813965e-01 -1.192809920758008957e-02 -5.091824755072593689e-02 -1.465051472187042236e-01 -2.063887752592563629e-02 -4.029323905706405640e-02 3.624002635478973389e-01 7.299357652664184570e-02 -2.105503976345062256e-01 1.844455450773239136e-01 -3.366451710462570190e-02 -1.314181387424468994e-01 -1.186406686902046204e-01 3.100146166980266571e-02 1.845043748617172241e-01 -9.963443875312805176e-02 -4.059526324272155762e-01 -8.903799206018447876e-02 -1.397411674261093140e-01 1.376926898956298828e-01 -1.195100769400596619e-01 -1.402435638010501862e-02 -1.076434105634689331e-01 -7.837866991758346558e-02 -8.837325870990753174e-02
-2.244753530248999596e-03 -9.663225710391998291e-02 -8.375498652458190918e-02 -1.208258233964443207e-02 -3.234447240829467773e-01 -1.208442077040672302e-01 4.536214470863342285e-02 -1.604491025209426880e-01 1.037141531705856323e-01 2.413791120052337646e-01 1.289027035236358643e-01 -3.701953589916229248e-02 3.570631444454193115e-01 3.515637814998626709e-01 2.547495663166046143e-01 -6.974807381629943848e-02 1.826312392950057983e-01 3.011042438447475433e-02 8.655381202697753906e-02 1.779305636882781982e-01 -3.572640419006347656e-01 4.877418652176856995e-02 2.121832780539989471e-02 -1.739628911018371582e-01 7.440726459026336670e-02 6.971709430217742920e-02 3.053900599479675293e-01 5.953530594706535339e-02 -2.865119874477386475e-01 -5.877232924103736877e-02 4.070750623941421509e-02 -8.274977095425128937e-03
-1.081884559243917465e-02 -3.290034830570220947e-01 6.872989237308502197e-02 -2.258220463991165161e-01 -2.042837440967559814e-01 2.671052142977714539e-02 -2.114004194736480713e-01 -2.069439142942428589e-01 -4.630965366959571838e-02 7.978153415024280548e-03 -2.891604602336883545e-02 -1.127465367317199707e-01 1.001088842749595642e-01 7.361498475074768066e-02 1.864486038684844971e-01 2.112415730953216553e-01 1.156561225652694702e-01 1.303441822528839111e-01 -6.350502371788024902e-02 -4.706596136093139648e-01 -2.675283849239349365e-01 1.017504930496215820e-01 -2.330233575776219368e-03 -1.547471582889556885e-01 9.329708665609359741e-02 -4.382316023111343384e-02 1.908682584762573242e-01 2.243158221244812012e-01 -1.199607923626899719e-01 1.235558539628982544e-01 -3.015218973159790039e-01 1.250391453504562378e-01
2.463153749704360962e-01 -2.524125576019287109e-01 -1.019481569528579712e-01 -9.104749560356140137e-02 -4.057912901043891907e-02 -4.910061135888099670e-02 -5.540984496474266052e-02 -9.657283872365951538e-02 -3.190608695149421692e-02 2.336479723453521729e-01 -1.716346442699432373e-01 -6.955839693546295166e-02 2.638810500502586365e-02 2.442530095577239990e-01 -6.325794011354446411e-02 -4.352883994579315186e-02 2.659975364804267883e-02 8.339999243617057800e-03 -1.358216255903244019e-01 -3.675495982170104980e-01 -4.253239035606384277e-01 -4.245496094226837158e-01 -1.847842633724212646e-01 -8.289726078510284424e-02 -1.736827427521348000e-03 -4.368331283330917358e-02 3.829877078533172607e-02 1.889999359846115112e-01 3.189809247851371765e-02 -3.515790402889251709e-02 6.164610758423805237e-02 2.875604331493377686e-01
1.164806112647056580e-01 9.615999297238886356e-04 4.005389288067817688e-03 -1.273180395364761353e-01 -2.360523343086242676e-01 -2.612443268299102783e-02 -2.028769403696060181e-01 -1.862106472253799438e-01 -3.320495411753654480e-02 -2.487175613641738892e-01 -2.587943673133850098e-01 -2.417415529489517212e-01 -7.541207224130630493e-02 3.069279491901397705e-01 3.416958451271057129e-02 -2.823898792266845703e-01 1.977107673883438110e-01 1.207589507102966309e-01 -1.983038932085037231e-01 -1.039438918232917786e-01 -1.997684389352798462e-01 8.961661905050277710e-02 -2.765569090843200684e-01 -2.107899636030197144e-01 -1.190426107496023178e-02 1.568179875612258911e-01 -2.024500966072082520e-01 2.271122485399246216e-01 -4.269896075129508972e-02 -9.883773326873779297e-02 -1.893253773450851440e-01 1.771937161684036255e-01
1.442196816205978394e-01 -2.063598334789276123e-01 6.636872887611389160e-02 -5.880562663078308105e-01 -1.106926426291465759e-01 -1.206613034009933472e-01 1.010098587721586227e-02 -2.182105034589767456e-01 -1.944748498499393463e-02 1.698980629444122314e-01 -2.587565481662750244e-01 1.431464999914169312e-01 1.454733610153198242e-01 1.749924719333648682e-01 1.857125014066696167e-02 9.472458064556121826e-02 -7.783199846744537354e-02 2.693067491054534912e-01 1.691493839025497437e-01 -1.810941547155380249e-01 1.152211874723434448e-01 4.199416562914848328e-02 1.360784471035003662e-01 -1.460921615362167358e-01 7.625950127840042114e-02 1.416381895542144775e-01 -1.884246617555618286e-01 2.223873138427734375e-01 1.291577816009521484e-01 -1.362337917089462280e-02 1.029091700911521912e-01 2.991299144923686981e-02
3.760505467653274536e-02 -1.570092886686325073e-01 -1.666856259107589722e-01 -1.446261405944824219e-01 -3.809207975864410400e-01 5.587540939450263977e-02 -2.264248579740524292e-02 -2.177952975034713745e-01 4.026850312948226929e-02 1.462171077728271484e-01 -4.443649649620056152e-01 4.278389737010002136e-02 5.710559338331222534e-02 4.082986116409301758e-01 -8.164684474468231201e-02 1.095642000436782837e-01 3.438600897789001465e-01 -2.621511928737163544e-02 -1.424105763435363770e-01 -2.289339751005172729e-01 -5.366823822259902954e-02 4.687146097421646118e-02 1.090126410126686096e-01 -1.416831910610198975e-01 1.058755517005920410e-01 -4.095465689897537231e-02 1.804103553295135498e-01 -2.308053523302078247e-02 -9.577812254428863525e-02 1.618139296770095825e-01 -2.553880959749221802e-02 -8.661121875047683716e-02
4.718205332756042480e-02 2.367663197219371796e-02 -1.634326875209808350e-01 -1.369163542985916138e-01 -1.627078205347061157e-01 -1.898229718208312988e-01 -1.721549928188323975e-01 -3.219498395919799805e-01 1.585343331098556519e-01 -1.041816323995590210e-01 -1.328880041837692261e-01 -2.669407613575458527e-02 -5.829283967614173889e-02 3.825685977935791016e-01 -1.401891261339187622e-01 -2.274809330701828003e-01 1.905160769820213318e-02 2.624348104000091553e-01 2.673175558447837830e-02 -2.355440557003021240e-01 -1.239433437585830688e-01 4.918181523680686951e-02 3.441308736801147461e-01 -1.148037537932395935e-01 1.658888310194015503e-01 1.092655882239341736e-01 1.531279534101486206e-01 3.349929153919219971e-01 7.727915886789560318e-03 -7.194305211305618286e-02 1.588577181100845337e-01 -5.479771178215742111e-03
1.908587217330932617e-01 3.000267595052719116e-02 -1.489439457654953003e-01 -1.964252591133117676e-01 -3.651281893253326416e-01 2.318232879042625427e-02 -3.957054391503334045e-02 8.197809755802154541e-02 -1.804653555154800415e-01 1.156704127788543701e-01 -2.558957338333129883e-01 -7.535839825868606567e-02 3.140273988246917725e-01 2.755437493324279785e-01 9.446893632411956787e-02 1.511300504207611084e-01 3.428598344326019287e-01 -9.580659121274948120e-02 -7.020452618598937988e-02 -2.573672235012054443e-01 -5.207310989499092102e-02 -3.306471556425094604e-02 -1.172188073396682739e-01 8.719689399003982544e-02 4.979534074664115906e-02 -7.847120985388755798e-03 3.012203574180603027e-01 -1.460302472114562988e-01 -4.128001630306243896e-03 -3.265209670644253492e-04 -1.719262748956680298e-01 2.629258632659912109e-01
1.493695378303527832e-01 -8.468601107597351074e-02 1.878403872251510620e-01 -1.807296872138977051e-01 -1.938454210758209229e-01 -8.202443271875381470e-02 1.370993405580520630e-01 -8.660698682069778442e-02 4.119282215833663940e-02 6.987511366605758667e-02 1.570979692041873932e-02 -1.100584194064140320e-01 2.558566629886627197e-01 4.070345163345336914e-01 5.951369181275367737e-02 9.208709001541137695e-03 1.172312945127487183e-01 3.153437972068786621e-01 9.734983742237091064e-02 -3.035362809896469116e-02 -3.185817897319793701e-01 -1.857816800475120544e-02 -4.270406663417816162e-01 -1.053590998053550720e-01 -1.222218051552772522e-01 9.400594234466552734e-02 1.030184105038642883e-01 8.827080577611923218e-02 9.338596463203430176e-02 9.905045479536056519e-02 -1.131778582930564880e-01 2.930108010768890381e-01
2.703669480979442596e-02 -1.375467479228973389e-01 1.092138364911079407e-01 -2.272789776325225830e-01 -2.166745625436306000e-02 -8.181961625814437866e-02 -2.148264050483703613e-01 -3.053831756114959717e-01 -3.717319294810295105e-02 -1.157381162047386169e-01 -1.171445250511169434e-01 -1.415010392665863037e-01 -5.361089482903480530e-02 3.605235815048217773e-01 2.997564971446990967e-01 -3.331938292831182480e-03 -4.400649294257164001e-02 -3.410059958696365356e-02 -1.135789677500724792e-01 -1.285819113254547119e-01 -1.732350885868072510e-01 -3.740630447864532471e-01 -1.098157539963722229e-01 -1.110511422157287598e-01 -7.636283338069915771e-02 9.181426465511322021e-02 3.406710689887404442e-03 3.284525871276855469e-01 -2.521014511585235596e-01 3.200885653495788574e-02 -1.279110461473464966e-01 2.626810669898986816e-01
1.497183144092559814e-01 2.413675338029861450e-01 -1.109013259410858154e-01 -5.528245493769645691e-02 -1.886859685182571411e-01 1.169571839272975922e-02 -1.157345622777938843e-01 -4.289313256740570068e-01 1.700847446918487549e-01 5.795113369822502136e-02 -1.944797337055206299e-01 -6.061986461281776428e-02 8.459060639142990112e-02 3.229735493659973145e-01 -8.443452417850494385e-02 -2.821146845817565918e-01 -9.484542906284332275e-02 2.060276418924331665e-01 7.302822172641754150e-02 -1.634896546602249146e-01 -1.008973121643066406e-01 9.608024358749389648e-02 1.751709133386611938e-01 1.648494005203247070e-01 2.632390558719635010e-01 5.278223007917404175e-02 1.887260079383850098e-01 2.154875844717025757e-01 -2.107199514284729958e-03 -1.832972168922424316e-01 -4.786669090390205383e-02 2.192758321762084961e-01
1.583810299634933472e-01 -3.980130851268768311e-01 5.188968032598495483e-02 -2.183660715818405151e-01 2.149244993925094604e-01 3.503758460283279419e-03 -2.581439912319183350e-01 -2.645613253116607666e-01 -9.636250138282775879e-02 2.034847736358642578e-01 -8.583720773458480835e-02 3.656112775206565857e-02 1.337723881006240845e-01 2.871512174606323242e-01 4.738700762391090393e-02 3.408183157444000244e-02 2.706643640995025635e-01 2.741925418376922607e-01 -1.107936352491378784e-01 2.120482735335826874e-02 -3.259061276912689209e-01 -1.986187249422073364e-01 -2.326133847236633301e-01 -8.370653539896011353e-02 1.315063834190368652e-01 5.120138078927993774e-02 8.654462546110153198e-02 4.688499029725790024e-03 1.313259005546569824e-01 -2.938675135374069214e-02 -5.190727487206459045e-02 6.290372461080551147e-02
-2.202418632805347443e-02 -1.598163545131683350e-01 1.559143662452697754e-01 -3.690520823001861572e-01 1.101981252431869507e-01 -2.663921117782592773e-01 -1.414515376091003418e-01 -1.480213701725006104e-01 4.371272027492523193e-02 1.149408612400293350e-02 -1.044384390115737915e-01 7.146719843149185181e-02 1.474993377923965454e-01 1.221603080630302429e-01 6.961333751678466797e-02 3.265252113342285156e-01 2.051361799240112305e-01 2.311007082462310791e-01 4.316129535436630249e-02 -2.254625111818313599e-01 -3.082284629344940186e-01 -1.883154064416885376e-01 -3.377543389797210693e-01 3.103217482566833496e-02 -6.434383243322372437e-02 1.355178356170654297e-01 1.457926481962203979e-01 1.611749380826950073e-01 -1.944552958011627197e-01 -3.135759849101305008e-03 1.015732958912849426e-01 1.032713428139686584e-01
-5.601134896278381348e-02 7.812166213989257812e-02 -3.116276562213897705e-01 -2.039919942617416382e-01 -1.294593960046768188e-01 -3.117628097534179688e-01 -3.526672720909118652e-02 -2.972955703735351562e-01 2.896977029740810394e-02 3.492137417197227478e-02 -1.831442862749099731e-01 -2.565190754830837250e-02 5.790624022483825684e-02 2.603357732295989990e-01 -1.728855259716510773e-02 -1.290280669927597046e-01 -4.959383979439735413e-02 1.297004055231809616e-02 1.007332056760787964e-01 -2.504298388957977295e-01 3.132531419396400452e-02 4.736268892884254456e-02 -9.272560477256774902e-02 1.912789419293403625e-03 2.730424702167510986e-01 -6.706778705120086670e-02 1.456666290760040283e-01 2.348077148199081421e-01 -1.224619708955287933e-02 -3.783715367317199707e-01 4.145785421133041382e-02 3.692744672298431396e-01
2.232192605733871460e-01 4.848720505833625793e-02 1.747530996799468994e-01 -1.996327936649322510e-01 -2.332871407270431519e-01 -2.950676679611206055e-01 -1.194177120923995972e-01 -1.851038634777069092e-01 -1.381305456161499023e-01 3.482098877429962158e-02 -1.347577851265668869e-02 1.068147942423820496e-01 1.442432850599288940e-01 2.371965497732162476e-01 -4.431327804923057556e-03 2.136437594890594482e-01 -7.381858676671981812e-02 2.898277938365936279e-01 -1.799599975347518921e-01 -3.733660280704498291e-01 -1.893610507249832153e-01 1.144949644804000854e-01 -1.161636933684349060e-01 1.613822877407073975e-01 -1.911017671227455139e-02 4.299793392419815063e-02 -1.479368358850479126e-01 1.522152423858642578e-01 1.612717658281326294e-01 -2.501558959484100342e-01 2.131234705448150635e-01 4.223818331956863403e-02
-7.546423375606536865e-02 -5.918177217245101929e-02 -7.746176421642303467e-02 -3.165819346904754639e-01 -5.107466131448745728e-02 -4.211566746234893799e-01 -2.659055292606353760e-01 -1.145574543625116348e-02 2.585837244987487793e-02 -1.161565259099006653e-01 -1.463127732276916504e-01 -2.225403338670730591e-01 3.194001913070678711e-01 2.952488660812377930e-01 -1.895306259393692017e-02 -1.079359948635101318e-01 1.535414606332778931e-01 9.584201127290725708e-02 -1.332714706659317017e-01 -1.990837752819061279e-01 -2.223535329103469849e-01 -4.177102819085121155e-02 -1.499295830726623535e-01 -3.768523409962654114e-02 -2.033606022596359253e-01 2.705341437831521034e-03 -1.123315617442131042e-01 1.594190001487731934e-01 -2.967043817043304443e-01 4.067359492182731628e-02 -1.071222946047782898e-01 4.086142033338546753e-02
2.461342513561248779e-01 -1.691114455461502075e-01 -1.303106993436813354e-01 -3.624691069126129150e-02 -1.465165019035339355e-01 -1.314267069101333618e-01 6.375676020979881287e-03 -2.919007539749145508e-01 -9.382299333810806274e-02 1.385865546762943268e-02 9.095928072929382324e-02 -8.457735925912857056e-02 -2.531255781650543213e-02 2.445129305124282837e-01 1.009884700179100037e-01 2.749691903591156006e-01 2.252445071935653687e-01 2.486564218997955322e-01 -4.899538308382034302e-02 -3.937066793441772461e-01 -1.801763661205768585e-02 1.275021135807037354e-01 -1.603122428059577942e-02 -1.042803302407264709e-01 2.927656769752502441e-01 5.935481935739517212e-02 2.136553674936294556e-01 -1.208475455641746521e-01 5.433807522058486938e-02 1.179064363241195679e-01 7.583066821098327637e-02 3.579194545745849609e-01
1.329718530178070068e-01 -2.698999345302581787e-01 9.854540228843688965e-02 -2.449096739292144775e-01 -2.529019489884376526e-02 1.232934221625328064e-01 -1.037372723221778870e-01 9.406410902738571167e-02 1.536780446767807007e-01 1.483636796474456787e-01 -2.487932890653610229e-01 -3.548378944396972656e-01 1.296749562025070190e-01 1.986231654882431030e-01 -2.138043642044067383e-01 -1.759411394596099854e-01 1.030874699354171753e-01 2.882138490676879883e-01 -4.917685687541961670e-02 -2.404814362525939941e-01 -3.269194066524505615e-01 1.179457157850265503e-01 -1.639994047582149506e-02 -2.091125994920730591e-01 1.375184021890163422e-02 8.108636736869812012e-02 1.111981347203254700e-01 4.223817586898803711e-02 -6.246603652834892273e-02 2.069864869117736816e-01 -8.542033284902572632e-02 2.104171812534332275e-01
2.165099233388900757e-01 -2.329122424125671387e-01 1.050069630146026611e-01 -3.220382034778594971e-01 -1.024594828486442566e-01 9.052570909261703491e-02 -1.315044984221458435e-02 7.818833109922707081e-04 6.363775581121444702e-02 8.753857761621475220e-02 -1.930587440729141235e-01 -3.307142853736877441e-01 2.304722219705581665e-01 6.857918202877044678e-02 -1.266126036643981934e-01 2.555798925459384918e-02 1.319479662925004959e-02 2.766121625900268555e-01 9.586256742477416992e-02 -4.183838963508605957e-01 -3.942308723926544189e-01 9.446557611227035522e-02 -1.512037962675094604e-01 -1.209353879094123840e-01 -1.678092591464519501e-02 3.559117903932929039e-03 3.116928040981292725e-02 8.901723474264144897e-02 1.017006933689117432e-01 1.214944943785667419e-02 -2.218420207500457764e-01 2.767475321888923645e-02
1.474151313304901123e-01 4.822969436645507812e-03 -7.948568463325500488e-02 -9.918966889381408691e-02 -2.211010456085205078e-02 -2.301828861236572266e-01 -8.348593115806579590e-02 -1.922159492969512939e-01 2.245337814092636108e-01 -8.065705746412277222e-02 -1.953516900539398193e-02 -2.630428671836853027e-01 1.217077448964118958e-01 3.311524987220764160e-01 -1.613098680973052979e-01 -1.287751644849777222e-01 3.274214565753936768e-01 1.142880469560623169e-01 2.184065617620944977e-02 -2.586759626865386963e-01 -9.962203353643417358e-02 -1.219286490231752396e-02 -5.898626893758773804e-02 6.532146036624908447e-02 -6.148577667772769928e-03 4.422570466995239258e-01 1.814186871051788330e-01 -2.013670057058334351e-01 6.167717743664979935e-03 1.175419613718986511e-01 -2.499780952930450439e-01 1.421833783388137817e-01
1.177035868167877197e-01 -1.198062896728515625e-01 -2.250613868236541748e-01 -2.490638494491577148e-01 -2.061103582382202148e-01 -3.125413134694099426e-02 -1.769040152430534363e-02 -3.350116014480590820e-01 9.336832910776138306e-02 -4.295174777507781982e-02 -1.942024976015090942e-01 6.814502924680709839e-02 2.923545837402343750e-01 4.335755109786987305e-01 3.087389469146728516e-01 2.196423243731260300e-03 3.975857794284820557e-02 5.103070754557847977e-03 -8.156098425388336182e-02 8.739711344242095947e-02 2.403608709573745728e-01 2.356559736654162407e-03 -7.874716073274612427e-02 -1.297171115875244141e-01 2.319436371326446533e-01 7.306419312953948975e-02 1.355350296944379807e-02 -5.776074156165122986e-02 -4.433950036764144897e-02 -3.080220222473144531e-01 7.409490644931793213e-02 1.403747946023941040e-01
-2.926559373736381531e-02 1.080088838934898376e-01 -6.981955468654632568e-02 -9.060778468847274780e-02 9.918387979269027710e-03 -2.739361524581909180e-01 -5.483936890959739685e-02 -2.060506194829940796e-01 -1.274823248386383057e-01 -2.499037235975265503e-02 -5.876934155821800232e-02 6.030713394284248352e-02 -5.918696522712707520e-02 1.294226050376892090e-01 3.680537268519401550e-02 1.952629983425140381e-01 -1.244702041149139404e-01 5.408193469047546387e-01 -7.391659170389175415e-02 -3.628972172737121582e-01 -2.973868250846862793e-01 -6.677894294261932373e-02 -2.306463420391082764e-01 2.200620919466018677e-01 -1.124449297785758972e-01 7.418711483478546143e-02 7.539699226617813110e-02 1.834144443273544312e-01 -7.495121657848358154e-02 -2.535139620304107666e-01 -1.292852777987718582e-02 5.384862795472145081e-02
1.532746553421020508e-01 -4.836739599704742432e-02 -1.401901245117187500e-01 -2.931830883026123047e-01 -2.332973778247833252e-01 1.308287587016820908e-02 -1.930797547101974487e-01 -7.093629986047744751e-02 -1.079482510685920715e-01 1.011520549654960632e-01 -2.114396691322326660e-01 -1.938532590866088867e-01 2.828311920166015625e-01 3.548616170883178711e-01 4.725170508027076721e-02 -4.161560791544616222e-04 3.195151984691619873e-01 -1.642372608184814453e-01 -2.603947818279266357e-01 -3.460230529308319092e-01 -1.530840247869491577e-01 5.413855984807014465e-02 -8.209270238876342773e-02 2.726273797452449799e-02 -9.511764347553253174e-02 3.504531225189566612e-03 5.940533056855201721e-02 -2.324611693620681763e-01 -9.492763876914978027e-02 6.966896355152130127e-03 -1.773618161678314209e-01 -4.159994423389434814e-02
4.897959530353546143e-02 -9.150493890047073364e-02 -8.298914879560470581e-03 -3.296073079109191895e-01 -6.875377148389816284e-02 -1.814428269863128662e-01 -1.942920237779617310e-01 9.548836201429367065e-02 1.429819911718368530e-01 -4.455075412988662720e-02 -2.567791342735290527e-01 9.827972948551177979e-02 -4.033967852592468262e-03 2.374353259801864624e-01 3.780044987797737122e-02 -1.176874861121177673e-01 -1.022854372859001160e-01 1.205157563090324402e-01 3.033291101455688477e-01 -1.528099328279495239e-01 -6.407383829355239868e-02 6.939433515071868896e-02 1.917692124843597412e-01 -1.926702111959457397e-01 -1.686806827783584595e-01 2.333915233612060547e-01 1.857462525367736816e-01 4.166822135448455811e-01 1.712157018482685089e-02 -2.838329076766967773e-01 1.634584069252014160e-01 6.723639369010925293e-02
1.509625911712646484e-01 -1.723424941301345825e-01 3.041686303913593292e-02 -2.421930134296417236e-01 -1.553122103214263916e-01 -1.438562199473381042e-02 -1.059432700276374817e-01 -1.814510971307754517e-01 3.314771875739097595e-02 -1.333798766136169434e-01 2.137911170721054077e-01 -1.040203645825386047e-01 2.073066085577011108e-01 1.718920171260833740e-01 2.847210168838500977e-01 -8.604819327592849731e-02 2.276625931262969971e-01 1.405821144580841064e-01 -4.833310097455978394e-02 -3.742522001266479492e-02 -5.421091914176940918e-01 -1.412766724824905396e-01 2.373010367155075073e-01 2.153110504150390625e-02 -6.096597015857696533e-02 -4.209841415286064148e-02 2.550983428955078125e-01 1.178398653864860535e-01 -7.152400165796279907e-02 -1.318366974592208862e-01 6.788524985313415527e-02 1.598018407821655273e-01
1.515440791845321655e-01 1.623165905475616455e-01 -2.219910621643066406e-01 -4.929002523422241211e-01 -2.961315214633941650e-01 1.549388915300369263e-01 -1.402029991149902344e-01 -4.367648065090179443e-02 -2.293925285339355469e-01 1.644341200590133667e-01 -4.557505249977111816e-02 -1.414151340723037720e-01 7.267814874649047852e-02 -6.046260520815849304e-02 1.656681448221206665e-01 -1.096876710653305054e-01 1.586097180843353271e-01 2.303216755390167236e-01 -4.988503456115722656e-02 2.146257907152175903e-01 -1.673502177000045776e-01 1.244546920061111450e-01 8.472465723752975464e-02 -2.096898257732391357e-01 -3.336398303508758545e-02 2.176199257373809814e-01 -3.052062354981899261e-03 1.170413047075271606e-01 -1.515242159366607666e-01 -1.954900175333023071e-01 1.729410588741302490e-01 -1.943095214664936066e-02
-1.558726187795400620e-03 -1.358035057783126831e-01 -2.374794185161590576e-01 -3.066272139549255371e-01 2.388072609901428223e-01 -3.977689146995544434e-01 -1.019154265522956848e-01 7.920006662607192993e-02 2.003125548362731934e-01 1.674995422363281250e-01 -1.862441897392272949e-01 1.123248338699340820e-01 1.554058790206909180e-01 2.678071558475494385e-01 3.348959982395172119e-02 -9.280589967966079712e-02 5.950252339243888855e-02 1.648993790149688721e-01 1.321783810853958130e-01 -8.860912173986434937e-02 -5.689665675163269043e-02 -2.811342664062976837e-02 1.932286843657493591e-02 1.410119142383337021e-02 -2.374251037836074829e-01 3.381078839302062988e-01 2.645594477653503418e-01 1.058190762996673584e-01 -1.181022003293037415e-01 -1.235066130757331848e-01 1.464242488145828247e-01 1.223301216959953308e-01
3.316500484943389893e-01 -2.668782472610473633e-01 1.323661580681800842e-02 -2.259738892316818237e-01 1.651423722505569458e-01 1.912826299667358398e-01 2.171405218541622162e-02 -1.824089586734771729e-01 -1.885297894477844238e-01 1.217311173677444458e-01 -1.117372326552867889e-02 -1.003011465072631836e-01 1.014263331890106201e-01 3.453449606895446777e-01 2.133052051067352295e-01 1.280557960271835327e-01 3.154865205287933350e-01 3.059786856174468994e-01 1.949444711208343506e-01 -2.111638896167278290e-02 -1.375471502542495728e-01 -1.853523217141628265e-02 -2.371780276298522949e-01 8.325736224651336670e-02 -4.013493657112121582e-02 -5.018774047493934631e-02 1.511771976947784424e-01 1.620532721281051636e-01 -7.170761376619338989e-02 -9.563452750444412231e-02 -3.244758397340774536e-02 1.878996789455413818e-01
1.138500794768333435e-01 3.279766533523797989e-03 -5.047682300209999084e-02 -1.225081607699394226e-01 -3.785942196846008301e-01 2.635227888822555542e-02 -1.489579379558563232e-01 -6.818939000368118286e-02 -1.095340996980667114e-01 2.162606716156005859e-01 -3.049732744693756104e-01 -2.716626822948455811e-01 2.928089499473571777e-01 2.105795741081237793e-01 -2.977182157337665558e-02 1.391072124242782593e-01 3.696432411670684814e-01 -7.330375909805297852e-02 -2.969595044851303101e-02 -2.145809680223464966e-01 -1.294534951448440552e-01 -1.290958076715469360e-01 4.517159238457679749e-02 1.172148957848548889e-01 2.799790911376476288e-02 1.417852193117141724e-01 3.104852139949798584e-01 -2.003436982631683350e-01 -8.499993011355400085e-03 7.488727569580078125e-02 -5.522067844867706299e-02 1.357048451900482178e-01
3.196479380130767822e-02 -5.218333005905151367e-02 -7.873038202524185181e-02 -2.412652522325515747e-01 -3.750611841678619385e-01 -2.445778064429759979e-02 -1.713405549526214600e-02 -2.453191950917243958e-02 -1.987012773752212524e-01 1.993291974067687988e-01 -3.063661158084869385e-01 -1.064106896519660950e-01 3.692851364612579346e-01 2.901006340980529785e-01 9.528035297989845276e-03 1.876500397920608521e-01 3.081486225128173828e-01 -9.478223323822021484e-02 -9.833088517189025879e-02 -3.296354413032531738e-01 -6.914785504341125488e-02 -6.152291223406791687e-02 4.410547763109207153e-02 1.489727385342121124e-02 3.992470446974039078e-03 7.488396018743515015e-02 2.486859411001205444e-01 -1.412506401538848877e-01 -1.420767009258270264e-01 3.854090720415115356e-02 2.223573252558708191e-02 8.285722136497497559e-02
-4.583764821290969849e-02 6.181972101330757141e-02 1.648405194282531738e-01 -3.597146868705749512e-01 1.167348586022853851e-02 -2.204560115933418274e-02 2.729146778583526611e-01 -1.532572805881500244e-01 -1.245819404721260071e-02 7.582065463066101074e-02 -1.885858029127120972e-01 -9.316556900739669800e-02 -3.717735409736633301e-01 3.399454653263092041e-01 2.212673425674438477e-01 1.815075576305389404e-01 1.597651243209838867e-01 5.734286457300186157e-02 2.351331524550914764e-03 -1.025432348251342773e-01 -3.539519309997558594e-01 1.037567332386970520e-01 1.218593716621398926e-01 2.135015428066253662e-01 6.780051440000534058e-02 1.578375995159149170e-01 5.821527540683746338e-02 2.205512300133705139e-02 2.538934350013732910e-01 -1.171212643384933472e-01 2.211445942521095276e-02 7.224543392658233643e-02
9.502026438713073730e-02 -3.354801833629608154e-01 -1.436574459075927734e-01 -3.447327613830566406e-01 -1.195910573005676270e-02 1.565498709678649902e-01 -1.205351725220680237e-01 -2.581504285335540771e-01 -3.456314206123352051e-01 1.173688918352127075e-01 -6.414280831813812256e-02 -8.847878128290176392e-02 2.074422128498554230e-02 1.457797288894653320e-01 -1.057596057653427124e-01 -2.910853363573551178e-02 1.814689189195632935e-01 3.166453242301940918e-01 -6.821227073669433594e-02 -1.470894217491149902e-01 -4.629248678684234619e-01 -1.797942519187927246e-01 -4.669537395238876343e-02 -1.169156953692436218e-01 -4.593237861990928650e-02 7.525351643562316895e-02 -7.026311941444873810e-03 3.309694584459066391e-03 -6.054974347352981567e-02 2.078895270824432373e-02 -1.322964876890182495e-01 -5.327850207686424255e-02
3.091887831687927246e-01 -1.678665727376937866e-02 -1.100985258817672729e-01 -1.614664793014526367e-01 -1.426995545625686646e-01 -3.359087109565734863e-01 -1.524779796600341797e-01 -1.439099609851837158e-01 -1.821796000003814697e-01 2.606751024723052979e-01 -2.095691412687301636e-01 5.048613622784614563e-02 1.333253234624862671e-01 2.268823981285095215e-01 1.306666731834411621e-01 -1.934349536895751953e-01 -7.204726338386535645e-02 4.242109656333923340e-01 -1.454687416553497314e-01 -1.119662299752235413e-01 1.440043598413467407e-01 -7.408253103494644165e-02 -6.167112663388252258e-02 1.053568199276924133e-01 3.339326009154319763e-02 7.720208168029785156e-02 1.506351530551910400e-01 -1.919538676738739014e-01 -2.347609773278236389e-02 -3.059494774788618088e-03 2.984884679317474365e-01 3.432665020227432251e-02
-1.246631816029548645e-01 -8.472670614719390869e-02 -5.246796086430549622e-02 -3.895137608051300049e-01 7.402838021516799927e-02 -1.654639095067977905e-01 1.556641161441802979e-01 -2.918537855148315430e-01 -2.164495736360549927e-02 6.769511848688125610e-02 1.988946087658405304e-02 -2.008735388517379761e-01 1.638965308666229248e-02 2.423453629016876221e-01 2.805484235286712646e-01 8.529098331928253174e-02 2.206899821758270264e-01 2.000211738049983978e-02 -9.226952493190765381e-02 -7.818031311035156250e-02 -5.334261059761047363e-01 -2.159425802528858185e-02 7.341462373733520508e-02 -1.225555874407291412e-02 8.934418857097625732e-02 1.786504983901977539e-01 1.249051615595817566e-01 9.590462595224380493e-02 1.909550279378890991e-01 2.766163274645805359e-02 -1.361706200987100601e-02 -1.826690882444381714e-01
1.748300492763519287e-01 -2.104715816676616669e-02 4.513695836067199707e-02 -1.741089224815368652e-01 -2.795533537864685059e-01 -1.881889551877975464e-01 7.138095796108245850e-02 -1.997385174036026001e-01 -1.486342549324035645e-01 -7.385055720806121826e-02 7.257927954196929932e-02 -1.898927539587020874e-01 -3.794036805629730225e-02 3.107289075851440430e-01 2.061422318220138550e-01 3.885439336299896240e-01 1.036859750747680664e-01 2.785800099372863770e-01 -6.641103327274322510e-02 -3.392838835716247559e-01 -3.425897657871246338e-02 3.547697365283966064e-01 -6.143894419074058533e-02 -2.010986208915710449e-02 2.020432353019714355e-01 5.228367075324058533e-02 -3.310483694076538086e-02 -7.102688401937484741e-02 -1.630480140447616577e-01 9.103561751544475555e-03 -1.092421449720859528e-02 4.668691381812095642e-02
7.320167869329452515e-02 6.052320450544357300e-02 1.902443766593933105e-01 -1.834649294614791870e-01 2.848693355917930603e-02 -8.160351961851119995e-02 -9.491022676229476929e-02 -4.258083403110504150e-01 -1.380720883607864380e-01 1.564605236053466797e-01 -1.675538718700408936e-01 -2.360332608222961426e-01 -3.593607619404792786e-02 2.320383042097091675e-01 -3.965861722826957703e-02 1.029953658580780029e-01 1.261579692363739014e-01 1.900222450494766235e-01 1.814318597316741943e-01 -7.957490533590316772e-02 -3.109294921159744263e-02 -1.012913137674331665e-01 -1.060307323932647705e-01 -2.103339135646820068e-01 -1.005244627594947815e-01 -1.087971329689025879e-01 3.525470942258834839e-02 -3.417089879512786865e-01 -2.700213491916656494e-01 -3.448171019554138184e-01 8.199639618396759033e-02 1.795095503330230713e-01
6.359749287366867065e-02 3.136807307600975037e-02 -1.039943471550941467e-01 -8.233312517404556274e-02 -5.892672762274742126e-02 -1.559937447309494019e-01 5.403582006692886353e-02 -8.488698862493038177e-03 -2.374853640794754028e-01 4.196538031101226807e-02 -1.720104962587356567e-01 1.553894728422164917e-01 -2.320514619350433350e-01 3.681353330612182617e-01 2.074181139469146729e-01 -7.008878048509359360e-03 9.203673899173736572e-02 2.930329740047454834e-01 -6.457703560590744019e-02 2.287210337817668915e-02 -2.297378033399581909e-01 -8.060849457979202271e-02 -4.581999182701110840e-01 5.886753275990486145e-02 5.335277318954467773e-02 2.717883288860321045e-01 1.949369311332702637e-01 1.660367995500564575e-01 6.051660329103469849e-02 -2.392207533121109009e-01 -1.628178656101226807e-01 2.894985117018222809e-02
-2.082451283931732178e-01 3.400463238358497620e-02 -1.648935079574584961e-01 -4.312320649623870850e-01 7.123634219169616699e-02 -2.767010629177093506e-01 -1.397787481546401978e-01 -9.391881525516510010e-02 -1.864831894636154175e-01 -8.318410068750381470e-02 -1.554849594831466675e-01 7.315834611654281616e-02 -1.267980784177780151e-01 1.153659969568252563e-01 4.654100537300109863e-02 -1.167962327599525452e-01 1.577685773372650146e-01 -2.073846757411956787e-02 3.811792284250259399e-02 -2.754470109939575195e-01 -2.285793870687484741e-01 4.148423299193382263e-02 -4.681081473827362061e-01 -4.495806619524955750e-02 8.473859168589115143e-03 1.662602275609970093e-02 1.064842641353607178e-01 -2.506788633763790131e-02 -1.554833501577377319e-01 -2.091910690069198608e-01 2.317012399435043335e-01 6.491498649120330811e-02
1.432673633098602295e-02 -1.378054171800613403e-01 -3.408908843994140625e-02 -4.150825142860412598e-01 1.122427731752395630e-01 -1.534712761640548706e-01 -5.495981127023696899e-02 -9.522569924592971802e-02 1.474235802888870239e-01 2.623829245567321777e-01 -2.191423326730728149e-01 -5.115228146314620972e-02 4.481298848986625671e-02 2.213126271963119507e-01 -1.091736555099487305e-01 6.641276925802230835e-02 1.306610554456710815e-01 6.060791388154029846e-02 2.299813479185104370e-01 -2.993207275867462158e-01 -2.784797549247741699e-02 1.007074788212776184e-01 -1.064001694321632385e-01 -4.782508686184883118e-02 1.168962717056274414e-01 5.178117156028747559e-01 -7.209576666355133057e-02 -2.172511368989944458e-01 1.507567465305328369e-01 -6.951665133237838745e-02 -3.266412019729614258e-02 -8.120917482301592827e-04
7.797636836767196655e-02 -7.997757196426391602e-02 2.450745925307273865e-02 -1.008420288562774658e-01 -2.794393599033355713e-01 1.335187815129756927e-02 7.652103900909423828e-02 -2.335509806871414185e-01 -4.121113568544387817e-03 -1.882569789886474609e-01 -2.270312979817390442e-02 2.859515324234962463e-02 2.520385384559631348e-01 1.152618005871772766e-01 2.892733924090862274e-02 1.041503176093101501e-01 2.648885250091552734e-01 6.827410310506820679e-02 5.280057713389396667e-02 -7.089313864707946777e-02 -5.660723447799682617e-01 2.163737863302230835e-01 3.725839778780937195e-02 5.945285782217979431e-02 3.266823187004774809e-04 7.368943095207214355e-02 1.764118522405624390e-01 3.867217302322387695e-01 -7.608098536729812622e-02 -1.136483326554298401e-01 -1.582048386335372925e-01 1.677685081958770752e-01
-1.372834444046020508e-01 5.372558254748582840e-03 5.019978061318397522e-02 -3.437649011611938477e-01 -7.942250370979309082e-02 -2.300181537866592407e-01 -1.093324497342109680e-01 4.093100875616073608e-02 -5.042050033807754517e-02 3.620629757642745972e-02 -2.623139917850494385e-01 -2.283099442720413208e-01 -2.082078307867050171e-01 3.239644467830657959e-01 2.952762134373188019e-02 5.001692101359367371e-02 -1.578612029552459717e-01 1.920678466558456421e-01 -5.884589999914169312e-02 -9.510904550552368164e-02 9.994742460548877716e-03 1.400255858898162842e-01 -3.310017287731170654e-01 -1.920784413814544678e-01 -2.238138765096664429e-01 1.463831216096878052e-01 1.310727149248123169e-01 -6.997282803058624268e-02 -1.886476278305053711e-01 -2.585609555244445801e-01 2.593866288661956787e-01 -8.554779738187789917e-02
1.310811042785644531e-01 -1.588186323642730713e-01 5.851234495639801025e-02 -1.036371365189552307e-01 -2.824475467205047607e-01 -6.347893737256526947e-03 -1.679095327854156494e-01 -3.157629668712615967e-01 -2.384966760873794556e-01 9.517777711153030396e-02 -1.777918040752410889e-01 -9.175785817205905914e-03 -1.566744744777679443e-01 3.218400776386260986e-01 3.247400373220443726e-02 2.539045810699462891e-01 2.829956114292144775e-01 2.403742820024490356e-01 -2.904884517192840576e-01 2.430016361176967621e-02 6.697677075862884521e-02 2.103885263204574585e-01 -1.111931577324867249e-01 -1.711540371179580688e-01 1.536867916584014893e-01 2.439782768487930298e-01 -6.025550514459609985e-02 5.537912249565124512e-02 -1.642513722181320190e-01 -1.023737564682960510e-01 -5.697733536362648010e-02 2.518818527460098267e-02
2.222175151109695435e-02 2.216239422559738159e-01 8.906916528940200806e-02 -4.553396403789520264e-01 -7.921019941568374634e-02 -2.592015266418457031e-01 -1.372918784618377686e-01 3.683604672551155090e-02 -1.571607589721679688e-01 1.471531242132186890e-01 -9.729494154453277588e-02 -1.032454967498779297e-01 -1.309556365013122559e-01 3.073338568210601807e-01 -6.316301971673965454e-02 1.723471842706203461e-02 -1.934378296136856079e-01 8.638901263475418091e-02 1.025552451610565186e-01 -6.855289638042449951e-02 -1.755191013216972351e-02 1.671594083309173584e-01 -2.211542278528213501e-01 -1.668559461832046509e-01 -3.487051650881767273e-02 8.091598749160766602e-02 3.766137957572937012e-01 6.335966289043426514e-02 -1.911636590957641602e-01 -1.678066998720169067e-01 1.879273355007171631e-01 -2.008790969848632812e-01
4.195576906204223633e-02 1.407026201486587524e-01 1.981201469898223877e-01 -4.079709947109222412e-01 -7.795570045709609985e-02 -1.245268527418375015e-02 -6.589627265930175781e-02 9.251403063535690308e-02 -4.749493598937988281e-01 5.003537610173225403e-02 -1.346146464347839355e-01 2.192798629403114319e-02 -2.496948279440402985e-02 1.677085757255554199e-01 1.326395422220230103e-01 1.963995397090911865e-02 -6.189536675810813904e-02 1.107547432184219360e-01 3.273824751377105713e-01 -3.268651962280273438e-01 -1.167574524879455566e-01 3.510010540485382080e-01 1.014709174633026123e-01 -1.407434139400720596e-02 1.124575808644294739e-01 -6.394313275814056396e-02 5.414973571896553040e-02 6.051977165043354034e-03 -1.613050140440464020e-02 -2.459159493446350098e-01 4.710924625396728516e-02 -1.007741224020719528e-02
2.939997613430023193e-01 1.857522726058959961e-01 -7.335422188043594360e-02 1.277899891138076782e-01 -2.795301973819732666e-01 -7.464428991079330444e-02 -7.007611449807882309e-03 -2.834911048412322998e-01 -1.913677006959915161e-01 9.959180653095245361e-02 -1.572693288326263428e-01 -3.748983517289161682e-02 -2.836148999631404877e-02 3.078421354293823242e-01 5.351263284683227539e-02 2.778645455837249756e-01 -5.635444819927215576e-02 3.688493072986602783e-01 -1.342905163764953613e-01 -2.102787792682647705e-01 -1.359209269285202026e-01 3.246254920959472656e-01 -2.324681282043457031e-01 2.671794593334197998e-02 4.717714339494705200e-02 -9.682220220565795898e-02 4.941300302743911743e-02 -6.777951866388320923e-02 3.288675472140312195e-02 -1.479500383138656616e-01 -1.509186923503875732e-01 2.073272317647933960e-02
7.443404197692871094e-02 -3.634711727499961853e-02 -1.454286575317382812e-01 -3.585982918739318848e-01 -2.369137406349182129e-01 -6.632700562477111816e-02 -2.828718535602092743e-02 -1.698554009199142456e-01 2.339498512446880341e-02 1.097330003976821899e-01 1.447865366935729980e-02 -2.456129938364028931e-01 -1.220970973372459412e-01 2.376720756292343140e-01 -9.391491860151290894e-02 -1.203614920377731323e-01 3.332720100879669189e-01 1.312799751758575439e-01 -2.653564214706420898e-01 -3.928847014904022217e-01 -2.406098693609237671e-01 1.090531609952449799e-02 2.068234048783779144e-02 6.144803762435913086e-02 -2.414131164550781250e-01 -8.334381878376007080e-02 1.878323405981063843e-01 3.452376276254653931e-02 1.298735663294792175e-02 8.125554025173187256e-02 9.406548924744129181e-03 2.480716854333877563e-01
1.740509420633316040e-01 1.001155097037553787e-02 -1.095369383692741394e-01 -2.850741446018218994e-01 -3.471749722957611084e-01 2.310292571783065796e-01 -6.050956994295120239e-02 1.207672134041786194e-01 -4.990502074360847473e-02 1.558049172163009644e-01 -2.759192511439323425e-02 -3.906631097197532654e-02 2.300436198711395264e-01 4.273927211761474609e-01 -2.137053906917572021e-01 -1.325238347053527832e-01 1.016500592231750488e-01 2.622075080871582031e-01 -2.720653265714645386e-02 9.335304796695709229e-02 -4.434462189674377441e-01 2.291314303874969482e-02 -8.517591282725334167e-03 -2.713432535529136658e-02 1.142230257391929626e-01 -1.644838154315948486e-01 -2.459494397044181824e-03 -6.765234470367431641e-02 -1.015062630176544189e-01 -9.932830184698104858e-02 4.870268702507019043e-02 5.073273926973342896e-02
2.560191974043846130e-02 -2.873593568801879883e-01 2.327874675393104553e-02 -2.527531683444976807e-01 -3.142274916172027588e-01 1.559394150972366333e-01 -3.978337049484252930e-01 -1.935829967260360718e-01 8.714910596609115601e-02 7.222583144903182983e-02 5.279922112822532654e-02 5.919192358851432800e-02 -2.834987267851829529e-02 1.816536039113998413e-01 1.072144880890846252e-02 -3.297178745269775391e-01 -1.537942439317703247e-01 1.786746084690093994e-01 2.391614019870758057e-02 -1.170145794749259949e-01 -3.162975013256072998e-01 1.148961707949638367e-01 1.981147974729537964e-01 5.562591180205345154e-02 4.674777761101722717e-02 2.145669460296630859e-01 5.643351376056671143e-02 2.352850511670112610e-02 -1.091497167944908142e-01 -2.400992363691329956e-01 1.565894186496734619e-01 1.823929511010646820e-02
1.078921556472778320e-01 2.273093014955520630e-01 -2.440363764762878418e-01 -2.546878159046173096e-01 1.870257258415222168e-01 1.333529353141784668e-01 -2.023811638355255127e-01 -3.867011889815330505e-02 -1.562652587890625000e-01 1.449981983751058578e-02 -4.307245835661888123e-02 -1.294963359832763672e-01 -8.737280219793319702e-02 3.446057736873626709e-01 1.725179105997085571e-01 -8.194894529879093170e-03 -2.009257823228836060e-01 2.633335292339324951e-01 1.399325281381607056e-01 -1.937191933393478394e-02 -2.155221253633499146e-01 1.149811521172523499e-01 -2.216378003358840942e-01 -7.635929435491561890e-02 5.399534106254577637e-02 1.381622999906539917e-01 3.542445898056030273e-01 1.211090292781591415e-02 1.289494633674621582e-01 -2.762383222579956055e-01 1.638847589492797852e-01 7.651072740554809570e-02
-9.818898141384124756e-02 -4.992971569299697876e-02 6.705790013074874878e-02 -2.996821999549865723e-01 -3.446532487869262695e-01 -9.295894950628280640e-02 2.226581983268260956e-02 -2.978848814964294434e-01 -8.785258233547210693e-02 1.386509537696838379e-01 1.259591430425643921e-01 8.208025246858596802e-02 4.110375791788101196e-02 4.699781537055969238e-01 2.589915692806243896e-01 -1.278629601001739502e-01 3.157428205013275146e-01 -1.709593683481216431e-01 -6.290810555219650269e-02 4.674163460731506348e-02 -8.637526631355285645e-02 6.231831759214401245e-02 -1.559776812791824341e-01 1.051811035722494125e-02 1.473480719141662121e-03 -9.949894249439239502e-02 2.801654627546668053e-03 -1.348434854298830032e-02 -2.507067024707794189e-01 -1.216886267066001892e-01 1.852186620235443115e-01 -1.686870902776718140e-01
-4.665062949061393738e-02 -3.103956580162048340e-01 2.632793188095092773e-01 -2.822218462824821472e-02 -1.290190517902374268e-01 8.252529054880142212e-02 -3.337315320968627930e-01 -1.765838861465454102e-01 9.265583008527755737e-02 -1.256526261568069458e-01 -2.243034839630126953e-01 9.100544452667236328e-02 -8.231827057898044586e-03 2.025269418954849243e-01 -5.651386827230453491e-02 -6.811604648828506470e-02 3.514375984668731689e-01 3.755046054720878601e-03 6.971413642168045044e-02 -1.118846088647842407e-01 -2.471766769886016846e-01 -1.645329147577285767e-01 -2.451766580343246460e-01 -1.455830782651901245e-01 1.838516592979431152e-01 1.673932075500488281e-01 2.003572881221771240e-01 -9.873734414577484131e-02 2.804032061249017715e-03 -8.349516987800598145e-02 2.977229058742523193e-01 1.255318820476531982e-01
8.686465770006179810e-02 -1.869688183069229126e-01 -1.784022152423858643e-01 -3.846923410892486572e-01 -8.251516520977020264e-02 1.564875692129135132e-01 -9.490635246038436890e-02 -1.343301087617874146e-01 -1.437474191188812256e-01 7.560453563928604126e-02 -6.037627905607223511e-02 -9.370741248130798340e-02 1.265643090009689331e-01 5.949064716696739197e-02 -1.119376420974731445e-01 -1.317704468965530396e-01 8.518666774034500122e-02 4.491784870624542236e-01 -1.245046779513359070e-01 -3.281836211681365967e-01 -3.592865169048309326e-01 -3.240617364645004272e-02 -4.064450785517692566e-02 -1.759490966796875000e-01 -9.387075155973434448e-02 1.818511635065078735e-01 2.595206350088119507e-02 6.352575868368148804e-02 -6.178981065750122070e-02 1.554904133081436157e-02 -2.388258427381515503e-01 -1.685723513364791870e-01
8.041159063577651978e-02 -1.702335029840469360e-01 -2.320034503936767578e-01 -2.405970692634582520e-01 -3.084168396890163422e-02 2.417206391692161560e-02 -1.147461384534835815e-01 -7.774507161229848862e-03 -1.998306959867477417e-01 -5.594372004270553589e-02 -1.275679916143417358e-01 -2.135894149541854858e-01 1.135359331965446472e-01 3.556387126445770264e-01 -1.967327743768692017e-01 9.544379077851772308e-03 1.597076952457427979e-01 2.069354802370071411e-01 2.051402330398559570e-01 -3.525320887565612793e-01 -3.365354239940643311e-01 -1.654393225908279419e-01 -1.414133906364440918e-01 -1.517075449228286743e-01 -6.440193206071853638e-02 8.929888159036636353e-02 -6.271460093557834625e-03 2.007458545267581940e-02 1.318779289722442627e-01 2.408734411001205444e-01 -2.051416933536529541e-01 -8.105953037738800049e-02
-6.874388782307505608e-04 -4.179117456078529358e-02 4.210289567708969116e-02 -3.514026403427124023e-01 -3.070153295993804932e-02 -3.661022484302520752e-01 -1.184320300817489624e-01 -4.791528917849063873e-03 1.459504067897796631e-01 9.180797636508941650e-02 -4.351063072681427002e-02 -5.927378311753273010e-02 3.157769739627838135e-01 2.429466247558593750e-01 2.307996004819869995e-01 -2.265551500022411346e-02 1.228146031498908997e-01 1.241075843572616577e-01 -3.607381880283355713e-02 -2.045962661504745483e-01 -3.598366677761077881e-01 8.347285538911819458e-02 -1.831397414207458496e-01 -6.987080723047256470e-02 -1.210164874792098999e-01 2.977744042873382568e-01 3.937266394495964050e-02 8.219572901725769043e-02 3.036758303642272949e-02 2.984886765480041504e-01 -1.162758767604827881e-01 1.124251037836074829e-01
2.084437608718872070e-01 -1.032049581408500671e-01 -1.851621419191360474e-01 -1.684492081403732300e-01 -2.701748907566070557e-01 -1.968208700418472290e-01 -8.196590095758438110e-02 -1.532249599695205688e-01 3.177873324602842331e-03 3.147710561752319336e-01 -9.983694180846214294e-03 1.399448364973068237e-01 2.689212560653686523e-01 2.277212291955947876e-01 3.769721388816833496e-01 -8.471154421567916870e-02 1.045549064874649048e-01 -1.620652340352535248e-02 -7.082673162221908569e-02 8.506893366575241089e-02 -3.097953200340270996e-01 2.042732834815979004e-01 5.351925641298294067e-02 -4.326771199703216553e-02 -2.558401226997375488e-02 -4.346772283315658569e-02 2.160489410161972046e-01 1.353420764207839966e-01 -2.171646952629089355e-01 -1.810484938323497772e-02 -2.610792815685272217e-01 1.379657536745071411e-03
-2.646232210099697113e-02 -3.886188268661499023e-01 7.994204014539718628e-02 -2.764466106891632080e-01 1.647918485105037689e-02 1.631246507167816162e-01 -7.756923884153366089e-02 -1.926569491624832153e-01 -2.526470422744750977e-01 1.544667184352874756e-01 -1.694783121347427368e-01 1.285369396209716797e-01 8.725207298994064331e-02 2.450092881917953491e-01 2.503069639205932617e-01 1.651079766452312469e-02 3.331171572208404541e-01 1.433349400758743286e-01 6.400774419307708740e-02 -1.131578609347343445e-01 -1.690759211778640747e-01 2.308728918433189392e-02 -3.048973381519317627e-01 -3.192092478275299072e-02 -9.261087328195571899e-02 3.002381920814514160e-01 3.377064689993858337e-02 1.205477640032768250e-01 -6.781788170337677002e-02 -6.986261159181594849e-02 -2.469430305063724518e-02 -1.895952969789505005e-01
-1.986942738294601440e-01 6.223089527338743210e-03 -6.317475438117980957e-02 -3.696603477001190186e-01 -3.407264128327369690e-03 -2.114883437752723694e-02 1.425044685602188110e-01 -3.220856785774230957e-01 -1.160868629813194275e-01 1.887765526771545410e-01 -4.180645570158958435e-02 -8.210069686174392700e-02 -1.152658611536026001e-01 1.768953949213027954e-01 4.449345916509628296e-02 -2.285257354378700256e-02 1.821326762437820435e-01 2.119074016809463501e-01 -5.399079993367195129e-03 -2.751965224742889404e-01 -4.394632875919342041e-01 -1.866472214460372925e-01 1.910115778446197510e-01 1.465697735548019409e-01 3.533130139112472534e-02 3.066175580024719238e-01 6.638555228710174561e-02 1.299632191658020020e-01 7.184128463268280029e-02 1.011116132140159607e-01 1.617429591715335846e-02 -1.366612315177917480e-01
9.602485597133636475e-02 -8.612573146820068359e-02 1.230311095714569092e-01 1.750341244041919708e-02 -3.135019168257713318e-02 -1.352204680442810059e-01 -1.497810631990432739e-01 -3.109386861324310303e-01 -3.034475743770599365e-01 1.563057005405426025e-01 -3.436159491539001465e-01 1.158643141388893127e-01 -7.386845350265502930e-02 3.667904138565063477e-01 -5.450265854597091675e-02 1.046999320387840271e-01 -9.117317944765090942e-02 1.992168463766574860e-02 2.994101680815219879e-02 -2.855808138847351074e-01 -3.441106155514717102e-02 2.396273761987686157e-01 1.961866617202758789e-01 -6.305720657110214233e-02 2.248861268162727356e-02 3.629496693611145020e-01 -2.954874373972415924e-02 1.620205342769622803e-01 -8.436759561300277710e-02 -2.423335313796997070e-01 4.796966537833213806e-02 8.866482973098754883e-02
7.039488852024078369e-02 -7.274112850427627563e-02 5.617810785770416260e-02 -2.289823293685913086e-01 -1.472702175378799438e-01 -7.809724658727645874e-02 8.895507082343101501e-03 -5.722813606262207031e-01 -1.977789700031280518e-01 5.294769257307052612e-02 3.559878095984458923e-02 -6.354472786188125610e-02 -2.620688173919916153e-04 4.103659093379974365e-01 -9.955768287181854248e-02 2.217461466789245605e-01 1.054995581507682800e-01 2.172721326351165771e-01 -1.953405439853668213e-01 -3.326579034328460693e-01 -1.136884186416864395e-02 7.364161312580108643e-02 7.676892727613449097e-02 -9.141243249177932739e-02 2.343999147415161133e-01 -4.042493179440498352e-02 -1.657860353589057922e-02 3.777102683670818806e-04 -2.819206938147544861e-02 1.386947631835937500e-01 5.424062721431255341e-03 1.455128286033868790e-02
9.746398031711578369e-02 -7.726325839757919312e-02 -2.278878092765808105e-01 -2.422519475221633911e-01 -3.481082022190093994e-01 -3.529006242752075195e-02 6.375865638256072998e-02 -1.088725998997688293e-01 -1.850451380014419556e-01 1.783520281314849854e-01 -2.457452416419982910e-01 -1.840912401676177979e-01 2.999305129051208496e-01 1.964946687221527100e-01 2.126018889248371124e-02 -1.707632094621658325e-02 3.097290098667144775e-01 3.091350011527538300e-02 6.746084988117218018e-02 -2.094726562500000000e-01 3.135402919724583626e-03 -5.814348161220550537e-02 -1.002778261899948120e-01 -4.719930514693260193e-02 6.271606683731079102e-02 1.007795482873916626e-01 1.864215135574340820e-01 -2.742709517478942871e-01 -2.716627120971679688e-01 1.843758076429367065e-01 -1.963145881891250610e-01 1.205502972006797791e-01
1.709908992052078247e-01 -1.594247967004776001e-01 -2.958569228649139404e-01 -1.177519783377647400e-01 -3.134667575359344482e-01 -1.318049132823944092e-01 -7.974455505609512329e-02 -2.862542681396007538e-02 -1.070780828595161438e-01 1.983287781476974487e-01 -1.797987818717956543e-01 -1.761983931064605713e-01 2.606425583362579346e-01 2.859205901622772217e-01 -5.490436777472496033e-02 6.529332697391510010e-02 4.331120252609252930e-01 -1.548594087362289429e-01 -5.448783934116363525e-02 -1.392385661602020264e-01 -8.432646840810775757e-02 3.382550552487373352e-02 2.211898192763328552e-02 -3.908309154212474823e-03 1.057941615581512451e-01 1.235335171222686768e-01 2.849272787570953369e-01 -2.001546025276184082e-01 -1.799668520689010620e-01 1.202638726681470871e-02 -9.636144340038299561e-02 1.334169059991836548e-01
2.342886850237846375e-02 4.423560947179794312e-02 1.351960152387619019e-01 -2.296090126037597656e-01 -7.049436122179031372e-02 -1.468879133462905884e-01 8.773417025804519653e-02 -9.418005496263504028e-02 -2.631942182779312134e-02 -1.501048207283020020e-01 4.231270402669906616e-02 1.140855550765991211e-01 2.631554603576660156e-01 2.769267261028289795e-01 -1.320679932832717896e-01 -5.369028821587562561e-02 1.799399107694625854e-01 1.269750893115997314e-01 1.134695298969745636e-02 -3.058047294616699219e-01 -4.109983742237091064e-01 1.140512824058532715e-01 1.646425276994705200e-01 -1.110103428363800049e-01 1.395645439624786377e-01 1.029537245631217957e-01 1.758370548486709595e-01 -7.666034623980522156e-03 2.151770293712615967e-01 -3.694376647472381592e-01 -5.682964250445365906e-02 -2.617540955543518066e-01
1.625145226716995239e-01 -5.344557110220193863e-03 1.705588102340698242e-01 -1.061387509107589722e-01 4.854400176554918289e-03 -3.708120584487915039e-01 -1.322136372327804565e-01 -2.710392773151397705e-01 -1.196155101060867310e-01 4.304306954145431519e-02 -2.327660173177719116e-01 -1.208146288990974426e-01 1.542841196060180664e-01 1.828993111848831177e-01 -6.515355408191680908e-02 -2.131692171096801758e-01 1.346138715744018555e-01 3.114939332008361816e-01 -1.958543248474597931e-02 -4.034318029880523682e-01 -8.125863224267959595e-02 1.260035298764705658e-02 -2.007465437054634094e-02 -1.392022427171468735e-02 -1.263484358787536621e-01 9.078920818865299225e-03 1.633254438638687134e-01 -1.273927390575408936e-01 2.940760925412178040e-02 -2.252339869737625122e-01 2.689895927906036377e-01 -2.104957699775695801e-01
1.479986757040023804e-01 1.993429362773895264e-01 7.690785080194473267e-02 1.045136079192161560e-01 -2.294266074895858765e-01 -2.361805289983749390e-01 8.856909722089767456e-02 -3.024248480796813965e-01 -3.140240609645843506e-01 4.409683495759963989e-02 -8.379215002059936523e-02 -2.853813394904136658e-02 -5.942091345787048340e-02 3.219425976276397705e-01 3.053848147392272949e-01 7.601783424615859985e-02 7.220986485481262207e-02 2.448935955762863159e-01 -3.780720755457878113e-03 -2.033251821994781494e-01 -1.981152892112731934e-01 2.204678058624267578e-01 -9.353811852633953094e-03 2.989151887595653534e-02 -9.673303365707397461e-02 1.495340764522552490e-01 5.072979629039764404e-02 1.354507952928543091e-01 5.737445876002311707e-02 -1.923273056745529175e-01 -2.984364628791809082e-01 1.477389186620712280e-01
2.320102751255035400e-01 2.280322611331939697e-01 4.380936175584793091e-02 -3.566019535064697266e-01 -2.146593332290649414e-01 -2.057912573218345642e-02 5.341114476323127747e-02 -5.422748997807502747e-02 -3.136675059795379639e-01 -1.404230948537588120e-02 -2.540455758571624756e-02 -1.715048849582672119e-01 1.738242059946060181e-02 9.881522506475448608e-02 1.150206997990608215e-01 -3.246827051043510437e-02 -1.050919480621814728e-02 1.447954475879669189e-01 -5.705993250012397766e-02 6.673171371221542358e-02 -2.049019336700439453e-01 -1.496006455272436142e-02 5.335985869169235229e-02 2.119451612234115601e-01 1.784106492996215820e-01 2.285652458667755127e-01 4.436180293560028076e-01 1.117445826530456543e-01 -2.693262696266174316e-01 -1.184056624770164490e-01 -2.303788214921951294e-01 8.971861749887466431e-02
2.130890041589736938e-01 4.639076068997383118e-02 5.382907390594482422e-02 -7.720644772052764893e-02 1.480357907712459564e-02 -2.616512179374694824e-01 -1.320698559284210205e-01 -3.572504222393035889e-01 -1.041526943445205688e-01 -1.231920942664146423e-01 -5.086336135864257812e-01 -1.397261861711740494e-02 -4.228305071592330933e-02 1.500043570995330811e-01 -4.049758985638618469e-02 -2.308178693056106567e-01 1.927380077540874481e-02 1.614453792572021484e-01 2.685155868530273438e-01 -2.133159637451171875e-01 -2.325289696455001831e-01 -1.021791324019432068e-01 -1.035020723938941956e-01 -1.259549334645271301e-02 1.787725090980529785e-01 -1.724803149700164795e-01 2.299499362707138062e-01 -1.856660842895507812e-02 -4.232263192534446716e-02 -1.529447585344314575e-01 7.802554965019226074e-02 -8.618366904556751251e-03
-9.624846279621124268e-03 -7.231863588094711304e-02 -6.153101474046707153e-02 -2.886328399181365967e-01 -7.943473011255264282e-02 -3.958674073219299316e-01 -1.449885070323944092e-01 -1.463128477334976196e-01 -2.165145426988601685e-02 -9.107878059148788452e-02 -1.412691473960876465e-01 -1.878600865602493286e-01 3.513064086437225342e-01 4.097557961940765381e-01 -7.288110256195068359e-02 -1.245001107454299927e-01 1.105900853872299194e-01 1.235854998230934143e-02 -2.548753023147583008e-01 -2.604846470057964325e-02 -2.625405490398406982e-01 -1.275800913572311401e-01 -4.732874408364295959e-02 -5.548945814371109009e-02 -2.506344914436340332e-01 1.980046741664409637e-03 -9.276630729436874390e-02 5.742417275905609131e-02 -2.351834177970886230e-01 -4.840843752026557922e-02 -1.579885482788085938e-01 -1.029720250517129898e-02
-7.717191427946090698e-02 -1.021012514829635620e-01 1.300708651542663574e-01 -3.111910521984100342e-01 -9.294546395540237427e-02 -2.812007069587707520e-02 1.672405749559402466e-01 -1.297576725482940674e-01 -9.363181143999099731e-02 1.257828921079635620e-01 -5.090363696217536926e-02 -1.850092709064483643e-01 2.887762486934661865e-01 1.062548607587814331e-01 -5.854819342494010925e-02 -1.095630601048469543e-01 7.023753225803375244e-02 1.382884681224822998e-01 -4.461343586444854736e-02 -4.119888544082641602e-01 -4.548912644386291504e-01 2.132896706461906433e-02 -1.586091965436935425e-01 -3.005865775048732758e-02 -1.644584983587265015e-01 2.087524384260177612e-01 8.993574976921081543e-02 3.762809559702873230e-02 -1.165242027491331100e-02 1.682175099849700928e-01 -9.567505866289138794e-02 3.117128908634185791e-01
1.398882120847702026e-01 -2.276379913091659546e-01 -1.069176644086837769e-01 -2.594894170761108398e-01 -1.146550476551055908e-01 -3.533121645450592041e-01 1.718609184026718140e-01 -9.502120316028594971e-03 -9.926953911781311035e-02 -2.407571524381637573e-01 -1.246499177068471909e-02 -7.917098701000213623e-02 1.033986806869506836e-01 2.976133525371551514e-01 3.481508418917655945e-02 8.633197098970413208e-02 1.569897681474685669e-01 3.200336396694183350e-01 8.999750018119812012e-02 2.219943702220916748e-02 -3.620337247848510742e-01 5.272192880511283875e-03 -1.098457723855972290e-01 -2.211849987506866455e-01 1.226874347776174545e-02 -9.624904394149780273e-02 3.201069533824920654e-01 -5.373881012201309204e-02 4.650003090500831604e-02 -4.475406557321548462e-02 -1.958141624927520752e-01 1.226719468832015991e-01
1.367416232824325562e-01 -4.284902941435575485e-03 6.869897246360778809e-03 -9.669803082942962646e-02 -6.868956238031387329e-02 -1.846498697996139526e-01 -1.384493112564086914e-01 -4.496790841221809387e-02 -3.611817061901092529e-01 2.942040264606475830e-01 -4.840103387832641602e-01 1.161043122410774231e-01 6.891006976366043091e-02 6.901025027036666870e-02 9.063395112752914429e-02 1.777166426181793213e-01 1.175244823098182678e-01 1.266424208879470825e-01 1.514786630868911743e-01 -2.755189538002014160e-01 -1.440875381231307983e-01 1.291359364986419678e-01 1.527023036032915115e-02 -1.724183745682239532e-02 3.673070296645164490e-02 6.318290531635284424e-02 3.442272543907165527e-02 -6.348390877246856689e-02 4.786054790019989014e-02 -4.226827323436737061e-01 -3.639257978647947311e-03 -1.990550607442855835e-01
2.091085761785507202e-01 -2.808152139186859131e-02 1.253127753734588623e-01 -1.793870478868484497e-01 -1.271923035383224487e-01 -6.067219376564025879e-02 -1.808134317398071289e-01 -3.566252589225769043e-01 -3.901451453566551208e-02 1.352599263191223145e-01 -4.547640681266784668e-01 -1.102090347558259964e-03 1.148708015680313110e-01 1.334376633167266846e-01 1.292743086814880371e-01 -1.583178527653217316e-02 -1.261359006166458130e-01 4.158076047897338867e-01 1.332991421222686768e-01 -1.824176609516143799e-01 1.635358110070228577e-02 1.200702711939811707e-01 2.113393880426883698e-02 3.113506920635700226e-02 1.058036684989929199e-01 -6.530255824327468872e-02 -3.688167408108711243e-02 -6.718751788139343262e-02 -1.238212510943412781e-01 -8.211846463382244110e-03 1.916198432445526123e-01 3.519568741321563721e-01
-6.594075262546539307e-02 7.923565804958343506e-03 -4.839653894305229187e-02 -2.983010709285736084e-01 8.695573545992374420e-03 -1.022880151867866516e-01 2.578418515622615814e-02 -1.614602059125900269e-01 -1.176375746726989746e-01 1.191132590174674988e-01 -2.580663859844207764e-01 1.327497512102127075e-02 6.947749853134155273e-02 6.747638434171676636e-02 2.446076273918151855e-01 1.543824467808008194e-02 2.814019098877906799e-02 2.669646637514233589e-03 3.814895451068878174e-01 2.968548238277435303e-01 -4.126572310924530029e-01 1.357868462800979614e-01 3.196584433317184448e-02 -1.775728017091751099e-01 -1.115611195564270020e-01 2.952333390712738037e-01 2.926439046859741211e-01 1.168245226144790649e-01 -1.177610158920288086e-01 -8.868352323770523071e-02 1.127584055066108704e-01 1.168774291872978210e-01
-2.704957686364650726e-02 -3.367335796356201172e-01 2.473055124282836914e-01 -1.573726087808609009e-01 -3.570202887058258057e-01 -1.794162206351757050e-02 7.798982411623001099e-02 -1.690173149108886719e-01 2.351915836334228516e-02 -7.805806398391723633e-02 -1.415501236915588379e-01 -1.602599322795867920e-01 7.435253262519836426e-02 4.299767911434173584e-01 1.725399345159530640e-01 -1.604972779750823975e-01 3.452618606388568878e-03 2.375516444444656372e-01 -3.367992341518402100e-01 -5.680925026535987854e-02 -2.050274983048439026e-02 2.784973569214344025e-02 -1.265308707952499390e-01 -4.584062099456787109e-02 -2.079557627439498901e-01 5.338568612933158875e-02 9.141051024198532104e-02 -6.472121179103851318e-02 -1.290247142314910889e-01 -9.560499340295791626e-02 -2.341676801443099976e-01 8.683680742979049683e-02
1.708015948534011841e-01 -7.202867418527603149e-02 -2.253008335828781128e-01 -1.166900172829627991e-01 -3.341431319713592529e-01 2.824909053742885590e-02 -1.603492796421051025e-01 6.205283477902412415e-02 -3.673296794295310974e-02 1.108884625136852264e-02 -2.788115739822387695e-01 -1.472067981958389282e-01 2.525980472564697266e-01 3.702903687953948975e-01 -1.057288721203804016e-01 1.224954128265380859e-01 3.586914837360382080e-01 -3.656211867928504944e-02 -4.865380749106407166e-02 -3.576854467391967773e-01 -1.595359444618225098e-01 -1.924931257963180542e-02 -4.542345553636550903e-02 6.854951381683349609e-02 5.474772304296493530e-02 7.151887565851211548e-02 1.624396592378616333e-01 -1.855675578117370605e-01 -1.573445200920104980e-01 7.251711189746856689e-02 -1.229972466826438904e-01 1.558896601200103760e-01
2.032327950000762939e-01 -2.088736742734909058e-02 2.754293754696846008e-02 -2.071411460638046265e-01 -6.281446199864149094e-03 -2.823458611965179443e-01 -7.465521991252899170e-02 -1.099227741360664368e-01 -1.613969057798385620e-01 8.981111645698547363e-02 -3.599419891834259033e-01 -9.299579262733459473e-02 1.720730364322662354e-01 8.929263055324554443e-02 -4.450126364827156067e-02 -7.752945646643638611e-03 7.728259265422821045e-02 2.923551946878433228e-02 -8.011929690837860107e-02 -1.121543794870376587e-01 -2.289032489061355591e-01 1.738303452730178833e-01 2.254138290882110596e-01 3.849492967128753662e-02 1.245004683732986450e-02 -6.782835721969604492e-02 4.017191231250762939e-01 -1.371433287858963013e-01 1.660398840904235840e-01 -4.242936372756958008e-01 9.197087585926055908e-02 -2.085848003625869751e-01
6.130220368504524231e-02 -7.285153865814208984e-02 -1.511696875095367432e-01 -1.249521076679229736e-01 -3.926455974578857422e-01 7.277057319879531860e-02 -1.446231603622436523e-01 -7.173144072294235229e-02 -1.179716512560844421e-01 -6.096966192126274109e-02 -2.890687882900238037e-01 -8.152695000171661377e-02 2.096559666097164154e-02 3.955114483833312988e-01 -8.099549449980258942e-04 1.819880008697509766e-01 3.359156250953674316e-01 2.017875015735626221e-02 -2.089152187108993530e-01 -3.269341588020324707e-01 -8.502341806888580322e-02 1.507344990968704224e-01 -8.738232281757518649e-05 3.543409332633018494e-02 -1.008861809968948364e-01 6.239283829927444458e-02 2.802703976631164551e-01 -1.585453748703002930e-01 -3.210379183292388916e-02 5.913477391004562378e-02 -1.812978535890579224e-01 1.377384513616561890e-01
1.460980772972106934e-01 1.036437228322029114e-01 -1.767452806234359741e-01 -2.913321852684020996e-01 -8.679502457380294800e-02 -2.445129863917827606e-02 -2.378934174776077271e-01 1.191464159637689590e-02 8.025693707168102264e-03 -9.367271512746810913e-02 -3.863506615161895752e-01 -1.785219311714172363e-01 7.709896564483642578e-02 4.573288559913635254e-01 3.868133202195167542e-02 -2.513677477836608887e-01 1.696325391530990601e-01 5.499877035617828369e-02 -3.318557739257812500e-01 -3.207871690392494202e-02 -2.178016901016235352e-01 2.387366257607936859e-03 -7.538829743862152100e-02 6.379012763500213623e-02 -7.730671763420104980e-02 -1.682097166776657104e-01 9.109849482774734497e-02 -1.293264478445053101e-01 -1.092197299003601074e-01 7.653394341468811035e-02 -3.246893733739852905e-02 -1.972124874591827393e-01
2.215875983238220215e-01 4.550465568900108337e-02 -7.317575067281723022e-02 1.645655632019042969e-01 -6.448944658041000366e-02 -2.752330899238586426e-01 -1.026337035000324249e-03 -7.555160671472549438e-02 -7.933394610881805420e-02 2.074598520994186401e-02 -2.266521751880645752e-01 -1.583861559629440308e-02 -1.104559674859046936e-01 2.854573428630828857e-01 -4.457859322428703308e-02 -5.804153904318809509e-02 8.820357173681259155e-02 3.352374136447906494e-01 1.280942261219024658e-01 -3.689168766140937805e-02 -3.195645809173583984e-01 2.598943114280700684e-01 -4.585938900709152222e-02 -1.125502735376358032e-01 1.818391531705856323e-01 1.483733505010604858e-01 1.910977959632873535e-01 1.544346567243337631e-02 -1.070879772305488586e-01 1.796721816062927246e-01 -1.482621878385543823e-01 4.398212134838104248e-01
1.690972894430160522e-01 -1.692640483379364014e-01 -5.059431493282318115e-02 -1.248090043663978577e-01 -4.251855984330177307e-02 -7.867854833602905273e-02 -1.413217782974243164e-01 8.581176400184631348e-03 -3.591179847717285156e-01 1.314410418272018433e-01 -1.277763992547988892e-01 -1.568380370736122131e-02 -8.856739848852157593e-02 2.315481305122375488e-01 3.275974467396736145e-02 -6.325495988130569458e-02 -2.876951992511749268e-01 3.848951756954193115e-01 2.777243256568908691e-01 1.143523678183555603e-02 -4.043031036853790283e-01 7.150878012180328369e-02 2.539626359939575195e-01 -9.104929119348526001e-02 1.473906785249710083e-01 1.238482296466827393e-01 7.870420068502426147e-02 6.775509566068649292e-02 -2.889621444046497345e-02 -2.589753568172454834e-01 -4.008693993091583252e-02 -1.825333945453166962e-02
3.443517386913299561e-01 8.034694939851760864e-02 -1.965056955814361572e-01 -2.482681125402450562e-01 -4.095867276191711426e-02 -1.500073373317718506e-01 -6.192071735858917236e-02 -2.426980249583721161e-02 -3.574922978878021240e-01 9.142658859491348267e-02 -4.764263704419136047e-02 -3.831421723589301109e-03 -8.071149140596389771e-02 2.976306974887847900e-01 9.524954110383987427e-02 6.933993101119995117e-02 -2.061096280813217163e-01 1.682659089565277100e-01 1.257923692464828491e-01 -3.411452472209930420e-01 -8.897288888692855835e-02 8.893594145774841309e-02 6.860432773828506470e-02 -3.073344826698303223e-01 -6.705149263143539429e-02 1.396587770432233810e-02 1.309166848659515381e-01 1.541378796100616455e-01 3.248908221721649170e-01 -1.166264936327934265e-01 -9.960294514894485474e-02 -7.770676910877227783e-02
9.605893492698669434e-02 -1.867629140615463257e-01 -5.657477304339408875e-02 -4.397027492523193359e-01 9.959124028682708740e-02 1.981317549943923950e-01 -7.143048569560050964e-03 -3.111814558506011963e-01 -1.176029965281486511e-01 1.995077580213546753e-01 -1.261027902364730835e-01 -1.862460076808929443e-01 -6.328951567411422729e-02 1.650966554880142212e-01 -1.464665532112121582e-01 -5.599535256624221802e-02 1.099578440189361572e-01 4.330866634845733643e-01 -1.113350689411163330e-01 -3.313354402780532837e-02 -2.723197340965270996e-01 -1.108870208263397217e-01 -6.460430100560188293e-03 1.529304832220077515e-01 -1.673805862665176392e-01 4.008213523775339127e-03 1.411118209362030029e-01 -8.538095280528068542e-03 -2.196519076824188232e-01 -9.306506067514419556e-02 -1.406976878643035889e-01 7.393709570169448853e-02
-5.332918372005224228e-04 -1.439209282398223877e-01 -1.529352515935897827e-01 -6.894886493682861328e-02 -3.117881417274475098e-01 1.919293999671936035e-01 -4.684695601463317871e-02 -2.044007368385791779e-02 3.812534734606742859e-02 -1.495590806007385254e-01 -5.762470886111259460e-02 -4.768235608935356140e-02 1.061506569385528564e-01 -2.823256514966487885e-02 -7.162880152463912964e-02 -1.672857850790023804e-01 -1.668380945920944214e-01 1.378894299268722534e-01 1.247248426079750061e-01 -3.116812407970428467e-01 -3.637161254882812500e-01 1.784769147634506226e-01 -2.234515547752380371e-01 -4.901981726288795471e-02 5.744912847876548767e-02 3.236382007598876953e-01 1.881218254566192627e-01 -3.494339808821678162e-02 -2.402542531490325928e-01 -2.999054491519927979e-01 -3.078290075063705444e-02 2.656942903995513916e-01
-9.179743938148021698e-03 -1.641698330640792847e-01 1.111769676208496094e-01 -3.071599602699279785e-01 -2.823227047920227051e-01 3.213506191968917847e-02 -5.783307179808616638e-02 6.133079156279563904e-02 -3.542557656764984131e-01 -5.711063370108604431e-02 -3.781179785728454590e-01 4.643699154257774353e-02 4.812061786651611328e-02 2.426265776157379150e-01 1.038076542317867279e-02 -1.855335384607315063e-01 -6.632632762193679810e-02 -1.394073665142059326e-01 -1.910062419483438134e-04 5.247765406966209412e-02 -9.310331195592880249e-02 -1.382012665271759033e-01 -8.455487899482250214e-03 -1.219436246901750565e-02 -3.537465259432792664e-02 3.336918950080871582e-01 2.176265418529510498e-01 3.610113263130187988e-01 2.859567478299140930e-02 -1.939232349395751953e-01 -1.593159139156341553e-01 1.166794169694185257e-02
3.770328462123870850e-01 1.382098495960235596e-01 1.187577396631240845e-01 -2.728587985038757324e-01 -1.850841939449310303e-02 -6.694900244474411011e-02 -1.289550065994262695e-01 -3.274579346179962158e-01 -8.507390506565570831e-03 3.247425556182861328e-01 -1.898803412914276123e-01 6.348718702793121338e-02 -9.243731200695037842e-02 3.386476635932922363e-01 -8.961291611194610596e-02 -1.026797369122505188e-01 1.447927504777908325e-01 -5.132773146033287048e-02 2.295094877481460571e-01 5.135905742645263672e-02 -2.454130165278911591e-02 5.895314738154411316e-02 -2.737031877040863037e-02 -9.740819782018661499e-02 -2.786180084513034672e-05 -3.918698430061340332e-02 1.449374854564666748e-01 -3.302141129970550537e-01 -6.093055009841918945e-02 -1.752496957778930664e-01 2.473166435956954956e-01 1.169993057847023010e-01
1.483749598264694214e-01 -2.441537827253341675e-01 1.692288368940353394e-01 -3.265905976295471191e-01 -6.950796395540237427e-02 1.329067498445510864e-01 -1.674240231513977051e-01 9.083884954452514648e-02 1.380540877580642700e-01 1.077452674508094788e-01 -2.647557556629180908e-01 -3.567992746829986572e-01 2.357539683580398560e-01 2.589351534843444824e-01 -1.517820954322814941e-01 -9.586558490991592407e-02 1.504490673542022705e-01 1.490618735551834106e-01 -7.036331109702587128e-03 -3.096264004707336426e-01 -2.455726563930511475e-01 1.170749142765998840e-01 -5.815318319946527481e-03 -1.771728694438934326e-01 -3.222162276506423950e-02 1.077377051115036011e-01 7.764708995819091797e-02 -1.500408351421356201e-02 1.665356010198593140e-02 1.814577579498291016e-01 -1.955468952655792236e-01 6.942451745271682739e-02
-1.371418982744216919e-01 4.113936424255371094e-02 -1.815057098865509033e-01 -3.054126501083374023e-01 -3.840214014053344727e-01 -1.181098818778991699e-01 5.222370848059654236e-02 -5.391190201044082642e-02 -1.112301275134086609e-01 3.191528469324111938e-02 -8.325905352830886841e-02 1.946216821670532227e-01 3.032350912690162659e-02 2.331072092056274414e-01 -2.565425932407379150e-01 -1.375049818307161331e-02 -1.604394465684890747e-01 1.892275922000408173e-02 -7.113336026668548584e-02 -2.802270054817199707e-01 -2.828130424022674561e-01 8.201085031032562256e-02 -2.355066537857055664e-01 -4.882675781846046448e-02 2.025167495012283325e-01 -9.454892575740814209e-02 7.816994935274124146e-02 -2.808024734258651733e-02 -2.111939936876296997e-01 -2.828465104103088379e-01 -4.731146246194839478e-02 2.623408436775207520e-01
2.350024729967117310e-01 3.910932689905166626e-02 -1.547638922929763794e-01 -1.825206875801086426e-01 -1.332969665527343750e-01 -2.432805597782135010e-01 -3.286577165126800537e-01 -4.056594520807266235e-02 3.308369517326354980e-01 1.467711776494979858e-01 -1.984069645404815674e-01 -4.749147221446037292e-02 4.316553846001625061e-02 3.215312063694000244e-01 -1.082216203212738037e-02 -1.574846953153610229e-01 -5.959524959325790405e-02 -4.005017876625061035e-02 1.991591453552246094e-01 -2.042770534753799438e-01 -2.785819768905639648e-01 -3.853957168757915497e-03 1.705197989940643311e-01 -1.160059589892625809e-02 3.450569510459899902e-01 2.010072320699691772e-01 -2.646194212138652802e-02 1.198321282863616943e-01 -1.213083136826753616e-02 3.955684136599302292e-03 -1.646647453308105469e-01 3.735156357288360596e-02
9.578111022710800171e-02 -1.506853997707366943e-01 1.287032067775726318e-01 -2.639160454273223877e-01 -6.860864907503128052e-02 -2.420081645250320435e-01 -1.103648543357849121e-01 -9.527000039815902710e-02 -3.191074728965759277e-01 2.776378691196441650e-01 -2.658988833427429199e-01 -2.749161124229431152e-01 2.003493458032608032e-01 1.312319338321685791e-01 -7.580203562974929810e-02 1.517049819231033325e-01 1.706801168620586395e-02 1.563886851072311401e-01 1.695702373981475830e-01 -9.910921752452850342e-02 8.371123112738132477e-03 9.961458295583724976e-02 -1.187885031104087830e-01 1.255421936511993408e-01 8.846350759267807007e-02 -1.806233525276184082e-01 -2.692943997681140900e-02 -1.115837618708610535e-01 -1.408330164849758148e-02 -2.018165588378906250e-01 1.885871291160583496e-01 3.908275663852691650e-01
-2.933535724878311157e-02 -8.923956006765365601e-02 -4.704469442367553711e-02 -2.730978131294250488e-01 -2.227689884603023529e-02 1.965120136737823486e-01 -1.039419397711753845e-01 -8.857882022857666016e-02 7.340132724493741989e-03 2.586267590522766113e-01 -1.294292658567428589e-01 -1.304865628480911255e-01 4.343831911683082581e-02 3.080106973648071289e-01 2.129469625651836395e-02 -8.091612160205841064e-02 1.645638979971408844e-02 5.433229207992553711e-01 -3.504331782460212708e-02 -3.314133286476135254e-01 -3.346689641475677490e-01 -6.801272928714752197e-02 -1.128079965710639954e-01 -1.511616865172982216e-04 -5.221388861536979675e-02 1.952800303697586060e-01 -6.327814608812332153e-02 4.183143377304077148e-02 -1.785053610801696777e-01 1.176568940281867981e-01 -1.486744284629821777e-01 -4.270670562982559204e-02
1.895477622747421265e-01 -7.769132405519485474e-02 1.392461732029914856e-02 -2.637747228145599365e-01 -2.649250626564025879e-02 -5.353675782680511475e-02 -9.170132875442504883e-02 -4.659454151988029480e-02 1.153614185750484467e-02 8.224017173051834106e-02 -2.503473758697509766e-01 -1.400462985038757324e-01 4.142564237117767334e-01 2.819511294364929199e-01 -1.275955587625503540e-01 -1.101538836956024170e-01 1.446546912193298340e-01 9.185884147882461548e-02 -2.204705029726028442e-02 -3.280220329761505127e-01 -2.248292118310928345e-01 -5.825858563184738159e-02 3.597874194383621216e-02 1.228522956371307373e-01 -4.598686099052429199e-02 6.412895768880844116e-02 1.504737287759780884e-01 -4.354969561100006104e-01 1.211632937192916870e-01 2.175623178482055664e-01 -4.596385359764099121e-02 -1.224057227373123169e-01
3.805690445005893707e-03 5.806612316519021988e-03 -7.743599265813827515e-02 -3.464862704277038574e-02 1.406548731029033661e-02 5.165444221347570419e-03 -2.748465836048126221e-01 -1.735039949417114258e-01 -2.112964540719985962e-01 2.215920388698577881e-01 -3.731388151645660400e-01 -1.139161810278892517e-01 7.491318136453628540e-02 2.153160125017166138e-01 -9.542736411094665527e-02 7.638044655323028564e-02 -1.308675706386566162e-01 1.218541339039802551e-01 2.720429003238677979e-01 -2.250158339738845825e-01 -2.420551180839538574e-01 -6.794861704111099243e-02 2.373145073652267456e-01 -1.250284761190414429e-01 -1.005002483725547791e-01 1.140968278050422668e-01 1.121433079242706299e-02 1.860442161560058594e-01 -1.068028956651687622e-01 -3.389870226383209229e-01 3.129286170005798340e-01 -1.191173680126667023e-02
1.360429823398590088e-01 6.197365373373031616e-02 -5.483325570821762085e-02 -2.558709979057312012e-01 -1.709216833114624023e-01 2.636678703129291534e-02 -5.284822359681129456e-02 -2.408570647239685059e-01 -3.411169052124023438e-01 -1.263187527656555176e-01 -3.355383500456809998e-02 -1.099978536367416382e-01 6.084910780191421509e-02 -2.926598861813545227e-02 1.811956018209457397e-01 -7.868578284978866577e-02 1.367029249668121338e-01 -2.528173476457595825e-02 -1.323061883449554443e-01 -8.226151764392852783e-02 -3.334274291992187500e-01 -1.447692513465881348e-01 9.094970300793647766e-03 1.071547865867614746e-01 2.389539629220962524e-01 1.496853679418563843e-01 4.680137336254119873e-01 2.064406424760818481e-01 -1.734611839056015015e-01 -1.649300307035446167e-01 -1.961209475994110107e-01 7.159838080406188965e-02
1.325226873159408569e-01 -1.371450871229171753e-01 -2.696687579154968262e-01 -2.872607111930847168e-01 -2.776372432708740234e-01 3.136440739035606384e-02 -7.448863238096237183e-02 -3.165204524993896484e-01 -2.021158486604690552e-02 -1.828828006982803345e-01 -2.534689754247665405e-02 -1.195141375064849854e-01 2.509438395500183105e-01 2.450208552181720734e-02 3.148230016231536865e-01 -8.625777065753936768e-02 1.610954105854034424e-01 1.298006176948547363e-01 1.771168597042560577e-02 1.002715528011322021e-02 -4.564179778099060059e-01 1.267111022025346756e-02 2.306837737560272217e-01 5.628469958901405334e-02 5.382299050688743591e-02 -7.378245890140533447e-02 1.339519470930099487e-01 3.312979266047477722e-02 -5.977873876690864563e-02 2.304647117853164673e-02 2.536579966545104980e-02 2.558845281600952148e-01
2.082495689392089844e-01 -2.737075090408325195e-01 -4.243969172239303589e-02 -1.604543775320053101e-01 -1.042646393179893494e-01 -3.099470436573028564e-01 -1.030973643064498901e-01 -8.701232820749282837e-02 -1.475657373666763306e-01 3.922699019312858582e-02 -3.202663958072662354e-01 2.175594568252563477e-01 1.346109807491302490e-01 1.015544980764389038e-01 -8.328917622566223145e-02 -5.866662040352821350e-02 -4.854980856180191040e-02 1.724288910627365112e-01 3.809652477502822876e-02 -2.313560545444488525e-01 -1.527991443872451782e-01 2.682196497917175293e-01 -1.370198130607604980e-01 -7.520923018455505371e-02 2.700403518974781036e-02 -3.204691037535667419e-02 1.887549459934234619e-01 -1.381253302097320557e-01 -1.141087859869003296e-01 -3.166456818580627441e-01 3.682462573051452637e-01 -6.972654908895492554e-02
-6.144693121314048767e-02 1.908243298530578613e-01 -1.365804672241210938e-01 -3.670539557933807373e-01 -8.305861055850982666e-02 1.349032041616737843e-03 -8.118287473917007446e-02 -3.841257095336914062e-01 6.625130772590637207e-02 -8.913639932870864868e-03 -3.308387398719787598e-01 6.039116531610488892e-02 -3.761760517954826355e-02 3.656187057495117188e-01 -2.316190302371978760e-02 -1.737278848886489868e-01 1.929196417331695557e-01 -6.556691974401473999e-02 3.373057395219802856e-02 -2.957407198846340179e-02 -1.666220575571060181e-01 9.302766621112823486e-02 6.985130161046981812e-02 -2.510982938110828400e-02 -7.654305547475814819e-02 1.674554497003555298e-01 -5.316215753555297852e-02 2.294101864099502563e-01 3.397112190723419189e-01 -1.358716338872909546e-01 2.259659916162490845e-01 4.761049896478652954e-02
2.188766151666641235e-01 1.746101118624210358e-02 -1.016231849789619446e-01 -2.688411623239517212e-02 -1.112767755985260010e-01 -3.001275956630706787e-01 -1.208844929933547974e-01 -3.574810028076171875e-01 5.718160793185234070e-02 -2.705334685742855072e-02 -1.496274620294570923e-01 -1.345932781696319580e-01 -8.330568671226501465e-02 4.337842464447021484e-01 -1.478876769542694092e-01 -1.320319473743438721e-01 4.279297962784767151e-02 2.675264179706573486e-01 3.015375323593616486e-02 -3.852474689483642578e-02 -1.062396019697189331e-01 8.784418459981679916e-04 3.601706326007843018e-01 -7.861577719449996948e-02 1.656931042671203613e-01 1.224104315042495728e-01 2.571158111095428467e-01 5.608797818422317505e-02 2.496359199285507202e-01 -5.482049286365509033e-02 1.208296492695808411e-01 4.851900413632392883e-02
[truncated: 3,276,962 more chars]
