# Supplementary material for: The Language of Innovation
Source: PLoS One. 2020 Apr 30;15(4):e0230107. doi: 10.1371/journal.pone.0230107 (PMC7194493; doi:10.1371/journal.pone.0230107)
Supplement: S17 File — (GZ) [file pone.0230107.s017.tar.gz › 1995-1999/V2Run_9_VS_4500_embeddings1995-1999ED32.txt]

-8.327537029981613159e-02 3.223137259483337402e-01 1.678290367126464844e-01 -2.364815920591354370e-01 3.624181821942329407e-02 -1.287357956171035767e-01 1.242366954684257507e-01 -3.660518527030944824e-01 4.958504065871238708e-02 5.928501859307289124e-02 -2.451271750032901764e-02 -2.862291932106018066e-01 -1.500273048877716064e-01 -4.905014857649803162e-02 2.294355258345603943e-02 1.906443983316421509e-01 -1.713471710681915283e-01 -1.148874387145042419e-01 -6.325610727071762085e-02 2.518572211265563965e-01 -8.497371524572372437e-02 2.011296898126602173e-01 -5.370274558663368225e-02 3.899977505207061768e-01 -2.129453718662261963e-01 -6.574246287345886230e-02 1.582497507333755493e-01 -1.279958486557006836e-01 -1.181429922580718994e-01 5.875395983457565308e-02 -2.438530474901199341e-01 -8.288965374231338501e-02
-1.404473790898919106e-03 1.310879178345203400e-02 4.140148758888244629e-01 1.645110696554183960e-01 2.770271385088562965e-03 -2.370487526059150696e-02 1.272260248661041260e-01 -3.123584985733032227e-01 6.076726689934730530e-02 1.652348227798938751e-02 -2.034737169742584229e-01 -3.989638760685920715e-02 -7.434874027967453003e-02 -1.625155657529830933e-01 2.427692860364913940e-01 1.620266027748584747e-02 6.159393861889839172e-02 -1.804249435663223267e-01 1.574992537498474121e-01 1.585865020751953125e-01 1.820170879364013672e-01 -1.822195053100585938e-01 -1.914160549640655518e-01 1.615177839994430542e-01 -2.036299705505371094e-01 -1.064970642328262329e-01 9.648155421018600464e-02 -1.940664090216159821e-02 -3.119810223579406738e-01 -3.956893384456634521e-01 -1.014213934540748596e-01 -8.298862725496292114e-02
-2.136968374252319336e-01 2.022694498300552368e-01 2.125205099582672119e-01 3.282130137085914612e-02 -3.813463263213634491e-03 -4.121516644954681396e-02 -2.462776005268096924e-01 -2.488143593072891235e-01 -9.737844020128250122e-02 1.261650584638118744e-02 -4.514687359333038330e-01 7.809196598827838898e-03 6.201991811394691467e-03 -1.590093597769737244e-02 1.962988823652267456e-01 2.419239878654479980e-01 -3.197206556797027588e-02 -2.861863672733306885e-01 1.691477745771408081e-01 2.616566121578216553e-01 1.392969042062759399e-01 6.325805187225341797e-02 1.902490705251693726e-01 -1.391680836677551270e-01 -7.548952847719192505e-02 -5.257198214530944824e-02 -1.691781878471374512e-01 -1.490675806999206543e-01 -9.653252363204956055e-02 4.836064204573631287e-02 -3.134305477142333984e-01 6.210611760616302490e-02
-3.166406452655792236e-01 2.439728081226348877e-01 5.259870737791061401e-02 8.605263195931911469e-03 7.226205617189407349e-02 -2.199396491050720215e-01 1.447045207023620605e-01 -3.413880765438079834e-01 -4.135792255401611328e-01 -1.872994452714920044e-01 -1.276485770940780640e-01 -1.267348229885101318e-01 1.742668896913528442e-01 9.948814660310745239e-02 1.752207130193710327e-01 9.415664523839950562e-02 1.110397279262542725e-01 -1.290220916271209717e-01 -8.109593391418457031e-02 6.565728038549423218e-02 5.638689547777175903e-02 -1.092745438218116760e-01 1.175741255283355713e-01 1.474792659282684326e-01 2.171667665243148804e-01 2.765261232852935791e-01 1.862040609121322632e-01 -1.924500912427902222e-01 -1.308110356330871582e-01 -3.894665837287902832e-02 -1.117987781763076782e-01 -1.046558767557144165e-01
5.481833592057228088e-02 2.884079515933990479e-01 3.415987193584442139e-01 -1.254080533981323242e-01 -2.160617709159851074e-01 -1.198871657252311707e-01 -1.140018478035926819e-01 -4.445953071117401123e-01 1.086273714900016785e-01 -1.352877356112003326e-03 -2.058487683534622192e-01 7.635475136339664459e-03 3.965114429593086243e-02 6.944598257541656494e-02 2.339423298835754395e-01 1.215813979506492615e-01 2.658201754093170166e-01 -9.150698781013488770e-02 1.207508444786071777e-01 1.324840337038040161e-01 1.623953431844711304e-01 1.622201353311538696e-01 7.181799411773681641e-02 3.131262660026550293e-01 2.731086686253547668e-02 -1.817828416824340820e-02 -8.928934484720230103e-02 -7.062386721372604370e-02 -1.108942478895187378e-01 1.059989351779222488e-02 -2.870172858238220215e-01 -6.046986579895019531e-02
1.204148530960083008e-01 1.429490000009536743e-01 2.985239028930664062e-01 -8.513238281011581421e-02 -1.269406080245971680e-01 -2.163293957710266113e-02 4.497781768441200256e-02 -2.192636132240295410e-01 -9.179707616567611694e-03 -6.616552174091339111e-02 -1.929119676351547241e-01 -2.304823696613311768e-01 -2.080113291740417480e-01 9.316647797822952271e-02 3.364871144294738770e-01 8.146362751722335815e-02 2.178789675235748291e-02 -9.984808415174484253e-02 1.133807674050331116e-01 2.949383854866027832e-01 -2.731269411742687225e-02 -2.069467678666114807e-02 4.171201884746551514e-01 1.076654344797134399e-01 -1.203922256827354431e-01 2.228637784719467163e-02 -2.457308322191238403e-01 -4.302811622619628906e-02 -1.173387840390205383e-01 1.529807597398757935e-01 -3.459010124206542969e-01 -6.575818359851837158e-02
1.734601147472858429e-02 2.028090655803680420e-01 1.515970826148986816e-01 -2.036645114421844482e-01 -1.021960079669952393e-01 -2.127476334571838379e-01 -1.238983944058418274e-01 -1.343764513731002808e-01 -2.222667932510375977e-01 -2.637874893844127655e-02 -2.300436049699783325e-01 2.189899049699306488e-02 -2.099651694297790527e-01 -3.261651843786239624e-02 4.804308116436004639e-01 2.312204241752624512e-02 6.914947181940078735e-02 -1.212743595242500305e-01 -2.437950223684310913e-01 3.240499198436737061e-01 2.199899107217788696e-01 6.378614157438278198e-02 3.110463172197341919e-02 2.992483787238597870e-02 -4.867227375507354736e-02 -1.886433549225330353e-02 -2.681568264961242676e-02 1.288941502571105957e-01 -3.075393438339233398e-01 -2.188873142004013062e-01 -6.705926358699798584e-02 -1.403217464685440063e-01
5.949363857507705688e-02 2.186977565288543701e-01 2.256033867597579956e-01 1.309237778186798096e-01 -5.085445474833250046e-03 -2.425992041826248169e-01 2.054170072078704834e-01 -1.035313680768013000e-01 -9.109222888946533203e-02 -2.218673825263977051e-01 -3.530780971050262451e-01 -2.453467249870300293e-01 1.549215614795684814e-01 -8.789686858654022217e-02 2.913149893283843994e-01 2.812503278255462646e-01 6.765995919704437256e-02 -2.191646769642829895e-02 1.266069114208221436e-01 6.831622123718261719e-02 2.628743350505828857e-01 1.160332486033439636e-01 2.075206488370895386e-01 8.833543211221694946e-02 4.153278470039367676e-02 -7.556167989969253540e-02 -2.356093227863311768e-01 -7.087059319019317627e-02 -2.262355238199234009e-01 5.826513096690177917e-02 -2.019284218549728394e-01 9.062798321247100830e-02
6.163990870118141174e-02 1.133763343095779419e-01 3.793683648109436035e-01 2.196712642908096313e-01 1.732397377490997314e-01 -2.194590270519256592e-01 -5.232775211334228516e-02 -3.410125970840454102e-01 -1.437112390995025635e-01 1.558368951082229614e-01 -3.380526602268218994e-01 5.016155913472175598e-02 -6.667288392782211304e-02 -1.723744571208953857e-01 2.456847131252288818e-01 -1.160076409578323364e-01 2.072563171386718750e-01 -1.746501326560974121e-01 3.841735795140266418e-02 3.864206746220588684e-02 5.554986000061035156e-02 1.592265516519546509e-01 6.070397794246673584e-02 -8.416245877742767334e-02 1.257028132677078247e-01 -2.589321136474609375e-01 -1.735920161008834839e-01 -9.624449163675308228e-02 1.158026903867721558e-01 8.744125068187713623e-02 -7.615137845277786255e-02 -2.439752519130706787e-01
-8.819629997014999390e-02 2.595592439174652100e-01 4.358509778976440430e-01 8.124703541398048401e-03 -1.982801780104637146e-02 1.313134431838989258e-01 1.799980998039245605e-01 -1.927851289510726929e-01 -1.691408306360244751e-01 -8.484011888504028320e-02 -2.531947791576385498e-01 -1.000579744577407837e-01 -1.062963828444480896e-01 7.389021664857864380e-02 2.525548934936523438e-01 1.165524963289499283e-02 -3.167203068733215332e-02 -3.489239215850830078e-01 -1.397583335638046265e-01 1.437251865863800049e-01 1.201043054461479187e-01 4.668825119733810425e-02 -1.886015832424163818e-01 -9.660341590642929077e-02 -1.840492039918899536e-01 2.618897855281829834e-01 -4.686725884675979614e-02 4.723259434103965759e-02 -3.184594511985778809e-01 -1.177310869097709656e-01 -9.762694686651229858e-02 2.947169728577136993e-02
7.710025459527969360e-02 2.115635424852371216e-01 3.067404329776763916e-01 -8.837731927633285522e-02 1.964755207300186157e-01 -2.135444283485412598e-01 1.581442654132843018e-01 8.173112571239471436e-02 -1.500615328550338745e-01 1.289164870977401733e-01 -4.243001714348793030e-02 -1.993000507354736328e-02 5.166694894433021545e-02 1.062824726104736328e-01 3.683188557624816895e-01 1.150834560394287109e-01 1.666406840085983276e-01 -1.351799666881561279e-01 8.989699929952621460e-02 3.285470902919769287e-01 1.055191159248352051e-01 1.641777157783508301e-01 2.137275487184524536e-01 1.405593454837799072e-01 -1.365306973457336426e-01 1.230026185512542725e-01 -3.391258046030998230e-02 -2.466565817594528198e-01 -2.964457273483276367e-01 9.289463609457015991e-02 -2.501416802406311035e-01 8.286334574222564697e-02
-2.213499248027801514e-01 4.510454237461090088e-01 2.412198781967163086e-01 9.412065148353576660e-02 -2.401318997144699097e-01 1.216631475836038589e-02 8.408091217279434204e-02 -1.777828186750411987e-01 -8.450163900852203369e-02 -2.891855128109455109e-02 -2.979159951210021973e-01 1.590217463672161102e-02 -1.551232188940048218e-01 6.026154756546020508e-02 2.883064746856689453e-01 2.200614511966705322e-01 5.354321748018264771e-02 -2.069654315710067749e-01 -8.678182214498519897e-02 1.553503274917602539e-01 5.918537080287933350e-02 6.125929579138755798e-02 1.426159590482711792e-01 3.825893625617027283e-02 1.484866887331008911e-01 1.709268540143966675e-01 -2.818478047847747803e-01 -1.907592266798019409e-01 -1.609926074743270874e-01 6.397096067667007446e-02 -8.017368614673614502e-02 1.335944235324859619e-01
-1.033053174614906311e-01 -9.287541359663009644e-02 3.165223300457000732e-01 2.735221087932586670e-01 -1.223769113421440125e-01 -1.568699926137924194e-01 1.536981910467147827e-01 -1.234094873070716858e-01 -8.615863323211669922e-02 -6.134016811847686768e-02 -1.527590155601501465e-01 -9.719382971525192261e-03 -7.062862068414688110e-02 3.581064939498901367e-02 2.354516237974166870e-01 7.363476604223251343e-02 -1.895414106547832489e-02 -4.498835802078247070e-01 1.305431276559829712e-01 1.963165402412414551e-01 3.140742778778076172e-01 1.946095526218414307e-01 -6.913780421018600464e-02 -3.161328285932540894e-02 -2.788613736629486084e-01 6.613086909055709839e-02 7.441138476133346558e-02 4.311859607696533203e-02 3.756906092166900635e-02 1.263334229588508606e-02 1.394710969179868698e-02 -3.654969632625579834e-01
-1.095087826251983643e-01 3.008837997913360596e-01 6.842770427465438843e-02 6.239666417241096497e-02 -1.875783950090408325e-01 -3.809778392314910889e-02 2.360649555921554565e-01 -1.890877485275268555e-01 -2.766506373882293701e-01 -2.398294806480407715e-01 -1.806136220693588257e-01 1.323653310537338257e-01 -1.922057420015335083e-01 1.827404946088790894e-01 1.808797717094421387e-01 3.422987088561058044e-02 1.517436187714338303e-02 -2.574493288993835449e-01 -2.223664335906505585e-02 1.514866650104522705e-01 -2.256297767162322998e-01 -3.442556783556938171e-02 3.799868747591972351e-02 1.921060085296630859e-01 9.531320631504058838e-02 -1.960079818964004517e-01 3.146926462650299072e-01 -2.659505009651184082e-01 -2.432335633784532547e-03 9.641379117965698242e-02 -1.981588900089263916e-01 -1.616542935371398926e-01
1.362481415271759033e-01 2.639029622077941895e-01 2.085495144128799438e-01 -8.822997659444808960e-02 1.577896773815155029e-01 -3.596374765038490295e-03 1.948909163475036621e-01 -3.117948174476623535e-01 -2.593877725303173065e-02 -4.730542749166488647e-02 -3.576047420501708984e-01 -1.211296468973159790e-01 -8.715422451496124268e-02 1.285478472709655762e-01 3.067653179168701172e-01 2.282593697309494019e-01 8.872754871845245361e-02 -1.071129739284515381e-01 1.084923967719078064e-01 3.446639478206634521e-01 1.890390515327453613e-01 6.946084648370742798e-02 1.009348705410957336e-01 1.744692176580429077e-01 -9.420534223318099976e-02 -8.651266992092132568e-02 -1.500260680913925171e-01 -2.955609560012817383e-02 -2.486117333173751831e-01 1.092945784330368042e-01 -1.526236087083816528e-01 1.293377876281738281e-01
-1.332095563411712646e-01 -5.899406224489212036e-02 4.174646735191345215e-01 9.524237364530563354e-02 -2.507817745208740234e-01 -2.694560028612613678e-02 4.535478353500366211e-02 -3.700338900089263916e-01 1.479775905609130859e-01 -5.653335526585578918e-02 -4.656315594911575317e-02 -6.587933748960494995e-02 1.975016891956329346e-01 -9.319837391376495361e-02 3.056768774986267090e-01 1.135250832885503769e-02 -4.842849448323249817e-02 -3.168992400169372559e-01 -4.927243292331695557e-02 3.021810948848724365e-01 1.051188260316848755e-01 1.622701138257980347e-01 -5.131427198648452759e-02 2.257252484560012817e-02 -3.448785841464996338e-01 -2.116023935377597809e-02 1.776820570230484009e-01 7.955355197191238403e-02 -3.445923794060945511e-03 -7.981029897928237915e-02 5.714939907193183899e-02 -1.264659911394119263e-01
-3.490454109851270914e-04 2.407299913465976715e-02 4.181732237339019775e-01 1.398818194866180420e-01 -3.009175658226013184e-01 1.323699206113815308e-01 1.112064868211746216e-01 -1.118270680308341980e-01 -1.148283034563064575e-01 -1.653207987546920776e-01 -9.285539388656616211e-02 5.296621099114418030e-02 1.018734741955995560e-02 1.338047683238983154e-01 3.453061878681182861e-01 1.055482774972915649e-01 -1.704952567815780640e-01 -1.940514445304870605e-01 -3.499839827418327332e-02 5.158287286758422852e-02 1.895636171102523804e-01 4.446804150938987732e-02 -1.844834238290786743e-01 -1.363694518804550171e-01 -9.854653477668762207e-02 9.191815555095672607e-02 1.251747012138366699e-01 -8.543127030134201050e-02 -2.914344668388366699e-01 1.138002146035432816e-02 -4.258427023887634277e-01 -5.500106886029243469e-02
-3.534424304962158203e-02 2.977378666400909424e-01 9.510863572359085083e-02 1.026214286684989929e-01 -4.274415597319602966e-02 -2.200523205101490021e-02 2.415181547403335571e-01 -2.655012905597686768e-01 -1.134747192263603210e-01 -1.262942254543304443e-01 -1.065183877944946289e-01 1.569470018148422241e-01 -1.240981891751289368e-01 2.183283120393753052e-02 -1.378632783889770508e-01 4.712230339646339417e-02 5.966058373451232910e-02 -3.441084921360015869e-01 -1.372806280851364136e-01 2.444339245557785034e-01 2.704564854502677917e-02 2.952885068953037262e-02 1.365419477224349976e-01 2.802433669567108154e-01 -3.062659204006195068e-01 -3.453277423977851868e-02 3.249951303005218506e-01 -3.275679945945739746e-01 -1.773578077554702759e-01 -4.319625347852706909e-02 -2.389834076166152954e-02 -1.277870833873748779e-01
7.036028057336807251e-02 1.359285712242126465e-01 2.832229435443878174e-01 1.331344991922378540e-01 -2.949159534182399511e-04 -1.201665103435516357e-01 -1.121044531464576721e-01 -1.531503498554229736e-01 -6.843715161085128784e-02 1.320607066154479980e-01 -1.752316951751708984e-01 -2.446954548358917236e-01 5.492573976516723633e-02 1.940772831439971924e-01 1.982929557561874390e-01 1.146137118339538574e-01 1.036779116839170456e-02 -4.935978353023529053e-01 1.086944788694381714e-01 -1.073802541941404343e-02 1.162631064653396606e-02 1.758566349744796753e-01 1.370970904827117920e-01 2.763711512088775635e-01 -3.110970929265022278e-02 -2.900570034980773926e-01 -3.841037675738334656e-02 1.792142242193222046e-01 -5.477401614189147949e-02 -1.025903038680553436e-02 -1.967869251966476440e-01 -2.826440632343292236e-01
-5.375009775161743164e-02 3.057013750076293945e-01 -1.819561123847961426e-01 1.186228767037391663e-01 4.855467006564140320e-02 -2.974557876586914062e-01 2.001873850822448730e-01 -2.618044912815093994e-01 -3.631297349929809570e-01 -5.070953443646430969e-02 -1.750794500112533569e-01 -1.421910990029573441e-02 8.966404944658279419e-02 2.074798047542572021e-01 1.180023401975631714e-01 1.691066324710845947e-01 8.533275872468948364e-02 -2.571098506450653076e-01 -9.452727437019348145e-02 2.113475054502487183e-01 -1.825307309627532959e-01 1.291085481643676758e-01 6.252723396755754948e-04 1.765672266483306885e-01 -4.082380980253219604e-02 5.180473625659942627e-02 1.743360012769699097e-01 -1.350895613431930542e-01 -5.135648697614669800e-02 -4.374128952622413635e-02 -3.173296153545379639e-01 -1.781313866376876831e-01
-3.113339841365814209e-01 3.487672805786132812e-01 -4.846767336130142212e-02 1.065773293375968933e-01 -9.966737031936645508e-02 -2.069049924612045288e-01 3.962500095367431641e-01 -3.704051673412322998e-01 -1.310789883136749268e-01 -9.531228244304656982e-02 -2.166963666677474976e-01 6.650727242231369019e-02 2.787641063332557678e-02 1.436523795127868652e-01 1.120448037981987000e-01 2.474671155214309692e-01 7.682267576456069946e-02 -1.500473618507385254e-01 -5.757065862417221069e-02 5.826962739229202271e-02 -9.436590224504470825e-02 -4.596967622637748718e-02 4.723343625664710999e-02 2.256135493516921997e-01 2.214294858276844025e-03 -2.028402835130691528e-01 1.499263048171997070e-01 -1.862329542636871338e-01 9.509577602148056030e-02 -1.858807727694511414e-02 -1.870565265417098999e-01 -7.712747156620025635e-02
-8.677192032337188721e-02 -6.211778894066810608e-02 1.100934743881225586e-01 -1.691704690456390381e-01 -4.528022557497024536e-02 -3.383220732212066650e-01 1.972445696592330933e-01 -6.170123815536499023e-02 -2.864188253879547119e-01 -1.610518097877502441e-01 -3.599125146865844727e-01 -2.120085805654525757e-01 -1.831574290990829468e-01 -3.059076890349388123e-02 2.170166075229644775e-01 1.600095187313854694e-03 5.713497288525104523e-03 -1.778762787580490112e-01 3.864849731326103210e-02 -2.029387280344963074e-02 4.030472412705421448e-02 -5.136161670088768005e-02 5.286914482712745667e-02 3.057644069194793701e-01 2.270958274602890015e-01 8.966124802827835083e-02 5.023843795061111450e-02 -1.021038144826889038e-01 5.404200404882431030e-02 -6.425916403532028198e-02 -3.796918392181396484e-01 -2.582725882530212402e-01
-1.525345444679260254e-02 -4.220594838261604309e-02 1.393576264381408691e-01 6.130287423729896545e-02 -7.604662328958511353e-02 -1.036379858851432800e-01 -1.970241516828536987e-01 -2.681232690811157227e-01 -7.005811482667922974e-02 1.496526896953582764e-01 -1.643406897783279419e-01 -2.679050527513027191e-02 -3.837778791785240173e-02 -2.492717504501342773e-01 4.639234840869903564e-01 5.334493517875671387e-02 -3.627068176865577698e-02 -3.766320049762725830e-01 -7.014641165733337402e-02 9.434319287538528442e-02 1.987909972667694092e-01 1.667309403419494629e-01 1.365110874176025391e-01 2.880345582962036133e-01 -7.973595708608627319e-02 1.473568379878997803e-01 2.290623784065246582e-01 7.441564649343490601e-02 -2.375451475381851196e-01 2.996689826250076294e-02 -2.016526758670806885e-01 2.986708283424377441e-02
2.356938645243644714e-02 3.177617490291595459e-01 4.123747050762176514e-01 1.587709635496139526e-01 -6.149416044354438782e-02 -1.501036137342453003e-01 2.419108711183071136e-02 -1.405465751886367798e-01 1.350776106119155884e-01 -3.882316499948501587e-02 -3.170388638973236084e-01 4.639363661408424377e-02 -4.525376856327056885e-02 1.110482141375541687e-01 2.237815409898757935e-01 1.137948334217071533e-01 -1.054029688239097595e-01 -1.714541465044021606e-01 -7.644499838352203369e-02 2.784421443939208984e-01 -1.314648985862731934e-01 1.627203226089477539e-01 3.589003086090087891e-01 2.021770179271697998e-01 -1.250658631324768066e-01 3.177196532487869263e-02 5.722199752926826477e-02 -8.170633018016815186e-02 -1.704236865043640137e-01 6.124387308955192566e-02 -1.341594755649566650e-01 2.049693614244461060e-01
-3.646097611635923386e-03 2.327427715063095093e-01 2.223268300294876099e-01 -4.312476143240928650e-02 -3.074013888835906982e-01 -1.305022835731506348e-01 2.389702200889587402e-01 -2.945528924465179443e-01 5.854269862174987793e-02 -1.297408491373062134e-01 -1.619265526533126831e-01 -2.315512113273143768e-02 1.127549335360527039e-01 -1.427990105003118515e-02 2.683496475219726562e-01 1.003494039177894592e-01 1.063880790024995804e-02 -1.098508015275001526e-01 1.539986580610275269e-01 4.180779457092285156e-01 1.163678616285324097e-01 -3.135376423597335815e-02 -3.677764162421226501e-02 -2.250074446201324463e-01 2.237552031874656677e-02 -2.989158406853675842e-02 -3.490956425666809082e-01 -2.236597388982772827e-01 -7.022678852081298828e-02 -7.902421802282333374e-02 -1.408330798149108887e-01 1.250270158052444458e-01
-1.121346279978752136e-02 2.964936010539531708e-02 1.633886992931365967e-01 -8.340285718441009521e-02 -1.311001181602478027e-01 -3.730329275131225586e-01 -8.139032870531082153e-02 -3.406595885753631592e-01 -2.491664886474609375e-01 1.673412043601274490e-04 -1.638226509094238281e-01 -1.791107058525085449e-01 -1.871546357870101929e-02 -2.185072600841522217e-01 7.656721770763397217e-02 -1.017833724617958069e-01 -8.639656007289886475e-02 -3.362860083580017090e-01 -3.440503031015396118e-02 3.537007570266723633e-01 1.658852845430374146e-01 -3.293928876519203186e-02 -1.242636367678642273e-01 -2.013488486409187317e-02 -1.885856389999389648e-01 6.316439714282751083e-03 4.049903154373168945e-02 -3.413705155253410339e-02 1.217579022049903870e-01 3.667849302291870117e-01 -1.099708396941423416e-02 -1.477534323930740356e-01
1.477984189987182617e-01 1.725541055202484131e-01 5.855303257703781128e-02 3.478550612926483154e-01 6.076790392398834229e-03 -2.733329236507415771e-01 2.111690938472747803e-01 -1.616191267967224121e-01 -3.502236902713775635e-01 -4.848384857177734375e-01 -1.779971122741699219e-01 -2.054874002933502197e-01 9.761428833007812500e-02 -8.970213681459426880e-02 1.973640024662017822e-01 5.950614344328641891e-03 -3.739645332098007202e-02 -1.273267716169357300e-01 -2.085900902748107910e-01 -2.173000387847423553e-02 -1.953762583434581757e-02 6.634983420372009277e-02 -1.654404774308204651e-02 1.908913105726242065e-01 -2.180708199739456177e-01 -6.242075562477111816e-02 -2.586968801915645599e-02 -6.330027431249618530e-02 5.170338228344917297e-02 1.435298821888864040e-03 4.297777265310287476e-02 -1.629498749971389771e-01
-3.781445091590285301e-03 -7.129792869091033936e-02 2.064590305089950562e-01 -2.617610394954681396e-01 2.609052509069442749e-02 -1.420403420925140381e-01 2.125034928321838379e-01 -1.345378756523132324e-01 -1.504667848348617554e-01 -9.045078605413436890e-02 -3.467540442943572998e-02 -3.850868344306945801e-01 2.721428871154785156e-01 2.905323356389999390e-02 3.283965885639190674e-01 1.786959916353225708e-01 -1.745703220367431641e-01 -2.166126519441604614e-01 2.451046854257583618e-01 6.774356961250305176e-02 -1.577866375446319580e-01 -1.313513424247503281e-02 -1.954003721475601196e-01 -4.828244075179100037e-02 -1.136968731880187988e-01 2.016710059251636267e-04 -1.464298814535140991e-01 -1.140153631567955017e-01 -1.456457972526550293e-01 1.853780150413513184e-01 3.086045384407043457e-02 -3.051300346851348877e-01
3.519912064075469971e-02 1.124158650636672974e-01 3.474045693874359131e-01 1.277364194393157959e-01 -2.063756249845027924e-02 4.352716356515884399e-02 1.071881949901580811e-01 -1.893574297428131104e-01 -3.776745498180389404e-02 -1.000681892037391663e-01 -3.799411952495574951e-01 -3.628900945186614990e-01 -6.997460871934890747e-02 1.538331955671310425e-01 9.679584205150604248e-02 2.335685640573501587e-01 1.864851564168930054e-01 -1.840825825929641724e-01 2.096464633941650391e-01 2.690244913101196289e-01 1.765098422765731812e-01 1.079658698290586472e-02 7.080529630184173584e-02 2.186231166124343872e-01 3.746988251805305481e-02 1.289743185043334961e-01 -6.711466610431671143e-02 -3.301239013671875000e-02 -2.388728708028793335e-01 3.432593122124671936e-02 -2.507167458534240723e-01 -7.537362724542617798e-02
-1.031007021665573120e-01 1.013618800789117813e-02 1.088516712188720703e-01 -1.174761950969696045e-01 2.026991993188858032e-01 -2.194152772426605225e-01 -7.228034734725952148e-02 -3.309774696826934814e-01 -9.314557909965515137e-02 -1.276258975267410278e-01 -1.802627742290496826e-01 2.500814571976661682e-02 -2.465152554214000702e-02 1.054426208138465881e-01 3.947975635528564453e-01 -1.221282035112380981e-01 -2.318778783082962036e-01 -2.802825570106506348e-01 -9.083499759435653687e-02 3.701839745044708252e-01 2.595571577548980713e-01 -2.472456358373165131e-02 -1.646875888109207153e-01 1.011758744716644287e-01 4.526288062334060669e-02 3.482535853981971741e-02 1.512146443128585815e-01 -1.490526944398880005e-01 5.330454558134078979e-02 6.790640950202941895e-02 -2.100709825754165649e-01 -1.901254057884216309e-01
-1.693836599588394165e-01 2.950933575630187988e-01 3.387364745140075684e-01 -9.710998088121414185e-02 9.759220294654369354e-03 -3.626019060611724854e-01 2.920033633708953857e-01 -1.879719495773315430e-01 -4.143398720771074295e-03 -1.464800387620925903e-01 -1.920717358589172363e-01 -1.190178319811820984e-01 6.487659364938735962e-02 1.332082692533731461e-02 1.655511260032653809e-01 1.106953769922256470e-01 1.158059015870094299e-01 -1.315813660621643066e-01 1.082503870129585266e-01 2.875865399837493896e-01 -3.224772214889526367e-02 7.474167644977569580e-02 -9.655837714672088623e-02 -1.110518351197242737e-01 8.554867655038833618e-02 -6.465399265289306641e-02 -2.949231564998626709e-01 -1.158198714256286621e-01 -1.683199554681777954e-01 -6.664517521858215332e-02 -2.459689378738403320e-01 1.808495521545410156e-01
-4.026950895786285400e-01 1.477184593677520752e-01 2.882271707057952881e-01 1.925751268863677979e-01 -4.222159460186958313e-02 2.164063975214958191e-02 -6.836029700934886932e-03 -2.607238888740539551e-01 -4.435632005333900452e-02 -1.240912266075611115e-02 9.282317943871021271e-03 -3.322108462452888489e-02 6.217366084456443787e-02 -5.226682871580123901e-02 3.997619450092315674e-01 1.177417635917663574e-01 -6.701882928609848022e-02 -2.003776431083679199e-01 3.370298445224761963e-02 3.275915682315826416e-01 4.203104674816131592e-01 -8.890517055988311768e-02 -2.435733564198017120e-02 -3.172032907605171204e-02 -1.352059394121170044e-01 1.466952264308929443e-01 -2.372008748352527618e-02 2.635222300887107849e-02 5.009401217103004456e-02 -4.209476709365844727e-02 1.488770637661218643e-02 -2.391238212585449219e-01
-7.768116891384124756e-02 1.722350865602493286e-01 1.665587574243545532e-01 -8.662292361259460449e-02 -1.490846723318099976e-01 -2.709099054336547852e-01 2.028726041316986084e-01 -1.769901216030120850e-01 -5.830571986734867096e-03 -2.169301807880401611e-01 -3.281879425048828125e-01 -1.737988293170928955e-01 1.366685628890991211e-01 8.598398417234420776e-02 8.280111104249954224e-02 2.277364581823348999e-01 7.085411250591278076e-02 -2.474739700555801392e-01 -9.984005242586135864e-02 2.942524254322052002e-01 1.852840334177017212e-01 1.577989161014556885e-01 2.040719836950302124e-01 -2.320397347211837769e-01 -3.981708735227584839e-02 -2.588696181774139404e-01 -2.596829533576965332e-01 3.977154567837715149e-02 -8.583254180848598480e-03 1.805865317583084106e-01 -4.072418808937072754e-02 -4.077189788222312927e-02
8.864272385835647583e-02 1.542453318834304810e-01 3.735923767089843750e-01 4.518344625830650330e-02 -4.327643290162086487e-02 -1.230291370302438736e-02 3.685257956385612488e-02 -3.190585076808929443e-01 -6.158132851123809814e-02 -7.401233911514282227e-02 -2.579880952835083008e-01 -1.519125699996948242e-01 -7.422995567321777344e-02 -4.976428672671318054e-02 2.746702730655670166e-01 1.693491637706756592e-01 1.658670157194137573e-01 2.343726716935634613e-02 9.038136899471282959e-02 4.250256717205047607e-01 2.365934252738952637e-01 2.935216426849365234e-01 -7.680153846740722656e-02 -1.836106777191162109e-01 6.194901652634143829e-03 1.253282427787780762e-01 -1.893551945686340332e-01 5.167527496814727783e-02 4.812448471784591675e-02 2.038550972938537598e-01 -1.149330586194992065e-01 2.385681495070457458e-02
2.378902286291122437e-01 1.548618227243423462e-01 4.737660288810729980e-01 2.275469303131103516e-01 1.184554249048233032e-01 -1.915570050477981567e-01 1.707739569246768951e-02 -2.274163961410522461e-01 2.359222620725631714e-01 -2.611427940428256989e-02 -1.874195188283920288e-01 -1.762020587921142578e-01 -7.074122130870819092e-02 1.618706136941909790e-01 2.478905171155929565e-01 6.688739359378814697e-02 7.879325002431869507e-02 -1.638444215059280396e-01 -1.853683963418006897e-02 1.790733188390731812e-01 8.878243714570999146e-02 1.439643353223800659e-01 5.420251935720443726e-02 1.129130795598030090e-01 9.667278081178665161e-02 -2.909753322601318359e-01 -5.192681774497032166e-02 -1.227028369903564453e-01 1.575116366147994995e-01 -2.204286865890026093e-02 -1.073191165924072266e-01 -2.499530017375946045e-01
-2.253505438566207886e-01 6.512386351823806763e-02 1.711820811033248901e-01 -1.154894977807998657e-01 2.285046577453613281e-01 -2.013967633247375488e-01 1.828450709581375122e-01 -2.660488188266754150e-01 -2.007651180028915405e-01 -2.780517935752868652e-01 -2.868842482566833496e-01 -1.373465657234191895e-01 1.382703986018896103e-02 -1.846292428672313690e-02 -5.494118202477693558e-03 4.858553037047386169e-02 1.299753040075302124e-01 -1.892739087343215942e-01 -9.683619439601898193e-02 2.755312621593475342e-01 -6.379302591085433960e-02 2.062399405986070633e-03 -1.043697074055671692e-02 1.746819168329238892e-01 -1.621606945991516113e-02 -2.999509684741497040e-02 2.618986964225769043e-01 -1.786408424377441406e-01 1.894117593765258789e-01 -2.046971172094345093e-01 -3.510352671146392822e-01 -9.087213873863220215e-02
-4.569078609347343445e-02 1.509363800287246704e-01 2.377365380525588989e-01 1.096365898847579956e-01 -1.545395608991384506e-02 1.559041738510131836e-01 6.372604519128799438e-02 -2.356493026018142700e-01 1.733408309519290924e-02 -3.331400454044342041e-01 4.185972362756729126e-02 -1.030871719121932983e-01 -2.352817952632904053e-01 -2.103815376758575439e-01 3.404694795608520508e-01 1.179754827171564102e-02 -1.824875734746456146e-02 -3.323601186275482178e-01 2.135279178619384766e-01 2.688875496387481689e-01 1.236260309815406799e-01 1.726782135665416718e-02 1.791354566812515259e-01 -1.170734241604804993e-01 -2.338396459817886353e-01 8.245082572102546692e-03 -5.494357645511627197e-02 -1.317071765661239624e-01 -8.047445118427276611e-02 5.179398506879806519e-02 -2.992590069770812988e-01 1.386332958936691284e-01
-1.151398345828056335e-01 2.537342607975006104e-01 3.694802820682525635e-01 -5.826964974403381348e-03 6.684815883636474609e-02 -1.257241237908601761e-02 1.661091148853302002e-01 -7.625774294137954712e-02 5.796040222048759460e-02 -2.050585448741912842e-01 -1.963546425104141235e-01 -1.496192067861557007e-01 -8.059830963611602783e-02 1.669399440288543701e-01 2.653279602527618408e-01 1.463726907968521118e-01 1.032487228512763977e-01 -8.479163795709609985e-02 1.592601388692855835e-01 2.542380690574645996e-01 2.698526084423065186e-01 1.118198558688163757e-01 2.638569176197052002e-01 1.966181546449661255e-01 -1.366159915924072266e-01 9.556249529123306274e-02 6.882664561271667480e-02 -2.818305492401123047e-01 -2.050076276063919067e-01 2.251572459936141968e-01 -9.499447792768478394e-02 8.716860786080360413e-03
1.710903197526931763e-01 2.441034317016601562e-01 2.227052152156829834e-01 9.793866425752639771e-02 2.259414196014404297e-01 -2.582477964460849762e-02 1.577916443347930908e-01 -2.735674977302551270e-01 -7.771137356758117676e-02 -5.470611155033111572e-02 -1.452790200710296631e-01 -1.698686629533767700e-01 1.561881303787231445e-01 1.878764182329177856e-01 3.114888072013854980e-01 2.451386600732803345e-01 3.681653365492820740e-02 -9.647234529256820679e-02 2.300432920455932617e-01 1.924622356891632080e-01 2.387577742338180542e-01 2.988266013562679291e-02 2.350734174251556396e-01 1.104895696043968201e-01 -1.776882819831371307e-02 2.736506760120391846e-01 -1.020767539739608765e-01 -1.752423793077468872e-01 -1.863907128572463989e-01 1.630963832139968872e-01 -1.450221836566925049e-01 1.238383236341178417e-03
-1.071596369147300720e-01 1.618569791316986084e-01 6.363197695463895798e-03 1.992708593606948853e-01 -1.328872591257095337e-01 -2.204199582338333130e-01 -5.181652680039405823e-02 -2.258073687553405762e-01 -2.973513007164001465e-01 9.545958787202835083e-02 -2.732367515563964844e-01 6.998462229967117310e-02 -6.326374411582946777e-02 -2.257391810417175293e-01 1.956074684858322144e-01 2.617016136646270752e-01 -1.772965639829635620e-01 -2.211476713418960571e-01 4.786797612905502319e-02 9.267469495534896851e-02 1.999080777168273926e-01 6.845778971910476685e-02 3.752260282635688782e-02 1.413783580064773560e-01 -3.545851409435272217e-01 -1.514096260070800781e-01 -2.329455018043518066e-01 2.524334490299224854e-01 -1.016478165984153748e-01 -7.708916068077087402e-02 -1.536567360162734985e-01 7.876595482230186462e-03
-6.417991220951080322e-02 2.824799418449401855e-01 1.554025411605834961e-01 1.071058660745620728e-01 5.166310071945190430e-02 -1.835268288850784302e-01 1.877603679895401001e-01 -2.587417364120483398e-01 -6.355176120996475220e-02 -1.721914708614349365e-01 -2.843059599399566650e-01 -2.930983603000640869e-01 -7.739049196243286133e-02 3.107593767344951630e-02 2.205986529588699341e-01 2.585737407207489014e-01 1.681535542011260986e-01 -1.407682448625564575e-01 7.815765589475631714e-02 3.228320777416229248e-01 2.133635282516479492e-01 -8.757998049259185791e-02 2.531352937221527100e-01 6.900474429130554199e-02 6.561700254678726196e-02 -4.667641222476959229e-02 -2.646787762641906738e-01 -1.719395667314529419e-01 -1.750517785549163818e-01 2.290457952767610550e-03 1.411461178213357925e-02 4.004679992794990540e-02
1.697718203067779541e-01 8.518484979867935181e-02 1.855123043060302734e-01 -4.223127290606498718e-02 1.083097420632839203e-02 -6.623692065477371216e-02 5.095453858375549316e-01 -2.728185057640075684e-01 -9.557010233402252197e-02 -7.344898581504821777e-02 -3.496680036187171936e-02 -6.775260716676712036e-02 6.638291478157043457e-02 -2.318120896816253662e-01 9.240587055683135986e-02 4.015193134546279907e-02 -2.220544666051864624e-01 -4.417227208614349365e-01 -1.933133006095886230e-01 -2.431949377059936523e-01 1.814036518335342407e-01 9.601247147656977177e-04 1.057630311697721481e-02 -3.365137800574302673e-02 -9.178729355335235596e-02 7.288472354412078857e-02 -3.900395333766937256e-02 -2.771120667457580566e-01 -9.476348757743835449e-02 1.148523911833763123e-01 6.382442265748977661e-02 -8.442682027816772461e-02
-1.713842451572418213e-01 -1.152155268937349319e-02 2.246771007776260376e-02 -9.266016632318496704e-02 1.834913045167922974e-01 -2.135143131017684937e-01 3.944975510239601135e-02 -3.149423599243164062e-01 -2.733541186898946762e-03 -6.843099743127822876e-02 -2.391097992658615112e-01 -1.403484493494033813e-01 8.106037974357604980e-02 -6.379506736993789673e-02 3.414814770221710205e-01 -2.312853634357452393e-01 -2.574694156646728516e-01 -2.693474888801574707e-01 -3.594124317169189453e-02 3.067606687545776367e-01 2.390267103910446167e-01 1.693706959486007690e-02 -1.925677508115768433e-01 3.121103942394256592e-01 -1.208307314664125443e-02 1.011746600270271301e-01 -1.665972359478473663e-02 -9.438673965632915497e-03 -1.293822973966598511e-01 -9.252091497182846069e-02 -2.867238409817218781e-02 -2.368075996637344360e-01
-9.979891777038574219e-02 3.816236555576324463e-01 2.175917476415634155e-01 2.134488224983215332e-01 -2.555423080921173096e-01 -4.075899347662925720e-02 3.650019178166985512e-03 -7.190157473087310791e-02 -8.481706678867340088e-02 4.918809607625007629e-02 1.222617849707603455e-01 2.461575716733932495e-01 -2.011993341147899628e-02 -1.230404898524284363e-01 3.063590526580810547e-01 6.035948172211647034e-02 3.993875905871391296e-02 -3.192614614963531494e-01 -9.089244157075881958e-02 -2.524390630424022675e-02 7.055418193340301514e-02 -1.033471152186393738e-01 1.195121407508850098e-01 3.396077752113342285e-01 -1.258896440267562866e-01 -2.427600324153900146e-02 1.620537489652633667e-01 -1.331121623516082764e-01 -2.059935182332992554e-01 1.334001868963241577e-01 -3.146729767322540283e-01 6.156507506966590881e-02
4.824035242199897766e-02 1.866900324821472168e-01 2.939198613166809082e-01 -1.577627062797546387e-01 1.234943643212318420e-01 -5.156636610627174377e-02 2.865439057350158691e-01 -3.254005610942840576e-01 -2.413619458675384521e-01 -1.258479654788970947e-01 -3.440367281436920166e-01 -1.461974233388900757e-01 -1.290641874074935913e-01 9.410233050584793091e-02 -1.375987529754638672e-01 2.067597806453704834e-01 3.907179832458496094e-02 -3.862490057945251465e-01 -1.119243800640106201e-01 -8.892383426427841187e-02 -8.497571200132369995e-02 1.727953925728797913e-02 -3.347268700599670410e-01 1.814837902784347534e-01 4.730115830898284912e-02 -4.566862434148788452e-02 9.710843861103057861e-02 2.250620536506175995e-02 -2.636243402957916260e-02 1.191390398889780045e-02 -6.420502811670303345e-02 -4.181692376732826233e-02
-2.361301630735397339e-01 3.524727821350097656e-01 -3.897552937269210815e-02 -1.373385936021804810e-01 2.099209129810333252e-01 -1.730110645294189453e-01 1.970228999853134155e-01 -2.201763540506362915e-01 -3.014996647834777832e-01 -1.404573470354080200e-01 -2.025861889123916626e-01 -1.000899747014045715e-01 -5.230240151286125183e-02 7.854096591472625732e-02 1.076804772019386292e-01 1.947782188653945923e-01 1.715482622385025024e-01 -1.261220872402191162e-01 -1.270803064107894897e-01 1.767557561397552490e-01 1.008071154356002808e-01 -1.334086712449789047e-02 9.313803166151046753e-02 1.176911070942878723e-01 4.592164978384971619e-02 6.898589432239532471e-02 2.789536416530609131e-01 -2.504759728908538818e-01 -9.804469347000122070e-02 8.683086931705474854e-02 -3.065101504325866699e-01 -1.846249401569366455e-01
-2.163207679986953735e-01 2.752968966960906982e-01 1.897319220006465912e-02 5.621952563524246216e-02 1.623604893684387207e-01 -1.995232850313186646e-01 2.492957413196563721e-01 -2.272971421480178833e-01 3.781298398971557617e-01 -2.658473551273345947e-01 -1.553892642259597778e-01 -1.608086079359054565e-01 -6.164846196770668030e-02 -1.509882509708404541e-01 1.734003573656082153e-01 -6.576280295848846436e-02 -6.216300278902053833e-02 -1.950166672468185425e-01 -1.073615029454231262e-01 3.091227412223815918e-01 2.178398817777633667e-01 1.760132312774658203e-01 1.174691319465637207e-02 6.298073381185531616e-02 -3.460938856005668640e-02 -2.273381501436233521e-01 8.726723492145538330e-02 4.899977520108222961e-02 -9.360128641128540039e-02 -2.076395452022552490e-01 1.238919571042060852e-01 -8.729707449674606323e-02
-1.223364025354385376e-01 3.855744898319244385e-01 1.609499752521514893e-01 8.496676385402679443e-02 4.295906797051429749e-02 -5.476975440979003906e-02 1.071861982345581055e-01 -1.217384822666645050e-02 -1.720027923583984375e-01 -2.197188735008239746e-01 -2.930550575256347656e-01 -1.147812753915786743e-01 2.083365768194198608e-01 3.634716570377349854e-02 3.490745127201080322e-01 4.560387134552001953e-02 1.100196093320846558e-01 -1.116259619593620300e-01 7.190087437629699707e-02 3.212072849273681641e-01 -2.864384092390537262e-02 -5.874412134289741516e-02 2.250342667102813721e-01 7.720712572336196899e-02 5.683370307087898254e-02 -1.526868939399719238e-01 -3.249655961990356445e-01 -9.747029840946197510e-02 -1.412663310766220093e-01 1.335947513580322266e-01 -2.467271238565444946e-01 8.413424342870712280e-02
-9.041874855756759644e-02 9.800164401531219482e-02 4.193615913391113281e-01 -1.798293553292751312e-02 7.979964464902877808e-02 -9.093660116195678711e-02 -2.510421872138977051e-01 -2.664988636970520020e-01 -1.696239411830902100e-01 -4.593147709965705872e-02 -1.209829300642013550e-01 -2.176864743232727051e-01 5.980000644922256470e-02 7.893928140401840210e-02 2.750677466392517090e-01 2.032043337821960449e-01 -2.000908255577087402e-01 -1.239932253956794739e-01 -1.174086853861808777e-01 1.464831084012985229e-01 1.959227621555328369e-01 1.056710556149482727e-01 -5.783655121922492981e-02 8.147248625755310059e-02 -1.147140413522720337e-01 1.785245165228843689e-02 -1.511846184730529785e-01 2.017638087272644043e-01 -4.235973358154296875e-01 4.514318332076072693e-02 -1.535037308931350708e-01 -7.359560579061508179e-02
-5.828147754073143005e-02 3.268072903156280518e-01 2.721776813268661499e-02 1.063872128725051880e-02 -1.267700195312500000e-01 -1.223877221345901489e-01 1.306176185607910156e-01 -2.147668451070785522e-01 -2.013276368379592896e-01 2.466004341840744019e-03 -2.013647258281707764e-01 4.959253128618001938e-03 -1.185013279318809509e-01 -6.909559667110443115e-02 8.130750805139541626e-02 1.745635420083999634e-01 2.451177835464477539e-01 -2.556215524673461914e-01 -2.810758650302886963e-01 1.357055306434631348e-01 -6.091492250561714172e-02 -1.062294989824295044e-01 5.351789295673370361e-02 7.339306920766830444e-02 -6.862921267747879028e-02 -1.977785676717758179e-01 3.575737178325653076e-01 -4.357090890407562256e-01 -1.305845379829406738e-01 1.206765882670879364e-02 -1.472059339284896851e-01 -1.058947071433067322e-01
2.441259287297725677e-02 4.523573517799377441e-01 2.097428590059280396e-01 -1.779912561178207397e-01 3.035994945093989372e-03 -1.468975543975830078e-01 1.489500701427459717e-01 -8.257406949996948242e-02 -1.115204691886901855e-01 -3.687306940555572510e-01 -7.867307215929031372e-02 -2.686304748058319092e-01 1.969135701656341553e-01 -2.625606954097747803e-02 1.542518734931945801e-01 2.134230583906173706e-01 1.363145560026168823e-01 -1.724288463592529297e-01 9.032937139272689819e-02 3.160497844219207764e-01 1.991620659828186035e-01 1.218295004218816757e-02 1.488562226295471191e-01 7.257097214460372925e-02 6.304219365119934082e-02 -1.603037267923355103e-01 -4.326680302619934082e-02 -8.275695145130157471e-02 -1.497734785079956055e-01 8.842824026942253113e-04 -1.797730922698974609e-01 1.273195445537567139e-01
-5.254669114947319031e-02 1.420412063598632812e-01 2.163136005401611328e-02 2.993102967739105225e-01 -1.178607270121574402e-01 -7.389846723526716232e-04 6.139466166496276855e-02 -2.671036720275878906e-01 8.694684505462646484e-02 3.118768036365509033e-01 -2.152454704046249390e-01 -3.970620632171630859e-01 -9.802359342575073242e-02 1.827797144651412964e-01 1.279898285865783691e-01 4.013858363032341003e-02 -7.040974497795104980e-02 -2.512883245944976807e-01 -1.428308188915252686e-01 3.391588330268859863e-01 9.035217016935348511e-02 -3.579754382371902466e-02 -1.503545939922332764e-01 1.105342879891395569e-01 -2.668704092502593994e-01 -1.667205989360809326e-02 -9.619849920272827148e-02 -1.684709787368774414e-01 -7.684125751256942749e-02 -2.374007850885391235e-01 9.472315758466720581e-02 2.253310289233922958e-03
-1.105954721570014954e-01 1.057559102773666382e-01 3.704128265380859375e-01 -1.050051748752593994e-01 1.134422570466995239e-01 2.571032047271728516e-01 2.124993056058883667e-01 -1.534977704286575317e-01 -1.583674848079681396e-01 -3.019470721483230591e-02 -2.429563701152801514e-01 -1.072229370474815369e-01 3.029491901397705078e-01 4.171916842460632324e-02 2.218956947326660156e-01 1.430008858442306519e-01 1.263205260038375854e-01 -2.478083819150924683e-01 6.262241303920745850e-02 2.942429184913635254e-01 8.089447394013404846e-03 1.372051239013671875e-01 3.627358078956604004e-01 -4.087841138243675232e-02 4.190465062856674194e-02 1.649902015924453735e-01 1.215831004083156586e-02 -1.948459595441818237e-01 -1.154074445366859436e-01 5.890171229839324951e-02 -8.445581793785095215e-02 9.962360560894012451e-02
-1.935031861066818237e-01 2.515962421894073486e-01 4.096647202968597412e-01 -5.511651188135147095e-02 -1.183070763945579529e-01 -2.202777415513992310e-01 -2.865307331085205078e-01 -2.657925486564636230e-01 -2.636888995766639709e-02 8.475647121667861938e-02 -2.040736526250839233e-01 -3.628416359424591064e-02 -1.697796732187271118e-01 -5.218162667006254196e-03 3.780674636363983154e-01 1.362910568714141846e-01 -1.990686804056167603e-01 -1.004639863967895508e-01 -8.603816479444503784e-02 1.883160471916198730e-01 8.676057308912277222e-02 -1.796353608369827271e-01 -1.181629300117492676e-01 2.466493286192417145e-02 -1.379299461841583252e-01 -2.220578342676162720e-01 -9.156925603747367859e-03 3.152449056506156921e-02 -1.618490070104598999e-01 -3.099079988896846771e-02 -1.683989316225051880e-01 6.663400214165449142e-03
-7.213307917118072510e-02 2.712343819439411163e-02 1.679468899965286255e-01 -1.832844167947769165e-01 6.211343407630920410e-02 -3.968104720115661621e-01 9.565939754247665405e-02 -3.857305347919464111e-01 -2.546082623302936554e-02 8.155555278062820435e-02 -1.604096740484237671e-01 -2.319976314902305603e-02 -9.778334759175777435e-03 -5.912124365568161011e-02 2.396331727504730225e-01 -2.044812738895416260e-01 -1.836134642362594604e-01 -1.827092319726943970e-01 -7.702507078647613525e-02 4.136584103107452393e-01 1.615984737873077393e-01 3.405542671680450439e-02 -1.852083057165145874e-01 1.456810384988784790e-01 -2.593657970428466797e-01 -2.119055390357971191e-02 1.453706473112106323e-01 -4.175845906138420105e-02 2.715424261987209320e-02 1.635317504405975342e-01 -1.746147423982620239e-01 -3.319219499826431274e-02
-3.647262230515480042e-02 1.805542856454849243e-01 6.819929182529449463e-02 8.843515068292617798e-02 -9.463097900152206421e-02 -2.008085846900939941e-01 3.693838417530059814e-02 -3.639076650142669678e-01 -9.224896132946014404e-02 4.527002871036529541e-01 -2.427248209714889526e-01 -2.320721596479415894e-01 -3.679766952991485596e-01 6.209593266248703003e-02 1.857958287000656128e-01 2.325004152953624725e-02 -6.914309691637754440e-03 -3.062167763710021973e-01 1.483696103096008301e-01 1.055740565061569214e-01 1.273884922266006470e-01 -5.791151430457830429e-03 -1.232563704252243042e-01 9.631026536226272583e-02 -7.659646123647689819e-02 7.520946115255355835e-02 -7.355467975139617920e-02 3.473472082987427711e-03 -2.863180339336395264e-01 -5.669790506362915039e-02 -9.560123085975646973e-03 6.853987928479909897e-03
2.044207900762557983e-01 3.380604088306427002e-01 3.481712639331817627e-01 1.499466150999069214e-01 1.767818443477153778e-02 -9.066021442413330078e-02 -1.423389911651611328e-01 -1.633225828409194946e-01 -1.975981518626213074e-02 1.356317102909088135e-01 1.021579653024673462e-01 1.211329102516174316e-01 -1.507459133863449097e-01 -1.334520131349563599e-01 3.015871047973632812e-01 2.634569704532623291e-01 -1.118668094277381897e-01 -2.386438697576522827e-01 8.089809119701385498e-02 3.701583445072174072e-01 -6.003469228744506836e-02 4.945795610547065735e-02 1.038412973284721375e-01 1.043983083218336105e-02 5.347738415002822876e-02 -1.555809099227190018e-02 2.271244823932647705e-01 -2.984596416354179382e-02 -2.445020079612731934e-01 3.880256414413452148e-02 -1.763655692338943481e-01 1.483940333127975464e-01
2.582139521837234497e-02 4.771478176116943359e-01 1.753540784120559692e-01 5.821722373366355896e-02 -5.669960752129554749e-02 -2.636301815509796143e-01 2.538621239364147186e-02 -6.331002712249755859e-02 -1.170719694346189499e-02 1.684312224388122559e-01 -3.381800055503845215e-01 -2.141699492931365967e-01 7.228594738990068436e-03 8.107526600360870361e-02 3.244611620903015137e-02 6.532795261591672897e-03 1.023389920592308044e-01 3.203628957271575928e-02 1.370248049497604370e-01 3.962518274784088135e-01 7.706145197153091431e-02 2.488554222509264946e-03 -1.580597460269927979e-01 2.195819094777107239e-02 -1.251972913742065430e-01 2.265314012765884399e-01 -6.540828943252563477e-02 -2.274311184883117676e-01 -2.065448164939880371e-01 6.820642948150634766e-02 -2.639672458171844482e-01 7.077313214540481567e-02
-7.531832903623580933e-02 1.043638810515403748e-01 -3.036378510296344757e-02 -9.587060660123825073e-02 -2.670155167579650879e-01 -9.923862665891647339e-02 3.463882505893707275e-01 -1.833336502313613892e-01 -2.793770134449005127e-01 -2.310798466205596924e-01 -3.292805254459381104e-01 -1.109833791851997375e-01 -5.372157320380210876e-03 8.618690818548202515e-02 1.335999816656112671e-01 1.471173912286758423e-01 3.591714426875114441e-02 -1.822634935379028320e-01 -1.921011954545974731e-01 4.857892915606498718e-02 -1.759033501148223877e-01 1.072017401456832886e-01 2.815579622983932495e-02 3.019623756408691406e-01 -1.298851519823074341e-01 -1.021700054407119751e-01 1.984705626964569092e-01 -3.362829387187957764e-01 -1.302269846200942993e-01 5.226614326238632202e-02 -1.690551787614822388e-01 5.658494308590888977e-02
-1.920429617166519165e-01 2.026154696941375732e-01 1.991828233003616333e-01 9.985943883657455444e-02 -2.888471782207489014e-01 -1.644060760736465454e-02 1.480317562818527222e-01 -3.594578802585601807e-01 1.478474959731101990e-02 -6.294143944978713989e-02 2.209810018539428711e-01 -2.451830506324768066e-01 -1.080229803919792175e-01 -8.422608673572540283e-02 2.148694843053817749e-01 4.567820951342582703e-02 5.501268059015274048e-02 -6.454408867284655571e-04 -5.547262728214263916e-03 4.177323579788208008e-01 2.567886412143707275e-01 2.326467484235763550e-01 6.900010164827108383e-03 1.945145875215530396e-01 -8.481568098068237305e-02 3.993492946028709412e-02 -1.744412928819656372e-01 1.623560637235641479e-01 -8.856131881475448608e-02 7.524564117193222046e-02 -7.262348383665084839e-02 -1.938695758581161499e-01
-1.992194801568984985e-01 -1.249019615352153778e-02 3.900818526744842529e-01 8.256603032350540161e-03 2.409736160188913345e-03 5.905729159712791443e-02 -1.221955269575119019e-01 -1.022961735725402832e-01 -9.892600029706954956e-02 1.336143612861633301e-01 -1.652633994817733765e-01 -1.052515488117933273e-02 -1.170573309063911438e-01 -8.364368230104446411e-02 3.539373278617858887e-01 -1.817602217197418213e-01 -2.233674973249435425e-01 -3.960146382451057434e-02 2.304648514837026596e-03 4.880273938179016113e-01 -1.236659586429595947e-01 1.618762612342834473e-01 -1.200779825448989868e-01 1.621127277612686157e-01 1.060860510915517807e-02 1.565832048654556274e-01 -5.895208939909934998e-02 -1.224442496895790100e-01 1.169261261820793152e-01 1.736229509115219116e-01 -1.534385979175567627e-01 -2.503439784049987793e-01
-6.121288985013961792e-02 1.559033989906311035e-01 1.036482751369476318e-01 1.799397468566894531e-01 4.988778755068778992e-02 -2.881221286952495575e-02 2.830939292907714844e-01 -2.039104402065277100e-01 -6.318232417106628418e-02 -6.612268090248107910e-02 -2.811090648174285889e-01 -1.244866549968719482e-01 -6.399056315422058105e-02 4.674878716468811035e-02 2.579893171787261963e-01 1.052705645561218262e-01 8.546693623065948486e-02 -2.435488253831863403e-01 2.530397176742553711e-01 2.189819216728210449e-01 2.645900845527648926e-01 3.398733139038085938e-01 1.347320079803466797e-01 2.526240348815917969e-01 -1.432645916938781738e-01 1.679606586694717407e-01 -2.192026972770690918e-01 -4.771140217781066895e-02 -2.599022984504699707e-01 -3.097421862185001373e-02 -4.370118305087089539e-02 -3.747861459851264954e-02
4.431810230016708374e-02 3.129910230636596680e-01 3.679939210414886475e-01 1.015179138630628586e-02 -1.026388108730316162e-01 -3.288523107767105103e-02 -6.174289062619209290e-02 -1.736494153738021851e-01 -5.721119046211242676e-02 -6.860680878162384033e-02 -3.960558772087097168e-01 4.400534182786941528e-02 3.805835545063018799e-02 1.944356709718704224e-01 2.474944442510604858e-01 1.931168138980865479e-01 6.216753274202346802e-02 5.176732689142227173e-02 5.379376560449600220e-02 1.754356920719146729e-01 1.338182240724563599e-01 -1.412325445562601089e-02 2.333377450704574585e-01 2.154930680990219116e-02 -1.229526698589324951e-01 5.960469599813222885e-03 -5.062763020396232605e-02 -1.616550832986831665e-01 -4.053503572940826416e-01 2.197349965572357178e-01 -1.382714658975601196e-01 -1.599873751401901245e-01
6.777824461460113525e-02 3.921024799346923828e-01 4.211413264274597168e-01 1.444795168936252594e-02 4.480506107211112976e-02 -1.336525827646255493e-01 4.120277240872383118e-02 -2.023301869630813599e-01 7.422633469104766846e-02 -2.314908802509307861e-02 -3.592882454395294189e-01 -1.384241282939910889e-01 7.184273004531860352e-02 2.895292453467845917e-02 1.346925646066665649e-01 4.723540693521499634e-02 3.180616796016693115e-01 -1.070500239729881287e-01 6.369613856077194214e-02 1.428219079971313477e-01 1.897114068269729614e-01 7.203495502471923828e-02 1.957367360591888428e-01 1.114697381854057312e-01 -9.681167453527450562e-02 -1.335226893424987793e-01 -7.698958273977041245e-03 1.347508048638701439e-03 1.000865735113620758e-02 1.553321629762649536e-01 -1.142874062061309814e-01 -3.568917512893676758e-01
-1.086657196283340454e-01 2.196256965398788452e-01 3.565938770771026611e-01 1.665242910385131836e-01 -5.141269415616989136e-03 -1.107903346419334412e-01 1.238752081990242004e-01 -1.173647567629814148e-01 -4.670645296573638916e-02 5.889771506190299988e-02 -2.779675880447030067e-03 -1.086494103074073792e-01 -7.728657126426696777e-02 3.966600820422172546e-02 -6.773231178522109985e-02 3.755036294460296631e-01 9.503678232431411743e-02 -1.114312410354614258e-01 -1.246936172246932983e-01 3.676648437976837158e-01 -8.297721296548843384e-02 -1.174179688096046448e-01 3.190166652202606201e-01 1.325052827596664429e-01 -1.102334782481193542e-01 -8.610323816537857056e-02 3.690227121114730835e-02 -1.289518922567367554e-01 1.448398381471633911e-01 -1.950530856847763062e-01 -4.028951823711395264e-01 -4.433457925915718079e-02
-2.895790338516235352e-01 2.502203583717346191e-01 9.707752615213394165e-02 -1.047567427158355713e-01 -1.974016726016998291e-01 -7.037550210952758789e-02 1.548273563385009766e-01 -1.540104448795318604e-01 5.138625949621200562e-02 2.290882915258407593e-02 -1.304011642932891846e-01 -3.107413649559020996e-02 -1.613798141479492188e-01 1.300836056470870972e-01 2.701052427291870117e-01 2.088876068592071533e-01 -1.608217321336269379e-02 -6.288016587495803833e-02 2.031532227993011475e-01 2.735044956207275391e-01 -6.357227265834808350e-02 7.345928996801376343e-02 2.664611041545867920e-01 -6.706509739160537720e-02 2.231211811304092407e-01 -4.369824528694152832e-01 3.479838371276855469e-02 -1.230268031358718872e-01 -3.066657483577728271e-01 -4.891998134553432465e-03 -5.926055088639259338e-02 -3.074196353554725647e-02
-1.002099215984344482e-01 1.307923793792724609e-01 4.690183997154235840e-01 -1.854833662509918213e-01 -1.258051246404647827e-01 2.230363711714744568e-02 -1.301707029342651367e-01 -2.227961868047714233e-01 -8.986525982618331909e-02 9.360463172197341919e-02 -1.208603680133819580e-01 -2.498160004615783691e-01 -9.283618628978729248e-02 2.258994579315185547e-01 2.636216878890991211e-01 -9.804961085319519043e-02 -8.177556097507476807e-03 -2.305390238761901855e-01 -1.154860388487577438e-02 7.918713986873626709e-02 8.131729811429977417e-02 -2.436224669218063354e-01 4.906648397445678711e-02 8.537355810403823853e-02 7.976478338241577148e-02 -6.933372467756271362e-02 2.929820418357849121e-01 -1.482401937246322632e-01 1.266666799783706665e-01 2.112039923667907715e-01 -2.133295536041259766e-01 -2.062188088893890381e-01
-9.131645411252975464e-02 2.605378925800323486e-01 9.367863088846206665e-02 7.853086292743682861e-02 -1.773182004690170288e-01 -2.379314899444580078e-01 3.170409798622131348e-01 -2.797888517379760742e-01 -2.738336324691772461e-01 -1.226418316364288330e-01 -3.281288444995880127e-01 3.751935809850692749e-02 1.543858200311660767e-01 1.234581470489501953e-01 1.260908097028732300e-01 -8.259205147624015808e-03 1.168609932065010071e-01 -9.507142007350921631e-02 -6.686007231473922729e-02 -3.870625421404838562e-02 -1.230554431676864624e-01 -4.239490255713462830e-02 -7.198413461446762085e-02 1.248138472437858582e-01 -8.120439201593399048e-02 -1.765323281288146973e-01 3.762531876564025879e-01 -2.516442835330963135e-01 -1.833106726408004761e-01 1.449902653694152832e-01 -1.391202360391616821e-01 -6.964395940303802490e-02
-1.824405640363693237e-01 -4.717868752777576447e-03 1.480780839920043945e-01 5.919277667999267578e-03 1.775060594081878662e-01 -1.396825611591339111e-01 1.868795603513717651e-01 -3.784583210945129395e-01 -1.419616490602493286e-01 8.965286612510681152e-02 -9.446193277835845947e-02 1.116216853260993958e-01 2.006034851074218750e-01 -2.913850545883178711e-02 2.667943835258483887e-01 -2.137368172407150269e-01 -3.181420564651489258e-01 -3.023800551891326904e-01 -1.705574840307235718e-01 2.905524373054504395e-01 3.203643858432769775e-02 -5.632613599300384521e-02 -1.375348120927810669e-01 1.541736274957656860e-01 1.791838705539703369e-01 -2.016443908214569092e-01 8.474509418010711670e-02 9.912101924419403076e-02 2.460936270654201508e-02 1.466306000947952271e-01 -8.366239070892333984e-02 -1.900195181369781494e-01
-2.034306377172470093e-01 1.266929656267166138e-01 1.180106680840253830e-02 8.656954765319824219e-02 -2.259192019701004028e-01 -2.730842828750610352e-01 3.876641988754272461e-01 -2.836637794971466064e-01 -3.601413071155548096e-01 -1.237100586295127869e-01 -1.331442147493362427e-01 1.231727749109268188e-01 4.283490125089883804e-03 7.452237885445356369e-03 1.537620425224304199e-01 7.884301990270614624e-02 2.117118686437606812e-01 -2.581734359264373779e-01 -1.341367214918136597e-01 1.663393229246139526e-01 -2.515564858913421631e-01 7.338465750217437744e-02 -7.572777569293975830e-02 1.133859902620315552e-01 2.109528332948684692e-02 -1.626693308353424072e-01 1.276982426643371582e-01 -2.164042592048645020e-01 1.515908166766166687e-03 2.450680732727050781e-02 -1.279098838567733765e-01 -1.390274018049240112e-01
1.682245135307312012e-01 2.866868078708648682e-01 2.822570502758026123e-01 3.265457227826118469e-02 -3.060339763760566711e-02 -9.138309210538864136e-02 2.910624444484710693e-01 -1.879517138004302979e-01 -8.356337249279022217e-02 -3.999106213450431824e-02 -2.391332387924194336e-01 -1.949633955955505371e-01 8.563147485256195068e-02 5.980435386300086975e-02 2.002933919429779053e-01 1.410665512084960938e-01 2.164906710386276245e-01 -1.339728236198425293e-01 -1.382032316178083420e-02 3.007506430149078369e-01 -1.699559763073921204e-02 1.210502162575721741e-01 4.179376661777496338e-01 5.081971175968647003e-03 -4.253587871789932251e-02 1.810282468795776367e-01 2.141723483800888062e-01 -1.060787290334701538e-01 -1.704550236463546753e-01 -1.056032478809356689e-01 -4.849196970462799072e-02 1.593144834041595459e-01
-1.458290219306945801e-01 -1.234424188733100891e-01 1.621137410402297974e-01 -2.201966196298599243e-02 5.337568372488021851e-02 -2.064407020807266235e-01 -1.634427607059478760e-01 -2.663260996341705322e-01 -1.213919594883918762e-01 -8.664387464523315430e-02 -4.913468658924102783e-02 -3.908461630344390869e-01 -1.127516254782676697e-01 1.920525357127189636e-02 3.192312121391296387e-01 -8.230782300233840942e-02 -2.608040869235992432e-01 -4.076940715312957764e-01 1.883170194923877716e-02 2.580337822437286377e-01 5.458739399909973145e-02 -1.386128216981887817e-01 6.595370173454284668e-02 3.980826120823621750e-03 -3.704407811164855957e-02 -1.493133306503295898e-01 1.592254489660263062e-01 -2.633397281169891357e-01 -9.262089431285858154e-02 -8.342404849827289581e-03 -1.991978585720062256e-01 -3.686911659315228462e-03
2.338461726903915405e-01 1.442378163337707520e-01 6.759213656187057495e-02 9.162826091051101685e-02 4.911604896187782288e-02 -1.168151944875717163e-02 3.269159197807312012e-01 -8.360303938388824463e-02 -1.011171471327543259e-02 1.151898503303527832e-01 3.366267308592796326e-02 -2.748276889324188232e-01 -1.520871520042419434e-01 7.167574763298034668e-02 1.251476258039474487e-01 2.056689262390136719e-01 -2.838519401848316193e-02 -1.988906413316726685e-01 -1.833668500185012817e-01 1.165778711438179016e-01 6.924828886985778809e-02 3.572187423706054688e-01 5.220021679997444153e-02 -1.142008788883686066e-02 1.123858317732810974e-01 -1.187538877129554749e-01 3.283029422163963318e-02 -1.804952025413513184e-01 -4.894716665148735046e-02 2.680639922618865967e-01 -4.959303140640258789e-01 -1.242876276373863220e-01
-1.417173147201538086e-01 1.241113990545272827e-01 1.572655141353607178e-02 7.544410973787307739e-02 -3.042433559894561768e-01 -2.816056609153747559e-01 3.415962755680084229e-01 -3.249928951263427734e-01 -2.784057557582855225e-01 -1.097835749387741089e-01 -4.006907641887664795e-01 -2.756810188293457031e-02 -1.016714125871658325e-01 4.713811725378036499e-02 1.453479081392288208e-01 1.005592644214630127e-01 8.272711932659149170e-02 -4.093452915549278259e-02 2.778941765427589417e-02 9.324453771114349365e-03 -8.209785073995590210e-02 -3.317386656999588013e-02 1.028966978192329407e-01 1.443500816822052002e-01 -9.310346096754074097e-02 9.552171453833580017e-03 3.510413467884063721e-01 -1.728154420852661133e-01 5.840641632676124573e-02 1.768579632043838501e-01 -1.522494703531265259e-01 -3.685503080487251282e-02
-3.568679466843605042e-02 1.231948956847190857e-01 2.107540518045425415e-01 -5.256559327244758606e-02 -1.169332116842269897e-01 -1.979581862688064575e-01 1.302257627248764038e-01 -7.373254746198654175e-02 -1.642017066478729248e-01 -3.087085485458374023e-01 -1.388616412878036499e-01 -2.238124907016754150e-01 -9.633948653936386108e-02 9.997746348381042480e-02 2.854040265083312988e-01 2.726430892944335938e-01 2.165950536727905273e-01 -1.354326754808425903e-01 -4.971143975853919983e-02 3.257879316806793213e-01 1.323789209127426147e-01 7.116392999887466431e-02 -2.207257896661758423e-01 1.837281584739685059e-01 6.235937029123306274e-02 -2.625470161437988281e-01 -2.697711884975433350e-01 -1.684573590755462646e-01 -1.170439571142196655e-01 2.663955092430114746e-02 -1.490913927555084229e-01 6.977698951959609985e-02
-1.866432726383209229e-01 2.304028533399105072e-02 1.025454699993133545e-01 -7.042369246482849121e-02 1.739274114370346069e-01 -3.085542917251586914e-01 7.926718890666961670e-02 -2.720763981342315674e-01 -1.027953699231147766e-01 -1.386786065995693207e-02 -2.191600054502487183e-01 -8.114789426326751709e-02 1.924384199082851410e-02 1.023905351758003235e-01 4.089723527431488037e-01 -5.700546130537986755e-02 -2.700261473655700684e-01 -2.915331125259399414e-01 -1.799773275852203369e-01 2.614092528820037842e-01 1.669301390647888184e-01 1.790724694728851318e-02 -1.500759124755859375e-01 2.551839351654052734e-01 -2.119816392660140991e-01 -4.416739568114280701e-02 1.757931858301162720e-01 -6.062844768166542053e-02 5.472007393836975098e-02 1.788579672574996948e-01 -6.707540154457092285e-02 -3.529385849833488464e-02
-2.490497827529907227e-01 1.831290721893310547e-01 -4.726671800017356873e-02 -1.830838024616241455e-01 2.166742533445358276e-01 -2.374746799468994141e-01 2.412167936563491821e-01 -2.994138896465301514e-01 -2.191850543022155762e-01 -5.253669619560241699e-02 -2.843481004238128662e-01 1.055806651711463928e-01 -3.945560753345489502e-02 -1.447671800851821899e-01 1.388329416513442993e-01 8.247783035039901733e-02 8.015280961990356445e-02 -3.341802656650543213e-01 -4.004603251814842224e-02 7.828323543071746826e-02 -8.230537176132202148e-02 9.774958342313766479e-02 1.506094336509704590e-01 3.343874514102935791e-01 5.870111286640167236e-02 9.352167136967182159e-03 2.639357745647430420e-01 -7.250429131090641022e-03 -4.887430742383003235e-02 -4.576370865106582642e-02 -2.078479230403900146e-01 -1.688824892044067383e-01
-1.167430132627487183e-01 2.872247695922851562e-01 2.078410796821117401e-02 -2.889561280608177185e-02 -7.857974618673324585e-03 -2.446688115596771240e-01 2.880703508853912354e-01 -3.605853319168090820e-01 -3.253604471683502197e-01 -1.524355262517929077e-01 -1.038347184658050537e-01 6.492824107408523560e-02 -3.211769461631774902e-02 8.729387074708938599e-02 1.014431715011596680e-01 1.565967947244644165e-01 2.024586051702499390e-01 -1.137644425034523010e-01 -2.852607751265168190e-03 2.028636038303375244e-01 1.115194708108901978e-01 -1.030298322439193726e-01 3.407889604568481445e-02 1.058510094881057739e-01 1.061716377735137939e-01 9.430465102195739746e-02 2.455429732799530029e-01 -2.079627364873886108e-01 -9.931563585996627808e-02 4.419348388910293579e-02 -3.573753535747528076e-01 -2.199227660894393921e-01
-1.070665940642356873e-01 2.187019437551498413e-01 4.032478332519531250e-01 -4.417278617620468140e-02 5.321046803146600723e-03 -6.869989633560180664e-02 -6.982519477605819702e-02 -3.993803560733795166e-01 -1.360822767019271851e-01 4.083121195435523987e-02 -1.736701130867004395e-01 -1.183532476425170898e-01 -4.787328466773033142e-02 1.185186132788658142e-01 2.389575690031051636e-01 1.809902936220169067e-01 -2.155830711126327515e-01 1.004799604415893555e-01 -8.777303248643875122e-02 5.581385642290115356e-02 1.205487549304962158e-01 1.882311254739761353e-01 7.972140610218048096e-02 -2.201813831925392151e-02 -2.931886613368988037e-01 7.837951183319091797e-02 -2.433329671621322632e-01 6.760593503713607788e-02 -2.868791222572326660e-01 -2.438320405781269073e-02 -2.704556584358215332e-01 -1.862823218107223511e-02
-2.568965852260589600e-01 2.245830148458480835e-01 1.486147753894329071e-03 9.295933693647384644e-02 1.177291572093963623e-01 -2.907223403453826904e-01 2.473586350679397583e-01 -2.450019270181655884e-01 -2.409981489181518555e-01 -1.916691809892654419e-01 -1.593211740255355835e-01 9.664175659418106079e-02 -7.564696669578552246e-02 5.230560153722763062e-02 1.095033511519432068e-01 1.256070882081985474e-01 1.811986565589904785e-01 -1.998941600322723389e-01 -2.431620471179485321e-02 1.507014036178588867e-01 7.581562548875808716e-02 -1.233597770333290100e-01 -1.205928325653076172e-01 1.928132921457290649e-01 3.367037698626518250e-02 1.510118842124938965e-01 2.025274485349655151e-01 -1.888989955186843872e-01 -1.655675023794174194e-01 1.986982524394989014e-01 -3.646273016929626465e-01 -1.424823254346847534e-01
1.279023941606283188e-03 7.915167510509490967e-02 1.618080884218215942e-01 -1.546778082847595215e-01 -1.367281526327133179e-01 -6.832952052354812622e-02 9.534244984388351440e-02 -7.817260921001434326e-02 -1.669388264417648315e-01 -3.707814961671829224e-02 -9.822550229728221893e-03 -4.363189637660980225e-02 3.401690423488616943e-01 -8.346305787563323975e-02 3.782831132411956787e-01 -1.461477279663085938e-01 -1.366153657436370850e-01 -3.253080546855926514e-01 -7.875993847846984863e-02 1.078618541359901428e-01 2.770952880382537842e-01 2.197211533784866333e-01 -1.739570200443267822e-01 -7.068181782960891724e-02 1.360796689987182617e-01 -1.454925984144210815e-01 1.050278469920158386e-01 -2.780948579311370850e-01 -6.983981467783451080e-03 -3.344165384769439697e-01 -1.995545923709869385e-01 -6.541117280721664429e-02
-1.582190953195095062e-02 2.160378247499465942e-01 5.604352802038192749e-03 -5.132574588060379028e-03 8.865323662757873535e-02 -1.878976076841354370e-01 2.999213933944702148e-01 -4.430067539215087891e-01 -3.116510212421417236e-01 -1.235300898551940918e-01 -8.038125187158584595e-02 -5.222598835825920105e-02 -2.234334349632263184e-01 -3.669974952936172485e-02 2.844395637512207031e-01 -1.082806661725044250e-02 -3.479582816362380981e-02 -7.644310593605041504e-02 -1.294303685426712036e-01 -1.236198022961616516e-01 2.521364092826843262e-01 -2.312318235635757446e-01 1.386529803276062012e-01 -2.123132720589637756e-02 1.054293140769004822e-01 -6.112732738256454468e-02 -9.025255590677261353e-02 -1.991964131593704224e-01 -2.820774912834167480e-01 -3.892929106950759888e-02 -1.660032421350479126e-01 -1.505255252122879028e-01
-8.411391824483871460e-02 1.155929267406463623e-02 1.465658396482467651e-01 -1.285587158054113388e-02 2.260516881942749023e-01 -4.448902606964111328e-01 1.523793637752532959e-01 -2.141986638307571411e-01 -1.490991711616516113e-01 -1.059125715983100235e-04 -3.021202385425567627e-01 -1.615456938743591309e-01 -3.900505974888801575e-02 1.145679503679275513e-02 -1.833852753043174744e-02 2.586479857563972473e-02 -4.390301555395126343e-02 -1.955734789371490479e-01 1.303193867206573486e-01 -4.313853383064270020e-02 2.628984861075878143e-02 4.031674936413764954e-02 7.449010759592056274e-02 2.964486181735992432e-01 1.148502677679061890e-01 8.730414509773254395e-02 3.174449205398559570e-01 -2.485952228307723999e-01 -7.984570413827896118e-02 1.109108328819274902e-01 -3.166793584823608398e-01 -2.316066324710845947e-01
2.525519952178001404e-02 1.867881268262863159e-01 2.382049858570098877e-01 2.153221517801284790e-01 -9.030868858098983765e-02 -8.975522965192794800e-02 2.074335888028144836e-02 -2.584011852741241455e-01 5.495699867606163025e-02 2.050171792507171631e-01 -8.863282203674316406e-02 6.022522598505020142e-02 1.001800317317247391e-02 -4.464020952582359314e-02 2.972639203071594238e-01 2.462379485368728638e-01 -1.388316508382558823e-02 -3.831067979335784912e-01 -9.356341511011123657e-02 1.931879371404647827e-01 3.148475661873817444e-02 1.790183410048484802e-02 3.820646703243255615e-01 7.301966845989227295e-02 -4.101740196347236633e-02 1.032713279128074646e-01 -2.644180692732334137e-02 -1.904401779174804688e-01 -3.178675472736358643e-01 2.271623164415359497e-01 1.273474842309951782e-02 1.501728147268295288e-01
-2.170385569334030151e-01 1.911337226629257202e-01 1.933952420949935913e-01 -1.058485582470893860e-01 -1.742273271083831787e-01 -1.046866774559020996e-01 3.525818884372711182e-02 -8.305013924837112427e-02 -1.014447584748268127e-01 -4.288280010223388672e-02 -5.448530241847038269e-02 2.222790271043777466e-01 3.449029624462127686e-01 -3.212487995624542236e-01 1.379131376743316650e-01 3.219934403896331787e-01 5.202805623412132263e-02 -9.472490102052688599e-02 -1.433341950178146362e-01 3.031043410301208496e-01 -6.742608547210693359e-02 -7.643488049507141113e-02 8.109552413225173950e-02 5.856257304549217224e-02 1.502069979906082153e-01 7.134650647640228271e-02 1.656647473573684692e-01 -7.660477608442306519e-02 5.448550730943679810e-02 -2.248450219631195068e-01 -3.309267461299896240e-01 -2.011044919490814209e-01
-8.429337292909622192e-02 1.481069326400756836e-01 2.040815353393554688e-01 5.262665799818933010e-04 1.775849051773548126e-02 -2.256637215614318848e-01 -9.514960646629333496e-02 -2.793891355395317078e-02 -2.299818247556686401e-01 1.288775801658630371e-01 5.811565369367599487e-02 -2.435779273509979248e-01 -1.270672865211963654e-02 -2.537043094635009766e-01 3.544052839279174805e-01 3.630483150482177734e-02 -3.166138380765914917e-02 -2.387484908103942871e-01 -1.436481624841690063e-01 1.879616230726242065e-01 1.041614860296249390e-01 8.015783876180648804e-02 -3.615608811378479004e-01 -6.098029389977455139e-02 -2.083433866500854492e-01 8.867758512496948242e-02 1.710334271192550659e-01 -1.577111482620239258e-01 -9.064242243766784668e-02 -8.186352252960205078e-02 -3.841196298599243164e-01 1.050232052803039551e-01
-1.053588390350341797e-01 3.213358521461486816e-01 -6.386706233024597168e-02 1.931234262883663177e-02 1.712531968951225281e-02 -1.655903458595275879e-01 2.461689859628677368e-01 -3.122999370098114014e-01 -4.579581022262573242e-01 -8.370012789964675903e-02 -2.758963406085968018e-01 3.957856073975563049e-02 -1.160976439714431763e-01 -3.289198130369186401e-02 1.717388033866882324e-01 2.474133819341659546e-01 1.613377779722213745e-01 -7.885506749153137207e-02 5.676896497607231140e-02 2.238370031118392944e-01 -1.407556682825088501e-01 -7.009319961071014404e-02 -5.510748550295829773e-02 1.955851018428802490e-01 1.037186235189437866e-01 -1.386249661445617676e-01 2.452549487352371216e-01 -1.302621960639953613e-01 -3.601014614105224609e-02 -9.580821543931961060e-02 -1.332539767026901245e-01 -9.352934360504150391e-02
-8.909629285335540771e-02 1.387461870908737183e-01 3.178355693817138672e-01 8.700711280107498169e-02 3.941531479358673096e-02 1.455771476030349731e-01 2.958132326602935791e-01 -1.792140603065490723e-01 -3.107015788555145264e-02 -2.557673864066600800e-02 -2.487842142581939697e-01 -1.077303141355514526e-01 2.327656000852584839e-01 2.317357510328292847e-01 3.236846029758453369e-01 6.738965958356857300e-02 1.445726901292800903e-01 -3.732471913099288940e-02 4.039460793137550354e-02 4.145669341087341309e-01 3.779006749391555786e-02 2.665676735341548920e-02 2.905139327049255371e-01 2.609954774379730225e-01 3.467984125018119812e-02 1.998876407742500305e-02 5.500983074307441711e-02 -2.126901596784591675e-01 -1.510347127914428711e-01 4.912494495511054993e-02 -1.753140473738312721e-03 6.323059648275375366e-02
1.101409085094928741e-02 3.279130458831787109e-01 2.693395689129829407e-02 -4.576669260859489441e-02 7.548971474170684814e-02 -3.367569148540496826e-01 9.739124029874801636e-02 -1.825451105833053589e-01 1.274671312421560287e-02 -2.637065052986145020e-01 -3.934636339545249939e-02 -3.103839233517646790e-02 -2.018416374921798706e-01 -1.662563383579254150e-01 3.180675804615020752e-01 1.400562748312950134e-02 -2.786919176578521729e-01 -1.812997758388519287e-01 9.333845227956771851e-02 2.041507363319396973e-01 2.646777331829071045e-01 1.545749157667160034e-01 1.109602823853492737e-01 -1.720475554466247559e-01 6.314978748559951782e-02 2.073897980153560638e-02 1.762976199388504028e-01 -2.637069225311279297e-01 2.189462929964065552e-01 -1.397030353546142578e-01 1.134218201041221619e-01 -5.926840379834175110e-02
-9.311664849519729614e-02 2.512907981872558594e-01 2.297796308994293213e-01 4.109340719878673553e-03 -2.185424119234085083e-01 -1.386144757270812988e-01 7.081309705972671509e-02 -9.861355274915695190e-02 -1.185846030712127686e-01 -2.007748000323772430e-02 -1.668155789375305176e-01 -1.715997308492660522e-01 2.078989297151565552e-01 -1.249759048223495483e-01 2.713358700275421143e-01 -6.522806733846664429e-02 -1.321242153644561768e-01 -4.353703260421752930e-01 1.743380725383758545e-02 1.193301901221275330e-01 -4.420389980077743530e-02 8.558762259781360626e-03 -1.393693536520004272e-01 1.586302220821380615e-01 1.042205393314361572e-01 3.165394961833953857e-01 3.722904995083808899e-02 1.017598062753677368e-01 1.793287545442581177e-01 3.110812008380889893e-01 -1.373147219419479370e-01 2.155140787363052368e-01
-1.616068929433822632e-01 2.375317066907882690e-01 -1.052159443497657776e-01 1.264116168022155762e-01 -1.290235966444015503e-01 -2.222976982593536377e-01 2.753051817417144775e-01 -2.997155189514160156e-01 -2.768127918243408203e-01 -9.823898784816265106e-03 -2.637327909469604492e-01 3.273071488365530968e-03 -1.055491566658020020e-01 1.310853958129882812e-01 1.822295039892196655e-01 2.637265622615814209e-01 5.092283338308334351e-02 -1.631330698728561401e-01 -3.825290128588676453e-02 1.186795383691787720e-01 -2.471433579921722412e-01 1.352823060005903244e-02 1.133983209729194641e-01 1.530890911817550659e-01 -3.281936421990394592e-02 1.934584043920040131e-02 2.780424952507019043e-01 -3.218469619750976562e-01 5.433605983853340149e-02 1.560226976871490479e-01 -1.247019842267036438e-01 -1.176969483494758606e-01
1.263914555311203003e-01 2.043865472078323364e-01 2.115427553653717041e-01 5.716542713344097137e-03 -1.710720062255859375e-01 -1.029231473803520203e-01 -2.557168900966644287e-01 -2.952983975410461426e-01 -3.429760783910751343e-02 1.018804088234901428e-01 -3.086901605129241943e-01 -1.190936937928199768e-01 -1.620741486549377441e-01 7.819969952106475830e-02 1.808404624462127686e-01 2.530364394187927246e-01 -7.213817536830902100e-02 -1.483149528503417969e-01 -1.694236695766448975e-01 1.771778315305709839e-01 1.935367286205291748e-01 4.422007594257593155e-03 7.180786132812500000e-02 -3.000146476551890373e-03 -1.188099458813667297e-01 -7.672078907489776611e-02 -2.160010337829589844e-01 -3.274523019790649414e-01 -2.433587163686752319e-01 7.415300607681274414e-02 -2.818655371665954590e-01 -8.295652270317077637e-02
-1.215115040540695190e-01 3.425816893577575684e-01 1.179529428482055664e-01 -6.034536287188529968e-02 9.710031747817993164e-02 -1.685598343610763550e-01 1.875059753656387329e-01 -3.875502943992614746e-01 -3.571942448616027832e-01 -1.187892854213714600e-01 -2.213320508599281311e-02 2.299930155277252197e-02 7.646100968122482300e-02 8.135084062814712524e-02 2.692533843219280243e-02 1.046536415815353394e-01 2.343862503767013550e-01 -5.076675117015838623e-02 -7.296574115753173828e-02 1.554764658212661743e-01 7.095237821340560913e-02 -8.675762452185153961e-03 -1.998200081288814545e-02 1.965092420578002930e-01 7.803120464086532593e-02 1.085003316402435303e-01 2.051385641098022461e-01 -8.452262729406356812e-02 -1.360054016113281250e-01 8.361683785915374756e-02 -3.046927452087402344e-01 -3.790972530841827393e-01
5.786104872822761536e-02 1.374146342277526855e-01 3.382344841957092285e-01 -7.457911223173141479e-02 -3.947567567229270935e-02 -2.062419503927230835e-01 -4.847216885536909103e-03 -1.088857930153608322e-02 -3.048062622547149658e-01 -1.052406579256057739e-01 1.862174016423523426e-03 -2.898306213319301605e-02 -9.345926344394683838e-02 -2.150145918130874634e-01 3.011188507080078125e-01 -1.527378559112548828e-01 -1.151104271411895752e-01 -3.109990954399108887e-01 7.455410063266754150e-02 9.449950605630874634e-02 1.139187589287757874e-01 7.839996367692947388e-02 -3.598139584064483643e-01 -2.304022200405597687e-03 -8.979390561580657959e-02 3.218649700284004211e-02 2.027072608470916748e-01 -3.183872997760772705e-01 -1.643563210964202881e-01 -8.911789208650588989e-02 -2.819230258464813232e-01 2.693400904536247253e-02
-1.163422465324401855e-01 3.313531577587127686e-01 -3.669874742627143860e-02 1.323520690202713013e-01 -1.013748347759246826e-01 -2.078937292098999023e-01 2.052534222602844238e-01 -3.226765990257263184e-01 -7.834988087415695190e-02 -2.704782187938690186e-01 -2.211075276136398315e-01 4.193823412060737610e-02 2.906478755176067352e-02 5.281800031661987305e-02 2.597369849681854248e-01 1.721494048833847046e-01 1.881596744060516357e-01 -1.762488484382629395e-01 -5.889005586504936218e-02 1.880374401807785034e-01 -1.824905723333358765e-01 5.663748458027839661e-02 4.184259474277496338e-02 1.963783353567123413e-01 1.404562871903181076e-02 2.172648441046476364e-03 3.355876803398132324e-01 -2.472023069858551025e-01 2.753041312098503113e-02 5.357166752219200134e-02 -2.595561146736145020e-01 -1.830777525901794434e-02
-2.367786914110183716e-01 2.667789757251739502e-01 2.638754844665527344e-01 -5.929192528128623962e-02 -1.642403304576873779e-01 -2.004680484533309937e-01 2.247608751058578491e-01 -1.931617856025695801e-01 -4.525562748312950134e-02 -1.697133481502532959e-01 -6.727179139852523804e-02 -1.549808979034423828e-01 1.555614918470382690e-01 1.146101951599121094e-01 3.395760059356689453e-01 2.331926375627517700e-01 -4.777981713414192200e-02 -2.510131597518920898e-01 1.761144548654556274e-01 2.246702611446380615e-01 1.500045955181121826e-01 1.252573430538177490e-01 1.403385400772094727e-01 2.679037279449403286e-04 1.987090706825256348e-01 -1.137438323348760605e-02 -2.617237269878387451e-01 -1.009771879762411118e-02 -8.576850593090057373e-02 6.631207466125488281e-02 -1.735529154539108276e-01 1.531264334917068481e-01
-6.246434524655342102e-02 1.604688912630081177e-01 4.020258486270904541e-01 -5.630433093756437302e-03 7.931870967149734497e-02 -2.053213678300380707e-02 -2.196644619107246399e-02 1.278016865253448486e-01 7.548560202121734619e-02 -8.071099966764450073e-02 -6.562905013561248779e-02 -2.694146633148193359e-01 -1.335292756557464600e-01 5.579314008355140686e-02 4.121136069297790527e-01 2.338749617338180542e-01 -8.094750344753265381e-02 -2.262648642063140869e-01 2.255544811487197876e-02 2.332197576761245728e-01 -5.623484030365943909e-02 -2.389392443001270294e-02 -3.237824440002441406e-01 4.471554979681968689e-02 -2.809666693210601807e-01 -1.369524300098419189e-01 -7.780279219150543213e-02 -2.610534243285655975e-02 -3.299155831336975098e-02 -1.363621652126312256e-01 -3.209640383720397949e-01 1.518768165260553360e-02
-1.836294531822204590e-01 2.243021875619888306e-01 2.375274747610092163e-01 5.081849172711372375e-02 2.246836423873901367e-01 6.633917987346649170e-02 2.228804975748062134e-01 8.696091361343860626e-03 8.872891962528228760e-02 1.454860866069793701e-01 -1.468957066535949707e-01 -2.757927775382995605e-01 -7.905424386262893677e-02 -1.427432447671890259e-01 3.488042056560516357e-01 1.911332011222839355e-01 1.252636909484863281e-01 -8.499155193567276001e-02 1.936710029840469360e-01 2.366899251937866211e-01 -7.058988511562347412e-02 2.282175719738006592e-01 1.829513758420944214e-01 2.482946366071701050e-01 -3.365109264850616455e-01 1.387854516506195068e-01 3.947207704186439514e-02 -8.699918538331985474e-02 -8.364946395158767700e-02 1.339710596948862076e-02 -1.497467458248138428e-01 3.114413470029830933e-02
-1.542020440101623535e-01 8.389038592576980591e-02 2.629587352275848389e-01 -3.912802413105964661e-02 4.598321393132209778e-02 -1.228221431374549866e-01 9.049221873283386230e-02 -4.935075938701629639e-01 2.702901363372802734e-01 1.566594541072845459e-01 1.454020589590072632e-01 1.691170334815979004e-01 -9.753450006246566772e-02 -1.589132659137248993e-02 1.988264471292495728e-01 2.519781887531280518e-01 -1.430776566267013550e-01 -1.064788773655891418e-01 2.373533882200717926e-02 2.091269642114639282e-01 -2.503306567668914795e-01 3.018194250762462616e-02 -9.479033201932907104e-02 6.072368100285530090e-02 -2.967246063053607941e-02 -1.159764975309371948e-01 -1.434796452522277832e-01 -9.507805854082107544e-02 -1.218961551785469055e-01 2.375230193138122559e-01 -3.143481910228729248e-01 -5.506927520036697388e-02
2.845125645399093628e-02 2.387264072895050049e-01 1.322568953037261963e-01 1.968290507793426514e-01 4.679756611585617065e-02 -1.414316520094871521e-02 1.274680942296981812e-01 -2.172606438398361206e-01 -1.676979959011077881e-01 -1.004200428724288940e-01 1.289844512939453125e-01 1.285881996154785156e-01 -7.379465550184249878e-02 -1.383883357048034668e-01 1.801450252532958984e-01 1.007024347782135010e-01 -4.831238090991973877e-02 -4.511739313602447510e-01 9.009558707475662231e-02 1.260254383087158203e-01 1.484659910202026367e-01 9.021274745464324951e-02 1.783590316772460938e-01 6.312416493892669678e-02 -3.381920456886291504e-01 -2.290285676717758179e-01 1.293130666017532349e-01 -2.397123128175735474e-01 3.833917528390884399e-02 -6.508217751979827881e-02 -3.688794970512390137e-01 5.384435877203941345e-02
-8.506895601749420166e-02 2.794378697872161865e-01 3.023226857185363770e-01 6.801062822341918945e-02 9.581058472394943237e-02 -1.477335542440414429e-01 4.750252515077590942e-02 -1.738310307264328003e-01 -1.379929631948471069e-01 -7.505532354116439819e-02 -1.725800782442092896e-01 1.649900078773498535e-01 -4.491924867033958435e-02 6.559205055236816406e-02 2.797254025936126709e-01 5.546706318855285645e-01 -1.090067103505134583e-01 -9.799350798130035400e-02 4.926199838519096375e-02 1.647901237010955811e-01 2.030611932277679443e-01 -1.213338524103164673e-01 -1.770708113908767700e-01 9.283333271741867065e-02 3.712960751727223396e-03 -4.410373419523239136e-02 -2.677865326404571533e-01 5.295601859688758850e-02 -6.540779024362564087e-03 -8.322076499462127686e-02 -2.118277102708816528e-01 7.720109820365905762e-02
-2.749021947383880615e-01 3.242975175380706787e-01 3.102999925613403320e-02 -6.475111097097396851e-02 8.806651085615158081e-02 -1.173442900180816650e-01 1.944130361080169678e-01 -4.029898345470428467e-01 -3.325540423393249512e-01 -1.132832691073417664e-01 -8.594211935997009277e-02 -9.013779461383819580e-02 -1.030537765473127365e-02 7.235825061798095703e-02 9.231039136648178101e-02 1.234600543975830078e-01 1.893135458230972290e-01 -1.183357387781143188e-01 -4.002931714057922363e-02 6.387480348348617554e-02 -1.481399498879909515e-02 -3.183981403708457947e-02 3.370818123221397400e-02 2.105722129344940186e-01 4.836025461554527283e-02 1.204505935311317444e-01 2.543629705905914307e-01 -1.357696652412414551e-01 -9.357509762048721313e-02 1.661320030689239502e-01 -3.433043956756591797e-01 -2.605941891670227051e-01
9.037694334983825684e-02 3.069526255130767822e-01 2.384411171078681946e-02 -1.382313221693038940e-01 -5.881562829017639160e-02 -1.359741985797882080e-01 1.573593355715274811e-02 -2.910297513008117676e-01 -1.016502454876899719e-01 -6.782394647598266602e-02 -3.062395751476287842e-01 -4.238121584057807922e-02 1.051306501030921936e-01 -1.893452405929565430e-01 3.417034447193145752e-01 4.458832368254661560e-02 -1.715932637453079224e-01 -3.140105400234460831e-03 -2.954580783843994141e-01 5.297350510954856873e-02 -6.734262406826019287e-02 1.940608620643615723e-01 -1.839352846145629883e-01 8.849719166755676270e-02 -1.103376969695091248e-01 -1.371619254350662231e-01 7.345134019851684570e-02 -4.456256926059722900e-01 3.975966200232505798e-02 1.443895101547241211e-01 1.474191546440124512e-01 1.110645309090614319e-01
6.572830677032470703e-02 -1.479744017124176025e-01 -1.601994410157203674e-02 -8.508489280939102173e-02 1.332361157983541489e-02 -2.672660350799560547e-01 3.040635026991367340e-02 -2.673840224742889404e-01 -9.031829237937927246e-02 6.988018751144409180e-02 -1.909962594509124756e-01 -2.640498578548431396e-01 -7.319094147533178329e-03 -1.142455637454986572e-02 2.757591307163238525e-01 6.271646916866302490e-02 -2.148063927888870239e-01 -3.543164730072021484e-01 -1.152296364307403564e-01 9.850733727216720581e-02 1.450253725051879883e-01 -8.256437629461288452e-02 -1.842146366834640503e-01 2.532639801502227783e-01 -1.351013332605361938e-01 2.340347319841384888e-01 3.077105283737182617e-01 -2.040141224861145020e-01 -8.785729110240936279e-02 3.110902942717075348e-02 -1.130356267094612122e-01 -2.673398256301879883e-01
-5.791607312858104706e-03 1.912507563829421997e-01 4.199026152491569519e-03 5.155459046363830566e-02 3.377468883991241455e-02 -1.455079019069671631e-01 1.148443575948476791e-02 -3.369052708148956299e-01 -3.233561217784881592e-01 -3.649618104100227356e-02 -2.221026271581649780e-01 1.076991483569145203e-02 -7.835786044597625732e-02 -2.336847223341464996e-02 2.864776849746704102e-01 -2.022822052240371704e-01 -4.033638238906860352e-01 -2.048197686672210693e-01 -7.774406671524047852e-02 1.861315220594406128e-01 1.848721653223037720e-01 -2.276999503374099731e-01 2.351592928171157837e-01 1.317064613103866577e-01 -2.065207511186599731e-01 -2.556276321411132812e-02 2.666339576244354248e-01 -5.589718371629714966e-02 -5.371719971299171448e-02 -3.200746700167655945e-02 -4.407698288559913635e-02 -1.111944541335105896e-01
1.212548166513442993e-01 7.287947833538055420e-02 1.932846456766128540e-01 1.190626248717308044e-01 7.230726629495620728e-02 -1.223316788673400879e-01 1.152440086007118225e-01 -1.170813441276550293e-01 -1.379748582839965820e-01 -2.136830091476440430e-01 -2.415499091148376465e-01 -1.436412781476974487e-01 3.156014159321784973e-02 1.322029680013656616e-01 5.953697860240936279e-02 -4.883890971541404724e-02 -1.913839131593704224e-01 -8.255831897258758545e-02 1.692987680435180664e-01 3.143456280231475830e-01 3.226015567779541016e-01 2.380966246128082275e-01 2.581811137497425079e-02 8.004381507635116577e-02 -1.570203900337219238e-01 3.510027229785919189e-01 -7.790518924593925476e-03 -1.362863034009933472e-01 -3.131840527057647705e-01 -9.855990111827850342e-02 -3.035473525524139404e-01 -8.945128321647644043e-02
-7.373427599668502808e-02 1.578889489173889160e-01 1.510069370269775391e-01 2.421492338180541992e-01 5.924794450402259827e-02 -3.149037361145019531e-01 -4.611719399690628052e-02 -2.581217885017395020e-01 8.218701183795928955e-02 5.693542212247848511e-02 5.191550403833389282e-02 -2.740114331245422363e-01 3.058653175830841064e-01 -1.741604655981063843e-01 8.755029737949371338e-02 -8.381860330700874329e-03 -1.962062567472457886e-01 -1.714399904012680054e-01 -7.229687273502349854e-02 1.714138090610504150e-01 5.770160630345344543e-02 2.345901727676391602e-01 2.175159007310867310e-02 -1.252216398715972900e-01 1.673332452774047852e-01 4.786930605769157410e-02 3.682776121422648430e-03 -3.376792371273040771e-01 -2.612393796443939209e-01 -1.481663286685943604e-01 1.385709792375564575e-01 -2.581169605255126953e-01
-2.622239524498581886e-03 -1.920123398303985596e-02 2.782205045223236084e-01 -1.471366733312606812e-01 -2.157643884420394897e-01 -1.374763548374176025e-01 2.723889946937561035e-01 -3.425259888172149658e-01 -1.748970299959182739e-01 1.376995593309402466e-01 -2.718838863074779510e-02 5.414263904094696045e-02 -1.536628305912017822e-01 -8.379390090703964233e-02 3.066994845867156982e-01 -1.894269138574600220e-01 -2.623490095138549805e-01 -5.188649147748947144e-02 -1.879657991230487823e-02 3.655375540256500244e-01 -5.036562308669090271e-02 -2.679453045129776001e-02 -1.426953971385955811e-01 2.589506804943084717e-01 -4.211618006229400635e-02 6.962995231151580811e-02 -6.836730241775512695e-02 -1.610510945320129395e-01 -1.282603200525045395e-02 1.417748928070068359e-01 1.434277594089508057e-01 -2.357141971588134766e-01
-1.409433931112289429e-01 9.103390574455261230e-02 3.618076741695404053e-01 -7.348995655775070190e-02 -2.029838562011718750e-01 1.512780487537384033e-01 7.030331343412399292e-02 -1.266862899065017700e-01 1.049739941954612732e-01 -1.104230340570211411e-02 -2.233810350298881531e-02 -2.842667698860168457e-01 1.123765390366315842e-02 -2.148342877626419067e-01 1.931940317153930664e-01 1.141201183199882507e-01 -1.200527995824813843e-01 -1.981586515903472900e-01 2.310804575681686401e-01 1.998012065887451172e-01 3.185757398605346680e-01 8.637054264545440674e-02 -1.474682241678237915e-02 1.009929850697517395e-01 3.254757076501846313e-02 7.438804209232330322e-02 -2.034672349691390991e-01 1.872460842132568359e-01 -7.850719243288040161e-02 1.168800517916679382e-01 -3.087119162082672119e-01 -3.111934363842010498e-01
-2.260040789842605591e-01 2.101370692253112793e-01 3.821388483047485352e-01 -3.598709776997566223e-02 -1.340646296739578247e-01 -9.066035598516464233e-02 2.348973453044891357e-01 -1.588439643383026123e-01 4.347511567175388336e-03 1.379599422216415405e-01 1.932556368410587311e-02 -2.084921300411224365e-01 3.430290147662162781e-02 5.655817687511444092e-02 1.758268326520919800e-01 -1.307885646820068359e-01 5.859536305069923401e-02 -1.789862215518951416e-01 1.875713169574737549e-01 4.708289504051208496e-01 3.094890415668487549e-01 1.359351277351379395e-01 1.054485961794853210e-01 -4.804330412298440933e-03 -3.523850813508033752e-02 -3.909352049231529236e-02 1.355631202459335327e-01 -2.210746891796588898e-02 -2.990824170410633087e-02 9.261372685432434082e-02 -1.664572209119796753e-01 2.428901344537734985e-01
-7.839837670326232910e-02 1.499728560447692871e-01 1.853523701429367065e-01 -2.754591405391693115e-01 -4.648154973983764648e-02 -3.381436169147491455e-01 2.683175727725028992e-02 -3.034413754940032959e-01 4.268850013613700867e-02 7.123078405857086182e-02 -8.699027448892593384e-02 -1.473825573921203613e-01 1.820698529481887817e-01 -2.907326817512512207e-01 1.327178478240966797e-01 1.496540848165750504e-02 -2.103172391653060913e-01 -2.572790086269378662e-01 7.874745875597000122e-02 2.306925356388092041e-01 1.028158701956272125e-02 -2.127407044172286987e-01 -1.029348000884056091e-01 7.120519131422042847e-02 -2.776395678520202637e-01 -4.605602100491523743e-02 3.373394906520843506e-02 -2.269148975610733032e-01 -4.795135185122489929e-02 2.058226317167282104e-01 1.559637784957885742e-01 -2.200819700956344604e-01
-7.865984737873077393e-02 3.034873679280281067e-02 1.906859427690505981e-01 7.710103690624237061e-02 9.533049911260604858e-02 -1.466080099344253540e-01 -2.536863386631011963e-01 -3.923628032207489014e-01 -2.981685698032379150e-01 -3.136004135012626648e-02 -4.273450002074241638e-02 -4.336474835872650146e-01 -2.198164723813533783e-02 -2.691546976566314697e-01 2.394015491008758545e-01 -1.972070336341857910e-02 -2.334084957838058472e-01 -3.576625287532806396e-01 1.272333264350891113e-01 1.564058661460876465e-01 -1.111136153340339661e-01 -3.429884091019630432e-02 -4.215943068265914917e-02 4.854627419263124466e-03 -1.250192523002624512e-01 -1.801494136452674866e-02 7.595190405845642090e-02 -9.259240329265594482e-02 4.826477169990539551e-02 -6.097376346588134766e-03 -1.687070168554782867e-02 -1.413526087999343872e-01
-3.936692699790000916e-02 7.110247015953063965e-02 1.198996827006340027e-01 9.239980578422546387e-02 3.786024078726768494e-02 -3.515717685222625732e-01 1.821347773075103760e-01 1.108568087220191956e-01 -3.420434519648551941e-02 -9.629169851541519165e-02 -2.594285607337951660e-01 -8.155216276645660400e-02 4.152543097734451294e-02 8.358466625213623047e-02 3.728049695491790771e-01 1.050136983394622803e-01 -4.815475270152091980e-02 -1.235346123576164246e-02 -2.015813440084457397e-01 2.129664644598960876e-04 2.733065187931060791e-01 -1.045089215040206909e-01 8.181566745042800903e-02 4.720563292503356934e-01 -1.241914257407188416e-01 1.044218540191650391e-01 2.341131865978240967e-01 -2.341033518314361572e-01 -7.005883753299713135e-02 9.381675720214843750e-02 -1.359112262725830078e-01 -1.746020168066024780e-01
4.872765392065048218e-02 1.880840212106704712e-01 3.086258098483085632e-02 -1.468839049339294434e-01 -4.031556472182273865e-02 -1.822162866592407227e-01 2.373051941394805908e-01 -1.730052232742309570e-01 3.895686194300651550e-02 -2.470614910125732422e-01 1.383030414581298828e-01 -1.891441494226455688e-01 -7.859809696674346924e-02 -2.736887894570827484e-03 3.501276969909667969e-01 -8.296376466751098633e-02 -1.929007172584533691e-01 -1.562342494726181030e-01 -3.943132460117340088e-01 -8.870120346546173096e-02 1.463849991559982300e-01 -1.130319833755493164e-01 9.197992831468582153e-02 3.924906253814697266e-02 8.035194873809814453e-02 -5.209463089704513550e-02 1.272685527801513672e-01 -2.866702377796173096e-01 -2.601390480995178223e-01 1.280516833066940308e-01 -2.090375423431396484e-01 -2.470674961805343628e-01
-1.264606416225433350e-01 1.233527064323425293e-01 3.121328055858612061e-01 -2.862747572362422943e-02 -1.290980726480484009e-01 -2.649088501930236816e-01 1.067010387778282166e-01 -1.135789006948471069e-01 -1.177915111184120178e-01 -6.657397747039794922e-02 -2.269684672355651855e-01 -2.272986620664596558e-01 1.121135130524635315e-01 -1.404273658990859985e-01 1.105644702911376953e-01 -1.787676513195037842e-01 1.222149841487407684e-02 -2.640186846256256104e-01 -2.317194342613220215e-01 2.585669457912445068e-01 -1.407784223556518555e-01 -4.109316691756248474e-02 -3.504407107830047607e-01 2.113588005304336548e-01 2.669676244258880615e-01 -6.096359342336654663e-02 -3.736119344830513000e-02 6.530127674341201782e-02 2.063033878803253174e-01 9.743170440196990967e-02 -1.846281737089157104e-01 -1.235905215144157410e-01
-1.949697881937026978e-01 3.420746624469757080e-01 -8.141638711094856262e-03 -2.998458407819271088e-02 -4.319053143262863159e-02 -2.862205505371093750e-01 1.808464229106903076e-01 -3.402719795703887939e-01 -2.279213368892669678e-01 -1.430969238281250000e-01 -1.607996970415115356e-01 -5.670634657144546509e-02 3.351870924234390259e-02 4.647270962595939636e-02 5.229716375470161438e-02 7.649555802345275879e-02 2.019055038690567017e-01 -2.932249568402767181e-02 -4.013643413782119751e-02 1.548348069190979004e-01 -4.730144515633583069e-02 -4.063088819384574890e-02 7.664662599563598633e-02 1.926309764385223389e-01 1.575532257556915283e-01 8.056002855300903320e-02 3.380933701992034912e-01 -2.616649568080902100e-01 -1.547024697065353394e-01 4.249446094036102295e-02 -3.482006788253784180e-01 -1.523501425981521606e-01
-7.320017367601394653e-02 2.809120416641235352e-01 3.028017580509185791e-01 -1.683977991342544556e-01 1.288467552512884140e-02 6.762598454952239990e-02 -1.629340797662734985e-01 -1.023367419838905334e-01 1.371112018823623657e-01 7.492654025554656982e-02 -3.546895086765289307e-01 -1.098960712552070618e-01 -1.361380666494369507e-01 -1.487340629100799561e-01 2.335746586322784424e-01 1.887229979038238525e-01 1.625992208719253540e-01 -1.605805307626724243e-01 -3.072922527790069580e-01 2.612375617027282715e-01 1.231548190116882324e-01 -7.241751253604888916e-02 -9.744596481323242188e-02 -1.155324652791023254e-01 1.997520178556442261e-01 -4.055525362491607666e-02 7.812689989805221558e-03 -5.961411073803901672e-02 -1.436659991741180420e-01 1.622728109359741211e-01 -3.257520794868469238e-01 -6.632775813341140747e-02
5.537678301334381104e-02 2.677997052669525146e-01 2.978589832782745361e-01 -2.593765221536159515e-02 -2.486993521451950073e-01 -1.156925186514854431e-01 -1.831709146499633789e-01 -1.888748444616794586e-02 -5.564568191766738892e-02 1.309459209442138672e-01 -3.561749458312988281e-01 4.511272534728050232e-02 -5.068559572100639343e-02 6.345482915639877319e-02 2.930103838443756104e-01 2.261125594377517700e-01 -3.561746478080749512e-01 -8.807760477066040039e-02 -1.456668376922607422e-01 8.950034528970718384e-02 8.936616778373718262e-02 -5.281687527894973755e-02 1.490885764360427856e-01 3.034316562116146088e-02 -1.419851928949356079e-02 -6.048791855573654175e-02 4.032098874449729919e-02 1.517259627580642700e-01 -2.508093416690826416e-01 4.882491007447242737e-02 -3.716122508049011230e-01 -6.557426601648330688e-02
-8.577080070972442627e-02 1.879365444183349609e-01 2.591816186904907227e-01 -9.909016638994216919e-02 -1.489064991474151611e-01 -7.445720583200454712e-02 -1.849861443042755127e-01 -2.627300024032592773e-01 -8.874567598104476929e-02 4.440838098526000977e-02 -3.826808184385299683e-02 -1.723146438598632812e-01 1.508021913468837738e-02 -6.609435379505157471e-02 2.648999392986297607e-01 5.578237771987915039e-02 -1.111488342285156250e-01 -2.424076795578002930e-01 -6.822077929973602295e-02 -5.230223760008811951e-02 6.004514172673225403e-02 3.433077409863471985e-02 8.369279652833938599e-02 2.405549027025699615e-02 -3.365457952022552490e-01 -9.881469607353210449e-02 -6.878774613142013550e-02 -2.850825786590576172e-01 -4.142739474773406982e-01 -2.245223671197891235e-01 3.166139870882034302e-02 -3.279359638690948486e-01
-1.750342398881912231e-01 3.035981059074401855e-01 -9.507216513156890869e-03 -8.456050604581832886e-02 5.267488956451416016e-02 -1.564718186855316162e-01 4.156468510627746582e-01 -1.468057483434677124e-01 -2.410715669393539429e-01 -1.283903717994689941e-01 -2.652296125888824463e-01 1.682183891534805298e-02 1.446589380502700806e-01 -2.744888886809349060e-02 3.868241608142852783e-02 1.741735935211181641e-01 -4.413047432899475098e-02 -2.815538346767425537e-01 -1.628480255603790283e-01 6.806495785713195801e-02 -1.920638978481292725e-01 -1.928700879216194153e-02 1.514586526900529861e-02 8.571535348892211914e-02 1.070412173867225647e-01 1.316312998533248901e-01 3.330295979976654053e-01 -1.181509867310523987e-01 6.476645171642303467e-02 -1.181414723396301270e-01 -3.038545846939086914e-01 -1.682090312242507935e-01
-9.253457933664321899e-02 4.783698022365570068e-01 3.433385118842124939e-02 -2.675126306712627411e-02 1.019648537039756775e-01 -5.589159205555915833e-03 2.393805682659149170e-01 3.885616548359394073e-03 1.890087574720382690e-01 -2.198427021503448486e-01 -9.060128778219223022e-02 9.621082805097103119e-03 1.009129360318183899e-01 -1.342055797576904297e-01 4.648546278476715088e-01 1.167671009898185730e-02 -1.477650105953216553e-01 -6.978551298379898071e-02 5.354966595768928528e-02 1.796990483999252319e-01 2.640081346035003662e-01 1.861117482185363770e-01 7.651366293430328369e-02 -9.090920537710189819e-02 1.047395765781402588e-01 -9.082763642072677612e-02 -7.174710184335708618e-02 1.746816188097000122e-01 -1.494954228401184082e-01 6.907564401626586914e-02 -2.953994870185852051e-01 -8.123492449522018433e-02
-1.270865797996520996e-01 -1.141756959259510040e-02 3.530126214027404785e-01 1.192832272499799728e-02 -1.628130674362182617e-01 -1.824774742126464844e-01 2.277641594409942627e-01 -1.609365046024322510e-01 1.424566954374313354e-01 -5.350862443447113037e-02 -3.106264770030975342e-01 -1.682214736938476562e-01 3.454370424151420593e-02 1.464591622352600098e-01 2.752572894096374512e-01 2.581175565719604492e-01 -1.773001551628112793e-01 -5.012407898902893066e-02 1.051902100443840027e-01 5.107957497239112854e-02 -1.988025009632110596e-01 1.890855431556701660e-01 1.685920953750610352e-01 -5.729406140744686127e-03 5.336715281009674072e-02 -1.916852146387100220e-01 -4.620557650923728943e-02 -1.145866960287094116e-01 -3.764345943927764893e-01 3.886115550994873047e-02 -1.866592168807983398e-01 1.553419083356857300e-01
-7.035868242383003235e-03 2.655154466629028320e-01 1.228403970599174500e-01 1.544557213783264160e-01 -2.763321697711944580e-01 1.832718402147293091e-02 -2.544408850371837616e-02 -8.931453526020050049e-02 1.951117515563964844e-01 1.153042241930961609e-01 -4.602078497409820557e-01 -3.126126527786254883e-01 2.237854525446891785e-02 1.691932678222656250e-01 2.193532884120941162e-01 7.055242545902729034e-03 5.860002711415290833e-02 -6.394156254827976227e-03 7.075680792331695557e-02 3.209901154041290283e-01 8.813605457544326782e-02 1.648646146059036255e-01 -1.993867009878158569e-01 -1.294274926185607910e-01 -1.320276409387588501e-01 -5.694576725363731384e-02 2.142960876226425171e-01 -2.328997254371643066e-01 -1.074854135513305664e-01 1.451308131217956543e-01 -9.781121462583541870e-02 3.191052377223968506e-02
4.435084015130996704e-02 3.775421082973480225e-01 2.471504807472229004e-01 -7.744358479976654053e-02 -2.500759065151214600e-01 8.265012502670288086e-02 -2.021076232194900513e-01 2.099661342799663544e-02 7.236926257610321045e-02 1.209266632795333862e-01 -1.829187124967575073e-01 -2.255079336464405060e-02 -8.167393505573272705e-02 -7.405169308185577393e-02 4.025734961032867432e-01 2.272718846797943115e-01 -1.804459244012832642e-01 -1.946893483400344849e-01 -9.950764477252960205e-02 2.220555543899536133e-01 -9.020294249057769775e-02 -1.620486974716186523e-01 9.952555410563945770e-03 -7.500676810741424561e-02 4.183997958898544312e-02 -2.198852747678756714e-01 7.557072490453720093e-02 3.457772079855203629e-03 -6.518483161926269531e-02 -4.023604840040206909e-02 -3.931770920753479004e-01 -1.094548851251602173e-01
-2.047996968030929565e-01 6.157470494508743286e-02 1.125839650630950928e-01 -6.088620424270629883e-02 1.376696825027465820e-01 -9.611375629901885986e-02 6.961016356945037842e-02 -1.931440383195877075e-01 5.929258093237876892e-02 -1.043496951460838318e-01 4.814153164625167847e-02 -6.819142401218414307e-02 -1.677634418010711670e-01 -2.470963597297668457e-01 2.325343489646911621e-01 9.832278639078140259e-02 4.318695515394210815e-02 -1.833208352327346802e-01 1.300465315580368042e-01 4.317224621772766113e-01 -6.162787228822708130e-02 3.591362833976745605e-01 3.230156842619180679e-03 2.415465191006660461e-02 -6.215315684676170349e-02 -5.082656815648078918e-02 -3.466337621212005615e-01 2.728337049484252930e-02 -2.263404875993728638e-01 1.891020238399505615e-01 -3.185378313064575195e-01 -7.272618263959884644e-02
-1.272139102220535278e-01 3.335945010185241699e-01 1.160321980714797974e-01 -3.463446348905563354e-02 1.576570868492126465e-01 -2.564232945442199707e-01 1.319999396800994873e-01 4.659276828169822693e-02 2.789451181888580322e-01 -1.431692838668823242e-01 1.541903987526893616e-02 -6.678245216608047485e-02 9.494264423847198486e-02 -1.960107982158660889e-01 3.904757797718048096e-01 5.045717116445302963e-03 -1.060914248228073120e-01 -1.133246496319770813e-01 -1.308993697166442871e-01 4.458672106266021729e-01 1.975790560245513916e-01 -6.482646614313125610e-02 -8.946070075035095215e-02 -3.521341830492019653e-02 1.106246025301516056e-03 -2.206623107194900513e-01 1.377366930246353149e-01 1.631764322519302368e-01 1.574721485376358032e-01 1.035747379064559937e-01 -1.399127542972564697e-01 -5.313301831483840942e-02
-7.324733771383762360e-03 -1.026382576674222946e-02 -6.806552410125732422e-02 3.807273209095001221e-01 8.079673349857330322e-02 1.053635496646165848e-02 3.463023900985717773e-01 1.616039685904979706e-02 -7.382442057132720947e-02 3.787915408611297607e-02 -2.275285720825195312e-01 -1.016439720988273621e-01 3.150760233402252197e-01 -1.503861099481582642e-01 1.441540420055389404e-01 -3.862373158335685730e-02 3.006808459758758545e-02 -1.513451933860778809e-01 1.442009210586547852e-01 1.219167262315750122e-01 -1.386224757879972458e-02 1.577636897563934326e-01 1.130942553281784058e-01 1.191244274377822876e-01 8.180041611194610596e-02 -2.356325387954711914e-01 6.567348539829254150e-02 -2.129967808723449707e-01 -4.537141695618629456e-02 -1.286381632089614868e-01 -4.298242628574371338e-01 -2.889690101146697998e-01
1.861375384032726288e-02 4.164183437824249268e-01 7.673655450344085693e-02 1.782110631465911865e-01 -2.098608165979385376e-01 -1.082803159952163696e-01 -1.562367007136344910e-02 -1.801064014434814453e-01 5.022236704826354980e-02 1.691955626010894775e-01 -3.654525279998779297e-01 -2.793320417404174805e-01 1.479490399360656738e-01 2.481583356857299805e-01 2.544402480125427246e-01 1.150566861033439636e-01 -9.989287704229354858e-02 -6.214925553649663925e-03 1.951458901166915894e-01 2.566369473934173584e-01 1.382485330104827881e-01 -9.741389751434326172e-02 7.390886545181274414e-02 1.534738577902317047e-02 4.094767384231090546e-03 1.991066187620162964e-01 5.108503624796867371e-03 -1.845705360174179077e-01 -1.733199954032897949e-01 -4.549580439925193787e-02 -2.022230029106140137e-01 3.088795393705368042e-02
-6.339579820632934570e-02 5.520542338490486145e-02 3.480062782764434814e-01 1.052491962909698486e-01 -1.541463881731033325e-01 -1.823917627334594727e-01 -2.523707970976829529e-02 -1.815597265958786011e-01 -2.019686996936798096e-01 1.347660720348358154e-01 -1.220165863633155823e-01 -2.247990518808364868e-01 2.711754441261291504e-01 1.076558306813240051e-01 2.674361169338226318e-01 -3.068321943283081055e-01 6.724999845027923584e-02 -9.415960311889648438e-02 1.466282010078430176e-01 3.559524118900299072e-01 1.584532260894775391e-01 -9.010916203260421753e-02 8.801728487014770508e-02 1.491058021783828735e-01 1.223897263407707214e-01 -1.632740795612335205e-01 8.620948344469070435e-02 5.554891750216484070e-02 -1.805544048547744751e-01 1.351809501647949219e-01 -2.120426893234252930e-01 1.488638073205947876e-01
-1.721850484609603882e-01 5.785604938864707947e-02 1.638677269220352173e-01 -4.602660611271858215e-02 3.537987470626831055e-01 -2.141293734312057495e-01 1.760522127151489258e-01 -1.286755353212356567e-01 -2.289391010999679565e-01 -7.765592541545629501e-03 -3.081460595130920410e-01 -1.386232078075408936e-01 4.067638888955116272e-02 1.300837248563766479e-01 2.547330856323242188e-01 1.285541653633117676e-01 -3.163030371069908142e-02 -5.495248734951019287e-02 1.488380879163742065e-01 -1.075889617204666138e-01 5.966830998659133911e-02 3.630414605140686035e-02 8.921525627374649048e-02 3.277204930782318115e-01 8.332370966672897339e-02 -1.147957295179367065e-01 2.960458099842071533e-01 -1.275645941495895386e-01 -6.482774019241333008e-02 8.580651879310607910e-02 -3.032371699810028076e-01 -2.593844532966613770e-01
4.893782362341880798e-02 4.126172959804534912e-01 3.843790888786315918e-01 -3.961505740880966187e-02 -3.718055412173271179e-02 -9.669604152441024780e-02 -8.425169438123703003e-02 -1.760363392531871796e-02 -3.359553813934326172e-01 1.806600019335746765e-02 -2.165641188621520996e-01 -4.517259448766708374e-02 -2.518160641193389893e-01 -1.243882402777671814e-01 2.579940855503082275e-01 1.582654416561126709e-01 -1.433446407318115234e-01 -9.222641587257385254e-02 1.791841834783554077e-01 9.860982745885848999e-02 8.184234052896499634e-02 1.405420154333114624e-01 -1.848714202642440796e-01 6.625315546989440918e-02 -1.414404362440109253e-01 2.300029434263706207e-02 -8.293643593788146973e-02 3.852185606956481934e-02 1.042074933648109436e-01 -2.220186293125152588e-01 -3.179556131362915039e-01 -3.498168289661407471e-02
-1.223680824041366577e-01 2.230132073163986206e-01 1.474391296505928040e-02 -2.158963233232498169e-01 1.116628199815750122e-01 -2.545728981494903564e-01 2.197125554084777832e-01 -2.037129551172256470e-01 -1.912458837032318115e-01 -1.947098225355148315e-01 -1.245097368955612183e-01 -2.017221003770828247e-01 1.550714522600173950e-01 7.968104630708694458e-02 2.264133989810943604e-01 1.713895052671432495e-01 1.882293522357940674e-01 -3.071274161338806152e-01 1.291016191244125366e-01 7.256530970335006714e-02 7.009731978178024292e-02 -1.465649902820587158e-02 2.236714772880077362e-02 2.272384017705917358e-01 1.119009181857109070e-01 6.832997500896453857e-02 3.364562094211578369e-01 -1.046192720532417297e-01 -6.143910065293312073e-02 -7.580907549709081650e-03 -2.758386135101318359e-01 -2.224513441324234009e-01
1.658444292843341827e-02 1.012385562062263489e-01 1.863978803157806396e-01 6.761793792247772217e-02 -2.649259567260742188e-02 -1.168326735496520996e-01 2.918035984039306641e-01 -4.527263343334197998e-02 4.501661658287048340e-02 2.095705457031726837e-02 -3.394491076469421387e-01 -1.054593175649642944e-01 -2.174571715295314789e-02 4.417267814278602600e-02 3.103124797344207764e-01 1.896411329507827759e-01 3.145070001482963562e-02 -1.647231727838516235e-01 2.377596646547317505e-01 3.904813826084136963e-01 2.568404972553253174e-01 -6.020470056682825089e-03 1.989768445491790771e-01 1.721408963203430176e-01 1.272268444299697876e-01 1.210644692182540894e-01 1.947978138923645020e-02 6.633527576923370361e-02 -1.957014948129653931e-01 2.397514134645462036e-01 -2.554240822792053223e-01 1.269407272338867188e-01
-5.698508396744728088e-02 2.208073623478412628e-02 3.089598715305328369e-01 -4.810818284749984741e-02 5.833185091614723206e-02 -4.710167273879051208e-02 -6.149820517748594284e-03 7.421898096799850464e-02 -4.927376285195350647e-02 1.257938444614410400e-01 -1.094037853181362152e-02 1.178761422634124756e-01 -2.207022160291671753e-01 -3.855174407362937927e-02 2.961795330047607422e-01 -7.165613770484924316e-02 -1.388160735368728638e-01 -1.514718085527420044e-01 7.301043719053268433e-02 4.244160950183868408e-01 4.569551348686218262e-02 -8.298700302839279175e-02 -1.628639549016952515e-01 3.581982553005218506e-01 4.621314257383346558e-02 -9.535997360944747925e-02 9.135250747203826904e-02 -2.361648082733154297e-01 -2.638162970542907715e-01 1.743857711553573608e-01 -4.790363088250160217e-02 -3.779904842376708984e-01
2.839608676731586456e-02 -1.529495716094970703e-01 1.020031869411468506e-01 -6.255999207496643066e-02 -1.157072335481643677e-01 -3.601010441780090332e-01 1.188701391220092773e-01 -4.609768092632293701e-01 -2.466622591018676758e-01 8.292636275291442871e-02 -1.485917866230010986e-01 -1.461226642131805420e-01 -2.246166765689849854e-01 6.160524860024452209e-02 3.605135381221771240e-01 4.422445967793464661e-02 -1.510942429304122925e-01 -1.700054854154586792e-01 -1.667971909046173096e-01 2.218469381332397461e-01 -6.914326548576354980e-02 -9.302494674921035767e-02 1.486123055219650269e-01 1.106691211462020874e-01 2.443314716219902039e-02 1.036755740642547607e-01 -8.134909905493259430e-03 -2.615405246615409851e-02 1.916657388210296631e-01 4.449993837624788284e-03 -4.523451998829841614e-02 -2.589075863361358643e-01
-1.519203037023544312e-01 1.223258301615715027e-01 1.874550580978393555e-01 8.063153363764286041e-03 5.393242463469505310e-02 -1.699686497449874878e-01 2.583161592483520508e-01 -2.609264552593231201e-01 -1.868298947811126709e-01 1.630072295665740967e-01 4.235072806477546692e-02 8.871900849044322968e-03 -9.292934834957122803e-02 -1.339388936758041382e-01 2.725431919097900391e-01 -2.703732252120971680e-01 -1.242396160960197449e-01 -1.521347463130950928e-01 -1.362583190202713013e-01 4.739326238632202148e-01 -1.079634204506874084e-01 -1.799993589520454407e-02 -1.150208488106727600e-01 3.195808231830596924e-01 -1.389540582895278931e-01 -1.771392375230789185e-01 -6.305322796106338501e-02 -9.554441273212432861e-02 8.874295651912689209e-02 5.659659951925277710e-02 2.928336150944232941e-02 -1.949630528688430786e-01
1.197292134165763855e-01 1.400621831417083740e-01 -2.421850562095642090e-01 -2.127413637936115265e-03 1.986395716667175293e-01 -9.321980178356170654e-02 -2.645768690854310989e-03 -1.730856895446777344e-01 3.967497870326042175e-02 1.560122817754745483e-01 -2.393368482589721680e-01 -8.117832243442535400e-02 2.131024897098541260e-01 -9.301940351724624634e-02 2.873468399047851562e-01 1.128555387258529663e-01 -1.458276063203811646e-01 -1.500133574008941650e-01 -3.132037818431854248e-02 4.098423123359680176e-01 2.666636742651462555e-02 1.181599050760269165e-01 -1.231832206249237061e-01 -1.791077852249145508e-01 -2.095180153846740723e-01 8.173798024654388428e-02 5.271434783935546875e-02 -5.099930241703987122e-02 -1.881076246500015259e-01 2.912698686122894287e-01 -1.590724885463714600e-01 -3.376197218894958496e-01
-3.276586905121803284e-02 3.528044819831848145e-01 5.442409589886665344e-02 3.028959035873413086e-01 2.072869986295700073e-01 1.298274695873260498e-01 9.040562063455581665e-02 -2.700912356376647949e-01 7.141954265534877777e-03 -2.665835916996002197e-01 -3.062424659729003906e-01 -1.915002316236495972e-01 1.516844630241394043e-01 -6.502672284841537476e-02 2.374207824468612671e-01 2.216256223618984222e-02 2.123649697750806808e-03 -1.695235222578048706e-01 8.869987726211547852e-02 1.591570526361465454e-01 1.499029844999313354e-01 6.388840079307556152e-02 -7.016316801309585571e-02 -3.332355022430419922e-01 -1.184281110763549805e-01 1.801609620451927185e-02 -8.147022873163223267e-02 3.437236696481704712e-02 -6.273427605628967285e-02 -1.270517706871032715e-01 -2.395519018173217773e-01 -2.214421331882476807e-01
-1.680768840014934540e-02 1.360175013542175293e-01 3.192723691463470459e-01 -1.254993081092834473e-01 -1.076562553644180298e-01 -3.568232059478759766e-01 -1.048350036144256592e-01 -3.353367149829864502e-01 -2.235286980867385864e-01 1.301328688859939575e-01 -4.676624387502670288e-02 -1.657833606004714966e-01 1.668263524770736694e-01 -7.344539463520050049e-02 1.170877739787101746e-01 9.215041249990463257e-02 -1.862295866012573242e-01 -3.228356540203094482e-01 -9.290751069784164429e-02 2.687616646289825439e-01 1.064742356538772583e-01 -1.313486099243164062e-01 -2.197374254465103149e-01 4.637873545289039612e-02 -2.671305835247039795e-01 -3.613948822021484375e-02 -1.888540945947170258e-02 8.058539032936096191e-02 -3.297376446425914764e-03 2.289929389953613281e-01 -7.375399768352508545e-02 -1.139441952109336853e-01
-2.569265067577362061e-01 3.083689212799072266e-01 -9.526238590478897095e-02 -1.385740377008914948e-02 1.201467067003250122e-01 -1.874741911888122559e-01 1.895885169506072998e-01 -3.252635300159454346e-01 -2.330784052610397339e-01 -1.780813485383987427e-01 -1.430782377719879150e-01 -4.772962629795074463e-02 -4.857069998979568481e-02 6.500057876110076904e-02 1.198247671127319336e-01 1.667006760835647583e-01 1.809033900499343872e-01 -2.005847990512847900e-01 -7.080333679914474487e-02 1.716039329767227173e-01 6.791161745786666870e-02 5.982028692960739136e-02 -7.254014164209365845e-02 1.899117380380630493e-01 1.810591965913772583e-01 1.179250255227088928e-01 2.632499635219573975e-01 -2.540493607521057129e-01 -1.327811181545257568e-01 -9.241930209100246429e-03 -2.462183386087417603e-01 -2.549093663692474365e-01
-2.910563722252845764e-02 3.090993463993072510e-01 1.562337875366210938e-01 -8.812431991100311279e-02 -5.398091301321983337e-02 -3.364427983760833740e-01 1.002054288983345032e-02 -2.150343805551528931e-01 -1.893657892942428589e-01 -3.218698799610137939e-01 -1.470728516578674316e-01 -6.798009574413299561e-02 -9.274248033761978149e-02 6.030611693859100342e-02 2.740487158298492432e-01 2.699762582778930664e-01 -1.467689406126737595e-02 1.992672495543956757e-02 -9.150110185146331787e-03 3.090070188045501709e-01 1.486635655164718628e-01 1.313121318817138672e-01 -3.837941959500312805e-02 1.906680613756179810e-01 -9.834796190261840820e-02 -1.246958225965499878e-01 -2.806378602981567383e-01 -2.263761907815933228e-01 4.597217962145805359e-02 -1.457914803177118301e-02 -1.759198009967803955e-01 1.455920338630676270e-01
-1.446731388568878174e-01 2.844343781471252441e-01 9.422151744365692139e-02 -8.670824021100997925e-02 1.172904297709465027e-01 -1.924340873956680298e-01 2.744659483432769775e-01 -3.205491602420806885e-01 -3.504251241683959961e-01 -1.667166501283645630e-01 -1.469740718603134155e-01 -1.215046048164367676e-01 -1.356076821684837341e-02 3.544305264949798584e-02 5.048349127173423767e-02 1.365727931261062622e-01 1.659225076436996460e-01 -1.297844648361206055e-01 -1.751373857259750366e-01 1.437745243310928345e-01 7.934038527309894562e-03 2.914311364293098450e-02 4.356712847948074341e-02 1.630866080522537231e-01 1.239425018429756165e-01 2.156430333852767944e-01 3.019884526729583740e-01 -1.142588034272193909e-01 -2.256854064762592316e-02 1.340439617633819580e-01 -3.385066390037536621e-01 -1.378259807825088501e-01
-4.396521449089050293e-01 1.373530924320220947e-01 3.270129859447479248e-01 -5.125014483928680420e-02 -1.705120205879211426e-01 -2.372862100601196289e-01 4.104627370834350586e-01 -6.234432104974985123e-03 2.087577432394027710e-01 5.885604768991470337e-02 3.059427812695503235e-02 -1.585125327110290527e-01 9.921002388000488281e-02 2.839307114481925964e-02 3.362397253513336182e-01 6.880420446395874023e-02 -8.776134252548217773e-02 -1.447127759456634521e-01 2.696854993700981140e-03 2.470974922180175781e-01 -6.486776750534772873e-03 -6.405179947614669800e-02 -1.164472941309213638e-02 -3.665015101432800293e-02 -1.514388322830200195e-01 -4.478774219751358032e-02 -2.306035757064819336e-01 -1.087302193045616150e-01 -1.115657389163970947e-01 1.521413214504718781e-03 -1.582988947629928589e-01 7.273560855537652969e-03
-7.076289504766464233e-02 3.004878759384155273e-01 3.115580677986145020e-01 3.363878652453422546e-02 -1.836601528339087963e-03 9.078717976808547974e-02 1.793099194765090942e-01 -1.831191033124923706e-01 -2.365840375423431396e-01 -5.281933397054672241e-02 -3.308739364147186279e-01 -2.416953146457672119e-01 1.679215729236602783e-01 1.013992205262184143e-01 3.609529137611389160e-01 3.636629553511738777e-03 1.506519913673400879e-01 1.173724308609962463e-01 1.643558144569396973e-01 2.563838362693786621e-01 5.687721073627471924e-02 5.461686104536056519e-02 3.165137171745300293e-01 1.126439645886421204e-01 8.426333963871002197e-02 -4.467326402664184570e-02 9.158951044082641602e-02 -6.070791929960250854e-02 -1.111410781741142273e-01 -4.147599101997911930e-04 -1.131511703133583069e-01 2.061609327793121338e-01
5.256558582186698914e-02 2.778657972812652588e-01 8.635588735342025757e-02 -3.583778813481330872e-02 3.108594194054603577e-02 -1.399918049573898315e-01 6.590102612972259521e-02 -1.760910004377365112e-01 -4.311200231313705444e-02 -1.594617515802383423e-01 -3.553748726844787598e-01 -3.675846755504608154e-02 9.320443496108055115e-03 -6.412170827388763428e-02 1.865000277757644653e-01 2.117310017347335815e-01 -9.646909311413764954e-03 -1.454943418502807617e-01 1.265198886394500732e-01 3.468574285507202148e-01 3.472078442573547363e-01 -4.643733613193035126e-03 -1.079943496733903885e-02 1.195409744977951050e-01 1.473509222269058228e-01 -2.309920340776443481e-01 -3.550961017608642578e-01 -2.249823063611984253e-01 -1.884781718254089355e-01 -1.547294706106185913e-01 -1.127349957823753357e-01 1.077323779463768005e-02
-2.567372024059295654e-01 3.271450400352478027e-01 1.061405334621667862e-02 4.452762752771377563e-02 5.949765443801879883e-02 -1.337919086217880249e-01 3.252246379852294922e-01 -2.047418653964996338e-01 -2.989156246185302734e-01 -9.939423203468322754e-02 -8.499453961849212646e-02 -6.880146265029907227e-02 9.605201892554759979e-03 4.283213615417480469e-02 1.044285148382186890e-01 1.495838910341262817e-01 1.015541628003120422e-01 -1.816583871841430664e-01 -8.003108948469161987e-02 1.999863535165786743e-01 -6.758471578359603882e-02 -8.017024397850036621e-02 1.138313710689544678e-01 2.812734544277191162e-01 6.102774292230606079e-03 1.241259500384330750e-01 3.684544563293457031e-01 -7.409438490867614746e-02 -6.499201525002717972e-03 -3.945126384496688843e-02 -3.079939782619476318e-01 -2.520104050636291504e-01
4.923469200730323792e-02 1.880533397197723389e-01 7.957194745540618896e-02 -1.892765164375305176e-01 8.792893029749393463e-03 -1.243210304528474808e-02 2.189535796642303467e-01 4.647413268685340881e-02 -4.334866702556610107e-01 2.705374956130981445e-01 -1.032035499811172485e-01 -2.460993677377700806e-01 2.463668286800384521e-01 -1.077141463756561279e-01 2.831638753414154053e-01 2.064394652843475342e-01 -4.905760660767555237e-02 -3.228098154067993164e-02 3.764374181628227234e-02 1.821465343236923218e-01 4.532032832503318787e-02 3.855513036251068115e-02 -1.224660128355026245e-01 -3.325385227799415588e-02 -1.584961861371994019e-01 -1.893829405307769775e-01 -7.624334841966629028e-02 -1.810178458690643311e-01 -1.754849702119827271e-01 3.291895091533660889e-01 -3.145610168576240540e-02 -2.119013071060180664e-01
-2.988053858280181885e-01 8.965879678726196289e-02 9.042910486459732056e-02 -1.172348111867904663e-02 5.354810506105422974e-02 -1.732491850852966309e-01 8.373969048261642456e-02 -5.657586082816123962e-02 -8.667686581611633301e-02 -1.262874156236648560e-01 -1.443869024515151978e-01 2.394006401300430298e-01 1.441554278135299683e-01 -1.045093014836311340e-01 1.507529169321060181e-01 3.179494142532348633e-01 3.446758165955543518e-02 -3.488107025623321533e-01 -1.952968388795852661e-01 3.531715571880340576e-01 -1.922580897808074951e-01 -1.277621239423751831e-01 8.124470710754394531e-02 1.269130110740661621e-01 -1.526892483234405518e-01 -2.290967106819152832e-02 1.129466071724891663e-01 6.236224994063377380e-02 -4.783181101083755493e-02 -1.322387307882308960e-01 5.607542023062705994e-02 -4.110923409461975098e-01
-1.293615996837615967e-01 1.692923903465270996e-01 3.199591636657714844e-01 1.642455458641052246e-01 -1.091687604784965515e-01 -2.229481935501098633e-01 2.679456472396850586e-01 -1.412654370069503784e-01 -1.254680007696151733e-01 1.422748267650604248e-01 -9.633065015077590942e-02 -2.865657806396484375e-01 1.193352714180946350e-01 4.926253575831651688e-03 1.506873369216918945e-01 -1.968813836574554443e-01 1.782148331403732300e-01 -1.736278086900711060e-01 2.135112881660461426e-01 4.487614631652832031e-01 1.433607041835784912e-01 1.236045733094215393e-01 1.918310225009918213e-01 -5.875886231660842896e-02 1.018423587083816528e-01 -4.398550465703010559e-02 -3.464869782328605652e-02 8.670748025178909302e-02 -1.974782943725585938e-01 8.925960958003997803e-02 -1.032005175948143005e-01 7.182544469833374023e-02
-3.386784791946411133e-01 2.302961237728595734e-02 1.778684109449386597e-01 1.198138482868671417e-02 2.355529963970184326e-01 -3.335460722446441650e-01 1.014470234513282776e-01 -4.098940491676330566e-01 -9.047189727425575256e-03 1.229238435626029968e-01 -2.938016951084136963e-01 -1.861996389925479889e-02 -5.547824874520301819e-02 1.867158524692058563e-02 2.000121325254440308e-01 -1.261431574821472168e-01 -1.603405922651290894e-01 -3.418862819671630859e-01 -1.833413392305374146e-01 3.083436787128448486e-01 7.278040051460266113e-02 6.231348589062690735e-02 -1.408479958772659302e-01 2.640223875641822815e-02 -6.682065874338150024e-02 -4.273290559649467468e-02 1.431284006685018539e-02 -2.784229442477226257e-02 1.608101278543472290e-01 2.572588436305522919e-02 -4.601108282804489136e-02 -9.915189445018768311e-02
-2.650271654129028320e-01 3.007030189037322998e-01 4.646391049027442932e-02 -6.438291072845458984e-02 1.248399093747138977e-01 -1.951137781143188477e-01 1.856222003698348999e-01 -3.041764497756958008e-01 -3.325060307979583740e-01 -2.236278951168060303e-01 -1.956751048564910889e-01 -1.549486368894577026e-01 9.663819521665573120e-02 -2.428786642849445343e-02 5.933733657002449036e-02 1.559139043092727661e-01 1.869588494300842285e-01 -7.353867590427398682e-02 3.086775913834571838e-02 8.110925555229187012e-02 6.181460246443748474e-02 3.616257011890411377e-02 -8.011280745267868042e-02 2.430340200662612915e-01 4.707827419042587280e-02 1.960228383541107178e-01 3.226270377635955811e-01 -7.700733095407485962e-02 -5.449533089995384216e-02 6.755839288234710693e-02 -2.918185293674468994e-01 -1.729668229818344116e-01
-1.615391299128532410e-02 2.951274216175079346e-01 2.422373145818710327e-01 1.712477952241897583e-01 -1.444180160760879517e-01 -5.566297471523284912e-02 5.022664554417133331e-03 -4.415164515376091003e-02 2.939043007791042328e-02 -9.026788175106048584e-02 -4.065028429031372070e-01 -1.069507449865341187e-01 7.675049453973770142e-02 1.584241986274719238e-01 -4.969158768653869629e-02 1.150927320122718811e-01 -9.801205992698669434e-02 -3.561462759971618652e-01 1.206600144505500793e-01 1.529718786478042603e-01 1.477345824241638184e-01 -1.059705317020416260e-01 1.017224118113517761e-01 2.126396298408508301e-01 1.093210375984199345e-04 -9.011720865964889526e-02 -1.818843632936477661e-01 -3.471186161041259766e-01 -2.795501649379730225e-01 1.287606507539749146e-01 -2.164368480443954468e-01 3.784777596592903137e-03
5.152234062552452087e-02 3.634524941444396973e-01 1.452912688255310059e-01 2.604299783706665039e-01 1.185881532728672028e-02 -9.834039211273193359e-02 5.086847394704818726e-02 1.008024904876947403e-02 -1.553351283073425293e-01 -1.722204536199569702e-01 -1.200355738401412964e-01 2.196653038263320923e-01 -2.244455926120281219e-02 -3.445104658603668213e-01 1.776393353939056396e-01 5.940803512930870056e-02 2.938141115009784698e-02 -3.681586980819702148e-01 -6.900139618664979935e-03 1.222743764519691467e-01 2.166000008583068848e-02 -2.362803369760513306e-02 1.294289976358413696e-01 1.347621083259582520e-01 -1.299848109483718872e-01 -4.375839233398437500e-02 2.436940521001815796e-01 -4.296504557132720947e-01 -3.038845770061016083e-02 1.329883467406034470e-02 -2.021556347608566284e-01 3.130438551306724548e-02
-1.717603057622909546e-01 6.587661057710647583e-02 2.757478356361389160e-01 5.969682335853576660e-02 -5.911083891987800598e-02 -2.618460357189178467e-01 -4.964063689112663269e-02 -2.563502192497253418e-01 -5.203549936413764954e-02 1.127241030335426331e-01 1.078305542469024658e-01 -1.917192339897155762e-01 9.105174988508224487e-02 -1.893488317728042603e-01 1.612064391374588013e-01 -9.139761328697204590e-02 -2.562198936939239502e-01 -4.095212221145629883e-01 5.455864965915679932e-02 3.632578551769256592e-01 1.704467386007308960e-01 -8.750905096530914307e-02 -2.194533497095108032e-01 -2.546264603734016418e-02 -1.064882799983024597e-01 -9.702786058187484741e-02 1.952788531780242920e-01 -9.068521112203598022e-02 1.214890624396502972e-03 2.043210864067077637e-01 -2.185374684631824493e-02 -2.022211849689483643e-01
-2.954317331314086914e-01 2.579836547374725342e-01 1.688384823501110077e-02 -9.760002046823501587e-02 1.084077954292297363e-01 -3.315650224685668945e-01 3.639970421791076660e-01 -7.088126987218856812e-02 -2.609089612960815430e-01 -1.386002451181411743e-01 -2.014383077621459961e-01 -3.388541936874389648e-01 3.401528298854827881e-02 7.744146138429641724e-02 3.263868764042854309e-02 1.456618756055831909e-01 -6.307618319988250732e-02 -1.843851059675216675e-01 -2.593612670898437500e-02 -6.069764029234647751e-03 -1.729641407728195190e-01 9.369911253452301025e-02 6.448032706975936890e-02 9.842415899038314819e-02 2.085275799036026001e-01 2.800253778696060181e-02 2.457438558340072632e-01 -6.375272572040557861e-02 5.014356225728988647e-02 -5.712108686566352844e-02 -2.355027496814727783e-01 -2.093798816204071045e-01
-6.625758856534957886e-02 2.456258982419967651e-01 2.519788146018981934e-01 -8.408848196268081665e-02 -2.395379915833473206e-02 -2.275113910436630249e-01 1.232374012470245361e-01 -1.441921740770339966e-01 -1.775176078081130981e-02 -2.712846100330352783e-01 -2.158542126417160034e-01 -1.573654264211654663e-01 -1.899346858263015747e-01 -7.841113954782485962e-02 3.149078786373138428e-02 1.031861454248428345e-01 -1.779116392135620117e-01 -2.313585877418518066e-01 1.509932577610015869e-01 3.220459222793579102e-01 2.968837618827819824e-01 -5.939936265349388123e-02 1.322596371173858643e-01 3.331743180751800537e-02 4.449593275785446167e-02 5.259086936712265015e-02 -3.427069783210754395e-01 -2.746589779853820801e-01 -2.006902992725372314e-01 -8.545735850930213928e-03 -1.139913350343704224e-01 6.581801176071166992e-02
1.593047678470611572e-01 2.760250270366668701e-01 4.045902192592620850e-01 2.469816617667675018e-02 -2.911964058876037598e-01 -2.913638353347778320e-01 -1.585312783718109131e-01 7.274778187274932861e-02 1.053819954395294189e-01 1.361246220767498016e-02 -2.885743081569671631e-01 -1.255658119916915894e-01 -2.186461538076400757e-01 -1.273946613073348999e-01 1.615010797977447510e-01 1.190432999283075333e-02 -1.287336945533752441e-01 -1.604233384132385254e-01 -1.490637063980102539e-01 1.741996109485626221e-01 -2.949385531246662140e-02 5.081013962626457214e-02 1.069514900445938110e-01 -6.143114063888788223e-03 -1.129213646054267883e-01 -2.409509420394897461e-01 -2.116912510246038437e-03 6.335347890853881836e-02 -7.061962038278579712e-02 2.825059229508042336e-03 -3.403495550155639648e-01 -1.672213971614837646e-01
-2.502454817295074463e-01 2.399028241634368896e-01 -4.888191819190979004e-02 1.124329119920730591e-01 -8.942516148090362549e-02 -1.348233371973037720e-01 2.275293320417404175e-01 -3.511536121368408203e-01 -2.637765407562255859e-01 -1.467885673046112061e-01 -2.437749803066253662e-01 1.270495057106018066e-01 2.164312265813350677e-02 -1.744599267840385437e-02 2.563524246215820312e-01 1.686821877956390381e-01 1.734873056411743164e-01 -1.773812472820281982e-01 -4.960862174630165100e-02 1.101265922188758850e-01 -1.896980404853820801e-01 -1.228171885013580322e-01 -1.420500725507736206e-01 2.582272887229919434e-01 -6.798595935106277466e-02 7.074510306119918823e-02 1.633105278015136719e-01 -1.842609196901321411e-01 -3.630030155181884766e-02 -1.104988716542720795e-02 -2.700140774250030518e-01 -2.079139202833175659e-01
1.983310282230377197e-01 1.638182252645492554e-01 2.860672473907470703e-01 1.274112761020660400e-01 -3.737143054604530334e-02 -5.287358909845352173e-02 7.613030821084976196e-02 -2.610295712947845459e-01 -6.553207337856292725e-02 1.169849187135696411e-01 7.889910787343978882e-02 1.996643655002117157e-02 -4.750966653227806091e-02 7.119112461805343628e-02 4.058353006839752197e-01 7.118722796440124512e-02 -1.592725217342376709e-01 -4.064112603664398193e-01 3.954982757568359375e-02 2.576769143342971802e-02 -1.953010261058807373e-01 -1.690502278506755829e-02 -9.864338487386703491e-02 -1.438539773225784302e-01 -2.325032502412796021e-01 9.040078520774841309e-02 4.468555748462677002e-02 -3.639003932476043701e-01 -1.735944747924804688e-01 -1.634762436151504517e-01 -1.821873188018798828e-01 -8.726933598518371582e-02
-1.187851279973983765e-01 -4.400890693068504333e-02 2.072640508413314819e-01 -6.848167628049850464e-02 1.606142371892929077e-01 -3.487046957015991211e-01 1.729517430067062378e-01 -2.240270674228668213e-01 2.053612843155860901e-02 1.899175196886062622e-01 -8.854369074106216431e-02 -6.755846738815307617e-02 9.572532773017883301e-02 1.013872772455215454e-01 2.920745909214019775e-01 -1.007409766316413879e-01 -2.167360931634902954e-01 -4.401353001594543457e-01 6.825912743806838989e-02 4.412886872887611389e-02 1.477235108613967896e-01 -1.215917542576789856e-01 4.413560498505830765e-03 3.088197410106658936e-01 5.350578948855400085e-02 1.240795478224754333e-01 1.274176239967346191e-01 -1.910808086395263672e-01 -3.977471590042114258e-02 -1.331870108842849731e-01 -2.468812763690948486e-01 -1.201933473348617554e-01
-1.137354760430753231e-03 3.002371490001678467e-01 -1.981078982353210449e-01 -7.778750360012054443e-02 5.351636558771133423e-02 -1.043290644884109497e-01 4.728553351014852524e-03 -4.862900674343109131e-01 -1.634880751371383667e-01 -7.065195590257644653e-02 -2.131520360708236694e-01 1.596160978078842163e-02 -1.927766948938369751e-02 -1.895000338554382324e-01 3.698347210884094238e-01 -1.710370779037475586e-01 -3.587708175182342529e-01 6.604401394724845886e-03 -2.346073836088180542e-02 1.336150616407394409e-01 4.907400906085968018e-02 -1.797001212835311890e-01 1.076134964823722839e-01 1.268347203731536865e-01 6.828394532203674316e-02 1.124925538897514343e-01 1.397455781698226929e-01 1.327246129512786865e-01 -7.000868767499923706e-02 -3.192677162587642670e-03 -1.946443766355514526e-01 -1.667226701974868774e-01
-1.476884037256240845e-01 3.063485920429229736e-01 4.035649895668029785e-01 -7.336945831775665283e-02 -2.241750210523605347e-01 -1.560359299182891846e-01 1.316083781421184540e-02 3.620703145861625671e-02 -6.506747752428054810e-02 -2.643524408340454102e-01 -2.743604481220245361e-01 1.010246016085147858e-02 -2.797005176544189453e-01 -5.380265787243843079e-02 3.575237095355987549e-01 7.523021101951599121e-02 1.129163522273302078e-02 -2.611337304115295410e-01 -5.167108774185180664e-02 4.028485715389251709e-02 1.880259513854980469e-01 6.891432404518127441e-02 -1.962659806013107300e-01 -6.329122185707092285e-02 3.717804793268442154e-03 3.141327947378158569e-02 8.288565278053283691e-02 1.802158355712890625e-01 -2.026409208774566650e-01 -4.913463070988655090e-02 -7.462404668331146240e-02 -1.768299937248229980e-01
5.980670079588890076e-02 8.985842019319534302e-02 3.113421052694320679e-02 1.617897748947143555e-01 3.964289277791976929e-02 1.370847523212432861e-01 2.960013151168823242e-01 -2.715353667736053467e-01 1.247463524341583252e-01 2.061006799340248108e-02 -9.319400042295455933e-02 -5.969410762190818787e-02 -1.091210991144180298e-01 9.399423748254776001e-02 1.471799314022064209e-01 1.937640756368637085e-01 -1.794520616531372070e-01 -2.575952708721160889e-01 -4.509191587567329407e-02 1.586958616971969604e-01 2.221779972314834595e-01 4.183510541915893555e-01 1.625011414289474487e-01 -4.454321786761283875e-02 -1.192643865942955017e-01 -1.497829705476760864e-01 7.329776883125305176e-02 -3.299938440322875977e-01 -7.151396572589874268e-02 2.616499066352844238e-01 -2.595212161540985107e-01 -3.010917454957962036e-02
-4.754285141825675964e-02 2.036727517843246460e-01 1.865906864404678345e-01 -1.254941374063491821e-01 -1.896184980869293213e-01 -3.697669208049774170e-01 2.374331951141357422e-01 -2.821295559406280518e-01 -7.382045686244964600e-02 2.680364064872264862e-02 -1.360649466514587402e-01 3.104784712195396423e-02 2.435021847486495972e-01 -4.469360783696174622e-02 -1.450371444225311279e-01 4.570626839995384216e-02 -1.418161839246749878e-01 -2.275301069021224976e-01 3.758925013244152069e-03 3.320990502834320068e-01 -3.271773457527160645e-02 -1.515934467315673828e-01 4.106900468468666077e-02 1.413090974092483521e-01 -4.883154481649398804e-02 1.728034764528274536e-02 3.157957196235656738e-01 5.952468514442443848e-02 1.322547942399978638e-01 -6.467904895544052124e-02 7.369501888751983643e-02 -3.550016283988952637e-01
-4.872117936611175537e-02 2.888454794883728027e-01 4.241745769977569580e-01 5.851148441433906555e-02 -5.310680717229843140e-02 -4.145583212375640869e-01 -1.207553297281265259e-01 -4.774994216859340668e-03 -1.654047369956970215e-01 2.221259176731109619e-01 -5.409581586718559265e-03 -5.166145786643028259e-02 4.371954500675201416e-02 -3.330427408218383789e-01 3.910667598247528076e-01 1.514138877391815186e-01 -1.219601705670356750e-01 -1.531198471784591675e-01 8.191869407892227173e-02 4.685916006565093994e-02 7.603647559881210327e-02 1.888404041528701782e-01 8.735255897045135498e-02 3.371669352054595947e-02 -4.413544386625289917e-02 8.263350278139114380e-02 7.566389441490173340e-02 1.286239922046661377e-01 -9.490364789962768555e-02 -1.392291188240051270e-01 -7.398779690265655518e-02 -1.055049151182174683e-01
5.787241086363792419e-02 1.969274431467056274e-01 4.356005787849426270e-01 -5.084865167737007141e-02 1.006211526691913605e-02 -7.722672075033187866e-02 2.217874629423022270e-03 -1.768126934766769409e-01 1.128446683287620544e-01 -2.014780882745981216e-03 -3.264530003070831299e-01 -6.461746990680694580e-02 -6.122298911213874817e-02 2.783915996551513672e-01 2.489696741104125977e-01 2.603727579116821289e-01 1.360063068568706512e-02 -2.538989186286926270e-01 -1.198954507708549500e-02 1.818965971469879150e-01 -3.181823715567588806e-02 8.401621133089065552e-02 3.674949109554290771e-01 4.044558480381965637e-02 1.043907403945922852e-01 4.503535851836204529e-02 1.455171108245849609e-01 -1.095558032393455505e-01 -2.752354741096496582e-01 2.451276220381259918e-02 -1.078456416726112366e-01 -1.302325725555419922e-01
1.114168390631675720e-01 3.315947055816650391e-01 5.968595296144485474e-02 1.219498291611671448e-01 -1.176170557737350464e-01 -3.255501762032508850e-02 1.240657493472099304e-01 -2.612010240554809570e-01 -2.227542251348495483e-01 -8.117184042930603027e-02 -4.279623553156852722e-02 -2.015310572460293770e-03 -4.733721539378166199e-02 -2.640688717365264893e-01 2.408393770456314087e-01 -2.110901325941085815e-01 -1.993527859449386597e-01 -3.310197591781616211e-01 -1.657758951187133789e-01 -8.120421320199966431e-02 1.278004944324493408e-01 -1.338967680931091309e-02 -1.173944026231765747e-01 2.326222509145736694e-01 -1.119928881525993347e-01 8.474227041006088257e-02 2.275569885969161987e-01 -2.968966960906982422e-01 -1.807757765054702759e-01 -1.339581310749053955e-01 -2.236550748348236084e-01 2.716053742915391922e-03
2.766816131770610809e-02 1.318132579326629639e-01 -4.541504755616188049e-02 1.104470491409301758e-01 -1.844559758901596069e-01 1.934487074613571167e-01 1.215045005083084106e-01 -3.010177016258239746e-01 -1.163599789142608643e-01 -6.489416956901550293e-02 1.190901622176170349e-01 -1.031145974993705750e-01 -2.394733205437660217e-02 -7.125429809093475342e-02 2.611009776592254639e-01 3.082858622074127197e-01 -9.084554016590118408e-02 -3.203408718109130859e-01 1.363451629877090454e-01 3.448429703712463379e-01 1.542406231164932251e-01 -6.480566412210464478e-02 -8.460884541273117065e-02 1.597757041454315186e-01 2.673162519931793213e-02 -2.270368039608001709e-01 -2.791915535926818848e-01 1.150683239102363586e-01 1.061880737543106079e-01 1.298020929098129272e-01 -9.197592735290527344e-02 -3.004315197467803955e-01
-7.246987521648406982e-02 3.352712392807006836e-01 2.566751837730407715e-01 5.640630051493644714e-02 1.125251222401857376e-02 -1.673534512519836426e-01 2.433605045080184937e-01 -2.633007802069187164e-02 2.771116048097610474e-02 -2.313031703233718872e-01 -2.753668725490570068e-01 -1.340110152959823608e-01 1.744677312672138214e-02 3.532650880515575409e-03 1.728135794401168823e-01 -1.184482965618371964e-02 -1.126779392361640930e-01 -1.534617990255355835e-01 1.886718422174453735e-01 2.788440585136413574e-01 2.703328728675842285e-01 -2.730374224483966827e-02 1.345718652009963989e-02 2.075655907392501831e-01 -3.553145378828048706e-02 -1.909152865409851074e-01 -2.204212695360183716e-01 -3.327768743038177490e-01 -6.510563194751739502e-02 -4.296802729368209839e-02 -1.514424681663513184e-01 2.326041162014007568e-01
8.460418134927749634e-02 1.500692814588546753e-01 3.029275238513946533e-01 -2.886841632425785065e-02 1.257074922323226929e-01 2.151146531105041504e-01 1.851809322834014893e-01 -4.764378070831298828e-02 -3.155040368437767029e-02 -1.574954986572265625e-01 -5.087339133024215698e-02 -8.593221195042133331e-03 3.035975694656372070e-01 -1.772297918796539307e-01 1.820718199014663696e-01 2.189902067184448242e-01 -6.765864044427871704e-02 -8.512638509273529053e-02 5.525482073426246643e-02 1.005806550383567810e-01 1.991239190101623535e-01 -9.269796311855316162e-02 -3.059378266334533691e-01 1.670983880758285522e-01 3.337731957435607910e-02 -6.811230629682540894e-02 -8.048791438341140747e-02 -1.529021412134170532e-01 -1.149327158927917480e-01 3.470006287097930908e-01 -1.083062887191772461e-01 -4.125731587409973145e-01
-7.878380268812179565e-02 3.902374207973480225e-01 3.732120394706726074e-01 2.528100311756134033e-01 -8.830016851425170898e-02 -7.544037699699401855e-02 1.005213707685470581e-01 -2.093671411275863647e-01 2.098684571683406830e-02 4.753150045871734619e-02 -1.365376263856887817e-01 -7.523088902235031128e-02 7.577454298734664917e-02 1.725872755050659180e-01 8.703949302434921265e-02 2.167087197303771973e-01 -1.251808740198612213e-02 -3.227044641971588135e-01 1.331918090581893921e-01 1.887677907943725586e-01 -7.233525812625885010e-02 1.856900006532669067e-02 3.111374974250793457e-01 1.650564223527908325e-01 -3.509624302387237549e-02 6.986924260854721069e-02 1.201640442013740540e-01 7.439409196376800537e-02 -2.226860821247100830e-01 1.927113682031631470e-01 -1.641557514667510986e-01 1.635699272155761719e-01
-6.172943860292434692e-02 3.026833236217498779e-01 2.986135780811309814e-01 -9.607329964637756348e-03 -1.428424865007400513e-01 1.965548545122146606e-01 3.002021610736846924e-01 -2.342789769172668457e-01 5.821225792169570923e-02 1.054931730031967163e-01 -1.557990722358226776e-02 3.577924892306327820e-02 1.200012266635894775e-01 -9.737269580364227295e-02 4.958639144897460938e-01 7.196090370416641235e-02 1.046185344457626343e-01 -3.104982078075408936e-01 8.406102657318115234e-02 8.539924025535583496e-02 -1.240551322698593140e-01 -5.947496369481086731e-02 -4.131387546658515930e-02 2.259401381015777588e-01 1.757513880729675293e-01 2.204998880624771118e-01 1.934437453746795654e-01 -4.420065507292747498e-02 8.805368840694427490e-02 -5.713689606636762619e-03 -1.361335441470146179e-02 -5.675089079886674881e-03
1.009694561362266541e-01 2.495700716972351074e-01 5.697203055024147034e-02 -2.152574062347412109e-02 1.290862113237380981e-01 -4.582051187753677368e-02 1.294191330671310425e-01 -1.823849081993103027e-01 -1.869675964117050171e-01 -2.242356538772583008e-01 6.592489033937454224e-02 5.649898666888475418e-03 5.395033955574035645e-02 -2.043486684560775757e-01 1.325122267007827759e-01 2.475988417863845825e-01 -2.280085831880569458e-01 -2.773861289024353027e-01 1.537325419485569000e-02 -1.987433731555938721e-01 1.082111001014709473e-01 2.871726751327514648e-01 1.300094742327928543e-02 -5.797987431287765503e-02 1.133961230516433716e-01 -2.439212352037429810e-01 -1.236330941319465637e-01 -3.367300033569335938e-01 -3.086304292082786560e-02 1.095586791634559631e-01 -2.178777903318405151e-01 -3.377200961112976074e-01
-6.862489134073257446e-02 2.078630775213241577e-01 2.178155779838562012e-01 3.272043913602828979e-02 -1.059014946222305298e-01 -1.711710393428802490e-01 3.040449917316436768e-01 -2.699832320213317871e-01 4.522863030433654785e-02 -4.879013821482658386e-02 -2.862825095653533936e-01 9.873624891042709351e-02 5.856433883309364319e-03 -3.662070492282509804e-03 3.258753195405006409e-02 7.817148417234420776e-02 -1.363453865051269531e-01 -2.226223945617675781e-01 -4.640625789761543274e-02 1.723966747522354126e-01 3.105993270874023438e-01 -7.896507158875465393e-03 -1.193049848079681396e-01 3.857084363698959351e-02 7.728028297424316406e-02 -1.027042604982852936e-02 -3.852916359901428223e-01 -2.663583457469940186e-01 -1.824108362197875977e-01 -2.760157920420169830e-02 -2.963172495365142822e-01 1.864752620458602905e-01
-1.521972268819808960e-01 1.815148591995239258e-01 2.890347540378570557e-01 2.237988561391830444e-01 -2.705922126770019531e-01 -4.825358986854553223e-01 1.508056223392486572e-01 -7.768215239048004150e-02 1.487080100923776627e-02 6.424378603696823120e-02 -3.093070723116397858e-02 2.153440266847610474e-01 8.315920829772949219e-02 7.496548444032669067e-02 2.471664249897003174e-01 2.636942565441131592e-01 -3.917479515075683594e-02 -1.607739627361297607e-01 -5.692438688129186630e-03 2.882278263568878174e-01 -1.486085355281829834e-01 2.181594818830490112e-01 1.924259401857852936e-02 -1.599961519241333008e-01 8.393430151045322418e-03 5.644945427775382996e-03 -7.329577207565307617e-02 -1.836668699979782104e-01 -9.387167543172836304e-02 1.111150346696376801e-02 -1.405897885560989380e-01 8.085335046052932739e-02
-2.208817303180694580e-01 4.851124063134193420e-02 -5.302189290523529053e-02 -1.354174036532640457e-02 -7.849124819040298462e-02 -8.368428051471710205e-02 1.086049750447273254e-01 -2.380717359483242035e-02 -2.932709753513336182e-01 -2.406526058912277222e-01 -9.825754165649414062e-02 -1.526910066604614258e-01 9.193921834230422974e-02 9.512712806463241577e-02 1.222692057490348816e-01 8.765476197004318237e-02 -3.252404974773526192e-03 -1.090285331010818481e-01 -1.585070341825485229e-01 2.430836260318756104e-01 3.239264786243438721e-01 -2.298759669065475464e-01 -3.529847040772438049e-02 2.414808571338653564e-01 1.355682909488677979e-01 -1.654273867607116699e-01 3.717359006404876709e-01 -1.671457737684249878e-01 -2.333011478185653687e-01 7.399873435497283936e-02 -2.674218118190765381e-01 -2.158229947090148926e-01
-9.286563098430633545e-02 1.367392949759960175e-02 7.999788969755172729e-02 -1.556414365768432617e-01 2.354576736688613892e-01 -2.744863629341125488e-01 1.639701426029205322e-01 -3.011380732059478760e-01 -1.917377412319183350e-01 3.159571904689073563e-03 -2.429734617471694946e-01 -6.703156232833862305e-02 -6.889457255601882935e-02 -4.515802487730979919e-02 3.368834257125854492e-01 -2.787482142448425293e-01 -2.791894972324371338e-01 -2.516689002513885498e-01 -7.825925201177597046e-02 2.685885429382324219e-01 7.595523446798324585e-02 7.236408069729804993e-03 5.334230884909629822e-02 3.101500272750854492e-01 -1.116573885083198547e-01 3.083695285022258759e-02 1.516300141811370850e-01 -1.685206741094589233e-01 9.059554338455200195e-02 -3.357826918363571167e-02 -6.960529088973999023e-02 -1.026389226317405701e-01
2.747161686420440674e-01 1.831742972135543823e-01 7.568107545375823975e-02 1.912337988615036011e-01 -1.707282215356826782e-01 -1.149336919188499451e-01 2.483334392309188843e-01 -3.832761049270629883e-01 -2.602971792221069336e-01 -2.165983617305755615e-01 5.823676474392414093e-03 -9.652882814407348633e-02 -7.575595378875732422e-02 -7.062394171953201294e-02 1.539835333824157715e-01 1.746203750371932983e-01 -2.302528470754623413e-01 3.051968291401863098e-02 -1.887668967247009277e-01 1.336075514554977417e-01 -1.577980965375900269e-01 -1.951856464147567749e-01 -2.201795578002929688e-01 3.200848102569580078e-01 -4.093413427472114563e-02 -4.911424219608306885e-02 6.658640503883361816e-02 -2.280826121568679810e-01 1.045106574892997742e-01 1.165516898036003113e-01 -3.492280095815658569e-02 3.418947756290435791e-02
-1.165149137377738953e-01 1.347668319940567017e-01 8.224006742238998413e-02 1.800860613584518433e-01 -1.949987262487411499e-01 -2.528586983680725098e-02 1.608175039291381836e-02 -3.349196314811706543e-01 -8.751818537712097168e-02 -6.298074126243591309e-02 2.178129106760025024e-01 -2.665671408176422119e-01 1.861367821693420410e-01 -2.009237706661224365e-01 2.007448971271514893e-01 1.565012484788894653e-01 -1.188311055302619934e-01 -2.494233548641204834e-01 1.163290888071060181e-01 2.714268267154693604e-01 2.111116796731948853e-01 7.931330054998397827e-02 1.516780257225036621e-01 2.274835854768753052e-02 -9.765795618295669556e-02 1.537620835006237030e-02 -8.970237523317337036e-02 2.583847343921661377e-01 -1.307232677936553955e-01 2.186213806271553040e-02 -2.938987314701080322e-01 -2.856453657150268555e-01
-7.358358800411224365e-02 1.824589669704437256e-01 1.302060782909393311e-01 4.777954146265983582e-02 -1.135422661900520325e-02 -1.142695844173431396e-01 -3.061907887458801270e-01 -4.428213238716125488e-01 1.903270371258258820e-02 -9.497965872287750244e-02 -1.871996223926544189e-01 -1.413462758064270020e-01 3.676591813564300537e-02 1.208189129829406738e-01 3.640410602092742920e-01 -3.881618008017539978e-02 7.785615324974060059e-02 -3.863425254821777344e-01 -9.839998185634613037e-02 2.065310180187225342e-01 -8.325123786926269531e-02 -4.085392504930496216e-02 -1.708697676658630371e-01 1.121748834848403931e-01 9.231645613908767700e-02 -7.736402004957199097e-02 3.274718821048736572e-01 -1.119567919522523880e-02 -1.280149221420288086e-01 1.595954895019531250e-01 4.438293725252151489e-02 3.003225661814212799e-02
2.049444988369941711e-02 1.388134509325027466e-01 3.909531235694885254e-01 1.097110509872436523e-01 -1.121398806571960449e-01 -2.933070063591003418e-01 5.404083430767059326e-02 -1.891287863254547119e-01 -1.404377222061157227e-01 2.791110575199127197e-01 4.880703985691070557e-02 4.233484622091054916e-03 -6.948950141668319702e-02 -2.024188041687011719e-01 2.230575382709503174e-01 -4.859716072678565979e-02 -4.577876999974250793e-02 -8.287192881107330322e-02 8.413945883512496948e-02 4.964883625507354736e-01 -6.936123967170715332e-02 -5.371326953172683716e-02 -1.208790689706802368e-01 1.203235313296318054e-01 -5.673261731863021851e-02 9.566680528223514557e-03 8.713052608072757721e-03 1.402814779430627823e-02 2.233943045139312744e-01 1.731954216957092285e-01 -2.689170539379119873e-01 -1.583074629306793213e-01
2.427024580538272858e-02 5.961817875504493713e-02 3.278176784515380859e-01 -1.630529314279556274e-01 9.102896600961685181e-02 -1.591178923845291138e-01 -9.085353463888168335e-02 -2.952863872051239014e-01 -2.017513066530227661e-01 -1.345150917768478394e-01 -2.834197133779525757e-02 -1.090664714574813843e-01 3.017262518405914307e-01 9.161657653748989105e-03 1.799401491880416870e-01 1.311131119728088379e-01 -1.915269643068313599e-01 -4.070355594158172607e-01 6.993219256401062012e-02 3.788326084613800049e-01 1.278479546308517456e-01 -1.219709292054176331e-01 1.113234162330627441e-01 1.154166087508201599e-01 -4.203611984848976135e-02 4.402248933911323547e-02 1.908966451883316040e-01 1.804292201995849609e-01 4.908835981041193008e-03 1.743039488792419434e-01 1.166448835283517838e-02 -9.808187931776046753e-02
1.218445375561714172e-01 1.315155327320098877e-01 6.111923605203628540e-02 2.233513593673706055e-01 1.982374489307403564e-01 -1.188330352306365967e-01 1.666049659252166748e-01 -1.850477308034896851e-01 2.498830407857894897e-01 -4.302082955837249756e-02 -1.260438412427902222e-01 4.572975635528564453e-02 3.336696326732635498e-02 2.219143696129322052e-02 1.476138383150100708e-01 3.143640160560607910e-01 -7.030861079692840576e-02 -1.080043017864227295e-01 1.482684314250946045e-01 3.738323748111724854e-01 1.507213860750198364e-01 2.206397801637649536e-01 -8.783797174692153931e-02 7.108664140105247498e-03 4.155275821685791016e-01 -1.057672426104545593e-01 2.613294422626495361e-01 -1.197081804275512695e-01 -4.281156510114669800e-02 -2.337636658921837807e-03 -2.334929108619689941e-01 -1.182732805609703064e-01
-4.643171429634094238e-01 2.325049340724945068e-01 1.285268925130367279e-02 -2.582050673663616180e-02 -3.113759122788906097e-02 -1.155930310487747192e-01 9.707981348037719727e-02 -4.576449096202850342e-01 -1.764615029096603394e-01 -1.952339112758636475e-01 2.220780216157436371e-02 -1.803747713565826416e-01 -7.183384150266647339e-02 1.080909520387649536e-01 4.226786270737648010e-02 1.004792079329490662e-01 3.927494958043098450e-02 -1.372987776994705200e-01 -1.550267189741134644e-01 1.820323616266250610e-01 1.813303977251052856e-01 1.327524632215499878e-01 5.198228638619184494e-03 2.053489834070205688e-01 3.615152090787887573e-02 -1.352467481046915054e-02 2.280032634735107422e-01 -2.850643545389175415e-02 -1.230898275971412659e-01 1.150581389665603638e-01 -9.777510911226272583e-02 -3.206490576267242432e-01
1.527125202119350433e-02 2.279673889279365540e-02 9.715819358825683594e-02 2.362116575241088867e-01 -2.222679257392883301e-01 -1.632921397686004639e-01 -7.358306646347045898e-02 -1.470778733491897583e-01 1.072111055254936218e-01 2.099614739418029785e-01 -3.327704370021820068e-01 -2.723556160926818848e-01 -2.754413895308971405e-02 -1.048829779028892517e-01 1.437430977821350098e-01 -6.056885421276092529e-02 -1.543752253055572510e-01 4.133742302656173706e-02 4.270322620868682861e-02 3.219806551933288574e-01 -5.434123426675796509e-02 2.501518428325653076e-01 -1.007375791668891907e-01 -3.113472647964954376e-02 -2.317426726222038269e-03 -3.434376120567321777e-01 5.752505734562873840e-02 -1.169210374355316162e-01 -9.892465919256210327e-02 -1.394013613462448120e-01 -8.856125175952911377e-02 -4.178968966007232666e-01
-1.976786106824874878e-01 4.549884796142578125e-01 1.479370743036270142e-01 4.583695903420448303e-02 5.707725137472152710e-02 1.358443051576614380e-01 2.312058955430984497e-01 -6.833909451961517334e-02 6.513027101755142212e-02 3.503255173563957214e-02 -1.791262179613113403e-01 -3.012294769287109375e-01 -2.697227708995342255e-02 -4.112244397401809692e-02 1.533361971378326416e-01 2.804898023605346680e-01 -9.306713193655014038e-02 1.167524978518486023e-01 -6.331717222929000854e-02 2.895719110965728760e-01 8.520150929689407349e-02 1.710117012262344360e-01 1.411466151475906372e-01 1.610678434371948242e-01 -1.086055636405944824e-01 -1.900779902935028076e-01 -3.358466029167175293e-01 -7.455313205718994141e-02 -1.187165379524230957e-01 2.047397941350936890e-02 -1.967120021581649780e-01 7.195274531841278076e-02
-1.059069335460662842e-01 1.952219195663928986e-02 7.253577560186386108e-02 7.964595407247543335e-02 1.929818391799926758e-01 -2.492628395557403564e-01 1.421482712030410767e-01 -3.460148274898529053e-01 -2.284955382347106934e-01 -1.892309933900833130e-01 -3.430667817592620850e-01 -1.787729859352111816e-01 -1.992781311273574829e-01 6.354395300149917603e-02 2.501451373100280762e-01 2.001152373850345612e-02 -1.212556511163711548e-01 -3.631806746125221252e-02 -2.886543273925781250e-01 -7.763013988733291626e-02 3.572581708431243896e-02 2.192003652453422546e-03 1.627912670373916626e-01 -1.194312721490859985e-01 -1.800703704357147217e-01 1.902845129370689392e-02 2.768644094467163086e-01 5.131128057837486267e-02 -1.845072060823440552e-01 1.341356337070465088e-01 -2.370295822620391846e-01 -1.593339890241622925e-01
-1.103102564811706543e-01 -8.236432820558547974e-02 3.789801001548767090e-01 1.413268893957138062e-01 -3.672927245497703552e-02 -8.925174176692962646e-02 -1.471253037452697754e-01 -1.767813861370086670e-01 -3.529670536518096924e-01 -7.138893753290176392e-02 -1.365594267845153809e-01 -2.572260797023773193e-01 1.751293241977691650e-02 -2.399854063987731934e-01 3.476465642452239990e-01 -1.486806571483612061e-01 -1.120672151446342468e-01 -2.886703908443450928e-01 8.690483123064041138e-02 2.165137231349945068e-01 -1.627205163240432739e-01 -4.175206646323204041e-02 9.468141943216323853e-02 -4.961883183568716049e-03 -1.918286234140396118e-01 -5.103194713592529297e-02 2.716848254203796387e-01 -1.239168569445610046e-01 8.663685619831085205e-02 3.649314865469932556e-02 -6.413887441158294678e-02 -1.040375828742980957e-01
4.725920036435127258e-02 9.800486266613006592e-02 3.616191446781158447e-01 5.834208335727453232e-03 -1.929021030664443970e-01 4.733128938823938370e-03 3.062250018119812012e-01 -1.948433667421340942e-01 -2.026318907737731934e-01 -3.629183769226074219e-02 -2.691412866115570068e-01 -9.024329483509063721e-02 4.649266973137855530e-02 -3.139799088239669800e-02 2.225170880556106567e-01 -7.639890164136886597e-02 1.639363914728164673e-01 1.090024225413799286e-02 -4.672104492783546448e-02 4.521049261093139648e-01 1.970084905624389648e-01 -7.280421908944845200e-03 1.286482214927673340e-01 1.099385172128677368e-01 1.809132993221282959e-01 2.123110927641391754e-02 6.629518419504165649e-02 7.750956714153289795e-02 -1.528023183345794678e-01 2.018709927797317505e-01 -1.493109315633773804e-01 2.754575610160827637e-01
1.404311656951904297e-01 2.981179356575012207e-01 -9.867748618125915527e-02 -1.127214133739471436e-01 -2.622296661138534546e-02 -3.457100391387939453e-01 2.204446345567703247e-01 -3.555514514446258545e-01 -3.305993229150772095e-02 -7.322137802839279175e-02 -1.197807267308235168e-01 -9.861679375171661377e-02 3.704426065087318420e-02 -1.713506430387496948e-01 2.293515503406524658e-01 8.199035190045833588e-03 -2.733156643807888031e-02 -3.059912621974945068e-01 -1.145492792129516602e-01 -1.342035084962844849e-01 1.170833036303520203e-01 -7.169925421476364136e-02 -1.243751794099807739e-01 2.199692577123641968e-01 -1.503483057022094727e-01 -1.880282610654830933e-01 6.392562389373779297e-02 -3.179695010185241699e-01 1.945704370737075806e-01 8.054600656032562256e-02 -1.954645216464996338e-01 -7.680692523717880249e-02
3.504477813839912415e-02 1.542079299688339233e-01 -1.352638006210327148e-02 1.183413639664649963e-01 -1.296869963407516479e-01 -2.213654667139053345e-01 1.167410165071487427e-01 -6.306516379117965698e-02 2.659466266632080078e-01 1.575466841459274292e-01 -3.646763265132904053e-01 -2.098899632692337036e-01 -3.095316514372825623e-02 -2.987460792064666748e-01 3.871181309223175049e-01 3.828619047999382019e-02 9.990227967500686646e-02 5.474425479769706726e-02 -1.009550914168357849e-01 2.045279890298843384e-01 -1.484591048210859299e-02 2.250308990478515625e-01 -4.745315760374069214e-02 -1.806720346212387085e-01 5.079202353954315186e-02 -7.677819579839706421e-02 -1.059902366250753403e-02 -6.585977971553802490e-02 -3.779308870434761047e-02 1.302637159824371338e-01 -3.499503731727600098e-01 -2.423031032085418701e-01
-9.215785190463066101e-03 3.513812124729156494e-01 2.966231703758239746e-01 2.589429020881652832e-01 1.022388711571693420e-01 -1.786150336265563965e-01 -8.753661066293716431e-03 -7.835508882999420166e-02 -2.389272600412368774e-01 9.509465843439102173e-02 -3.609318658709526062e-02 -3.201532661914825439e-01 9.704127907752990723e-02 -1.475401520729064941e-01 1.463953852653503418e-01 -2.333753928542137146e-02 -1.331382244825363159e-01 1.375913918018341064e-01 -1.570004373788833618e-01 1.528055518865585327e-01 5.409267172217369080e-02 2.687738537788391113e-01 -8.712849020957946777e-02 -1.871260255575180054e-01 1.520652472972869873e-01 5.339698493480682373e-02 1.941610574722290039e-01 -5.696535483002662659e-02 -2.109618932008743286e-01 -7.175081968307495117e-02 1.976516991853713989e-01 -3.027855753898620605e-01
-1.244464144110679626e-01 -1.302882432937622070e-01 -3.626640886068344116e-02 -1.037330403923988342e-01 -2.514655292034149170e-01 1.794698473531752825e-04 1.709717065095901489e-01 -3.046334385871887207e-01 -2.218879312276840210e-01 1.005343198776245117e-01 -2.226135134696960449e-01 -2.696027755737304688e-01 6.981499493122100830e-02 -1.397716253995895386e-01 4.835213720798492432e-01 2.085293978452682495e-01 -2.231582552194595337e-01 -1.494013369083404541e-01 7.697777473367750645e-04 -5.957188829779624939e-02 2.052757292985916138e-01 8.284142613410949707e-02 -2.813008055090904236e-02 2.135275900363922119e-01 -1.008439958095550537e-01 -1.401154100894927979e-01 5.207858234643936157e-02 -2.036408185958862305e-01 -5.214137211441993713e-02 6.814947724342346191e-02 1.846516579389572144e-01 2.059675008058547974e-02
-2.137871272861957550e-02 9.716689586639404297e-02 3.480567038059234619e-01 -8.131287992000579834e-02 2.888024225831031799e-02 1.483482774347066879e-02 5.598250776529312134e-02 -1.744605004787445068e-01 -1.602508872747421265e-01 1.188919693231582642e-01 1.279374305158853531e-02 1.018749624490737915e-01 -2.481190711259841919e-01 -2.333039194345474243e-01 1.491790413856506348e-01 -1.620036065578460693e-01 -2.116089612245559692e-01 -1.053304448723793030e-01 -1.837300509214401245e-02 4.617330133914947510e-01 -3.024241328239440918e-02 4.424839466810226440e-02 -9.276182949542999268e-02 6.806816160678863525e-02 -1.617302745580673218e-01 1.201297715306282043e-01 5.432467535138130188e-02 -9.910385310649871826e-02 -9.549160301685333252e-02 3.963108062744140625e-01 -1.516352742910385132e-01 -2.912341952323913574e-01
-2.351544201374053955e-01 -1.151997894048690796e-01 3.543431460857391357e-01 -9.314128756523132324e-02 6.876108050346374512e-02 -3.506443277001380920e-02 1.945240497589111328e-01 -3.898413777351379395e-01 -7.921299338340759277e-02 -7.767381519079208374e-02 -1.697382777929306030e-01 -7.370807975530624390e-02 -1.370967328548431396e-01 -4.928138852119445801e-02 2.996314764022827148e-01 -1.284634619951248169e-01 -2.314048409461975098e-01 -2.418260574340820312e-01 -5.774641036987304688e-02 1.591024994850158691e-01 2.353945970535278320e-01 -2.568825781345367432e-01 -4.956120625138282776e-02 -1.120062842965126038e-01 5.395983904600143433e-02 1.699436902999877930e-01 2.327739596366882324e-01 7.699681818485260010e-02 3.372415900230407715e-02 -3.525591641664505005e-02 -1.511428803205490112e-01 -1.820965260267257690e-01
-3.158668577671051025e-01 2.917082905769348145e-01 1.866481751203536987e-01 1.920311003923416138e-01 7.963976263999938965e-02 5.650376901030540466e-02 2.890207767486572266e-01 -3.766810297966003418e-01 -4.890028014779090881e-02 1.267583481967449188e-02 -1.168846637010574341e-01 -2.902966141700744629e-01 -1.049704179167747498e-01 -2.133562713861465454e-01 9.357137233018875122e-02 1.607408076524734497e-01 -5.489544942975044250e-02 2.147101797163486481e-02 2.004393041133880615e-01 2.478907406330108643e-01 3.081881254911422729e-02 4.822824150323867798e-02 -5.263416469097137451e-02 -9.857245534658432007e-02 5.112346261739730835e-02 -1.094622835516929626e-01 -1.414729095995426178e-02 -5.582506209611892700e-02 6.540256738662719727e-02 3.808415532112121582e-01 1.873602904379367828e-02 1.685265749692916870e-01
-1.301740258932113647e-01 2.129268646240234375e-01 1.834051907062530518e-01 1.813106089830398560e-01 8.128801733255386353e-02 -1.161262914538383484e-01 1.488438248634338379e-01 -1.659650206565856934e-01 2.539543993771076202e-02 -3.561589121818542480e-02 -3.694490790367126465e-01 -1.816141605377197266e-01 5.917440727353096008e-02 9.687177836894989014e-02 2.439712733030319214e-01 5.385131761431694031e-02 6.734059005975723267e-02 -1.193822026252746582e-01 5.501168966293334961e-02 3.592605888843536377e-01 2.338970452547073364e-01 5.789709463715553284e-02 1.826224774122238159e-01 1.813528537750244141e-01 2.913701236248016357e-01 8.272771537303924561e-02 -6.382079422473907471e-02 -1.062336862087249756e-01 -1.813869774341583252e-01 1.185928508639335632e-01 -2.345018833875656128e-01 2.654798924922943115e-01
-1.178369596600532532e-01 6.210076436400413513e-02 1.566933393478393555e-01 -1.573808044195175171e-01 -1.111562177538871765e-01 1.094897016882896423e-01 6.111152470111846924e-03 -1.168923974037170410e-01 -2.789427340030670166e-01 -3.115691617131233215e-02 -7.886293530464172363e-02 -2.400040030479431152e-01 2.534931004047393799e-01 -1.143698245286941528e-01 2.540365159511566162e-01 8.982010185718536377e-02 -2.389898747205734253e-01 -2.886562645435333252e-01 2.186171114444732666e-01 1.847240179777145386e-01 1.137962117791175842e-01 -3.788627386093139648e-01 -8.488765358924865723e-02 -9.377639740705490112e-03 -8.669565618038177490e-02 -2.130928486585617065e-01 8.542044460773468018e-02 -2.289912104606628418e-01 -9.849450737237930298e-02 1.376821547746658325e-01 6.328938901424407959e-02 -2.662558555603027344e-01
5.747136101126670837e-02 6.777088344097137451e-02 1.848110705614089966e-01 -1.374558806419372559e-01 2.526007890701293945e-01 -3.598456978797912598e-01 1.323636025190353394e-01 -3.354286849498748779e-01 2.030116692185401917e-02 -1.491943895816802979e-01 -8.676666021347045898e-02 2.815985865890979767e-02 -6.249402090907096863e-02 -1.075759083032608032e-01 2.501237690448760986e-01 -1.089928299188613892e-01 -3.343125283718109131e-01 -2.388267219066619873e-01 7.130204886198043823e-02 2.136890590190887451e-01 3.059667721390724182e-02 -1.561178546398878098e-02 -5.959456413984298706e-02 2.725421190261840820e-01 -3.076587915420532227e-01 4.062555357813835144e-02 4.819643497467041016e-02 -9.546087682247161865e-02 2.826993353664875031e-02 2.623571157455444336e-01 -2.709917351603507996e-02 -1.347176581621170044e-01
-1.349471956491470337e-01 1.796355098485946655e-01 1.755778491497039795e-01 3.266302943229675293e-01 -2.397459149360656738e-01 5.958781018853187561e-02 1.555729955434799194e-01 -1.828000135719776154e-02 5.979863926768302917e-02 2.098342478275299072e-01 -2.314253747463226318e-01 5.374720320105552673e-02 -1.427449136972427368e-01 8.194467425346374512e-02 1.602364331483840942e-01 7.165972143411636353e-02 -1.599049717187881470e-01 -1.467664688825607300e-01 -1.291007846593856812e-01 2.885176241397857666e-01 -8.618491142988204956e-02 2.778925597667694092e-01 7.180700451135635376e-02 2.028965018689632416e-02 -2.665534317493438721e-01 -1.972771286964416504e-01 -3.567473590373992920e-02 -7.313673943281173706e-02 -1.781073808670043945e-01 -6.630586087703704834e-02 -3.988506197929382324e-01 -1.243145018815994263e-01
6.731950491666793823e-02 3.753048181533813477e-01 3.043177723884582520e-01 1.039861217141151428e-01 -7.456737011671066284e-02 1.911674588918685913e-01 -7.425642572343349457e-03 -1.167173981666564941e-01 -2.147150225937366486e-02 -7.065191864967346191e-02 -1.342650353908538818e-01 -2.994354628026485443e-02 9.424507617950439453e-02 -2.222870737314224243e-01 6.403984874486923218e-02 -2.315129637718200684e-01 -2.918432056903839111e-01 -2.108364403247833252e-01 -6.649194657802581787e-02 1.978733688592910767e-01 -3.549652406945824623e-03 -5.754556134343147278e-02 -1.736071892082691193e-02 5.243693664669990540e-02 -2.457515150308609009e-01 -1.808774620294570923e-01 -8.869425207376480103e-02 -7.315218448638916016e-02 1.764829605817794800e-01 -1.572282463312149048e-01 -3.016683161258697510e-01 -3.496647179126739502e-01
9.191520512104034424e-02 3.677484691143035889e-01 4.757798910140991211e-01 5.184796079993247986e-02 -1.070285141468048096e-01 -1.632909178733825684e-01 -6.582859903573989868e-02 -1.224241703748703003e-01 1.458995193243026733e-01 -4.171454161405563354e-02 -3.171122372150421143e-01 2.768770605325698853e-02 -5.669583007693290710e-02 1.048434302210807800e-01 8.672015368938446045e-02 4.703703150153160095e-02 2.666929736733436584e-02 -3.017116785049438477e-01 -1.008270382881164551e-01 1.429142057895660400e-01 -3.908063843846321106e-02 1.283484399318695068e-01 3.022175133228302002e-01 8.691708743572235107e-02 2.334159798920154572e-02 4.320081695914268494e-02 6.042892485857009888e-02 -2.538984715938568115e-01 -2.424296438694000244e-01 1.443538367748260498e-01 -1.735782474279403687e-01 -4.512019455432891846e-02
3.562364727258682251e-02 -4.871671088039875031e-03 1.813003569841384888e-01 6.267870217561721802e-02 6.579011678695678711e-02 -5.027197599411010742e-01 1.995552033185958862e-01 -4.475079849362373352e-02 -8.051025867462158203e-02 -1.186305508017539978e-01 -1.263868659734725952e-01 -3.553228080272674561e-01 -1.349637359380722046e-01 7.464148104190826416e-02 3.568125665187835693e-01 3.185291588306427002e-01 -8.080250024795532227e-02 9.119645692408084869e-03 -1.135864481329917908e-02 -4.117270186543464661e-02 5.330985412001609802e-02 -2.932399883866310120e-02 1.595556735992431641e-01 2.848193943500518799e-01 1.993815600872039795e-02 1.500929705798625946e-02 2.764615714550018311e-01 -4.880482330918312073e-02 -3.833614289760589600e-02 -6.810291856527328491e-02 1.723771728575229645e-02 -2.076632678508758545e-01
-1.444233953952789307e-01 1.614870876073837280e-01 1.930492073297500610e-01 7.459396123886108398e-02 7.237342745065689087e-02 7.627452723681926727e-03 2.487769871950149536e-01 -8.948068320751190186e-02 -3.872274458408355713e-01 1.005038022994995117e-01 -8.793226629495620728e-02 -2.358290255069732666e-01 -1.586602069437503815e-02 -3.083724975585937500e-01 2.557487785816192627e-01 4.848276451230049133e-02 -1.448346674442291260e-01 -2.358832061290740967e-01 4.720464721322059631e-02 4.804684594273567200e-02 -8.960419334471225739e-03 -3.042963743209838867e-01 3.995584265794605017e-04 -9.724208712577819824e-02 -4.348117113113403320e-02 -1.318749934434890747e-01 -1.105810254812240601e-01 1.372641324996948242e-01 -2.215332686901092529e-01 3.280760347843170166e-01 1.275456994771957397e-01 -2.047543823719024658e-01
1.656837463378906250e-01 -2.088866010308265686e-02 4.561667144298553467e-01 2.136381417512893677e-01 -4.364408180117607117e-02 -9.309055656194686890e-02 3.050928749144077301e-02 1.192898303270339966e-01 -1.376448422670364380e-01 -1.828370541334152222e-01 -1.172958612442016602e-01 -2.030851393938064575e-01 5.952448770403862000e-02 -1.985950917005538940e-01 3.792322576045989990e-01 2.454945445060729980e-01 -3.278578445315361023e-02 -8.055206388235092163e-02 -1.635034978389739990e-01 3.623665869235992432e-02 -1.420192141085863113e-02 -1.037396937608718872e-01 -6.226069480180740356e-02 2.237226665019989014e-01 -1.628644764423370361e-01 2.294027954339981079e-01 3.162980079650878906e-01 -6.343580037355422974e-02 -7.831550389528274536e-02 1.581975519657135010e-01 -9.284289926290512085e-02 -1.212684288620948792e-01
1.798279769718647003e-02 1.061738207936286926e-01 1.758496761322021484e-01 -2.594564259052276611e-01 -9.403230994939804077e-02 -8.530341088771820068e-02 2.472514808177947998e-01 -3.228302299976348877e-02 -2.851776778697967529e-01 -5.258079618215560913e-02 -1.237469166517257690e-01 -2.166703045368194580e-01 2.152252495288848877e-01 -2.417292296886444092e-01 3.639863729476928711e-01 -4.408420622348785400e-02 -1.336801052093505859e-01 -1.073675230145454407e-01 9.923925250768661499e-02 2.655294835567474365e-01 7.316560298204421997e-02 -1.934135407209396362e-01 -1.329651325941085815e-01 -5.954891443252563477e-02 -1.035017147660255432e-01 -2.173654288053512573e-01 9.973256289958953857e-02 -8.003493398427963257e-02 -3.866216167807579041e-02 2.158500403165817261e-01 1.002540513873100281e-01 -3.466181159019470215e-01
-8.511490374803543091e-02 2.182716131210327148e-01 -2.583720907568931580e-02 1.861857809126377106e-02 1.207230910658836365e-01 -2.013937532901763916e-01 1.305947750806808472e-01 -4.757814109325408936e-01 -1.176670938730239868e-01 -2.365364730358123779e-01 8.173049986362457275e-02 -8.508043736219406128e-02 1.148431375622749329e-02 2.297548949718475342e-02 4.091711640357971191e-01 -1.154230311512947083e-01 -2.247287333011627197e-01 -8.130109310150146484e-02 -2.648117840290069580e-01 -1.500342693179845810e-02 7.293690741062164307e-02 -1.317145079374313354e-01 2.332569807767868042e-01 -4.047384858131408691e-02 5.307320132851600647e-02 -1.923797279596328735e-02 1.930914968252182007e-01 -1.309337913990020752e-01 -2.062325626611709595e-01 1.443440616130828857e-01 -1.661489754915237427e-01 -1.601844877004623413e-01
-5.748048052191734314e-02 6.353396177291870117e-02 2.185424268245697021e-01 -1.055285334587097168e-01 -1.004107296466827393e-03 -4.227149188518524170e-01 -8.074112236499786377e-02 -3.711180388927459717e-01 -3.702218830585479736e-02 8.205977082252502441e-02 -6.960012018680572510e-02 -1.515704542398452759e-01 -9.480350464582443237e-02 -2.181075960397720337e-01 3.130723237991333008e-01 -1.045210883021354675e-01 -8.654879778623580933e-02 -4.357851743698120117e-01 -1.128698885440826416e-01 2.177286297082901001e-01 -6.841366738080978394e-02 -1.781242042779922485e-01 -1.272015124559402466e-01 1.900877505540847778e-01 -1.514802724123001099e-01 -5.843770876526832581e-02 1.056611910462379456e-01 -4.403868690133094788e-02 2.097266912460327148e-02 4.757457971572875977e-02 -1.404391676187515259e-01 -3.532097116112709045e-02
-8.994179964065551758e-02 1.252623051404953003e-01 3.259791731834411621e-01 -1.345484703779220581e-01 6.957421451807022095e-02 -1.313670873641967773e-01 3.704232871532440186e-01 -1.988092511892318726e-01 -3.264909610152244568e-02 5.911413580179214478e-02 -3.109131157398223877e-01 1.990952044725418091e-01 -2.214388996362686157e-01 -1.156630218029022217e-01 1.146741509437561035e-01 2.836315929889678955e-01 -1.516432762145996094e-01 1.277618259191513062e-01 -1.442185021005570889e-03 2.719890475273132324e-01 -2.105996459722518921e-01 1.084692850708961487e-01 -1.572904288768768311e-01 -8.307373523712158203e-02 6.662235409021377563e-02 -1.604090481996536255e-01 -1.451220810413360596e-01 4.295232519507408142e-02 4.053166601806879044e-03 2.299766540527343750e-01 -1.153673604130744934e-01 -1.891898214817047119e-01
-2.242262661457061768e-02 1.885874122381210327e-01 2.303984612226486206e-01 9.009100496768951416e-02 4.153782129287719727e-02 2.289956510066986084e-01 1.478554122149944305e-02 -1.692402362823486328e-01 8.471726626157760620e-02 -2.834633290767669678e-01 -2.679207026958465576e-01 -1.466549485921859741e-01 -1.125026494264602661e-02 1.121820807456970215e-01 3.509452641010284424e-01 -6.527114659547805786e-02 3.288663923740386963e-02 -3.181116282939910889e-01 1.840722002089023590e-02 2.532557249069213867e-01 1.292394250631332397e-01 7.415153086185455322e-02 -1.855521202087402344e-01 -1.823901683092117310e-01 1.043637096881866455e-01 2.674807328730821609e-04 -1.737824529409408569e-01 -9.407518804073333740e-02 -2.136963009834289551e-01 -8.212057501077651978e-02 -2.101934403181076050e-01 -3.091447353363037109e-01
2.286085933446884155e-01 3.519469201564788818e-01 3.290626108646392822e-01 1.049538031220436096e-01 -4.836546257138252258e-02 -3.435591608285903931e-02 -2.725919485092163086e-01 -2.841742336750030518e-01 9.207730740308761597e-02 2.215021848678588867e-02 -2.586495876312255859e-01 -5.081380158662796021e-02 -1.820445992052555084e-02 -2.424886077642440796e-02 4.130154848098754883e-01 1.107628792524337769e-01 2.354477159678936005e-02 -3.399906158447265625e-01 -1.031002476811408997e-01 4.954739287495613098e-02 4.884180054068565369e-02 -1.554638445377349854e-01 4.205656796693801880e-02 6.005124747753143311e-02 7.448191940784454346e-02 -5.931813269853591919e-02 9.838955011218786240e-04 -1.652100309729576111e-02 -1.548181176185607910e-01 1.902632415294647217e-01 -1.510171592235565186e-01 -1.740575283765792847e-01
6.655795499682426453e-03 2.629926800727844238e-01 2.415385544300079346e-01 3.050653934478759766e-01 -1.142723262310028076e-01 5.029878765344619751e-02 6.250270456075668335e-02 -9.950184822082519531e-02 2.836306579411029816e-02 2.513397037982940674e-01 -9.272284805774688721e-02 8.184190839529037476e-02 -1.308552324771881104e-01 -7.863943278789520264e-02 2.660477161407470703e-01 1.451880484819412231e-01 -2.225008010864257812e-01 -2.024995237588882446e-01 1.908087581396102905e-01 2.352296113967895508e-01 -1.340336799621582031e-01 1.742544025182723999e-01 1.954759955406188965e-01 3.978755325078964233e-02 -1.440494507551193237e-01 -1.352535188198089600e-01 2.728503644466400146e-01 -1.639901995658874512e-01 -2.632600665092468262e-01 -6.352441757917404175e-02 -2.672623991966247559e-01 -4.254933912307024002e-03
-1.072073653340339661e-01 2.291861921548843384e-01 1.498117446899414062e-01 2.987337410449981689e-01 -2.404047995805740356e-01 -2.524996995925903320e-01 1.173609122633934021e-01 -5.902624875307083130e-02 -6.622024625539779663e-02 -3.334553167223930359e-02 7.002918422222137451e-02 -2.305782884359359741e-01 3.694470599293708801e-02 -7.045834325253963470e-03 -6.478229910135269165e-02 -1.712165623903274536e-01 2.763869985938072205e-02 -2.976594269275665283e-01 8.569872379302978516e-02 1.644905507564544678e-01 -6.400178372859954834e-02 1.089914590120315552e-01 2.684489190578460693e-01 -1.233662143349647522e-01 -1.963036060333251953e-01 1.251413226127624512e-01 3.886682912707328796e-02 -1.936055123805999756e-01 -1.607475280761718750e-01 -1.335637867450714111e-01 -4.637065231800079346e-01 -8.986088633537292480e-02
6.766491383314132690e-02 4.023604691028594971e-01 4.224162399768829346e-01 1.145258825272321701e-02 -7.768467068672180176e-02 -1.185631155967712402e-01 9.093287400901317596e-03 -2.434773445129394531e-01 -5.706567317247390747e-02 3.734963387250900269e-02 -2.506646215915679932e-01 -1.689274013042449951e-01 2.708219550549983978e-02 2.673641741275787354e-01 2.385922372341156006e-01 1.784962564706802368e-01 7.629169523715972900e-02 -1.607899218797683716e-01 1.739104092121124268e-01 1.400690972805023193e-01 9.499856829643249512e-02 1.458699107170104980e-01 2.972880601882934570e-01 7.262288033962249756e-02 8.808078616857528687e-02 7.542326301336288452e-02 5.914068222045898438e-02 -1.272675674408674240e-02 5.944482609629631042e-02 2.187177836894989014e-01 5.268766731023788452e-02 -2.042823135852813721e-01
-1.373981963843107224e-02 3.540436923503875732e-01 3.025949597358703613e-01 1.202021166682243347e-01 -1.073303893208503723e-01 -3.893264830112457275e-01 -1.087342854589223862e-03 1.539008468389511108e-01 -1.290927380323410034e-01 2.942929510027170181e-03 -1.174129173159599304e-01 -9.889660775661468506e-02 -1.450743228197097778e-01 -8.653996884822845459e-02 2.128899246454238892e-01 2.374733835458755493e-01 -2.757703363895416260e-01 -1.747416555881500244e-01 1.567550189793109894e-02 -1.816140487790107727e-02 1.874081194400787354e-01 -9.424650669097900391e-02 1.844672113656997681e-02 8.294659107923507690e-02 -2.237348407506942749e-01 -9.732106328010559082e-02 1.666528172791004181e-02 9.332914650440216064e-02 -1.625168621540069580e-01 -1.410967260599136353e-01 -3.677121400833129883e-01 -5.239904299378395081e-02
-2.737087905406951904e-01 2.783070802688598633e-01 2.601699829101562500e-01 7.166222785599529743e-04 -1.551664918661117554e-01 -1.749229282140731812e-01 -1.738950312137603760e-01 -1.028394624590873718e-01 -7.723414152860641479e-02 9.108360856771469116e-02 -1.486638635396957397e-01 -8.133494295179843903e-03 2.638908326625823975e-01 5.453254655003547668e-02 3.418523967266082764e-01 -2.239135652780532837e-01 -1.825885176658630371e-01 -8.730242401361465454e-02 -1.084234118461608887e-01 -5.070491507649421692e-02 4.715452715754508972e-02 -4.816924780607223511e-02 6.934170145541429520e-03 -1.408373564481735229e-01 -8.312644809484481812e-02 8.835271000862121582e-03 -8.146020025014877319e-02 -2.389306575059890747e-01 -3.926984965801239014e-01 -6.914984434843063354e-02 -1.509604156017303467e-01 -2.760437726974487305e-01
1.045044511556625366e-01 3.095764480531215668e-02 1.668382436037063599e-01 9.266783297061920166e-02 -9.529751539230346680e-02 8.307285606861114502e-02 -2.874742727726697922e-03 -1.032885834574699402e-01 7.304129004478454590e-02 -7.379376143217086792e-02 -3.832291066646575928e-01 2.955086715519428253e-02 1.501277927309274673e-02 -5.203619599342346191e-01 2.255186587572097778e-01 -6.924076378345489502e-02 -7.156086619943380356e-03 2.263790816068649292e-01 -8.274895697832107544e-02 1.475640386343002319e-01 2.436733990907669067e-01 -6.088570505380630493e-02 -1.259200423955917358e-01 1.075578108429908752e-01 7.759281247854232788e-02 -8.743210695683956146e-03 2.617800049483776093e-02 -8.197917044162750244e-02 -2.093626707792282104e-01 2.627469599246978760e-01 -2.524729073047637939e-01 -2.816407382488250732e-01
-2.655425667762756348e-02 4.010330140590667725e-01 1.121134404093027115e-02 1.390864849090576172e-01 -1.393530815839767456e-01 -2.306665778160095215e-01 -2.882390320301055908e-01 -2.236553430557250977e-01 -6.126173585653305054e-02 -2.856507003307342529e-01 -1.119028180837631226e-01 -1.752631217241287231e-01 -1.004904359579086304e-01 -6.644188612699508667e-02 4.776792600750923157e-02 5.387385562062263489e-02 -2.023096382617950439e-01 -8.054102957248687744e-02 5.487482622265815735e-02 2.217742651700973511e-01 -3.640233352780342102e-02 -1.059291139245033264e-01 -1.863744556903839111e-01 1.994661539793014526e-01 8.557951077818870544e-03 8.758629672229290009e-03 -1.495260000228881836e-01 6.705306470394134521e-02 -4.343405663967132568e-01 7.535293698310852051e-02 -1.455532610416412354e-01 -1.891611069440841675e-01
-1.832623034715652466e-01 -6.216285377740859985e-02 -4.877474159002304077e-02 6.265070289373397827e-02 -1.456731408834457397e-01 -3.209003210067749023e-01 2.125284671783447266e-01 -1.786149740219116211e-01 -1.183884814381599426e-01 -1.472419053316116333e-01 -2.139209508895874023e-01 -1.321539729833602905e-01 1.079871505498886108e-01 -7.609387487173080444e-02 -7.051668595522642136e-03 1.366899013519287109e-01 -1.513646394014358521e-01 -3.895964920520782471e-01 -2.083169668912887573e-01 1.208262518048286438e-01 2.462262511253356934e-01 -1.546808630228042603e-01 -3.496551886200904846e-02 4.113613069057464600e-01 9.021113812923431396e-02 -2.106447964906692505e-01 2.062414586544036865e-01 1.529057323932647705e-02 -5.175884440541267395e-02 1.251873373985290527e-01 1.418953388929367065e-02 -1.354704946279525757e-01
2.970559895038604736e-02 1.391601860523223877e-01 9.748573601245880127e-02 1.030714437365531921e-01 -1.443122178316116333e-01 -1.584398597478866577e-01 -5.239580571651458740e-02 7.227890938520431519e-02 9.172724932432174683e-02 1.059763282537460327e-01 -3.884444534778594971e-01 -3.370456993579864502e-01 1.465312391519546509e-02 -6.431963294744491577e-02 1.942751556634902954e-01 9.801968187093734741e-02 6.383167207241058350e-02 -2.499606013298034668e-01 1.741010881960391998e-02 5.956272482872009277e-01 1.069761142134666443e-01 -3.682276234030723572e-02 -1.459962874650955200e-01 -1.875466257333755493e-01 6.476989388465881348e-02 1.163267791271209717e-01 -3.269439563155174255e-02 2.508101984858512878e-02 -5.867933109402656555e-02 1.658366024494171143e-01 -4.744116216897964478e-02 -1.623293012380599976e-01
-2.410828918218612671e-01 3.128671348094940186e-01 2.441419959068298340e-01 -8.223633468151092529e-02 -1.339745968580245972e-01 -2.308725416660308838e-01 2.319733202457427979e-01 -1.866014301776885986e-01 7.420771289616823196e-03 -2.550662755966186523e-01 -1.933401376008987427e-01 -2.205888628959655762e-01 1.809720098972320557e-01 1.188955083489418030e-01 3.479907512664794922e-01 1.939414739608764648e-01 9.448042511940002441e-02 -1.397248208522796631e-01 1.643702685832977295e-01 1.677706688642501831e-01 1.661716252565383911e-01 -1.618796586990356445e-02 4.883248731493949890e-02 -1.601529493927955627e-02 2.560166716575622559e-01 -1.020425781607627869e-01 -1.150764599442481995e-01 -4.997184872627258301e-02 -9.895095974206924438e-02 -3.331497684121131897e-02 -1.353949010372161865e-01 1.610282063484191895e-01
2.813579142093658447e-01 3.354574739933013916e-01 2.968381941318511963e-01 2.543251030147075653e-02 -1.315211206674575806e-01 1.619913615286350250e-02 1.665961891412734985e-01 -3.210478127002716064e-01 7.737343758344650269e-02 8.377182483673095703e-02 -2.577454745769500732e-01 8.291134238243103027e-02 -1.846281439065933228e-02 9.645301103591918945e-02 3.754003047943115234e-01 -1.353824287652969360e-01 7.151751220226287842e-02 -4.129975438117980957e-01 -8.974239975214004517e-02 1.315950751304626465e-01 2.811440790537744761e-04 5.996381118893623352e-02 6.703013926744461060e-02 1.507859230041503906e-01 1.291079819202423096e-01 -1.174886077642440796e-01 2.861941605806350708e-02 7.991638034582138062e-02 -3.764510899782180786e-02 1.168012320995330811e-01 -1.040478795766830444e-02 -1.767115592956542969e-01
1.107139326632022858e-02 2.890932261943817139e-01 3.584334552288055420e-01 3.474121391773223877e-01 3.179756551980972290e-02 -6.954669952392578125e-02 1.331218779087066650e-01 -8.824739605188369751e-03 -8.310049772262573242e-02 -1.477142870426177979e-01 -1.502928733825683594e-01 -8.684324473142623901e-02 -1.459067761898040771e-01 5.007586628198623657e-02 2.295171916484832764e-01 8.802330493927001953e-02 -9.155981987714767456e-02 -1.374912858009338379e-01 1.743317544460296631e-01 2.578205764293670654e-01 6.610177457332611084e-02 5.551140010356903076e-02 1.857070624828338623e-02 -3.428232669830322266e-01 -1.830735802650451660e-01 7.264127582311630249e-02 -2.520428895950317383e-01 -9.984930604696273804e-02 -2.327623516321182251e-01 5.524370074272155762e-02 -2.125983983278274536e-01 -1.903105378150939941e-01
5.117101222276687622e-02 1.907001435756683350e-01 -3.165050223469734192e-02 -7.404566556215286255e-02 -1.178439557552337646e-01 -2.595427334308624268e-01 2.207968086004257202e-01 -2.284312248229980469e-01 -1.205015704035758972e-01 -2.517112903296947479e-02 4.628098756074905396e-02 -3.830348253250122070e-01 -7.140810042619705200e-02 -2.972863912582397461e-01 1.918213367462158203e-01 -8.954349905252456665e-02 -2.065564841032028198e-01 -2.944081127643585205e-01 -1.559938639402389526e-01 -2.297911494970321655e-01 1.132507622241973877e-01 -8.382314443588256836e-02 -5.074079707264900208e-02 9.308854490518569946e-02 -1.392165869474411011e-01 -2.114863246679306030e-01 3.392328694462776184e-02 -1.768566817045211792e-01 -1.155191287398338318e-01 1.508822888135910034e-01 -1.420283615589141846e-01 -2.822306156158447266e-01
7.553716003894805908e-02 3.508840873837471008e-02 -9.018763899803161621e-02 2.056510001420974731e-01 -2.408305108547210693e-01 -1.226612254977226257e-01 7.665889710187911987e-02 -2.402817308902740479e-01 2.184657156467437744e-01 1.464018970727920532e-01 -4.062069952487945557e-01 -1.126592531800270081e-01 4.576130211353302002e-02 -3.446794450283050537e-01 3.856994509696960449e-01 4.398715496063232422e-02 -1.286495104432106018e-02 -1.458505820482969284e-02 -1.283932775259017944e-01 1.329565346240997314e-01 6.217191368341445923e-02 2.259540557861328125e-02 -6.290748715400695801e-02 -1.623987257480621338e-01 -1.173263229429721832e-02 -1.965817958116531372e-01 -1.245192065834999084e-01 -7.854142226278781891e-03 -1.186111569404602051e-01 9.533195942640304565e-02 -2.550942003726959229e-01 -2.751364409923553467e-01
-2.349010854959487915e-01 -2.286630719900131226e-01 3.005046248435974121e-01 -1.169054061174392700e-01 1.116766035556793213e-01 -1.037133187055587769e-01 6.205214187502861023e-02 -3.988082110881805420e-01 -1.066877506673336029e-02 8.471396565437316895e-02 -7.908146083354949951e-02 -4.815353080630302429e-02 4.733866453170776367e-02 -7.574848085641860962e-02 3.631654977798461914e-01 -1.035539433360099792e-01 -3.175944685935974121e-01 -1.858112812042236328e-01 2.140019350918009877e-04 3.161919713020324707e-01 2.227935642004013062e-01 -1.022537704557180405e-03 4.804551228880882263e-02 -1.189192524179816246e-03 5.740813910961151123e-02 1.778762489557266235e-01 1.810308247804641724e-01 -2.858427166938781738e-02 -3.575817868113517761e-02 -7.078962773084640503e-02 -2.173646092414855957e-01 -1.631087809801101685e-01
-1.117603331804275513e-01 4.138124361634254456e-02 8.427111059427261353e-02 -7.208278775215148926e-02 1.587617695331573486e-01 -1.951753050088882446e-01 -1.621889509260654449e-02 -2.795517146587371826e-01 -7.098601013422012329e-02 1.068852562457323074e-02 -4.229972064495086670e-01 -7.937563583254814148e-03 5.774655193090438843e-02 1.001186296343803406e-01 2.872332632541656494e-01 -8.774780482053756714e-02 -4.228682816028594971e-01 -3.642906248569488525e-01 -3.038238920271396637e-02 2.288808673620223999e-01 1.707629263401031494e-01 -9.771805256605148315e-02 7.837442681193351746e-03 2.348979264497756958e-01 -1.246266812086105347e-01 -7.711230311542749405e-03 2.173326611518859863e-01 -1.598830148577690125e-02 -4.169158637523651123e-02 8.555364795029163361e-03 -1.383432447910308838e-01 -3.566929697990417480e-02
-6.686526536941528320e-02 -8.935998380184173584e-02 -2.224021404981613159e-02 -1.198836937546730042e-01 -1.221303194761276245e-01 -1.994311660528182983e-01 4.409619793295860291e-02 -6.087107583880424500e-02 -6.766223162412643433e-02 5.086664482951164246e-02 -2.941617667675018311e-01 -2.088622897863388062e-01 -6.058058142662048340e-02 -1.999733746051788330e-01 3.888891637325286865e-02 3.179022967815399170e-01 -1.773389428853988647e-01 -1.280267089605331421e-01 -7.168657332658767700e-02 5.843897908926010132e-02 1.684984713792800903e-01 4.102845788002014160e-01 1.056854426860809326e-01 -4.362859949469566345e-02 1.424489170312881470e-01 7.883675396442413330e-03 3.734707087278366089e-02 -2.935139536857604980e-01 -5.709683895111083984e-02 1.480825394392013550e-01 -4.251015484333038330e-01 -2.208937853574752808e-01
-3.050030469894409180e-01 3.280679881572723389e-01 -7.103207707405090332e-02 6.837904453277587891e-02 -1.947846114635467529e-01 -1.841302961111068726e-01 3.299414217472076416e-01 -1.979948431253433228e-01 -2.787671387195587158e-01 -9.898268431425094604e-02 -1.980230063199996948e-01 1.751705259084701538e-01 -1.978257149457931519e-01 -3.760665655136108398e-02 3.227820992469787598e-01 3.816824033856391907e-02 9.461747854948043823e-02 -1.235890239477157593e-01 -1.184872314333915710e-01 6.051777675747871399e-02 -7.397412508726119995e-02 4.436859488487243652e-02 1.366176269948482513e-02 1.412043422460556030e-01 -1.676937788724899292e-01 -5.950913950800895691e-02 3.083267211914062500e-01 -1.739377081394195557e-01 -5.397893115878105164e-02 1.852307585068047047e-03 -1.500720828771591187e-01 -1.191580370068550110e-01
-1.417121291160583496e-01 1.438082382082939148e-02 2.804106771945953369e-01 -2.098223716020584106e-01 -1.743488162755966187e-01 -2.328822165727615356e-01 -1.038363650441169739e-01 -3.405579328536987305e-01 -2.104845456779003143e-02 -7.098865509033203125e-02 -3.464738130569458008e-01 -3.593737483024597168e-01 -1.042973324656486511e-01 5.937614664435386658e-02 2.599480152130126953e-01 -2.620816528797149658e-01 -1.170666590332984924e-01 -1.839804649353027344e-01 -5.930147692561149597e-02 3.572342172265052795e-02 5.129024852067232132e-03 7.012794166803359985e-02 2.879998981952667236e-01 1.022727563977241516e-01 -5.570263043045997620e-02 -3.979844972491264343e-02 1.420312821865081787e-01 -9.767474979162216187e-02 1.214969158172607422e-02 -1.577324117533862591e-03 -1.494599133729934692e-01 -1.809423416852951050e-01
-1.670139729976654053e-01 2.409871667623519897e-01 2.553496956825256348e-01 4.145830869674682617e-02 -8.280123770236968994e-02 -1.625913381576538086e-01 -1.815170794725418091e-01 -1.661989651620388031e-02 9.758134186267852783e-02 -1.754915565252304077e-01 -1.741081178188323975e-01 8.850911259651184082e-02 1.166978925466537476e-01 -2.835376262664794922e-01 1.033313199877738953e-01 2.068832516670227051e-01 5.374130979180335999e-02 5.452372715808451176e-04 -2.920891046524047852e-01 3.866663575172424316e-01 -7.370407134294509888e-02 -9.586846083402633667e-02 1.824002712965011597e-01 2.694988846778869629e-01 -1.169226393103599548e-01 6.000408902764320374e-02 -1.623532734811306000e-02 -1.969101093709468842e-02 -2.612755596637725830e-01 -3.178186342120170593e-02 -3.152966499328613281e-01 -9.893430769443511963e-02
-2.445375770330429077e-01 2.981370314955711365e-02 3.694479465484619141e-01 1.297189146280288696e-01 -2.119362503290176392e-01 -2.767240703105926514e-01 3.410772681236267090e-01 -1.604466736316680908e-01 1.321697384119033813e-01 -3.041513636708259583e-02 7.356761395931243896e-02 2.010818570852279663e-02 -1.035234853625297546e-01 3.885968774557113647e-02 -1.030065864324569702e-02 1.337600946426391602e-01 -2.026730030775070190e-01 -2.833718359470367432e-01 1.411255300045013428e-01 2.765320241451263428e-01 -5.475003272294998169e-02 1.189046166837215424e-02 1.984039694070816040e-01 5.077965091913938522e-03 4.859420657157897949e-02 -1.421497911214828491e-01 1.986743154702708125e-04 -1.963521391153335571e-01 -3.145487904548645020e-01 8.450562506914138794e-02 -1.275616288185119629e-01 1.556309014558792114e-01
-1.307158619165420532e-01 2.824363112449645996e-01 3.768815100193023682e-01 4.684250801801681519e-02 -1.693097949028015137e-01 1.160593628883361816e-01 8.994996547698974609e-02 -1.138920113444328308e-01 3.117882832884788513e-02 -2.387852035462856293e-02 -1.053269654512405396e-01 -1.854487955570220947e-01 1.662314832210540771e-01 -6.605286896228790283e-02 2.432094663381576538e-01 8.665798604488372803e-02 -1.072588115930557251e-01 -1.543297916650772095e-01 1.068749874830245972e-01 4.562990367412567139e-01 2.245393395423889160e-01 1.658578515052795410e-01 -5.541472230106592178e-03 1.122253015637397766e-03 4.274650663137435913e-02 5.272693186998367310e-02 -2.361002713441848755e-01 1.835217028856277466e-01 6.194308027625083923e-02 2.934516072273254395e-01 -7.028776407241821289e-02 -1.679093539714813232e-01
6.448078900575637817e-02 2.937287464737892151e-02 2.835510969161987305e-01 -2.957650125026702881e-01 1.298993378877639771e-01 -2.569189965724945068e-01 2.357642799615859985e-01 -2.292928546667098999e-01 -5.141784250736236572e-02 -8.383347094058990479e-02 -3.173498511314392090e-01 1.316437274217605591e-01 2.275808304548263550e-01 -2.204747796058654785e-01 -1.732233911752700806e-01 7.334192097187042236e-02 -1.249990537762641907e-01 -3.659728914499282837e-02 -1.051231771707534790e-01 4.153580963611602783e-01 -1.229678094387054443e-01 -1.229958683252334595e-01 1.233763620257377625e-01 1.005911007523536682e-01 -8.549045771360397339e-02 2.948685735464096069e-02 1.046724766492843628e-01 7.099220156669616699e-02 -7.930832356214523315e-02 -3.558220341801643372e-02 -2.613257467746734619e-01 -1.281074732542037964e-01
3.425410389900207520e-02 3.117611408233642578e-01 2.145220488309860229e-01 3.203504160046577454e-02 1.130925863981246948e-01 -1.003104378469288349e-03 1.974344849586486816e-01 4.088857024908065796e-02 -2.030361071228981018e-02 2.255180850625038147e-02 -2.396217286586761475e-01 -1.780429929494857788e-01 1.430943328887224197e-02 -1.684672236442565918e-01 1.138366684317588806e-01 2.053151279687881470e-01 -2.453629821538925171e-01 -1.763633824884891510e-02 2.231933467555791140e-04 -9.207135438919067383e-02 1.292802095413208008e-01 -6.652747094631195068e-02 -1.361323893070220947e-01 1.220053434371948242e-01 -2.584011256694793701e-01 8.913587033748626709e-02 -1.599968224763870239e-01 -2.614021301269531250e-01 5.904157459735870361e-02 1.829150170087814331e-01 -2.590468227863311768e-01 -4.807926416397094727e-01
-1.396288909018039703e-02 2.300550341606140137e-01 1.191942486912012100e-02 1.028731241822242737e-01 -2.164161801338195801e-01 -1.555884629487991333e-01 -1.755557209253311157e-02 -1.886744797229766846e-01 1.169077306985855103e-01 3.094096779823303223e-01 -1.150888279080390930e-01 -3.142533898353576660e-01 -1.779949814081192017e-01 3.541825339198112488e-02 3.087141811847686768e-01 9.271217882633209229e-02 1.675515770912170410e-01 -1.390817314386367798e-01 1.793770343065261841e-01 3.282441496849060059e-01 8.423744887113571167e-02 1.739024817943572998e-01 -1.085134148597717285e-01 -6.968206167221069336e-02 -1.562003418803215027e-02 1.628395766019821167e-01 1.990555524826049805e-01 -2.668774425983428955e-01 3.947491571307182312e-02 3.427031263709068298e-02 -2.944830358028411865e-01 -5.097883939743041992e-02
-9.158549457788467407e-02 2.259091585874557495e-01 1.275154948234558105e-01 1.342996209859848022e-01 5.979939177632331848e-02 -2.108814418315887451e-01 1.401983052492141724e-01 -3.610320016741752625e-02 -7.330540567636489868e-02 -2.159306854009628296e-01 -1.335487663745880127e-01 -1.705582290887832642e-01 3.800237923860549927e-02 -1.926037967205047607e-01 1.226190403103828430e-01 1.796119511127471924e-01 -2.247282117605209351e-02 -2.737734913825988770e-01 -3.392057418823242188e-01 7.290674746036529541e-02 -1.126752197742462158e-01 -4.558526277542114258e-01 -1.034578084945678711e-01 2.950756847858428955e-01 -8.129489421844482422e-02 -1.629221290349960327e-01 1.036956310272216797e-01 -2.968562766909599304e-02 8.069025725126266479e-02 -1.873326301574707031e-02 -2.137145251035690308e-01 -2.027006447315216064e-01
-3.074275795370340347e-03 1.901502311229705811e-01 4.211746454238891602e-01 -5.732669308781623840e-02 -8.069939166307449341e-02 -9.599170833826065063e-02 1.594963520765304565e-01 -2.772677242755889893e-01 -1.350788492709398270e-02 -4.920955374836921692e-02 -6.757906079292297363e-02 -1.833429038524627686e-01 3.818527236580848694e-02 3.130654692649841309e-01 9.635791182518005371e-02 1.816566437482833862e-01 -1.272839307785034180e-01 -4.866605158895254135e-03 2.481476813554763794e-01 1.084245666861534119e-01 -2.089165449142456055e-01 -3.240283112972974777e-03 1.269166916608810425e-01 1.270046830177307129e-01 2.799267470836639404e-01 -9.079958498477935791e-02 -4.325344786047935486e-02 -6.407232582569122314e-02 -4.398181438446044922e-01 -4.295068979263305664e-02 -1.694779247045516968e-01 -2.319691516458988190e-02
5.979951098561286926e-02 1.154351532459259033e-01 2.993461489677429199e-01 1.964932084083557129e-01 -1.027842238545417786e-01 -2.022038251161575317e-01 9.979882836341857910e-02 -1.405618190765380859e-01 3.697102144360542297e-02 -1.953715831041336060e-01 -1.529692858457565308e-01 -1.843428462743759155e-01 3.128415048122406006e-01 -3.539500385522842407e-02 3.200543671846389771e-02 -1.045996472239494324e-01 4.523551091551780701e-02 -3.557458221912384033e-01 2.214700728654861450e-01 2.439682036638259888e-01 -2.062500417232513428e-01 4.616281017661094666e-02 8.056332357227802277e-03 3.795808553695678711e-01 2.384763062000274658e-01 -6.493751704692840576e-02 1.309968680143356323e-01 -8.971907198429107666e-02 1.898415088653564453e-01 4.415963485371321440e-04 -1.218207776546478271e-01 -5.040276050567626953e-02
-1.273114979267120361e-01 -3.292153403162956238e-02 6.350836902856826782e-02 2.140247821807861328e-02 1.411337703466415405e-01 6.790424883365631104e-02 1.381517201662063599e-01 -1.809833794832229614e-01 1.855724602937698364e-01 -5.440463870763778687e-02 -2.664492093026638031e-02 -1.689914017915725708e-01 -1.172482743859291077e-01 -9.470781683921813965e-02 2.436296939849853516e-01 2.103402614593505859e-01 -1.282404661178588867e-01 -2.071932107210159302e-01 1.235605180263519287e-01 2.360101789236068726e-01 2.658804506063461304e-02 2.415312677621841431e-01 2.631285041570663452e-02 -3.023998625576496124e-02 3.099390268325805664e-01 -1.771568804979324341e-01 1.094624102115631104e-01 -3.001890480518341064e-01 -2.070892900228500366e-01 1.189752966165542603e-01 -4.807203710079193115e-01 1.402204856276512146e-02
1.737406849861145020e-02 1.659691780805587769e-01 2.398791164159774780e-01 -1.028068810701370239e-01 -1.537768840789794922e-01 -4.545355960726737976e-02 -8.687565475702285767e-02 -1.299411654472351074e-01 -1.451353281736373901e-01 1.045903414487838745e-01 -2.948927283287048340e-01 -2.327766716480255127e-01 2.493040412664413452e-01 -7.605529576539993286e-02 1.308395247906446457e-02 3.071850910782814026e-02 -6.670683622360229492e-02 -2.798978686332702637e-01 2.503341995179653168e-02 3.828487396240234375e-01 -4.319593682885169983e-02 -6.203624606132507324e-02 -2.771914005279541016e-01 3.641195595264434814e-01 3.053002357482910156e-01 1.944455690681934357e-02 4.523959942162036896e-03 -7.953367382287979126e-02 1.168448403477668762e-01 9.454803168773651123e-02 -2.092019617557525635e-01 1.670654490590095520e-02
-2.956756353378295898e-01 2.923412322998046875e-01 3.292589783668518066e-01 1.571852900087833405e-02 -1.202293019741773605e-02 -9.072738140821456909e-02 -4.622771590948104858e-02 7.867774367332458496e-02 -2.216831035912036896e-02 -7.514534145593643188e-02 -2.790533602237701416e-01 1.693345904350280762e-01 2.275246083736419678e-01 -1.129384562373161316e-01 6.679119169712066650e-02 1.827183961868286133e-01 -6.150132417678833008e-02 -2.209514677524566650e-01 -1.339716613292694092e-01 2.995486259460449219e-01 -2.746673524379730225e-01 -2.295382916927337646e-01 1.895363330841064453e-01 1.790189296007156372e-01 -1.249602362513542175e-01 5.115783959627151489e-02 4.151413589715957642e-02 -3.871110081672668457e-02 1.056168321520090103e-02 1.084167417138814926e-02 -2.613233923912048340e-01 -2.008564323186874390e-01
6.248686462640762329e-02 -9.567604959011077881e-02 3.082885406911373138e-02 -1.333225369453430176e-01 -1.094589754939079285e-02 -3.307795152068138123e-02 3.144995272159576416e-01 -1.959055513143539429e-01 -9.598205983638763428e-02 2.283134609460830688e-01 -1.097912713885307312e-01 -2.424936443567276001e-01 1.759961247444152832e-01 -4.024190604686737061e-01 3.365220725536346436e-01 4.329151213169097900e-01 2.827913733199238777e-03 -1.107565015554428101e-01 1.505467295646667480e-01 2.772892117500305176e-01 6.253215949982404709e-03 -1.646816879510879517e-01 7.905827462673187256e-02 6.453642155975103378e-03 -3.728784620761871338e-02 -2.033177316188812256e-01 5.250949785113334656e-02 4.875632934272289276e-03 -1.063930094242095947e-01 -3.104369528591632843e-02 2.170014940202236176e-02 1.987264491617679596e-02
2.908699959516525269e-02 1.875645667314529419e-02 2.920202910900115967e-01 1.309841126203536987e-01 -9.781108051538467407e-02 -6.303277611732482910e-02 1.094996482133865356e-01 -1.129618585109710693e-01 -2.805206477642059326e-01 -1.033884286880493164e-01 -1.462235897779464722e-01 -1.147532537579536438e-01 -1.879906207323074341e-01 8.102516084909439087e-02 3.905120491981506348e-01 2.325751781463623047e-01 -1.373039782047271729e-01 -3.369410037994384766e-01 -1.638093739748001099e-01 -5.247094854712486267e-02 1.421580016613006592e-01 1.441341489553451538e-01 -3.729200065135955811e-01 -1.614736765623092651e-01 2.815232612192630768e-02 2.593137882649898529e-02 2.194623090326786041e-02 -2.031237632036209106e-01 -4.419334605336189270e-02 -1.920467317104339600e-01 -1.869219839572906494e-01 2.399830706417560577e-02
-1.390406936407089233e-01 -5.319678783416748047e-02 6.270390748977661133e-02 2.984541058540344238e-01 -3.674062713980674744e-02 1.206826139241456985e-02 2.718703746795654297e-01 -2.649833858013153076e-01 2.315164357423782349e-01 -2.332158386707305908e-02 -1.771688014268875122e-01 9.552641212940216064e-02 3.969902545213699341e-02 3.496984019875526428e-02 2.364077568054199219e-01 5.846618115901947021e-02 -4.130866378545761108e-03 -2.861860990524291992e-01 -1.095367968082427979e-01 2.534188628196716309e-01 -1.753916591405868530e-01 3.834854066371917725e-01 -1.724330633878707886e-01 4.466339573264122009e-02 1.074721515178680420e-01 -9.465628117322921753e-02 6.070637330412864685e-02 -5.271480232477188110e-02 -1.888349354267120361e-01 1.256710290908813477e-01 -3.689940273761749268e-01 1.301304716616868973e-02
-1.395415049046278000e-03 8.391014486551284790e-02 3.733353018760681152e-01 2.117643058300018311e-01 1.034432873129844666e-01 6.653897464275360107e-02 1.150016784667968750e-01 -2.219155803322792053e-02 -7.245630770921707153e-02 -2.860846817493438721e-01 -2.304630279541015625e-01 1.005738787353038788e-02 -7.971031963825225830e-02 1.106797307729721069e-01 8.715049922466278076e-02 2.586628794670104980e-01 -5.384870246052742004e-02 -2.944284081459045410e-01 9.254586696624755859e-02 3.585323393344879150e-01 2.603148818016052246e-01 8.717238903045654297e-02 -1.180522739887237549e-01 3.643520921468734741e-02 -3.764559328556060791e-02 2.115272134542465210e-01 -2.074925750494003296e-01 -1.804776489734649658e-01 -2.105487734079360962e-01 -1.592350564897060394e-02 -1.768701076507568359e-01 -1.774700433015823364e-01
-2.616699934005737305e-01 8.941264450550079346e-02 6.581173837184906006e-02 9.622515738010406494e-02 1.123844012618064880e-01 -7.020777463912963867e-02 1.671540141105651855e-01 -1.588624119758605957e-01 -3.980598971247673035e-02 -9.770169109106063843e-02 -1.660420447587966919e-01 9.728210419416427612e-02 -4.888336360454559326e-02 -2.471767216920852661e-01 2.465535253286361694e-01 3.408897668123245239e-02 -2.929355204105377197e-01 -1.640482544898986816e-01 1.541070453822612762e-02 2.509621381759643555e-01 -2.753402590751647949e-01 2.673474252223968506e-01 -3.034176304936408997e-02 -5.866657197475433350e-02 7.114329934120178223e-02 1.191778946667909622e-02 -6.130734086036682129e-02 1.422543674707412720e-01 -1.996184587478637695e-01 4.695761799812316895e-01 5.300498101860284805e-03 -2.200875729322433472e-01
-1.438768506050109863e-01 1.043681651353836060e-01 9.500873833894729614e-02 -7.131607830524444580e-02 -7.894925028085708618e-02 -3.127133548259735107e-01 -2.069268971681594849e-01 -2.115945518016815186e-01 -1.888420730829238892e-01 1.314559876918792725e-01 -2.059380561113357544e-01 2.782990038394927979e-02 -2.501230835914611816e-01 -1.100536063313484192e-01 2.675946950912475586e-01 1.050788462162017822e-01 -1.914677172899246216e-01 -3.152959048748016357e-01 -2.512625157833099365e-01 1.499896049499511719e-01 5.786659941077232361e-02 -2.344952076673507690e-01 -1.195284500718116760e-01 6.302423775196075439e-02 -1.851920634508132935e-01 -1.688024997711181641e-01 -1.605530455708503723e-02 -7.427543401718139648e-02 -1.761510819196701050e-01 -1.206677407026290894e-01 -2.650908529758453369e-01 -1.628095209598541260e-01
4.159114323556423187e-03 2.873510718345642090e-01 1.211665198206901550e-01 3.314602673053741455e-01 -1.526423245668411255e-01 9.915092587471008301e-02 9.048188477754592896e-02 -2.669486682862043381e-03 -6.025089416652917862e-03 2.139204293489456177e-01 -4.484244808554649353e-02 3.639667853713035583e-02 -7.048753648996353149e-02 -4.309170693159103394e-02 1.311443895101547241e-01 1.451341211795806885e-01 -6.964405626058578491e-02 -2.469613254070281982e-01 8.205508440732955933e-02 4.294646978378295898e-01 -4.233172535896301270e-02 2.079707533121109009e-01 1.581435352563858032e-01 -7.988584786653518677e-02 -1.577030867338180542e-01 -1.284678429365158081e-01 2.399816960096359253e-01 -1.919299662113189697e-01 -2.165206223726272583e-01 -5.709683150053024292e-02 -3.300881385803222656e-01 -1.702003777027130127e-01
3.778590261936187744e-02 -1.477293521165847778e-01 1.319497972726821899e-01 2.427297830581665039e-01 -1.517733782529830933e-01 -1.091273427009582520e-01 -4.699097946286201477e-02 -3.106987178325653076e-01 4.037071764469146729e-02 1.025055572390556335e-01 2.423093840479850769e-02 6.449520587921142578e-02 1.168715208768844604e-01 -2.259336709976196289e-01 3.960838317871093750e-01 2.155700884759426117e-02 -2.928474172949790955e-02 -7.115229219198226929e-02 -6.307033449411392212e-02 3.047699630260467529e-01 -3.560502827167510986e-02 1.836067587137222290e-01 -3.549088239669799805e-01 1.043971180915832520e-01 1.313664764165878296e-01 -1.799316704273223877e-01 -1.125737838447093964e-02 -2.209004759788513184e-01 -1.187430880963802338e-02 2.014846056699752808e-01 -2.610291242599487305e-01 -2.138867974281311035e-01
-4.847554489970207214e-02 2.765479981899261475e-01 1.231114268302917480e-01 4.989716038107872009e-02 -5.946546792984008789e-02 -1.412433534860610962e-01 2.542073428630828857e-01 7.113629579544067383e-02 -1.893559098243713379e-01 -1.806539483368396759e-03 -2.421863228082656860e-01 1.437503099441528320e-01 -1.267232447862625122e-01 1.557003892958164215e-02 2.428166717290878296e-01 -4.290222004055976868e-02 -5.809668451547622681e-02 -2.108829617500305176e-01 4.480592161417007446e-02 3.493026196956634521e-01 2.554430365562438965e-01 -2.700527571141719818e-02 -9.226654469966888428e-02 -2.807721793651580811e-01 4.558074474334716797e-02 1.677909046411514282e-01 -2.081677019596099854e-01 -1.106293499469757080e-01 -2.658001482486724854e-01 -6.943785399198532104e-02 -3.381221294403076172e-01 -1.314657777547836304e-01
-1.866916865110397339e-01 1.758423149585723877e-01 2.121081501245498657e-01 3.466771543025970459e-02 -5.566687509417533875e-02 -1.151246726512908936e-01 3.302825987339019775e-02 -1.224841028451919556e-01 -9.450269863009452820e-03 7.132925838232040405e-02 -7.278524339199066162e-02 -1.553262323141098022e-01 2.846086621284484863e-01 -2.028590440750122070e-01 2.505299448966979980e-01 7.647240906953811646e-02 -1.154253110289573669e-01 -1.470814496278762817e-01 -1.383334100246429443e-01 3.769355118274688721e-01 4.398892819881439209e-01 -1.528220325708389282e-01 -9.253231808543205261e-03 -2.295725196599960327e-01 -2.847804725170135498e-01 -2.470522746443748474e-02 -2.196913659572601318e-01 -8.858502656221389771e-02 1.653175801038742065e-02 8.708108961582183838e-02 -1.064648553729057312e-01 -8.595455437898635864e-02
-1.600051522254943848e-01 2.203017324209213257e-01 3.094899654388427734e-01 2.670354768633842468e-02 4.580548033118247986e-02 -2.037153393030166626e-01 -1.629586797207593918e-03 -1.966407746076583862e-01 -2.699100226163864136e-02 -8.050914853811264038e-02 -5.238500237464904785e-02 -1.113348603248596191e-01 6.645942479372024536e-02 -1.111318245530128479e-01 1.311131119728088379e-01 -1.760909855365753174e-01 -2.181001007556915283e-01 -3.026655912399291992e-01 3.114936128258705139e-02 3.364557921886444092e-01 -1.205395683646202087e-01 -1.025561690330505371e-01 -3.501094579696655273e-01 3.813044130802154541e-01 3.071069419384002686e-01 8.811901323497295380e-03 5.898447707295417786e-02 -4.294337704777717590e-02 -6.612538546323776245e-02 9.299881756305694580e-02 -2.503254264593124390e-02 7.531936746090650558e-03
-2.914966940879821777e-01 3.916482254862785339e-02 2.476554960012435913e-01 -1.099670007824897766e-01 9.998408146202564240e-03 -2.949944138526916504e-01 -5.733763054013252258e-02 -2.759274840354919434e-01 -2.086093649268150330e-02 1.287225633859634399e-01 3.091806732118129730e-02 -4.401098191738128662e-02 5.428092181682586670e-02 -9.844473004341125488e-02 1.864257454872131348e-01 7.096095383167266846e-02 -1.845690608024597168e-01 5.261134728789329529e-02 1.676586419343948364e-01 2.439650446176528931e-01 -6.885340809822082520e-02 1.013966649770736694e-01 -6.200391054153442383e-02 2.145975977182388306e-01 -2.856889180839061737e-02 -1.829540133476257324e-01 4.203775897622108459e-04 9.515706449747085571e-02 -1.861695051193237305e-01 5.550516247749328613e-01 -7.751844823360443115e-02 -1.404445469379425049e-01
8.740974962711334229e-02 -5.846788734197616577e-02 2.178111970424652100e-01 4.064059257507324219e-02 1.447497606277465820e-01 9.888872504234313965e-02 2.714768350124359131e-01 9.108237922191619873e-02 -1.862989664077758789e-01 -6.913243234157562256e-02 -4.551325738430023193e-02 -2.859633862972259521e-01 2.553052604198455811e-01 -1.861765533685684204e-01 2.116346508264541626e-01 -9.124035388231277466e-02 -1.689862310886383057e-01 -1.642917692661285400e-01 -1.058597117662429810e-01 2.562169134616851807e-01 -2.749857902526855469e-01 -4.637445881962776184e-02 1.145166009664535522e-01 3.114303946495056152e-01 -2.416478935629129410e-03 -2.331697046756744385e-01 -2.468279153108596802e-01 -2.363412976264953613e-01 2.496994659304618835e-02 5.555124953389167786e-02 -1.855061799287796021e-01 -1.458814889192581177e-01
-7.412912696599960327e-02 9.222078323364257812e-02 4.122705757617950439e-02 -7.033491134643554688e-02 1.864946633577346802e-01 -6.379520893096923828e-02 2.077026516199111938e-01 -2.906596064567565918e-01 2.595168352127075195e-01 -3.953200578689575195e-02 -1.474933028221130371e-01 -2.033860832452774048e-01 -2.010653316974639893e-01 -3.732564300298690796e-02 1.786388158798217773e-01 2.066392302513122559e-01 -1.959072798490524292e-01 -2.797136306762695312e-01 1.532559394836425781e-01 2.493380904197692871e-01 -1.010523438453674316e-01 3.283790349960327148e-01 5.007313191890716553e-02 -1.049402728676795959e-01 2.276359349489212036e-01 -4.467012360692024231e-02 3.108116053044795990e-02 -1.862849444150924683e-01 -4.446654766798019409e-02 -2.662911079823970795e-02 -3.693081736564636230e-01 -4.493637755513191223e-02
2.794148623943328857e-01 2.060130536556243896e-01 3.575716912746429443e-01 -8.869045227766036987e-02 -1.343717426061630249e-01 -1.111603006720542908e-01 1.739919185638427734e-01 -2.623563408851623535e-01 1.264528930187225342e-02 1.515513360500335693e-01 -4.696555435657501221e-01 1.106904912739992142e-02 -4.677874036133289337e-03 1.125915423035621643e-01 1.778277605772018433e-01 -7.636625319719314575e-03 8.554069697856903076e-02 -1.398477852344512939e-01 -9.735912084579467773e-02 5.221608653664588928e-02 5.712352320551872253e-02 -6.829872261732816696e-03 1.918181926012039185e-01 1.633079797029495239e-01 1.543242782354354858e-01 -2.061159908771514893e-01 -8.691618591547012329e-02 3.993540257215499878e-02 8.172150701284408569e-02 -2.870270051062107086e-02 -1.013812571763992310e-01 -3.563101291656494141e-01
-1.084883362054824829e-01 2.689711153507232666e-01 1.025349125266075134e-01 1.095191612839698792e-01 -7.808080874383449554e-03 -2.863697707653045654e-03 9.363261610269546509e-02 -3.108367323875427246e-01 1.084723044186830521e-02 1.902920566499233246e-02 1.205389350652694702e-01 -2.168968319892883301e-01 4.086379706859588623e-02 -1.396258473396301270e-01 1.265626549720764160e-01 -9.897095710039138794e-02 2.860298566520214081e-02 -2.759642601013183594e-01 -1.113664582371711731e-01 2.287138551473617554e-01 3.080553710460662842e-01 -3.673829510807991028e-02 -2.234373800456523895e-02 -2.660483121871948242e-01 -1.039488315582275391e-01 1.209572330117225647e-01 -1.506564468145370483e-01 -2.368001490831375122e-01 2.568879723548889160e-02 3.905004123225808144e-04 -3.494577407836914062e-01 -3.777363598346710205e-01
-1.184407249093055725e-02 3.261354267597198486e-01 8.927073329687118530e-02 2.340852916240692139e-01 -1.610428541898727417e-01 -1.986956894397735596e-01 2.225124239921569824e-01 -8.747965842485427856e-02 -3.905598446726799011e-02 -2.065399289131164551e-01 -2.629757821559906006e-01 -1.275239139795303345e-01 -6.201061978936195374e-02 1.130397915840148926e-01 1.978467255830764771e-01 1.328572332859039307e-01 -8.065956830978393555e-02 -1.452040225267410278e-01 1.398115456104278564e-01 4.364662468433380127e-01 3.128509521484375000e-01 6.477921456098556519e-02 -1.507470943033695221e-02 4.719888046383857727e-02 -1.121217664331197739e-02 -3.715128870680928230e-03 -2.513380944728851318e-01 -1.851438283920288086e-01 -5.164594948291778564e-02 -1.070329472422599792e-01 -1.757567375898361206e-01 1.426917761564254761e-01
9.742484241724014282e-02 4.381125569343566895e-01 2.290331572294235229e-01 1.175171062350273132e-01 -2.106160968542098999e-01 -2.125177830457687378e-01 -1.133366972208023071e-01 -1.442057639360427856e-01 1.099145859479904175e-01 -3.856964036822319031e-02 -4.094029366970062256e-01 2.025046572089195251e-02 -8.383391797542572021e-02 -4.167541861534118652e-02 2.251475304365158081e-02 1.038022711873054504e-01 -1.536868046969175339e-02 -1.525646597146987915e-01 8.936803787946701050e-02 3.593769967555999756e-01 1.671656779944896698e-02 1.980994455516338348e-02 2.669408619403839111e-01 7.073070853948593140e-02 8.804404735565185547e-02 -4.661119356751441956e-02 3.704709932208061218e-02 -2.843223810195922852e-01 -2.285731583833694458e-01 1.394918262958526611e-01 -6.744004040956497192e-02 3.909971565008163452e-02
-1.256240308284759521e-01 1.568233966827392578e-01 3.830838501453399658e-01 -9.335381910204887390e-03 -1.973104923963546753e-01 -3.091690838336944580e-01 2.886551804840564728e-02 -2.512141466140747070e-01 -2.469184696674346924e-01 1.201545372605323792e-01 -9.447108209133148193e-02 -1.634141504764556885e-01 1.867602914571762085e-01 -1.054176874458789825e-02 8.234966546297073364e-02 -1.201536133885383606e-01 -6.674734503030776978e-02 -2.790697216987609863e-01 1.095036864280700684e-01 3.290919959545135498e-01 9.759124368429183960e-02 6.564989220350980759e-03 2.222704440355300903e-01 2.134886682033538818e-01 1.599161624908447266e-01 -1.112082004547119141e-01 -8.564431965351104736e-02 1.921605616807937622e-01 -1.201998963952064514e-01 1.955847442150115967e-01 5.394095927476882935e-02 4.575815424323081970e-02
-2.030556499958038330e-01 1.782424300909042358e-01 2.625398039817810059e-01 1.458874940872192383e-01 -2.106476426124572754e-01 1.944208145141601562e-01 1.699977368116378784e-01 -1.549297273159027100e-01 -4.443061724305152893e-02 1.119717061519622803e-01 -2.740473672747612000e-02 -4.246853291988372803e-02 2.581566758453845978e-02 -1.718586236238479614e-01 3.742559850215911865e-01 1.131827682256698608e-01 2.616625726222991943e-01 -4.743314981460571289e-01 2.082855068147182465e-02 2.681501507759094238e-01 3.901840373873710632e-02 5.180997401475906372e-02 2.744054472714196891e-05 1.270464956760406494e-01 -5.973135307431221008e-02 -2.036743611097335815e-02 1.737507991492748260e-02 9.077106416225433350e-02 -1.059149056673049927e-01 -1.917477399110794067e-01 1.389810442924499512e-01 -1.886767297983169556e-01
7.806286960840225220e-02 5.289442092180252075e-02 4.047439694404602051e-01 9.678567945957183838e-02 -1.672296822071075439e-01 -1.759660392999649048e-01 1.742236465215682983e-01 -2.159818559885025024e-01 2.307667629793286324e-03 -1.836438775062561035e-01 -3.122166097164154053e-01 -7.932922244071960449e-02 -1.619686484336853027e-01 2.110262215137481689e-01 1.389418691396713257e-01 -1.447454001754522324e-02 3.783908486366271973e-02 -1.556642949581146240e-01 8.151925355195999146e-02 2.996947467327117920e-01 1.625989675521850586e-01 7.961314916610717773e-02 -9.754230827093124390e-02 1.996452361345291138e-02 -1.470657885074615479e-01 3.208663165569305420e-01 -1.304132491350173950e-01 -1.211453005671501160e-01 -2.261874079704284668e-01 1.157966852188110352e-01 -2.379033267498016357e-01 -1.093536540865898132e-01
-3.680420219898223877e-01 2.641157507896423340e-01 -8.237226307392120361e-02 4.467258695513010025e-03 -2.973914844915270805e-03 -1.307497769594192505e-01 2.321314811706542969e-02 -3.103203177452087402e-01 -2.781892120838165283e-01 -2.593850493431091309e-01 -5.541263520717620850e-02 -2.835168242454528809e-01 -6.120037287473678589e-02 -2.042492851614952087e-03 2.009943872690200806e-01 4.000562429428100586e-02 1.120995953679084778e-01 2.351934649050235748e-02 -8.158935606479644775e-02 2.090636640787124634e-01 2.223537713289260864e-01 -8.792561292648315430e-02 3.389263991266489029e-03 4.271909594535827637e-03 -2.255545929074287415e-02 2.814650535583496094e-02 3.482342064380645752e-01 -1.014845073223114014e-01 -3.741763532161712646e-02 1.435955464839935303e-01 -2.858259975910186768e-01 -2.071248739957809448e-01
-2.735110521316528320e-01 1.730774529278278351e-03 3.851980865001678467e-01 -8.603759855031967163e-02 2.079873345792293549e-02 -3.483063280582427979e-01 1.633796691894531250e-01 -5.618597865104675293e-01 -1.628844887018203735e-01 -2.579979784786701202e-02 -9.022732265293598175e-03 8.878356777131557465e-03 -2.117428928613662720e-01 2.923752553761005402e-02 1.348938047885894775e-01 -4.784845933318138123e-02 -2.234839648008346558e-01 -1.752609908580780029e-01 -1.207967922091484070e-01 1.333017647266387939e-01 -3.008681721985340118e-02 4.107734560966491699e-02 -1.218627467751502991e-01 1.579132974147796631e-01 7.661194354295730591e-02 -6.209126859903335571e-02 1.277024596929550171e-01 2.194144576787948608e-02 1.623708009719848633e-01 -5.009754002094268799e-02 1.978835836052894592e-02 -2.375561557710170746e-02
-2.668255269527435303e-01 2.214961200952529907e-01 2.486642301082611084e-01 -3.405862674117088318e-02 -5.669571086764335632e-02 -3.359862044453620911e-02 -1.295855641365051270e-01 -2.333989739418029785e-01 -1.504305899143218994e-01 -1.610075384378433228e-01 -1.884468793869018555e-01 -2.104230411350727081e-02 -2.467976212501525879e-01 2.141609340906143188e-01 3.459630310535430908e-01 -1.358201801776885986e-01 -1.637156307697296143e-01 2.179376594722270966e-02 7.366395741701126099e-02 9.215411543846130371e-02 2.067923545837402344e-01 2.076054215431213379e-01 -1.517313420772552490e-01 -2.314725518226623535e-02 -5.300808697938919067e-02 -1.574513167142868042e-01 9.140320867300033569e-02 -5.733535438776016235e-02 -3.078338801860809326e-01 -9.690521657466888428e-02 -2.262362092733383179e-01 -2.579221427440643311e-01
-1.261991113424301147e-01 2.957244515419006348e-01 1.847668439149856567e-01 3.100451827049255371e-01 8.488236367702484131e-02 -1.160518005490303040e-01 1.468843221664428711e-01 -4.934303089976310730e-02 -3.923561796545982361e-02 1.590570956468582153e-01 1.431636363267898560e-01 -2.030444145202636719e-01 2.913891673088073730e-01 -3.143624365329742432e-01 4.310874938964843750e-01 9.328442066907882690e-02 -3.112616837024688721e-01 1.378620602190494537e-02 2.743581775575876236e-03 1.646062433719635010e-01 -6.482771039009094238e-02 1.408540010452270508e-01 2.917782217264175415e-02 -7.378512527793645859e-03 -6.394538283348083496e-02 1.325740069150924683e-01 -2.257754839956760406e-02 2.038634382188320160e-02 -2.433643192052841187e-01 -1.028260290622711182e-01 -5.238204076886177063e-02 -1.028668433427810669e-01
-1.140514463186264038e-01 1.539656817913055420e-01 1.824885308742523193e-01 2.292630374431610107e-01 1.758830547332763672e-01 -5.283875018358230591e-02 1.419436037540435791e-01 -1.157170906662940979e-01 2.493676990270614624e-01 -4.935966059565544128e-02 -2.533579766750335693e-01 -1.727103590965270996e-01 -1.651789695024490356e-01 -1.587647348642349243e-01 6.200380250811576843e-02 2.398584783077239990e-01 -3.819047212600708008e-01 3.896098583936691284e-02 5.755049735307693481e-02 -1.630506303627043962e-04 -1.513565890491008759e-03 1.746516078710556030e-01 -1.096953004598617554e-01 2.133632600307464600e-01 -9.914540499448776245e-02 -3.181134909391403198e-02 -2.904648780822753906e-01 6.055143848061561584e-02 1.009825617074966431e-02 2.399852871894836426e-01 -2.429648935794830322e-01 -2.886222600936889648e-01
-1.357796937227249146e-01 1.483582258224487305e-01 3.373245894908905029e-01 -3.572282567620277405e-02 7.325858622789382935e-02 -2.404850423336029053e-01 1.668097218498587608e-03 -3.581782579421997070e-01 -2.367124110460281372e-01 1.210526674985885620e-01 -6.956169381737709045e-03 -8.231210522353649139e-03 -8.170603215694427490e-02 -1.944790631532669067e-01 1.079265624284744263e-01 -1.340718418359756470e-01 -5.591534078121185303e-02 -1.590406894683837891e-01 9.390670061111450195e-02 4.405253231525421143e-01 8.785295486450195312e-02 -6.685385853052139282e-02 -1.938584744930267334e-01 2.317591756582260132e-01 -1.581231653690338135e-01 -3.981871996074914932e-03 -7.495884597301483154e-02 -1.960534006357192993e-01 -8.601339906454086304e-02 2.363681495189666748e-01 6.448547542095184326e-02 -1.918016374111175537e-01
-2.526807188987731934e-01 2.716603875160217285e-01 1.153333410620689392e-01 1.950861811637878418e-01 -9.262941777706146240e-02 -1.166873499751091003e-01 5.018856003880500793e-02 -1.086263209581375122e-01 5.205675214529037476e-02 9.785231947898864746e-02 -2.439079247415065765e-02 -3.880753219127655029e-01 -5.511899664998054504e-02 1.103392913937568665e-01 -6.631636526435613632e-03 -1.499638855457305908e-01 -1.329929828643798828e-01 -2.497485578060150146e-01 -1.237368956208229065e-01 1.957939565181732178e-01 1.938735246658325195e-01 3.855907544493675232e-02 5.612508207559585571e-02 -2.341510355472564697e-01 -9.300187975168228149e-02 -1.462282240390777588e-01 1.335838288068771362e-01 -3.447382152080535889e-01 9.391627460718154907e-02 -9.578732401132583618e-02 -8.233866095542907715e-02 -3.885811567306518555e-01
-8.297612518072128296e-02 8.690663427114486694e-02 1.855948418378829956e-01 1.617046147584915161e-01 -3.095120191574096680e-01 3.264316124841570854e-03 1.219298094511032104e-01 -2.781403064727783203e-01 -5.393595620989799500e-02 -1.573911868035793304e-02 5.598938837647438049e-02 -2.114850580692291260e-01 -5.113514885306358337e-02 -2.552732825279235840e-01 1.988386511802673340e-01 3.452525660395622253e-02 -1.698039658367633820e-02 -1.271096020936965942e-01 9.754668176174163818e-02 4.142457544803619385e-01 3.718698918819427490e-01 1.463426500558853149e-01 1.900219619274139404e-01 8.245525509119033813e-02 -7.154092192649841309e-02 -8.067632466554641724e-02 -6.004339084029197693e-03 2.524760961532592773e-01 4.231970757246017456e-02 1.003517583012580872e-01 -2.811854481697082520e-01 -1.044090911746025085e-01
-3.437489643692970276e-02 2.260984778404235840e-01 2.999460101127624512e-01 1.291041523218154907e-01 -6.521800160408020020e-02 -8.675324171781539917e-02 7.531513273715972900e-02 -1.294044256210327148e-01 9.585665166378021240e-02 -1.134270727634429932e-01 -3.424674272537231445e-01 -1.179023459553718567e-02 -2.052982300519943237e-01 3.824476525187492371e-02 1.640371382236480713e-01 1.220479309558868408e-01 -1.954084336757659912e-01 -2.623494267463684082e-01 7.796861976385116577e-02 3.488326370716094971e-01 3.850841820240020752e-01 5.206662230193614960e-03 -8.943402022123336792e-02 -1.782524734735488892e-01 2.195337116718292236e-01 9.526451677083969116e-02 -2.099087536334991455e-01 -1.734395027160644531e-01 -1.594011038541793823e-01 -3.521679341793060303e-02 -1.290877349674701691e-03 3.233934566378593445e-02
-1.352777928113937378e-01 -6.967282854020595551e-03 3.233377337455749512e-01 4.331855848431587219e-02 -9.107615053653717041e-02 -3.203214406967163086e-01 -7.430915534496307373e-02 -2.416356503963470459e-01 -2.236407548189163208e-01 -3.130389377474784851e-02 -8.276960998773574829e-02 -4.850499927997589111e-01 3.516146540641784668e-02 -1.844090223312377930e-01 2.426087558269500732e-01 -1.815843880176544189e-01 -1.743526011705398560e-01 -3.401322066783905029e-01 4.789061844348907471e-02 8.494862914085388184e-02 -1.834851503372192383e-01 -2.857541665434837341e-02 1.696655899286270142e-02 -2.180996723473072052e-02 -1.521161198616027832e-01 -1.254381090402603149e-01 1.373619735240936279e-01 -5.017950385808944702e-02 -6.616094708442687988e-02 8.914060145616531372e-02 1.218129880726337433e-02 -1.290173232555389404e-01
-1.305861473083496094e-01 1.204875782132148743e-01 3.181206881999969482e-01 3.247153759002685547e-01 -1.735787689685821533e-01 -1.649232208728790283e-01 1.167182326316833496e-01 -1.070717871189117432e-01 1.618032902479171753e-02 1.815368086099624634e-01 -9.540388733148574829e-02 -1.282306015491485596e-01 9.334103763103485107e-02 1.451191008090972900e-01 3.754332661628723145e-01 -5.573047325015068054e-02 1.591582447290420532e-01 -2.055079936981201172e-01 8.326835185289382935e-02 4.329465925693511963e-01 8.145661652088165283e-02 -6.592126190662384033e-02 1.862985193729400635e-01 -1.976919826120138168e-03 1.034701839089393616e-01 -1.680488437414169312e-01 -3.148209769278764725e-03 9.187087416648864746e-02 -3.126124292612075806e-02 4.287001118063926697e-02 -2.798388898372650146e-01 1.030878350138664246e-01
-1.660930067300796509e-01 3.518920540809631348e-01 5.261725932359695435e-02 -4.560685902833938599e-02 1.096521094441413879e-01 -1.242779418826103210e-01 2.381264120340347290e-01 -4.031254649162292480e-01 -2.670141458511352539e-01 -2.363117337226867676e-01 -3.381665050983428955e-02 -6.255099177360534668e-02 4.849838465452194214e-02 -5.574433598667383194e-03 8.899924345314502716e-03 9.007705748081207275e-02 2.112480849027633667e-01 -1.159840226173400879e-01 -3.345931321382522583e-02 1.492870897054672241e-01 -3.223560005426406860e-02 8.337607979774475098e-02 1.612260192632675171e-02 2.823017239570617676e-01 9.153243899345397949e-02 5.726798251271247864e-02 2.441416531801223755e-01 -1.656542867422103882e-01 -2.338442206382751465e-01 -6.085882335901260376e-02 -1.736804395914077759e-01 -3.124042451381683350e-01
-3.403766825795173645e-02 -4.578204359859228134e-03 1.973041445016860962e-01 -1.301235705614089966e-01 2.984366118907928467e-01 -2.377262115478515625e-01 1.972300708293914795e-01 -1.658357796259224415e-03 -2.255044877529144287e-01 -8.710687607526779175e-02 -2.647074759006500244e-01 -2.517154216766357422e-01 -1.033401936292648315e-01 7.194053381681442261e-02 1.456952989101409912e-01 6.663089152425527573e-03 -1.224054992198944092e-01 -3.254974186420440674e-01 -4.835711419582366943e-02 6.603416800498962402e-02 8.489871025085449219e-02 1.226320564746856689e-01 1.791255027055740356e-01 3.596363663673400879e-01 1.319695264101028442e-01 -3.994199261069297791e-02 2.024404555559158325e-01 -2.014587074518203735e-01 -1.887426711618900299e-02 -3.450707346200942993e-02 -1.701118052005767822e-01 -2.951551377773284912e-01
-1.187497600913047791e-01 5.738593265414237976e-02 2.617712020874023438e-01 2.059478014707565308e-01 8.239662647247314453e-02 -3.679382801055908203e-01 2.625496387481689453e-01 1.787165850400924683e-01 -1.216677576303482056e-01 -6.905181705951690674e-02 -1.871098577976226807e-01 -1.513140350580215454e-01 -8.022068440914154053e-02 -6.859807670116424561e-02 3.772784471511840820e-01 9.731122106313705444e-02 -1.588352769613265991e-01 4.593437071889638901e-03 1.190973967313766479e-01 2.138343406841158867e-04 1.266766190528869629e-01 -1.284886598587036133e-01 5.502792820334434509e-02 4.356323480606079102e-01 4.469567537307739258e-02 -7.430553436279296875e-02 2.706706225872039795e-01 1.981016481295228004e-03 1.185398548841476440e-01 6.579335778951644897e-02 -1.363291740417480469e-01 -7.519681006669998169e-02
2.957907039672136307e-03 1.224995627999305725e-01 -8.231748640537261963e-02 3.274985030293464661e-02 1.063520833849906921e-01 -1.730803251266479492e-01 2.462207339704036713e-02 -3.992499709129333496e-01 -1.606996208429336548e-01 -6.735954433679580688e-02 -2.748079001903533936e-01 1.911979354918003082e-02 -9.214551746845245361e-02 -4.738193750381469727e-02 2.503339052200317383e-01 -1.432565003633499146e-01 -4.272681772708892822e-01 -1.876262277364730835e-01 -1.814530640840530396e-01 2.592817842960357666e-01 1.034880876541137695e-01 -1.764963716268539429e-01 2.118100672960281372e-01 1.464841514825820923e-01 -1.171798408031463623e-01 5.148630961775779724e-02 3.059520721435546875e-01 -9.008540213108062744e-02 5.677106231451034546e-02 6.961638480424880981e-02 -1.210882589221000671e-01 -9.358751773834228516e-02
-2.996382415294647217e-01 9.452296793460845947e-02 7.330863922834396362e-02 2.388570010662078857e-01 1.664386317133903503e-02 -2.103792279958724976e-01 3.427757918834686279e-01 -1.359430700540542603e-01 -6.438110768795013428e-02 4.485495761036872864e-02 -1.253585517406463623e-01 3.901349380612373352e-02 -6.618357449769973755e-02 -1.595468074083328247e-01 3.418621718883514404e-01 -3.216684097424149513e-03 -1.035370603203773499e-01 -1.571312695741653442e-01 1.136305034160614014e-01 3.391437232494354248e-01 -1.943650692701339722e-01 4.406087100505828857e-02 -3.915560245513916016e-02 -6.796792149543762207e-02 -8.667965419590473175e-03 -8.815547823905944824e-02 -1.356728523969650269e-01 1.219659894704818726e-01 -7.481274008750915527e-02 4.609953463077545166e-01 5.213213711977005005e-02 -1.306173205375671387e-01
8.806081861257553101e-02 -2.684196457266807556e-02 2.793105542659759521e-01 1.372403800487518311e-01 1.013594269752502441e-01 -1.728169471025466919e-01 1.815314441919326782e-01 -2.326745837926864624e-01 -1.192922517657279968e-01 -1.157515868544578552e-01 -2.948094010353088379e-01 -3.398120775818824768e-02 -1.102763134986162186e-02 2.906823158264160156e-02 1.067872196435928345e-01 1.245312094688415527e-01 5.173650756478309631e-02 -7.793129980564117432e-02 2.000026218593120575e-02 2.406940311193466187e-01 2.893645763397216797e-01 2.582418322563171387e-01 -5.799304321408271790e-02 -8.399263769388198853e-02 -1.436582654714584351e-01 3.814496695995330811e-01 -2.505546621978282928e-02 -1.140001509338617325e-02 -2.781830728054046631e-01 1.130722686648368835e-01 -3.705452084541320801e-01 -3.967569768428802490e-02
-6.822406500577926636e-02 1.129524484276771545e-01 4.005102217197418213e-01 -1.794344745576381683e-02 -1.065251380205154419e-01 6.865870207548141479e-02 6.851118803024291992e-02 -2.873573601245880127e-01 3.427446633577346802e-02 2.676610462367534637e-02 -1.777653098106384277e-01 -1.020353436470031738e-01 -1.218278259038925171e-01 -2.243701666593551636e-01 1.171129271388053894e-01 2.281562238931655884e-01 4.939186573028564453e-02 -2.372486442327499390e-01 -1.168935671448707581e-01 -7.018577307462692261e-02 9.156285971403121948e-02 2.660421431064605713e-01 -6.947201211005449295e-03 -4.542456865310668945e-01 -3.164204582571983337e-02 6.403056532144546509e-02 1.889919340610504150e-01 -5.693708732724189758e-02 8.193805068731307983e-02 -1.661969870328903198e-01 -2.641352415084838867e-01 -1.806644350290298462e-01
2.890664637088775635e-01 2.419557273387908936e-01 1.222316399216651917e-01 -8.863965421915054321e-02 -1.358791291713714600e-01 -1.262640953063964844e-02 2.831682264804840088e-01 -6.943654268980026245e-02 -8.041017502546310425e-02 -4.948911815881729126e-02 -1.529276072978973389e-01 -1.612951159477233887e-01 -1.078923121094703674e-01 -4.043736457824707031e-01 1.377734392881393433e-01 1.038037240505218506e-01 -1.573992073535919189e-01 -2.114331722259521484e-01 -1.137592047452926636e-01 -8.406770229339599609e-02 1.784961372613906860e-01 9.161529690027236938e-02 -1.545387413352727890e-02 2.347838133573532104e-01 -1.120678707957267761e-01 1.419779956340789795e-01 -8.163789659738540649e-02 -2.192703336477279663e-01 1.101230680942535400e-01 1.661652028560638428e-01 -1.046760473400354385e-02 -3.947486281394958496e-01
1.132952198386192322e-01 1.994672417640686035e-01 1.636539697647094727e-01 -2.227673977613449097e-01 9.651057422161102295e-02 -2.565827965736389160e-01 1.609625071287155151e-01 -2.652025222778320312e-02 6.286452710628509521e-02 -3.472593128681182861e-01 -1.655056476593017578e-01 -2.310045063495635986e-01 8.825271576642990112e-02 -1.858800947666168213e-01 3.850300237536430359e-02 8.727698773145675659e-02 1.822581328451633453e-02 -2.986230850219726562e-01 -1.712129563093185425e-01 -1.093124672770500183e-01 -1.404212508350610733e-02 -1.152884736657142639e-01 -1.571694016456604004e-01 1.994402855634689331e-01 4.544621333479881287e-05 -2.364977598190307617e-01 1.621078699827194214e-02 -7.821289449930191040e-02 -5.712195113301277161e-02 9.859899431467056274e-02 -3.769508749246597290e-02 -4.764628410339355469e-01
2.101929858326911926e-03 -4.712215438485145569e-02 2.278226017951965332e-01 -2.200699895620346069e-01 1.951131597161293030e-02 -1.130859926342964172e-01 6.591524928808212280e-02 -1.353759318590164185e-01 -1.522797644138336182e-01 -5.913100391626358032e-02 -1.938372999429702759e-01 -3.205296993255615234e-01 4.475293457508087158e-01 -1.413463056087493896e-01 3.163073956966400146e-01 -2.848398312926292419e-02 -4.849300533533096313e-02 -1.030648872256278992e-02 -1.149456016719341278e-02 2.422163039445877075e-01 4.001447930932044983e-02 -1.092334836721420288e-01 -6.223991140723228455e-02 5.385405570268630981e-02 -2.481282502412796021e-01 -2.834259867668151855e-01 -3.655637800693511963e-02 -3.286491334438323975e-02 -2.695898339152336121e-02 2.720017135143280029e-01 -1.698550581932067871e-02 -2.694428265094757080e-01
-2.594755887985229492e-01 4.330049157142639160e-01 1.201755627989768982e-01 1.160105541348457336e-01 1.242578998208045959e-01 -7.232537120580673218e-02 -1.202853694558143616e-01 -1.297087520360946655e-01 -1.047452539205551147e-01 1.320579499006271362e-01 4.070683941245079041e-02 -2.167471200227737427e-01 2.837123274803161621e-01 -1.404566466808319092e-01 1.236888691782951355e-01 1.771481335163116455e-02 -3.023604154586791992e-01 7.425817195326089859e-03 -1.269147247076034546e-01 2.585633844137191772e-02 1.973124146461486816e-01 8.080922812223434448e-02 -8.672171831130981445e-02 -1.790370345115661621e-01 1.618420034646987915e-01 6.291649490594863892e-02 2.117989659309387207e-01 -2.638102769851684570e-01 -2.765582203865051270e-01 4.373823106288909912e-02 -8.220303058624267578e-02 -2.222228795289993286e-01
1.104335337877273560e-01 3.465957939624786377e-01 3.757700920104980469e-01 1.369508653879165649e-01 -1.026575639843940735e-01 -2.345453500747680664e-01 -7.142248749732971191e-02 -2.283966541290283203e-01 4.092437028884887695e-02 8.763686567544937134e-02 -3.264162838459014893e-01 -7.434999942779541016e-02 -2.806548401713371277e-02 1.043182015419006348e-01 1.191941425204277039e-01 1.060682311654090881e-01 -1.403355691581964493e-02 -2.262456715106964111e-01 -2.146328240633010864e-02 1.142255887389183044e-01 -2.643908374011516571e-02 1.763184368610382080e-02 3.906485438346862793e-01 5.517259985208511353e-02 1.372955590486526489e-01 4.671331122517585754e-02 1.982950838282704353e-03 -8.551942557096481323e-02 -3.779754936695098877e-01 6.933432538062334061e-03 -1.509160101413726807e-01 -1.036880984902381897e-01
-1.993424445390701294e-01 1.475188732147216797e-01 2.038189470767974854e-01 2.261373549699783325e-01 -2.131683006882667542e-02 -1.394624710083007812e-01 5.655728280544281006e-02 -1.289152950048446655e-01 1.369613856077194214e-01 -1.790994219481945038e-02 -1.524708867073059082e-01 1.007002890110015869e-01 -1.388278752565383911e-01 -9.985164506360888481e-04 1.408717185258865356e-01 2.080685943365097046e-01 -1.729852557182312012e-01 -1.709634363651275635e-01 1.628989130258560181e-01 1.923998147249221802e-01 -1.993746161460876465e-01 3.151388764381408691e-01 5.947633087635040283e-02 -1.216283813118934631e-02 2.811808288097381592e-01 -1.084870547056198120e-01 -3.521491959691047668e-02 -3.683363795280456543e-01 -2.673710584640502930e-01 1.010958924889564514e-01 -3.089408576488494873e-01 2.949026413261890411e-02
-3.657946363091468811e-02 -1.243140324950218201e-01 1.484820097684860229e-01 -1.589327454566955566e-01 -2.055532634258270264e-01 -6.222934648394584656e-02 2.365525253117084503e-02 -6.529860943555831909e-02 -2.644025385379791260e-01 4.246117174625396729e-02 -1.373171806335449219e-01 -2.698525190353393555e-01 1.847479194402694702e-01 -3.008125722408294678e-01 2.924692630767822266e-01 -8.677259087562561035e-03 -2.655814290046691895e-01 -3.436831831932067871e-01 -1.755189523100852966e-02 6.607490777969360352e-02 2.499966770410537720e-01 -3.506139665842056274e-02 -1.176515817642211914e-01 9.164648503065109253e-02 -1.543454378843307495e-01 -1.257050186395645142e-01 1.819898784160614014e-01 -2.677867412567138672e-01 -4.594049230217933655e-02 -1.571369916200637817e-01 -1.390181034803390503e-01 -2.036045491695404053e-01
-1.273301392793655396e-01 9.428566321730613708e-03 1.645376682281494141e-01 1.492669135332107544e-01 -2.203454822301864624e-01 -1.794003844261169434e-01 2.696080803871154785e-01 -2.714320123195648193e-01 -8.484373986721038818e-02 -2.917149066925048828e-01 -7.948391139507293701e-02 2.232906520366668701e-01 1.625513881444931030e-01 -3.363736569881439209e-01 1.251634061336517334e-01 6.938865780830383301e-02 -2.129837125539779663e-02 -2.006450444459915161e-01 -1.469215005636215210e-01 4.838570952415466309e-02 -2.633370161056518555e-01 -2.763658761978149414e-02 1.632895767688751221e-01 1.413972675800323486e-01 -1.283984780311584473e-01 1.634958684444427490e-01 1.560136675834655762e-01 -1.911158487200737000e-02 2.030079662799835205e-01 5.438133701682090759e-02 -2.478355914354324341e-01 -2.092861384153366089e-01
1.686434820294380188e-02 3.436802327632904053e-01 2.158637791872024536e-01 1.727005541324615479e-01 3.016306832432746887e-02 1.586307734251022339e-01 1.718931794166564941e-01 -2.584578692913055420e-01 4.354144632816314697e-02 -2.976120114326477051e-01 -3.047888278961181641e-01 -2.707334421575069427e-02 -8.947382867336273193e-02 1.813179105520248413e-01 3.167865276336669922e-01 -1.369205266237258911e-01 -6.255929917097091675e-02 -1.278193891048431396e-01 4.712373763322830200e-02 1.926045864820480347e-01 1.451064348220825195e-01 1.838573068380355835e-01 -3.148274496197700500e-02 -1.327780932188034058e-01 -9.696629643440246582e-02 5.379295349121093750e-02 -1.846196353435516357e-01 3.832622664049267769e-03 -1.968498528003692627e-02 -8.418554812669754028e-02 -2.767074108123779297e-01 -2.742061018943786621e-01
2.641384117305278778e-02 1.470878273248672485e-01 1.623741090297698975e-01 9.582003206014633179e-02 -1.781249195337295532e-01 -1.257133632898330688e-01 -3.451687097549438477e-02 -8.421586453914642334e-02 1.343185901641845703e-01 2.221062183380126953e-01 -3.614601790904998779e-01 -3.470399975776672363e-01 1.864928752183914185e-02 1.339304447174072266e-01 2.740913629531860352e-01 -8.691242896020412445e-03 1.645029038190841675e-01 -2.799488902091979980e-01 9.055627137422561646e-02 5.039191842079162598e-01 1.620561582967638969e-03 -1.528597474098205566e-01 -1.930648386478424072e-01 1.383470594882965088e-01 -2.451538108289241791e-02 6.692171841859817505e-02 -4.619589075446128845e-03 -8.965892344713211060e-02 -3.842280060052871704e-02 4.065778478980064392e-02 -7.972805947065353394e-02 -6.617423146963119507e-02
2.798161506652832031e-01 3.346041738986968994e-01 2.106525897979736328e-01 1.644250303506851196e-01 -2.621933072805404663e-02 -1.316355615854263306e-01 2.379557341337203979e-01 -1.335348933935165405e-01 -1.058361027389764786e-02 2.834997475147247314e-01 -1.942215412855148315e-01 -1.060158684849739075e-01 1.528523266315460205e-01 8.175909519195556641e-02 4.199236929416656494e-01 -1.090114861726760864e-01 1.467199772596359253e-01 -3.388104140758514404e-01 -8.371974527835845947e-02 9.526455402374267578e-02 -1.269585918635129929e-02 -6.527294870465993881e-03 1.000268012285232544e-01 1.230706498026847839e-01 1.924871504306793213e-01 6.005919352173805237e-02 -5.324021354317665100e-02 -1.182774547487497330e-02 1.104114651679992676e-01 -8.058141916990280151e-03 -1.221694126725196838e-01 -2.226583212614059448e-01
2.654663985595107079e-03 1.327231526374816895e-01 -3.719123452901840210e-02 2.179127335548400879e-01 -2.223240286111831665e-01 -2.330538034439086914e-01 2.142252177000045776e-01 -8.895932137966156006e-02 9.690351039171218872e-02 1.285257935523986816e-01 -2.677733004093170166e-01 -3.052877187728881836e-01 -2.224210090935230255e-02 -1.464730650186538696e-01 4.080819487571716309e-01 -1.842028200626373291e-01 -3.431686758995056152e-02 1.334256231784820557e-01 -2.292944490909576416e-01 1.041309833526611328e-01 -3.514082729816436768e-02 2.392006069421768188e-01 8.528083562850952148e-02 -1.929885596036911011e-01 -6.102853268384933472e-02 1.361977010965347290e-01 -1.222419738769531250e-01 -1.149352490901947021e-01 -3.796685859560966492e-02 8.119463175535202026e-02 -2.319218218326568604e-01 -2.551849186420440674e-01
-9.373154491186141968e-02 1.560474932193756104e-01 2.316157668828964233e-01 -2.062339335680007935e-02 1.352326720952987671e-01 -1.041171327233314514e-01 7.685314863920211792e-02 -1.111186891794204712e-01 -1.437005400657653809e-01 -7.389818876981735229e-02 -5.864169821143150330e-02 3.725806176662445068e-01 2.496846467256546021e-01 -1.719324588775634766e-01 1.541255861520767212e-01 2.221794128417968750e-01 -8.004767447710037231e-02 -2.311847358942031860e-01 -2.645584642887115479e-01 3.330653011798858643e-01 -1.803189218044281006e-01 -9.731886535882949829e-02 1.247597485780715942e-01 8.206058293581008911e-02 6.493172049522399902e-02 2.250153720378875732e-01 -5.033912137150764465e-02 -5.134493112564086914e-02 2.725000679492950439e-02 -2.939333952963352203e-02 -2.773399353027343750e-01 -2.973516285419464111e-01
-2.885470688343048096e-01 4.786843657493591309e-01 1.460025608539581299e-01 1.236597895622253418e-01 2.105991542339324951e-02 9.715342521667480469e-02 2.672667503356933594e-01 -2.985911369323730469e-01 -1.734149642288684845e-02 -9.486121684312820435e-02 -4.779079183936119080e-02 -6.394090503454208374e-02 1.607691049575805664e-01 -3.753868862986564636e-02 1.437792181968688965e-01 2.625432014465332031e-01 4.634809494018554688e-02 3.890525922179222107e-02 -6.916395574808120728e-02 1.324048936367034912e-01 6.594382971525192261e-02 3.980097826570272446e-03 2.555541098117828369e-01 -1.719201914966106415e-02 1.924079097807407379e-02 -1.890633553266525269e-01 -1.001116335391998291e-01 -8.178441226482391357e-02 -3.352487981319427490e-01 1.858741492033004761e-01 -1.515065580606460571e-01 1.712542921304702759e-01
-1.966097503900527954e-01 1.772463321685791016e-01 -3.618835285305976868e-02 -8.774389512836933136e-03 1.156954094767570496e-02 -1.302778571844100952e-01 8.987161517143249512e-02 -4.466566741466522217e-01 -2.389156371355056763e-01 -2.211265712976455688e-01 -5.153006315231323242e-02 -2.660874426364898682e-01 -3.118540532886981964e-02 9.025075286626815796e-02 2.322504371404647827e-01 1.511114537715911865e-01 5.518984049558639526e-02 -1.643581241369247437e-01 -1.639943420886993408e-01 1.190795227885246277e-01 1.788070648908615112e-01 8.088374882936477661e-02 9.652630239725112915e-02 7.900266349315643311e-02 3.977864608168601990e-02 -2.489759214222431183e-02 3.795659840106964111e-01 6.702283024787902832e-02 -1.262456178665161133e-01 1.747564226388931274e-01 -3.138614296913146973e-01 -1.325536519289016724e-01
-1.774203926324844360e-01 8.265029639005661011e-02 2.474636733531951904e-01 -1.859440505504608154e-01 6.625238806009292603e-02 -2.058748304843902588e-01 8.339007943868637085e-02 -2.143251746892929077e-01 -1.401596963405609131e-01 1.414637267589569092e-01 -1.291213370859622955e-02 8.857740461826324463e-02 -2.098744362592697144e-02 -2.953085005283355713e-01 2.354471832513809204e-01 -4.466078802943229675e-02 -2.766281068325042725e-01 9.432303160429000854e-02 2.642625756561756134e-02 4.986530244350433350e-01 9.092679619789123535e-02 -7.277091592550277710e-02 -1.704110652208328247e-01 1.229411885142326355e-01 -1.105301305651664734e-01 7.452464103698730469e-02 6.371502578258514404e-02 -2.047663182020187378e-01 7.402403280138969421e-03 1.501984149217605591e-01 -2.509357593953609467e-02 -3.065498173236846924e-01
-1.229280084371566772e-01 8.511056005954742432e-02 1.222906820476055145e-02 1.848460733890533447e-01 4.393421113491058350e-02 2.529906481504440308e-02 1.563113182783126831e-01 -2.497560977935791016e-01 1.051929071545600891e-01 -7.045935839414596558e-02 -2.086464762687683105e-01 1.038148626685142517e-01 1.618808507919311523e-01 -1.873051077127456665e-01 3.303588628768920898e-01 3.642658591270446777e-01 -1.532628983259201050e-01 1.714311540126800537e-01 3.142400383949279785e-01 2.647005915641784668e-01 -1.007711216807365417e-01 2.687928974628448486e-01 2.570852823555469513e-02 2.200007997453212738e-02 4.289312660694122314e-02 -1.493185460567474365e-01 2.675057351589202881e-01 2.240478247404098511e-02 -7.721635699272155762e-02 2.004450261592864990e-01 -1.724697649478912354e-01 -5.626053735613822937e-02
-9.244975447654724121e-02 2.633392810821533203e-01 1.050721928477287292e-01 -2.234822213649749756e-01 -2.735563814640045166e-01 -6.020189076662063599e-02 1.390879154205322266e-01 -7.880242168903350830e-02 -3.156269714236259460e-02 5.540268123149871826e-02 -2.146208584308624268e-01 -3.691221177577972412e-01 2.931499108672142029e-02 1.688159853219985962e-01 1.368052214384078979e-01 3.559688925743103027e-01 3.395932167768478394e-02 -1.279297322034835815e-01 1.057258993387222290e-01 2.427038401365280151e-01 1.308381110429763794e-01 3.864372149109840393e-02 2.007058113813400269e-01 -1.072993502020835876e-01 -7.877510786056518555e-02 1.725789904594421387e-01 -4.637274146080017090e-02 -2.105360925197601318e-01 -2.035911530256271362e-01 1.303123384714126587e-01 -3.115056157112121582e-01 4.642397398129105568e-04
6.916019320487976074e-02 1.523754745721817017e-01 -1.119350790977478027e-01 -1.474235486239194870e-02 -3.660542517900466919e-02 -1.912734806537628174e-01 1.332877576351165771e-01 -1.232531070709228516e-01 1.532211303710937500e-01 -2.723199129104614258e-01 -2.515178322792053223e-01 -4.885571822524070740e-02 -4.082162678241729736e-02 -1.562811732292175293e-01 1.701480299234390259e-01 -2.147163450717926025e-02 -1.088030189275741577e-01 -1.519154906272888184e-01 1.549780517816543579e-01 3.922085464000701904e-01 -1.949296593666076660e-01 3.275182843208312988e-01 -1.073084101080894470e-01 -1.541966795921325684e-01 3.125254809856414795e-01 -7.078664004802703857e-02 2.079700082540512085e-01 -1.763142794370651245e-01 -5.666624382138252258e-02 9.165447205305099487e-02 -2.084893286228179932e-01 -2.101539522409439087e-01
2.694750428199768066e-01 1.776711046695709229e-01 6.439883261919021606e-02 1.379442512989044189e-01 -2.983490191400051117e-02 -3.902494907379150391e-02 6.897833943367004395e-02 -2.708277404308319092e-01 -1.667859554290771484e-01 -1.579518467187881470e-01 -1.270557194948196411e-01 -3.089841008186340332e-01 1.093279346823692322e-01 -4.379086196422576904e-01 -3.503846749663352966e-02 2.253117263317108154e-01 -1.519920527935028076e-01 -7.437174767255783081e-02 -2.096647769212722778e-02 6.748876068741083145e-03 -1.236926391720771790e-01 1.288282871246337891e-01 1.393781304359436035e-01 3.335140049457550049e-01 -2.501726150512695312e-01 -1.122638862580060959e-02 1.323876529932022095e-02 -1.763280481100082397e-01 1.429559588432312012e-01 1.676215529441833496e-01 -1.503629833459854126e-01 -1.234401538968086243e-01
1.116000637412071228e-01 5.828188359737396240e-02 1.986743807792663574e-01 5.571924149990081787e-03 2.111848443746566772e-02 1.866986788809299469e-02 3.726329803466796875e-01 -7.415701448917388916e-02 -2.911022603511810303e-01 2.077848277986049652e-02 -2.577034235000610352e-01 -6.041077151894569397e-02 1.319091618061065674e-01 -4.715343564748764038e-02 2.311624139547348022e-01 2.183477878570556641e-01 -1.678136438131332397e-01 -1.947114914655685425e-01 2.730841934680938721e-01 3.787584602832794189e-02 -5.378988385200500488e-02 -9.861520677804946899e-02 -2.820576727390289307e-01 -6.210263445973396301e-02 -4.422644674777984619e-01 -1.611610502004623413e-01 -3.935427218675613403e-02 3.951849043369293213e-02 -1.115073263645172119e-02 1.874940246343612671e-01 -1.063245832920074463e-01 -1.189506500959396362e-01
-1.032705605030059814e-01 3.059197366237640381e-01 3.443460762500762939e-01 -1.187706831842660904e-02 -2.275322377681732178e-01 -4.044250526931136847e-04 -2.727910876274108887e-01 -3.420802354812622070e-01 -1.595391929149627686e-01 1.880586743354797363e-01 -3.634792566299438477e-01 -9.698540717363357544e-02 -4.655756801366806030e-02 9.064347483217716217e-03 1.952887773513793945e-01 1.902931332588195801e-01 -1.518183499574661255e-01 -8.749425411224365234e-03 -2.208247482776641846e-01 5.234196782112121582e-02 1.992761045694351196e-01 -3.214026615023612976e-02 1.258640363812446594e-02 1.202133968472480774e-01 -1.714481413364410400e-02 -1.032219901680946350e-01 -1.632446795701980591e-01 -5.488123279064893723e-03 -2.765107452869415283e-01 5.419053137302398682e-03 -1.003759801387786865e-01 -2.672246284782886505e-02
-1.654050797224044800e-01 1.908944100141525269e-01 3.339795768260955811e-01 6.409101188182830811e-03 -6.851858645677566528e-02 -1.340235471725463867e-01 4.016040824353694916e-03 -2.092357911169528961e-02 -9.867523796856403351e-03 -1.231564953923225403e-01 -2.917367517948150635e-01 -2.776036262512207031e-01 6.314931809902191162e-02 -3.561121523380279541e-01 2.243652939796447754e-02 -1.164355427026748657e-01 -1.396868675947189331e-01 -3.182134926319122314e-01 2.704631164669990540e-02 3.678723871707916260e-01 -9.323396533727645874e-02 6.745819118805229664e-04 -1.084483414888381958e-01 3.227533698081970215e-01 2.016683816909790039e-01 1.905119395814836025e-03 2.658647485077381134e-03 -1.367142982780933380e-02 5.022396519780158997e-02 1.747465878725051880e-01 -6.477813422679901123e-02 1.400801837444305420e-01
-7.474144548177719116e-02 2.613836526870727539e-01 -9.564808756113052368e-02 -1.798609793186187744e-01 3.881755843758583069e-02 8.826231956481933594e-02 9.432435780763626099e-02 -5.016891956329345703e-01 -2.261902689933776855e-01 8.593651652336120605e-02 6.205027177929878235e-02 1.204513087868690491e-01 -5.882544443011283875e-02 -2.316835522651672363e-01 2.499478608369827271e-01 -7.079467922449111938e-02 -3.604983687400817871e-01 -2.246285825967788696e-01 -1.526822894811630249e-01 9.753844887018203735e-02 1.191579326987266541e-01 -1.983246654272079468e-01 1.082748696208000183e-01 3.598752990365028381e-02 1.028938069939613342e-01 -3.323466330766677856e-02 1.707118749618530273e-01 -3.149290382862091064e-02 1.986310444772243500e-02 1.294845044612884521e-01 -2.726308405399322510e-01 -8.431750349700450897e-03
-2.932129986584186554e-02 8.640472777187824249e-03 7.864742726087570190e-02 -1.249773651361465454e-01 2.728919684886932373e-01 -5.163736268877983093e-02 6.975026428699493408e-02 -4.167966842651367188e-01 -1.577434837818145752e-01 1.186051666736602783e-01 -4.312280118465423584e-01 2.099331934005022049e-03 5.521360039710998535e-02 5.115972459316253662e-02 2.954910993576049805e-01 -1.983628571033477783e-01 -2.315546423196792603e-01 -2.671319544315338135e-01 -1.732060760259628296e-01 3.428556323051452637e-01 1.843703836202621460e-01 1.996224559843540192e-02 -4.158037155866622925e-02 6.587953120470046997e-02 -5.895324051380157471e-02 7.722371071577072144e-02 1.081337854266166687e-01 -6.048501282930374146e-02 -3.679780662059783936e-02 1.444494724273681641e-01 1.013104058802127838e-02 -6.480155140161514282e-02
9.743738174438476562e-02 1.256168931722640991e-01 1.328046470880508423e-01 1.261406540870666504e-01 -2.266700118780136108e-01 -1.211848855018615723e-01 2.722877562046051025e-01 -2.697776556015014648e-01 -8.445241302251815796e-02 1.493491977453231812e-01 2.114596813917160034e-01 -6.312023848295211792e-03 -7.778377085924148560e-02 -2.634677588939666748e-01 2.199805229902267456e-01 7.951983809471130371e-02 2.269476093351840973e-02 -1.527126580476760864e-01 -2.993218228220939636e-02 3.948468565940856934e-01 1.884362250566482544e-01 1.300389468669891357e-01 2.217783220112323761e-02 3.360882028937339783e-02 1.390644256025552750e-02 -5.288134142756462097e-02 -1.138823106884956360e-02 3.597109317779541016e-01 -8.756276965141296387e-02 -7.753600180149078369e-02 -1.576044261455535889e-01 -3.436766564846038818e-01
-2.755067348480224609e-01 3.045076429843902588e-01 7.443682104349136353e-02 1.917883753776550293e-01 -2.277827709913253784e-01 -1.498516947031021118e-01 -1.136710345745086670e-01 -4.211938381195068359e-01 -5.886742100119590759e-02 -1.206258535385131836e-01 3.707331046462059021e-02 5.586933717131614685e-02 -1.105634272098541260e-01 9.636073559522628784e-02 1.546119749546051025e-01 1.109878495335578918e-01 -1.940522640943527222e-01 -1.948209553956985474e-01 -9.566278755664825439e-02 1.582175195217132568e-01 -1.487933993339538574e-01 6.131922453641891479e-02 -7.986155152320861816e-02 -9.817350655794143677e-02 2.176158726215362549e-01 -8.152937144041061401e-02 -2.261310517787933350e-01 6.222172081470489502e-02 -3.848881721496582031e-01 1.229577884078025818e-01 -2.561390772461891174e-02 -1.396486908197402954e-01
5.922392755746841431e-02 2.718005478382110596e-01 1.256592422723770142e-01 1.131022498011589050e-01 9.122560173273086548e-02 -3.372935652732849121e-01 2.657563090324401855e-01 -9.655049443244934082e-02 -8.300548791885375977e-02 -6.171497702598571777e-02 -3.034402728080749512e-01 -1.901660561561584473e-01 7.305360585451126099e-02 -6.372485309839248657e-02 -2.256730012595653534e-02 -6.277640163898468018e-02 -3.927935287356376648e-02 -3.113495111465454102e-01 -3.644199371337890625e-01 1.815127022564411163e-02 2.494131214916706085e-02 -3.353508561849594116e-02 -3.286915421485900879e-01 2.140967398881912231e-01 -7.673414051532745361e-02 1.037614718079566956e-01 1.825455427169799805e-01 2.813670225441455841e-02 -3.027899190783500671e-03 1.778483688831329346e-01 -2.395030260086059570e-01 -1.104829832911491394e-01
-1.091348454356193542e-01 2.896332144737243652e-01 2.964977622032165527e-01 1.617864333093166351e-02 -1.481297016143798828e-01 -2.019573748111724854e-01 1.331578344106674194e-01 -2.008915245532989502e-01 -2.807673253118991852e-02 -7.699517905712127686e-02 -9.019672870635986328e-02 -2.055885493755340576e-01 2.218449711799621582e-01 -2.100900411605834961e-01 8.034828305244445801e-02 -1.308357417583465576e-01 -1.766312122344970703e-02 -2.857655286788940430e-01 -5.043802410364151001e-02 2.884618937969207764e-01 -1.054260656237602234e-01 -9.169951081275939941e-03 -2.889723181724548340e-01 3.045155405998229980e-01 2.648357450962066650e-01 -5.114329606294631958e-02 8.386888355016708374e-02 8.218184858560562134e-02 1.802766323089599609e-01 1.439926475286483765e-01 -1.595159620046615601e-01 2.800841256976127625e-02
-1.374185383319854736e-01 2.842969596385955811e-01 -4.153880104422569275e-02 -6.132967397570610046e-02 4.759665112942457199e-03 -2.349020540714263916e-01 3.064998388290405273e-01 -2.941468656063079834e-01 -2.696595191955566406e-01 -2.225958555936813354e-01 -6.484578549861907959e-02 9.720438160002231598e-03 6.302817165851593018e-02 9.025175124406814575e-02 2.075010985136032104e-01 2.128282934427261353e-01 2.046660035848617554e-01 -1.948122680187225342e-01 -1.690856963396072388e-01 1.971106529235839844e-01 3.629893437027931213e-02 -2.669993415474891663e-02 -1.284220255911350250e-02 1.824677288532257080e-01 9.124363213777542114e-02 1.442835032939910889e-01 2.369916141033172607e-01 -1.375226527452468872e-01 -1.397102139890193939e-02 1.405365020036697388e-01 -2.488583326339721680e-01 -2.514637410640716553e-01
-1.728483587503433228e-01 6.918711587786674500e-03 1.715539544820785522e-01 3.546286141499876976e-03 -4.017791524529457092e-02 -2.659938037395477295e-01 -7.351856678724288940e-02 -2.134803831577301025e-01 -1.689833700656890869e-01 3.252954781055450439e-02 -2.132576107978820801e-01 -4.522827267646789551e-01 -9.344828128814697266e-02 8.066259324550628662e-02 2.977898716926574707e-01 -1.343137025833129883e-01 -3.990726768970489502e-01 -4.052659571170806885e-01 -6.877261400222778320e-02 2.949179150164127350e-02 1.923634298145771027e-02 -9.260497987270355225e-02 9.996472299098968506e-02 4.733726009726524353e-02 -1.934457570314407349e-02 4.695218428969383240e-02 1.533226221799850464e-01 -1.502094268798828125e-01 1.312166173011064529e-02 -1.637758873403072357e-02 -1.143616288900375366e-01 -5.682991445064544678e-02
-1.489283293485641479e-01 1.382287889719009399e-01 3.937946259975433350e-01 5.997664481401443481e-02 -1.227401345968246460e-01 -1.746533960103988647e-01 2.571501135826110840e-01 -9.443208575248718262e-02 9.795300662517547607e-02 -1.129855960607528687e-01 -1.347480565309524536e-01 -1.550931483507156372e-01 1.344631314277648926e-01 8.512070775032043457e-02 1.534185707569122314e-01 2.684696018695831299e-01 -1.627732068300247192e-01 -4.246816039085388184e-02 1.953547596931457520e-01 2.295280098915100098e-01 -1.287205964326858521e-01 1.348833292722702026e-01 2.227249592542648315e-01 9.280674275942146778e-04 2.672102451324462891e-01 -2.220304012298583984e-01 -1.322357207536697388e-01 -1.312979608774185181e-01 -3.263459205627441406e-01 -1.618706881999969482e-01 1.151630841195583344e-02 4.629383608698844910e-02
-1.955604553222656250e-01 2.799801528453826904e-01 1.670855097472667694e-02 2.397146373987197876e-01 -2.564167380332946777e-01 -6.418316811323165894e-02 2.145805163308978081e-03 -1.647425144910812378e-01 1.067764242179691792e-03 2.159294039011001587e-01 3.468034416437149048e-02 -1.860096603631973267e-01 -2.454950287938117981e-02 -3.808464854955673218e-02 2.119158208370208740e-01 -2.006896138191223145e-01 -2.150326035916805267e-02 -2.191499620676040649e-01 -1.426390260457992554e-01 3.195635378360748291e-01 1.849290281534194946e-01 4.845058545470237732e-02 -3.795468434691429138e-02 -1.185565218329429626e-01 -3.578374534845352173e-02 1.536243110895156860e-01 -1.146211754530668259e-02 -3.305118381977081299e-01 2.267153188586235046e-02 -2.106570303440093994e-01 -1.892058998346328735e-01 -3.478600978851318359e-01
9.859946370124816895e-02 4.556786119937896729e-01 1.249406114220619202e-01 -9.753525257110595703e-03 -1.117292046546936035e-01 3.277189284563064575e-02 2.907212972640991211e-01 -9.424427896738052368e-02 -1.692234426736831665e-01 2.842856198549270630e-02 -1.130048036575317383e-01 -1.127947121858596802e-01 1.953515857458114624e-01 -1.950890198349952698e-02 2.100427746772766113e-01 9.734531491994857788e-02 -4.145374000072479248e-01 2.003550678491592407e-01 -3.040541708469390869e-01 -3.427854552865028381e-02 7.670159451663494110e-03 2.693025171756744385e-01 1.662863045930862427e-01 1.709254384040832520e-01 -7.295738905668258667e-02 -1.613423228263854980e-01 1.809098385274410248e-02 -1.839029490947723389e-01 -7.108897715806961060e-02 -4.868233948945999146e-02 -4.019495099782943726e-02 -5.744215473532676697e-02
-2.157069742679595947e-01 2.463400512933731079e-01 1.031975448131561279e-01 1.932204701006412506e-02 -1.641401946544647217e-01 -2.535112798213958740e-01 8.950573392212390900e-03 -2.502044737339019775e-01 -2.543075680732727051e-01 -2.474668622016906738e-01 -2.264858633279800415e-01 -4.678881727159023285e-03 -3.180524334311485291e-02 2.562790215015411377e-01 4.647100865840911865e-01 -7.337320595979690552e-02 -5.225981771945953369e-02 -2.891500666737556458e-02 1.148427203297615051e-01 1.178451254963874817e-02 2.966542541980743408e-01 1.299807578325271606e-01 -7.017283141613006592e-02 -8.912112563848495483e-02 -1.644336432218551636e-01 3.040718846023082733e-02 1.035544797778129578e-01 -1.050990372896194458e-01 -1.626526415348052979e-01 -1.868368238210678101e-01 -5.784899741411209106e-02 -1.162277087569236755e-01
1.142036691308021545e-01 1.057582274079322815e-01 2.893082201480865479e-01 2.172081023454666138e-01 3.046519681811332703e-02 -1.158080324530601501e-01 3.017216324806213379e-01 -1.454772949218750000e-01 5.684753507375717163e-02 -1.412397325038909912e-01 -1.703020036220550537e-01 -2.178959548473358154e-02 5.987516418099403381e-02 9.487940371036529541e-02 1.819945573806762695e-01 -7.216060161590576172e-02 1.093658655881881714e-01 -1.414286345243453979e-01 -1.737332530319690704e-02 3.058135509490966797e-01 2.397691607475280762e-01 2.112604230642318726e-01 -1.414326578378677368e-01 2.344696968793869019e-01 -2.261680811643600464e-01 2.039185613393783569e-01 -4.354425892233848572e-02 -1.165261268615722656e-01 -2.991460859775543213e-01 9.420529752969741821e-02 -3.233392238616943359e-01 2.781936898827552795e-02
-5.884901434183120728e-02 3.731096684932708740e-01 1.556708067655563354e-01 5.977930966764688492e-03 -1.733176410198211670e-01 -1.755160838365554810e-01 1.787920668721199036e-02 -1.124402806162834167e-01 2.704281508922576904e-01 1.905025094747543335e-01 -3.241375386714935303e-01 -3.900426924228668213e-01 -3.238931670784950256e-02 -8.065456524491310120e-03 2.466022372245788574e-01 1.722093671560287476e-02 4.695338383316993713e-02 -2.266241014003753662e-01 1.183050312101840973e-02 3.256287872791290283e-01 2.846753969788551331e-02 9.160973876714706421e-02 -1.318981349468231201e-01 -1.697469800710678101e-01 -1.765527948737144470e-02 1.490950733423233032e-01 7.926369085907936096e-03 -2.328267544507980347e-01 -1.346516311168670654e-01 1.161669939756393433e-01 -3.543452918529510498e-02 7.456810027360916138e-02
-3.769252896308898926e-01 3.438604772090911865e-01 2.783406972885131836e-01 2.556784749031066895e-01 -8.491647988557815552e-02 5.954729020595550537e-02 5.945362895727157593e-02 -2.321998029947280884e-01 1.614678837358951569e-02 2.144470810890197754e-01 3.347626328468322754e-02 -2.357332855463027954e-01 1.457165181636810303e-01 -2.765500359237194061e-02 -1.420320197939872742e-02 1.327360421419143677e-01 3.589933365583419800e-02 -1.541585028171539307e-01 -9.103585034608840942e-02 3.397714495658874512e-01 5.682568531483411789e-03 -1.122810468077659607e-01 1.103377714753150940e-01 -1.973762735724449158e-02 -6.509108468890190125e-03 -2.182110548019409180e-01 -1.438257694244384766e-01 -1.948325335979461670e-01 -2.366817444562911987e-01 1.458102166652679443e-01 -1.014961674809455872e-01 1.341748386621475220e-01
-2.100250422954559326e-01 3.354519903659820557e-01 3.085127472877502441e-01 -1.600633859634399414e-01 3.792442008852958679e-02 1.637804210186004639e-01 -1.064942032098770142e-01 -6.754016131162643433e-02 9.716204553842544556e-02 2.389950156211853027e-01 -2.476915866136550903e-01 -6.553716212511062622e-02 -6.764925550669431686e-03 -1.501076668500900269e-01 2.443269640207290649e-01 2.408426553010940552e-01 -2.806319892406463623e-01 -2.256502211093902588e-01 -2.014596015214920044e-01 7.782832533121109009e-02 -4.772374778985977173e-02 4.448787868022918701e-02 5.882848426699638367e-02 3.147330880165100098e-02 1.112960204482078552e-01 -1.184104159474372864e-01 6.279210746288299561e-02 2.907379902899265289e-02 -2.488772422075271606e-01 -9.398543089628219604e-02 -3.435143530368804932e-01 3.028024174273014069e-02
-1.868084222078323364e-01 2.448422014713287354e-01 1.192483305931091309e-01 1.673564463853836060e-01 -1.944178640842437744e-01 -5.507858097553253174e-02 -2.583687305450439453e-01 -4.384092986583709717e-02 5.427910387516021729e-02 6.380335241556167603e-02 -1.680809557437896729e-01 4.105706233531236649e-03 1.431450396776199341e-01 -1.741274297237396240e-01 4.563574865460395813e-02 4.656555950641632080e-01 -2.387745678424835205e-01 -2.359211593866348267e-01 -1.779172420501708984e-01 2.240722775459289551e-01 1.113051921129226685e-01 -1.678201258182525635e-01 1.639275550842285156e-01 1.310439258813858032e-01 4.396774992346763611e-02 -2.539090067148208618e-02 2.995904535055160522e-02 2.033177390694618225e-02 -1.808693706989288330e-01 -4.047518596053123474e-02 -3.335200250148773193e-01 -1.406973302364349365e-01
-2.150867432355880737e-01 4.364904761314392090e-01 2.421549558639526367e-01 -2.967845089733600616e-02 -2.652833983302116394e-02 -1.000858470797538757e-01 1.465794593095779419e-01 -2.420397251844406128e-01 -3.220221772789955139e-02 9.419380873441696167e-02 -3.671072125434875488e-01 -6.406948715448379517e-02 1.483659446239471436e-01 1.017672345042228699e-01 1.987325400114059448e-01 1.819162815809249878e-01 -1.033800616860389709e-01 4.834799095988273621e-02 1.819378435611724854e-01 1.618395745754241943e-01 1.197889968752861023e-01 -1.100842282176017761e-01 8.335092663764953613e-02 2.882157452404499054e-03 1.563461869955062866e-01 -6.514125037938356400e-03 -2.143874764442443848e-01 -2.724209427833557129e-01 -1.072657182812690735e-01 -6.625338457524776459e-03 -2.444182783365249634e-01 1.935751140117645264e-01
4.016160499304533005e-03 1.038198694586753845e-01 2.993586063385009766e-01 6.426338851451873779e-02 4.634620621800422668e-02 -5.389463156461715698e-03 3.518340289592742920e-01 -2.478242367506027222e-01 -1.179421320557594299e-01 1.184703111648559570e-01 -2.169438898563385010e-01 -5.131120979785919189e-02 9.332203865051269531e-02 7.716283947229385376e-02 2.287497520446777344e-01 1.231303587555885315e-01 1.214926093816757202e-01 -5.313021317124366760e-02 -4.168073832988739014e-02 3.340912759304046631e-01 2.368825674057006836e-01 1.476622968912124634e-01 4.342745840549468994e-01 2.276342958211898804e-01 1.881983578205108643e-01 -6.842748075723648071e-02 1.072987690567970276e-01 -9.940128028392791748e-02 2.444902248680591583e-02 4.841517284512519836e-02 -1.404015868902206421e-01 1.219399869441986084e-01
9.251745045185089111e-02 3.540133535861968994e-01 2.075374275445938110e-01 -5.896910652518272400e-02 1.103523448109626770e-01 2.539029419422149658e-01 2.929788231849670410e-01 1.436277180910110474e-01 3.392913192510604858e-02 -4.036271944642066956e-02 -1.511699706315994263e-01 -1.281460672616958618e-01 1.440364420413970947e-01 -2.770312428474426270e-01 1.877996474504470825e-01 8.989167958498001099e-02 -2.054939717054367065e-01 -1.883958280086517334e-01 -8.835408091545104980e-02 2.574344351887702942e-02 1.655832976102828979e-01 -1.464583277702331543e-01 -1.046378016471862793e-01 2.023743465542793274e-02 -2.061861604452133179e-01 4.162800963968038559e-03 -8.613352477550506592e-02 -3.391868770122528076e-01 -7.928698509931564331e-02 1.808951795101165771e-01 -7.467289268970489502e-02 -3.123483657836914062e-01
3.771089762449264526e-02 2.856107950210571289e-01 1.638116836547851562e-01 -5.965545773506164551e-02 -7.738745212554931641e-02 2.723148465156555176e-01 3.561682701110839844e-01 1.020673587918281555e-01 -4.850447177886962891e-02 1.443213373422622681e-01 -1.657998859882354736e-01 -1.601853221654891968e-01 2.724514901638031006e-02 -2.945781452581286430e-03 4.568005502223968506e-01 1.056784181855618954e-03 2.683177217841148376e-02 -1.781840920448303223e-01 5.932735651731491089e-02 3.775962889194488525e-01 -2.377524077892303467e-01 9.775126352906227112e-03 9.428916126489639282e-02 1.339902132749557495e-01 4.137573763728141785e-02 2.883232533931732178e-01 7.845974760130047798e-04 -8.716528117656707764e-02 5.639877170324325562e-02 1.299428641796112061e-01 -7.510584592819213867e-02 5.712353065609931946e-02
-2.438028007745742798e-01 -4.890744388103485107e-02 1.779576539993286133e-01 -2.360358536243438721e-01 -8.490374311804771423e-03 -3.525232076644897461e-01 6.333796307444572449e-03 -2.267929166555404663e-01 6.144070625305175781e-02 -1.375610977411270142e-01 -2.796189486980438232e-01 -1.382594555616378784e-01 1.815336383879184723e-02 -1.117626354098320007e-01 3.002676963806152344e-01 1.998102813959121704e-01 -2.510115802288055420e-01 6.097696721553802490e-02 8.358459919691085815e-02 1.064809858798980713e-01 1.208285912871360779e-01 -2.539544701576232910e-01 6.565380096435546875e-02 2.181976437568664551e-01 -9.838784486055374146e-02 -1.141650006175041199e-01 1.724647134542465210e-01 -2.016855776309967041e-01 1.901331096887588501e-01 6.909672170877456665e-02 -1.554026007652282715e-01 -1.943918019533157349e-01
-2.561899274587631226e-02 3.045240640640258789e-01 2.904514670372009277e-01 6.885945051908493042e-02 3.055307865142822266e-01 2.130796462297439575e-01 8.509597927331924438e-02 -2.334667891263961792e-01 -2.960018254816532135e-02 -2.331279776990413666e-02 -6.431341916322708130e-02 -1.897981762886047363e-01 6.689621508121490479e-02 -4.533647373318672180e-02 1.628044247627258301e-01 3.322168588638305664e-01 2.658004499971866608e-02 2.724409848451614380e-02 2.071285843849182129e-01 2.316739112138748169e-01 6.756160408258438110e-02 3.165537118911743164e-01 1.256016641855239868e-01 1.317562609910964966e-01 -2.131230831146240234e-01 6.090673152357339859e-03 -1.359840203076601028e-02 -1.362087577581405640e-01 -2.482619434595108032e-01 3.847200423479080200e-02 -2.582033276557922363e-01 4.596284031867980957e-02
-6.302000582218170166e-02 1.975982487201690674e-01 1.061558499932289124e-01 -2.600137591361999512e-01 -1.012949496507644653e-01 -4.698182940483093262e-01 7.541638612747192383e-02 -1.754165738821029663e-01 4.413628205657005310e-02 -7.178556919097900391e-02 -3.133690357208251953e-01 -4.154388979077339172e-02 1.607644408941268921e-01 -2.209585905075073242e-01 8.087770640850067139e-02 8.106952160596847534e-02 -3.060148358345031738e-01 -5.428299680352210999e-02 3.908722847700119019e-02 1.883213520050048828e-01 1.288217157125473022e-01 -4.030074179172515869e-02 1.728266291320323944e-02 1.593651771545410156e-01 -2.131913304328918457e-01 3.098814748227596283e-02 1.560448110103607178e-01 -1.445888429880142212e-01 1.839752197265625000e-01 1.520005017518997192e-01 1.271964460611343384e-01 -2.712078392505645752e-01
2.045376226305961609e-02 2.042509317398071289e-01 1.741863191127777100e-01 -5.767575278878211975e-02 1.764262467622756958e-01 -5.675292387604713440e-02 2.266377061605453491e-01 -3.077737092971801758e-01 -3.820419684052467346e-02 1.393066197633743286e-01 -3.515274524688720703e-01 2.360788285732269287e-01 -1.506662368774414062e-01 -1.640125364065170288e-01 -1.172685846686363220e-01 3.070228099822998047e-01 -1.401118189096450806e-01 -9.188343584537506104e-02 8.889511972665786743e-02 1.843773573637008667e-01 -8.027829229831695557e-02 -2.515841722488403320e-01 -2.553896605968475342e-02 2.006349526345729828e-02 4.443175345659255981e-02 9.314382448792457581e-03 -1.898043751716613770e-01 -7.274258881807327271e-02 -1.739921420812606812e-01 2.147578895092010498e-01 -1.212808564305305481e-01 -3.327562808990478516e-01
3.374944031238555908e-01 4.336198866367340088e-01 3.452873229980468750e-01 1.171694844961166382e-01 -8.183999359607696533e-02 3.770353645086288452e-02 1.715397387742996216e-01 -3.247655630111694336e-01 8.829980157315731049e-03 2.959985435009002686e-01 -2.252974212169647217e-01 -8.199844509363174438e-02 1.011818572878837585e-01 5.710805580019950867e-02 3.177018165588378906e-01 -2.431738539598882198e-04 6.418605800718069077e-03 -9.546262770891189575e-02 -3.013526089489459991e-03 7.630272954702377319e-02 7.288021594285964966e-02 -6.926830857992172241e-02 8.364161103963851929e-02 2.668629586696624756e-01 5.836010724306106567e-02 -1.095975860953330994e-01 1.249547526240348816e-01 -2.647013776004314423e-02 1.174340024590492249e-01 7.425830513238906860e-02 -8.959595113992691040e-02 -1.098833139985799789e-02
-1.288142502307891846e-01 2.108693420886993408e-01 2.286271452903747559e-01 -1.712973862886428833e-01 -6.775902211666107178e-02 -2.111368328332901001e-01 2.584290206432342529e-01 -1.882639974355697632e-01 -1.329760998487472534e-01 -2.765042185783386230e-01 -9.133261442184448242e-02 -1.452902406454086304e-01 2.665874660015106201e-01 1.042151004076004028e-01 2.899753451347351074e-01 1.031802296638488770e-01 1.356493532657623291e-01 -5.591279361397027969e-03 9.349977225065231323e-02 2.133522331714630127e-01 3.042569197714328766e-02 1.407629549503326416e-01 1.641350388526916504e-01 4.617995768785476685e-02 2.464712560176849365e-01 -1.514723598957061768e-01 -1.824055761098861694e-01 -2.905357778072357178e-01 -1.969584822654724121e-01 -3.449079394340515137e-02 -1.966701000928878784e-01 5.600691959261894226e-02
-4.612581804394721985e-02 2.840850651264190674e-01 8.606895804405212402e-02 -2.693194746971130371e-01 1.114575341343879700e-01 -1.658352464437484741e-01 1.910149902105331421e-01 -8.364921086467802525e-04 -1.074179038405418396e-01 -1.040765643119812012e-01 -1.611821204423904419e-01 -1.646869033575057983e-01 -1.020633727312088013e-01 -2.758225798606872559e-01 3.860154747962951660e-01 -1.008783653378486633e-01 -2.949377298355102539e-01 -6.661965698003768921e-02 -1.807347834110260010e-01 7.910211384296417236e-02 6.120737642049789429e-02 9.879955649375915527e-02 -2.030938714742660522e-01 -1.592968404293060303e-01 -1.866279691457748413e-01 -4.049174860119819641e-02 2.892300784587860107e-01 -1.893702596426010132e-01 2.017392776906490326e-02 -1.919398903846740723e-01 -1.781322807073593140e-01 6.497524678707122803e-02
-3.278549015522003174e-01 7.247260212898254395e-02 2.834403216838836670e-01 -1.880482137203216553e-01 4.188641160726547241e-02 -1.846374273300170898e-01 2.307418435811996460e-01 -2.829286754131317139e-01 8.146903663873672485e-02 -1.393682211637496948e-01 -2.770158946514129639e-01 1.449535191059112549e-01 1.137103885412216187e-01 -1.722183823585510254e-02 1.309103071689605713e-01 1.363649070262908936e-01 -2.430199384689331055e-01 -6.196021102368831635e-03 -1.457002907991409302e-01 1.959870308637619019e-01 2.983378767967224121e-01 -9.638064354658126831e-02 -1.912576891481876373e-02 1.674506962299346924e-01 -1.749681383371353149e-01 -6.660512089729309082e-02 1.160444840788841248e-01 -1.873528510332107544e-01 2.466018944978713989e-01 1.030053049325942993e-01 4.546419531106948853e-02 -1.646477729082107544e-01
-1.777608506381511688e-02 3.163638412952423096e-01 1.143174245953559875e-01 1.381991803646087646e-02 -1.017761453986167908e-01 -7.916707545518875122e-03 1.990083009004592896e-01 -5.750767886638641357e-02 -9.733407199382781982e-02 -1.160432696342468262e-01 -8.337557315826416016e-02 -9.309114515781402588e-02 8.360611647367477417e-02 5.246993526816368103e-02 1.689087003469467163e-01 1.846555024385452271e-01 6.645292509347200394e-03 -3.354291021823883057e-01 3.105249255895614624e-02 4.011701941490173340e-01 1.656399071216583252e-01 2.588821388781070709e-02 -2.003313228487968445e-02 1.574262678623199463e-01 -8.852244168519973755e-02 -1.264766901731491089e-01 -4.352867901325225830e-01 -2.084298729896545410e-01 -1.212016940116882324e-01 -6.234851852059364319e-02 -3.441659808158874512e-01 2.346374094486236572e-02
2.725369930267333984e-01 9.183350950479507446e-02 2.252039015293121338e-01 -8.725909888744354248e-02 -1.246050074696540833e-01 1.397162768989801407e-02 2.002729028463363647e-01 -3.512797653675079346e-01 -2.753958106040954590e-01 -3.232876658439636230e-01 -1.892675906419754028e-01 -2.166260033845901489e-02 7.968892902135848999e-02 -1.800310015678405762e-01 2.127450853586196899e-01 1.676460057497024536e-01 -1.641136407852172852e-01 4.532150051090866327e-04 -2.152489572763442993e-01 5.028260499238967896e-02 -1.807338446378707886e-01 -8.077785372734069824e-03 -1.610112190246582031e-01 2.624571919441223145e-01 -1.347632408142089844e-01 -1.881593465805053711e-01 7.861921191215515137e-02 -2.700046300888061523e-01 1.947043114341795444e-03 -4.725636914372444153e-03 1.757440273649990559e-03 1.222472041845321655e-01
5.186226963996887207e-02 2.604760527610778809e-01 3.028283715248107910e-01 1.677235662937164307e-01 -1.245185956358909607e-01 -1.215785071253776550e-01 -1.030913814902305603e-01 -2.348805367946624756e-01 -7.328347116708755493e-02 -2.977812848985195160e-02 -1.365187317132949829e-01 8.549611270427703857e-02 3.069760501384735107e-01 7.196984440088272095e-02 1.995335817337036133e-01 2.132034599781036377e-01 2.766131162643432617e-01 -6.079501658678054810e-02 -2.176727205514907837e-01 2.706486880779266357e-01 -2.372546792030334473e-01 -1.039804071187973022e-01 1.375803202390670776e-01 -3.226608783006668091e-02 -3.950738534331321716e-02 9.329566359519958496e-02 -3.562981961295008659e-03 -2.017648965120315552e-01 -1.928975582122802734e-01 -2.486655265092849731e-01 -1.966184824705123901e-01 -1.416063159704208374e-01
1.237659156322479248e-01 1.549073159694671631e-01 3.098692297935485840e-01 3.516520187258720398e-02 1.409490685909986496e-02 -2.470061555504798889e-02 -1.050889790058135986e-01 -1.075429841876029968e-01 -1.936572231352329254e-02 6.606359034776687622e-02 -2.050222605466842651e-01 -6.986275315284729004e-02 -1.049886569380760193e-01 6.746482849121093750e-02 3.458947539329528809e-01 2.028665542602539062e-01 -1.397823356091976166e-02 -5.314316749572753906e-01 -1.184771885164082050e-03 1.289104968309402466e-01 -4.605349525809288025e-02 -1.047288440167903900e-02 1.280233263969421387e-01 1.349844336509704590e-01 -3.026770949363708496e-01 8.262213319540023804e-02 2.350029200315475464e-01 -9.435424953699111938e-02 -3.226859569549560547e-01 1.865633577108383179e-02 -5.104280263185501099e-02 -7.912781089544296265e-02
1.023719757795333862e-01 2.550242245197296143e-01 -1.790637820959091187e-01 -7.470481842756271362e-02 1.040803790092468262e-01 -5.422764644026756287e-02 1.383486092090606689e-01 -1.853002607822418213e-01 -7.317111641168594360e-02 -8.385353535413742065e-02 -1.975788325071334839e-01 -3.151539266109466553e-01 -4.524361342191696167e-02 7.525754626840353012e-03 9.320253133773803711e-02 2.472736388444900513e-01 -1.534855663776397705e-01 -3.560405075550079346e-01 3.214130550622940063e-02 3.706193864345550537e-01 -1.186751946806907654e-01 4.597261082381010056e-03 -2.408875674009323120e-01 2.320946305990219116e-01 -2.468855381011962891e-01 -2.026353329420089722e-01 8.251885883510112762e-03 1.801440715789794922e-01 1.512600332498550415e-01 7.867632061243057251e-02 8.429245650768280029e-02 -1.071742698550224304e-01
-7.748924195766448975e-02 2.474194616079330444e-01 3.305249214172363281e-01 4.198795557022094727e-02 -2.980318367481231689e-01 -1.910554021596908569e-01 -2.146449983119964600e-01 -1.497601270675659180e-01 -2.158437520265579224e-01 -2.229387313127517700e-01 -1.018325239419937134e-01 -3.279712796211242676e-02 -1.529726088047027588e-01 6.056446954607963562e-02 1.742073446512222290e-01 1.763382703065872192e-01 -2.222846597433090210e-01 1.959223300218582153e-01 -2.343150228261947632e-01 2.266790270805358887e-01 4.380204528570175171e-02 -9.965062141418457031e-02 -1.360593736171722412e-01 1.205480396747589111e-01 -1.235939785838127136e-01 -1.595920771360397339e-01 -5.643590912222862244e-02 4.052361473441123962e-02 -1.018431112170219421e-01 9.215354919433593750e-02 -3.304121494293212891e-01 -1.382430344820022583e-01
1.800618618726730347e-01 6.207681819796562195e-02 1.954036056995391846e-01 1.754386126995086670e-01 -2.149056494235992432e-01 4.625598341226577759e-02 1.682762503623962402e-01 -8.036930114030838013e-02 -9.140367805957794189e-02 -3.271973133087158203e-01 -7.063242048025131226e-02 1.716573685407638550e-01 1.303134411573410034e-01 -2.013920843601226807e-01 3.468999639153480530e-02 7.437948137521743774e-02 1.223501414060592651e-01 -2.211903035640716553e-01 -1.188616529107093811e-01 3.421106040477752686e-01 -1.397518720477819443e-02 3.547863662242889404e-01 7.129425555467605591e-02 4.699964448809623718e-02 -9.627699106931686401e-02 -1.784374862909317017e-01 -1.641412847675383091e-03 -3.650040030479431152e-01 -1.283866912126541138e-01 3.338795900344848633e-02 -2.759284973144531250e-01 -3.196026012301445007e-02
1.468433141708374023e-01 -7.826909422874450684e-02 8.187836408615112305e-02 -8.334882557392120361e-02 -4.537281766533851624e-02 -2.174884080886840820e-02 1.433986425399780273e-01 -4.620914906263351440e-02 7.203951478004455566e-02 -9.464627504348754883e-02 -7.252432405948638916e-02 -3.061744570732116699e-01 7.439973950386047363e-02 -2.376915141940116882e-02 2.718510925769805908e-01 2.872765362262725830e-01 -1.631285995244979858e-01 -4.576585441827774048e-02 6.777743343263864517e-03 4.430501461029052734e-01 -7.789219170808792114e-02 -1.551660597324371338e-01 -2.320512086153030396e-01 -2.604088187217712402e-01 -1.175032854080200195e-01 2.751794457435607910e-02 9.382302314043045044e-02 -2.984949350357055664e-01 -1.152047663927078247e-01 3.117555677890777588e-01 -1.558182835578918457e-01 -1.835481524467468262e-01
-2.345845252275466919e-01 3.122789561748504639e-01 2.460064738988876343e-02 -5.542746279388666153e-03 8.387622982263565063e-02 -1.892196685075759888e-01 1.678242981433868408e-01 -4.533352255821228027e-01 -3.079246878623962402e-01 -2.675976753234863281e-01 -1.568012237548828125e-01 -2.684738859534263611e-02 1.506770998239517212e-01 -9.496883722022175789e-04 6.085124984383583069e-02 6.952687352895736694e-02 1.399050652980804443e-01 -8.814778178930282593e-02 -3.116215765476226807e-02 3.259421512484550476e-02 -3.735038265585899353e-02 1.868038624525070190e-02 7.332747429609298706e-02 1.709798425436019897e-01 4.211447760462760925e-02 4.812163487076759338e-02 2.486630380153656006e-01 -9.533701837062835693e-02 -1.088366881012916565e-01 1.082050278782844543e-01 -3.279242515563964844e-01 -2.747585475444793701e-01
-9.412758797407150269e-02 4.425100050866603851e-03 -4.895342979580163956e-03 1.093805059790611267e-01 1.494923532009124756e-01 -2.466250211000442505e-01 1.415161341428756714e-01 -2.939044237136840820e-01 1.501802168786525726e-02 1.153527796268463135e-01 -1.701986193656921387e-01 -6.728040985763072968e-03 4.730655252933502197e-02 -5.835692957043647766e-02 4.325181543827056885e-01 -1.629964113235473633e-01 -2.941355705261230469e-01 -3.800004422664642334e-01 -6.018732115626335144e-02 2.972865402698516846e-01 1.205308958888053894e-01 -7.026243954896926880e-02 -9.758140891790390015e-02 1.938092112541198730e-01 -1.586560346186161041e-02 -2.410673648118972778e-01 1.180002614855766296e-01 6.198135763406753540e-02 1.380144655704498291e-01 1.561485975980758667e-01 -1.341004967689514160e-01 -2.674713358283042908e-02
3.377644345164299011e-02 -1.715161800384521484e-01 3.326734006404876709e-01 1.590327322483062744e-01 -5.737619940191507339e-03 -8.577306568622589111e-02 -4.215760156512260437e-02 -1.177236884832382202e-01 -9.122155606746673584e-03 5.761075019836425781e-02 -1.632210165262222290e-01 -1.676816791296005249e-01 7.934553921222686768e-02 1.034701764583587646e-01 2.584395706653594971e-01 6.499244272708892822e-02 -1.508820652961730957e-01 -2.366461306810379028e-01 -1.591113507747650146e-01 2.169089168310165405e-01 -1.684705615043640137e-01 1.353507488965988159e-01 -1.044415980577468872e-01 1.136529967188835144e-01 1.904647611081600189e-02 4.026682674884796143e-01 2.005489915609359741e-01 -2.543396949768066406e-01 -9.655773639678955078e-02 -2.400499135255813599e-01 -2.424195855855941772e-01 -2.224574983119964600e-01
5.908810719847679138e-02 7.740364968776702881e-02 2.834461815655231476e-02 3.230437636375427246e-01 -3.108130395412445068e-02 3.716985881328582764e-02 1.777135580778121948e-01 -2.909680604934692383e-01 -3.293354809284210205e-02 -1.694815754890441895e-01 8.562310039997100830e-02 -1.342688798904418945e-01 -1.519192755222320557e-01 -1.862867027521133423e-01 3.419666737318038940e-02 2.206728160381317139e-01 -3.192053437232971191e-01 -1.615304350852966309e-01 -9.791234135627746582e-02 1.204303577542304993e-01 1.272086054086685181e-01 3.123315274715423584e-01 1.163123100996017456e-01 1.213356107473373413e-01 1.846368163824081421e-01 9.466414898633956909e-02 3.488596901297569275e-02 -2.754395604133605957e-01 8.339771628379821777e-02 2.413284778594970703e-01 -2.636811435222625732e-01 -2.345881909132003784e-01
1.855656802654266357e-01 1.160089150071144104e-01 2.079716026782989502e-01 1.233366802334785461e-01 -1.814053580164909363e-02 -1.126972138881683350e-01 9.633696824312210083e-02 -2.619636952877044678e-01 -3.091088235378265381e-01 2.087855478748679161e-03 -1.713858097791671753e-01 -1.434118598699569702e-01 2.352624200284481049e-02 -4.313707947731018066e-01 1.876140087842941284e-01 6.039906665682792664e-02 -5.679565668106079102e-02 1.094135548919439316e-02 -1.233165934681892395e-01 -4.914933815598487854e-02 -6.397478282451629639e-02 7.046415656805038452e-02 1.575964689254760742e-02 2.489799708127975464e-01 -1.996152102947235107e-01 1.905110031366348267e-01 -1.089365854859352112e-01 -3.831174671649932861e-01 1.628184765577316284e-01 2.661872506141662598e-01 -7.420556992292404175e-02 -4.253898561000823975e-02
5.061265453696250916e-02 1.140960156917572021e-01 1.507770866155624390e-01 2.784823477268218994e-01 -1.505368389189243317e-02 -1.226518228650093079e-01 1.451552808284759521e-01 -9.792889654636383057e-02 -2.016711831092834473e-01 3.906542062759399414e-02 -2.066126838326454163e-02 -3.642024099826812744e-02 1.770033240318298340e-01 -9.932489693164825439e-02 4.755035936832427979e-01 -3.159577399492263794e-02 -2.252560257911682129e-01 -3.401074707508087158e-01 -5.142260715365409851e-02 1.977050676941871643e-02 -3.538628295063972473e-02 6.268429756164550781e-02 -2.413722723722457886e-01 -1.309793144464492798e-01 -1.336740702390670776e-01 1.157808601856231689e-01 7.013626396656036377e-02 -2.534396648406982422e-01 -2.883144617080688477e-01 -1.833527684211730957e-01 -1.851500272750854492e-01 1.563997566699981689e-01
-2.300166711211204529e-02 1.511206775903701782e-01 2.676134407520294189e-01 -6.839148234575986862e-03 1.029369328171014786e-02 3.702855855226516724e-02 4.100882112979888916e-01 -1.086682528257369995e-01 -1.604787111282348633e-01 9.103082865476608276e-02 -2.593955695629119873e-01 -2.425085008144378662e-01 2.452675551176071167e-01 6.763417273759841919e-02 1.681526601314544678e-01 -6.642492860555648804e-02 1.757447570562362671e-01 -1.041604354977607727e-01 -7.650062441825866699e-03 2.777081131935119629e-01 1.811495572328567505e-01 9.059927612543106079e-02 2.258760780096054077e-01 2.699289917945861816e-01 1.723078638315200806e-01 -1.788619533181190491e-02 1.184055209159851074e-02 -1.015552505850791931e-01 -2.303969264030456543e-01 1.229504123330116272e-01 -2.426093518733978271e-01 1.208855807781219482e-01
-5.677069351077079773e-02 1.394296437501907349e-01 2.994566857814788818e-01 -7.390548288822174072e-02 8.358835428953170776e-02 1.412822008132934570e-01 2.430943846702575684e-01 -2.472742348909378052e-01 1.350495219230651855e-02 1.341099292039871216e-01 -1.270980387926101685e-01 -1.573171466588973999e-01 1.667886376380920410e-01 -5.450946837663650513e-02 3.813799619674682617e-01 1.651369151659309864e-03 9.209938347339630127e-02 -3.419740125536918640e-02 1.630635112524032593e-01 3.200948238372802734e-01 -5.331973731517791748e-02 1.412422060966491699e-01 2.993227839469909668e-01 1.987398713827133179e-01 2.104554325342178345e-01 2.530063688755035400e-01 3.642034158110618591e-02 -1.458180248737335205e-01 -2.388588190078735352e-01 -2.116393484175205231e-02 5.601770058274269104e-02 1.325919032096862793e-01
-1.542605012655258179e-01 2.360194474458694458e-01 1.442979127168655396e-01 -1.381773948669433594e-01 -4.923257604241371155e-02 -3.662973344326019287e-01 5.218842253088951111e-02 -3.253684937953948975e-01 -1.519046276807785034e-01 1.663434803485870361e-01 -9.529093652963638306e-02 -2.282189726829528809e-01 1.752498298883438110e-01 -1.364729255437850952e-01 1.287618428468704224e-01 -9.413406252861022949e-02 -7.159966230392456055e-02 -2.619328796863555908e-01 -8.223415166139602661e-02 2.702841162681579590e-01 2.720375731587409973e-02 -1.141484901309013367e-01 -3.822624981403350830e-01 2.687441706657409668e-01 4.643343389034271240e-02 -2.439941652119159698e-02 6.459203362464904785e-02 4.144915565848350525e-02 9.799906611442565918e-02 1.477758139371871948e-01 -1.203753650188446045e-01 9.201934188604354858e-02
-1.347437947988510132e-01 6.506551802158355713e-02 5.397764220833778381e-02 5.321401637047529221e-03 1.205653399229049683e-01 -1.139169782400131226e-01 1.675140485167503357e-02 -5.088846087455749512e-01 -5.769527703523635864e-02 9.387584030628204346e-02 -3.874439299106597900e-01 9.966405481100082397e-02 1.486433446407318115e-01 8.638159185647964478e-02 1.146308183670043945e-01 -2.247390151023864746e-01 -3.690797686576843262e-01 -3.561404347419738770e-01 1.041598543524742126e-01 2.173773944377899170e-01 8.534026145935058594e-02 -5.358618125319480896e-02 -4.566469416022300720e-02 1.665398031473159790e-01 -6.581003963947296143e-02 1.004202291369438171e-02 6.902194768190383911e-02 -1.145782023668289185e-01 -2.414103597402572632e-02 6.961105763912200928e-02 -1.424776017665863037e-01 -1.154737398028373718e-01
-7.164752483367919922e-02 2.811301052570343018e-01 1.647206991910934448e-01 2.346619069576263428e-01 1.196074932813644409e-01 1.079858168959617615e-01 2.826757431030273438e-01 -5.440089851617813110e-02 5.223569460213184357e-03 -3.448605537414550781e-01 -1.127227395772933960e-01 -5.688285827636718750e-02 -8.094630390405654907e-02 1.006221957504749298e-02 3.268355727195739746e-01 -6.204128265380859375e-02 5.633168620988726616e-04 -5.185358226299285889e-02 7.585690170526504517e-02 1.989368945360183716e-01 1.688403934240341187e-01 3.532002866268157959e-02 1.396566182374954224e-01 5.272744689136743546e-03 -1.788472086191177368e-01 -1.231676712632179260e-01 -1.823988556861877441e-01 5.800073221325874329e-02 -1.920576989650726318e-01 4.977389425039291382e-02 -3.999015986919403076e-01 -3.036424815654754639e-01
-2.849259078502655029e-01 -4.246010445058345795e-03 4.732677340507507324e-02 -5.195167660713195801e-02 9.597688913345336914e-02 5.512712989002466202e-03 1.061615794897079468e-01 -2.948237061500549316e-01 -9.353819489479064941e-02 1.089597195386886597e-01 -6.337123364210128784e-02 -3.814865276217460632e-02 -4.575118422508239746e-02 -1.716548949480056763e-01 2.711038589477539062e-01 -9.235397912561893463e-03 -2.278107404708862305e-01 -3.903639912605285645e-01 -2.052163928747177124e-01 1.545613408088684082e-01 2.723192870616912842e-01 3.495791926980018616e-02 -5.450088530778884888e-02 8.098091930150985718e-02 -2.690082490444183350e-01 4.459374770522117615e-02 -1.882776767015457153e-01 -1.272889673709869385e-01 1.285366863012313843e-01 -1.409081518650054932e-01 -3.213986456394195557e-01 -2.330694645643234253e-01
-1.690683811902999878e-01 -4.258288443088531494e-02 1.422414332628250122e-01 -9.299343824386596680e-02 1.451993435621261597e-01 -2.120846807956695557e-01 1.596871204674243927e-02 -2.758217155933380127e-01 -4.130912572145462036e-02 4.960480704903602600e-02 -2.847259044647216797e-01 7.048641890287399292e-02 3.912006318569183350e-02 1.967925019562244415e-02 3.811846673488616943e-01 -1.470049172639846802e-01 -3.842637538909912109e-01 -2.170037180185317993e-01 -1.772914081811904907e-02 3.560799360275268555e-01 2.533358335494995117e-01 7.819843292236328125e-02 -2.257816195487976074e-01 1.836633682250976562e-01 5.562838912010192871e-02 -6.302084773778915405e-02 9.495499730110168457e-02 -1.240943446755409241e-01 4.754373058676719666e-02 3.626403957605361938e-02 -8.225388079881668091e-02 -1.435591131448745728e-01
-2.748879790306091309e-01 2.063245624303817749e-01 -1.435826420783996582e-01 3.091983124613761902e-02 1.330825239419937134e-01 -1.398694515228271484e-01 1.914481073617935181e-01 -4.397999346256256104e-01 -5.183227732777595520e-02 -2.824341133236885071e-02 -7.535944133996963501e-02 -1.115353181958198547e-01 -4.585780203342437744e-02 8.909406512975692749e-02 1.783673614263534546e-01 3.804605826735496521e-02 -1.628141403198242188e-01 -2.773056924343109131e-01 -2.147559225559234619e-01 5.889995768666267395e-02 6.335665285587310791e-02 -2.345958054065704346e-01 -4.104245081543922424e-02 9.175474941730499268e-02 -8.598625659942626953e-02 -3.965805843472480774e-02 3.352654874324798584e-01 -8.331837132573127747e-03 -1.163583695888519287e-01 -6.502135843038558960e-02 -3.064766228199005127e-01 -2.697312533855438232e-01
-1.379561126232147217e-01 3.109922707080841064e-01 1.750581264495849609e-01 -5.374244600534439087e-02 1.380885485559701920e-02 -1.895772069692611694e-01 2.169392257928848267e-02 -3.895185589790344238e-01 -2.440636008977890015e-01 1.657532900571823120e-01 -2.418017238378524780e-01 1.363013237714767456e-01 -1.635503023862838745e-01 -1.675603389739990234e-01 2.090773731470108032e-01 -1.710698753595352173e-01 -1.356592178344726562e-01 -2.515937387943267822e-01 -4.010931774973869324e-02 3.551413416862487793e-01 1.563117355108261108e-01 -5.504205077886581421e-02 -9.671840071678161621e-02 1.830360144376754761e-01 -1.262703537940979004e-01 -6.339808925986289978e-03 -4.153883457183837891e-02 -1.436306685209274292e-01 -4.164872225373983383e-03 1.599726974964141846e-01 1.604535132646560669e-01 -3.243150189518928528e-02
-5.963581055402755737e-02 4.364879131317138672e-01 4.063396751880645752e-01 1.564512252807617188e-01 -7.668055593967437744e-02 2.173829078674316406e-01 1.299656629562377930e-01 -1.507886648178100586e-01 1.212077867239713669e-02 -9.273596107959747314e-03 -1.481831073760986328e-02 -1.671430915594100952e-01 1.813227683305740356e-01 -8.274152129888534546e-02 -5.833096057176589966e-02 -3.215658962726593018e-01 -1.961461901664733887e-01 -1.469907164573669434e-01 -2.272287309169769287e-01 1.768769919872283936e-01 -5.063000321388244629e-02 2.633681148290634155e-02 -1.222512647509574890e-01 1.063252165913581848e-01 -8.764892071485519409e-02 -2.735307998955249786e-02 -6.382011622190475464e-02 -2.115312367677688599e-01 -4.255992919206619263e-02 -1.723946034908294678e-01 -9.689757972955703735e-02 -2.792383730411529541e-01
5.876088514924049377e-02 2.694680690765380859e-01 2.409802377223968506e-02 7.596600800752639771e-02 2.171249389648437500e-01 -3.455987572669982910e-02 1.210172250866889954e-01 -1.106965765357017517e-01 1.428600549697875977e-01 -1.843462325632572174e-02 -2.155476808547973633e-01 -1.347382962703704834e-01 -5.462409555912017822e-02 5.652884393930435181e-02 -3.631041198968887329e-02 2.378299087285995483e-01 -3.220140933990478516e-01 -2.529044747352600098e-01 8.358302712440490723e-02 3.637841045856475830e-01 1.797105930745601654e-02 2.995575368404388428e-01 -8.727248758077621460e-02 2.473962120711803436e-02 2.783715426921844482e-01 -1.788024753332138062e-01 -3.200905630365014076e-03 -1.104017719626426697e-01 -3.248227238655090332e-01 -9.124596416950225830e-02 -2.176990061998367310e-01 -6.905104219913482666e-02
-1.678455173969268799e-01 1.253745257854461670e-01 2.472082525491714478e-01 -1.765826195478439331e-01 2.634993195533752441e-02 -1.937426924705505371e-01 2.634638734161853790e-02 -1.968267261981964111e-01 -1.769779026508331299e-01 2.001095712184906006e-01 -1.443549543619155884e-01 6.824293732643127441e-02 -3.586703911423683167e-02 -1.004270240664482117e-01 2.645182311534881592e-01 -1.842800825834274292e-01 -2.012359052896499634e-01 -1.258431673049926758e-01 9.506829828023910522e-02 4.621478915214538574e-01 -5.417660996317863464e-02 1.543488586321473122e-03 -1.042085140943527222e-01 2.255067527294158936e-01 -1.480039581656455994e-02 -9.670297801494598389e-02 3.089269250631332397e-02 -1.551130115985870361e-01 -8.666715025901794434e-02 6.281501054763793945e-02 1.544842123985290527e-01 -4.006001949310302734e-01
-6.396970152854919434e-02 1.676476746797561646e-01 2.435382604598999023e-01 1.090652644634246826e-01 1.703008823096752167e-02 1.106668710708618164e-01 6.869082152843475342e-02 -1.047668382525444031e-01 -5.337403342127799988e-02 -2.170289903879165649e-01 -1.523806992918252945e-02 -1.727900058031082153e-01 -1.531733572483062744e-01 8.732641581445932388e-04 2.325533777475357056e-01 1.737181246280670166e-01 -1.077325455844402313e-02 -9.397574514150619507e-02 -1.649852991104125977e-01 4.723138213157653809e-01 4.240123182535171509e-02 6.711076200008392334e-02 1.279959380626678467e-01 -6.928557902574539185e-02 -3.985256701707839966e-02 -6.859935075044631958e-02 -2.161647677421569824e-01 1.465415656566619873e-01 -6.949128210544586182e-02 2.147144973278045654e-01 -2.310685813426971436e-01 -4.637353718280792236e-01
-3.289297521114349365e-01 3.233516514301300049e-01 1.502128876745700836e-02 5.425629764795303345e-02 -3.328530117869377136e-02 -1.238089650869369507e-01 1.288868039846420288e-01 -3.726750910282135010e-01 -1.186008751392364502e-01 -9.851590543985366821e-02 -1.790179908275604248e-01 -2.472535222768783569e-01 7.620249525643885136e-04 1.275474876165390015e-01 2.836285531520843506e-02 3.610609099268913269e-02 5.516032874584197998e-02 -6.754330545663833618e-02 -1.601503640413284302e-01 1.340026855468750000e-01 1.954782903194427490e-01 1.394078414887189865e-02 -6.608172506093978882e-02 8.352505415678024292e-02 -1.479513850063085556e-02 6.373830884695053101e-02 3.808894157409667969e-01 2.764361910521984100e-03 -2.552493810653686523e-01 2.069294899702072144e-01 -1.609708070755004883e-01 -3.043118715286254883e-01
-1.276946514844894409e-01 2.843608260154724121e-01 2.081682384014129639e-01 1.665485650300979614e-01 -1.540973931550979614e-01 2.408375777304172516e-02 1.089230030775070190e-01 -1.026766151189804077e-01 -1.418965309858322144e-01 -1.472043991088867188e-01 1.280671954154968262e-01 6.421155482530593872e-02 -5.067639425396919250e-02 -1.816672682762145996e-01 3.453460633754730225e-01 -3.925273567438125610e-02 9.213867783546447754e-02 -1.951355785131454468e-01 2.343609184026718140e-02 2.956489920616149902e-01 3.295618593692779541e-01 3.280939757823944092e-01 1.136085763573646545e-01 6.966774910688400269e-02 -1.622932702302932739e-01 -2.434792555868625641e-02 1.279368251562118530e-01 8.431627601385116577e-02 -2.617752552032470703e-01 1.721232384443283081e-02 -2.779413163661956787e-01 -3.604169189929962158e-02
2.133094072341918945e-01 3.307220041751861572e-01 1.233853027224540710e-01 3.502583364024758339e-03 8.667660504579544067e-02 5.501734837889671326e-02 2.492992579936981201e-01 -1.918045687489211559e-03 -2.577862143516540527e-01 -3.494571521878242493e-02 -2.210044264793395996e-01 -2.786824107170104980e-01 3.563047051429748535e-01 -6.186487525701522827e-02 1.595450639724731445e-01 2.240189164876937866e-01 -5.932848900556564331e-02 3.522538021206855774e-02 2.072396874427795410e-02 3.320529758930206299e-01 -8.412183821201324463e-02 -3.044422864913940430e-01 5.071775242686271667e-02 -1.535453498363494873e-01 -1.453073173761367798e-01 -5.286844074726104736e-02 -6.941505521535873413e-02 -8.635150641202926636e-02 -1.505186557769775391e-01 1.406874805688858032e-01 2.782276459038257599e-02 -1.892737001180648804e-01
6.141435354948043823e-02 1.124363914132118225e-01 2.728122770786285400e-01 1.198550965636968613e-02 1.747565120458602905e-01 -4.690217971801757812e-02 3.008350133895874023e-01 -2.883272767066955566e-01 -2.221371233463287354e-01 -5.295789614319801331e-02 -1.119811534881591797e-01 -3.410775959491729736e-01 1.173611283302307129e-01 -4.841873645782470703e-01 -2.899782499298453331e-03 -1.015696227550506592e-01 7.652110885828733444e-03 6.550684571266174316e-02 1.347191929817199707e-01 9.348823875188827515e-02 -1.482623219490051270e-01 -2.898195385932922363e-01 5.078056827187538147e-02 8.081610500812530518e-02 -1.163422465324401855e-01 -3.032977692782878876e-02 -7.629506289958953857e-02 -1.825496256351470947e-01 6.865435093641281128e-02 5.599165335297584534e-02 -1.941675990819931030e-01 -1.326909661293029785e-01
-9.240640699863433838e-02 -1.711810193955898285e-02 1.649520397186279297e-01 2.371335402131080627e-02 7.259117066860198975e-02 -1.506696790456771851e-01 -1.431086212396621704e-01 -3.594955801963806152e-01 -3.562727570533752441e-02 -8.307143300771713257e-02 -5.595714226365089417e-02 -3.046067357063293457e-01 -1.871880888938903809e-01 1.115355119109153748e-01 3.000126779079437256e-01 1.210958808660507202e-01 -3.805556893348693848e-01 -3.991150557994842529e-01 -3.150152787566184998e-02 1.565785109996795654e-01 -1.721254885196685791e-01 -1.987877637147903442e-01 1.188858747482299805e-01 1.646948046982288361e-02 -6.826587766408920288e-02 7.085811346769332886e-02 7.726076245307922363e-02 -2.277012467384338379e-01 1.024847924709320068e-01 1.253714859485626221e-01 -9.580348432064056396e-02 -1.157560870051383972e-01
2.226967364549636841e-01 7.894974201917648315e-02 6.751242559403181076e-03 7.790229469537734985e-02 1.687813922762870789e-02 -5.054848268628120422e-02 2.195914387702941895e-01 -1.214484348893165588e-01 -5.135574936866760254e-01 -1.497089564800262451e-01 -2.582374960184097290e-02 -1.946167349815368652e-01 1.964610069990158081e-01 -8.025879412889480591e-02 2.659215331077575684e-01 1.456783711910247803e-01 -2.046750634908676147e-01 2.949770307168364525e-03 2.622025012969970703e-01 4.121076762676239014e-01 3.406591713428497314e-02 3.766860440373420715e-02 -1.719227246940135956e-02 -7.222680840641260147e-03 5.615989491343498230e-02 -8.361912518739700317e-02 -3.129263594746589661e-02 -2.522895932197570801e-01 -1.044762134552001953e-01 1.131092160940170288e-01 1.641369909048080444e-01 -4.172879830002784729e-02
-1.182699128985404968e-01 1.821250021457672119e-01 1.551251411437988281e-01 -2.863502688705921173e-02 1.086958795785903931e-01 -1.751655340194702148e-01 2.644161880016326904e-02 -2.022191733121871948e-01 3.295085579156875610e-02 -2.840104047209024429e-03 1.185345370322465897e-02 -2.048548310995101929e-01 1.346159167587757111e-02 -1.429302711039781570e-02 4.724632799625396729e-01 -3.755851089954376221e-02 -2.687259614467620850e-01 -3.223129510879516602e-01 -1.746110320091247559e-01 2.418699860572814941e-01 3.901593685150146484e-01 4.063136875629425049e-02 4.029611498117446899e-02 -4.868183284997940063e-02 -1.891558915376663208e-01 -1.467203050851821899e-01 9.377621114253997803e-02 7.580314576625823975e-02 1.187019720673561096e-01 -9.539632499217987061e-02 -1.511869430541992188e-01 -1.865442544221878052e-01
-1.484660953283309937e-01 3.004293441772460938e-01 -4.809034615755081177e-02 -9.756994433701038361e-03 2.176956087350845337e-01 -6.679776310920715332e-02 3.990911841392517090e-01 -2.311362475156784058e-01 1.224732249975204468e-01 -2.320492416620254517e-01 -5.674886517226696014e-03 -1.958379745483398438e-01 -7.723014056682586670e-02 -3.610123097896575928e-01 2.109914273023605347e-01 -8.890316635370254517e-02 -2.606583535671234131e-01 -1.815109699964523315e-01 -2.232309989631175995e-02 1.651360392570495605e-01 2.685352563858032227e-01 6.774651259183883667e-02 -1.209033802151679993e-01 1.776915974915027618e-02 -2.557962946593761444e-02 -2.505342066287994385e-01 5.052785947918891907e-02 -5.220647901296615601e-02 1.423701271414756775e-02 -1.533832252025604248e-01 8.782430551946163177e-03 -1.095275208353996277e-01
1.390875130891799927e-01 3.570320010185241699e-01 4.694372415542602539e-01 -1.401904374361038208e-01 -2.421455830335617065e-02 -1.390870958566665649e-01 2.160723209381103516e-01 -1.973755210638046265e-01 7.244868576526641846e-02 2.407837361097335815e-01 -2.385707199573516846e-01 -8.467195928096771240e-02 -6.346429139375686646e-02 -5.665191635489463806e-02 1.205566152930259705e-01 3.394716605544090271e-02 4.623143374919891357e-02 -2.049099355936050415e-01 2.622657641768455505e-02 -6.233305484056472778e-02 8.897920697927474976e-02 2.174864411354064941e-01 1.880688667297363281e-01 2.327026724815368652e-01 1.098557040095329285e-01 -1.607261896133422852e-01 7.975399494171142578e-02 1.626276224851608276e-01 -1.987535879015922546e-02 2.031846791505813599e-01 -6.140787526965141296e-02 -2.185210734605789185e-01
-2.244574129581451416e-01 1.419632434844970703e-01 3.426609933376312256e-01 -1.007202453911304474e-02 -9.814261645078659058e-02 -2.978127598762512207e-01 -1.772629916667938232e-01 -1.665123701095581055e-01 -5.143399909138679504e-02 -1.641671918332576752e-02 -7.941897213459014893e-02 -8.419031649827957153e-02 -1.506401598453521729e-02 3.666082024574279785e-02 3.075789213180541992e-01 6.695010513067245483e-02 2.555786632001399994e-02 -1.388451009988784790e-01 -2.741931676864624023e-01 -1.596794836223125458e-02 2.994149737060070038e-02 2.311373203992843628e-01 -6.458764895796775818e-03 -1.177563145756721497e-01 -1.619274318218231201e-01 5.347478762269020081e-02 -8.345944434404373169e-02 -2.703505754470825195e-01 -4.297699332237243652e-01 2.293740026652812958e-02 -1.736031286418437958e-02 -2.815035581588745117e-01
9.625536203384399414e-02 2.112604379653930664e-01 -5.183148011565208435e-02 2.252317070960998535e-01 -3.007399849593639374e-02 -1.011876985430717468e-01 3.315910100936889648e-01 -4.356204271316528320e-01 -2.396852076053619385e-01 -1.348776370286941528e-01 -1.924048513174057007e-01 1.103425980545580387e-03 -8.354271203279495239e-02 1.239990442991256714e-01 1.951077133417129517e-01 8.114151656627655029e-02 1.897405534982681274e-01 -2.868894040584564209e-01 -1.444930583238601685e-01 1.267385929822921753e-01 -1.619621366262435913e-01 -3.324831649661064148e-02 1.163224279880523682e-01 2.546222209930419922e-01 -1.259012706577777863e-02 -1.575243100523948669e-02 2.480816245079040527e-01 -2.386815100908279419e-01 4.456847906112670898e-02 2.312076836824417114e-02 -8.634944260120391846e-02 -1.109654158353805542e-01
-1.733181439340114594e-02 4.307152330875396729e-01 1.291397958993911743e-01 3.681855648756027222e-02 -2.655191123485565186e-01 -8.287380635738372803e-02 2.574235200881958008e-01 -1.771141290664672852e-01 -3.925989866256713867e-01 -5.884804204106330872e-02 -7.038950920104980469e-02 7.424598932266235352e-02 3.907209262251853943e-02 -1.073225960135459900e-01 3.915210813283920288e-02 -1.141545013524591923e-03 -1.392524689435958862e-01 -2.448637187480926514e-01 -1.563993394374847412e-01 6.019323132932186127e-03 -2.396710366010665894e-01 -6.129296123981475830e-02 5.287458375096321106e-02 1.508111804723739624e-01 -2.814274132251739502e-01 -1.186032891273498535e-01 2.099259793758392334e-01 -3.257131576538085938e-01 -4.267873242497444153e-02 -3.663926199078559875e-02 -3.418928384780883789e-02 1.261667348444461823e-02
9.870107471942901611e-02 1.434722095727920532e-01 2.368438243865966797e-01 1.398638039827346802e-01 3.600309416651725769e-02 1.571957319974899292e-01 2.043304294347763062e-01 -1.246859878301620483e-01 -2.128914594650268555e-01 2.714141905307769775e-01 -2.180190384387969971e-01 -2.681723535060882568e-01 -1.618455201387405396e-01 1.887843757867813110e-02 1.598422676324844360e-01 1.677776724100112915e-01 7.556591182947158813e-02 -1.172120347619056702e-01 -2.367533184587955475e-02 4.209389388561248779e-01 3.630686402320861816e-01 -8.806747943162918091e-02 2.177326977252960205e-01 2.098953817039728165e-03 1.194252893328666687e-01 -2.258567214012145996e-01 -1.110628619790077209e-01 -8.856681734323501587e-02 -3.295119106769561768e-02 -1.031746938824653625e-01 -2.260382845997810364e-02 -1.007288694381713867e-01
3.536267438903450966e-03 2.270092219114303589e-01 2.681545913219451904e-02 1.571154743432998657e-01 -9.624408185482025146e-02 -1.165572702884674072e-01 6.228035688400268555e-02 -1.459000259637832642e-01 2.007358707487583160e-02 2.674527764320373535e-01 -4.101023077964782715e-01 -3.757843673229217529e-01 1.002911403775215149e-01 3.939415886998176575e-02 2.006113380193710327e-01 -7.637994736433029175e-02 1.489303112030029297e-01 -1.655997633934020996e-01 6.830645352602005005e-02 4.421074092388153076e-01 -1.949393302202224731e-01 1.583517044782638550e-01 -1.084146946668624878e-01 -5.091684311628341675e-02 -9.976515918970108032e-02 2.095288783311843872e-01 -4.181721433997154236e-02 2.040922641754150391e-02 -4.044970124959945679e-02 1.356168091297149658e-01 -1.651917248964309692e-01 -7.434318959712982178e-02
-2.228163778781890869e-01 1.699195653200149536e-01 -1.050390675663948059e-01 6.880675256252288818e-02 2.161289602518081665e-01 -3.402022123336791992e-01 5.932056903839111328e-02 -2.738524377346038818e-01 -3.067691028118133545e-01 -1.841134391725063324e-02 -5.411469936370849609e-02 -1.645034104585647583e-01 -6.625115126371383667e-02 2.962459065020084381e-02 2.449327707290649414e-01 -9.209224581718444824e-02 -2.366994470357894897e-01 -2.085993736982345581e-01 -1.098399609327316284e-01 2.825090661644935608e-03 1.341898739337921143e-01 -2.769233472645282745e-02 3.920042887330055237e-02 -9.965442586690187454e-04 -1.131807789206504822e-01 -2.217325614765286446e-03 2.915963530540466309e-01 -6.927989423274993896e-02 -2.087409943342208862e-01 -7.841925323009490967e-02 -3.298933207988739014e-01 -2.710234820842742920e-01
1.219448074698448181e-02 1.826695948839187622e-01 7.416868209838867188e-02 -4.710745066404342651e-02 1.052391156554222107e-01 -1.451362371444702148e-01 2.652647793292999268e-01 -2.295949310064315796e-01 3.892753124237060547e-01 -2.991144955158233643e-01 1.512338314205408096e-02 -2.361423373222351074e-01 -4.477998986840248108e-02 -1.993995606899261475e-01 2.903173565864562988e-01 2.194127626717090607e-02 -8.274253457784652710e-02 -1.703602075576782227e-01 2.213384956121444702e-01 1.657571345567703247e-01 4.051661118865013123e-02 2.759864926338195801e-01 -1.844066893681883812e-03 -1.141662374138832092e-01 8.279335498809814453e-02 -1.026581600308418274e-01 9.535624086856842041e-02 -4.643381014466285706e-02 -1.034969463944435120e-01 5.855679884552955627e-02 -3.534728586673736572e-01 -9.543543308973312378e-02
-1.847595125436782837e-01 3.803744316101074219e-01 1.695871949195861816e-01 -1.802375316619873047e-01 2.809501290321350098e-01 -2.305062711238861084e-01 1.293044090270996094e-01 -2.962535321712493896e-01 2.442417889833450317e-01 -2.371373325586318970e-01 -2.313427627086639404e-02 -3.696896508336067200e-02 -1.227818056941032410e-01 -2.307940721511840820e-01 3.292012512683868408e-01 1.567165553569793701e-02 -1.531506627798080444e-01 -8.820354193449020386e-02 -5.674890056252479553e-02 1.942062079906463623e-01 2.777821123600006104e-01 6.981083005666732788e-02 7.122898101806640625e-02 -1.029435824602842331e-02 -6.122853234410285950e-02 -1.233400702476501465e-01 1.858082711696624756e-01 6.946190446615219116e-02 -6.003775447607040405e-02 -7.460805773735046387e-02 3.226443380117416382e-02 -2.684785239398479462e-02
-3.175417184829711914e-01 2.479580044746398926e-01 8.075439929962158203e-02 -1.023211702704429626e-01 1.625275164842605591e-01 -3.231970369815826416e-01 2.262578159570693970e-01 -2.269991636276245117e-01 -1.608284711837768555e-01 -2.544674575328826904e-01 -6.479046493768692017e-02 -1.370304226875305176e-01 1.082277446985244751e-01 -9.213919937610626221e-02 9.727906435728073120e-04 1.831988245248794556e-01 -7.305396348237991333e-02 -1.584875583648681641e-01 -1.103482395410537720e-01 4.057271406054496765e-02 -2.229629606008529663e-01 4.194855317473411560e-02 -4.700471088290214539e-02 2.735294401645660400e-01 1.578373908996582031e-01 1.027720421552658081e-02 2.422543913125991821e-01 -1.872128061950206757e-02 -1.597290858626365662e-03 -1.663582026958465576e-01 -3.222986161708831787e-01 -1.770656257867813110e-01
1.675842106342315674e-01 3.254366517066955566e-01 2.004401385784149170e-01 -1.341889053583145142e-02 9.286725521087646484e-02 -5.901766195893287659e-02 -1.557107418775558472e-01 -4.134665429592132568e-01 -1.719748526811599731e-01 -5.549164488911628723e-02 -1.715890467166900635e-01 -1.266887933015823364e-01 4.076314345002174377e-02 1.566880345344543457e-01 2.521900832653045654e-01 -3.425754904747009277e-01 -3.116224706172943115e-02 -1.151809766888618469e-01 -1.268838346004486084e-01 1.298272758722305298e-01 1.271716505289077759e-01 8.550647646188735962e-03 2.017874037846922874e-03 2.763014733791351318e-01 7.969723641872406006e-02 -7.753588259220123291e-02 3.568936139345169067e-02 -2.134495824575424194e-01 3.710761666297912598e-02 -2.627800405025482178e-01 -1.784396469593048096e-01 -1.782431155443191528e-01
6.326145958155393600e-03 3.236227929592132568e-01 1.164503768086433411e-02 1.126596108078956604e-01 -2.155951261520385742e-01 -9.570074826478958130e-02 -5.449840053915977478e-02 -1.898804605007171631e-01 -5.445982143282890320e-02 2.695130407810211182e-01 -3.943159282207489014e-01 -3.126400113105773926e-01 -2.710983455181121826e-01 1.132360547780990601e-01 1.623779833316802979e-01 3.882234171032905579e-02 -3.583421185612678528e-02 -2.250455766916275024e-01 1.379771679639816284e-01 2.944941818714141846e-01 1.252521872520446777e-01 2.569469390437006950e-03 -1.946623325347900391e-01 -5.294294282793998718e-02 -6.147224828600883484e-02 -2.411094121634960175e-02 1.675104498863220215e-01 -1.021963879466056824e-01 -8.029665797948837280e-03 -1.263633221387863159e-01 -2.678256630897521973e-01 -1.275390968658030033e-03
-1.821133196353912354e-01 1.389885097742080688e-01 3.576535880565643311e-01 1.416894942522048950e-01 -4.155680071562528610e-03 -2.723981738090515137e-01 -9.350876323878765106e-03 -7.927925139665603638e-02 3.560487879440188408e-03 -1.507386565208435059e-01 -1.312014162540435791e-01 -2.755616307258605957e-01 2.440472692251205444e-02 -1.672654598951339722e-01 -1.044214665889739990e-01 1.005219519138336182e-01 9.004491381347179413e-03 -3.133028745651245117e-01 1.273623555898666382e-01 2.102449089288711548e-01 -2.613022327423095703e-01 2.253942638635635376e-01 -6.531221419572830200e-02 4.059474170207977295e-01 1.846540719270706177e-01 -1.227032318711280823e-01 -3.834572155028581619e-03 -6.834264099597930908e-02 1.387985199689865112e-01 3.388854488730430603e-02 7.750412914901971817e-04 -1.800351291894912720e-01
-2.030724287033081055e-01 1.365256756544113159e-01 3.894463181495666504e-01 8.488701283931732178e-02 -1.923108100891113281e-01 9.862066805362701416e-02 4.018221050500869751e-02 -3.033134043216705322e-01 -1.219826564192771912e-01 -8.898406475782394409e-02 -1.534636318683624268e-01 -6.469336804002523422e-03 -3.952738642692565918e-02 -1.088822633028030396e-01 3.938533961772918701e-01 1.296470873057842255e-03 9.722671657800674438e-02 -1.403691470623016357e-01 9.290402382612228394e-02 2.577068507671356201e-01 2.129696458578109741e-01 9.022488445043563843e-02 -2.468489855527877808e-01 -1.372149735689163208e-01 -9.453631192445755005e-02 2.260777652263641357e-01 -7.773119956254959106e-02 1.252780407667160034e-01 -6.095379963517189026e-02 -9.272541105747222900e-02 -2.208880186080932617e-01 -2.136466503143310547e-01
-8.676033467054367065e-02 1.590658538043498993e-02 1.676533967256546021e-01 -8.798848092555999756e-02 2.496417611837387085e-01 -3.179494738578796387e-01 2.415997534990310669e-01 -5.579543113708496094e-01 -1.018479391932487488e-01 -1.248411983251571655e-01 -1.411767583340406418e-02 -1.630090773105621338e-01 4.519898444414138794e-02 -2.071199379861354828e-02 3.081185817718505859e-01 6.970168650150299072e-02 -3.218023851513862610e-02 2.938527427613735199e-02 -2.523205876350402832e-01 -6.530943512916564941e-02 -7.444394752383232117e-03 -1.261612325906753540e-01 -2.232037670910358429e-02 -4.224970191717147827e-02 -1.312009245157241821e-02 -1.244432702660560608e-01 1.992436349391937256e-01 1.284306496381759644e-02 -2.016159147024154663e-01 1.072995439171791077e-01 -2.562572062015533447e-01 -8.270618319511413574e-02
1.022711023688316345e-01 1.885843276977539062e-01 3.529200553894042969e-01 1.221411451697349548e-01 -5.238338559865951538e-02 2.841280959546566010e-02 2.131847441196441650e-01 -1.175104305148124695e-01 -2.160058356821537018e-02 -1.697318106889724731e-01 -3.466823399066925049e-01 -2.528078295290470123e-02 -2.291390001773834229e-01 -6.834927201271057129e-02 3.311060741543769836e-02 6.168881431221961975e-02 -2.194518595933914185e-01 -2.439920157194137573e-01 8.494768291711807251e-02 2.333444505929946899e-01 3.494288921356201172e-01 9.891260415315628052e-02 1.480408292263746262e-02 -1.456898599863052368e-01 -4.328851401805877686e-02 4.401582479476928711e-02 -3.107536733150482178e-01 -1.466251611709594727e-01 -2.667984962463378906e-01 4.758481308817863464e-02 -1.175530776381492615e-01 -8.768093585968017578e-02
-3.641611337661743164e-01 -2.858804911375045776e-02 6.437890231609344482e-02 -7.728525251150131226e-02 -3.827919811010360718e-02 -3.558381199836730957e-01 7.333777099847793579e-02 -2.491074353456497192e-01 9.804116934537887573e-02 -1.207534521818161011e-01 -2.601507604122161865e-01 -1.722758114337921143e-01 9.783256053924560547e-02 -9.657426178455352783e-02 2.876889109611511230e-01 1.471777260303497314e-01 -1.754187792539596558e-01 4.595879092812538147e-02 8.595075458288192749e-02 -5.616013705730438232e-02 2.017725110054016113e-01 -1.875300705432891846e-01 9.381493180990219116e-02 2.548067867755889893e-01 -6.457017362117767334e-02 -1.017692461609840393e-01 2.695247232913970947e-01 -2.147632688283920288e-01 1.294242143630981445e-01 1.806784421205520630e-01 -1.480727493762969971e-01 -1.356870681047439575e-01
-2.319733053445816040e-01 7.016602158546447754e-02 1.937460154294967651e-01 6.106114387512207031e-02 8.295120298862457275e-02 1.293340176343917847e-01 -4.934227839112281799e-02 -2.116249054670333862e-01 -1.061908602714538574e-01 -9.253972768783569336e-02 -2.574103418737649918e-03 -1.211654990911483765e-01 6.529811024665832520e-02 -1.266717463731765747e-01 3.186627328395843506e-01 8.884636312723159790e-02 -2.573621273040771484e-02 -3.929252624511718750e-01 -1.016290262341499329e-01 3.402400612831115723e-01 3.611189424991607666e-01 -1.256287246942520142e-01 -1.531603038311004639e-01 -1.071790009737014771e-01 -6.962497532367706299e-02 -7.482963800430297852e-02 -2.750523202121257782e-02 -2.024366706609725952e-01 1.700505167245864868e-01 -2.779985070228576660e-01 -1.318250298500061035e-01 -1.638676375150680542e-01
7.845970243215560913e-02 1.275372654199600220e-01 -8.923389948904514313e-03 -1.026699915528297424e-01 -2.678778953850269318e-02 -1.612026691436767578e-01 2.535355091094970703e-01 -3.957982063293457031e-01 2.151618897914886475e-02 -2.598026394844055176e-01 -1.225351635366678238e-02 -1.911472231149673462e-01 -1.486916989088058472e-01 -3.045820817351341248e-02 4.235643744468688965e-01 -3.452928736805915833e-02 -1.712751984596252441e-01 -1.868570297956466675e-01 -2.607898116111755371e-01 -1.638208329677581787e-01 1.141654700040817261e-01 -5.420922487974166870e-02 7.475911080837249756e-02 5.704724229872226715e-03 1.150592938065528870e-01 -1.862410642206668854e-02 1.912111937999725342e-01 -1.328593939542770386e-01 -2.890397012233734131e-01 1.176997125148773193e-01 -1.326037198305130005e-01 -2.180839926004409790e-01
-2.176818102598190308e-01 -1.032337173819541931e-01 1.179316341876983643e-01 2.502202242612838745e-02 7.591644674539566040e-02 -6.086819246411323547e-02 -4.479355737566947937e-02 -2.824335396289825439e-01 -1.052132695913314819e-01 -9.488850831985473633e-02 -2.778029739856719971e-01 -3.426272571086883545e-01 -6.416727602481842041e-02 2.585234493017196655e-02 2.222242504358291626e-01 -5.048938095569610596e-02 -4.286487996578216553e-01 -3.971459567546844482e-01 -9.679533541202545166e-03 2.718629539012908936e-01 -1.037780493497848511e-01 -1.935098469257354736e-01 1.358732730150222778e-01 4.421769082546234131e-02 -1.391154080629348755e-01 -6.189990788698196411e-02 1.552698016166687012e-01 -1.106246784329414368e-01 2.524936012923717499e-02 -5.996591597795486450e-02 -1.289315968751907349e-01 -1.819661445915699005e-02
-2.081231400370597839e-02 3.579316735267639160e-01 1.936061680316925049e-01 1.099839657545089722e-01 -2.008922398090362549e-01 1.204009260982275009e-02 1.974945217370986938e-01 -1.207308247685432434e-01 -6.518404185771942139e-02 -6.309013813734054565e-02 -6.946430355310440063e-02 -1.613620966672897339e-01 2.258542627096176147e-01 4.265299141407012939e-01 2.122851014137268066e-01 3.417010009288787842e-01 -5.149945989251136780e-02 -2.508215606212615967e-01 2.110727131366729736e-01 1.953165084123611450e-01 -5.615955963730812073e-02 1.218282803893089294e-01 6.594751775264739990e-02 5.346463993191719055e-02 -3.403857722878456116e-02 -3.344624117016792297e-02 -1.889539882540702820e-02 -5.657228827476501465e-02 -2.682163417339324951e-01 1.306690275669097900e-01 -1.522628068923950195e-01 4.933619871735572815e-02
-2.789476811885833740e-01 3.570571541786193848e-01 5.479910410940647125e-03 -9.330400824546813965e-02 1.473188251256942749e-01 -4.735549166798591614e-02 2.667205333709716797e-01 -3.526480495929718018e-01 -2.235328704118728638e-01 -2.117674797773361206e-01 -7.442007213830947876e-02 -3.715695813298225403e-02 -2.683416008949279785e-02 8.309258520603179932e-02 1.164618805050849915e-01 1.671114116907119751e-01 1.236598342657089233e-01 -6.502649188041687012e-02 -3.644019737839698792e-02 1.412308514118194580e-01 1.154273077845573425e-01 1.210685819387435913e-01 -7.192767411470413208e-02 2.420110553503036499e-01 8.980184048414230347e-02 2.522734999656677246e-01 1.799057871103286743e-01 -1.623878926038742065e-01 -2.461272291839122772e-03 -4.237611591815948486e-02 -3.618672490119934082e-01 -1.412844657897949219e-01
2.349826507270336151e-02 5.075720548629760742e-01 4.296571016311645508e-01 1.967796236276626587e-01 2.002444816753268242e-03 -5.232510715723037720e-02 -5.288909375667572021e-02 -8.058264851570129395e-02 -1.755174994468688965e-01 1.100915819406509399e-01 -7.663144916296005249e-02 1.853803843259811401e-01 -8.792191743850708008e-02 -2.230216562747955322e-01 2.352384626865386963e-01 1.507285237312316895e-01 -2.132440172135829926e-02 -7.152397930622100830e-02 -7.117360830307006836e-02 6.666105985641479492e-02 5.850163102149963379e-02 -6.584495306015014648e-02 -5.734474211931228638e-02 -1.543628424406051636e-01 -1.789486408233642578e-01 -1.054607257246971130e-01 -1.044774577021598816e-01 -1.347062438726425171e-01 -1.835429817438125610e-01 3.001709468662738800e-02 -3.584172725677490234e-01 5.055923759937286377e-02
6.430080533027648926e-02 2.821520864963531494e-01 9.742591530084609985e-02 2.759350538253784180e-01 5.044864490628242493e-03 -9.376238286495208740e-02 -1.008557155728340149e-01 -4.794418811798095703e-01 -2.454508990049362183e-01 1.717600822448730469e-01 -1.108600795269012451e-01 -1.287984699010848999e-01 -1.524167507886886597e-01 5.757457390427589417e-02 2.621851265430450439e-01 -1.983824521303176880e-01 3.017768450081348419e-02 -2.001691758632659912e-01 -1.024703308939933777e-01 -1.228228304535150528e-02 1.118428111076354980e-01 9.149881452322006226e-02 -6.824936717748641968e-02 2.804713547229766846e-01 -8.344240486621856689e-02 1.244447156786918640e-01 5.524421110749244690e-02 5.485387146472930908e-02 -1.159103214740753174e-02 -1.001873463392257690e-01 -1.419094204902648926e-01 -3.374152779579162598e-01
-6.655087321996688843e-02 3.316591382026672363e-01 2.557613551616668701e-01 -1.028359383344650269e-01 3.073304519057273865e-02 -2.068357169628143311e-01 2.883748710155487061e-01 -1.766912639141082764e-01 -1.319109350442886353e-01 -2.612760961055755615e-01 -4.667457565665245056e-02 -2.061927914619445801e-01 8.478467911481857300e-02 4.145448654890060425e-02 8.985455334186553955e-02 1.132849156856536865e-01 -9.426604956388473511e-02 -1.812394708395004272e-01 -1.221607923507690430e-01 -1.239928752183914185e-01 -1.494024246931076050e-01 1.403298676013946533e-01 -2.479064762592315674e-01 3.850315511226654053e-01 1.082825753837823868e-02 2.268677949905395508e-01 1.505728811025619507e-01 -1.354764495044946671e-02 -2.856180258095264435e-02 1.937094777822494507e-01 -2.338017076253890991e-01 1.042684912681579590e-02
-1.932453811168670654e-01 3.422763943672180176e-01 3.363265693187713623e-01 1.973198354244232178e-01 1.065777912735939026e-01 -3.602027148008346558e-02 7.515017688274383545e-02 3.542338311672210693e-02 -2.502130530774593353e-02 1.271667778491973877e-01 -1.318745911121368408e-01 -1.638049185276031494e-01 2.036206722259521484e-01 -3.491977453231811523e-01 1.414437592029571533e-01 -1.088430508971214294e-01 -2.249020338058471680e-01 -2.334096096456050873e-02 -1.748248636722564697e-01 1.063577830791473389e-02 1.253292411565780640e-01 1.904207915067672729e-01 4.081062227487564087e-02 -1.263554543256759644e-01 1.424845010042190552e-01 -1.232844367623329163e-01 2.288176715373992920e-01 -1.356149315834045410e-01 -2.676528096199035645e-01 -6.613033264875411987e-02 4.670022800564765930e-02 -2.859662473201751709e-01
-2.571826577186584473e-01 1.302961111068725586e-01 7.064855098724365234e-02 -1.849593669176101685e-01 1.021395549178123474e-01 -1.834395825862884521e-01 6.604399532079696655e-02 2.372950315475463867e-02 -2.396367490291595459e-01 -1.162429302930831909e-01 -9.970377385616302490e-02 1.651593446731567383e-01 1.485636681318283081e-01 2.666696533560752869e-02 2.215756028890609741e-01 1.330012977123260498e-01 -1.915151625871658325e-01 -3.348865211009979248e-01 -2.127064913511276245e-01 2.169225960969924927e-01 -1.882057934999465942e-01 -2.012239247560501099e-01 7.669928669929504395e-02 5.838466063141822815e-02 -1.409911513328552246e-01 -9.302069991827011108e-02 1.672289371490478516e-01 -2.331349104642868042e-01 1.229692995548248291e-01 -1.056752204895019531e-01 -1.690645217895507812e-01 -3.726885318756103516e-01
-2.405694276094436646e-01 1.188246533274650574e-01 1.178112626075744629e-01 -1.882171034812927246e-01 -8.795032044872641563e-04 -4.116199612617492676e-01 5.530956014990806580e-02 -1.791879385709762573e-01 1.952499449253082275e-01 -1.384636461734771729e-01 -1.771696954965591431e-01 -6.347377598285675049e-02 1.781550645828247070e-01 -5.579690448939800262e-03 2.344888299703598022e-01 2.888192236423492432e-01 -2.706231176853179932e-01 -7.246308773756027222e-02 -5.386831983923912048e-02 7.742019742727279663e-02 1.895809471607208252e-01 -1.174929589033126831e-01 7.351104170083999634e-02 2.231037020683288574e-01 -1.149247810244560242e-01 -1.893977671861648560e-01 1.588788777589797974e-01 -2.735107243061065674e-01 1.565780341625213623e-01 2.389500290155410767e-02 -7.295974530279636383e-03 -2.112799286842346191e-01
1.651748567819595337e-01 1.311022937297821045e-01 9.735954552888870239e-02 1.087305471301078796e-01 -3.062250837683677673e-02 -2.751868963241577148e-01 3.313686549663543701e-01 -2.435792535543441772e-01 -6.738989613950252533e-03 -3.149848580360412598e-01 -5.426998808979988098e-02 -1.121329814195632935e-01 -9.990253299474716187e-02 -2.778683602809906006e-01 2.773573994636535645e-01 2.205781405791640282e-03 -5.280556902289390564e-02 -1.464031934738159180e-01 -1.364209055900573730e-01 6.017645075917243958e-02 -8.102986216545104980e-02 -1.706176698207855225e-01 1.567775965668261051e-03 2.801567912101745605e-01 -2.526658177375793457e-01 1.131387725472450256e-01 2.243822626769542694e-02 -3.068665564060211182e-01 9.502042829990386963e-02 5.680764839053153992e-02 -2.498164325952529907e-01 5.410700291395187378e-02
-2.046432048082351685e-01 2.062897980213165283e-01 3.314336538314819336e-01 1.581244617700576782e-01 1.082609444856643677e-01 7.871905341744422913e-03 -3.458833694458007812e-02 -1.019353196024894714e-01 3.541394695639610291e-02 -8.820987492799758911e-02 3.043891396373510361e-03 -1.800204217433929443e-01 -1.090484578162431717e-02 2.419105172157287598e-01 1.395070403814315796e-01 2.961243093013763428e-01 -1.486418489366769791e-02 -6.164022535085678101e-02 -7.190227508544921875e-02 4.813936650753021240e-01 -5.975125357508659363e-02 9.931030124425888062e-02 5.704649258404970169e-03 6.007607653737068176e-02 -1.480992138385772705e-01 -1.810263991355895996e-01 -1.202507615089416504e-01 1.192540600895881653e-01 -1.060365140438079834e-01 2.396019101142883301e-01 -5.577208846807479858e-02 -3.700643181800842285e-01
-2.490464299917221069e-01 3.026481568813323975e-01 4.396255128085613251e-03 5.607178807258605957e-02 1.057060733437538147e-01 -1.115024015307426453e-01 1.537208855152130127e-01 -3.949772119522094727e-01 -2.837603986263275146e-01 -9.343434125185012817e-02 -1.447449475526809692e-01 -1.177663803100585938e-01 4.754736647009849548e-02 -2.436796948313713074e-02 3.504310501739382744e-03 2.377414107322692871e-01 1.804600059986114502e-01 -6.556612253189086914e-02 -1.898019947111606598e-02 5.115956440567970276e-02 -1.546401679515838623e-01 -1.488944739103317261e-01 -1.340951770544052124e-02 1.777052432298660278e-01 9.601362794637680054e-02 1.660631000995635986e-01 2.477432936429977417e-01 -1.571648567914962769e-01 -1.341133713722229004e-01 6.503404676914215088e-02 -3.082511723041534424e-01 -3.142021298408508301e-01
-1.906197369098663330e-01 2.757979929447174072e-01 2.548606693744659424e-01 1.114543676376342773e-01 2.241468131542205811e-01 9.190887212753295898e-02 2.373783290386199951e-01 -1.363066881895065308e-01 8.945211023092269897e-02 -2.236271500587463379e-01 -1.600402742624282837e-01 -1.006629765033721924e-01 -1.516258567571640015e-01 -1.880012750625610352e-01 3.934077024459838867e-01 -3.316863998770713806e-02 7.448402699083089828e-03 -8.520809561014175415e-02 -2.019459381699562073e-03 9.607306867837905884e-02 4.646446928381919861e-02 1.945052146911621094e-01 1.015832200646400452e-01 -1.876258850097656250e-01 -2.308982312679290771e-01 -6.459137890487909317e-03 -2.276209890842437744e-01 5.255806446075439453e-02 -1.295257359743118286e-01 3.468009829521179199e-02 -2.859336137771606445e-01 -2.427226901054382324e-01
-3.819696605205535889e-01 1.728286296129226685e-01 1.043457984924316406e-01 2.598997950553894043e-02 -5.479252338409423828e-02 1.167490798979997635e-02 2.835082635283470154e-02 -3.886175453662872314e-01 -2.082293033599853516e-01 -2.331848442554473877e-01 -1.374444067478179932e-01 -2.999644875526428223e-01 -1.277438402175903320e-01 5.165928974747657776e-02 2.406270802021026611e-02 -3.258727490901947021e-03 1.071909219026565552e-01 -3.113028034567832947e-02 -1.337001174688339233e-01 1.401319503784179688e-01 3.847186639904975891e-02 -4.563811048865318298e-02 4.392267018556594849e-02 1.448129862546920776e-01 2.249605767428874969e-02 1.138256564736366272e-01 3.195009827613830566e-01 -3.074242733418941498e-02 -2.942655980587005615e-01 1.596793383359909058e-01 -1.584496647119522095e-01 -3.184337913990020752e-01
-3.515300527215003967e-02 -1.251085568219423294e-02 3.495966792106628418e-01 1.796556711196899414e-01 6.561288982629776001e-02 -1.784133166074752808e-01 -1.102204918861389160e-01 -1.389734297990798950e-01 -3.208552002906799316e-01 -4.703559726476669312e-02 -1.107727885246276855e-01 -2.758497595787048340e-01 -2.263856865465641022e-02 -2.997179329395294189e-01 3.489447534084320068e-01 -1.314607411623001099e-01 -1.614903360605239868e-01 -3.173986375331878662e-01 -6.850901246070861816e-02 2.411152869462966919e-01 -1.493694782257080078e-01 -1.865101456642150879e-01 6.681323796510696411e-02 -4.469563812017440796e-02 -8.145345002412796021e-02 -9.968220442533493042e-02 2.379034608602523804e-01 -1.038239002227783203e-01 4.047607630491256714e-02 -3.676365688443183899e-02 1.375470869243144989e-02 -1.151764839887619019e-01
8.164765685796737671e-02 1.253466904163360596e-01 2.423090338706970215e-01 -1.111650392413139343e-01 -4.718520119786262512e-02 -3.063593506813049316e-01 1.971236616373062134e-01 -8.775805681943893433e-02 -4.681930691003799438e-02 -1.042083129286766052e-01 -6.425005197525024414e-02 -1.779089570045471191e-01 6.976826582103967667e-03 -4.459613561630249023e-01 1.392860710620880127e-01 3.367504477500915527e-02 -7.875110954046249390e-02 -1.560263484716415405e-01 -3.298523649573326111e-02 -2.574323117733001709e-02 9.812355786561965942e-02 7.894071191549301147e-02 5.492317304015159607e-02 1.188971549272537231e-01 -2.050979882478713989e-01 -2.554521337151527405e-02 1.259828060865402222e-01 -4.528402090072631836e-01 2.619985044002532959e-01 2.433836907148361206e-01 1.229108963161706924e-02 -1.965187340974807739e-01
2.856634557247161865e-02 2.687995135784149170e-01 2.381826937198638916e-01 1.251316219568252563e-01 1.764657050371170044e-01 1.890055537223815918e-01 2.337336242198944092e-01 -1.473972350358963013e-01 7.780162617564201355e-03 -2.298779487609863281e-01 -2.001810222864151001e-01 -1.859331429004669189e-01 5.204416066408157349e-02 -9.046166203916072845e-03 4.588592350482940674e-01 -6.612193584442138672e-02 3.958877548575401306e-02 8.661286532878875732e-02 4.293587803840637207e-02 1.609788239002227783e-01 2.120382636785507202e-01 1.088753640651702881e-01 1.292725354433059692e-01 -1.862531453371047974e-01 4.500020295381546021e-02 -1.379469782114028931e-01 -1.182172074913978577e-01 -1.318488121032714844e-01 -1.871249973773956299e-01 -6.984473764896392822e-02 -1.810760498046875000e-01 -3.097100257873535156e-01
-8.729518204927444458e-02 3.053825199604034424e-01 2.022852301597595215e-01 -1.265450865030288696e-01 4.902325104922056198e-03 -4.053342938423156738e-01 6.250124424695968628e-02 -3.568685054779052734e-01 -2.366762012243270874e-01 2.249170392751693726e-01 -7.531438767910003662e-02 4.424870759248733521e-02 -1.331001818180084229e-01 -1.055327430367469788e-01 1.125708222389221191e-01 -2.004690021276473999e-01 -1.120293736457824707e-01 -2.537585198879241943e-01 -1.358214467763900757e-01 4.609895348548889160e-01 5.930559337139129639e-02 -1.701272837817668915e-02 -8.710477501153945923e-02 7.158464193344116211e-02 -4.065592586994171143e-02 -1.212302409112453461e-02 -2.546628378331661224e-02 -4.559060186147689819e-02 9.589377790689468384e-02 1.621005870401859283e-02 6.632477790117263794e-02 -8.862819522619247437e-02
-2.749307313933968544e-03 2.210986763238906860e-01 2.861862182617187500e-01 -1.972535103559494019e-01 -2.044350653886795044e-01 -2.437253594398498535e-01 -1.398633606731891632e-02 -2.903822064399719238e-01 -1.403129398822784424e-01 6.176298484206199646e-02 -9.885706007480621338e-03 -9.189976751804351807e-02 2.199125438928604126e-01 -3.127045333385467529e-01 1.115471422672271729e-01 -2.855480089783668518e-02 -2.334194332361221313e-01 -2.229007035493850708e-01 6.045768037438392639e-02 1.846552789211273193e-01 3.820032114163041115e-03 -2.238992154598236084e-01 -2.610909640789031982e-01 2.435364574193954468e-02 -1.276981979608535767e-01 3.048750758171081543e-02 9.745895117521286011e-02 -6.223530322313308716e-02 -2.796456776559352875e-02 3.325975537300109863e-01 -1.827970147132873535e-02 -2.235164046287536621e-01
5.314883217215538025e-02 2.134205102920532227e-01 3.319294750690460205e-01 1.835471242666244507e-01 2.266795337200164795e-01 6.760703772306442261e-02 2.447263896465301514e-01 -6.882903724908828735e-02 1.614929884672164917e-01 -7.537560164928436279e-02 -2.576179206371307373e-01 -2.949723005294799805e-01 8.623481541872024536e-02 -1.085988804697990417e-01 1.441010683774948120e-01 2.931049466133117676e-01 1.797065883874893188e-02 2.165098115801811218e-02 2.020981162786483765e-02 -4.434694349765777588e-02 2.110543996095657349e-01 -8.414112031459808350e-02 -9.543473273515701294e-02 1.337949186563491821e-01 -1.338254213333129883e-01 -1.613233983516693115e-01 -2.076323628425598145e-01 -1.531556546688079834e-01 -2.980882301926612854e-02 9.889231622219085693e-02 -2.507561445236206055e-01 -3.320932388305664062e-01
-1.649110317230224609e-01 3.319507837295532227e-01 2.786892652511596680e-01 -2.844331860542297363e-01 -2.658260762691497803e-01 -9.594996273517608643e-02 1.451202630996704102e-01 5.367957800626754761e-02 8.906121551990509033e-02 -6.134144216775894165e-02 -6.930354982614517212e-02 -1.236581522971391678e-02 2.033443152904510498e-01 4.914078116416931152e-02 7.961719483137130737e-02 2.783253788948059082e-01 -1.269114315509796143e-01 -9.482067823410034180e-02 -6.340750306844711304e-02 3.536303639411926270e-01 1.047139167785644531e-01 7.003107666969299316e-02 -1.376660354435443878e-02 -6.816973537206649780e-02 -2.457057982683181763e-01 1.141381412744522095e-01 -1.352585013955831528e-02 5.946720764040946960e-02 -1.500370949506759644e-01 2.570959627628326416e-01 -3.183757066726684570e-01 -1.185096204280853271e-01
3.279867395758628845e-02 1.660656630992889404e-01 -2.839509397745132446e-02 -1.504423320293426514e-01 -8.103190362453460693e-02 -2.580465674400329590e-01 1.021731495857238770e-01 -2.762168943881988525e-01 -2.317140102386474609e-01 -1.639050692319869995e-01 3.937755525112152100e-02 -2.742083668708801270e-01 -5.465202406048774719e-02 -2.844857871532440186e-01 3.952955603599548340e-01 -1.403858363628387451e-01 -1.913055330514907837e-01 -2.250300049781799316e-01 -2.405608147382736206e-01 -1.423070430755615234e-01 1.129349991679191589e-01 -8.976997435092926025e-02 -7.622267119586467743e-03 6.277286261320114136e-02 5.384029448032379150e-02 -6.548684090375900269e-02 1.467563677579164505e-02 -2.592608034610748291e-01 -8.408136665821075439e-02 1.178252026438713074e-01 -2.011082023382186890e-01 -2.113073915243148804e-01
-1.829348504543304443e-01 1.585575938224792480e-01 2.699145674705505371e-01 1.076037157326936722e-02 1.446621119976043701e-02 -2.105554938316345215e-01 -2.667496353387832642e-02 -2.418505251407623291e-01 -1.218564361333847046e-01 -1.910851746797561646e-01 -1.829054206609725952e-01 -1.600389368832111359e-02 9.483459591865539551e-02 -1.479884982109069824e-01 3.789358958601951599e-02 3.840504288673400879e-01 3.540027514100074768e-02 -1.915780901908874512e-01 -1.829952746629714966e-02 4.595293197780847549e-03 -1.417442560195922852e-01 -1.027809605002403259e-01 1.393750756978988647e-01 4.876172542572021484e-02 -2.449548691511154175e-01 1.459157932549715042e-02 -7.641834765672683716e-02 5.755782499909400940e-02 5.430372804403305054e-02 -3.214282691478729248e-01 -4.055825769901275635e-01 -2.624503374099731445e-01
-7.901141792535781860e-02 -4.802140220999717712e-02 1.358348280191421509e-01 -1.045924499630928040e-01 1.113549843430519104e-01 -1.263414323329925537e-01 -4.442947451025247574e-03 -2.513426840305328369e-01 -2.099440097808837891e-01 -9.927614778280258179e-02 -4.271927177906036377e-01 -1.096491962671279907e-01 -5.232165381312370300e-02 -7.935426384210586548e-02 2.692375183105468750e-01 1.860476285219192505e-02 -3.379268646240234375e-01 -1.717976033687591553e-01 -1.395139694213867188e-01 1.859694123268127441e-01 6.671816110610961914e-02 -2.410348206758499146e-01 1.720522046089172363e-01 1.705630719661712646e-01 -1.895497143268585205e-01 1.833281852304935455e-02 3.492427170276641846e-01 -1.949138194322586060e-02 -2.314945869147777557e-02 3.058932349085807800e-02 -2.257696837186813354e-01 1.006340682506561279e-01
-5.012679845094680786e-02 -3.076984174549579620e-02 1.200560331344604492e-01 -1.525596976280212402e-01 -1.218509953469038010e-02 -2.012382149696350098e-01 -6.526464968919754028e-02 -3.665727078914642334e-01 -2.370875775814056396e-01 1.925395056605339050e-02 -2.607385814189910889e-01 2.361741475760936737e-02 -1.395312100648880005e-01 1.327215600758790970e-02 4.238067269325256348e-01 9.401309490203857422e-02 -3.677719831466674805e-01 -3.679944872856140137e-01 1.830935291945934296e-02 1.790461838245391846e-01 8.383288234472274780e-02 -1.587107032537460327e-01 2.158735841512680054e-01 6.332123279571533203e-02 -1.454715896397829056e-02 1.511723734438419342e-02 1.904084384441375732e-01 -2.274701138958334923e-03 1.788353733718395233e-02 -6.881433725357055664e-02 -1.319888234138488770e-01 -3.576328232884407043e-02
-4.000363349914550781e-01 1.917198449373245239e-01 2.638163268566131592e-01 -2.739720419049263000e-02 -7.862935960292816162e-02 -1.914219856262207031e-01 -1.033585891127586365e-01 -3.290363252162933350e-01 -4.039668291807174683e-02 -1.712509542703628540e-01 9.667301550507545471e-03 -1.504444479942321777e-01 2.448987681418657303e-03 2.206048518419265747e-01 3.275339305400848389e-01 1.065633166581392288e-02 -2.272090874612331390e-02 -2.565465569496154785e-01 -1.325383484363555908e-01 -7.090940326452255249e-02 -8.562339469790458679e-03 6.285057961940765381e-02 -1.046070232987403870e-01 1.786830127239227295e-01 -2.375591397285461426e-01 -3.612066432833671570e-02 4.763024300336837769e-02 -1.310296207666397095e-01 -3.170133531093597412e-01 -1.785487681627273560e-01 -1.195328310132026672e-01 -4.097988456487655640e-02
-5.101447552442550659e-02 1.531221121549606323e-01 3.869173824787139893e-01 1.947343796491622925e-01 -6.700624525547027588e-02 9.056229889392852783e-02 2.304101288318634033e-01 -8.708033710718154907e-02 -1.756552308797836304e-01 -3.118098378181457520e-01 -2.576686143875122070e-01 -3.202831745147705078e-01 2.201398313045501709e-01 -2.029319405555725098e-01 -2.321905829012393951e-02 4.185849335044622421e-03 -2.019200176000595093e-01 1.504179686307907104e-01 -5.388032644987106323e-02 1.036118865013122559e-01 6.256199628114700317e-02 4.585867747664451599e-02 7.309450954198837280e-02 7.108978182077407837e-02 -2.420327812433242798e-01 -6.968932598829269409e-02 -1.395284384489059448e-01 -1.365383863449096680e-01 2.051778882741928101e-01 5.737450718879699707e-02 -2.835366427898406982e-01 -7.019705325365066528e-02
1.251711398363113403e-01 1.516194194555282593e-01 1.013241484761238098e-01 -7.502378523349761963e-02 -1.284923553466796875e-01 -2.530153393745422363e-01 7.308235764503479004e-02 -1.037707086652517319e-02 4.885313287377357483e-02 8.687548339366912842e-02 -7.379888091236352921e-03 1.077638119459152222e-01 1.603440493345260620e-01 4.930730909109115601e-02 1.095990538597106934e-01 3.897401690483093262e-01 -1.817771047353744507e-01 -1.812383085489273071e-01 -4.612007364630699158e-02 3.081358373165130615e-01 1.279524117708206177e-01 -1.994666643440723419e-02 -1.991757377982139587e-02 -9.744945913553237915e-02 -3.214934468269348145e-01 5.151885002851486206e-02 -6.192439049482345581e-02 -2.534945011138916016e-01 4.768466576933860779e-02 4.178908765316009521e-01 -1.738673597574234009e-01 -2.737700343132019043e-01
-2.181140482425689697e-01 1.333364695310592651e-01 5.490988865494728088e-02 -4.113939404487609863e-02 8.818205446004867554e-02 -1.136918738484382629e-01 2.601689994335174561e-01 -4.820519685745239258e-01 -2.525396645069122314e-01 -2.661210298538208008e-01 -7.999733090400695801e-02 -2.489000111818313599e-01 -4.304516315460205078e-02 -9.672403335571289062e-03 3.009999990463256836e-01 5.053859204053878784e-02 4.290071502327919006e-02 4.405425861477851868e-03 -1.032348945736885071e-01 3.549516201019287109e-02 7.095752656459808350e-02 -6.593669764697551727e-03 -6.788647919893264771e-02 4.965098574757575989e-02 4.046829417347908020e-02 -2.429323270916938782e-02 3.783483207225799561e-01 2.411869540810585022e-02 -1.843732148408889771e-01 -2.205017209053039551e-02 -2.056197375059127808e-01 -2.499628663063049316e-01
-1.419741064310073853e-01 2.085752934217453003e-01 2.278318852186203003e-01 1.991709321737289429e-01 2.221512608230113983e-03 7.038372009992599487e-02 2.722798585891723633e-01 -1.197807192802429199e-01 -1.168271601200103760e-01 1.503451019525527954e-01 -8.890551328659057617e-02 -2.273618429899215698e-01 -1.812172234058380127e-01 -9.742175787687301636e-02 3.974041640758514404e-01 9.334212541580200195e-02 7.723575085401535034e-02 4.759718477725982666e-02 1.286377310752868652e-01 2.007096558809280396e-01 -2.409111410379409790e-01 8.732216805219650269e-02 2.378403954207897186e-02 -1.778898686170578003e-01 -1.063686683773994446e-01 -2.131287008523941040e-01 -4.717370495200157166e-02 5.562882125377655029e-02 5.597602203488349915e-02 3.520169258117675781e-01 -2.470105141401290894e-01 -1.828639060258865356e-01
-9.165517240762710571e-02 2.467313855886459351e-01 3.046207129955291748e-02 -3.163200337439775467e-03 8.900690823793411255e-02 -2.455416321754455566e-01 3.247555345296859741e-02 -3.200348466634750366e-02 -1.580985486507415771e-01 2.461535632610321045e-01 -6.483937054872512817e-02 -1.554076820611953735e-01 5.126220732927322388e-02 -2.135966420173645020e-01 3.530486822128295898e-01 5.939425900578498840e-03 -1.037177368998527527e-01 8.314302191138267517e-03 -5.289849638938903809e-02 2.174803316593170166e-01 2.354781776666641235e-01 2.192278057336807251e-01 -6.186874955892562866e-02 -1.285935044288635254e-01 1.706165930954739451e-04 -7.411766052246093750e-02 1.476758271455764771e-01 -4.050433039665222168e-01 6.089822202920913696e-02 -2.305363714694976807e-01 4.547911509871482849e-02 -3.708610236644744873e-01
-2.504011392593383789e-01 2.580126933753490448e-02 -1.194844674319028854e-02 9.654793143272399902e-02 7.414543628692626953e-02 -6.088165938854217529e-02 3.002882599830627441e-01 -1.211929544806480408e-01 2.291010320186614990e-02 2.374518066644668579e-01 -4.268339872360229492e-01 5.814599804580211639e-03 5.447056889533996582e-02 -1.859445124864578247e-01 1.346544772386550903e-01 -1.355367302894592285e-01 -4.852920025587081909e-02 -2.987414300441741943e-01 -6.599250435829162598e-02 2.275327295064926147e-01 -1.185359880328178406e-01 3.060192167758941650e-01 -1.228655055165290833e-01 -2.778762280941009521e-01 1.394092887639999390e-01 4.877353459596633911e-02 1.835096031427383423e-01 -5.879629403352737427e-02 -2.684099078178405762e-01 -3.168717771768569946e-02 3.104635514318943024e-02 -1.386902183294296265e-01
-2.324814200401306152e-01 2.908558547496795654e-01 1.404254734516143799e-01 8.101130276918411255e-02 6.696502119302749634e-02 4.418191686272621155e-02 1.395593583583831787e-01 -1.310877799987792969e-01 -2.398544251918792725e-01 2.524714469909667969e-01 -2.133772671222686768e-01 -2.302104830741882324e-01 6.563810259103775024e-02 -1.130455359816551208e-01 3.639574348926544189e-01 2.135786414146423340e-01 -1.024111434817314148e-01 -1.373551785945892334e-02 8.189510554075241089e-02 3.004848025739192963e-02 -8.279542624950408936e-02 -1.732282936573028564e-01 -1.526775807142257690e-01 -1.811048202216625214e-02 -1.825014799833297729e-01 -3.190378844738006592e-01 -2.095822244882583618e-01 1.967722922563552856e-01 8.401534287258982658e-04 1.424514055252075195e-01 -1.876224130392074585e-01 -1.580809950828552246e-01
-1.111256480216979980e-01 9.402932971715927124e-02 4.055986106395721436e-01 7.559370249509811401e-02 1.850822418928146362e-01 -2.562846541404724121e-01 -2.517926332075148821e-04 -1.148187890648841858e-01 -1.824375092983245850e-01 1.522441059350967407e-01 -7.073108106851577759e-02 1.362585872411727905e-01 -5.022841319441795349e-02 -2.137807458639144897e-01 3.544844686985015869e-01 -1.242082491517066956e-01 -1.837875545024871826e-01 3.600954264402389526e-02 -7.477113604545593262e-02 4.000209867954254150e-01 -6.960193067789077759e-02 -8.049483597278594971e-02 -5.124613270163536072e-02 3.175439536571502686e-01 -6.467685103416442871e-02 6.717974692583084106e-02 3.005857393145561218e-02 -5.331986397504806519e-02 -1.479340940713882446e-01 1.472063213586807251e-01 -2.222100459039211273e-02 -2.327324301004409790e-01
-3.915552794933319092e-01 2.485709190368652344e-01 1.711819553747773170e-03 -6.654865294694900513e-02 -1.115035936236381531e-01 -4.658931121230125427e-02 9.305086731910705566e-02 -3.735627532005310059e-01 -3.133926540613174438e-02 -1.641260385513305664e-01 7.766751945018768311e-02 -2.830975353717803955e-01 -7.802092283964157104e-02 1.405796557664871216e-01 9.362234920263290405e-02 6.368324160575866699e-03 8.608148247003555298e-02 -9.097331762313842773e-02 -1.514801084995269775e-01 2.738535702228546143e-01 1.108151897788047791e-01 2.306941896677017212e-02 9.574552066624164581e-03 2.915260791778564453e-01 9.956076741218566895e-02 8.170187473297119141e-02 2.878307104110717773e-01 -6.327980011701583862e-02 -2.046461850404739380e-01 1.126383617520332336e-01 -2.217597365379333496e-01 -2.240527123212814331e-01
-2.459940761327743530e-01 2.399920523166656494e-01 3.977438062429428101e-02 -9.723724424839019775e-02 7.411802560091018677e-02 2.798419818282127380e-02 1.269007772207260132e-01 -3.435741066932678223e-01 -2.448543608188629150e-01 -2.873594462871551514e-01 -6.843822449445724487e-02 -2.886462807655334473e-01 -1.209347620606422424e-01 1.200210675597190857e-01 -2.011432871222496033e-02 -1.223772205412387848e-02 2.883590944111347198e-02 -1.388971656560897827e-01 -1.519062817096710205e-01 2.965422868728637695e-01 2.026606351137161255e-01 -7.854816317558288574e-02 2.276021428406238556e-02 1.438366621732711792e-01 4.345395416021347046e-02 6.289244443178176880e-02 3.007038831710815430e-01 -6.104516796767711639e-03 -3.050998151302337646e-01 8.293819427490234375e-02 -1.802031099796295166e-01 -2.049130648374557495e-01
-7.491886615753173828e-02 1.585199832916259766e-01 3.721142560243606567e-02 9.877511113882064819e-02 -2.910564243793487549e-01 -1.141307055950164795e-01 1.956751644611358643e-01 -1.398844420909881592e-01 -2.389234900474548340e-01 3.900504857301712036e-02 1.991584450006484985e-01 5.435880739241838455e-03 9.137822315096855164e-03 -1.216870769858360291e-01 2.572156488895416260e-01 1.628353744745254517e-01 -1.704844534397125244e-01 -1.045395359396934509e-01 3.262831643223762512e-02 3.144550621509552002e-01 1.044861227273941040e-02 1.229165643453598022e-01 9.517958015203475952e-02 4.714011251926422119e-01 -3.965429961681365967e-02 -2.160693146288394928e-02 -3.028813302516937256e-01 1.372748762369155884e-01 -1.232180222868919373e-01 -2.077536582946777344e-01 -8.877980709075927734e-02 -1.771229952573776245e-01
-1.167855262756347656e-01 3.290269896388053894e-02 1.677457690238952637e-01 -5.741041898727416992e-02 1.844359487295150757e-01 -2.551241517066955566e-01 2.526292204856872559e-01 -3.956637978553771973e-01 -1.166919469833374023e-01 1.745953559875488281e-01 -2.246059775352478027e-01 1.949864812195301056e-02 1.933121122419834137e-02 1.233052238821983337e-01 2.091049104928970337e-01 -9.969163686037063599e-02 -2.644214332103729248e-01 -2.976621389389038086e-01 -1.396073698997497559e-01 2.965950369834899902e-01 2.621180415153503418e-01 1.379090398550033569e-01 -1.908280104398727417e-01 1.322747617959976196e-01 -4.412797465920448303e-02 -4.597369953989982605e-02 1.340817846357822418e-02 -4.673776403069496155e-02 1.981053799390792847e-01 1.820309786126017570e-03 -1.148882433772087097e-01 -6.089071184396743774e-02
-1.817148327827453613e-01 4.085267782211303711e-01 -5.450573191046714783e-02 -8.800645917654037476e-02 -3.514236509799957275e-01 9.602960944175720215e-02 1.696436852216720581e-01 6.567113101482391357e-02 -3.346027433872222900e-02 -8.204136043787002563e-02 -3.119424283504486084e-01 -2.006780654191970825e-01 2.437309129163622856e-03 3.747611045837402344e-01 2.066137045621871948e-01 1.606810688972473145e-01 -5.247142910957336426e-02 -1.779661774635314941e-01 1.418845802545547485e-01 2.736274898052215576e-01 8.372627198696136475e-02 1.361125409603118896e-01 1.601466685533523560e-01 9.132593870162963867e-02 9.235077537596225739e-03 -9.649313054978847504e-03 1.050634980201721191e-01 -2.803976833820343018e-02 -1.685731709003448486e-01 -2.009564451873302460e-02 -1.453298628330230713e-01 -1.351707130670547485e-01
-2.356798350811004639e-01 2.514063417911529541e-01 1.689402572810649872e-02 5.541070923209190369e-02 -1.997871100902557373e-01 -8.328521996736526489e-02 1.702216267585754395e-01 -1.925296932458877563e-01 -1.231618076562881470e-01 2.008604258298873901e-01 2.912818789482116699e-01 -1.547249108552932739e-01 -1.798106543719768524e-02 -1.577787399291992188e-01 4.464422166347503662e-01 2.594249323010444641e-02 -2.101663351058959961e-01 -2.873692214488983154e-01 -1.884729415178298950e-01 1.239413842558860779e-01 1.743085533380508423e-01 7.185004651546478271e-02 -5.847441777586936951e-02 2.014876306056976318e-01 -1.198643818497657776e-01 -1.046173460781574249e-02 -2.393217235803604126e-01 9.631694108247756958e-02 3.294267924502491951e-03 -1.272639632225036621e-01 -1.311573684215545654e-01 -6.216970458626747131e-02
-8.285619318485260010e-02 1.095443069934844971e-01 3.146343529224395752e-01 1.030960679054260254e-02 -1.949041038751602173e-01 -2.387517541646957397e-01 1.789765208959579468e-01 -4.183228686451911926e-02 -4.730954766273498535e-02 -1.803909540176391602e-01 -3.794662654399871826e-02 2.177061699330806732e-02 1.052548587322235107e-01 -9.491314738988876343e-02 1.073267310857772827e-01 3.609340190887451172e-01 3.416172787547111511e-02 -2.979894280433654785e-01 -2.657886743545532227e-01 2.085440903902053833e-01 -1.545816063880920410e-01 -1.959644705057144165e-01 1.361755579710006714e-01 7.262635231018066406e-02 -1.114409342408180237e-01 1.325085759162902832e-01 -8.754474669694900513e-02 1.549973487854003906e-01 -2.193897403776645660e-02 -1.150254830718040466e-01 -2.952215969562530518e-01 -3.192803561687469482e-01
1.188495308160781860e-01 1.139011532068252563e-01 4.126557409763336182e-01 6.381034851074218750e-02 -7.790755480527877808e-02 6.485646963119506836e-02 4.775644540786743164e-01 -1.440254449844360352e-01 -2.017046958208084106e-01 2.259622663259506226e-01 -2.016936838626861572e-01 9.747928380966186523e-02 8.289476484060287476e-02 3.948070108890533447e-02 2.459448724985122681e-01 1.686636940576136112e-03 1.066640838980674744e-01 -3.717173589393496513e-03 2.422180026769638062e-02 1.649808436632156372e-01 1.760550886392593384e-01 2.163190394639968872e-02 1.805893927812576294e-01 2.493712455034255981e-01 1.260899603366851807e-01 -1.825587004423141479e-01 3.964566439390182495e-02 -8.904163539409637451e-02 5.059335380792617798e-03 2.247626185417175293e-01 -2.133183926343917847e-01 9.152109175920486450e-02
9.668640047311782837e-02 -9.371389448642730713e-02 1.219975873827934265e-01 3.741481006145477295e-01 1.154956687241792679e-02 -1.744406372308731079e-01 8.332164585590362549e-02 -4.098232835531234741e-02 -1.678544133901596069e-01 5.868069082498550415e-02 4.972428455948829651e-02 5.259179696440696716e-02 2.774197459220886230e-01 -1.999857723712921143e-01 2.727196216583251953e-01 1.063881739974021912e-01 -1.103817597031593323e-01 -2.110924124717712402e-01 2.743837051093578339e-02 2.803686261177062988e-01 -1.677111089229583740e-01 1.078534200787544250e-01 -6.858424842357635498e-02 3.198365867137908936e-01 -9.667346626520156860e-02 -8.890932053327560425e-02 -1.683490872383117676e-01 -2.979024648666381836e-01 -1.135003492236137390e-01 1.622733026742935181e-01 -1.861037611961364746e-01 -2.392846941947937012e-01
8.705672621726989746e-02 2.911685407161712646e-01 6.182619556784629822e-02 2.400713115930557251e-01 5.429458618164062500e-02 -1.864077150821685791e-01 4.564513862133026123e-01 -1.417774707078933716e-01 -9.186094254255294800e-02 7.771775871515274048e-02 -2.405360788106918335e-01 -1.896456778049468994e-01 9.167101234197616577e-02 1.757824979722499847e-02 2.212562710046768188e-01 -5.179216712713241577e-02 -1.063069626688957214e-01 -5.753996223211288452e-02 -3.808035328984260559e-02 1.317342668771743774e-01 6.216998398303985596e-02 -1.858277767896652222e-01 -3.405516743659973145e-01 8.001099526882171631e-02 4.783235490322113037e-02 1.129255071282386780e-01 -2.228117287158966064e-01 -1.791251078248023987e-02 1.463894397020339966e-01 3.123938739299774170e-01 -3.940086439251899719e-02 -1.778240054845809937e-01
-1.859300434589385986e-01 2.267027646303176880e-01 3.416050374507904053e-01 -1.156838089227676392e-01 -1.937704533338546753e-01 1.078015659004449844e-02 -1.642301976680755615e-01 -2.453976422548294067e-01 -3.274877965450286865e-01 -1.452167779207229614e-01 -1.283067464828491211e-01 -2.216209173202514648e-01 -2.212351933121681213e-02 2.588457763195037842e-01 2.072201073169708252e-01 2.942874841392040253e-02 -2.567327916622161865e-01 7.318093627691268921e-02 -6.619039922952651978e-03 3.134678006172180176e-01 -8.331571519374847412e-02 2.128761075437068939e-02 -1.184236034750938416e-01 5.542702507227659225e-03 3.621843876317143440e-03 -1.899753361940383911e-01 -1.803262382745742798e-01 1.175630539655685425e-01 -2.449714243412017822e-01 3.347960114479064941e-02 -2.147880569100379944e-02 -1.372405588626861572e-01
-1.139735504984855652e-01 1.122949048876762390e-01 1.663352698087692261e-01 2.686436474323272705e-01 -1.605652123689651489e-01 -1.226130276918411255e-01 2.347240000963211060e-01 -4.293582215905189514e-02 -1.727691292762756348e-01 8.215907961130142212e-02 1.383406519889831543e-01 -2.899024188518524170e-01 1.249157488346099854e-01 -1.400269269943237305e-01 1.734467595815658569e-01 1.099865734577178955e-01 -3.930943906307220459e-01 -2.257987558841705322e-01 8.171684294939041138e-02 2.307310551404953003e-01 2.849965691566467285e-01 3.326216712594032288e-02 2.711641043424606323e-02 -6.465873867273330688e-02 7.785468548536300659e-02 2.092040032148361206e-01 2.109085023403167725e-01 1.066570635885000229e-02 -1.184533238410949707e-01 -1.139314472675323486e-01 1.626373529434204102e-01 -2.430668473243713379e-01
-1.892041712999343872e-01 2.466931492090225220e-01 7.832038216292858124e-03 1.622123569250106812e-01 1.232794225215911865e-01 9.994418919086456299e-02 1.838353276252746582e-01 -1.742599457502365112e-01 -7.275900989770889282e-02 -1.476476043462753296e-01 -3.015030920505523682e-01 -1.097741946578025818e-01 1.477242112159729004e-01 -1.565259695053100586e-01 2.828525900840759277e-01 2.947925329208374023e-01 -1.998434066772460938e-01 -3.529983758926391602e-02 1.374556720256805420e-01 5.762798711657524109e-02 -4.318764805793762207e-01 -1.325724422931671143e-01 -2.271610498428344727e-01 1.538427174091339111e-01 1.552480608224868774e-01 6.809422373771667480e-02 -7.943545281887054443e-02 -7.254673540592193604e-02 -8.362344466149806976e-03 2.206347882747650146e-01 -1.111793220043182373e-01 1.260484009981155396e-02
-1.813360303640365601e-01 8.825407177209854126e-02 1.766456514596939087e-01 1.653330773115158081e-01 -7.343771308660507202e-02 -1.123637780547142029e-01 1.114462241530418396e-01 -2.492534518241882324e-01 -6.718387454748153687e-02 -2.055484652519226074e-01 -1.359909921884536743e-01 2.036236524581909180e-01 2.216615229845046997e-01 -2.507883310317993164e-01 4.461240023374557495e-02 1.119534075260162354e-01 9.118998795747756958e-02 -3.071449697017669678e-01 -2.284243851900100708e-01 3.618900775909423828e-01 -3.399524688720703125e-01 1.397933252155780792e-02 1.438417881727218628e-01 1.923310458660125732e-01 -5.689480807632207870e-03 1.054945588111877441e-01 -4.288212954998016357e-02 -1.223341822624206543e-01 1.720205396413803101e-01 2.035103552043437958e-02 -1.861162334680557251e-01 -1.519866436719894409e-01
-1.217722892761230469e-01 1.424673497676849365e-01 3.374191373586654663e-02 6.339149922132492065e-02 -1.821315847337245941e-02 1.499783247709274292e-01 1.823009550571441650e-01 -1.036902666091918945e-01 2.789995968341827393e-01 -2.005287557840347290e-01 -3.195649981498718262e-01 7.368589285761117935e-03 -2.768024057149887085e-02 -1.653672903776168823e-01 4.044921100139617920e-01 2.706049084663391113e-01 -1.298235654830932617e-01 -2.309314459562301636e-01 2.546535730361938477e-01 3.284806311130523682e-01 -2.475079447031021118e-01 2.600191347301006317e-02 -9.608451277017593384e-02 -5.473572760820388794e-03 2.211651355028152466e-01 -9.082166105508804321e-02 1.613935679197311401e-01 4.502471908926963806e-02 -7.553600519895553589e-02 1.888990029692649841e-02 1.040860265493392944e-02 -4.676010459661483765e-02
8.124597370624542236e-03 1.045524552464485168e-01 2.706217169761657715e-01 1.440397053956985474e-01 -1.578907519578933716e-01 -1.131508797407150269e-01 2.452072203159332275e-01 -1.186994686722755432e-01 2.469308972358703613e-01 -1.281682699918746948e-01 -1.120188757777214050e-01 -6.365317106246948242e-02 -2.201495766639709473e-01 -1.824820786714553833e-02 3.247679173946380615e-01 2.347557842731475830e-01 -1.413903683423995972e-01 -1.213940605521202087e-01 2.705843150615692139e-01 2.790130674839019775e-01 -2.154436707496643066e-01 3.248363733291625977e-02 1.534618139266967773e-01 6.444076448678970337e-02 2.830926179885864258e-01 9.870079159736633301e-02 6.978661566972732544e-02 -2.379377335309982300e-01 -2.276394367218017578e-01 -1.015306413173675537e-01 -3.126858919858932495e-02 6.515629589557647705e-02
7.925721816718578339e-03 6.914636492729187012e-02 2.010735124349594116e-01 2.899731136858463287e-02 -2.441332340240478516e-01 -2.303223311901092529e-01 5.590964108705520630e-02 -1.287313550710678101e-01 9.643185138702392578e-02 -5.357315298169851303e-03 9.785078465938568115e-02 1.506339162588119507e-01 2.525642216205596924e-01 1.054537743330001831e-01 8.610187098383903503e-03 4.641782045364379883e-01 3.195600211620330811e-02 -1.937914043664932251e-01 -5.972623080015182495e-02 3.227399885654449463e-01 6.351703405380249023e-02 3.133179247379302979e-02 2.719101309776306152e-01 1.402582228183746338e-01 -1.023986935615539551e-02 4.858434945344924927e-02 2.145009934902191162e-01 -1.320959329605102539e-01 -1.348639726638793945e-01 -1.165159791707992554e-01 -3.364564180374145508e-01 -1.835185140371322632e-01
-3.287844061851501465e-01 2.152911759912967682e-02 1.419426649808883667e-01 -1.501579731702804565e-01 2.348494976758956909e-01 -3.246079087257385254e-01 2.080551534891128540e-01 -1.096629053354263306e-01 -1.333683878183364868e-01 -1.357835810631513596e-02 -1.677040457725524902e-01 -2.248528152704238892e-01 2.595766820013523102e-02 -2.809263765811920166e-02 1.840671002864837646e-01 -5.542418453842401505e-03 2.081759832799434662e-02 -2.698773443698883057e-01 -2.537642791867256165e-02 -5.083027109503746033e-02 1.456329226493835449e-01 1.514998730272054672e-02 1.748393662273883820e-02 3.885591924190521240e-01 4.537559673190116882e-02 -1.475119143724441528e-01 1.477271616458892822e-01 -2.605903148651123047e-01 -1.311884224414825439e-01 -7.899042218923568726e-02 -2.735937237739562988e-01 -1.995129734277725220e-01
1.021263226866722107e-01 -8.145459927618503571e-03 1.026290208101272583e-01 1.431316286325454712e-01 1.944812089204788208e-01 -1.435301154851913452e-01 -1.365453004837036133e-01 -3.461536169052124023e-01 -2.402339689433574677e-02 2.288745939731597900e-01 -2.070800662040710449e-01 -4.042761027812957764e-01 -3.921926394104957581e-02 -2.596410177648067474e-02 1.904215067625045776e-01 1.390250921249389648e-01 -2.546666860580444336e-01 9.543245285749435425e-02 -1.205106899142265320e-01 1.219842508435249329e-01 6.882630288600921631e-02 -7.939279079437255859e-02 -7.770770788192749023e-02 -5.403920263051986694e-02 2.554661929607391357e-01 6.428404897451400757e-02 3.167597949504852295e-01 -1.505343914031982422e-01 -1.340042203664779663e-01 -3.952303435653448105e-03 -2.857043743133544922e-01 -1.707450151443481445e-01
-1.004771292209625244e-01 2.425379604101181030e-01 -1.499539315700531006e-01 1.137654781341552734e-01 -2.878523170948028564e-01 -1.970063894987106323e-01 9.213066101074218750e-02 -9.728731960058212280e-02 3.176998496055603027e-01 8.089691400527954102e-02 -3.480448722839355469e-01 -3.091395795345306396e-01 1.111738085746765137e-01 -1.032340899109840393e-01 3.477964997291564941e-01 -5.554142221808433533e-02 -5.981320142745971680e-02 1.100409775972366333e-02 -7.315660268068313599e-02 2.305472642183303833e-02 -2.264472655951976776e-02 7.561549544334411621e-02 1.888805069029331207e-02 -1.295123249292373657e-01 -6.101616844534873962e-02 -1.699524559080600739e-02 4.211781919002532959e-02 -4.078757017850875854e-02 -1.714247316122055054e-01 1.022321730852127075e-01 -3.731546103954315186e-01 -2.555564343929290771e-01
-6.060641631484031677e-02 1.699853092432022095e-01 -5.891517177224159241e-02 1.642750017344951630e-02 5.328114703297615051e-02 2.081505358219146729e-01 1.644483506679534912e-01 -5.996658280491828918e-02 -3.709257766604423523e-02 1.326435357332229614e-01 -1.546086370944976807e-01 9.520181268453598022e-02 9.271302260458469391e-03 -2.752779796719551086e-02 3.754311203956604004e-01 1.699889153242111206e-01 -2.603735625743865967e-01 -6.490645464509725571e-03 -6.767790298908948898e-03 2.946397662162780762e-01 -6.435652822256088257e-02 6.280581653118133545e-02 -2.801890671253204346e-01 -1.407106816768646240e-01 -5.851030722260475159e-02 1.645610183477401733e-01 1.395602822303771973e-01 -1.881880164146423340e-01 -2.508581578731536865e-01 3.067299425601959229e-01 -2.174294441938400269e-01 -3.368816375732421875e-01
-1.113684475421905518e-01 1.995988339185714722e-01 3.537448942661285400e-01 2.243095636367797852e-01 -7.420717179775238037e-02 -4.566415771842002869e-02 2.503739595413208008e-01 -1.471278965473175049e-01 -7.773964107036590576e-02 7.821981608867645264e-02 -2.116003632545471191e-01 -2.287975996732711792e-01 2.283259779214859009e-01 -8.282595872879028320e-02 -7.659422606229782104e-02 -2.485383003950119019e-01 -5.950948223471641541e-02 -1.939874589443206787e-01 -3.925835192203521729e-01 8.090367913246154785e-02 -1.351463049650192261e-01 1.045837905257940292e-02 -2.500686347484588623e-01 -2.588628791272640228e-02 -7.390472292900085449e-02 -4.575399309396743774e-02 1.624112762510776520e-02 -5.614879354834556580e-02 9.184055775403976440e-02 4.689488559961318970e-02 -3.731944262981414795e-01 -1.296173501759767532e-02
2.107022143900394440e-02 1.759700477123260498e-01 1.760021597146987915e-01 -5.175821483135223389e-02 -1.029163524508476257e-01 -2.329141646623611450e-01 4.156425222754478455e-02 -2.375206947326660156e-01 -2.042532116174697876e-01 2.813162803649902344e-01 -2.202458977699279785e-01 -6.464001536369323730e-02 1.323119997978210449e-01 -1.922531276941299438e-01 -5.926621705293655396e-02 2.234557718038558960e-01 -9.897766262292861938e-02 -2.500911355018615723e-01 -1.365981996059417725e-01 3.810554146766662598e-01 3.276156261563301086e-02 -7.857776433229446411e-02 -1.719494611024856567e-01 1.828982084989547729e-01 2.881834208965301514e-01 4.952812939882278442e-02 2.181381732225418091e-02 -9.432041645050048828e-02 2.073845118284225464e-01 1.730217486619949341e-01 -1.452700048685073853e-01 1.873476654291152954e-01
1.106622908264398575e-02 -6.839197129011154175e-02 2.107929885387420654e-01 -7.579853385686874390e-02 2.729770243167877197e-01 -2.334411889314651489e-01 8.384498208761215210e-02 -3.664719462394714355e-01 4.768988862633705139e-02 -1.234255060553550720e-01 -2.710908055305480957e-01 -4.602007940411567688e-02 1.812687329947948456e-02 7.493587583303451538e-02 2.758799195289611816e-01 -1.624712646007537842e-01 -3.278414011001586914e-01 -2.378603816032409668e-01 -5.234032124280929565e-02 2.409665584564208984e-01 2.094325572252273560e-01 1.182657405734062195e-01 -7.226710766553878784e-02 2.939118444919586182e-01 -5.643969774246215820e-02 4.737369250506162643e-03 1.748199611902236938e-01 -1.364189293235540390e-02 7.640716433525085449e-02 1.960350014269351959e-02 -1.727117896080017090e-01 -1.696641147136688232e-01
-9.261009842157363892e-02 2.852297911886125803e-04 2.478727549314498901e-01 1.560640707612037659e-02 -1.170680299401283264e-02 -2.714027166366577148e-01 2.320195361971855164e-02 -4.368846118450164795e-01 -1.626332253217697144e-01 -8.163552731275558472e-03 -3.008091822266578674e-02 -6.360046565532684326e-02 -1.480854600667953491e-01 9.900388540700078011e-04 3.707965314388275146e-01 8.143363893032073975e-02 -1.153913959860801697e-01 -2.852777019143104553e-02 -3.595338389277458191e-02 1.832800805568695068e-01 3.732008934020996094e-01 2.252243459224700928e-03 -6.417729705572128296e-02 1.741346120834350586e-01 -1.859481334686279297e-01 3.907458484172821045e-02 3.504873216152191162e-01 1.083414256572723389e-02 1.944380849599838257e-01 -4.713512212038040161e-02 -2.125475555658340454e-01 3.555005416274070740e-03
-1.490158736705780029e-01 1.828534342348575592e-02 2.910099625587463379e-01 2.048503421247005463e-02 -1.022782921791076660e-01 -2.761402726173400879e-01 -1.279878616333007812e-01 -2.431039325892925262e-02 -3.124808371067047119e-01 -5.417072772979736328e-02 -1.071762964129447937e-01 -2.042637914419174194e-01 -2.926501445472240448e-02 -1.051396280527114868e-01 3.932652473449707031e-01 -1.024159118533134460e-01 -1.581471711397171021e-01 -3.883477747440338135e-01 -1.390960067510604858e-01 -2.689582854509353638e-02 -8.100593835115432739e-02 -1.183337271213531494e-01 -1.570257693529129028e-01 -6.735399365425109863e-02 -1.332065612077713013e-01 -3.241584897041320801e-01 -7.617676258087158203e-02 -1.016245260834693909e-01 -1.451406180858612061e-01 -4.713144153356552124e-02 -1.570026129484176636e-01 -1.589862555265426636e-01
-2.387587428092956543e-01 1.840543448925018311e-01 3.054807782173156738e-01 3.307439386844635010e-01 4.985628277063369751e-02 -1.311669647693634033e-01 1.449209004640579224e-01 1.405361443758010864e-01 -3.046679124236106873e-02 1.412941962480545044e-01 -1.333317309617996216e-01 -6.082658842206001282e-02 1.227635890245437622e-01 -1.580590754747390747e-01 1.618530303239822388e-01 1.697566360235214233e-03 -2.752285003662109375e-01 -4.927378892898559570e-02 -1.218073591589927673e-01 1.093175783753395081e-01 1.887820810079574585e-01 2.071398198604583740e-01 1.524850279092788696e-01 -2.701241523027420044e-02 1.235634163022041321e-01 -1.724451333284378052e-01 4.484618902206420898e-01 -2.468445748090744019e-01 -1.204034611582756042e-01 -8.750915527343750000e-02 1.048882026225328445e-02 -2.301365323364734650e-02
-2.970348596572875977e-01 1.009415760636329651e-01 2.586150169372558594e-01 -1.132161915302276611e-02 2.067388445138931274e-01 -1.316203176975250244e-01 -1.776414923369884491e-02 -2.755518257617950439e-01 -2.106929570436477661e-01 4.243677016347646713e-03 -1.411430537700653076e-01 3.557988628745079041e-02 -1.614855974912643433e-01 -2.385383248329162598e-01 1.064932569861412048e-01 -1.777606606483459473e-01 -1.590905487537384033e-01 -2.228668034076690674e-01 1.240345686674118042e-01 3.299508690834045410e-01 -1.993421018123626709e-01 4.204912856221199036e-02 -1.974335163831710815e-01 3.082379996776580811e-01 -2.590034157037734985e-02 1.414308845996856689e-01 -1.838821172714233398e-01 -1.988302320241928101e-01 9.850713424384593964e-03 9.604892134666442871e-02 -9.682829678058624268e-02 -1.389318406581878662e-01
-2.298843115568161011e-01 -1.970971934497356415e-03 5.250622704625129700e-02 7.960152626037597656e-02 -6.740794330835342407e-02 -4.018807038664817810e-02 5.522974953055381775e-02 -1.866019219160079956e-01 -9.741528332233428955e-02 3.471668809652328491e-02 1.241500079631805420e-01 -5.248740687966346741e-02 1.185120716691017151e-01 -5.330622196197509766e-02 3.664413392543792725e-01 1.483574416488409042e-02 -2.977970242500305176e-01 -1.978196203708648682e-01 -2.987554669380187988e-01 3.776116371154785156e-01 2.672887146472930908e-01 4.021756350994110107e-02 6.935985386371612549e-02 1.531320661306381226e-01 1.082262489944696426e-02 -1.148408129811286926e-01 -3.568941950798034668e-01 1.122657135128974915e-01 3.683057054877281189e-02 9.605377912521362305e-03 -2.362954318523406982e-01 -2.054955959320068359e-01
-2.606545388698577881e-01 3.545055091381072998e-01 2.258954793214797974e-01 1.112841665744781494e-01 3.933503851294517517e-02 -3.767008334398269653e-02 2.146262377500534058e-01 -2.158365994691848755e-01 1.187331005930900574e-01 -4.039093106985092163e-02 1.042771190404891968e-01 -4.829311743378639221e-02 1.142373755574226379e-01 -1.571782380342483521e-01 7.238509505987167358e-02 2.332558929920196533e-01 3.183150291442871094e-02 -1.594979465007781982e-01 -1.741281002759933472e-01 2.952793538570404053e-01 -1.123790368437767029e-01 9.385871887207031250e-02 2.622468471527099609e-01 2.963130362331867218e-02 -5.096523836255073547e-02 -2.175989151000976562e-01 -1.306282877922058105e-01 -6.955801695585250854e-02 -3.648254573345184326e-01 1.818484216928482056e-01 -1.856626719236373901e-01 1.160986125469207764e-01
-1.593579649925231934e-01 2.793484926223754883e-01 1.389900892972946167e-01 -3.563293023034930229e-03 2.071837931871414185e-01 -2.424157261848449707e-01 2.494249641895294189e-01 -1.468625515699386597e-01 1.781026599928736687e-03 -1.878999173641204834e-01 -5.649137124419212341e-02 1.487529743462800980e-02 2.264647185802459717e-01 -1.996910870075225830e-01 2.880355902016162872e-02 1.324371546506881714e-01 9.931037575006484985e-02 -2.838115394115447998e-01 -2.044518291950225830e-02 2.426060885190963745e-01 1.010247096419334412e-01 -2.120520174503326416e-01 2.868728339672088623e-01 -9.752368181943893433e-02 -2.144677191972732544e-01 9.294751286506652832e-02 8.393583446741104126e-02 8.019756525754928589e-02 5.037771910429000854e-02 -1.385232508182525635e-01 -3.620636165142059326e-01 -1.609880328178405762e-01
-2.631458044052124023e-01 3.820111751556396484e-01 -3.451078012585639954e-02 6.828778237104415894e-02 1.112718228250741959e-02 -1.498123109340667725e-01 -2.782854251563549042e-02 -3.855910301208496094e-01 -7.390724122524261475e-02 -1.619758754968643188e-01 -1.963986009359359741e-01 -2.600830793380737305e-01 -1.586163341999053955e-01 5.688639357686042786e-02 2.214448451995849609e-01 -1.224312335252761841e-01 1.286667734384536743e-01 -1.023072153329849243e-01 -9.005713462829589844e-02 1.653871983289718628e-01 7.131231017410755157e-03 1.303035914897918701e-01 -3.637707605957984924e-02 1.806861907243728638e-01 -9.767581522464752197e-02 8.277665078639984131e-02 3.647749125957489014e-01 3.319911658763885498e-02 -1.667072810232639313e-02 -7.012411206960678101e-02 -1.540149450302124023e-01 -2.892255783081054688e-01
-2.117825895547866821e-01 3.465153872966766357e-01 4.641636088490486145e-02 -4.102996736764907837e-02 4.604770801961421967e-03 -7.907809317111968994e-02 3.302441537380218506e-02 -3.643824756145477295e-01 -2.480969876050949097e-01 -1.947238743305206299e-01 5.774262174963951111e-02 -3.173466324806213379e-01 -1.410889327526092529e-01 1.882240623235702515e-01 1.346423476934432983e-01 7.886337488889694214e-02 1.121992170810699463e-01 -1.695578843355178833e-01 -1.100568398833274841e-01 1.971649229526519775e-01 8.775303140282630920e-03 -5.334793403744697571e-02 -3.628901392221450806e-02 1.041764542460441589e-01 -1.947190985083580017e-02 1.363281905651092529e-01 3.007927834987640381e-01 -5.914638191461563110e-02 -1.620568782091140747e-01 7.232517004013061523e-02 -2.134003192186355591e-01 -3.324346840381622314e-01
-4.111564755439758301e-01 8.715132623910903931e-02 3.589705228805541992e-01 7.682494819164276123e-02 -1.013687178492546082e-01 -2.960631065070629120e-02 3.211887776851654053e-01 -7.195035368204116821e-02 -9.253720939159393311e-02 -6.099217385053634644e-02 -7.136950641870498657e-02 5.302516371011734009e-02 -2.699033543467521667e-02 1.319383271038532257e-02 1.098290681838989258e-01 7.480934262275695801e-02 -1.434485763311386108e-01 -3.827852010726928711e-01 7.437965366989374161e-03 2.693517506122589111e-01 2.231184095144271851e-01 -1.336485333740711212e-02 -9.643240272998809814e-02 -1.547781825065612793e-01 -1.001017615199089050e-01 2.829173766076564789e-02 -2.212097793817520142e-01 -1.395411789417266846e-01 -1.977033540606498718e-02 -1.536348313093185425e-01 -2.738987207412719727e-01 -1.708420515060424805e-01
-6.964217871427536011e-02 4.641603231430053711e-01 1.521447896957397461e-01 -1.764335855841636658e-02 -2.784956395626068115e-01 -1.367298215627670288e-01 1.729031205177307129e-01 -1.793118268251419067e-01 -5.349490791559219360e-02 -1.402131021022796631e-01 -2.486241608858108521e-01 -1.345514804124832153e-01 1.351075321435928345e-01 2.019591480493545532e-01 3.927394375205039978e-02 -1.484396751038730145e-03 1.004085410386323929e-02 -2.550795674324035645e-01 3.176618218421936035e-01 1.921188831329345703e-01 1.138262301683425903e-01 1.830987036228179932e-01 2.342171967029571533e-02 1.427211984992027283e-02 7.516076415777206421e-02 1.580423302948474884e-02 -7.785794883966445923e-02 -7.999329268932342529e-02 -2.810398340225219727e-01 1.370451003313064575e-01 -2.360964417457580566e-01 1.132788658142089844e-01
5.049394816160202026e-02 1.610563695430755615e-01 2.081966698169708252e-01 2.203137576580047607e-01 -1.210757121443748474e-01 -2.966845929622650146e-01 1.042016297578811646e-01 -1.176037117838859558e-01 -4.493755474686622620e-02 4.397568479180335999e-02 1.446196436882019043e-01 1.007056310772895813e-01 1.256402134895324707e-01 -5.142866820096969604e-02 4.662359505891799927e-02 4.638034999370574951e-01 -7.982398383319377899e-03 -2.817454040050506592e-01 -9.782611578702926636e-02 3.549235463142395020e-01 -1.554368156939744949e-02 1.581028401851654053e-01 5.672235786914825439e-02 -8.097152411937713623e-02 -3.041866123676300049e-01 -4.287078976631164551e-03 1.851534992456436157e-01 -2.504307329654693604e-01 -9.553948044776916504e-02 1.462565213441848755e-01 -1.034835800528526306e-01 2.757458947598934174e-02
4.761176928877830505e-02 1.513005197048187256e-01 -7.605588436126708984e-02 7.898879051208496094e-02 -1.643353253602981567e-01 -1.664818972349166870e-01 1.546346396207809448e-01 -1.687704920768737793e-01 -5.772140249609947205e-02 1.747516095638275146e-01 -4.494920000433921814e-02 -3.757132217288017273e-02 1.552641242742538452e-01 -2.271582633256912231e-01 1.210204809904098511e-01 3.459311127662658691e-01 -1.439659446477890015e-01 -2.053340077400207520e-01 2.746628038585186005e-02 1.733111590147018433e-01 1.708585023880004883e-01 5.259171128273010254e-01 -4.076190292835235596e-02 2.968582324683666229e-02 2.646269500255584717e-01 -1.097025163471698761e-02 -1.044663228094577789e-02 -1.044166982173919678e-01 6.193526089191436768e-02 -8.309867233037948608e-02 -1.644481718540191650e-01 -2.956821918487548828e-01
3.103351220488548279e-02 9.751905500888824463e-02 3.227615654468536377e-01 1.929858624935150146e-01 -5.620515719056129456e-02 -1.789712533354759216e-02 1.955328285694122314e-01 -2.668905630707740784e-02 -6.870774179697036743e-02 -1.212835833430290222e-01 -3.423758745193481445e-01 -6.802656501531600952e-02 -1.417929679155349731e-01 8.384937047958374023e-02 9.612908214330673218e-02 3.096810877323150635e-01 -9.220694005489349365e-02 -2.789149582386016846e-01 2.763358354568481445e-01 3.448629379272460938e-01 3.126969635486602783e-01 4.997045919299125671e-02 1.579539775848388672e-01 7.465530931949615479e-02 2.290080301463603973e-02 8.838663995265960693e-02 4.205420240759849548e-02 -1.795617043972015381e-01 -2.312181591987609863e-01 7.461066544055938721e-02 -4.222210124135017395e-02 1.287611871957778931e-01
6.493695080280303955e-02 1.336923539638519287e-01 -5.712829995900392532e-03 -1.559217553585767746e-02 6.637147068977355957e-02 -2.488996684551239014e-01 2.372803390026092529e-01 -3.063344061374664307e-01 -1.856789439916610718e-01 -1.557220965623855591e-01 7.006754726171493530e-02 -1.472767144441604614e-01 -3.137384727597236633e-02 -2.217028290033340454e-01 3.162806034088134766e-01 -1.608604490756988525e-01 -2.150501757860183716e-01 -2.932140529155731201e-01 -1.938315778970718384e-01 -1.435072422027587891e-01 1.631762087345123291e-01 -3.953413292765617371e-02 1.369836330413818359e-01 -2.102166786789894104e-02 8.730357885360717773e-02 -2.347522675991058350e-01 1.166830882430076599e-01 -2.239510565996170044e-01 -1.711852550506591797e-01 1.775546930730342865e-02 -1.105159819126129150e-01 -3.060196936130523682e-01
-1.247423812747001648e-01 -5.338492617011070251e-02 1.728062629699707031e-01 3.010192513465881348e-02 1.440558433532714844e-01 -3.631793856620788574e-01 -9.619118273258209229e-02 -1.127400249242782593e-01 -2.093750387430191040e-01 -1.565587706863880157e-02 -7.694395631551742554e-02 -3.167318105697631836e-01 -8.176732063293457031e-02 -1.250581741333007812e-01 2.871802747249603271e-01 -9.367570281028747559e-02 -4.458597898483276367e-01 -4.037011265754699707e-01 6.869719177484512329e-02 8.704188466072082520e-02 9.595936862751841545e-04 -1.140469834208488464e-01 1.235688999295234680e-01 1.095149815082550049e-01 -7.209302484989166260e-02 -4.732515662908554077e-02 1.735890470445156097e-02 -6.026338785886764526e-02 -3.751603141427040100e-02 -1.962018385529518127e-02 -2.725690603256225586e-01 -1.025822088122367859e-01
1.001767367124557495e-01 1.466739363968372345e-02 2.499876618385314941e-01 2.238941341638565063e-01 -4.963127896189689636e-02 -1.213093400001525879e-01 8.540041744709014893e-02 -6.871480494737625122e-02 -2.314860075712203979e-01 -8.814322948455810547e-02 7.213705033063888550e-02 -1.585346758365631104e-01 5.812947824597358704e-02 -1.750219464302062988e-01 3.117956221103668213e-01 6.117607280611991882e-02 -8.597812056541442871e-02 -3.498351573944091797e-01 -1.104027181863784790e-01 1.765369027853012085e-01 6.495932489633560181e-02 -8.352812379598617554e-02 -2.716331183910369873e-01 -1.437604241073131561e-02 -2.917856872081756592e-01 4.741243645548820496e-02 1.382410377264022827e-01 -2.165707200765609741e-01 -3.970319032669067383e-01 -1.151542738080024719e-01 -1.962498724460601807e-01 1.192349102348089218e-02
-1.310958415269851685e-01 3.422811031341552734e-01 3.075709044933319092e-01 1.529795210808515549e-02 -8.706062287092208862e-02 -2.426020205020904541e-01 3.302482962608337402e-01 -4.155072942376136780e-02 5.590835213661193848e-02 -1.120383962988853455e-01 -1.645752489566802979e-01 9.261509776115417480e-02 1.495229154825210571e-01 6.215253472328186035e-02 2.291459441184997559e-01 2.153886109590530396e-01 -2.231133282184600830e-01 -1.604423276148736477e-03 1.794321984052658081e-01 1.442194730043411255e-01 -1.347473263740539551e-01 4.404465854167938232e-02 2.155690044164657593e-01 -6.364284455776214600e-02 1.709572821855545044e-01 -1.764858216047286987e-01 -6.463602650910615921e-03 -1.414537727832794189e-01 -3.687322139739990234e-01 -8.206669241189956665e-02 -9.444331750273704529e-03 1.432843506336212158e-01
2.783190459012985229e-02 1.898049265146255493e-01 2.102115601301193237e-01 1.007196307182312012e-02 4.252589121460914612e-02 -3.064345009624958038e-02 7.888754457235336304e-02 -9.434172883629798889e-03 -1.672549694776535034e-01 1.800501942634582520e-01 -2.091225683689117432e-01 -1.555140018463134766e-01 8.644596673548221588e-03 2.778218984603881836e-01 1.562374979257583618e-01 4.609350860118865967e-01 -1.200488060712814331e-01 5.819253623485565186e-02 -6.860438734292984009e-02 3.256718516349792480e-01 2.421609610319137573e-01 -4.170615971088409424e-02 3.518705666065216064e-01 -1.281269174069166183e-02 6.028236448764801025e-02 3.952187951654195786e-03 -3.368014702573418617e-03 -1.806412786245346069e-01 -2.080413997173309326e-01 7.476963102817535400e-02 -2.548304796218872070e-01 -6.619293987751007080e-02
1.890086568892002106e-02 2.506147921085357666e-01 2.825487852096557617e-01 -1.752461493015289307e-02 -2.398966550827026367e-01 8.791580051183700562e-02 1.888280510902404785e-01 -2.027740776538848877e-01 -1.409021317958831787e-01 1.678036600351333618e-01 1.644835770130157471e-01 -1.365792900323867798e-01 -5.422237142920494080e-02 -3.811579346656799316e-01 3.025786578655242920e-01 -5.799710750579833984e-02 2.930645644664764404e-02 -1.957858055830001831e-01 2.294022887945175171e-01 2.230428010225296021e-01 -2.243161052465438843e-01 2.256969809532165527e-01 5.871260538697242737e-02 1.112725958228111267e-02 9.717734903097152710e-02 2.301152348518371582e-01 4.340065643191337585e-02 1.736060157418251038e-02 -3.374022245407104492e-02 3.207369148731231689e-02 -9.673959016799926758e-02 -2.351223230361938477e-01
-7.779698818922042847e-02 1.291879415512084961e-01 7.804501056671142578e-02 1.686452180147171021e-01 1.676131486892700195e-01 2.393774501979351044e-02 1.289926916360855103e-01 -3.458022475242614746e-01 -2.377696633338928223e-01 -1.824686825275421143e-01 -2.664810419082641602e-01 -9.975014626979827881e-02 1.326453536748886108e-01 -3.197806179523468018e-01 1.503637284040451050e-01 -1.390032172203063965e-01 -1.970299482345581055e-01 -1.637679636478424072e-01 3.317727521061897278e-02 -1.018891483545303345e-01 -7.133240811526775360e-03 -6.004465278238058090e-03 -9.357816725969314575e-02 4.330511093139648438e-01 -1.353082340210676193e-02 1.398982256650924683e-01 2.439595758914947510e-01 -2.233323454856872559e-01 -2.026766389608383179e-01 -2.988293068483471870e-03 2.474948205053806305e-02 -3.026454895734786987e-02
-2.994291186332702637e-01 2.833066582679748535e-01 -4.172804951667785645e-02 4.152899235486984253e-02 4.383088648319244385e-02 -5.637077614665031433e-02 1.552897989749908447e-01 -4.273663163185119629e-01 -1.772079169750213623e-01 -1.324138939380645752e-01 -3.015577793121337891e-02 -2.109816521406173706e-01 -1.121986359357833862e-01 1.097204536199569702e-01 3.848733901977539062e-01 -8.904985338449478149e-02 1.433150917291641235e-01 -4.167133942246437073e-02 -5.666881427168846130e-02 5.151035636663436890e-02 1.462555974721908569e-01 5.854488536715507507e-02 -3.718575462698936462e-02 2.048557400703430176e-01 2.354035712778568268e-02 2.918090298771858215e-02 3.117067515850067139e-01 3.311630338430404663e-02 -1.092559024691581726e-01 9.466326236724853516e-02 -2.084548473358154297e-01 -2.817672193050384521e-01
-1.319440007209777832e-01 2.951401174068450928e-01 1.968324333429336548e-01 1.129651591181755066e-01 -1.374442689120769501e-02 -3.144789338111877441e-01 2.869865000247955322e-01 -2.378031313419342041e-01 6.019740924239158630e-02 -2.161974161863327026e-01 -3.015773892402648926e-01 8.042904734611511230e-02 7.598529756069183350e-02 6.150718033313751221e-02 7.699282467365264893e-02 1.745568513870239258e-01 -1.474799215793609619e-01 -2.384275496006011963e-01 6.551664322614669800e-02 2.321130931377410889e-01 2.428816109895706177e-01 -1.483153998851776123e-01 3.825336322188377380e-02 -4.048788920044898987e-02 2.110746353864669800e-01 -5.335766822099685669e-02 -2.854735851287841797e-01 -1.400278508663177490e-01 -1.425919681787490845e-01 -1.412522941827774048e-01 -3.095689462497830391e-03 5.087791383266448975e-02
-3.316503763198852539e-01 1.756468713283538818e-01 2.831564843654632568e-02 -3.757898509502410889e-02 1.291564851999282837e-01 -1.771484017372131348e-01 2.964886724948883057e-01 -2.542581558227539062e-01 -4.029046297073364258e-01 -1.625330746173858643e-01 -2.453276887536048889e-02 -7.484159618616104126e-02 6.185133010149002075e-02 1.153071597218513489e-01 1.087277382612228394e-01 1.334381997585296631e-01 1.044283732771873474e-01 -1.428125500679016113e-01 -5.247128382325172424e-02 2.243801206350326538e-01 -2.853966131806373596e-02 -7.101688534021377563e-02 3.024373203516006470e-02 1.710305362939834595e-01 1.345664709806442261e-01 7.041746377944946289e-02 2.331969290971755981e-01 -4.975779727101325989e-02 -1.080175712704658508e-01 5.774479731917381287e-02 -2.595299184322357178e-01 -3.632076084613800049e-01
-1.346470266580581665e-01 3.363448381423950195e-02 2.478747665882110596e-01 -5.662404373288154602e-02 1.290402561426162720e-01 -2.380433231592178345e-01 2.526859641075134277e-01 -3.980559110641479492e-01 -2.549266517162322998e-01 -3.531755805015563965e-01 -5.459355562925338745e-02 -1.122911423444747925e-01 -3.954793885350227356e-02 -1.380472630262374878e-01 2.844008803367614746e-01 -6.948829442262649536e-02 1.716342940926551819e-02 -2.192453481256961823e-02 -1.873824298381805420e-01 -9.740279614925384521e-02 4.721085727214813232e-02 2.453507855534553528e-02 2.174225300550460815e-01 -5.764972046017646790e-02 -1.733519136905670166e-01 6.816234439611434937e-02 1.321230828762054443e-01 -2.028825134038925171e-01 -1.824385672807693481e-01 2.371190488338470459e-01 -1.577700078487396240e-01 -4.811384528875350952e-02
-1.456466615200042725e-01 2.320824861526489258e-01 2.762610316276550293e-01 1.634799540042877197e-01 -3.622841835021972656e-02 6.205263361334800720e-02 -2.509317919611930847e-02 -2.367577999830245972e-01 -7.545281946659088135e-02 1.125603616237640381e-01 -1.627616700716316700e-03 1.038772538304328918e-01 1.912648677825927734e-01 5.466270074248313904e-02 2.275873422622680664e-01 2.433378100395202637e-01 6.716045737266540527e-02 -4.161372482776641846e-01 -2.590933069586753845e-02 4.183709621429443359e-02 5.244605988264083862e-02 1.342019140720367432e-01 2.862627245485782623e-02 2.310981601476669312e-01 -1.970271766185760498e-01 1.041986197233200073e-01 5.849768221378326416e-02 -4.091027975082397461e-01 -1.683240383863449097e-01 -2.456308901309967041e-01 -1.163624376058578491e-01 5.035271123051643372e-02
6.508903950452804565e-02 1.324576586484909058e-01 1.714415252208709717e-01 3.068842887878417969e-01 -2.431741952896118164e-01 -4.865256603807210922e-03 1.783045828342437744e-01 -2.056583166122436523e-01 1.755482405424118042e-01 9.321121871471405029e-02 -2.232336848974227905e-01 -5.801333487033843994e-02 -7.315871119499206543e-02 -6.551899015903472900e-02 9.924542903900146484e-02 5.024304986000061035e-02 -6.834104657173156738e-02 -1.307440251111984253e-01 -3.552395477890968323e-02 2.347566038370132446e-01 -8.409176021814346313e-02 2.203284054994583130e-01 8.885749429464340210e-02 -1.595351099967956543e-01 1.712605915963649750e-02 -2.708615362644195557e-01 1.501784473657608032e-02 -2.239508181810379028e-01 -5.026168227195739746e-01 -1.028140112757682800e-01 -2.013781964778900146e-01 -1.085970625281333923e-01
-1.031456068158149719e-01 -1.712872646749019623e-02 3.804002106189727783e-01 -2.407430298626422882e-02 -2.378412336111068726e-02 -8.359600603580474854e-02 1.984496861696243286e-01 1.211506500840187073e-02 -1.563176065683364868e-01 5.190176144242286682e-02 -1.308803856372833252e-01 -3.295908868312835693e-02 -2.557497024536132812e-01 -3.783398494124412537e-02 8.288057893514633179e-02 2.428768426179885864e-01 5.559756234288215637e-02 -1.749737411737442017e-01 -7.221183925867080688e-02 3.566867113113403320e-01 -1.621389687061309814e-01 3.511849641799926758e-01 -9.282131493091583252e-02 -2.848814725875854492e-01 -2.500060573220252991e-02 -1.269266009330749512e-01 9.583542123436927795e-05 -2.587004005908966064e-02 -3.652141988277435303e-01 -4.475801438093185425e-02 -2.137791663408279419e-01 -1.209428310394287109e-01
-8.734923601150512695e-02 -6.436718255281448364e-02 1.073592975735664368e-01 -1.684270799160003662e-01 1.440883278846740723e-01 -2.042000591754913330e-01 1.374823898077011108e-01 -2.112530916929244995e-01 2.972809225320816040e-02 1.538305729627609253e-01 -3.004833757877349854e-01 1.315021794289350510e-02 1.562577188014984131e-01 9.737164713442325592e-03 4.106924831867218018e-01 -2.425635606050491333e-01 -3.272451758384704590e-01 -1.964292526245117188e-01 -1.607086211442947388e-01 2.306230664253234863e-01 6.885578483343124390e-02 -1.064973250031471252e-01 1.000130455940961838e-02 1.077186688780784607e-01 1.434302479028701782e-01 1.441677510738372803e-01 7.407913450151681900e-03 -1.657991260290145874e-01 -7.433376461267471313e-02 1.650896072387695312e-01 -1.367119848728179932e-01 -2.871797978878021240e-01
-4.793539270758628845e-02 2.705062553286552429e-02 1.574335843324661255e-01 6.995527446269989014e-02 -1.423192769289016724e-01 -2.260288149118423462e-01 2.955504655838012695e-01 -4.007069468498229980e-01 8.466327190399169922e-02 1.751924902200698853e-01 -1.409929245710372925e-01 -2.702035307884216309e-01 -1.235834062099456787e-01 -2.216148376464843750e-01 7.821308821439743042e-02 2.487396448850631714e-01 3.231392242014408112e-03 1.687999218702316284e-01 1.563675254583358765e-01 -1.187129765748977661e-01 1.590430140495300293e-01 1.684504747390747070e-01 -2.165438085794448853e-01 3.711879625916481018e-02 -1.495388615876436234e-02 -4.931972548365592957e-02 5.637185275554656982e-02 -2.228378653526306152e-01 -3.180760443210601807e-01 5.785666033625602722e-02 -1.013960912823677063e-01 -2.136100381612777710e-01
2.084762230515480042e-02 -1.929744146764278412e-02 2.222488448023796082e-02 3.442277014255523682e-01 -5.139435827732086182e-02 -6.309634447097778320e-02 1.005952581763267517e-01 -2.551992833614349365e-01 -1.815695911645889282e-01 -2.133676856756210327e-01 -3.962017968297004700e-02 -8.489607274532318115e-02 1.501659154891967773e-01 -2.770392894744873047e-01 -7.932796142995357513e-03 6.269535422325134277e-02 7.611580938100814819e-02 -2.400460541248321533e-01 1.992567908018827438e-03 1.028475090861320496e-01 9.312848001718521118e-02 2.517297267913818359e-01 9.766845032572746277e-03 6.034490466117858887e-02 1.051068902015686035e-01 6.096415594220161438e-02 5.621812306344509125e-03 -3.976260423660278320e-01 -5.494468659162521362e-02 4.482617676258087158e-01 -1.733207553625106812e-01 -2.260492742061614990e-01
3.250968828797340393e-02 2.256419807672500610e-01 3.569907844066619873e-01 -1.163961961865425110e-01 -4.330634698271751404e-02 -3.410930931568145752e-02 3.555193543434143066e-01 -6.419005244970321655e-02 -9.160361438989639282e-02 5.749328806996345520e-02 -2.033869028091430664e-01 -1.315429657697677612e-01 3.165782988071441650e-02 -5.715261399745941162e-02 1.610703170299530029e-01 -1.231278628110885620e-01 1.268611401319503784e-01 -4.303514212369918823e-02 5.996946617960929871e-02 5.133064389228820801e-01 1.451079547405242920e-01 3.750497102737426758e-02 3.719021379947662354e-01 1.514924317598342896e-01 1.424070298671722412e-01 -1.556451022624969482e-01 6.157213449478149414e-02 -3.834848478436470032e-02 -1.372361928224563599e-01 1.067852005362510681e-01 -3.118122741580009460e-02 8.955483883619308472e-02
-1.546081602573394775e-01 -2.854398824274539948e-02 1.217366680502891541e-01 -1.719572991132736206e-01 -3.468918381258845329e-03 -1.161452978849411011e-01 4.289211332798004150e-02 -3.125354945659637451e-01 -2.305886745452880859e-01 -4.064174368977546692e-02 -1.941421329975128174e-01 1.419530529528856277e-02 -1.022483557462692261e-01 6.739290896803140640e-03 3.818087577819824219e-01 -2.307380363345146179e-02 -1.934229880571365356e-01 -2.099048644304275513e-01 -1.827210634946823120e-01 1.931539326906204224e-01 1.054983660578727722e-01 -2.877272665500640869e-01 1.341020315885543823e-01 2.229015976190567017e-01 -1.668099313974380493e-01 -1.083551570773124695e-01 3.326019048690795898e-01 -9.569017589092254639e-02 -7.729722559452056885e-02 -3.829360008239746094e-02 -2.838766872882843018e-01 8.496385067701339722e-02
-2.658024616539478302e-02 1.163111031055450439e-01 8.894948661327362061e-02 3.963781893253326416e-01 3.895756974816322327e-02 -4.178390279412269592e-02 1.353788375854492188e-01 -3.045881092548370361e-01 2.334975004196166992e-01 -7.532373070716857910e-02 -2.121999859809875488e-01 -3.653488159179687500e-01 1.355065852403640747e-01 9.771693497896194458e-02 -3.929586615413427353e-03 1.989227831363677979e-01 -1.287501007318496704e-01 6.061953306198120117e-02 9.108382463455200195e-02 -3.080217633396387100e-03 7.863753288984298706e-02 -7.265197485685348511e-02 -2.252731025218963623e-01 1.981082707643508911e-01 -4.506294056773185730e-02 2.461407892405986786e-02 5.743500590324401855e-02 -2.424523532390594482e-01 -1.414192020893096924e-01 5.274315178394317627e-02 -1.406777501106262207e-01 -4.035702943801879883e-01
-2.063119560480117798e-01 3.178371489048004150e-01 2.478338629007339478e-01 1.296457201242446899e-01 -1.254118327051401138e-02 1.244037784636020660e-02 -2.471742331981658936e-01 -1.522302627563476562e-01 4.679521545767784119e-02 -3.461133241653442383e-01 -1.181268170475959778e-01 -5.980276688933372498e-02 2.338724734727293253e-04 5.447067786008119583e-03 3.003840446472167969e-01 -6.606044620275497437e-02 2.918294258415699005e-02 -1.695116758346557617e-01 -9.374641627073287964e-02 7.853900641202926636e-02 4.729697108268737793e-02 3.974013775587081909e-02 -4.406831413507461548e-02 -8.975789695978164673e-02 2.265771329402923584e-01 -8.634008467197418213e-02 -1.675631403923034668e-01 -5.399059876799583435e-02 -2.343508452177047729e-01 -1.854565739631652832e-01 -2.730759084224700928e-01 -3.839777112007141113e-01
1.976778954267501831e-01 2.012418508529663086e-01 1.460629403591156006e-01 5.512940697371959686e-03 2.511097863316535950e-02 6.546263396739959717e-02 1.261576563119888306e-01 5.418889597058296204e-02 -2.860826849937438965e-01 8.880091458559036255e-02 -2.617447972297668457e-01 -2.531796395778656006e-01 9.939247369766235352e-02 9.411287307739257812e-02 4.219785705208778381e-02 1.479497402906417847e-01 -2.565540969371795654e-01 -3.508283570408821106e-02 -9.704135358333587646e-02 3.837350308895111084e-01 1.803378462791442871e-01 -1.661772578954696655e-01 3.315947353839874268e-01 1.137196496129035950e-01 1.791976392269134521e-01 -9.594902396202087402e-02 1.996786147356033325e-02 5.549868196249008179e-02 -2.788349986076354980e-01 -9.745438396930694580e-02 -2.678076922893524170e-01 -6.223022472113370895e-03
-1.409116946160793304e-02 -1.598779112100601196e-01 1.700745820999145508e-01 -5.837160348892211914e-02 1.104671955108642578e-01 -2.431779205799102783e-01 7.973008602857589722e-02 -4.066246747970581055e-01 -9.649290703237056732e-03 1.110240593552589417e-01 -1.132260635495185852e-01 -1.055120602250099182e-01 -2.501356974244117737e-02 2.314180731773376465e-01 3.603645563125610352e-01 1.153999567031860352e-01 -2.965606749057769775e-01 -2.941828966140747070e-01 -1.025678962469100952e-01 2.219321727752685547e-01 -7.862024754285812378e-02 -4.142749123275279999e-03 4.781031236052513123e-02 2.270375192165374756e-01 -1.506065130233764648e-01 4.463816806674003601e-02 2.061962708830833435e-02 -1.119738221168518066e-01 1.590214073657989502e-01 1.120631918311119080e-01 -9.384145587682723999e-02 -2.941942214965820312e-01
-1.438219845294952393e-01 5.560141056776046753e-02 1.466207355260848999e-01 9.492906741797924042e-03 -2.489065006375312805e-02 -2.511630952358245850e-01 -1.323174983263015747e-01 -4.456493556499481201e-01 -3.348934650421142578e-01 3.427730873227119446e-02 -8.131285011768341064e-02 -1.616334766149520874e-01 -1.200783029198646545e-01 4.682692140340805054e-02 3.746085464954376221e-01 8.874887973070144653e-02 -9.810668230056762695e-02 1.276204884052276611e-01 -1.920237541198730469e-01 7.393851131200790405e-02 3.366617560386657715e-01 -6.267242133617401123e-02 1.517820451408624649e-02 8.071538060903549194e-02 -3.936884179711341858e-02 -8.672218769788742065e-02 1.481273323297500610e-01 2.796535193920135498e-02 -6.884789466857910156e-02 7.997175306081771851e-02 -3.434496521949768066e-01 1.038419306278228760e-01
-3.058018684387207031e-01 7.150989025831222534e-02 4.980759695172309875e-02 2.542957067489624023e-01 6.213054060935974121e-02 -9.728900343179702759e-02 2.061192691326141357e-01 -3.592450320720672607e-01 -7.283766567707061768e-02 4.670087248086929321e-02 -1.741872727870941162e-01 -6.452231854200363159e-02 -8.648750931024551392e-02 -6.551548838615417480e-02 8.331963419914245605e-02 1.838573217391967773e-01 -6.773226708173751831e-02 -6.546027958393096924e-02 1.254984438419342041e-01 4.052338004112243652e-01 -1.020684745162725449e-02 1.741314679384231567e-01 1.409421116113662720e-01 -1.739806532859802246e-01 1.624040156602859497e-01 -1.374084353446960449e-01 -2.294196188449859619e-01 -5.079584941267967224e-02 -1.307463198900222778e-01 2.725998461246490479e-01 -2.357948869466781616e-01 1.948774605989456177e-01
-1.827822476625442505e-01 -9.222455322742462158e-02 1.696792244911193848e-01 1.273363381624221802e-01 -3.567334637045860291e-02 -1.377083063125610352e-01 -1.545309368520975113e-02 -1.574845165014266968e-01 -1.264149993658065796e-01 2.470138221979141235e-01 2.330215647816658020e-02 -1.438537985086441040e-01 1.463724374771118164e-01 -2.647061944007873535e-01 1.440724879503250122e-01 3.430106937885284424e-01 -3.287125527858734131e-01 -1.696529537439346313e-01 -1.387709006667137146e-02 8.635345846414566040e-02 1.332534700632095337e-01 3.343729376792907715e-01 6.485575437545776367e-02 -9.082484245300292969e-02 2.177217006683349609e-01 1.044634655117988586e-01 6.334190815687179565e-02 -2.641340494155883789e-01 1.096093002706766129e-02 1.271687448024749756e-01 -2.616886794567108154e-01 -1.905110627412796021e-01
-1.390246599912643433e-01 1.527093350887298584e-01 1.425614506006240845e-01 -3.166073560714721680e-02 -3.634330257773399353e-02 -2.671806812286376953e-01 6.339590996503829956e-02 -3.485860303044319153e-02 -2.081423625349998474e-02 2.060765586793422699e-02 1.174315884709358215e-01 -2.846027910709381104e-01 -9.370918571949005127e-02 -8.627675473690032959e-02 3.242821991443634033e-01 2.088008821010589600e-01 -3.353349268436431885e-01 -1.491535007953643799e-01 4.009968414902687073e-02 2.160343527793884277e-01 2.977962195873260498e-01 2.572010755538940430e-01 -4.529249668121337891e-02 -1.576467752456665039e-01 5.173197016119956970e-02 -8.621036261320114136e-02 1.513853520154953003e-01 -3.786920905113220215e-01 -6.278301030397415161e-02 -1.910624057054519653e-01 4.914512112736701965e-02 -1.159611567854881287e-01
-2.382278889417648315e-01 3.386800885200500488e-01 2.506435811519622803e-01 -8.119641244411468506e-02 -1.685152351856231689e-01 1.036821752786636353e-01 9.185752272605895996e-02 -1.257229000329971313e-01 3.596514835953712463e-02 3.544017300009727478e-02 -4.793836474418640137e-01 -1.755471527576446533e-01 7.642575353384017944e-02 2.635574154555797577e-02 1.743689738214015961e-02 2.111341208219528198e-01 -8.923596888780593872e-02 4.384972527623176575e-02 1.654223650693893433e-01 2.514540851116180420e-01 7.670318335294723511e-02 7.415059953927993774e-03 7.444737851619720459e-02 2.851852960884571075e-02 1.658701151609420776e-01 -5.239487066864967346e-02 -1.496950238943099976e-01 -3.647603988647460938e-01 -1.120852902531623840e-01 -9.879940748214721680e-02 -2.172216773033142090e-01 1.146486550569534302e-01
-5.052251741290092468e-02 1.328787803649902344e-01 2.093612104654312134e-01 9.838527441024780273e-02 -2.727524377405643463e-02 2.526876330375671387e-01 1.815307140350341797e-01 -2.868454754352569580e-01 -2.477492094039916992e-01 -2.607508897781372070e-01 -4.773044213652610779e-02 -7.858950644731521606e-02 3.417889028787612915e-02 -1.661383509635925293e-01 1.570513993501663208e-01 1.546698361635208130e-01 7.290153298527002335e-04 -2.026607394218444824e-01 -1.218598037958145142e-01 3.222687244415283203e-01 2.196404039859771729e-01 1.182860657572746277e-01 8.186357468366622925e-02 -7.856789976358413696e-02 -8.836916834115982056e-02 -1.316494960337877274e-02 -3.096906840801239014e-01 1.580868363380432129e-01 3.898700326681137085e-02 3.143457472324371338e-01 -2.027341723442077637e-02 -2.583673000335693359e-01
-8.537151664495468140e-02 3.267294466495513916e-01 1.814795285463333130e-01 2.782698571681976318e-01 8.396628499031066895e-02 9.312123060226440430e-02 1.345021277666091919e-01 -1.498700678348541260e-01 8.199691772460937500e-02 -3.327237069606781006e-01 -7.692462205886840820e-02 4.077561572194099426e-02 -1.242344155907630920e-01 2.865361236035823822e-02 2.886024713516235352e-01 -1.105542331933975220e-01 -1.117908358573913574e-01 -2.069541364908218384e-01 -1.430454477667808533e-02 3.873093426227569580e-01 1.805494576692581177e-01 1.970746666193008423e-01 4.403331503272056580e-02 -2.602067217230796814e-02 -1.958302259445190430e-01 3.223543986678123474e-03 -1.578368991613388062e-01 -1.634525209665298462e-01 -2.366719990968704224e-01 -5.951324850320816040e-02 -2.292637974023818970e-01 -2.898429706692695618e-02
[truncated: 3,276,588 more chars]
