# Supplementary material for: The Language of Innovation
Source: PLoS One. 2020 Apr 30;15(4):e0230107. doi: 10.1371/journal.pone.0230107 (PMC7194493; doi:10.1371/journal.pone.0230107)
Supplement: S17 File — (GZ) [file pone.0230107.s017.tar.gz › 1995-1999/V2Run_18_VS_4500_embeddings1995-1999ED32.txt]

-2.003953158855438232e-01 -3.077972531318664551e-01 -2.352607250213623047e-01 2.613272666931152344e-01 2.539718449115753174e-01 9.097793698310852051e-02 2.061796039342880249e-01 7.945766299962997437e-02 -1.607450991868972778e-01 -7.920660078525543213e-02 1.645529717206954956e-01 1.406565457582473755e-01 -1.703089773654937744e-01 -4.943703860044479370e-02 2.512678802013397217e-01 4.528290405869483948e-02 2.020197212696075439e-01 3.661054000258445740e-02 1.873456686735153198e-02 2.565819323062896729e-01 -6.764189898967742920e-02 -1.399370282888412476e-01 -3.182232677936553955e-01 -1.004065275192260742e-01 -9.249740093946456909e-02 1.859587877988815308e-01 4.208107665181159973e-02 -9.632644802331924438e-02 1.734240055084228516e-01 1.226927116513252258e-01 2.149151414632797241e-01 2.343157380819320679e-01
-1.259965300559997559e-01 -3.548875451087951660e-01 -3.031927347183227539e-01 1.421974599361419678e-01 3.712439537048339844e-01 -1.527441591024398804e-01 -1.083859428763389587e-02 1.901672780513763428e-01 3.908841907978057861e-01 3.456828743219375610e-02 1.077340617775917053e-01 -2.749276161193847656e-01 -2.259266525506973267e-01 8.042514324188232422e-03 4.514937475323677063e-02 4.617848992347717285e-02 -1.479818522930145264e-01 3.088255226612091064e-02 -5.908905714750289917e-02 1.501374244689941406e-01 1.067091301083564758e-01 -7.482314854860305786e-02 -1.113280504941940308e-01 -1.018406674265861511e-01 1.264518946409225464e-01 9.580539911985397339e-02 -2.895295321941375732e-01 2.090743929147720337e-01 -4.984528571367263794e-02 -7.433120161294937134e-02 -5.007408931851387024e-02 1.681697368621826172e-02
8.955247700214385986e-02 -2.121147066354751587e-01 -9.493051469326019287e-02 3.052375018596649170e-01 1.864885985851287842e-01 -1.382731199264526367e-01 -3.661638870835304260e-02 1.536927968263626099e-01 1.348285973072052002e-01 1.438665296882390976e-02 1.622431427240371704e-01 -2.688813954591751099e-02 -2.910788953304290771e-01 1.111077889800071716e-01 1.831442117691040039e-01 2.544139325618743896e-01 -9.826150536537170410e-02 -6.777095049619674683e-02 2.474487870931625366e-01 2.163544595241546631e-01 3.474233746528625488e-01 4.136822372674942017e-02 -4.380641877651214600e-02 -6.827083416283130646e-03 -1.765363514423370361e-01 1.252371221780776978e-01 3.506057560443878174e-01 1.981343328952789307e-02 -1.913497596979141235e-02 -5.292815342545509338e-02 5.026768520474433899e-02 3.203833997249603271e-01
-1.563107818365097046e-01 -2.658347189426422119e-01 -1.914587765932083130e-01 2.694300115108489990e-01 1.123423948884010315e-01 -6.815324723720550537e-02 3.795287013053894043e-02 -4.512544348835945129e-02 1.652606390416622162e-02 1.277057379484176636e-01 -1.195217594504356384e-01 1.078631058335304260e-01 -1.449235379695892334e-01 -1.614385992288589478e-01 3.704860210418701172e-01 4.609553888440132141e-02 -3.159835562109947205e-02 3.625293970108032227e-01 2.045301049947738647e-01 -5.329563282430171967e-03 1.022852510213851929e-01 -2.479972988367080688e-01 -1.940119564533233643e-01 1.316260397434234619e-01 1.584022492170333862e-01 -2.500092983245849609e-01 1.337141245603561401e-01 2.475221455097198486e-01 7.938875257968902588e-02 8.179337531328201294e-02 -1.762038469314575195e-01 1.842681914567947388e-01
-2.765384614467620850e-01 -1.151726022362709045e-01 -2.947407066822052002e-01 3.621641397476196289e-01 2.979591488838195801e-01 -2.426515519618988037e-01 -6.449235230684280396e-02 2.582630217075347900e-01 8.100042492151260376e-02 3.356253728270530701e-02 7.321510929614305496e-04 -1.283647567033767700e-01 -3.494023978710174561e-01 -1.369846761226654053e-01 1.800291687250137329e-01 1.477650552988052368e-01 -1.088548153638839722e-01 -9.489492326974868774e-02 9.582818299531936646e-02 -2.505199797451496124e-02 9.698493033647537231e-02 9.313294291496276855e-02 4.960028454661369324e-02 1.094092503190040588e-01 -1.764750331640243530e-01 -1.548543572425842285e-01 -6.557616591453552246e-02 -3.874548524618148804e-02 8.938284218311309814e-02 1.483900249004364014e-01 2.168285250663757324e-01 2.309267073869705200e-01
-1.452931761741638184e-01 1.006561145186424255e-01 -4.142233133316040039e-01 3.156899213790893555e-01 6.834559887647628784e-02 -6.900741904973983765e-02 1.253308206796646118e-01 1.750023066997528076e-01 4.862155765295028687e-02 2.974463440477848053e-02 -1.405478734523057938e-02 -1.910314261913299561e-01 -9.138441830873489380e-02 2.622710168361663818e-01 1.909349113702774048e-01 2.542580664157867432e-02 -1.177000403404235840e-01 -1.291429102420806885e-01 1.607533991336822510e-01 2.184692472219467163e-01 2.120130658149719238e-01 -1.888650506734848022e-01 -1.265676617622375488e-01 4.836363717913627625e-03 -3.018555641174316406e-01 6.100998073816299438e-02 1.907942295074462891e-01 -2.236878871917724609e-02 6.319747120141983032e-02 2.106168568134307861e-01 2.991779744625091553e-01 1.311661303043365479e-01
1.374570131301879883e-01 -4.280513823032379150e-01 -2.549001872539520264e-01 4.335801899433135986e-01 2.643091380596160889e-01 1.900762170553207397e-01 -6.522521376609802246e-03 1.452818363904953003e-01 1.075149998068809509e-01 -9.778372943401336670e-02 2.794482558965682983e-02 6.360574066638946533e-02 -2.380987405776977539e-01 6.431856751441955566e-02 2.014948576688766479e-01 -1.951370835304260254e-01 -9.240280836820602417e-02 -3.417297452688217163e-02 -1.994543969631195068e-01 -6.539117544889450073e-02 2.801829278469085693e-01 -5.134068429470062256e-02 -4.336114972829818726e-02 -1.138325557112693787e-01 -6.222231686115264893e-02 4.314660653471946716e-02 -1.696083508431911469e-02 8.983632922172546387e-02 -3.480482101440429688e-02 2.510814666748046875e-01 4.689889028668403625e-02 1.484417617321014404e-01
-1.214384362101554871e-01 -6.743916124105453491e-02 -1.817209273576736450e-01 1.973299831151962280e-01 3.574294745922088623e-01 6.804215721786022186e-03 5.349878594279289246e-02 5.442497506737709045e-02 -2.903283014893531799e-02 9.100421518087387085e-02 -1.090454831719398499e-01 -2.248397767543792725e-01 -3.237225115299224854e-01 1.480186283588409424e-01 3.719155490398406982e-01 -4.943753406405448914e-02 -1.238153502345085144e-02 2.136426120996475220e-01 1.126505434513092041e-01 6.967294216156005859e-02 2.228280156850814819e-01 -4.129549488425254822e-02 7.838720828294754028e-02 -6.956803053617477417e-02 -1.816767752170562744e-01 1.940402984619140625e-01 2.807030677795410156e-01 2.249913364648818970e-01 -3.190929815173149109e-02 2.550527155399322510e-01 1.268290430307388306e-01 1.678249984979629517e-01
-2.823771238327026367e-01 -1.795389950275421143e-01 -2.328980863094329834e-01 1.738958060741424561e-01 1.269258111715316772e-01 -2.052299380302429199e-01 -2.136572822928428650e-02 1.938800662755966187e-01 -2.047510445117950439e-01 -2.498399317264556885e-01 8.664046972990036011e-02 -1.923429965972900391e-01 -2.817100882530212402e-01 -1.290652155876159668e-02 2.176287770271301270e-02 1.544585227966308594e-01 -2.943490147590637207e-01 -2.401691116392612457e-02 1.873997151851654053e-01 -1.419494748115539551e-01 1.184434369206428528e-01 1.808056980371475220e-02 2.496664524078369141e-01 1.886684074997901917e-02 9.724349714815616608e-03 1.117610484361648560e-01 -1.262008100748062134e-01 3.223974406719207764e-01 1.736007928848266602e-01 1.942768692970275879e-01 1.197596192359924316e-01 1.426961719989776611e-01
-9.702359884977340698e-02 -2.014244943857192993e-01 -2.161329835653305054e-01 2.834161221981048584e-01 1.013677418231964111e-01 -9.649492800235748291e-02 -2.139944434165954590e-01 2.003970891237258911e-01 1.457524765282869339e-02 -2.191257290542125702e-02 -6.492953747510910034e-02 -1.304464340209960938e-01 -1.327170431613922119e-01 3.035621643066406250e-01 1.642309129238128662e-01 -2.310698330402374268e-01 -2.404153048992156982e-01 -8.099121041595935822e-03 -2.224535122513771057e-02 2.470270544290542603e-02 2.202658802270889282e-01 -1.803291440010070801e-01 -2.663611471652984619e-01 -1.304146945476531982e-01 1.152654290199279785e-01 2.530958950519561768e-01 7.014840096235275269e-02 3.176555633544921875e-01 4.062758758664131165e-02 7.115463726222515106e-03 -1.361246556043624878e-01 2.720677256584167480e-01
-1.393849998712539673e-01 -2.183874994516372681e-01 -8.851524442434310913e-02 3.977457582950592041e-01 3.128352165222167969e-01 -2.146160230040550232e-02 3.124133348464965820e-01 1.742238104343414307e-01 -1.728241331875324249e-02 -1.387481540441513062e-01 -1.605704128742218018e-01 -6.758814305067062378e-02 -3.090267777442932129e-01 3.039575517177581787e-01 -1.025033835321664810e-02 -1.201357319951057434e-01 -2.326081134378910065e-02 9.178622812032699585e-02 1.995560377836227417e-01 1.216472536325454712e-01 1.190472841262817383e-01 -1.533085256814956665e-01 -6.799230724573135376e-02 1.702839508652687073e-02 -1.599814593791961670e-01 2.746729739010334015e-02 1.996748149394989014e-02 2.093509733676910400e-01 -6.062054634094238281e-02 -3.275508992373943329e-03 3.260605633258819580e-01 3.850074112415313721e-02
-1.753202974796295166e-01 4.559299908578395844e-03 -1.821091920137405396e-01 3.317610621452331543e-01 4.788535535335540771e-01 1.248160973191261292e-01 -2.766237035393714905e-02 1.329122632741928101e-01 8.668061345815658569e-02 -6.802223622798919678e-02 -1.116085648536682129e-01 -2.862451672554016113e-01 -1.840337365865707397e-01 8.906608074903488159e-02 1.995230615139007568e-01 2.128470987081527710e-01 -1.659282296895980835e-01 1.268282299861311913e-03 2.367462217807769775e-01 -1.367191225290298462e-01 1.937392055988311768e-01 9.029537439346313477e-03 -2.052076458930969238e-01 1.622912660241127014e-02 -3.236726298928260803e-02 5.876586958765983582e-02 2.010701745748519897e-01 -1.490501128137111664e-02 -1.839955002069473267e-01 5.669061094522476196e-02 -8.593555539846420288e-02 2.395502924919128418e-01
-7.281885296106338501e-02 -3.202307820320129395e-01 -2.251356542110443115e-01 2.676537334918975830e-01 2.084556668996810913e-01 1.699647158384323120e-01 6.384806334972381592e-02 3.287380039691925049e-01 1.897925138473510742e-02 5.299662798643112183e-02 6.156564131379127502e-02 -7.983113825321197510e-02 -1.236157193779945374e-01 -6.017654761672019958e-02 2.680093944072723389e-01 -1.465148776769638062e-01 -4.613514244556427002e-02 -1.318032741546630859e-01 -1.078095957636833191e-01 4.009936451911926270e-01 9.794080257415771484e-02 5.168848112225532532e-02 4.104695108253508806e-05 -1.258771866559982300e-01 5.872028414160013199e-03 2.418736219406127930e-01 2.434780076146125793e-02 3.785007596015930176e-01 -8.159094303846359253e-02 -4.961940646171569824e-02 1.673163473606109619e-01 1.652018912136554718e-02
-8.222414553165435791e-02 -2.889857292175292969e-01 -2.210769504308700562e-01 1.735495179891586304e-01 3.003579974174499512e-01 -1.999397575855255127e-01 2.293089330196380615e-01 1.861198395490646362e-01 -1.469809412956237793e-01 1.319699287414550781e-01 -1.171487122774124146e-01 -1.283753514289855957e-01 8.922839909791946411e-02 -1.300170868635177612e-01 2.639760076999664307e-01 7.197629660367965698e-02 -1.399342268705368042e-01 3.843500837683677673e-02 4.181727766990661621e-01 -9.493889659643173218e-02 3.989220131188631058e-03 -2.346244305372238159e-01 -2.656896710395812988e-01 -1.896620392799377441e-01 1.514427214860916138e-01 -1.041480526328086853e-01 1.580701954662799835e-02 1.434848904609680176e-01 -6.506037712097167969e-02 1.187302097678184509e-01 6.476243585348129272e-02 -2.555378526449203491e-02
-1.013272553682327271e-01 1.088164299726486206e-01 -2.082693278789520264e-01 3.163393139839172363e-01 2.795949578285217285e-01 -1.732258945703506470e-01 1.718129031360149384e-02 1.724667102098464966e-01 5.079169292002916336e-03 9.453137218952178955e-02 -5.295925214886665344e-02 -1.579502969980239868e-01 -2.900679707527160645e-01 3.313302993774414062e-02 1.384835541248321533e-01 2.179467305541038513e-02 -4.621606692671775818e-02 1.146433874964714050e-01 3.320582211017608643e-01 2.929977513849735260e-02 2.625611126422882080e-01 -3.131438195705413818e-01 -7.891918718814849854e-02 -9.142376482486724854e-02 -2.003690153360366821e-01 1.902433931827545166e-01 5.684648081660270691e-02 2.880690991878509521e-01 -1.562938705319538713e-04 -1.331125479191541672e-02 2.163245975971221924e-01 1.926302164793014526e-01
-2.126823961734771729e-01 -2.613287568092346191e-01 -2.733421027660369873e-01 1.699027717113494873e-01 3.775971010327339172e-02 8.399241417646408081e-02 8.069641888141632080e-03 2.274352610111236572e-01 1.384163051843643188e-01 -7.625217735767364502e-02 -2.779389172792434692e-02 -2.966874837875366211e-01 -1.951076462864875793e-02 -5.168697331100702286e-03 1.858443915843963623e-01 4.407530650496482849e-02 -1.722781807184219360e-01 -2.517158985137939453e-01 1.175047457218170166e-01 1.602904200553894043e-01 3.304241895675659180e-01 -5.740595608949661255e-02 -2.374069765210151672e-02 -3.535700142383575439e-01 1.053183078765869141e-01 2.436372190713882446e-01 -9.945690631866455078e-02 1.316620260477066040e-01 -3.020932972431182861e-01 4.495896026492118835e-02 8.651927858591079712e-02 -5.407448858022689819e-02
6.412262562662363052e-03 -3.528793752193450928e-01 -4.111787974834442139e-01 1.873534470796585083e-01 5.013186857104301453e-02 -1.480365991592407227e-01 1.219424232840538025e-01 5.494242906570434570e-02 4.628595337271690369e-02 1.450047045946121216e-01 -9.498542547225952148e-02 -1.381783038377761841e-01 -1.507489979267120361e-01 2.960664629936218262e-01 2.309574186801910400e-01 -6.053688004612922668e-02 -2.451718896627426147e-01 -1.558780670166015625e-02 -2.192359603941440582e-02 2.707706689834594727e-01 -6.048197392374277115e-03 -9.875013493001461029e-03 -1.923190653324127197e-01 5.901301652193069458e-02 -9.560171514749526978e-02 3.312697410583496094e-01 4.761090129613876343e-02 1.426730304956436157e-01 3.860408812761306763e-02 -1.034748107194900513e-01 -2.014702409505844116e-01 2.030663639307022095e-01
-2.788026928901672363e-01 -4.167756140232086182e-01 -2.067186385393142700e-01 1.759574264287948608e-01 2.529859840869903564e-01 -5.423975735902786255e-02 1.711107492446899414e-01 3.302907943725585938e-01 7.171581964939832687e-03 9.895503520965576172e-02 -1.208160072565078735e-01 -1.630143672227859497e-01 2.239138633012771606e-01 -6.232936680316925049e-02 3.779610693454742432e-01 -7.604999095201492310e-02 -1.519850492477416992e-01 4.297903925180435181e-02 6.905183196067810059e-02 -1.603714674711227417e-01 -1.699377447366714478e-01 -1.601846069097518921e-01 -1.758559197187423706e-01 -2.217408083379268646e-02 -4.212933778762817383e-02 1.098519042134284973e-01 1.316338330507278442e-01 7.111191749572753906e-02 1.139204800128936768e-01 6.302092224359512329e-02 1.450905352830886841e-01 1.637994498014450073e-02
-7.614746689796447754e-02 -1.444136798381805420e-01 -2.347122877836227417e-01 4.576786458492279053e-01 5.018734186887741089e-02 4.169991984963417053e-02 5.351655557751655579e-02 1.157516837120056152e-01 2.548755146563053131e-02 -6.158812437206506729e-03 4.547401517629623413e-02 -2.480911165475845337e-01 -3.572881817817687988e-01 1.118351053446531296e-02 3.216520324349403381e-02 1.669848263263702393e-01 -2.534018456935882568e-01 9.173624217510223389e-02 9.714827686548233032e-02 1.735997945070266724e-02 2.579767704010009766e-01 3.852067515254020691e-02 -3.066702187061309814e-02 -2.059533745050430298e-01 -2.018526494503021240e-01 2.143686413764953613e-01 -1.081736162304878235e-01 -6.725557893514633179e-02 3.950284719467163086e-01 9.903953969478607178e-02 4.298524465411901474e-03 -6.859318912029266357e-02
-2.634863257408142090e-01 -2.647484540939331055e-01 -4.044803977012634277e-01 9.837201982736587524e-02 3.167116641998291016e-01 5.722814798355102539e-02 1.586156189441680908e-01 1.217484995722770691e-01 -1.807493716478347778e-01 1.082305088639259338e-01 -3.700673207640647888e-02 -2.561112632974982262e-04 7.932204753160476685e-02 -1.483989357948303223e-01 2.826413214206695557e-01 -1.026391088962554932e-01 -7.758419495075941086e-03 2.434077858924865723e-01 7.289437949657440186e-02 8.733018487691879272e-02 2.707372186705470085e-03 -3.572210371494293213e-01 -3.408809304237365723e-01 6.020179018378257751e-02 7.140254974365234375e-02 -1.807416528463363647e-01 3.381576389074325562e-02 8.553298562765121460e-02 -1.452181767672300339e-02 9.065892547369003296e-02 -6.849240511655807495e-02 -1.084547489881515503e-02
-2.803808450698852539e-01 -3.931506276130676270e-01 -2.128223478794097900e-01 2.927083969116210938e-01 1.062757298350334167e-01 -1.481262594461441040e-02 1.807886511087417603e-01 -2.389061450958251953e-02 -1.409559249877929688e-01 1.688097119331359863e-01 -9.530897438526153564e-02 -1.259390613995492458e-03 1.440781801939010620e-01 -1.417083144187927246e-01 2.014707624912261963e-01 1.179920732975006104e-01 -1.007965058088302612e-01 9.503015875816345215e-02 2.768533825874328613e-01 5.138733237981796265e-02 -1.208415254950523376e-01 -4.163139462471008301e-01 -1.548113971948623657e-01 -1.007589399814605713e-01 -7.684389501810073853e-02 -8.491726219654083252e-02 1.956005692481994629e-01 1.926604509353637695e-01 -1.090910583734512329e-01 1.224191486835479736e-01 4.874100908637046814e-02 9.604218648746609688e-04
-5.040434002876281738e-02 -1.543200165033340454e-01 -9.406641870737075806e-02 3.174912333488464355e-01 3.787470282986760139e-03 1.130080595612525940e-01 3.684434890747070312e-01 2.057315856218338013e-01 -1.610055267810821533e-01 1.893058419227600098e-01 -5.682843178510665894e-02 -2.284854054450988770e-01 -1.541848629713058472e-01 -2.162457071244716644e-02 3.217063546180725098e-01 1.825153641402721405e-02 -1.124920770525932312e-01 1.042269691824913025e-01 2.887536883354187012e-01 1.706835031509399414e-01 -8.814564347267150879e-02 -1.173883229494094849e-01 -2.131390571594238281e-01 9.095943719148635864e-02 2.248851116746664047e-03 -6.481555104255676270e-02 -1.674448102712631226e-01 2.318035215139389038e-01 1.679452061653137207e-01 6.152946501970291138e-02 -2.999764680862426758e-01 9.293083101511001587e-02
-1.497268527746200562e-01 -4.581150710582733154e-01 -1.780906766653060913e-01 4.445385634899139404e-01 -8.525635302066802979e-02 1.232878267765045166e-01 5.282074958086013794e-02 1.824798285961151123e-01 -2.853908808901906013e-03 -2.091549336910247803e-02 -3.912201896309852600e-02 -7.012893911451101303e-03 -2.225454747676849365e-01 3.512785583734512329e-02 2.667087689042091370e-02 2.676644129678606987e-03 -4.163003563880920410e-01 -2.577831409871578217e-02 -3.182693570852279663e-02 1.861595958471298218e-01 -1.264340281486511230e-01 -4.473077133297920227e-02 -2.034563124179840088e-01 3.205498307943344116e-02 2.284390293061733246e-02 3.253516554832458496e-01 -1.206214800477027893e-01 2.244480699300765991e-02 3.415067866444587708e-02 1.685964316129684448e-01 -2.704549022018909454e-02 6.724012643098831177e-02
-2.522300779819488525e-01 -1.788919270038604736e-01 -8.626576513051986694e-02 5.359812378883361816e-01 2.175513654947280884e-01 2.977461554110050201e-02 -1.222704276442527771e-01 3.394632935523986816e-01 4.633546993136405945e-02 -4.522560536861419678e-02 -1.877710781991481781e-02 1.600713655352592468e-02 -1.203573122620582581e-02 2.098454535007476807e-01 4.340349510312080383e-02 2.738142199814319611e-02 -2.150391191244125366e-01 9.154374897480010986e-02 1.150596216320991516e-01 -8.038331568241119385e-02 5.508417263627052307e-02 -1.313698738813400269e-01 -1.660685986280441284e-01 4.227871447801589966e-02 -2.107346989214420319e-02 1.459189802408218384e-01 1.944850087165832520e-01 1.803537085652351379e-02 1.748667210340499878e-01 9.332902729511260986e-02 2.538465559482574463e-01 3.033989965915679932e-01
-7.991605252027511597e-02 1.319448053836822510e-01 3.243066743016242981e-02 3.790622353553771973e-01 2.285274416208267212e-01 -1.937799714505672455e-02 3.009554743766784668e-01 3.825059905648231506e-02 -4.803252592682838440e-02 -1.310055889189243317e-02 -6.547772139310836792e-02 -1.087370812892913818e-01 -3.592698276042938232e-01 1.525536775588989258e-01 3.180450201034545898e-01 7.695389539003372192e-02 -1.892965435981750488e-01 -2.126040011644363403e-01 5.913743004202842712e-02 -7.493101060390472412e-02 2.673209309577941895e-01 -4.586878418922424316e-02 5.921152886003255844e-03 -1.635392755270004272e-01 6.528852134943008423e-02 6.372489035129547119e-02 1.384188085794448853e-01 2.300255745649337769e-01 -1.213662251830101013e-01 -5.478993430733680725e-02 -1.282236538827419281e-02 3.464584052562713623e-01
-2.916394472122192383e-01 -1.792339980602264404e-01 -7.822947204113006592e-02 4.576257169246673584e-01 -1.939919590950012207e-01 4.903701692819595337e-02 1.573724299669265747e-01 2.618354372680187225e-02 1.494059264659881592e-01 -2.334713190793991089e-01 3.376471102237701416e-01 -4.949507862329483032e-02 -1.391934156417846680e-01 -1.785931587219238281e-01 3.951005935668945312e-01 -1.712144538760185242e-02 -1.434678584337234497e-01 -2.745475433766841888e-02 6.475459784269332886e-02 7.081017643213272095e-02 7.494030892848968506e-02 -3.355390205979347229e-02 9.734144806861877441e-02 8.469077758491039276e-03 1.414859294891357422e-01 1.200906559824943542e-01 -6.650275550782680511e-03 -4.159922245889902115e-03 -2.273878306150436401e-01 8.423176407814025879e-02 -6.478229165077209473e-02 2.377084940671920776e-01
-2.059817314147949219e-01 -3.950387537479400635e-01 5.547583848237991333e-02 1.837049843743443489e-03 -3.193686017766594887e-03 -2.092505097389221191e-01 1.199753582477569580e-01 9.713590890169143677e-02 -2.684626914560794830e-02 3.863494470715522766e-02 2.202659994363784790e-01 -7.717322558164596558e-02 9.267065674066543579e-03 1.677702516317367554e-01 2.065846025943756104e-01 -1.894921958446502686e-01 -9.589318186044692993e-02 -1.003630012273788452e-01 3.327119350433349609e-01 -1.131755858659744263e-01 -2.065932191908359528e-02 -1.690470725297927856e-01 1.251283437013626099e-01 -2.526670694351196289e-01 1.120823621749877930e-01 1.103276461362838745e-01 3.678918257355690002e-02 -2.133201807737350464e-02 1.870447397232055664e-01 3.338043093681335449e-01 -3.052548170089721680e-01 2.233740091323852539e-01
-4.642260074615478516e-01 -1.026239991188049316e-01 3.638170659542083740e-02 -6.479328870773315430e-02 2.468612939119338989e-01 -9.731770493090152740e-03 2.428944408893585205e-02 2.495625019073486328e-01 -7.707555778324604034e-03 -2.141586542129516602e-01 4.219031035900115967e-01 8.018733002245426178e-03 7.995785214006900787e-03 1.097445748746395111e-02 1.673615425825119019e-01 4.072781279683113098e-02 -1.137384921312332153e-01 -5.983482301235198975e-02 1.097755879163742065e-01 1.673616021871566772e-01 4.811185970902442932e-02 -5.784452334046363831e-02 -1.778511106967926025e-01 -7.572843134403228760e-02 -1.678495407104492188e-01 -1.513637751340866089e-01 -1.567422747611999512e-01 2.255092561244964600e-01 -2.659519016742706299e-01 3.915019333362579346e-02 -9.235329180955886841e-02 2.894619405269622803e-01
-9.328740090131759644e-02 -2.558910287916660309e-02 -1.726486384868621826e-01 3.204465508460998535e-01 4.313179552555084229e-01 -1.675236076116561890e-01 -1.230586394667625427e-01 1.369479000568389893e-01 7.973184436559677124e-02 8.187909424304962158e-02 1.745744943618774414e-01 -3.050782084465026855e-01 -2.600487768650054932e-01 2.369342148303985596e-01 2.255217432975769043e-01 2.920400351285934448e-02 -3.245057538151741028e-02 4.902571067214012146e-02 2.096501290798187256e-01 2.106984853744506836e-01 1.256350241601467133e-02 -9.083453565835952759e-02 -2.353540807962417603e-01 -5.961991101503372192e-02 -1.472587883472442627e-01 8.947549760341644287e-02 5.211564153432846069e-02 2.186671346426010132e-01 1.580530703067779541e-01 1.574044823646545410e-01 7.417102158069610596e-02 5.853315070271492004e-02
-9.265978634357452393e-02 -4.426449537277221680e-01 -9.283743798732757568e-02 2.289050221443176270e-01 -1.925918459892272949e-01 -1.248178817331790924e-02 -6.594388931989669800e-02 1.397780478000640869e-01 4.591557383537292480e-02 -2.300679385662078857e-01 1.868199557065963745e-01 -1.181540712714195251e-01 -1.885915249586105347e-01 -2.189746052026748657e-01 3.823029100894927979e-01 -3.368969261646270752e-02 -6.252596527338027954e-02 1.287468075752258301e-01 2.200630605220794678e-01 1.048447415232658386e-01 1.111828535795211792e-02 -1.933111250400543213e-01 -1.197497919201850891e-01 -5.925701558589935303e-02 -1.683887988328933716e-01 -4.567847028374671936e-02 -3.460488095879554749e-02 3.056044578552246094e-01 -3.663890436291694641e-02 1.496941149234771729e-01 1.110816821455955505e-01 2.055440545082092285e-01
-6.137434020638465881e-02 1.206147372722625732e-01 -1.239755526185035706e-01 1.868489682674407959e-01 2.373156696557998657e-01 1.711965203285217285e-01 2.524219453334808350e-01 1.927075386047363281e-01 -6.512918323278427124e-02 4.133632406592369080e-02 -9.215506911277770996e-02 -1.897532790899276733e-01 -2.738724052906036377e-01 2.627625763416290283e-01 2.426276057958602905e-01 1.605913341045379639e-01 -3.934848681092262268e-02 2.230074554681777954e-01 7.834638655185699463e-02 -1.444431096315383911e-01 2.293762415647506714e-01 1.578883081674575806e-02 -1.223965883255004883e-01 -2.145400047302246094e-01 -3.436803445219993591e-02 -1.273985486477613449e-02 5.682238563895225525e-02 1.890041828155517578e-01 6.933487206697463989e-02 -2.044181711971759796e-02 5.527433753013610840e-02 4.743798971176147461e-01
4.179078713059425354e-02 -1.322863548994064331e-01 -3.773647248744964600e-01 3.309390544891357422e-01 1.616728156805038452e-01 2.357886880636215210e-01 -1.402263250201940536e-02 1.489696204662322998e-01 1.112506911158561707e-02 -1.617800444364547729e-01 1.973897218704223633e-01 -2.040001153945922852e-01 -1.288640648126602173e-01 -2.678432734683156013e-03 1.067118272185325623e-01 3.140465822070837021e-03 3.635362163186073303e-02 -8.659046888351440430e-02 1.040079668164253235e-01 4.019334018230438232e-01 1.172901242971420288e-01 4.800176247954368591e-02 -8.735914528369903564e-02 -1.348531991243362427e-01 3.342789784073829651e-02 3.183581829071044922e-01 -2.015506029129028320e-01 1.476163119077682495e-01 -7.699871063232421875e-02 -1.301045566797256470e-01 -2.599044516682624817e-02 2.798937559127807617e-01
8.299557119607925415e-02 7.031325250864028931e-02 -1.825570464134216309e-01 2.588613033294677734e-01 2.203160524368286133e-01 -3.245316073298454285e-02 -2.758658118546009064e-02 -1.063755247741937637e-02 -1.139693930745124817e-01 4.442428052425384521e-02 1.396185755729675293e-01 -3.556586802005767822e-03 -8.929690718650817871e-02 7.548286765813827515e-02 4.101440310478210449e-01 2.895269989967346191e-01 8.278354257345199585e-02 5.990210920572280884e-02 2.161395251750946045e-01 2.334843575954437256e-02 1.572538465261459351e-01 -4.759136959910392761e-02 1.139154359698295593e-01 -7.219274062663316727e-03 -1.037953868508338928e-01 2.131897658109664917e-01 5.333637073636054993e-02 2.790974676609039307e-01 -1.230996698141098022e-01 1.055768951773643494e-01 2.454222142696380615e-01 4.647147357463836670e-01
2.244483679533004761e-02 -2.469487721100449562e-03 -2.874365746974945068e-01 3.426759541034698486e-01 4.261870384216308594e-01 1.790570765733718872e-01 9.884436614811420441e-03 4.144973307847976685e-02 2.305058836936950684e-01 -6.669435184448957443e-03 1.236641556024551392e-01 6.766419857740402222e-02 -2.377483248710632324e-01 1.790736764669418335e-01 1.047725602984428406e-01 1.791840791702270508e-01 3.488106653094291687e-02 -1.258721947669982910e-01 2.282699197530746460e-01 4.960962012410163879e-02 1.242404505610466003e-01 -9.786848910152912140e-03 7.870816625654697418e-03 -1.745450347661972046e-01 -1.404354274272918701e-01 5.534993112087249756e-02 5.674384534358978271e-02 4.084603488445281982e-01 -3.235555812716484070e-02 -4.162776749581098557e-03 1.415776908397674561e-01 2.180925756692886353e-01
-1.979347467422485352e-01 -4.360059741884469986e-03 -3.282099068164825439e-01 3.467094004154205322e-01 2.494344711303710938e-01 2.135165221989154816e-02 -3.604003041982650757e-02 1.820366829633712769e-01 2.898876555263996124e-02 -3.136168122291564941e-01 1.691275835037231445e-01 -6.681349128484725952e-02 -2.301932126283645630e-01 -1.278611924499273300e-02 1.609818041324615479e-01 1.151742190122604370e-01 -1.662171036005020142e-01 -7.150883227586746216e-02 2.735815942287445068e-01 -2.879453599452972412e-01 7.724055647850036621e-02 1.176648065447807312e-01 -1.219644248485565186e-01 -1.223839670419692993e-01 7.182026654481887817e-02 2.181351929903030396e-02 -1.230781599879264832e-01 2.392271608114242554e-01 2.664914727210998535e-01 4.485182836651802063e-02 1.410976201295852661e-01 -7.226011715829372406e-03
-2.914867699146270752e-01 -3.277915418148040771e-01 -8.749049156904220581e-02 7.565598189830780029e-02 -1.708838716149330139e-02 1.132575273513793945e-01 1.538904160261154175e-01 3.369612693786621094e-01 -2.039396204054355621e-02 6.949457526206970215e-02 -5.202488228678703308e-02 -1.749148666858673096e-01 -4.678869992494583130e-02 -1.220427900552749634e-01 3.702235519886016846e-01 1.033066138625144958e-01 -2.264805324375629425e-02 9.858083724975585938e-02 2.220476567745208740e-01 5.713574588298797607e-02 -1.236226316541433334e-02 -3.421119749546051025e-01 -2.406847774982452393e-01 -5.604569986462593079e-02 1.877371221780776978e-01 -2.559504806995391846e-01 -8.229447156190872192e-02 1.416688263416290283e-01 1.792106628417968750e-01 -1.464716196060180664e-01 3.374175503267906606e-05 1.351430118083953857e-01
1.035491228103637695e-01 -2.879001200199127197e-01 -3.356819152832031250e-01 1.199309378862380981e-01 1.997849196195602417e-01 -7.667309138923883438e-03 5.058064684271812439e-02 6.992115080356597900e-02 1.228139847517013550e-01 1.011867672204971313e-01 4.382608458399772644e-02 -1.176048889756202698e-01 9.130799770355224609e-02 1.973721235990524292e-01 1.219941750168800354e-01 -5.805819761008024216e-03 1.368357241153717041e-01 -1.053785979747772217e-01 2.130811363458633423e-01 1.024141907691955566e-01 -7.441202644258737564e-03 -1.261167526245117188e-01 -9.976026415824890137e-02 -1.459145694971084595e-01 -8.579595386981964111e-02 3.361938297748565674e-01 1.537642180919647217e-01 3.184272944927215576e-01 -3.703454509377479553e-02 -1.648142635822296143e-01 2.971249520778656006e-01 3.653109669685363770e-01
-1.283608078956604004e-01 -1.174338907003402710e-01 -3.390253782272338867e-01 2.433178573846817017e-01 3.683223724365234375e-01 1.009442098438739777e-02 3.422822430729866028e-02 2.788113355636596680e-01 1.169115528464317322e-01 4.162105545401573181e-02 1.446708478033542633e-02 -9.887868165969848633e-02 -1.662117540836334229e-01 2.868632674217224121e-01 1.197872385382652283e-01 -1.125112920999526978e-02 1.191899776458740234e-01 1.517486125230789185e-01 2.798029482364654541e-01 1.900443285703659058e-01 -7.101312279701232910e-02 -6.464175134897232056e-02 -1.378418356180191040e-01 2.667281962931156158e-02 -2.416134625673294067e-01 -3.123736940324306488e-02 3.822774067521095276e-02 1.479716449975967407e-01 1.073022410273551941e-01 6.512130796909332275e-02 3.142544031143188477e-01 2.309703379869461060e-01
-1.335057765245437622e-01 -3.526901081204414368e-02 -1.855906844139099121e-01 3.770222663879394531e-01 4.285081923007965088e-01 -5.026621744036674500e-02 2.899063937366008759e-02 1.172419041395187378e-01 3.971458598971366882e-02 1.371907740831375122e-01 -1.207742933183908463e-02 -1.134794205427169800e-01 -1.806907206773757935e-01 1.367821842432022095e-01 3.217137232422828674e-02 -3.020114600658416748e-01 7.775131613016128540e-02 8.200903981924057007e-02 2.996303439140319824e-01 2.610642015933990479e-01 1.610326766967773438e-01 -1.602239012718200684e-01 2.493868581950664520e-02 -1.055363193154335022e-02 -9.157040715217590332e-02 1.211777776479721069e-01 7.078050822019577026e-02 1.921258866786956787e-01 6.207026168704032898e-02 2.416166216135025024e-01 2.015379667282104492e-01 1.889539361000061035e-01
4.912719875574111938e-02 -2.418800443410873413e-01 -4.856942594051361084e-01 9.387206286191940308e-02 2.805875055491924286e-02 5.372941866517066956e-02 1.860058009624481201e-01 3.513165712356567383e-01 -1.433337014168500900e-02 1.197502464056015015e-01 9.691829234361648560e-02 -2.674659192562103271e-01 -1.104661598801612854e-01 7.540474832057952881e-02 2.855504751205444336e-01 -1.559722237288951874e-02 -1.237752810120582581e-01 1.353991925716400146e-01 5.705678486265242100e-04 -4.476176574826240540e-02 2.311621457338333130e-01 4.572954773902893066e-02 -1.489816457033157349e-01 -7.489436864852905273e-02 -1.859385669231414795e-01 2.914982736110687256e-01 4.495951533317565918e-02 -1.763710379600524902e-01 -2.473569065332412720e-01 2.643195167183876038e-02 -5.436423793435096741e-02 3.201837465167045593e-02
-1.298616528511047363e-01 1.420703828334808350e-01 -2.810350060462951660e-01 2.111774533987045288e-01 4.196136593818664551e-01 -1.163942217826843262e-01 1.253713369369506836e-01 2.014580816030502319e-01 -9.167314320802688599e-02 2.780843079090118408e-01 4.366405773907899857e-03 -2.044683247804641724e-01 -2.483353465795516968e-01 1.548232287168502808e-01 3.138397932052612305e-01 -1.928754709661006927e-02 3.196189552545547485e-02 1.435560733079910278e-01 3.547548651695251465e-01 -2.495066821575164795e-02 1.373491883277893066e-01 -1.453264430165290833e-02 -1.112588122487068176e-01 -5.014890804886817932e-02 -1.468682009726762772e-02 1.553466022014617920e-01 1.406168937683105469e-01 6.501226127147674561e-02 9.345690160989761353e-02 1.249938309192657471e-01 1.022689566016197205e-01 1.270515173673629761e-01
-1.759931296110153198e-01 -2.222359478473663330e-01 -1.770962476730346680e-01 3.373719379305839539e-02 1.213797926902770996e-01 7.313056290149688721e-02 2.974078953266143799e-01 8.107420057058334351e-02 2.038169652223587036e-01 -2.257321327924728394e-01 2.746585905551910400e-01 -1.650099009275436401e-01 1.156997215002775192e-02 1.525350753217935562e-02 8.823986351490020752e-02 -3.103791475296020508e-01 2.161270081996917725e-01 1.224928647279739380e-01 3.551262915134429932e-01 -1.229890529066324234e-02 8.793904632329940796e-02 -8.741665631532669067e-02 -3.480844572186470032e-02 -2.778491377830505371e-01 -3.829886764287948608e-02 8.716492354869842529e-02 1.404698491096496582e-01 -1.428121477365493774e-01 3.096210062503814697e-01 -3.971849381923675537e-02 -1.681986749172210693e-01 1.252499520778656006e-01
-4.034566506743431091e-02 -3.210185170173645020e-01 -1.814923584461212158e-01 1.357624977827072144e-01 -2.583884298801422119e-01 1.001059487462043762e-01 8.535250276327133179e-02 3.711543604731559753e-02 2.220811694860458374e-01 -8.819388598203659058e-02 2.911271452903747559e-01 -1.579208374023437500e-01 -8.417285978794097900e-02 -1.326531171798706055e-01 3.727659881114959717e-01 5.663617979735136032e-03 -1.777959614992141724e-01 1.121217086911201477e-01 1.733086854219436646e-01 -2.049481309950351715e-02 -6.413805484771728516e-02 -4.863563552498817444e-02 -1.091878488659858704e-01 -2.104362696409225464e-01 -5.173451080918312073e-02 1.020390838384628296e-01 -8.509209752082824707e-02 2.733512520790100098e-01 -5.488137528300285339e-02 2.155621796846389771e-01 3.217457234859466553e-02 3.809880912303924561e-01
-6.685719639062881470e-02 -3.735588490962982178e-01 -3.857685923576354980e-01 3.675005137920379639e-01 1.963234841823577881e-01 -1.581963300704956055e-01 1.760447919368743896e-01 1.770308464765548706e-01 2.006724029779434204e-01 -9.708493947982788086e-02 1.858723312616348267e-01 1.066673249006271362e-01 -4.777998477220535278e-02 6.676649302244186401e-02 9.334774315357208252e-02 -1.795794963836669922e-01 -2.143573164939880371e-01 -6.608483847230672836e-03 2.009297907352447510e-01 -7.845728099346160889e-02 -7.332522422075271606e-02 -1.082724556326866150e-01 -1.746885925531387329e-01 1.645174026489257812e-01 -1.046379208564758301e-01 2.040245682001113892e-01 1.685804575681686401e-01 -1.262345612049102783e-01 -1.041671559214591980e-01 -9.119357168674468994e-02 1.328529864549636841e-01 -4.399181157350540161e-02
-1.186921894550323486e-01 -3.258636593818664551e-01 -3.199474513530731201e-01 -1.212106365710496902e-02 1.024371609091758728e-01 -2.555608283728361130e-03 1.970644146203994751e-01 -1.132113412022590637e-01 4.253436997532844543e-02 2.960767149925231934e-01 5.906768515706062317e-02 -1.738816946744918823e-01 -6.618940085172653198e-02 4.061843082308769226e-02 5.398418307304382324e-01 3.370763361454010010e-01 -3.041425719857215881e-02 -1.447601616382598877e-01 4.789707064628601074e-02 8.793659508228302002e-03 -1.252963393926620483e-01 -1.939188838005065918e-01 6.689424067735671997e-02 -7.067352533340454102e-02 2.186902612447738647e-01 -8.241994678974151611e-02 -3.497547283768653870e-02 9.923318028450012207e-02 3.823253512382507324e-02 2.972844429314136505e-02 -1.594220250844955444e-01 -1.762064360082149506e-02
-1.012209653854370117e-01 -3.917887508869171143e-01 -3.195723295211791992e-01 7.530701160430908203e-02 1.994888335466384888e-01 7.311506569385528564e-02 1.635546446777880192e-03 1.782526378519833088e-03 -6.647150963544845581e-02 2.297893017530441284e-01 -1.563231088221073151e-02 7.467386871576309204e-02 2.181722782552242279e-02 -9.839578717947006226e-02 3.666466474533081055e-01 5.877139046788215637e-02 -1.569420397281646729e-01 2.404480129480361938e-01 2.717500627040863037e-01 4.170452058315277100e-02 8.731603622436523438e-02 -3.333359062671661377e-01 -2.230190336704254150e-01 1.311763077974319458e-01 9.298129938542842865e-03 -1.287429481744766235e-01 -3.474795073270797729e-02 2.683365046977996826e-01 1.472569406032562256e-01 3.518876433372497559e-02 1.073371432721614838e-02 1.249041855335235596e-01
-2.983164414763450623e-02 -2.419794499874114990e-01 -1.868075318634510040e-02 -4.544951394200325012e-02 3.276898264884948730e-01 2.171763926744461060e-01 -1.709064543247222900e-01 1.929272860288619995e-01 -1.098921522498130798e-01 -1.846455782651901245e-01 1.427707821130752563e-01 -3.747565150260925293e-01 -1.228977143764495850e-01 -2.144765704870223999e-01 1.955972760915756226e-01 -1.591184586286544800e-01 -5.075991153717041016e-02 -1.941487491130828857e-01 2.700046598911285400e-01 9.908790886402130127e-02 8.210563828470185399e-05 -1.122078299522399902e-01 1.255812402814626694e-02 -5.475011467933654785e-02 1.170269995927810669e-01 9.632147103548049927e-02 -5.418038368225097656e-02 -2.849591523408889771e-02 4.781945049762725830e-02 -3.358162939548492432e-02 1.855196058750152588e-01 4.268468022346496582e-01
-7.780121266841888428e-02 1.269215047359466553e-01 -2.214269340038299561e-01 3.055726885795593262e-01 3.577278852462768555e-01 1.680979281663894653e-01 1.490217447280883789e-01 7.357177138328552246e-02 -1.904455572366714478e-01 -8.508604764938354492e-02 -9.184990078210830688e-02 -1.111501604318618774e-01 -3.055158555507659912e-01 1.400588452816009521e-01 3.177534043788909912e-01 7.593477517366409302e-02 1.967072114348411560e-02 1.317559480667114258e-01 1.457393616437911987e-01 3.898849338293075562e-02 1.159190684556961060e-01 -2.154513299465179443e-01 -6.445426493883132935e-02 1.627471745014190674e-01 -1.230351254343986511e-01 2.812812030315399170e-01 2.672231793403625488e-01 1.027342826128005981e-01 9.468522667884826660e-02 -1.489231456071138382e-02 4.245663061738014221e-02 2.222255915403366089e-01
-6.638680398464202881e-02 -3.663904964923858643e-01 -1.705070286989212036e-01 3.786393702030181885e-01 1.259956657886505127e-01 1.074707284569740295e-01 -7.718933373689651489e-02 2.517074048519134521e-01 -8.902170695364475250e-03 3.875799104571342468e-02 7.960367947816848755e-02 -1.765969544649124146e-01 -2.179848849773406982e-01 1.226156204938888550e-01 1.183555722236633301e-01 1.354399323463439941e-02 1.204404979944229126e-01 -2.144572436809539795e-01 -1.002103909850120544e-01 1.652967184782028198e-01 2.573011219501495361e-01 -3.495288193225860596e-01 9.837281703948974609e-02 -1.612354442477226257e-02 -2.995653152465820312e-01 1.453677415847778320e-01 -4.017980769276618958e-02 4.051906988024711609e-03 9.184817224740982056e-02 -1.345207681879401207e-03 -6.470307707786560059e-03 2.432417124509811401e-01
-3.250200152397155762e-01 -5.184076428413391113e-01 -1.148243620991706848e-01 2.221138179302215576e-01 2.418711781501770020e-01 -1.793690621852874756e-01 1.842103153467178345e-01 -3.907552361488342285e-02 -1.428219676017761230e-01 1.476856172084808350e-01 7.549731433391571045e-02 -1.090065315365791321e-01 8.371090143918991089e-02 1.311926753260195255e-03 1.802075058221817017e-01 -1.084183827042579651e-01 -4.179553315043449402e-02 4.488587006926536560e-02 1.959778368473052979e-01 -3.008371889591217041e-01 -5.834864079952239990e-02 -2.579295337200164795e-01 -1.678185462951660156e-01 -4.410119354724884033e-02 1.016163304448127747e-01 -1.007105708122253418e-01 4.886859282851219177e-02 1.977263018488883972e-02 9.182633459568023682e-02 2.166314236819744110e-02 2.431832849979400635e-01 4.395276308059692383e-02
1.183839398436248302e-03 -5.354880169034004211e-02 -2.016587853431701660e-01 1.574350148439407349e-01 3.268254697322845459e-01 -3.155500628054141998e-03 2.798457443714141846e-01 1.067638322710990906e-01 -1.523179113864898682e-01 7.610271126031875610e-02 -1.633561998605728149e-01 -3.038878142833709717e-01 -3.520288765430450439e-01 -4.390290006995201111e-02 3.707254230976104736e-01 1.746159642934799194e-01 7.494315505027770996e-02 4.638485610485076904e-02 1.412139981985092163e-01 -9.690376371145248413e-02 -6.176967639476060867e-03 -2.049552649259567261e-01 7.370398938655853271e-02 -7.173227518796920776e-02 -1.758216023445129395e-01 2.316241115331649780e-01 1.137111261487007141e-01 1.175704821944236755e-01 1.300516277551651001e-01 7.737122476100921631e-02 2.239053994417190552e-01 1.387981772422790527e-01
5.028319358825683594e-02 -4.262599349021911621e-02 -2.861152887344360352e-01 3.129625618457794189e-01 2.651400566101074219e-01 4.066199064254760742e-02 5.909891799092292786e-02 2.563760876655578613e-01 -8.540841192007064819e-02 -1.256057024002075195e-01 2.891385257244110107e-01 -5.028616786003112793e-01 -3.249334916472434998e-02 -2.320338273420929909e-03 8.448272943496704102e-02 1.596711277961730957e-01 -2.295820713043212891e-01 -1.526431292295455933e-01 -1.093339473009109497e-01 1.580031812191009521e-01 -1.153053417801856995e-01 -1.283752024173736572e-01 -2.037839889526367188e-01 -2.091530114412307739e-01 1.217909976840019226e-01 -5.277320370078086853e-02 6.594390422105789185e-02 1.256605535745620728e-01 6.706756353378295898e-02 3.685680404305458069e-02 -2.655904367566108704e-02 -9.561970829963684082e-02
-2.452660501003265381e-01 -6.746853142976760864e-02 -1.364796310663223267e-01 2.246974408626556396e-01 3.200997710227966309e-01 -5.255505070090293884e-02 7.865253835916519165e-02 4.002184420824050903e-02 1.961494386196136475e-01 -7.918201386928558350e-03 1.478577256202697754e-01 -4.922741651535034180e-02 -1.677577048540115356e-01 2.847695052623748779e-01 2.434098422527313232e-01 -2.406316623091697693e-02 1.115287169814109802e-01 2.792406678199768066e-01 1.784655749797821045e-01 2.053780257701873779e-01 3.437129259109497070e-01 -2.924470007419586182e-01 -1.018505170941352844e-01 8.769845217466354370e-02 1.453530741855502129e-03 4.238265752792358398e-02 2.600977420806884766e-01 -4.638419020920991898e-03 5.713113769888877869e-02 -3.743250295519828796e-02 2.444259673357009888e-01 -3.499095514416694641e-02
-3.302322700619697571e-02 -4.062423706054687500e-01 -3.995417356491088867e-01 3.527755141258239746e-01 1.661680340766906738e-01 6.585420668125152588e-02 -7.858000695705413818e-02 2.391511946916580200e-01 -4.780475422739982605e-02 -1.134297773241996765e-01 2.505004107952117920e-01 -1.629145592451095581e-01 -2.768807709217071533e-01 1.141329556703567505e-01 2.352395504713058472e-01 1.737929731607437134e-01 6.082519888877868652e-02 -1.275652348995208740e-01 -1.222955211997032166e-01 -6.912198662757873535e-02 1.060113981366157532e-01 1.456221006810665131e-02 -1.606373190879821777e-01 3.210370242595672607e-02 -4.714053496718406677e-02 6.582490354776382446e-02 -1.745518296957015991e-02 -1.763988845050334930e-02 -1.859924495220184326e-01 1.716752350330352783e-01 -1.338414996862411499e-01 8.751767128705978394e-02
4.387749359011650085e-02 -3.382881581783294678e-01 -1.281534880399703979e-01 2.608982920646667480e-01 -1.499796956777572632e-01 8.898653090000152588e-02 1.574588418006896973e-01 1.974285021424293518e-02 2.046084590256214142e-02 -2.042430192232131958e-01 2.606817483901977539e-01 -1.197939589619636536e-01 -1.711223423480987549e-01 -2.871955931186676025e-01 5.318452119827270508e-01 -2.760360762476921082e-02 -2.752867639064788818e-01 -2.948443405330181122e-02 -2.611476927995681763e-02 9.126208722591400146e-02 -1.205746680498123169e-01 -1.046808287501335144e-01 -8.771633356809616089e-02 -1.794895231723785400e-01 -4.256087541580200195e-02 -1.471786294132471085e-03 8.030571974813938141e-03 -2.862308174371719360e-03 -1.007905900478363037e-01 6.219565868377685547e-02 2.691259235143661499e-02 2.366781383752822876e-01
3.015333786606788635e-02 -1.445348560810089111e-01 -2.643972039222717285e-01 2.122005224227905273e-01 1.646842509508132935e-01 -1.343649029731750488e-01 -1.540517210960388184e-01 1.376518458127975464e-01 9.487312287092208862e-02 7.687072455883026123e-02 1.870350539684295654e-01 -4.884506762027740479e-01 -3.667864799499511719e-01 -6.640393286943435669e-02 2.247432768344879150e-01 3.686985000967979431e-02 -2.727447450160980225e-01 1.458360850811004639e-01 -3.452784940600395203e-02 1.330533623695373535e-01 1.128156706690788269e-01 -1.187379211187362671e-01 5.095830187201499939e-02 -2.182731032371520996e-01 -4.123864322900772095e-02 3.908741101622581482e-02 2.045601457357406616e-01 -9.297109395265579224e-02 -1.063918471336364746e-01 1.241270229220390320e-01 -1.308907754719257355e-02 -1.545621901750564575e-01
-1.916496753692626953e-01 -3.414151072502136230e-01 -1.905085146427154541e-01 5.003453493118286133e-01 1.701595187187194824e-01 -3.403177857398986816e-02 1.135424450039863586e-01 1.662495136260986328e-01 1.434053778648376465e-01 -1.186116486787796021e-01 -1.174688432365655899e-02 -2.862096205353736877e-02 -1.629357784986495972e-01 7.562188059091567993e-02 -1.627743989229202271e-01 4.941984638571739197e-02 -1.901990734040737152e-02 1.196952760219573975e-01 1.912801414728164673e-01 -3.210455551743507385e-02 -1.899310015141963959e-02 -5.075172707438468933e-02 7.420456968247890472e-04 -1.801205724477767944e-01 -6.225204095244407654e-02 3.238435983657836914e-01 2.249748259782791138e-01 -1.903637647628784180e-01 -2.087872773408889771e-01 -1.294971257448196411e-01 6.511632353067398071e-02 2.115103155374526978e-01
6.736834347248077393e-02 4.861705936491489410e-03 -1.773908436298370361e-01 4.712658524513244629e-01 2.490227073431015015e-01 -3.293398022651672363e-01 2.008838206529617310e-02 -1.930263359099626541e-03 6.799621134996414185e-02 1.470486540347337723e-02 -5.141828674823045731e-03 -7.565896213054656982e-02 -2.599518895149230957e-01 1.528201252222061157e-01 1.326479464769363403e-01 8.304119110107421875e-02 -1.010900642722845078e-02 -5.052155628800392151e-02 2.007409334182739258e-01 -3.312374651432037354e-02 -7.410047203302383423e-02 -9.589865803718566895e-02 -7.906516641378402710e-02 -2.696520984172821045e-01 -2.742469310760498047e-02 -2.197693288326263428e-01 2.156341075897216797e-01 2.325485646724700928e-01 -1.166708767414093018e-01 2.254890054464340210e-01 -2.824840508401393890e-02 3.039756417274475098e-01
-1.855101436376571655e-01 -2.890673279762268066e-01 -1.269644498825073242e-01 9.689307957887649536e-02 2.118604481220245361e-01 -2.055950015783309937e-01 4.699864238500595093e-02 4.836751520633697510e-02 -5.296342819929122925e-02 2.977453768253326416e-01 1.566130220890045166e-01 4.012873768806457520e-02 2.108502388000488281e-01 -9.770863503217697144e-02 2.748559415340423584e-01 -8.765659481287002563e-02 -6.585107743740081787e-02 1.003435626626014709e-01 4.299740195274353027e-01 -2.354534715414047241e-02 -2.213406413793563843e-01 -1.373168975114822388e-01 -2.735038101673126221e-01 -1.813288629055023193e-01 -3.651099395938217640e-04 -1.191574148833751678e-02 6.197605654597282410e-02 1.315861344337463379e-01 3.915065526962280273e-02 2.811432480812072754e-01 -1.338519304990768433e-01 1.217694729566574097e-01
-1.078827190212905407e-03 6.119249016046524048e-02 -4.114130139350891113e-01 2.702708542346954346e-01 2.677118182182312012e-01 1.493909209966659546e-01 -7.854073494672775269e-02 1.507531702518463135e-01 -1.267200559377670288e-01 4.576478153467178345e-02 4.898419603705406189e-02 -8.874369412660598755e-02 -1.698274761438369751e-01 -6.109946966171264648e-02 9.309462457895278931e-02 -5.943571776151657104e-02 8.927105367183685303e-02 6.809783633798360825e-03 5.833154544234275818e-02 1.222762316465377808e-01 1.744384318590164185e-01 -3.773908317089080811e-01 1.406782567501068115e-01 -2.285414934158325195e-01 -6.453417241573333740e-02 2.444490641355514526e-01 -2.196452319622039795e-01 1.350464820861816406e-01 -1.786569207906723022e-01 -1.453882008790969849e-01 -1.283003240823745728e-01 2.944508492946624756e-01
1.423447486013174057e-02 -1.929059773683547974e-01 -3.869953453540802002e-01 1.750845164060592651e-01 -2.694779932498931885e-01 -1.958701573312282562e-02 2.581533193588256836e-01 1.075484305620193481e-01 -3.857636451721191406e-02 -2.415104508399963379e-01 1.298056542873382568e-02 -6.083369255065917969e-02 -2.894642055034637451e-01 1.604279279708862305e-01 3.247553706169128418e-01 2.114861458539962769e-01 -1.849380731582641602e-01 1.542555689811706543e-01 -1.557848900556564331e-01 1.822469234466552734e-01 7.214067503809928894e-03 -1.361641585826873779e-01 8.667330443859100342e-02 -3.039804100990295410e-01 -9.228999167680740356e-02 1.283149421215057373e-01 6.568204611539840698e-02 -2.415820956230163574e-03 -7.094690203666687012e-02 1.005527283996343613e-02 -4.384551942348480225e-02 1.928757876157760620e-01
-1.601710468530654907e-01 -2.685299329459667206e-02 -2.005249261856079102e-01 1.775279045104980469e-01 2.491907477378845215e-01 -3.507107123732566833e-02 -9.033056348562240601e-02 7.691127061843872070e-02 1.297473758459091187e-01 7.312441011890769005e-04 -9.973319619894027710e-02 -2.109065800905227661e-01 -4.297995865345001221e-01 3.012194037437438965e-01 2.125649899244308472e-01 -7.281281054019927979e-02 -2.043800801038742065e-01 7.823891192674636841e-02 4.189038872718811035e-01 1.438055783510208130e-01 -5.535848904401063919e-03 -3.990524914115667343e-03 -9.424934536218643188e-02 -1.781154423952102661e-01 1.889261044561862946e-02 1.504773497581481934e-01 5.460941046476364136e-02 1.970184147357940674e-01 -7.125300914049148560e-02 3.195826709270477295e-02 2.417165040969848633e-01 1.151322945952415466e-01
-6.770826410502195358e-03 -1.853026896715164185e-01 -1.188671961426734924e-01 4.939169883728027344e-01 2.872537970542907715e-01 -1.869327276945114136e-01 -7.052709162235260010e-02 2.011157721281051636e-01 8.959980309009552002e-02 -3.095685690641403198e-02 -1.312286555767059326e-01 -5.084396526217460632e-02 -6.189193204045295715e-02 1.959117650985717773e-01 1.785536408424377441e-01 4.989084601402282715e-02 -2.945010364055633545e-02 9.134578704833984375e-02 2.136095315217971802e-01 1.663359701633453369e-01 2.283545285463333130e-01 -2.186421453952789307e-01 -5.864041671156883240e-02 -1.724096015095710754e-02 -3.655123412609100342e-01 5.131100863218307495e-02 -4.708032682538032532e-02 5.013146996498107910e-02 6.678189337253570557e-02 1.572519987821578979e-01 4.998358711600303650e-02 2.836126089096069336e-01
-2.358973175287246704e-01 -1.186399906873703003e-01 -3.085590898990631104e-01 4.032300114631652832e-01 1.824302524328231812e-01 -1.165876612067222595e-01 -1.912337690591812134e-01 9.572393447160720825e-02 -2.663896977901458740e-02 -1.610504090785980225e-01 -3.819430639850907028e-05 -2.017093598842620850e-01 -2.484343945980072021e-01 1.100155115127563477e-01 1.190841943025588989e-01 8.720653504133224487e-02 6.265290826559066772e-02 4.711643978953361511e-02 3.233157098293304443e-01 -9.218087070621550083e-04 9.381165355443954468e-02 -2.873576991260051727e-02 1.723306030035018921e-01 -9.478897601366043091e-02 -7.649682462215423584e-02 1.173377856612205505e-01 -1.125489994883537292e-01 4.846634343266487122e-02 2.796831727027893066e-01 2.265332341194152832e-01 2.359301447868347168e-01 1.951836794614791870e-01
-5.754683166742324829e-02 -2.006466239690780640e-01 -9.948413074016571045e-02 2.727475166320800781e-01 3.482206761837005615e-01 -2.264779508113861084e-01 1.141630187630653381e-01 3.476137518882751465e-01 1.214725896716117859e-01 -2.661679871380329132e-02 -4.672875255346298218e-02 -4.967614263296127319e-02 1.465972661972045898e-01 1.714701354503631592e-01 1.608840525150299072e-01 1.223559528589248657e-01 2.401154115796089172e-02 5.725422874093055725e-02 3.199506103992462158e-01 6.106175854802131653e-02 8.121897280216217041e-02 -2.404166758060455322e-01 -1.057865992188453674e-01 3.309743851423263550e-02 2.896060422062873840e-02 -3.214233741164207458e-02 -4.007048904895782471e-02 -2.064441144466400146e-01 1.171090677380561829e-01 -3.184323310852050781e-01 5.542114749550819397e-02 3.208483159542083740e-01
-3.073524534702301025e-01 -1.059743463993072510e-01 -9.117164649069309235e-03 2.040880173444747925e-01 4.764398634433746338e-01 -8.235722035169601440e-02 1.189651936292648315e-01 2.205880545079708099e-02 -6.153918057680130005e-02 1.219987198710441589e-01 2.801919877529144287e-01 -2.513154745101928711e-01 1.981716416776180267e-02 2.428714931011199951e-01 2.346514165401458740e-01 5.752036347985267639e-02 8.428022265434265137e-02 1.186605095863342285e-01 -9.102877229452133179e-02 -5.559027194976806641e-02 2.483297735452651978e-01 6.557805091142654419e-02 -1.346490830183029175e-01 -9.040685743093490601e-02 -2.281566709280014038e-01 1.616139709949493408e-01 1.230152975767850876e-02 -2.260358631610870361e-01 3.944424167275428772e-02 1.820025220513343811e-02 1.361123919486999512e-01 2.267183065414428711e-01
-3.405387699604034424e-02 -2.105019837617874146e-01 -2.222731411457061768e-01 4.006534814834594727e-01 -1.464562490582466125e-02 -1.300056185573339462e-02 -1.856144517660140991e-02 1.253762394189834595e-01 -6.941666454076766968e-02 -1.667956709861755371e-01 2.203286141157150269e-01 -1.586903035640716553e-01 -2.835638225078582764e-01 6.570619344711303711e-02 2.817417681217193604e-01 -2.193313464522361755e-02 -2.512595653533935547e-01 8.074815571308135986e-02 1.059857234358787537e-01 9.556642174720764160e-02 2.676554322242736816e-01 -1.140617355704307556e-01 -1.450410932302474976e-01 7.771454751491546631e-02 1.965657621622085571e-01 -3.170890510082244873e-01 -1.100650355219841003e-01 -7.258377969264984131e-03 1.335527896881103516e-01 2.735270559787750244e-01 9.619238972663879395e-02 -4.691428318619728088e-02
-2.206132188439369202e-02 -2.760188281536102295e-01 -2.466063946485519409e-01 1.518727093935012817e-01 1.818549484014511108e-01 -1.341800689697265625e-01 1.479679793119430542e-01 -6.196282431483268738e-02 -6.749383360147476196e-02 1.873542666435241699e-01 -2.053887210786342621e-02 1.090838690288364887e-03 1.190687865018844604e-01 -1.337097287178039551e-01 3.118041753768920898e-01 -7.344339787960052490e-02 2.374121099710464478e-01 -1.275904756039381027e-02 3.337663710117340088e-01 -1.510827392339706421e-01 -8.654366433620452881e-02 -4.027259349822998047e-01 -2.164531499147415161e-01 -2.674660682678222656e-01 -3.545384854078292847e-02 5.112033337354660034e-02 1.114908233284950256e-01 1.272231787443161011e-01 2.288582734763622284e-02 2.478812187910079956e-01 -2.052649110555648804e-02 1.191144585609436035e-01
9.991229325532913208e-02 -2.038899660110473633e-01 -1.198277547955513000e-01 9.212145209312438965e-02 -9.577074646949768066e-02 -6.299497094005346298e-03 1.768581122159957886e-01 1.296403706073760986e-01 2.597621455788612366e-02 -2.046064883470535278e-01 3.591337502002716064e-01 -1.014531180262565613e-01 -1.866369694471359253e-01 -1.122782975435256958e-01 4.721392393112182617e-01 1.362783759832382202e-01 -1.360948830842971802e-01 2.470493912696838379e-01 1.144342646002769470e-01 2.880371510982513428e-01 -7.922595739364624023e-02 -5.691668391227722168e-02 -7.265954464673995972e-02 1.724521964788436890e-01 -1.061841621994972229e-01 1.523726284503936768e-01 2.574402093887329102e-02 1.343182474374771118e-01 -5.977072194218635559e-02 8.047393709421157837e-02 -6.180139258503913879e-02 3.321942985057830811e-01
-2.435020655393600464e-01 -3.876653015613555908e-01 -1.732218712568283081e-01 9.975375980138778687e-02 2.716112136840820312e-01 -2.809551171958446503e-02 2.163914591073989868e-01 -5.852159857749938965e-02 -9.214553982019424438e-03 1.567189991474151611e-01 -6.304071843624114990e-02 2.816236205399036407e-02 2.146469652652740479e-01 -2.731764130294322968e-02 3.360868394374847412e-01 -3.308374807238578796e-02 -1.628495007753372192e-01 1.652892827987670898e-01 1.758960187435150146e-01 -4.409325122833251953e-02 5.747084692120552063e-02 -2.013724148273468018e-01 -3.998618125915527344e-01 -2.469628453254699707e-01 5.767866596579551697e-02 -1.278903335332870483e-01 5.041632801294326782e-02 1.140213608741760254e-01 -2.115690559148788452e-01 5.567419156432151794e-02 1.512392982840538025e-02 -2.447454072535037994e-02
-3.353418111801147461e-01 -1.370866894721984863e-01 -1.975350826978683472e-01 2.978113293647766113e-01 3.798835277557373047e-01 -8.357790112495422363e-02 -3.345931693911552429e-02 2.200116515159606934e-01 -1.062483489513397217e-01 -3.168275207281112671e-02 -4.221481829881668091e-02 -1.544398367404937744e-01 -5.732395499944686890e-02 1.838254779577255249e-01 1.023367494344711304e-01 -7.307752966880798340e-04 1.759689897298812866e-01 1.717223227024078369e-01 1.301529407501220703e-01 2.876897454261779785e-01 7.700021564960479736e-02 -3.922391533851623535e-01 -8.289521932601928711e-02 1.502489596605300903e-01 -1.618907414376735687e-02 8.456749469041824341e-02 1.481764912605285645e-01 9.181104600429534912e-03 -2.866717241704463959e-02 5.034682527184486389e-02 2.689538300037384033e-01 1.448510214686393738e-02
-2.589798271656036377e-01 -2.201016545295715332e-01 -6.845875829458236694e-02 2.940629720687866211e-01 -2.199594825506210327e-01 5.936692282557487488e-02 2.331857010722160339e-02 -5.618961527943611145e-02 -3.879922628402709961e-02 -5.252467095851898193e-02 2.866123020648956299e-01 -2.802822291851043701e-01 -1.285939514636993408e-01 -2.735206112265586853e-02 1.920381933450698853e-01 -1.138684004545211792e-01 3.216996416449546814e-02 8.240448683500289917e-02 5.497221648693084717e-02 5.744313076138496399e-02 3.547872304916381836e-01 -1.789113283157348633e-01 -1.339802742004394531e-01 -1.005322188138961792e-01 1.641385257244110107e-01 9.646418690681457520e-02 1.205739825963973999e-01 2.866860628128051758e-01 -1.648319512605667114e-01 3.347967863082885742e-01 -5.763102695345878601e-02 1.731411367654800415e-01
-2.824751734733581543e-01 -1.049662604928016663e-01 -3.014002144336700439e-01 2.136911153793334961e-01 4.596591889858245850e-01 1.191579997539520264e-01 1.805726438760757446e-01 -3.219917044043540955e-02 -5.958959087729454041e-02 1.051137223839759827e-01 -8.671709150075912476e-02 -2.459035627543926239e-02 -3.053368926048278809e-01 -2.084030210971832275e-01 -1.486283913254737854e-02 -3.873290717601776123e-01 -1.310365349054336548e-01 1.317862719297409058e-01 -5.611400678753852844e-02 -3.766218200325965881e-02 3.795914724469184875e-02 -1.433297246694564819e-01 8.515888452529907227e-02 -6.399921327829360962e-02 1.142684742808341980e-02 -6.313490122556686401e-02 2.402370609343051910e-02 -1.681652069091796875e-01 5.408807843923568726e-02 -2.847426384687423706e-02 5.346140265464782715e-02 3.031806349754333496e-01
-9.852146357297897339e-02 -3.095687031745910645e-01 -1.212826371192932129e-01 1.262500137090682983e-01 2.689079940319061279e-01 -1.338079422712326050e-01 2.173135578632354736e-01 -1.251619309186935425e-01 -4.466994479298591614e-02 1.486691534519195557e-01 -1.604862883687019348e-02 -7.923778146505355835e-03 1.563730984926223755e-01 -1.193646192550659180e-01 4.456537961959838867e-01 9.092899970710277557e-03 1.048686355352401733e-01 8.539183437824249268e-02 4.098941385746002197e-01 3.043543733656406403e-02 -1.040995866060256958e-01 -2.264855653047561646e-01 -2.333662062883377075e-01 -1.916697807610034943e-02 2.511379867792129517e-02 1.345494538545608521e-01 1.061852350831031799e-01 2.574537992477416992e-01 -1.231218427419662476e-01 1.130997017025947571e-01 7.226023077964782715e-02 1.234677508473396301e-01
-2.272861450910568237e-01 7.383122295141220093e-02 -3.163466453552246094e-01 1.816004812717437744e-01 2.787714898586273193e-01 1.045654863119125366e-01 1.902112364768981934e-02 1.416511833667755127e-01 -1.894053518772125244e-01 1.483879834413528442e-01 -5.801791790872812271e-03 -1.518941074609756470e-01 -4.009115397930145264e-01 -3.012710250914096832e-02 3.921362459659576416e-01 5.025784298777580261e-02 1.061921194195747375e-01 5.853192135691642761e-02 2.119791656732559204e-01 -1.267316043376922607e-01 1.004880666732788086e-01 1.443122979253530502e-02 -3.139688968658447266e-01 1.179769914597272873e-02 -1.152925342321395874e-01 8.441543579101562500e-02 2.194889076054096222e-02 1.521224528551101685e-01 -7.280026376247406006e-02 -8.916730992496013641e-03 1.768932342529296875e-01 1.907766610383987427e-01
9.050168097019195557e-03 -3.209986686706542969e-01 -2.052064538002014160e-01 2.290976643562316895e-01 -2.500850260257720947e-01 1.856529712677001953e-02 1.675755232572555542e-01 2.201171070337295532e-01 -6.963248830288648605e-03 -1.508771181106567383e-01 3.315032720565795898e-01 -6.544690579175949097e-02 -1.628277599811553955e-01 -2.173137068748474121e-01 4.355798661708831787e-01 -4.631807969417423010e-04 1.305819489061832428e-02 -1.283267140388488770e-02 1.614577472209930420e-01 1.160243526101112366e-01 7.274400908499956131e-03 -1.860563009977340698e-01 -2.012702524662017822e-01 -1.087614893913269043e-01 -4.214370995759963989e-02 1.031138896942138672e-01 -9.812913835048675537e-02 1.514427214860916138e-01 -1.005530357360839844e-01 2.057869583368301392e-01 2.567667886614799500e-02 1.934903860092163086e-01
-1.759287416934967041e-01 -3.544618189334869385e-01 -2.598700821399688721e-01 2.393905222415924072e-01 1.826841384172439575e-02 2.014516890048980713e-01 3.044517934322357178e-01 7.300108671188354492e-02 -3.833791613578796387e-02 1.849778145551681519e-01 5.739528313279151917e-02 -2.455043792724609375e-01 1.747200787067413330e-01 -9.663198143243789673e-02 3.339428901672363281e-01 6.967375427484512329e-02 1.089803278446197510e-01 2.878711521625518799e-01 1.764372140169143677e-01 9.004296362400054932e-02 1.570671349763870239e-01 -2.971061170101165771e-01 -1.362186372280120850e-01 2.357378602027893066e-02 1.133330389857292175e-01 -1.321012079715728760e-01 4.039505869150161743e-02 7.981605082750320435e-02 1.049166731536388397e-02 7.391393184661865234e-02 3.581481426954269409e-02 1.137867495417594910e-01
-1.020410060882568359e-01 -4.425184428691864014e-01 -1.969490051269531250e-01 3.054147362709045410e-01 2.406151890754699707e-01 1.006648242473602295e-01 -4.553246870636940002e-02 7.959528267383575439e-02 -2.223940938711166382e-01 1.939405202865600586e-01 -1.006429269909858704e-01 5.727184191346168518e-02 -4.864727333188056946e-02 -2.029961645603179932e-01 2.914004325866699219e-01 -8.356826007366180420e-02 5.962997674942016602e-02 2.033032774925231934e-01 3.224618732929229736e-01 5.486838519573211670e-02 -2.928780205547809601e-02 -2.572294473648071289e-01 -1.664866656064987183e-01 4.155911039561033249e-03 2.815161831676959991e-02 -1.439356245100498199e-02 -3.316130489110946655e-02 2.286452502012252808e-01 7.694403082132339478e-02 -1.618677377700805664e-02 -1.232140138745307922e-01 1.640887260437011719e-01
-6.634715199470520020e-02 -3.308449983596801758e-01 -1.604957133531570435e-01 2.292586863040924072e-01 2.027422487735748291e-01 -1.243438646197319031e-01 -7.307935506105422974e-02 8.959680050611495972e-02 3.824986517429351807e-02 2.304930053651332855e-02 -7.013033330440521240e-02 -1.144956052303314209e-01 -3.101708292961120605e-01 2.567139863967895508e-01 1.614197492599487305e-01 1.599541306495666504e-01 3.067913837730884552e-02 -3.856259584426879883e-01 2.176588401198387146e-02 -4.506764002144336700e-03 2.822451591491699219e-01 -2.731189131736755371e-01 -6.622204929590225220e-02 -6.324143707752227783e-02 -2.107056677341461182e-01 2.340390533208847046e-01 -4.487222060561180115e-03 1.003531664609909058e-01 5.379468202590942383e-02 1.755185723304748535e-01 -6.315781921148300171e-02 2.106662541627883911e-01
-1.099909376353025436e-02 -4.473643004894256592e-01 -1.306324601173400879e-01 1.671469360589981079e-01 3.043864667415618896e-01 3.099277615547180176e-02 2.273127585649490356e-01 7.623319327831268311e-02 -6.572812050580978394e-02 2.767750918865203857e-01 4.812483489513397217e-02 4.276141524314880371e-02 -4.436773434281349182e-02 -1.497827172279357910e-01 2.084217518568038940e-01 -2.431888133287429810e-02 -4.899679683148860931e-03 3.991728425025939941e-01 2.171174287796020508e-01 -4.997335840016603470e-03 -3.979071974754333496e-03 -3.406358957290649414e-01 -1.491452306509017944e-01 -6.386864930391311646e-02 -2.484281174838542938e-02 -6.399248540401458740e-02 -1.529173552989959717e-01 2.347599864006042480e-01 1.019814535975456238e-01 4.159923270344734192e-02 -6.130340322852134705e-02 4.632898420095443726e-02
-1.039706394076347351e-01 -1.806349307298660278e-01 -7.670210301876068115e-02 1.577540338039398193e-01 -1.522280722856521606e-01 -1.327826678752899170e-01 2.922354638576507568e-01 1.091551855206489563e-01 -4.425865411758422852e-02 -3.275194019079208374e-02 2.661841511726379395e-01 -1.855215728282928467e-01 -9.556772559881210327e-02 -1.812812238931655884e-01 9.209065139293670654e-02 -9.139610826969146729e-02 -3.291749954223632812e-01 1.121350601315498352e-01 1.378116756677627563e-01 6.755907833576202393e-02 2.742538750171661377e-01 7.396139204502105713e-02 -2.222753465175628662e-01 -2.346414625644683838e-01 -1.103037968277931213e-01 1.408098489046096802e-01 4.011097177863121033e-02 2.211404144763946533e-01 1.327651739120483398e-01 -3.914949595928192139e-01 -2.826329506933689117e-02 1.915761083364486694e-01
-5.048612132668495178e-02 -4.362245798110961914e-01 -1.117990687489509583e-01 1.984276026487350464e-01 3.102349638938903809e-01 1.190618574619293213e-01 2.261352092027664185e-01 -6.483670324087142944e-02 8.098106086254119873e-02 -8.166216313838958740e-02 -2.537490800023078918e-03 -1.031642034649848938e-01 -2.630613446235656738e-01 -2.429784834384918213e-01 4.587442427873611450e-02 -7.429051399230957031e-02 6.365525722503662109e-02 1.638312935829162598e-01 3.991445004940032959e-01 -4.386234655976295471e-02 9.981936216354370117e-02 3.020568564534187317e-02 3.004201129078865051e-02 1.985079646110534668e-01 1.476776152849197388e-01 1.276068687438964844e-01 5.771253630518913269e-02 1.709758937358856201e-01 1.490392386913299561e-01 1.295641213655471802e-01 -7.083524018526077271e-02 2.679458558559417725e-01
1.844835467636585236e-02 -1.889560967683792114e-01 -3.545850515365600586e-02 1.463631242513656616e-01 7.798527926206588745e-02 1.195493191480636597e-01 2.328401952981948853e-01 8.156329393386840820e-02 5.545577406883239746e-02 1.303943097591400146e-01 1.163106411695480347e-01 -1.950796693563461304e-01 -1.348907500505447388e-01 1.354675889015197754e-01 4.473465383052825928e-01 -4.460020735859870911e-02 5.129731446504592896e-02 1.337061971426010132e-01 2.208333462476730347e-01 -2.486848458647727966e-02 -4.919099062681198120e-02 -4.594479799270629883e-01 -2.276503890752792358e-01 -6.875604856759309769e-03 1.516843736171722412e-01 -5.658266693353652954e-02 -1.310631185770034790e-01 2.304764837026596069e-01 2.214615941047668457e-01 2.940928936004638672e-02 -1.872662752866744995e-01 1.815305203199386597e-01
-3.383445143699645996e-01 -1.651132106781005859e-01 -9.236901998519897461e-02 4.790468513965606689e-01 1.555272787809371948e-01 -1.584650576114654541e-01 2.734499284997582436e-03 1.891652345657348633e-01 1.236528232693672180e-01 -2.698472887277603149e-02 8.337207138538360596e-02 -1.906308233737945557e-01 8.920210599899291992e-02 2.424617856740951538e-01 1.533680409193038940e-01 5.209106486290693283e-03 -1.831808090209960938e-01 1.135389581322669983e-01 1.881241053342819214e-01 -6.311209499835968018e-02 5.304555222392082214e-02 -6.278210878372192383e-02 -4.071433842182159424e-02 -1.373141258955001831e-01 -2.326332181692123413e-01 1.170432046055793762e-01 3.072293102741241455e-01 -7.085611671209335327e-02 -3.799509629607200623e-02 4.550759494304656982e-02 2.605046629905700684e-01 1.839990317821502686e-01
-9.621486812829971313e-02 -2.213309109210968018e-01 9.281361475586891174e-03 2.138232588768005371e-01 3.057981133460998535e-01 3.506580367684364319e-02 1.053560823202133179e-01 3.823610544204711914e-01 -2.915119379758834839e-02 -1.676681339740753174e-01 -6.247375532984733582e-02 1.719134896993637085e-01 8.484929800033569336e-02 -3.431674093008041382e-02 3.322613835334777832e-01 2.234607189893722534e-01 -1.843624711036682129e-01 1.386637836694717407e-01 8.970420807600021362e-02 9.242880344390869141e-02 2.470286935567855835e-01 -3.482900559902191162e-02 -2.787993252277374268e-01 -3.050632476806640625e-01 1.757262945175170898e-01 -1.531745642423629761e-01 2.268582955002784729e-02 -7.683090399950742722e-03 2.234140224754810333e-02 -2.252745628356933594e-01 -5.005957186222076416e-02 -3.567074611783027649e-02
-2.259046733379364014e-01 -4.332904815673828125e-01 -2.536377012729644775e-01 3.207620978355407715e-01 -1.336164325475692749e-01 -1.503439694643020630e-01 -1.173837929964065552e-01 1.806923449039459229e-01 -2.317960746586322784e-02 -1.666098274290561676e-02 3.516939878463745117e-01 -1.423784494400024414e-01 -9.000018239021301270e-02 -5.719196517020463943e-03 1.053744480013847351e-01 -2.621366977691650391e-01 -3.542378544807434082e-02 -4.879923537373542786e-02 -1.404607761651277542e-02 3.033038079738616943e-01 1.911947689950466156e-02 -8.523860573768615723e-02 -2.178265154361724854e-02 -8.726380020380020142e-02 1.513399332761764526e-01 -6.238253787159919739e-02 1.540560275316238403e-01 1.008176729083061218e-01 5.807415768504142761e-02 -1.728669703006744385e-01 -1.151038780808448792e-01 2.358997315168380737e-01
-2.684339880943298340e-01 -4.420524239540100098e-01 -1.583002209663391113e-01 1.333620250225067139e-01 1.955148279666900635e-01 -1.280896365642547607e-01 1.560865044593811035e-01 3.116555325686931610e-02 -2.491081953048706055e-01 1.158962994813919067e-01 -2.906512655317783356e-02 -9.565634280443191528e-02 1.698509156703948975e-01 -2.499199099838733673e-02 3.137992620468139648e-01 -1.059707552194595337e-01 -3.092424198985099792e-02 1.284872144460678101e-01 2.609015107154846191e-01 9.388954192399978638e-02 1.606159508228302002e-01 -3.740348219871520996e-01 -2.179207056760787964e-01 6.830146070569753647e-03 1.219924725592136383e-02 -1.721015423536300659e-01 8.570969849824905396e-02 1.358160674571990967e-01 -7.592873275279998779e-02 5.875334143638610840e-02 -1.109098121523857117e-01 2.005304954946041107e-02
-2.308398187160491943e-01 -6.041788961738348007e-03 -1.823660731315612793e-01 2.804253995418548584e-01 3.737069666385650635e-01 -9.283764660358428955e-02 1.679402887821197510e-01 1.161718964576721191e-01 1.370993107557296753e-01 -4.010756686329841614e-02 5.291618779301643372e-02 -8.193759620189666748e-02 -7.937508821487426758e-02 3.965628445148468018e-01 1.384864300489425659e-01 4.664807021617889404e-02 1.197873055934906006e-01 2.172547429800033569e-01 2.851893305778503418e-01 5.081578344106674194e-02 1.397396624088287354e-01 -2.994908988475799561e-01 9.331235662102699280e-03 1.042854934930801392e-01 8.438075333833694458e-02 5.080885067582130432e-02 3.489688783884048462e-02 2.154666930437088013e-01 -4.667086899280548096e-02 2.093061208724975586e-01 2.095908373594284058e-01 1.306148767471313477e-01
8.050109446048736572e-02 -3.254770636558532715e-01 1.751420274376869202e-02 -6.499531865119934082e-02 2.218705564737319946e-01 1.247636377811431885e-01 3.308878839015960693e-01 2.283861339092254639e-01 -3.348642587661743164e-01 8.040945231914520264e-02 1.857566535472869873e-01 -3.370897173881530762e-01 -1.304437071084976196e-01 -1.167693138122558594e-01 3.345529735088348389e-02 -7.003100216388702393e-02 -1.153561845421791077e-01 -1.128291562199592590e-01 9.125488996505737305e-02 3.861571475863456726e-02 8.183147758245468140e-02 -1.662754863500595093e-01 8.530054986476898193e-02 -2.814109623432159424e-01 1.184398978948593140e-01 7.460591942071914673e-02 -1.311604231595993042e-01 1.365074068307876587e-01 1.189937442541122437e-01 8.738745748996734619e-02 1.555952727794647217e-01 3.083811700344085693e-01
-5.896190926432609558e-02 -1.631241142749786377e-01 -2.872386574745178223e-01 1.910615563392639160e-01 -1.707143485546112061e-01 8.130720257759094238e-02 6.723736226558685303e-02 8.566293865442276001e-03 8.391308598220348358e-03 -1.952826380729675293e-01 2.411707788705825806e-01 4.589141160249710083e-02 -1.152141764760017395e-01 1.954350918531417847e-01 4.487354159355163574e-01 1.326163411140441895e-01 -1.780159324407577515e-01 1.727537810802459717e-01 4.412618577480316162e-01 3.595663234591484070e-02 -5.903477314859628677e-03 -7.600551098585128784e-02 1.256517916917800903e-01 -1.491724401712417603e-01 1.535852402448654175e-01 4.489497095346450806e-02 1.415662318468093872e-01 3.495624661445617676e-02 -2.317115962505340576e-01 -9.180362522602081299e-02 -7.290486991405487061e-02 -1.611491590738296509e-01
-2.328662872314453125e-01 -3.513680398464202881e-01 -2.349182218313217163e-01 7.531529664993286133e-02 3.234623670578002930e-01 -1.215152814984321594e-01 3.111318349838256836e-01 5.531170964241027832e-02 -1.613093465566635132e-01 1.892546117305755615e-01 -8.672579377889633179e-02 -3.336729481816291809e-02 8.653110265731811523e-02 -1.440907716751098633e-01 2.699283361434936523e-01 8.012674748897552490e-03 -6.853303313255310059e-02 1.128500476479530334e-01 3.754840195178985596e-01 2.499644272029399872e-02 -3.665836527943611145e-02 -3.117536604404449463e-01 -1.430090218782424927e-01 8.189823478460311890e-02 -8.587907254695892334e-02 -1.580480337142944336e-01 9.367243945598602295e-02 1.176180168986320496e-01 -4.923446103930473328e-02 8.985099196434020996e-02 9.040755033493041992e-02 1.103576794266700745e-01
-3.422273322939872742e-02 -2.079064697027206421e-01 -2.083441615104675293e-01 4.317034780979156494e-01 9.466935694217681885e-02 -1.466467678546905518e-01 -4.318228363990783691e-02 1.608430743217468262e-01 -1.312677264213562012e-01 1.470062583684921265e-01 -5.431618541479110718e-02 -1.292865872383117676e-01 -1.877373754978179932e-01 6.693145632743835449e-02 1.660255491733551025e-01 9.493988752365112305e-02 -2.427753359079360962e-01 -2.211730927228927612e-01 2.645158767700195312e-01 1.767974942922592163e-01 2.301019877195358276e-01 5.275258794426918030e-02 -1.463202387094497681e-01 2.934801951050758362e-02 -2.891004383563995361e-01 7.812727242708206177e-02 1.663335710763931274e-01 -7.537747174501419067e-02 -1.810096800327301025e-01 9.361137449741363525e-02 -3.535128757357597351e-02 2.827050387859344482e-01
-2.444282919168472290e-02 -3.181582987308502197e-01 -2.365000993013381958e-01 2.503747642040252686e-01 2.733486592769622803e-01 1.323980987071990967e-01 -1.513162720948457718e-02 3.618427738547325134e-02 -1.698073595762252808e-01 2.097930759191513062e-01 -1.258807927370071411e-01 1.056822314858436584e-01 -5.315230414271354675e-02 -1.898483186960220337e-01 3.331404626369476318e-01 1.427411683835089207e-03 -2.711464092135429382e-02 2.602167725563049316e-01 2.702960968017578125e-01 9.146633744239807129e-02 3.730149939656257629e-02 -3.874240219593048096e-01 -1.928949058055877686e-01 9.671546518802642822e-02 1.018583998084068298e-01 6.702378392219543457e-02 -1.875745132565498352e-02 1.212469562888145447e-01 1.442164033651351929e-01 -1.183185353875160217e-02 -1.013641580939292908e-01 1.643112748861312866e-01
-2.705332934856414795e-01 -4.942880570888519287e-01 -1.350850909948348999e-01 2.047805488109588623e-01 -5.715022981166839600e-02 -1.383328139781951904e-01 -4.846373572945594788e-02 -2.294771373271942139e-02 -7.185827475041151047e-03 -3.791888803243637085e-02 3.371587693691253662e-01 -9.113600850105285645e-02 -2.764054834842681885e-01 -3.479723632335662842e-02 1.390952020883560181e-01 -2.131425887346267700e-01 -1.341576129198074341e-01 3.409003466367721558e-02 -4.052776377648115158e-03 2.237953394651412964e-01 9.634556621313095093e-02 1.033701151609420776e-01 -1.792147457599639893e-01 -1.035541668534278870e-01 2.162972986698150635e-01 1.564596146345138550e-01 1.552549600601196289e-01 1.372532546520233154e-01 8.066825568675994873e-02 -2.218820005655288696e-01 -1.443686932325363159e-01 9.117404371500015259e-02
-2.257039099931716919e-01 -3.504193723201751709e-01 -2.079644054174423218e-01 1.683848649263381958e-01 1.686680763959884644e-01 -1.322173178195953369e-01 1.746446192264556885e-01 8.524457365274429321e-02 -1.844744086265563965e-01 2.367302179336547852e-01 -3.067165426909923553e-02 6.039916537702083588e-03 7.227942347526550293e-02 -2.075457721948623657e-01 2.899424433708190918e-01 -4.544585570693016052e-02 -1.700418442487716675e-01 1.660427004098892212e-01 2.382843643426895142e-01 -1.087058112025260925e-01 -2.244408801198005676e-02 -4.481304585933685303e-01 -1.462715715169906616e-01 -2.103477343916893005e-02 1.209683865308761597e-01 2.580590359866619110e-02 1.130631193518638611e-01 9.175805747509002686e-02 -1.842450201511383057e-01 8.704124391078948975e-02 -1.147669088095426559e-02 1.381429731845855713e-01
-1.643847674131393433e-01 1.669511944055557251e-01 -1.432644873857498169e-01 2.563009262084960938e-01 4.785135388374328613e-01 1.061563789844512939e-01 1.580069065093994141e-01 1.244736090302467346e-01 9.250571578741073608e-02 -4.716091230511665344e-02 -2.010314539074897766e-02 -1.311486363410949707e-01 -3.035207688808441162e-01 5.279530305415391922e-03 3.321371078491210938e-01 1.812603175640106201e-01 1.004733517765998840e-01 7.805294543504714966e-02 6.766907870769500732e-02 1.540781836956739426e-02 3.097827434539794922e-01 -1.488163508474826813e-02 3.284015506505966187e-02 -7.913736626505851746e-03 4.408203065395355225e-02 1.872097849845886230e-01 2.921321056783199310e-02 7.045880705118179321e-02 -2.860986255109310150e-02 -1.866822003648849204e-06 7.654653489589691162e-02 3.829611837863922119e-01
-2.049971669912338257e-01 -3.061129450798034668e-01 -2.166767269372940063e-01 2.100747227668762207e-01 3.322785720229148865e-02 5.800052732229232788e-02 7.266206201165914536e-03 2.541717886924743652e-01 6.452444940805435181e-03 -1.252457797527313232e-01 1.840573400259017944e-01 -4.627111554145812988e-02 -3.740114569664001465e-01 1.952428221702575684e-01 1.375956237316131592e-01 -1.767136901617050171e-01 -1.263217478990554810e-01 -2.052060812711715698e-01 -4.693028703331947327e-02 -2.795453965663909912e-01 2.023693323135375977e-01 -1.658589020371437073e-02 -2.821450494229793549e-02 -6.704054027795791626e-02 -1.318498328328132629e-02 -6.914199888706207275e-02 9.121204167604446411e-02 2.901856899261474609e-01 -1.372395604848861694e-01 -1.294044256210327148e-01 1.522953510284423828e-01 2.880386412143707275e-01
-1.602609157562255859e-01 -1.873930096626281738e-01 -4.096816778182983398e-01 1.435570977628231049e-02 2.437735199928283691e-01 1.166637167334556580e-01 2.428945600986480713e-01 2.161028683185577393e-01 1.158978044986724854e-02 8.280752599239349365e-02 -3.505572676658630371e-02 -1.838517934083938599e-01 -2.399412542581558228e-01 3.989662230014801025e-01 -1.211613491177558899e-01 1.786089688539505005e-01 -1.511367559432983398e-01 1.274801641702651978e-01 1.160218119621276855e-01 1.743844449520111084e-01 1.134547293186187744e-01 -1.380102485418319702e-01 -2.664727624505758286e-03 -1.888446062803268433e-01 -1.065609380602836609e-01 1.982500702142715454e-01 5.478373169898986816e-02 1.744261942803859711e-02 5.894810706377029419e-02 -3.497005626559257507e-02 2.770617306232452393e-01 -3.308591619133949280e-02
-2.130676209926605225e-01 -3.708541020750999451e-02 5.982307717204093933e-02 2.345326393842697144e-01 1.335743516683578491e-01 6.919980794191360474e-02 2.145654410123825073e-01 -1.619016528129577637e-01 3.281815648078918457e-01 -7.239973172545433044e-03 1.817196756601333618e-01 8.483319729566574097e-02 -2.455813139677047729e-01 6.697282940149307251e-02 3.585036098957061768e-01 -2.644139155745506287e-02 -1.619919091463088989e-01 -8.816523849964141846e-02 -1.806402504444122314e-01 1.289110779762268066e-01 1.612585969269275665e-02 -2.065487904474139214e-03 -3.004365786910057068e-02 -1.738174259662628174e-01 -1.286483556032180786e-01 3.439801335334777832e-01 2.299811840057373047e-01 -1.588578820228576660e-01 1.038714125752449036e-01 -2.146670781075954437e-02 1.847314089536666870e-01 2.911171019077301025e-01
2.851152420043945312e-02 -3.452766537666320801e-01 -2.295158058404922485e-01 2.459744513034820557e-01 2.037958651781082153e-01 -1.462209969758987427e-01 1.919147670269012451e-01 5.772962793707847595e-02 2.413731366395950317e-01 -1.931592971086502075e-01 -9.091583080589771271e-03 -1.339969336986541748e-01 1.705285161733627319e-01 9.343992918729782104e-03 2.045179903507232666e-01 -3.563380241394042969e-01 -5.017495155334472656e-02 2.587807923555374146e-02 2.093908637762069702e-01 1.104167941957712173e-02 -8.230936527252197266e-02 -3.169964849948883057e-01 -1.316733062267303467e-01 -1.772217452526092529e-01 -7.209357619285583496e-02 8.126565814018249512e-02 1.771562397480010986e-01 -6.172002106904983521e-02 -8.106641471385955811e-02 -2.066412568092346191e-01 6.417961418628692627e-02 2.204186916351318359e-01
1.140808686614036560e-02 -1.111615449190139771e-01 -2.352491170167922974e-01 1.460097432136535645e-01 2.262202352285385132e-01 -1.012816578149795532e-01 -1.444674562662839890e-02 2.950915098190307617e-01 -5.972686782479286194e-02 1.194099411368370056e-01 1.553492397069931030e-01 -1.833068579435348511e-01 -5.151479244232177734e-01 1.610986739397048950e-01 8.728305250406265259e-02 -1.293004900217056274e-01 1.736372262239456177e-01 7.085694372653961182e-02 1.521055698394775391e-01 -6.069013476371765137e-02 1.719924509525299072e-01 1.224911957979202271e-01 -1.128554269671440125e-01 -3.897818922996520996e-02 -4.081665351986885071e-02 1.820089519023895264e-01 -5.451852455735206604e-02 -5.516657978296279907e-02 3.393252845853567123e-03 7.278211414813995361e-03 -1.451308578252792358e-01 4.337455630302429199e-01
-9.005662053823471069e-02 -3.396046161651611328e-01 -3.213962614536285400e-01 1.910589933395385742e-01 2.568059563636779785e-01 1.025534495711326599e-01 2.563121728599071503e-02 1.071928888559341431e-01 -6.793612986803054810e-02 2.304919362068176270e-01 -2.766767330467700958e-02 -2.653160481713712215e-04 -2.641940675675868988e-02 -2.044230103492736816e-01 3.584458827972412109e-01 5.373591184616088867e-02 3.235850110650062561e-02 2.356217503547668457e-01 2.727324068546295166e-01 7.525409758090972900e-02 7.090745866298675537e-02 -3.886262178421020508e-01 -2.159066349267959595e-01 2.230138704180717468e-02 6.143748015165328979e-02 -4.310145601630210876e-02 1.188902407884597778e-01 1.757266670465469360e-01 1.136146336793899536e-01 -4.521080479025840759e-02 -8.734457194805145264e-02 5.263204872608184814e-02
-3.833070099353790283e-01 -2.632876932621002197e-01 5.613990873098373413e-02 -1.123521942645311356e-02 -2.990531176328659058e-02 -2.766745388507843018e-01 3.271772861480712891e-01 2.690999396145343781e-02 3.196160122752189636e-02 9.403070434927940369e-03 2.163507640361785889e-01 -4.673502594232559204e-02 -2.510710954666137695e-01 -2.573288977146148682e-01 1.378718167543411255e-01 2.466942667961120605e-01 4.914171248674392700e-02 -2.241339981555938721e-01 2.711447179317474365e-01 -1.427623927593231201e-01 -8.401543833315372467e-03 -6.895139813423156738e-02 -1.379875391721725464e-01 -2.624620795249938965e-01 -1.031467691063880920e-01 1.414380520582199097e-01 1.148969680070877075e-01 1.070919111371040344e-01 7.923831045627593994e-02 -1.387114524841308594e-01 -5.874647572636604309e-02 1.115980148315429688e-01
-2.331397533416748047e-01 -3.197116553783416748e-01 -8.633673191070556641e-02 3.140135407447814941e-01 -1.770730912685394287e-01 3.398600593209266663e-02 6.035663932561874390e-02 1.122693791985511780e-01 -3.335661441087722778e-02 -1.486071646213531494e-01 2.787681519985198975e-01 -2.791308052837848663e-02 -2.209829688072204590e-01 -1.892945468425750732e-01 1.946642696857452393e-01 -1.567865014076232910e-01 1.248465776443481445e-01 3.089669346809387207e-02 7.804043591022491455e-02 8.954004943370819092e-02 -2.272047847509384155e-01 -2.214982509613037109e-01 -3.012222051620483398e-01 -1.928236186504364014e-01 -1.290244162082672119e-01 1.652492284774780273e-01 -1.289756745100021362e-01 2.598670125007629395e-01 5.192237347364425659e-02 9.733477979898452759e-02 -1.953871995210647583e-01 4.550043866038322449e-02
2.701109275221824646e-02 -4.361255764961242676e-01 -6.367342919111251831e-02 2.409818172454833984e-01 9.485993534326553345e-03 3.940502926707267761e-02 1.733792424201965332e-01 1.255646944046020508e-01 1.780422478914260864e-01 -2.827852368354797363e-01 1.733921319246292114e-01 -3.304696381092071533e-01 -2.731596231460571289e-01 -9.568599611520767212e-02 5.615290999412536621e-02 5.796289071440696716e-02 -7.682653516530990601e-02 2.881796061992645264e-01 2.041169852018356323e-01 1.545023024082183838e-01 3.359198942780494690e-02 -1.621842682361602783e-01 -2.789095640182495117e-01 -4.193998500704765320e-02 -3.100045584142208099e-02 9.449361264705657959e-02 1.078849807381629944e-01 -2.625795453786849976e-02 -4.502784088253974915e-02 1.256939321756362915e-01 -1.266236007213592529e-01 2.017362564802169800e-01
-7.866864651441574097e-02 -1.304276287555694580e-01 -1.326503157615661621e-01 3.045527040958404541e-01 1.889094710350036621e-01 2.790236286818981171e-02 -1.436050329357385635e-02 2.537140250205993652e-02 2.101643681526184082e-01 -2.746447548270225525e-02 -7.619228959083557129e-02 -2.110214084386825562e-01 -3.532396256923675537e-01 3.051077127456665039e-01 1.564169824123382568e-01 -2.191281020641326904e-01 -9.092474728822708130e-02 -1.845518499612808228e-01 2.057233899831771851e-01 2.264170050621032715e-01 7.854274474084377289e-03 -1.487724334001541138e-01 -1.715636700391769409e-01 -1.031806543469429016e-01 1.017989218235015869e-01 -1.081685945391654968e-01 9.949287027120590210e-02 2.352285087108612061e-01 2.792015373706817627e-01 -9.847591817378997803e-02 -3.939484804868698120e-02 2.623718678951263428e-01
-1.835049688816070557e-01 -1.038667559623718262e-01 -1.785889416933059692e-01 3.047642409801483154e-01 -1.440942287445068359e-01 -6.124706938862800598e-02 9.481838345527648926e-02 -7.689198013395071030e-03 -2.313788048923015594e-02 2.317462712526321411e-01 6.872815638780593872e-02 -1.449060440063476562e-01 2.037588655948638916e-01 -4.100845381617546082e-02 -8.300365507602691650e-02 4.704004153609275818e-02 -4.055236876010894775e-01 5.709847435355186462e-02 8.686707913875579834e-02 3.147279322147369385e-01 8.412290364503860474e-02 -1.136604025959968567e-01 -3.468549996614456177e-02 -3.645124435424804688e-01 -2.741561271250247955e-02 4.139451682567596436e-02 9.686102718114852905e-02 1.855900436639785767e-01 6.737387925386428833e-02 1.778351813554763794e-01 -1.729748547077178955e-01 3.523929715156555176e-01
-1.064287573099136353e-01 -2.459641098976135254e-01 -1.886119544506072998e-01 4.356121271848678589e-02 2.997099363710731268e-04 -1.255509704351425171e-01 3.030329644680023193e-01 7.855413854122161865e-02 -6.022408604621887207e-02 -2.995734214782714844e-01 1.832390129566192627e-01 -1.241661459207534790e-01 -1.568794548511505127e-01 -1.781433373689651489e-01 3.158513307571411133e-01 3.779439926147460938e-01 -9.922360628843307495e-02 1.991268433630466461e-02 -2.151572108268737793e-01 1.623860895633697510e-01 1.349544823169708252e-01 -2.427437901496887207e-01 1.023378446698188782e-01 -1.156083643436431885e-01 -1.941879540681838989e-01 5.510105937719345093e-02 -8.131656050682067871e-02 1.598241552710533142e-02 -8.252330869436264038e-02 -3.679265035316348076e-03 3.259275481104850769e-02 3.102364242076873779e-01
2.375002484768629074e-03 -1.245826333761215210e-01 -3.861681818962097168e-01 1.474074721336364746e-01 7.912883162498474121e-02 3.001382388174533844e-02 -3.124524094164371490e-02 3.621836304664611816e-01 7.785065472126007080e-02 -1.498600747436285019e-02 2.804345265030860901e-02 -2.041583694517612457e-02 9.982553869485855103e-02 1.935805976390838623e-01 2.545360624790191650e-01 1.878168433904647827e-02 3.057693317532539368e-02 3.827109700068831444e-03 1.543707698583602905e-01 2.138539403676986694e-01 5.517316609621047974e-02 -4.269541706889867783e-03 1.031091213226318359e-01 -3.594409823417663574e-01 -3.011236488819122314e-01 3.430182859301567078e-02 -2.254305332899093628e-01 2.719668745994567871e-01 -5.260760709643363953e-02 -9.717459231615066528e-02 6.256302446126937866e-02 3.287371397018432617e-01
-3.028602339327335358e-02 4.794248938560485840e-02 -1.418596804141998291e-01 4.993000924587249756e-01 6.124836206436157227e-02 -7.337328046560287476e-02 1.300568282604217529e-01 1.337130814790725708e-01 1.775474548339843750e-01 7.473819702863693237e-02 2.104249447584152222e-01 -3.425744175910949707e-01 -2.558746933937072754e-01 2.439510971307754517e-01 1.764949411153793335e-01 2.041344791650772095e-01 -3.419855982065200806e-02 2.335787750780582428e-03 1.008774787187576294e-01 1.992165744304656982e-01 1.146666258573532104e-01 -2.818961143493652344e-01 1.604676246643066406e-01 -8.106691390275955200e-02 9.049804508686065674e-02 1.067428514361381531e-01 3.637809306383132935e-02 1.128134503960609436e-01 7.944281096570193768e-04 -1.061925217509269714e-01 1.203060373663902283e-01 2.269826978445053101e-01
-2.460940629243850708e-01 -7.691919803619384766e-02 -1.821713335812091827e-02 2.549856901168823242e-01 -6.614692509174346924e-02 1.529422551393508911e-01 2.796351313591003418e-01 1.435024440288543701e-01 5.452531203627586365e-02 -2.771592736244201660e-01 3.203655183315277100e-01 7.766384631395339966e-02 -8.065282553434371948e-02 -1.420859992504119873e-01 3.947176337242126465e-01 -1.641300506889820099e-02 -1.285991817712783813e-01 -9.050736576318740845e-02 1.138022867962718010e-03 2.195846587419509888e-01 1.092316806316375732e-01 -1.861032992601394653e-01 -5.220799893140792847e-02 -1.568716466426849365e-01 -1.613712310791015625e-01 1.745226383209228516e-01 -1.977404803037643433e-01 -1.973173171281814575e-01 4.535587504506111145e-02 7.552399486303329468e-02 -4.689927771687507629e-02 2.811619639396667480e-01
-3.969227969646453857e-01 -1.394745409488677979e-01 -1.641211509704589844e-01 2.869710028171539307e-01 -5.851987004280090332e-02 3.439706191420555115e-02 -1.282600611448287964e-01 2.064630538225173950e-01 -9.479723870754241943e-02 -2.338617444038391113e-01 2.905267775058746338e-01 -2.137950807809829712e-01 5.457988940179347992e-03 -1.496927738189697266e-01 1.891254186630249023e-01 -4.766435176134109497e-02 -1.899827867746353149e-01 6.282911449670791626e-02 -6.712558865547180176e-02 2.396888285875320435e-01 1.804473102092742920e-01 -2.421882748603820801e-01 -7.297373563051223755e-02 -3.907961770892143250e-02 2.190208882093429565e-01 2.829440832138061523e-01 2.471697144210338593e-02 9.370758198201656342e-03 1.363454665988683701e-02 1.482026875019073486e-01 -1.869892627000808716e-01 9.923820942640304565e-02
-2.221970260143280029e-01 -2.201094329357147217e-01 -7.670745253562927246e-02 3.512232601642608643e-01 1.448668688535690308e-01 9.308506548404693604e-02 3.695318400859832764e-01 -1.218216717243194580e-01 -8.226268738508224487e-02 -1.992575591430068016e-03 3.160826116800308228e-02 -2.277528196573257446e-01 -3.293211385607719421e-02 1.342400163412094116e-01 3.142255544662475586e-01 -1.135074421763420105e-01 -3.324326826259493828e-03 -1.549252718687057495e-01 -5.592585727572441101e-02 -1.086468100547790527e-01 -1.036957055330276489e-01 -1.868283003568649292e-01 -2.103199064731597900e-01 -1.256269961595535278e-01 1.386108994483947754e-01 -4.717454314231872559e-02 -2.231340557336807251e-01 2.258861064910888672e-01 7.059904932975769043e-02 3.186883628368377686e-01 -1.667253077030181885e-01 1.761563867330551147e-02
-4.759865626692771912e-02 -2.795469760894775391e-01 -1.399272829294204712e-01 1.709666550159454346e-01 2.027213722467422485e-01 1.002085953950881958e-01 3.392887413501739502e-01 4.706538468599319458e-02 -1.579443365335464478e-01 -4.595726728439331055e-02 1.002957224845886230e-01 3.469235450029373169e-02 -2.589779198169708252e-01 -3.797246813774108887e-01 1.625768393278121948e-01 -2.118711620569229126e-01 -2.765667624771595001e-02 -5.223265290260314941e-02 5.878773331642150879e-02 -1.484713256359100342e-01 1.652645766735076904e-01 -3.900196775794029236e-02 -6.820576637983322144e-02 -1.426332741975784302e-01 9.954588115215301514e-02 1.220596879720687866e-01 2.789325714111328125e-01 1.197396889328956604e-01 2.393387854099273682e-01 1.256617009639739990e-01 -2.428355067968368530e-01 2.226926237344741821e-01
-1.928484737873077393e-01 -2.687691152095794678e-01 -2.223907113075256348e-01 3.187109231948852539e-01 5.072496086359024048e-02 4.577465727925300598e-02 1.082843616604804993e-01 9.732247143983840942e-02 -8.168750442564487457e-03 -2.586993873119354248e-01 1.699882745742797852e-01 1.302854716777801514e-01 -1.996511518955230713e-01 -6.818766891956329346e-02 3.978845775127410889e-01 7.085520029067993164e-02 -2.227000659331679344e-04 4.715019837021827698e-03 3.207970261573791504e-01 3.232845067977905273e-01 -1.615711897611618042e-01 -1.250997558236122131e-02 1.709960252046585083e-01 -2.076732739806175232e-02 1.020676419138908386e-01 -4.409691318869590759e-02 -1.565634459257125854e-01 1.817768253386020660e-02 -1.399335116147994995e-01 -1.882449537515640259e-02 -2.679608464241027832e-01 -2.540881372988224030e-02
-1.624967008829116821e-01 -3.619665801525115967e-01 -2.414299249649047852e-01 2.305163890123367310e-01 1.694354861974716187e-01 2.679894305765628815e-02 1.014790311455726624e-01 9.769142419099807739e-02 -1.105862855911254883e-01 2.665824592113494873e-01 -2.891235239803791046e-02 3.451089188456535339e-02 -4.956113547086715698e-02 -2.173174321651458740e-01 3.786660134792327881e-01 -4.394807666540145874e-02 -9.196050465106964111e-02 2.732755243778228760e-01 3.016738295555114746e-01 -3.947181999683380127e-02 -8.962631225585937500e-03 -3.454112112522125244e-01 -9.108993411064147949e-02 -8.675251156091690063e-03 7.353416830301284790e-02 -1.508153378963470459e-01 4.951222985982894897e-02 1.499948352575302124e-01 1.922298073768615723e-01 5.002942308783531189e-02 -3.626835718750953674e-02 6.495671719312667847e-02
-1.631074100732803345e-01 -2.382446974515914917e-01 -8.973433822393417358e-02 3.357011973857879639e-01 1.420614123344421387e-01 -4.071387276053428650e-02 -2.738778293132781982e-01 8.571799844503402710e-02 -1.736509948968887329e-01 5.514635518193244934e-02 5.572463572025299072e-02 -4.006515443325042725e-02 -2.023209482431411743e-01 -5.553760007023811340e-02 2.768638432025909424e-01 3.434843122959136963e-01 -2.545882165431976318e-01 -1.711501926183700562e-01 1.515950113534927368e-01 -1.347704678773880005e-01 1.628148555755615234e-01 -1.723139286041259766e-01 1.451445966958999634e-01 -1.269336193799972534e-01 -5.566520616412162781e-02 6.961359083652496338e-02 2.076307982206344604e-01 -6.837005168199539185e-02 -2.680148482322692871e-01 -1.726447790861129761e-02 5.413646250963211060e-02 2.360310703516006470e-01
1.755336881615221500e-03 -3.504576981067657471e-01 -2.260778844356536865e-01 2.970133125782012939e-01 2.108166962862014771e-01 -3.261723741888999939e-02 2.661740966141223907e-02 3.877413570880889893e-01 -3.764260187745094299e-02 3.379090130329132080e-02 2.008208185434341431e-01 -4.667162150144577026e-02 -1.687015146017074585e-01 3.525660037994384766e-01 9.758407622575759888e-02 2.077628299593925476e-02 -3.638352081179618835e-02 -1.537985056638717651e-01 7.478070445358753204e-03 -1.428923904895782471e-01 2.939454019069671631e-01 -5.515810474753379822e-02 7.036644220352172852e-02 -1.905029118061065674e-01 -4.923690855503082275e-02 -3.022718010470271111e-03 1.399453431367874146e-01 -1.796973943710327148e-01 -5.090895574539899826e-03 2.463867664337158203e-01 -1.210295557975769043e-01 1.663570106029510498e-01
-2.808413207530975342e-01 -4.849584698677062988e-01 -2.376317679882049561e-01 2.276507765054702759e-01 1.194764375686645508e-01 3.413797542452812195e-02 6.327813863754272461e-02 -1.508705038577318192e-02 9.377845376729965210e-02 4.558705165982246399e-02 1.083310320973396301e-01 -3.378297090530395508e-01 1.106741502881050110e-01 1.716569364070892334e-01 -6.872761249542236328e-02 1.250850856304168701e-01 -1.390473842620849609e-01 -2.576883137226104736e-01 -1.532394140958786011e-01 1.167947128415107727e-01 2.161561548709869385e-01 -7.753702998161315918e-02 -6.180220097303390503e-02 -9.634661674499511719e-02 -1.482650265097618103e-02 6.274390220642089844e-02 -1.415846645832061768e-01 1.300221830606460571e-01 -7.238201051950454712e-02 2.402495741844177246e-01 3.709008544683456421e-02 2.549793422222137451e-01
-1.749002337455749512e-01 -3.364412784576416016e-01 -2.658436298370361328e-01 2.511942759156227112e-02 8.954036980867385864e-02 7.841068319976329803e-03 2.226950973272323608e-01 1.546868532896041870e-01 -2.057639956474304199e-01 8.600556105375289917e-02 4.527621716260910034e-02 1.904227584600448608e-02 1.865613609552383423e-01 7.584846764802932739e-02 3.200316131114959717e-01 1.803289204835891724e-01 2.896680496633052826e-02 3.292879164218902588e-01 3.406707644462585449e-01 4.987509921193122864e-02 5.924017354846000671e-02 -2.239143550395965576e-01 -1.969286501407623291e-01 -8.415396511554718018e-02 1.358714401721954346e-01 -1.721573024988174438e-01 2.285224497318267822e-01 4.731971025466918945e-02 8.623321354389190674e-02 6.991698592901229858e-02 -1.747879236936569214e-01 5.392928048968315125e-02
2.083531767129898071e-01 -1.400733292102813721e-01 -6.206755060702562332e-03 -6.230710074305534363e-02 5.441189408302307129e-01 2.774569019675254822e-02 1.238005459308624268e-01 1.405074894428253174e-01 -2.625889778137207031e-01 -4.837821796536445618e-02 2.065535187721252441e-01 -4.327984154224395752e-02 -2.407751232385635376e-01 1.847423166036605835e-01 3.404892683029174805e-01 -2.196876108646392822e-01 -8.399580419063568115e-02 -8.686686307191848755e-02 5.934427306056022644e-02 1.889744251966476440e-01 1.069939360022544861e-01 -1.102626621723175049e-01 1.142511442303657532e-01 -1.164308190345764160e-01 -3.226634860038757324e-02 8.476012200117111206e-02 -1.920344494283199310e-02 8.068418502807617188e-02 8.242240548133850098e-02 -4.445759952068328857e-02 8.054239302873611450e-02 3.075782358646392822e-01
-1.561371684074401855e-01 -1.326544880867004395e-01 3.567654266953468323e-02 2.668491005897521973e-01 5.225794911384582520e-01 1.653316617012023926e-01 2.110925614833831787e-01 -2.637593448162078857e-02 1.312821358442306519e-01 6.552100647240877151e-03 3.833262622356414795e-02 -9.103631973266601562e-02 -1.088420301675796509e-01 2.284224182367324829e-01 1.401281654834747314e-01 9.085645526647567749e-02 2.008702605962753296e-01 9.384802728891372681e-02 -8.993659168481826782e-02 -6.945734471082687378e-02 1.130950003862380981e-01 -1.542905271053314209e-01 -2.074520587921142578e-01 -1.647370904684066772e-01 -5.945662781596183777e-02 3.219724893569946289e-01 7.338548451662063599e-02 -1.161885336041450500e-01 5.967500805854797363e-02 1.680402606725692749e-01 1.472110152244567871e-01 2.692912817001342773e-01
2.327270619571208954e-02 -1.975092850625514984e-02 -1.953685134649276733e-01 3.178957402706146240e-01 1.875188797712326050e-01 -1.202196404337882996e-01 -2.535759210586547852e-01 1.301728338003158569e-01 -3.076068460941314697e-01 -5.469498038291931152e-02 1.806278824806213379e-01 -7.084061950445175171e-02 -2.651519775390625000e-01 1.146918162703514099e-01 1.208169311285018921e-01 1.424705386161804199e-01 -7.973663508892059326e-02 3.860424458980560303e-02 9.895988553762435913e-02 1.261736303567886353e-01 -4.230490326881408691e-02 -2.150441408157348633e-01 -1.363922506570816040e-01 -3.346102535724639893e-01 1.110524088144302368e-01 -2.204291671514511108e-01 2.955367565155029297e-01 2.351852655410766602e-01 -1.609583385288715363e-02 8.909034729003906250e-02 1.885483264923095703e-01 1.260282397270202637e-01
-2.618396095931529999e-02 -2.201015055179595947e-01 -2.539556026458740234e-01 4.194377064704895020e-01 1.714918911457061768e-01 -5.409549549221992493e-02 -8.164861798286437988e-02 3.599930703639984131e-01 -2.266514003276824951e-01 -1.887461096048355103e-01 1.105474606156349182e-01 1.268973499536514282e-01 -2.281465828418731689e-01 1.620659679174423218e-01 1.282407492399215698e-01 3.029361180961132050e-02 -1.957857459783554077e-01 -7.826796174049377441e-02 2.297092229127883911e-02 -1.585729569196701050e-01 1.268981397151947021e-01 -6.258787214756011963e-02 -5.884154513478279114e-02 -1.586291939020156860e-01 1.563799232244491577e-01 6.395391374826431274e-02 1.361637711524963379e-01 -2.769775390625000000e-01 -1.329774856567382812e-01 6.307513266801834106e-02 -1.590543985366821289e-02 2.576015889644622803e-01
-8.147493004798889160e-02 9.839843958616256714e-02 -2.332694828510284424e-01 6.516289710998535156e-02 2.233965992927551270e-01 7.246541976928710938e-02 1.224092245101928711e-01 -6.173682585358619690e-02 1.679477281868457794e-02 1.164905801415443420e-01 2.439020425081253052e-01 -1.130867153406143188e-01 -2.788508832454681396e-01 7.908549904823303223e-02 7.682771235704421997e-02 8.898907108232378960e-04 -1.055308356881141663e-01 5.789379402995109558e-02 9.089203923940658569e-02 -7.535568438470363617e-03 5.210628733038902283e-02 -1.456232070922851562e-01 6.165735423564910889e-02 -3.262759745121002197e-01 -3.560792505741119385e-01 1.131450757384300232e-01 -6.575187295675277710e-02 4.419139400124549866e-02 -6.147130951285362244e-02 -3.559190034866333008e-01 1.882065683603286743e-01 4.541881084442138672e-01
1.586130261421203613e-01 -1.715006977319717407e-01 4.476903751492500305e-02 4.303523898124694824e-02 3.710333406925201416e-01 2.032765001058578491e-01 1.784490048885345459e-02 1.567965894937515259e-01 -8.329337835311889648e-02 -2.157195806503295898e-01 2.880426645278930664e-01 -1.250797659158706665e-01 -2.988893911242485046e-02 -1.125604063272476196e-01 3.496703803539276123e-01 -1.070789471268653870e-01 1.041639074683189392e-01 -1.168316751718521118e-01 -2.208436839282512665e-02 2.896218299865722656e-01 1.232899799942970276e-01 -2.605550289154052734e-01 1.106496304273605347e-01 -3.374957740306854248e-01 3.970230370759963989e-02 5.604867264628410339e-02 6.273396313190460205e-02 5.645553395152091980e-02 9.825798869132995605e-02 -7.821555435657501221e-02 2.440506368875503540e-01 1.817134320735931396e-01
-4.114938974380493164e-01 5.173023045063018799e-02 -3.445838391780853271e-01 8.847111463546752930e-02 1.673871427774429321e-01 -7.275717705488204956e-02 1.284440755844116211e-01 8.757344633340835571e-02 -1.843846589326858521e-01 1.241611540317535400e-01 -1.652589291334152222e-01 5.278063938021659851e-03 -2.266999930143356323e-01 1.258002221584320068e-01 1.145772039890289307e-01 -1.454190313816070557e-01 -4.228136241436004639e-01 -3.657991811633110046e-02 6.446258723735809326e-02 1.017930358648300171e-01 6.167513877153396606e-02 -7.396233826875686646e-02 -8.996906131505966187e-02 -2.852199077606201172e-01 -8.318538963794708252e-02 1.871810667216777802e-02 1.264145970344543457e-01 -1.630953103303909302e-01 1.901243478059768677e-01 -1.459488868713378906e-01 -2.502499222755432129e-01 -4.936716705560684204e-02
-2.160231024026870728e-02 1.273404434323310852e-02 -1.814348101615905762e-01 4.482831954956054688e-01 2.174233645200729370e-01 -1.684980243444442749e-01 -7.389400899410247803e-02 1.826147176325321198e-02 4.806824401021003723e-02 -3.185566514730453491e-03 -1.039042472839355469e-01 -1.779260337352752686e-01 -1.319100409746170044e-01 1.694054305553436279e-01 1.188662573695182800e-01 3.184013068675994873e-01 -1.676648557186126709e-01 4.761784896254539490e-02 1.258541792631149292e-01 1.542584151029586792e-01 8.682816475629806519e-02 -2.809448838233947754e-01 -1.059062257409095764e-01 -3.250157237052917480e-01 -9.937806427478790283e-02 -2.064932435750961304e-01 2.825443148612976074e-01 -5.568669363856315613e-02 2.050221152603626251e-02 1.186021640896797180e-01 5.331509560346603394e-02 2.270320057868957520e-01
-3.024533987045288086e-01 6.245932728052139282e-02 -1.673124581575393677e-01 5.401921272277832031e-01 -5.331821739673614502e-02 1.164813246577978134e-02 1.420793961733579636e-02 6.979053467512130737e-02 5.295721068978309631e-02 6.715954095125198364e-02 2.947216928005218506e-01 -3.393438160419464111e-01 -2.096059918403625488e-01 1.956784278154373169e-01 2.964646816253662109e-01 1.705356240272521973e-01 2.160580642521381378e-02 8.386792987585067749e-02 1.013888567686080933e-01 1.945440620183944702e-01 2.987029850482940674e-01 -3.188359551131725311e-03 2.588963694870471954e-02 -1.181667894124984741e-01 -5.713887885212898254e-02 -2.936734817922115326e-02 2.883754670619964600e-03 -3.753022477030754089e-02 -3.882958367466926575e-02 3.186497837305068970e-02 1.382082235068082809e-03 -2.600233629345893860e-02
-1.339234039187431335e-02 -2.445632517337799072e-01 -6.497891247272491455e-02 1.850542426109313965e-01 7.288311421871185303e-02 2.558729052543640137e-02 2.620346844196319580e-01 6.838554143905639648e-02 -1.241932511329650879e-01 -1.004033014178276062e-01 3.799679875373840332e-02 -1.396257877349853516e-01 -1.194021850824356079e-01 2.064919173717498779e-01 4.304527044296264648e-01 -7.996012456715106964e-03 -3.275565430521965027e-02 4.700385034084320068e-02 2.366878539323806763e-01 8.002880960702896118e-02 1.446369737386703491e-01 -3.799929320812225342e-01 -2.093504071235656738e-01 1.944182217121124268e-01 6.969907134771347046e-02 -4.134781658649444580e-02 -1.197597384452819824e-01 3.591516017913818359e-01 1.523482799530029297e-01 1.191944405436515808e-01 -1.832415461540222168e-01 -5.259386962279677391e-04
-2.821657247841358185e-02 -3.332219719886779785e-01 -3.185702264308929443e-01 1.855469346046447754e-01 -3.310225438326597214e-04 -1.990026682615280151e-01 -8.881061524152755737e-02 4.128324687480926514e-01 7.585914339870214462e-03 2.493697963654994965e-02 1.332882195711135864e-01 1.025219541043043137e-02 -2.351358979940414429e-01 2.261523455381393433e-01 2.999216616153717041e-01 -1.437448859214782715e-01 1.161297187209129333e-01 7.243801653385162354e-02 -1.310345530509948730e-02 -9.540986269712448120e-02 1.482700258493423462e-01 1.529854089021682739e-01 -2.770932018756866455e-01 -2.955895960330963135e-01 -1.210476085543632507e-01 -5.368704441934823990e-03 5.939252674579620361e-02 1.236094087362289429e-01 7.728853821754455566e-02 2.826230227947235107e-02 2.412639558315277100e-02 1.426170170307159424e-01
-2.333364337682723999e-01 -3.012048304080963135e-01 -2.171376794576644897e-01 2.021212130784988403e-01 2.878234721720218658e-02 1.026234626770019531e-01 1.511322557926177979e-01 -5.579211190342903137e-02 -1.794782727956771851e-01 1.971217244863510132e-01 -2.700654417276382446e-02 -1.687554642558097839e-02 -4.890462756156921387e-02 -2.227248996496200562e-02 3.777124583721160889e-01 5.971291288733482361e-02 1.393546536564826965e-02 1.668647378683090210e-01 1.388394981622695923e-01 7.871130853891372681e-02 1.436330378055572510e-01 -3.738443553447723389e-01 -2.075127661228179932e-01 7.170839607715606689e-02 1.271345317363739014e-01 -9.624206274747848511e-02 -5.324614420533180237e-02 4.162415862083435059e-01 1.639090329408645630e-01 4.647734574973583221e-03 -1.097490563988685608e-01 7.587157934904098511e-02
-2.766527235507965088e-01 1.281053423881530762e-01 -9.486980736255645752e-02 3.186993002891540527e-01 2.351144850254058838e-01 -9.697262197732925415e-02 -2.265412546694278717e-02 3.217858970165252686e-01 1.341448873281478882e-01 -4.557958245277404785e-02 6.559401750564575195e-02 -2.817376255989074707e-01 -2.116429209709167480e-01 2.340425997972488403e-01 1.635006666183471680e-01 -1.078274101018905640e-02 -8.773731440305709839e-02 1.024747192859649658e-01 2.642825543880462646e-01 1.150106564164161682e-01 1.194586157798767090e-01 -2.383756339550018311e-01 1.537713967263698578e-02 -1.345716863870620728e-01 -1.093508973717689514e-01 -5.066442489624023438e-02 2.527645528316497803e-01 2.904232442378997803e-01 3.631263971328735352e-02 3.599204495549201965e-02 1.181848645210266113e-01 1.658908277750015259e-01
-1.397473216056823730e-01 -2.587809860706329346e-01 -1.691652834415435791e-01 1.528968662023544312e-01 -6.688883155584335327e-02 -2.713764607906341553e-01 2.598026394844055176e-01 1.151732131838798523e-01 6.336460262537002563e-02 -1.591743081808090210e-01 1.380674391984939575e-01 1.065106391906738281e-01 -3.164609968662261963e-01 7.779678702354431152e-02 2.359287887811660767e-01 1.138968020677566528e-01 -1.173660531640052795e-01 1.223037540912628174e-01 -3.594352602958679199e-01 1.304314136505126953e-01 1.897858083248138428e-01 -1.659054309129714966e-01 1.874553263187408447e-01 -1.545841991901397705e-01 8.960057795047760010e-02 -3.442696854472160339e-02 3.890297561883926392e-02 2.745092213153839111e-01 -5.920082330703735352e-02 1.374375820159912109e-01 1.429482102394104004e-01 2.039736956357955933e-01
8.914531208574771881e-03 -2.145659923553466797e-01 -5.522317439317703247e-02 1.104720160365104675e-01 8.623278886079788208e-02 1.925705224275588989e-01 -2.444634027779102325e-02 2.132214978337287903e-02 1.273493766784667969e-01 -3.419274389743804932e-01 2.976202964782714844e-01 -1.512821912765502930e-01 -2.085300683975219727e-01 -1.658399850130081177e-01 2.750962972640991211e-01 3.117967545986175537e-01 7.124673575162887573e-04 2.158111333847045898e-01 -2.259910106658935547e-02 -6.346354261040687561e-03 2.853483855724334717e-01 -2.137980759143829346e-01 -2.750716805458068848e-01 -2.409236878156661987e-01 1.202421858906745911e-01 3.480091691017150879e-02 7.040538638830184937e-02 2.010077387094497681e-01 3.092043101787567139e-02 1.213097199797630310e-01 -9.977490454912185669e-02 9.975868463516235352e-02
-5.208151042461395264e-02 -1.709067970514297485e-01 -2.661857903003692627e-01 1.007324531674385071e-01 -1.262241229414939880e-02 -1.611229479312896729e-01 2.037432640790939331e-01 1.249315738677978516e-01 1.200491860508918762e-01 -2.815656661987304688e-01 3.945685029029846191e-01 -2.104515284299850464e-01 -8.130300790071487427e-02 -2.338583618402481079e-01 4.397078752517700195e-01 1.119301393628120422e-01 -1.403002887964248657e-01 1.517672091722488403e-01 -1.071418151259422302e-01 9.712248295545578003e-02 3.042569849640130997e-03 -2.258038222789764404e-01 1.302051842212677002e-01 -1.129863560199737549e-01 -1.507191802375018597e-03 9.391540288925170898e-02 -3.323704749345779419e-02 -5.576638504862785339e-02 -7.533639669418334961e-02 6.972176581621170044e-02 7.345933467149734497e-02 2.639800906181335449e-01
-1.325948238372802734e-01 -1.269943118095397949e-01 -3.263368606567382812e-01 1.039815396070480347e-01 1.483287513256072998e-01 1.113279387354850769e-01 -3.022810630500316620e-02 -5.699713528156280518e-02 -4.648729041218757629e-02 -4.568580985069274902e-01 7.510381191968917847e-02 2.329040318727493286e-01 -2.807711362838745117e-01 -1.682278513908386230e-02 -2.179459296166896820e-02 -4.147070646286010742e-02 -2.271824330091476440e-01 -1.150922030210494995e-01 6.375085562467575073e-02 2.419429868459701538e-01 -1.749136149883270264e-01 -2.427961304783821106e-02 -1.826732456684112549e-01 -2.111573368310928345e-01 -1.284562796354293823e-01 5.814890190958976746e-02 1.345354318618774414e-01 -8.626453578472137451e-02 -2.303889691829681396e-01 2.515693604946136475e-01 8.818440884351730347e-02 2.284375876188278198e-01
-1.024637371301651001e-01 -1.465383172035217285e-01 -3.622291982173919678e-01 4.914885014295578003e-02 4.072727262973785400e-01 6.386291980743408203e-02 -7.333800196647644043e-02 -1.196294575929641724e-01 1.495807524770498276e-02 1.495712101459503174e-01 8.070554584264755249e-02 -2.177362889051437378e-02 -5.710451304912567139e-02 1.994485966861248016e-02 2.251247018575668335e-01 1.224869210273027420e-02 -2.894346714019775391e-01 -3.382081389427185059e-01 1.773802191019058228e-02 1.246050819754600525e-01 2.880465388298034668e-01 -7.778796553611755371e-02 1.223566904664039612e-01 -1.117791756987571716e-01 1.632652878761291504e-01 1.974637210369110107e-01 1.822859346866607666e-01 2.266391068696975708e-01 1.569223850965499878e-01 -7.918679714202880859e-02 -1.207366865128278732e-02 2.211847752332687378e-01
-1.606387794017791748e-01 -2.630507349967956543e-01 -7.348189502954483032e-02 3.781793415546417236e-01 -1.106184720993041992e-01 1.138019636273384094e-01 7.904653251171112061e-02 2.524731457233428955e-01 1.090888008475303650e-01 -1.342743635177612305e-01 4.268333911895751953e-01 -6.855073571205139160e-02 -2.023742347955703735e-01 2.509531937539577484e-02 3.485045433044433594e-01 -6.513064727187156677e-03 -1.214438378810882568e-01 -7.090953737497329712e-02 8.838280290365219116e-02 2.696614265441894531e-01 6.514604389667510986e-02 -1.199670508503913879e-01 6.083438172936439514e-02 -2.022739313542842865e-02 7.658746093511581421e-02 8.768285065889358521e-02 -1.282926350831985474e-01 -1.661836057901382446e-01 -1.272792220115661621e-01 4.649821296334266663e-02 -1.621744185686111450e-01 2.369783818721771240e-01
-1.390621066093444824e-01 -3.639162182807922363e-01 -2.806883156299591064e-01 1.354941427707672119e-01 2.337116003036499023e-01 1.885447502136230469e-01 -1.141501870006322861e-02 5.851533263921737671e-02 -1.160413920879364014e-01 2.502130568027496338e-01 2.554595703259110451e-03 -2.334886463358998299e-03 -1.135097965598106384e-01 -7.635066658258438110e-02 2.887637019157409668e-01 9.917764924466609955e-03 -2.647621370851993561e-02 2.939741611480712891e-01 2.375412881374359131e-01 5.662424489855766296e-02 6.911385804414749146e-02 -3.692215085029602051e-01 -1.967946141958236694e-01 1.172896400094032288e-01 7.266262918710708618e-02 -1.151870787143707275e-01 8.430322259664535522e-02 2.617286741733551025e-01 5.802351236343383789e-02 -3.008122742176055908e-02 -1.905626058578491211e-01 6.319781392812728882e-02
-1.627275487408041954e-03 -4.218167811632156372e-02 -2.851445376873016357e-01 1.953038871288299561e-01 2.967033088207244873e-01 1.125115528702735901e-01 1.914550215005874634e-01 1.744285672903060913e-01 -6.414753943681716919e-02 2.682543098926544189e-01 1.214587595313787460e-02 -1.033238545060157776e-01 -5.202598571777343750e-01 -9.670929610729217529e-02 1.658886224031448364e-01 6.520308554172515869e-02 1.186559498310089111e-01 1.061431244015693665e-01 8.405955880880355835e-02 -9.613024443387985229e-02 1.658748388290405273e-01 -1.803063601255416870e-02 -2.043068259954452515e-01 3.775789588689804077e-02 -2.341113612055778503e-02 1.260868310928344727e-01 -2.711004763841629028e-02 5.952169001102447510e-02 6.095881015062332153e-02 1.427181661128997803e-01 1.557755172252655029e-01 3.613440990447998047e-01
-1.199915707111358643e-01 -3.500046432018280029e-01 -2.625075876712799072e-01 1.400364339351654053e-01 2.459899485111236572e-01 3.688270971179008484e-02 6.981435231864452362e-03 -4.264355450868606567e-02 -2.959474176168441772e-02 2.136666923761367798e-01 3.122405521571636200e-02 6.587970256805419922e-02 -3.044633753597736359e-02 -2.043222337961196899e-01 3.692837059497833252e-01 1.350468248128890991e-01 6.569215655326843262e-02 2.050032913684844971e-01 3.220425248146057129e-01 1.481006443500518799e-01 3.244163468480110168e-02 -3.246377706527709961e-01 -1.801032423973083496e-01 3.014636412262916565e-02 1.820107400417327881e-01 -5.819521471858024597e-02 -4.998932033777236938e-02 2.017345130443572998e-01 1.515333354473114014e-01 -1.411463133990764618e-02 -1.907401382923126221e-01 1.033628210425376892e-01
-1.502448767423629761e-01 1.755696386098861694e-01 -1.660494655370712280e-01 2.574271857738494873e-01 2.542123496532440186e-01 1.872789263725280762e-01 3.108879327774047852e-01 2.970798313617706299e-01 -1.585658043622970581e-01 2.650241181254386902e-02 1.455602347850799561e-01 -1.067952811717987061e-01 2.546978555619716644e-02 2.929012179374694824e-01 3.111267685890197754e-01 -5.977100506424903870e-02 1.175375748425722122e-02 2.823283523321151733e-02 -2.392937429249286652e-02 1.596205830574035645e-01 1.074478328227996826e-01 1.054312512278556824e-01 -7.527918368577957153e-02 -1.450726538896560669e-01 1.444069594144821167e-01 1.952695399522781372e-01 -7.603219151496887207e-02 1.059948876500129700e-01 -1.364727765321731567e-01 6.273953709751367569e-03 -9.015315026044845581e-02 3.791481852531433105e-01
-3.180550932884216309e-01 -2.718232199549674988e-02 -1.320282071828842163e-01 3.304262459278106689e-01 3.448687493801116943e-01 -3.309625759720802307e-02 1.128076761960983276e-01 4.239171370863914490e-02 3.644990548491477966e-02 2.296506315469741821e-01 2.346588484942913055e-02 -1.367442905902862549e-01 -1.066194996237754822e-01 2.598593831062316895e-01 1.347716301679611206e-01 3.033632934093475342e-01 3.648380935192108154e-02 2.014840543270111084e-01 1.340206116437911987e-01 2.842007577419281006e-01 2.200281620025634766e-01 -2.616142928600311279e-01 5.616213008761405945e-02 7.188379019498825073e-02 -8.272083103656768799e-02 9.171063452959060669e-02 9.302557259798049927e-02 1.240102499723434448e-01 5.228762328624725342e-02 2.190761566162109375e-01 1.054540425539016724e-01 8.696290105581283569e-02
-7.009347528219223022e-02 -8.467796258628368378e-03 -8.817562460899353027e-02 1.910506486892700195e-01 2.034728676080703735e-01 -1.544089168310165405e-01 1.290822625160217285e-01 1.600710898637771606e-01 -1.059613376855850220e-01 1.307281404733657837e-01 -3.308334201574325562e-02 -1.858851611614227295e-01 -4.260983169078826904e-01 -1.127773430198431015e-02 3.632717430591583252e-01 5.491300020366907120e-03 1.271738409996032715e-01 -5.073402822017669678e-02 2.482103705406188965e-01 -3.472144901752471924e-02 1.301739364862442017e-01 3.673410043120384216e-02 -2.468347251415252686e-01 -4.612045735120773315e-02 -2.242885828018188477e-01 1.422513574361801147e-01 2.028039693832397461e-01 2.214204221963882446e-01 -1.278870850801467896e-01 3.042914345860481262e-02 -2.700576931238174438e-02 3.520580530166625977e-01
-1.858770698308944702e-01 -4.367941617965698242e-01 -2.500375211238861084e-01 2.242519855499267578e-01 1.523906290531158447e-01 1.077402979135513306e-01 1.043988093733787537e-01 1.439920067787170410e-01 -1.174750328063964844e-01 5.926524475216865540e-02 -6.902693957090377808e-02 3.584691882133483887e-02 4.168740659952163696e-02 -8.032605797052383423e-02 3.072987496852874756e-01 1.446445435285568237e-01 8.093086071312427521e-03 3.121676743030548096e-01 2.978970408439636230e-01 2.709264494478702545e-02 1.030131950974464417e-01 -3.884697854518890381e-01 -2.249433547258377075e-01 2.826244942843914032e-02 1.046732142567634583e-01 -9.437780827283859253e-02 -2.827575057744979858e-02 1.105917617678642273e-01 6.313186138868331909e-02 1.359373144805431366e-02 -1.069394573569297791e-01 -8.499352261424064636e-03
-3.762036263942718506e-01 -3.911433368921279907e-02 -1.511974185705184937e-01 -1.207057535648345947e-01 7.996726036071777344e-02 1.841842234134674072e-01 1.641618013381958008e-01 3.206457793712615967e-01 -1.718877442181110382e-02 -1.421600729227066040e-01 3.043285310268402100e-01 8.580177277326583862e-02 -2.474026083946228027e-01 -2.991030737757682800e-02 9.995769709348678589e-03 1.711998432874679565e-01 -2.777571976184844971e-01 4.362298548221588135e-02 2.790492773056030273e-01 1.452843844890594482e-02 8.843427151441574097e-02 -2.405003458261489868e-01 -1.959779709577560425e-01 -1.096261963248252869e-01 -3.642042279243469238e-01 4.064707458019256592e-02 -7.269777357578277588e-02 -3.783692792057991028e-02 -8.007269352674484253e-02 -2.794209634885191917e-03 7.052329182624816895e-02 1.086741611361503601e-01
-1.809416264295578003e-01 -3.345565497875213623e-01 -1.722186356782913208e-01 1.090816035866737366e-01 2.518358230590820312e-01 -2.474166266620159149e-02 8.144117146730422974e-02 3.948138058185577393e-01 -1.122440248727798462e-01 2.878714166581630707e-02 1.611605137586593628e-01 1.276268213987350464e-01 1.309767663478851318e-01 -1.898221820592880249e-01 2.739443480968475342e-01 1.841294169425964355e-01 1.341754477471113205e-02 1.313507854938507080e-01 -2.191633582115173340e-01 3.407840430736541748e-01 1.750447042286396027e-02 -1.638576388359069824e-01 -1.558896154165267944e-01 1.053686514496803284e-01 8.217500150203704834e-02 -1.453479826450347900e-01 3.272236138582229614e-02 -1.201296746730804443e-01 -5.355625599622726440e-02 -1.163894087076187134e-01 -3.877642750740051270e-02 2.528765499591827393e-01
-2.287636399269104004e-01 1.630027890205383301e-01 -1.996601670980453491e-01 5.491928458213806152e-01 1.832594871520996094e-01 -1.199288517236709595e-01 1.088432967662811279e-01 1.433876603841781616e-01 3.670494258403778076e-02 3.145761191844940186e-01 1.028077304363250732e-01 -1.599418073892593384e-01 -1.117411330342292786e-01 2.541544139385223389e-01 2.652260065078735352e-01 1.564101129770278931e-01 1.001994404941797256e-02 6.417775526642799377e-03 1.258768737316131592e-01 1.542740762233734131e-01 1.400070339441299438e-01 -1.972603201866149902e-01 1.369121968746185303e-01 -1.644081026315689087e-01 6.397790461778640747e-02 2.573052980005741119e-02 1.701216585934162140e-02 1.074174717068672180e-01 -9.331233799457550049e-02 -4.936771094799041748e-02 1.220029965043067932e-01 6.490537524223327637e-02
3.808492422103881836e-02 -1.882459223270416260e-01 -2.752228379249572754e-01 3.108610212802886963e-01 -6.200217455625534058e-02 9.044647961854934692e-02 1.019176393747329712e-01 1.849749088287353516e-01 1.690672524273395538e-02 -1.537197232246398926e-01 2.279281616210937500e-01 -7.861310243606567383e-02 -4.910698160529136658e-02 -3.818785846233367920e-01 4.505139291286468506e-01 2.355804145336151123e-01 -7.887069135904312134e-02 7.945507019758224487e-02 2.069156616926193237e-02 9.704127162694931030e-02 -7.596082240343093872e-02 -2.034546434879302979e-01 -1.432886570692062378e-01 -9.661303460597991943e-02 -1.524998247623443604e-02 5.165532603859901428e-02 6.298793014138936996e-03 2.227948457002639771e-01 -1.115566492080688477e-01 2.145168632268905640e-01 -1.363089829683303833e-01 1.277641654014587402e-01
-1.719288229942321777e-01 -3.604872524738311768e-01 -2.507796287536621094e-01 1.536986082792282104e-01 1.014980897307395935e-01 1.553640328347682953e-02 9.367129206657409668e-02 -1.483264844864606857e-03 -1.719765663146972656e-01 3.169958591461181641e-01 4.781682044267654419e-02 6.792866438627243042e-02 -8.666028827428817749e-02 -1.526428759098052979e-01 4.410598278045654297e-01 4.285911843180656433e-02 -9.329829365015029907e-02 2.625844776630401611e-01 1.844459623098373413e-01 8.539918810129165649e-02 1.055955216288566589e-01 -3.281667530536651611e-01 -1.182906553149223328e-01 1.105224937200546265e-01 1.846843361854553223e-01 -6.773291528224945068e-02 1.419163774698972702e-02 1.591229289770126343e-01 1.132289171218872070e-01 -1.228661090135574341e-01 -1.064093336462974548e-01 5.508918687701225281e-02
-1.058485656976699829e-01 4.337453842163085938e-02 -7.857681810855865479e-02 4.918256402015686035e-01 1.113901883363723755e-01 -1.604172885417938232e-01 -6.475506722927093506e-02 1.012990251183509827e-01 -5.753966420888900757e-02 1.331334263086318970e-01 -1.381803452968597412e-01 -1.019017547369003296e-01 -1.819389462471008301e-01 8.109200745820999146e-02 2.898974716663360596e-01 5.314936116337776184e-02 -1.735645085573196411e-01 1.490818560123443604e-01 1.533774882555007935e-01 8.319914340972900391e-02 -3.989569470286369324e-02 9.523452818393707275e-02 -3.203127384185791016e-01 -7.283438742160797119e-02 -2.111552059650421143e-01 9.114509075880050659e-02 2.834611833095550537e-01 1.218356266617774963e-01 1.232065409421920776e-01 1.682070791721343994e-01 3.335936740040779114e-02 3.393495678901672363e-01
-3.889067173004150391e-01 -4.633915722370147705e-01 -2.128680646419525146e-01 2.097190171480178833e-01 1.176884695887565613e-01 -3.343041837215423584e-01 1.383460909128189087e-01 1.002199351787567139e-01 7.443933188915252686e-02 -1.710600703954696655e-01 -8.142298087477684021e-03 -2.959118969738483429e-02 -4.931795597076416016e-02 -1.226170454174280167e-02 1.194438859820365906e-01 -1.126081496477127075e-01 -2.427310347557067871e-01 -5.390946567058563232e-02 1.991472691297531128e-01 -8.576541393995285034e-02 -1.343665570020675659e-01 -2.615417838096618652e-01 -1.180189009755849838e-02 -1.154036223888397217e-01 1.004382446408271790e-01 2.060995437204837799e-02 2.418587952852249146e-01 -4.425658658146858215e-02 -9.951813519001007080e-02 -1.756531149148941040e-01 4.111900180578231812e-02 -4.985318332910537720e-02
-2.669585347175598145e-01 -1.954221874475479126e-01 -2.148709297180175781e-01 3.802079856395721436e-01 -2.991621382534503937e-02 3.387440741062164307e-01 4.365294799208641052e-02 1.374194025993347168e-01 2.638466097414493561e-02 -1.507318615913391113e-01 2.655060887336730957e-01 -8.265192061662673950e-02 -5.019684135913848877e-02 -1.440174132585525513e-01 2.480671107769012451e-01 -1.396535933017730713e-01 -2.440069317817687988e-01 -4.460357874631881714e-02 -7.232763618230819702e-02 2.766845524311065674e-01 6.629160046577453613e-02 -1.131404191255569458e-01 6.397940963506698608e-02 -1.778020113706588745e-01 1.359952390193939209e-01 1.715216785669326782e-02 -2.354496121406555176e-01 1.201176047325134277e-01 -8.672232925891876221e-02 6.475961208343505859e-02 -2.091049961745738983e-02 2.476268112659454346e-01
-1.898700147867202759e-01 -1.715284585952758789e-01 -1.992192715406417847e-01 -3.032487630844116211e-02 -3.640024736523628235e-02 7.421031594276428223e-02 2.559247314929962158e-01 -3.779014945030212402e-02 -2.918420732021331787e-02 2.572325170040130615e-01 -6.234916672110557556e-02 -1.136290580034255981e-01 -7.617108523845672607e-02 1.537989526987075806e-01 4.111886322498321533e-01 4.328599199652671814e-02 -4.040082916617393494e-02 2.099987119436264038e-01 3.838089108467102051e-01 1.605801433324813843e-01 1.753333956003189087e-01 -2.350388020277023315e-01 -3.302792906761169434e-01 1.169984322041273117e-02 6.522702425718307495e-02 -1.196864917874336243e-01 9.410706162452697754e-02 1.346608698368072510e-01 1.145904734730720520e-01 3.907968755811452866e-03 -2.474288493394851685e-01 4.434850439429283142e-02
-8.062267303466796875e-02 5.865378305315971375e-02 -2.249351590871810913e-01 1.632307171821594238e-01 2.095006555318832397e-01 -3.060635924339294434e-02 -2.929834090173244476e-02 3.467983305454254150e-01 -4.501878470182418823e-02 2.403409928083419800e-01 -1.354097425937652588e-01 -7.697105407714843750e-03 -4.026565253734588623e-01 4.566437005996704102e-02 1.785083711147308350e-01 8.905730396509170532e-02 1.111885607242584229e-01 -8.380760252475738525e-02 9.811521321535110474e-02 1.398215591907501221e-01 3.899704664945602417e-02 -1.618963107466697693e-02 -1.554123610258102417e-01 -1.609228700399398804e-01 1.014475747942924500e-01 2.130618840456008911e-01 2.624727487564086914e-01 2.133460491895675659e-01 6.897451821714639664e-03 1.384104788303375244e-01 -2.058684267103672028e-02 4.177868366241455078e-01
4.522906150668859482e-03 -2.641503512859344482e-01 -4.717928469181060791e-01 3.724346160888671875e-01 1.571919769048690796e-01 -1.794609427452087402e-01 -2.181493639945983887e-01 2.699042856693267822e-01 -1.598896235227584839e-01 1.537273265421390533e-02 1.970700025558471680e-01 -2.061901846900582314e-03 -2.719725482165813446e-02 6.587444990873336792e-02 1.812191307544708252e-01 6.585528701543807983e-02 2.639105170965194702e-02 1.308516710996627808e-01 -9.207119792699813843e-02 -9.137395024299621582e-02 1.004120856523513794e-01 1.959346681833267212e-01 -5.669468641281127930e-02 -1.008758991956710815e-01 1.156129017472267151e-01 1.957530826330184937e-01 1.276437342166900635e-01 -4.004506766796112061e-02 8.216574043035507202e-02 2.433844804763793945e-01 5.859310273081064224e-03 2.292268574237823486e-01
-2.058761566877365112e-01 -3.964608013629913330e-01 -2.128726243972778320e-01 7.772523164749145508e-02 1.916783601045608521e-01 2.043221704661846161e-02 2.118100970983505249e-01 1.258357912302017212e-01 -7.930520921945571899e-02 2.078668177127838135e-01 -1.479932069778442383e-01 1.139256358146667480e-01 2.484209686517715454e-01 -2.576013281941413879e-02 2.537115216255187988e-01 1.224883925169706345e-02 -5.593519285321235657e-02 2.045782059431076050e-01 1.841944307088851929e-01 -8.943077921867370605e-02 1.200800463557243347e-01 -3.690844774246215820e-01 -2.121228575706481934e-01 -1.193281635642051697e-01 6.431785970926284790e-02 -5.929208919405937195e-02 -3.189532435499131680e-04 1.474401503801345825e-01 -3.089089132845401764e-02 1.242393106222152710e-01 -8.465091139078140259e-02 3.003597557544708252e-01
-1.141562834382057190e-01 -4.816022217273712158e-01 -7.381777744740247726e-03 2.748807370662689209e-01 2.715977728366851807e-01 -2.771494686603546143e-01 2.377121448516845703e-01 4.164382815361022949e-02 -4.454394429922103882e-02 -2.414629608392715454e-02 1.814483404159545898e-01 -2.096292972564697266e-01 -1.277613490819931030e-01 2.516607940196990967e-01 -8.359493315219879150e-02 -1.338653117418289185e-01 -2.309765517711639404e-01 -5.426058173179626465e-02 1.292799878865480423e-02 1.615447998046875000e-01 -3.781653940677642822e-03 -7.224936783313751221e-02 2.700767852365970612e-02 -7.461933046579360962e-02 2.712730765342712402e-01 1.459559798240661621e-01 1.271154731512069702e-01 7.633706182241439819e-02 -2.163111269474029541e-01 8.615680038928985596e-03 -6.436949968338012695e-02 1.569080352783203125e-01
-6.358809024095535278e-02 -1.462316066026687622e-01 -2.200751155614852905e-01 2.601073086261749268e-01 -1.831474304199218750e-01 4.550515487790107727e-02 2.748889029026031494e-01 1.119002178311347961e-01 1.385599374771118164e-01 -1.684534698724746704e-01 2.017136067152023315e-01 -9.406597912311553955e-02 -1.419862359762191772e-01 -5.979783087968826294e-02 2.779449224472045898e-01 9.384103864431381226e-02 -6.174661219120025635e-02 2.408397495746612549e-01 4.532949998974800110e-02 -4.268931597471237183e-02 -3.093458525836467743e-02 -2.574696540832519531e-01 -3.794377744197845459e-01 4.976432770490646362e-02 -1.147037446498870850e-01 1.053358837962150574e-01 -9.753692150115966797e-02 3.977787196636199951e-01 1.769023835659027100e-01 -8.173089474439620972e-02 -4.422868788242340088e-02 1.286931186914443970e-01
-7.068539038300514221e-03 -3.382332623004913330e-01 -6.256678700447082520e-02 1.711403876543045044e-01 2.236091159284114838e-02 1.058035120368003845e-01 2.182639837265014648e-01 -1.801453344523906708e-02 1.488047689199447632e-01 -3.654404580593109131e-01 -7.041682302951812744e-02 -1.510357111692428589e-01 -3.622524142265319824e-01 -1.419093012809753418e-01 2.159523665904998779e-01 -1.798981130123138428e-01 3.387692570686340332e-02 3.089719116687774658e-01 1.036044135689735413e-01 1.744889169931411743e-01 9.719839692115783691e-02 -1.280719041824340820e-01 -2.364286035299301147e-01 1.240223571658134460e-01 1.353549025952816010e-02 7.721208035945892334e-02 1.843236833810806274e-01 -9.881761670112609863e-02 3.955269232392311096e-02 1.838119477033615112e-01 1.095519065856933594e-01 2.161097377538681030e-01
-1.162826940417289734e-01 -3.469753861427307129e-01 -4.754070937633514404e-01 2.846556603908538818e-01 6.598518043756484985e-02 -1.105809956789016724e-02 -1.641107946634292603e-01 -3.490629419684410095e-02 -1.145359501242637634e-01 6.913527846336364746e-03 1.720184534788131714e-01 -1.132787987589836121e-01 -2.513139545917510986e-01 2.246342897415161133e-01 2.766914963722229004e-01 -2.557927370071411133e-01 -1.179030984640121460e-01 1.030618771910667419e-01 -1.408948302268981934e-01 -4.656378179788589478e-02 2.341462522745132446e-01 9.768322110176086426e-02 -9.277173876762390137e-02 6.277360767126083374e-02 2.763871848583221436e-02 2.090246230363845825e-01 -3.571476414799690247e-02 7.972898334264755249e-02 -1.615398749709129333e-02 5.878715589642524719e-02 8.452102541923522949e-02 1.697591394186019897e-01
-1.119520813226699829e-01 -3.010162711143493652e-02 -4.004073441028594971e-01 1.489276587963104248e-01 4.372056722640991211e-01 6.312870234251022339e-02 1.547107845544815063e-01 3.761439025402069092e-02 3.188235685229301453e-02 -3.184530138969421387e-02 -4.931589961051940918e-02 -1.994879730045795441e-02 -2.307009398937225342e-01 7.371864467859268188e-02 3.270572796463966370e-02 -2.812236845493316650e-01 -5.266732349991798401e-02 3.299711346626281738e-01 -1.355240195989608765e-01 -1.421438604593276978e-01 -1.631065830588340759e-02 -1.610536426305770874e-01 -1.226241886615753174e-01 -2.801800668239593506e-01 -1.044664904475212097e-01 1.605645753443241119e-02 8.167131990194320679e-02 -1.495049986988306046e-02 2.419988960027694702e-01 -1.795439980924129486e-02 2.107158489525318146e-02 3.041931390762329102e-01
-1.606245189905166626e-01 -2.099690139293670654e-01 3.116330876946449280e-02 3.024708628654479980e-01 1.322986483573913574e-01 2.122532725334167480e-01 3.799439370632171631e-01 1.497343629598617554e-01 -1.967195421457290649e-01 -1.855852901935577393e-01 2.240751385688781738e-01 -6.807439774274826050e-02 3.653394430875778198e-02 -6.996580213308334351e-02 2.979623079299926758e-01 2.779030799865722656e-01 6.371683627367019653e-02 -5.466249585151672363e-02 8.292136341333389282e-02 8.098454773426055908e-02 1.715533901005983353e-03 -3.001045882701873779e-01 -1.930250078439712524e-01 1.017436012625694275e-02 1.291510760784149170e-01 -2.089050263166427612e-01 -1.819824278354644775e-01 -1.357055157423019409e-01 1.068792957812547684e-02 -1.736099570989608765e-01 -7.872497290372848511e-02 1.089855283498764038e-01
-6.355085223913192749e-02 -3.333468437194824219e-01 -2.988873422145843506e-01 3.125519454479217529e-01 -2.158506074920296669e-03 -3.223225474357604980e-02 2.104097278788685799e-03 3.569531142711639404e-01 1.419277340173721313e-01 3.126122057437896729e-02 2.653575539588928223e-01 1.197170838713645935e-01 -1.406420618295669556e-01 3.458829969167709351e-02 -4.092983901500701904e-02 -7.216554880142211914e-02 -5.328739434480667114e-02 4.827851802110671997e-02 1.303114295005798340e-01 3.328757286071777344e-01 1.499458402395248413e-01 1.163824945688247681e-01 1.802716217935085297e-02 -3.522868454456329346e-01 3.812427865341305733e-03 1.188016757369041443e-01 -4.247175157070159912e-02 -2.871280312538146973e-01 -1.199057698249816895e-02 4.524417966604232788e-02 1.192128285765647888e-01 1.656315326690673828e-01
-3.258692920207977295e-01 -9.610799700021743774e-02 -1.090742200613021851e-01 4.733370840549468994e-01 2.697911560535430908e-01 -2.079380005598068237e-01 -8.608421683311462402e-02 -1.388807408511638641e-02 4.209978505969047546e-02 -1.569318175315856934e-01 -1.653989963233470917e-02 -1.182240620255470276e-01 -1.692563146352767944e-01 1.792413741350173950e-01 5.070766061544418335e-02 1.583740464411675930e-03 -1.310626119375228882e-01 6.898259371519088745e-02 2.082724422216415405e-01 4.937952011823654175e-02 2.735875546932220459e-01 -2.068616896867752075e-01 -3.083379566669464111e-01 9.506423026323318481e-02 -1.280013322830200195e-01 1.158428937196731567e-01 3.321136161684989929e-02 -1.145574972033500671e-01 1.063673794269561768e-01 8.147710561752319336e-02 1.930604577064514160e-01 1.795569658279418945e-01
-2.175057083368301392e-01 -5.581719875335693359e-01 -2.007096111774444580e-01 5.902920290827751160e-02 5.733347311615943909e-02 -2.538620531558990479e-01 2.226696014404296875e-01 2.732690572738647461e-01 -1.270165592432022095e-01 -2.997642010450363159e-02 1.685470193624496460e-01 -1.433678269386291504e-01 -1.550680100917816162e-01 -1.601924747228622437e-01 1.153016164898872375e-01 -2.167210280895233154e-01 6.811542063951492310e-02 -4.443786293268203735e-02 8.742505311965942383e-02 1.179613843560218811e-01 6.740431766957044601e-03 -1.126538962125778198e-01 4.087517969310283661e-03 -8.956268429756164551e-03 1.396101713180541992e-01 2.041259706020355225e-01 2.900995910167694092e-01 1.998743740841746330e-03 1.110292077064514160e-01 8.224266022443771362e-02 -1.547511219978332520e-01 -6.788189988583326340e-03
-7.963008433580398560e-02 4.335191473364830017e-02 -2.268356233835220337e-01 1.805328428745269775e-01 2.132296413183212280e-01 -2.112419158220291138e-02 6.546317040920257568e-02 6.759250164031982422e-02 4.481110721826553345e-02 3.725649416446685791e-02 2.467896640300750732e-01 1.704971492290496826e-01 -7.599114626646041870e-02 -5.285073444247245789e-02 1.718945354223251343e-01 -1.589628309011459351e-01 1.297290157526731491e-02 1.642018109560012817e-01 2.293306440114974976e-01 1.309005767107009888e-01 9.842259436845779419e-02 -9.154331684112548828e-02 3.246472775936126709e-01 -9.595230221748352051e-02 -3.133825659751892090e-01 3.195371627807617188e-01 -2.696253955364227295e-01 7.105046510696411133e-02 -1.302255839109420776e-01 -8.108640462160110474e-02 -1.148747578263282776e-01 3.897358775138854980e-01
-4.194715619087219238e-02 1.104288361966609955e-02 -1.752999126911163330e-01 2.500286996364593506e-01 3.076379299163818359e-01 -6.558413803577423096e-02 1.889984458684921265e-01 9.186848253011703491e-02 -1.525385528802871704e-01 4.219560697674751282e-02 -4.976464807987213135e-02 -2.501218616962432861e-01 -4.520605206489562988e-01 6.214706227183341980e-02 8.390802890062332153e-02 -2.554712258279323578e-02 9.652163088321685791e-02 1.787361949682235718e-01 1.649601310491561890e-01 8.796235918998718262e-02 -1.378221996128559113e-02 6.707613915205001831e-02 -1.719175279140472412e-01 -6.737846136093139648e-02 -7.480885833501815796e-02 9.392099082469940186e-02 1.688214391469955444e-01 2.554203271865844727e-01 -1.798843741416931152e-01 7.170467823743820190e-02 -2.526670508086681366e-02 4.409970939159393311e-01
-3.156383335590362549e-01 9.111973457038402557e-03 -4.483256340026855469e-01 -8.611223660409450531e-03 2.081355154514312744e-01 -5.858113616704940796e-02 9.596438030712306499e-04 3.617121651768684387e-02 2.434939444065093994e-01 -1.777646839618682861e-01 2.761840522289276123e-01 6.504358351230621338e-02 -5.192562937736511230e-02 -9.658031165599822998e-02 1.992081254720687866e-01 -1.463728845119476318e-01 1.066018361598253250e-03 5.085366591811180115e-02 2.722346484661102295e-01 5.819484591484069824e-02 -9.781897533684968948e-04 -1.071687266230583191e-01 1.728319972753524780e-01 -7.914437353610992432e-02 -2.213349640369415283e-01 -1.212604939937591553e-01 2.392286509275436401e-01 3.162643685936927795e-02 -1.360061913728713989e-01 -5.309060588479042053e-02 -2.395030707120895386e-01 2.798552215099334717e-01
-1.890914440155029297e-01 4.723384045064449310e-03 -1.156593337655067444e-01 6.578710675239562988e-01 3.811715543270111084e-01 -1.191323101520538330e-01 -5.684615299105644226e-02 1.154426932334899902e-01 2.056905925273895264e-01 5.028065294027328491e-02 3.646230325102806091e-02 5.016719922423362732e-02 -1.559216435998678207e-02 1.548523753881454468e-01 1.980029642581939697e-01 1.254433840513229370e-01 -6.780495494604110718e-02 1.264377981424331665e-01 8.619695156812667847e-02 9.910108894109725952e-02 -8.828724734485149384e-03 -4.387757927179336548e-02 -1.370919793844223022e-01 3.667388856410980225e-02 5.310897156596183777e-02 2.344931811094284058e-01 2.116188108921051025e-01 3.684428520500659943e-03 1.490288227796554565e-01 1.254468858242034912e-01 9.060259163379669189e-02 7.365345209836959839e-02
-2.604880928993225098e-01 -3.395605981349945068e-01 1.704197190701961517e-02 2.188506573438644409e-01 1.809939891099929810e-01 -1.234430447220802307e-01 2.315519936382770538e-02 2.217481099069118500e-02 1.225086580961942673e-02 -7.613787800073623657e-02 2.508242130279541016e-01 1.015062555670738220e-01 5.798063799738883972e-02 4.910245910286903381e-02 4.703090060502290726e-03 1.733054220676422119e-01 -4.637393727898597717e-02 2.481261938810348511e-01 2.098382562398910522e-01 1.181990280747413635e-01 9.665369242429733276e-02 -2.809302210807800293e-01 2.249468117952346802e-01 -1.022790893912315369e-01 2.483612298965454102e-01 3.509740233421325684e-01 1.063822954893112183e-01 2.986062467098236084e-01 8.385627530515193939e-03 -7.144924998283386230e-02 2.014941275119781494e-01 4.970040172338485718e-02
-2.192392051219940186e-01 -1.696568578481674194e-01 -2.632719874382019043e-01 2.541772648692131042e-02 1.274701207876205444e-01 3.024291098117828369e-01 2.815511822700500488e-01 -6.206351798027753830e-03 1.073439791798591614e-01 1.454558670520782471e-01 -3.754822537302970886e-02 -1.351042985916137695e-01 -5.590013042092323303e-02 -1.276283860206604004e-01 2.934210188686847687e-02 -3.178671896457672119e-01 -8.076205104589462280e-02 1.272333860397338867e-01 2.630147337913513184e-01 -4.161395505070686340e-02 -2.340379543602466583e-02 8.175179362297058105e-02 -7.417362928390502930e-02 -2.523943781852722168e-01 -1.054794117808341980e-01 -6.716340035200119019e-02 8.702773600816726685e-02 -1.448410600423812866e-01 4.153361171483993530e-02 -7.129453122615814209e-02 -2.471842318773269653e-01 4.586510956287384033e-01
9.673726162873208523e-05 3.944208100438117981e-02 1.741042174398899078e-02 2.449202537536621094e-01 2.365003079175949097e-01 -2.162359505891799927e-01 5.637889727950096130e-02 6.042096018791198730e-02 -3.295667236670851707e-03 2.586963474750518799e-01 -1.829642653465270996e-01 -1.765749752521514893e-01 -2.966140508651733398e-01 1.085822805762290955e-01 2.901202440261840820e-01 -1.564262807369232178e-02 1.310119871050119400e-02 8.226025849580764771e-02 9.044632315635681152e-02 4.997294768691062927e-02 2.321925014257431030e-01 -5.096456035971641541e-02 -1.501178741455078125e-01 -3.014295399188995361e-01 5.248905345797538757e-02 1.225662901997566223e-01 6.109490618109703064e-02 1.043714657425880432e-01 -8.846583962440490723e-02 1.817712485790252686e-01 -1.058008000254631042e-01 4.907906353473663330e-01
-2.290730029344558716e-01 7.711024582386016846e-02 -1.229475289583206177e-01 3.212648332118988037e-01 1.872229427099227905e-01 -2.234122008085250854e-01 2.088113576173782349e-01 1.827994734048843384e-01 1.173547580838203430e-01 -6.167072057723999023e-02 6.262012571096420288e-02 1.161986514925956726e-01 -9.128002077341079712e-02 1.234558969736099243e-01 1.870126873254776001e-01 3.307294473052024841e-02 -2.240580320358276367e-01 1.494965106248855591e-01 2.260675467550754547e-02 -1.749202460050582886e-01 1.476462334394454956e-01 1.670224368572235107e-01 -3.686915338039398193e-01 -8.194530755281448364e-02 3.873145207762718201e-02 1.511052846908569336e-01 -4.220125451683998108e-02 -1.376732625067234039e-02 -8.499449491500854492e-02 -1.613715887069702148e-01 1.827243529260158539e-02 4.590462446212768555e-01
-1.361554563045501709e-01 -3.192386925220489502e-01 1.340304613113403320e-01 2.529361844062805176e-01 1.261987686157226562e-01 3.997496515512466431e-02 -9.988514333963394165e-02 5.970142781734466553e-02 -9.427589923143386841e-02 8.064819127321243286e-02 6.432382762432098389e-02 1.094222441315650940e-01 -1.303093582391738892e-01 -1.661408543586730957e-01 4.562521278858184814e-01 -1.978057473897933960e-01 1.093105301260948181e-01 1.875295042991638184e-01 2.108636647462844849e-01 -2.655980642884969711e-03 9.012528508901596069e-02 -1.043582856655120850e-01 -2.017711997032165527e-01 -2.227936834096908569e-01 -3.146463632583618164e-02 -8.967873454093933105e-02 -9.687026590108871460e-02 2.095103859901428223e-01 3.253509402275085449e-01 2.276054322719573975e-01 1.372244358062744141e-01 5.844268575310707092e-02
-9.074443578720092773e-02 -3.642135560512542725e-01 -2.405312955379486084e-01 9.635313600301742554e-02 -2.292833030223846436e-01 -8.815785258775576949e-05 2.269992232322692871e-01 1.753133386373519897e-01 3.047681227326393127e-02 -1.961067765951156616e-01 2.041697949171066284e-01 -2.776924967765808105e-01 -1.344017982482910156e-01 -1.725942790508270264e-01 3.998527526855468750e-01 9.807599335908889771e-02 1.275978330522775650e-02 1.754441261291503906e-01 9.121008217334747314e-02 7.568425685167312622e-02 -3.023774176836013794e-02 -2.323744744062423706e-01 -2.141756415367126465e-01 -8.990400284528732300e-02 4.544313997030258179e-02 5.501251667737960815e-02 -5.138494446873664856e-02 1.329470425844192505e-01 5.326953530311584473e-02 2.008566856384277344e-01 -9.239531122148036957e-03 2.430460900068283081e-01
-3.207623958587646484e-01 -3.335699439048767090e-01 -1.644567251205444336e-01 -1.098087430000305176e-01 2.642104960978031158e-02 -2.481514662504196167e-01 4.667611718177795410e-01 4.891793057322502136e-02 -1.726128309965133667e-01 -6.738066673278808594e-02 -5.901044234633445740e-02 -9.860221296548843384e-02 4.935094341635704041e-02 1.416765153408050537e-03 3.384422063827514648e-01 7.872574031352996826e-03 -1.127597466111183167e-01 -1.390557587146759033e-01 1.870269179344177246e-01 -1.230257302522659302e-01 3.940277919173240662e-02 -6.425505131483078003e-02 -1.417447477579116821e-01 -7.347321510314941406e-02 -2.429980784654617310e-01 3.919792920351028442e-02 -1.712754368782043457e-02 -5.392518639564514160e-02 2.177271991968154907e-01 2.266259491443634033e-01 -6.936255097389221191e-02 1.375557631254196167e-01
1.056791469454765320e-01 -5.777722224593162537e-02 -4.959568977355957031e-01 2.063760608434677124e-01 1.544937640428543091e-01 1.692655682563781738e-01 1.837317943572998047e-01 1.669842600822448730e-01 -1.605263501405715942e-01 4.351291432976722717e-02 9.445092827081680298e-02 9.126831591129302979e-02 -1.324331667274236679e-02 -4.875328391790390015e-02 2.433234155178070068e-01 -1.314015984535217285e-01 4.260662570595741272e-02 -2.833083085715770721e-02 1.592297405004501343e-01 1.543268859386444092e-01 1.895866692066192627e-01 -1.972841024398803711e-01 7.581361383199691772e-02 -2.361798435449600220e-01 -4.903070628643035889e-02 2.785602509975433350e-01 -1.997670978307723999e-01 2.477977983653545380e-02 -1.710505783557891846e-01 -2.547911405563354492e-01 -3.850428014993667603e-02 2.333872467279434204e-01
-1.209091767668724060e-01 -3.396821320056915283e-01 -8.151857554912567139e-02 4.272524714469909668e-01 9.173858165740966797e-02 -1.703647375106811523e-01 -3.367597758769989014e-01 -2.124211750924587250e-02 5.083176493644714355e-02 -2.317746728658676147e-01 7.986062765121459961e-02 -4.577337950468063354e-02 -2.355689853429794312e-01 -1.977646052837371826e-01 2.961885631084442139e-01 1.896263286471366882e-02 -1.946234107017517090e-01 -1.299240393564105034e-03 1.805192828178405762e-01 8.514153957366943359e-02 -3.370311483740806580e-02 -1.134690083563327789e-02 -1.789342612028121948e-01 -3.973250091075897217e-02 1.309053450822830200e-01 2.279526181519031525e-02 -5.407273769378662109e-02 -8.752503246068954468e-02 -1.947163231670856476e-02 2.395940572023391724e-01 -2.845178246498107910e-01 4.989361017942428589e-02
-2.335184365510940552e-01 -1.546116173267364502e-01 -1.759808957576751709e-01 3.537141680717468262e-01 -1.103926151990890503e-01 -6.791745126247406006e-02 1.718679815530776978e-01 3.530992269515991211e-01 -2.107935585081577301e-02 -2.808563709259033203e-01 1.442638933658599854e-01 1.104214340448379517e-01 -2.166053056716918945e-01 -1.188508421182632446e-01 2.282283753156661987e-01 2.199937999248504639e-01 -7.335314154624938965e-02 7.913027703762054443e-02 3.227234701626002789e-04 1.535717099905014038e-01 9.758976846933364868e-02 -1.910327970981597900e-01 3.353664875030517578e-01 -2.333234250545501709e-01 -1.984683983027935028e-02 9.210776537656784058e-02 -2.987177856266498566e-02 -3.671061992645263672e-02 -1.425970792770385742e-01 -2.508383430540561676e-02 -8.103786036372184753e-03 2.007603943347930908e-01
-1.774276047945022583e-01 -2.857913076877593994e-01 4.687799885869026184e-02 3.507592082023620605e-01 -1.905455291271209717e-01 3.064479231834411621e-01 1.640480160713195801e-01 2.683692276477813721e-01 2.527377568185329437e-02 -1.498837918043136597e-01 1.499781161546707153e-01 -1.944826096296310425e-01 -2.850512862205505371e-01 1.158971041440963745e-01 1.670005917549133301e-01 -5.764316022396087646e-02 -7.948487764224410057e-04 9.720794856548309326e-02 2.497357875108718872e-01 1.646126061677932739e-01 1.305388212203979492e-01 -2.214099764823913574e-01 -1.006018277257680893e-02 -1.920650452375411987e-01 -7.974882423877716064e-02 2.189723774790763855e-02 -2.301334142684936523e-01 -7.328281551599502563e-02 -1.683271527290344238e-01 -2.051345771178603172e-03 5.203372798860073090e-03 1.662459820508956909e-01
-6.139703467488288879e-02 -1.336318105459213257e-01 -1.875137537717819214e-01 6.825230270624160767e-02 3.911218643188476562e-01 -6.750251352787017822e-02 8.918429911136627197e-02 -1.950423717498779297e-01 1.772884130477905273e-01 2.378165572881698608e-01 -2.726596966385841370e-02 8.832308650016784668e-02 -2.114901989698410034e-01 -4.630538821220397949e-02 1.587195694446563721e-01 7.897610217332839966e-02 -3.899869918823242188e-01 1.951331645250320435e-01 -5.656930804252624512e-02 -6.761763244867324829e-02 -3.698986023664474487e-02 -2.775898948311805725e-02 4.669504985213279724e-02 -2.459753155708312988e-01 -1.091411616653203964e-02 7.497204840183258057e-02 -5.028876941651105881e-03 -8.883114904165267944e-02 1.675840020179748535e-01 1.989833265542984009e-01 3.661657869815826416e-02 4.634147584438323975e-01
-2.646415531635284424e-01 -3.942876458168029785e-01 -2.223973125219345093e-01 1.563404947519302368e-01 1.163855418562889099e-01 1.629484295845031738e-01 -1.004734113812446594e-01 5.538686364889144897e-02 6.073143705725669861e-02 2.380372136831283569e-01 -2.465923875570297241e-01 -6.767872720956802368e-02 -2.763351500034332275e-01 -2.108974009752273560e-01 2.097420394420623779e-01 1.450380980968475342e-01 -3.462541475892066956e-02 1.846221387386322021e-01 1.257252544164657593e-01 5.878496542572975159e-02 1.607176065444946289e-01 -3.002741336822509766e-01 -1.860519349575042725e-01 -4.565344005823135376e-02 -3.541076555848121643e-02 3.779562562704086304e-02 -5.319971218705177307e-02 1.054344028234481812e-01 2.071289569139480591e-01 2.433302104473114014e-01 2.776389569044113159e-02 9.476835280656814575e-02
-1.045405566692352295e-01 -2.675851061940193176e-02 -4.386286139488220215e-01 1.771860569715499878e-01 3.490922451019287109e-01 -1.744067966938018799e-01 -1.088824495673179626e-01 2.552422694861888885e-02 -1.799235939979553223e-01 -1.903145611286163330e-01 3.445802927017211914e-01 -5.358994752168655396e-02 -9.908297657966613770e-02 -2.937682569026947021e-01 -1.228549480438232422e-01 1.287796795368194580e-01 -1.352214962244033813e-01 4.118646308779716492e-02 -1.305045783519744873e-01 2.265055179595947266e-01 -7.313023507595062256e-02 -1.579963117837905884e-01 -1.165710762143135071e-01 -2.059685289859771729e-01 -6.059058383107185364e-02 -1.398329287767410278e-01 -4.984104633331298828e-02 1.959012150764465332e-01 4.068149998784065247e-02 1.174372583627700806e-01 -8.073670417070388794e-02 1.452248394489288330e-01
-3.954597562551498413e-02 6.330832093954086304e-02 -4.031543731689453125e-01 7.490934431552886963e-02 4.360778033733367920e-01 -1.900303214788436890e-01 5.359066650271415710e-02 1.261117011308670044e-01 -5.374386906623840332e-02 7.806852459907531738e-02 -1.771778427064418793e-02 7.975301891565322876e-02 -2.813110053539276123e-01 4.194333255290985107e-01 3.075995445251464844e-01 1.191906929016113281e-01 -8.998815715312957764e-02 1.103280857205390930e-01 8.524420112371444702e-02 -1.699310243129730225e-01 6.948288530111312866e-02 -1.326358318328857422e-01 4.921556636691093445e-02 -6.703606992959976196e-02 -1.106216982007026672e-01 1.011083275079727173e-01 1.528970152139663696e-01 8.786807954311370850e-02 3.165302099660038948e-03 2.338525094091892242e-02 -8.097598701715469360e-02 2.350923418998718262e-01
-1.073379591107368469e-01 -3.570142388343811035e-01 -3.046196401119232178e-01 1.915796548128128052e-01 8.363196998834609985e-02 2.576346397399902344e-01 1.153933927416801453e-01 -4.560007527470588684e-02 1.243773996829986572e-01 6.505674868822097778e-02 1.128261089324951172e-01 -2.345942258834838867e-01 -3.216517269611358643e-01 -1.995461583137512207e-01 1.280385702848434448e-01 6.495885550975799561e-02 1.528038233518600464e-01 -1.638090163469314575e-01 2.836962640285491943e-01 1.991166360676288605e-02 -1.964003778994083405e-02 -2.508015930652618408e-01 -1.679281443357467651e-01 2.983820065855979919e-02 8.243448287248611450e-02 4.383800551295280457e-02 2.477143853902816772e-01 1.761524528264999390e-01 1.767388358712196350e-02 1.423074007034301758e-01 -2.150536030530929565e-01 6.273798178881406784e-03
-4.181497693061828613e-01 -3.013840317726135254e-01 -1.504776030778884888e-01 3.679521679878234863e-01 -1.640085875988006592e-01 -6.944044679403305054e-02 -5.815433338284492493e-02 1.163865104317665100e-01 -1.521513313055038452e-01 -2.604312598705291748e-01 2.078422456979751587e-01 -1.103015467524528503e-01 -2.931826747953891754e-02 3.357516229152679443e-02 3.101743198931217194e-02 -8.582998812198638916e-02 6.335891783237457275e-02 9.964884817600250244e-02 2.983905375003814697e-02 7.683759182691574097e-02 1.854070127010345459e-01 -3.056512475013732910e-01 -1.506207287311553955e-01 -1.716576963663101196e-01 3.107683360576629639e-01 1.169503256678581238e-01 -1.758538037538528442e-01 -5.853135511279106140e-02 6.443071644753217697e-03 5.474953353404998779e-02 -7.265366613864898682e-02 1.317961513996124268e-01
-3.549717962741851807e-01 1.222448721528053284e-01 -1.930673569440841675e-01 3.282009363174438477e-01 3.700426220893859863e-01 -5.702272802591323853e-02 3.709289059042930603e-02 3.731925040483474731e-02 1.241710409522056580e-01 6.594795733690261841e-02 2.283777296543121338e-01 -1.972196698188781738e-01 -2.168303430080413818e-01 1.407264620065689087e-01 2.153695821762084961e-01 1.511988937854766846e-01 3.037836868315935135e-03 -1.013160943984985352e-01 1.715359985828399658e-01 1.867885291576385498e-01 1.256886869668960571e-01 -2.982787191867828369e-01 1.487202197313308716e-01 9.136275947093963623e-02 1.616190075874328613e-01 -1.727188080549240112e-01 1.265625059604644775e-01 1.644290983676910400e-01 -2.586692757904529572e-02 -9.152583777904510498e-03 6.537024676799774170e-02 1.018315553665161133e-01
-1.710112690925598145e-01 -3.994014263153076172e-01 -1.681299209594726562e-01 -1.039267424494028091e-02 9.836020320653915405e-02 1.171390786767005920e-01 4.642267823219299316e-01 7.712053507566452026e-02 5.750784650444984436e-02 -5.583867058157920837e-02 3.025107979774475098e-01 -1.227241978049278259e-01 -6.150362547487020493e-03 -2.516632080078125000e-01 2.158041149377822876e-01 -9.151823073625564575e-02 -2.127234190702438354e-01 -3.227879106998443604e-02 1.874771416187286377e-01 -8.068425953388214111e-02 2.538968436419963837e-02 -2.683990001678466797e-01 -1.138054057955741882e-01 -1.441950947046279907e-01 -9.181306511163711548e-02 -7.728760689496994019e-02 8.799341320991516113e-02 -1.481238938868045807e-02 3.077180124819278717e-02 -4.722419008612632751e-02 -2.927543222904205322e-01 -3.262988477945327759e-02
-1.065454334020614624e-01 -1.281070560216903687e-01 -4.032114744186401367e-01 5.963220819830894470e-02 3.595392704010009766e-01 -2.321463376283645630e-01 -1.698771417140960693e-01 -2.271296828985214233e-02 -4.104352295398712158e-01 -2.745436877012252808e-02 1.690301001071929932e-01 9.392048418521881104e-02 -1.177787408232688904e-01 -8.197198621928691864e-04 1.700456589460372925e-01 1.648359298706054688e-01 -1.778559684753417969e-01 1.284358799457550049e-01 6.397541612386703491e-02 2.392675280570983887e-01 1.632542908191680908e-02 1.721674352884292603e-01 -2.742182277143001556e-02 -2.877870798110961914e-01 -1.259155571460723877e-01 1.830030605196952820e-02 9.989546239376068115e-02 5.935609340667724609e-02 4.122661054134368896e-02 4.350214824080467224e-02 6.341897696256637573e-02 2.382164895534515381e-01
-1.656839251518249512e-01 -6.656413525342941284e-02 -1.565296500921249390e-01 2.241389006376266479e-01 6.522995978593826294e-02 -4.933747276663780212e-02 1.623980253934860229e-01 -5.361761525273323059e-02 1.275283545255661011e-01 -8.704772591590881348e-02 1.462232768535614014e-01 1.040315255522727966e-01 4.637683928012847900e-02 3.844650089740753174e-02 -2.271417230367660522e-01 4.126163199543952942e-02 -3.717125654220581055e-01 -1.605410873889923096e-02 6.269053369760513306e-02 4.736278671771287918e-03 2.290945649147033691e-01 -2.289964705705642700e-01 -5.593373905867338181e-03 -3.876667618751525879e-01 2.359996885061264038e-01 -9.322319924831390381e-02 2.220184542238712311e-02 3.298277258872985840e-01 1.714005619287490845e-01 1.207423880696296692e-01 -1.491478271782398224e-02 3.591739237308502197e-01
-3.438704311847686768e-01 -1.401639133691787720e-01 2.532064390834420919e-04 -5.330092459917068481e-02 1.555525213479995728e-01 -7.014474272727966309e-02 1.690473705530166626e-01 7.604527473449707031e-02 1.293555051088333130e-01 -1.938850269652903080e-03 2.299408316612243652e-01 -2.011143863201141357e-01 -5.122491344809532166e-02 -2.455497086048126221e-01 6.953298300504684448e-02 -6.267277896404266357e-02 2.776494366116821766e-04 1.080979928374290466e-01 2.030622214078903198e-01 6.377460807561874390e-02 2.627616822719573975e-01 -1.918938197195529938e-02 -2.875493764877319336e-01 -6.860189884901046753e-02 -1.881168037652969360e-01 1.715062856674194336e-01 -2.750707864761352539e-01 1.183337941765785217e-01 -2.874507196247577667e-02 1.857114583253860474e-01 -8.404465019702911377e-02 4.510148167610168457e-01
-1.881380826234817505e-01 -2.334102541208267212e-01 -2.156617790460586548e-01 1.181139349937438965e-01 -2.714259326457977295e-01 -5.550456419587135315e-02 9.470332413911819458e-02 7.662275433540344238e-02 -8.629648387432098389e-02 -2.639049887657165527e-01 2.101139873266220093e-01 1.470539569854736328e-01 -3.485122621059417725e-01 4.639797657728195190e-02 3.827391564846038818e-01 5.282751843333244324e-02 -1.910527050495147705e-01 -8.987382054328918457e-03 -1.935405135154724121e-01 1.258617788553237915e-01 4.312369972467422485e-02 -2.167772352695465088e-01 1.090024039149284363e-01 -1.726627498865127563e-01 -2.241704612970352173e-02 6.040222197771072388e-02 3.221701830625534058e-02 7.133932411670684814e-02 -3.979260846972465515e-02 -1.357990950345993042e-01 1.552430093288421631e-01 3.278423845767974854e-01
4.440194740891456604e-02 -3.001218438148498535e-01 -4.452493786811828613e-02 1.732983738183975220e-01 -7.703210413455963135e-02 7.132707536220550537e-02 -5.330421775579452515e-02 1.859917342662811279e-01 2.444254606962203979e-01 -2.595570981502532959e-01 -7.361450046300888062e-02 -8.109609782695770264e-02 -2.087576389312744141e-01 -1.529087722301483154e-01 2.768574953079223633e-01 5.819112807512283325e-02 -2.490995451807975769e-02 1.509661972522735596e-01 6.785599887371063232e-02 2.944444715976715088e-01 2.836728394031524658e-01 -8.770453184843063354e-02 -2.140306681394577026e-01 -1.398044228553771973e-01 1.443483382463455200e-01 2.356869727373123169e-01 -1.006091833114624023e-01 2.221660614013671875e-01 3.944315388798713684e-02 1.433295756578445435e-01 -1.320298463106155396e-01 3.126536309719085693e-01
-2.862438857555389404e-01 1.466341018676757812e-01 -1.060762628912925720e-01 5.949060246348381042e-02 3.541717529296875000e-01 -6.179407611489295959e-02 -1.635247915983200073e-01 1.357655376195907593e-01 -2.054397575557231903e-02 1.502116471529006958e-01 3.933371901512145996e-01 -1.063231378793716431e-01 -2.158086746931076050e-01 1.534736007452011108e-01 3.093566596508026123e-01 2.815298736095428467e-01 -9.991069138050079346e-02 1.275421380996704102e-01 8.147627115249633789e-02 1.059028357267379761e-01 -1.536283940076828003e-01 -1.181734651327133179e-01 1.339159309864044189e-01 -8.036035299301147461e-02 -2.559774927794933319e-02 1.386679261922836304e-01 -7.436894625425338745e-02 2.521255426108837128e-02 1.330436766147613525e-01 -4.377637058496475220e-03 -2.303158789873123169e-01 2.652805149555206299e-01
-2.151763737201690674e-01 1.319125443696975708e-01 -8.729723840951919556e-02 4.133284986019134521e-01 3.125770688056945801e-01 1.003760322928428650e-01 5.082702636718750000e-02 1.508095860481262207e-01 -2.665980719029903412e-02 1.637276262044906616e-01 4.905000701546669006e-02 -3.469628989696502686e-01 -2.053546905517578125e-01 1.168790087103843689e-01 3.071428835391998291e-01 1.389798708260059357e-02 -2.163556963205337524e-02 -1.959886215627193451e-02 2.484669685363769531e-01 2.675329148769378662e-02 -1.755907014012336731e-02 -1.686161905527114868e-01 -4.435655102133750916e-02 6.960612721741199493e-03 -7.289607077836990356e-02 -6.752915680408477783e-03 3.145476281642913818e-01 2.199365049600601196e-01 1.192655637860298157e-01 3.691069036722183228e-02 4.419034719467163086e-02 2.445235997438430786e-01
-3.145779073238372803e-01 4.036699607968330383e-02 -9.787970781326293945e-02 1.434938460588455200e-01 1.368478983640670776e-01 3.297865763306617737e-02 7.777014747262001038e-03 2.386582195758819580e-01 2.089461684226989746e-01 -2.193033397197723389e-01 4.130134284496307373e-01 5.988137796521186829e-02 -1.781159490346908569e-01 -1.622120738029479980e-01 1.027028113603591919e-01 -8.576834201812744141e-02 -2.775534987449645996e-01 8.769044280052185059e-02 9.685935825109481812e-02 -1.998964510858058929e-02 3.171415925025939941e-01 -2.844103276729583740e-01 -1.177881360054016113e-01 -1.015604287385940552e-01 -4.841806739568710327e-02 -3.171168733388185501e-03 -2.831776738166809082e-01 1.149238124489784241e-01 -6.217408180236816406e-02 1.097072884440422058e-01 -1.344637721776962280e-01 1.437007337808609009e-01
-7.117778062820434570e-02 -3.379050195217132568e-01 -8.489081263542175293e-02 -1.386080309748649597e-02 -2.243900597095489502e-01 1.750851571559906006e-01 2.712880373001098633e-01 1.784334927797317505e-01 2.088266238570213318e-02 -3.249513804912567139e-01 1.922293156385421753e-01 -9.688407182693481445e-02 -2.437211275100708008e-01 -7.995783537626266479e-02 4.536286592483520508e-01 4.571767151355743408e-02 2.495146915316581726e-02 -3.624209761619567871e-02 1.148334741592407227e-01 -7.548577338457107544e-02 -8.853603899478912354e-02 -5.025177821516990662e-02 -1.237307935953140259e-01 -2.407132536172866821e-01 8.838684856891632080e-02 1.348459124565124512e-01 4.257662221789360046e-03 5.261464393697679043e-04 1.856248825788497925e-02 8.973897248506546021e-02 1.068248972296714783e-02 3.491715192794799805e-01
-1.100752279162406921e-01 -1.727213151752948761e-02 -3.609746098518371582e-01 3.025620877742767334e-01 2.562609910964965820e-01 -3.237694203853607178e-01 -1.764182299375534058e-01 8.848448842763900757e-02 5.199722945690155029e-02 1.411405503749847412e-01 8.225169032812118530e-02 1.714556291699409485e-02 -6.235461309552192688e-02 -5.283476412296295166e-02 9.237725287675857544e-02 -4.162183403968811035e-02 -3.774224594235420227e-02 8.147600106894969940e-03 2.233791351318359375e-02 -2.174035459756851196e-02 -7.734763622283935547e-02 -1.956064850091934204e-01 -2.844010889530181885e-01 -3.473307192325592041e-01 -7.364184409379959106e-02 2.633713483810424805e-01 1.405201256275177002e-01 -1.445028036832809448e-01 2.185858599841594696e-02 -1.754579395055770874e-01 1.438935995101928711e-01 3.066713213920593262e-01
-1.926438212394714355e-01 -1.963472366333007812e-01 -4.246157407760620117e-01 1.959116160869598389e-01 -1.303174346685409546e-01 -7.893798500299453735e-02 3.908857703208923340e-02 1.437013596296310425e-01 3.910996392369270325e-02 -2.692357897758483887e-01 1.071656718850135803e-01 3.938879668712615967e-01 -2.345128804445266724e-01 -1.058444157242774963e-01 1.967153400182723999e-01 -1.650592237710952759e-01 3.401979058980941772e-02 -3.382624387741088867e-01 1.047914922237396240e-01 8.184070140123367310e-02 1.153880581259727478e-01 -4.094279929995536804e-02 5.054747313261032104e-02 -8.908399194478988647e-02 -5.699024349451065063e-02 4.013900831341743469e-02 -6.773014366626739502e-02 -2.754382789134979248e-02 2.016277909278869629e-01 -1.335069835186004639e-01 4.491432383656501770e-02 2.409022748470306396e-01
-1.684796810150146484e-01 -1.643872708082199097e-01 -1.642291396856307983e-01 5.910595059394836426e-01 3.315943479537963867e-01 -2.011416256427764893e-01 3.821837902069091797e-02 1.575123071670532227e-01 -4.722348973155021667e-02 -2.120654881000518799e-01 6.532960385084152222e-02 2.520649461075663567e-03 -5.379860475659370422e-02 6.921956688165664673e-02 6.067669764161109924e-02 -9.410674124956130981e-02 -1.976616531610488892e-01 3.008945100009441376e-02 1.423569321632385254e-01 -1.417591236531734467e-02 3.206714242696762085e-02 6.375349592417478561e-03 -2.191543430089950562e-01 2.172100841999053955e-01 -1.016367673873901367e-01 3.202736750245094299e-02 1.321071833372116089e-01 2.743530273437500000e-02 1.406062543392181396e-01 1.852510273456573486e-01 1.170637235045433044e-01 2.565408945083618164e-01
-2.035733759403228760e-01 -1.024408861994743347e-01 -3.468026220798492432e-02 2.548545598983764648e-01 2.061352580785751343e-01 1.658198982477188110e-01 4.387197196483612061e-01 5.390212312340736389e-02 2.420896738767623901e-01 8.733252063393592834e-03 9.344916790723800659e-02 -1.059848591685295105e-01 1.150516420602798462e-02 6.824193894863128662e-02 1.421654522418975830e-01 4.989758878946304321e-02 -1.996474862098693848e-01 3.010399080812931061e-02 2.371231168508529663e-01 -7.663898915052413940e-02 -9.540569037199020386e-02 -1.450141668319702148e-01 -2.973372638225555420e-01 -5.758079886436462402e-02 1.311433017253875732e-01 3.767821192741394043e-02 -1.803469061851501465e-01 3.662994205951690674e-01 1.951829642057418823e-01 2.436822205781936646e-01 -4.910975694656372070e-02 -2.172779664397239685e-02
-3.284326791763305664e-01 -1.169767156243324280e-01 -1.803764253854751587e-01 8.103601634502410889e-02 2.132211029529571533e-01 1.017151400446891785e-01 6.273702532052993774e-02 1.844076812267303467e-01 1.184381544589996338e-01 -1.212995350360870361e-01 5.014981627464294434e-01 1.888532340526580811e-01 -1.515656411647796631e-01 1.172353862784802914e-03 2.936996333301067352e-02 1.386962085962295532e-01 1.767790690064430237e-02 1.521684927865862846e-03 -2.138925716280937195e-02 -1.452897638082504272e-01 -1.664322167634963989e-01 -2.611320316791534424e-01 -4.498929192777723074e-04 8.817413449287414551e-02 -8.105030655860900879e-02 1.028880327939987183e-01 -3.011588454246520996e-01 2.027220278978347778e-01 7.658495754003524780e-02 2.025975473225116730e-02 -1.184164639562368393e-02 3.251233100891113281e-01
-2.514164447784423828e-01 -2.599166333675384521e-01 -2.240263670682907104e-01 3.572879433631896973e-01 -1.127663925290107727e-01 -2.424236536026000977e-01 2.645975649356842041e-01 1.755966842174530029e-01 4.146621748805046082e-02 -7.607612758874893188e-02 1.272646039724349976e-01 1.500839740037918091e-01 5.496663600206375122e-02 2.195162177085876465e-01 9.306259453296661377e-02 -1.199621409177780151e-01 1.410213559865951538e-01 -9.441532194614410400e-02 8.344014734029769897e-02 1.223885640501976013e-01 5.644484609365463257e-02 -2.323625087738037109e-01 -1.144404057413339615e-02 -1.807060092687606812e-01 1.828218251466751099e-01 3.896166086196899414e-01 -7.398671656847000122e-02 8.607796579599380493e-02 3.360373526811599731e-02 1.487947851419448853e-01 -1.888638585805892944e-01 -2.857843972742557526e-02
-4.967604875564575195e-01 3.857018798589706421e-02 -1.160914897918701172e-01 -1.972761750221252441e-02 1.860701292753219604e-01 1.842853575944900513e-01 1.747730374336242676e-02 3.625054955482482910e-01 5.252414196729660034e-02 -1.281712353229522705e-01 4.365069270133972168e-01 8.542364090681076050e-02 -4.326660558581352234e-02 -2.152275145053863525e-01 2.384240925312042236e-01 4.253044351935386658e-02 -1.430169343948364258e-01 -1.394961774349212646e-01 7.869376242160797119e-02 6.209502741694450378e-02 2.224880903959274292e-01 -1.059500575065612793e-01 -8.302153646945953369e-02 -1.694939881563186646e-01 -4.613381624221801758e-02 4.139539599418640137e-02 -1.481018364429473877e-01 5.646997690200805664e-02 -2.413289062678813934e-02 1.416207849979400635e-01 1.993430219590663910e-02 1.318876445293426514e-01
-9.892232716083526611e-02 -4.192978143692016602e-01 -1.970750279724597931e-02 2.060169875621795654e-01 1.962247043848037720e-01 5.574673414230346680e-02 1.968463212251663208e-01 4.463700577616691589e-03 -1.407885644584894180e-02 -1.303538978099822998e-01 1.271777693182229996e-02 -6.044603884220123291e-02 -3.802658021450042725e-01 -2.487711906433105469e-01 2.131658196449279785e-01 -1.083188876509666443e-01 -1.554990708827972412e-01 9.810209274291992188e-02 1.762926429510116577e-01 -1.700512021780014038e-01 3.728878125548362732e-02 -3.311162069439888000e-02 -1.727158129215240479e-01 6.231929641216993332e-03 1.463910341262817383e-01 7.217135280370712280e-02 2.968190312385559082e-01 2.766960263252258301e-01 1.686314344406127930e-01 8.919277042150497437e-02 -1.735162287950515747e-01 1.502212584018707275e-01
-1.584303081035614014e-01 -3.890335559844970703e-01 -1.779293566942214966e-01 3.218820989131927490e-01 -4.860719293355941772e-02 1.055216789245605469e-01 7.758784107863903046e-03 2.026367485523223877e-01 6.749837845563888550e-02 -2.307092100381851196e-01 4.594949185848236084e-01 -2.667429447174072266e-01 -9.556534141302108765e-02 -1.279443055391311646e-01 3.048959076404571533e-01 -2.911133877933025360e-02 -1.665532886981964111e-01 8.038248121738433838e-02 -7.431199401617050171e-02 1.301064342260360718e-01 -9.103155694901943207e-03 -2.412396818399429321e-01 8.712133392691612244e-03 6.652904208749532700e-03 1.263081282377243042e-01 7.987180352210998535e-02 -3.937599249184131622e-03 1.611380279064178467e-02 -5.285611376166343689e-02 9.612493216991424561e-02 -9.587830305099487305e-02 1.240934878587722778e-01
-1.929829120635986328e-01 -7.710085064172744751e-02 -8.860632032155990601e-02 1.592177599668502808e-01 1.588232070207595825e-01 6.943715363740921021e-02 -8.538306504487991333e-02 -1.555791050195693970e-01 -8.503770083189010620e-02 -1.551987081766128540e-01 2.429669946432113647e-01 6.911924481391906738e-02 -1.596890985965728760e-01 2.091214060783386230e-01 2.577598690986633301e-01 2.832160890102386475e-01 2.332257106900215149e-02 -1.435133516788482666e-01 -2.402808219194412231e-01 7.034038752317428589e-02 3.304838389158248901e-02 -3.052462637424468994e-01 -1.436426490545272827e-01 -3.540493845939636230e-01 -9.295032173395156860e-02 2.215190418064594269e-02 1.400646418333053589e-01 -6.299411505460739136e-02 2.816902697086334229e-01 -1.242449730634689331e-01 -1.789661645889282227e-01 2.597144842147827148e-01
8.712031692266464233e-02 -1.091215163469314575e-01 -3.236734569072723389e-01 1.883663535118103027e-01 2.795685231685638428e-01 6.881671398878097534e-02 -6.913588941097259521e-02 1.148249804973602295e-01 -8.436220884323120117e-02 6.261559575796127319e-02 7.181476801633834839e-02 -1.804336532950401306e-02 -5.088303238153457642e-02 1.416879743337631226e-01 2.995001077651977539e-01 1.621818519197404385e-04 -3.271096944808959961e-01 -1.988964378833770752e-01 1.003049835562705994e-01 7.229243963956832886e-02 1.693050116300582886e-01 -4.271599650382995605e-02 -1.131198019720613956e-03 -8.873531222343444824e-02 -3.295970335602760315e-02 1.085278093814849854e-01 1.376687199808657169e-03 3.019970655441284180e-01 3.620063662528991699e-01 -2.231709659099578857e-01 -8.864431641995906830e-03 3.539756536483764648e-01
-3.650248423218727112e-02 -3.223769962787628174e-01 -3.714512884616851807e-01 4.860778152942657471e-01 2.403502166271209717e-01 -4.143951460719108582e-02 -1.389665752649307251e-01 2.082732170820236206e-01 -1.516334712505340576e-01 -2.489872872829437256e-01 2.119564265012741089e-01 -7.300017029047012329e-02 -7.248608022928237915e-02 -5.025828257203102112e-02 5.714870616793632507e-02 2.126072198152542114e-01 -1.513122767210006714e-01 -1.890495270490646362e-01 2.398783117532730103e-01 6.859658285975456238e-03 -3.550098836421966553e-02 -2.195882610976696014e-02 5.476943776011466980e-02 9.124615043401718140e-02 -1.021079793572425842e-01 1.798218488693237305e-01 8.280462771654129028e-02 -5.152251571416854858e-02 3.813756257295608521e-02 1.236056536436080933e-01 4.081513360142707825e-02 8.285210281610488892e-02
-2.184243351221084595e-01 -2.484984993934631348e-01 -1.761302202939987183e-01 3.564308583736419678e-01 1.348569244146347046e-01 -1.252558231353759766e-01 5.162117257714271545e-02 1.009781509637832642e-01 1.498749703168869019e-01 -1.054668705910444260e-02 -5.292049143463373184e-03 -8.194299787282943726e-02 -8.072952181100845337e-02 1.227143034338951111e-01 -1.091690286993980408e-01 8.433644473552703857e-02 -1.039342135190963745e-01 2.626043045893311501e-03 1.407455652952194214e-01 -1.563655771315097809e-02 -1.804473251104354858e-01 -2.632114589214324951e-01 -1.540099084377288818e-01 -3.500496447086334229e-01 5.133228749036788940e-02 3.048965632915496826e-01 1.851579844951629639e-01 -1.488437503576278687e-01 -1.084362789988517761e-01 -3.555528074502944946e-02 3.059608936309814453e-01 2.796195745468139648e-01
-1.450548619031906128e-01 -5.959914252161979675e-02 -1.591636985540390015e-01 5.740628242492675781e-01 2.818665206432342529e-01 -1.056085079908370972e-01 3.383026272058486938e-02 -5.199303384870290756e-03 1.115998104214668274e-01 -7.344572991132736206e-02 9.727870672941207886e-02 -3.539374470710754395e-02 4.649829119443893433e-02 -9.742562472820281982e-02 2.642610073089599609e-01 -2.549335658550262451e-01 5.224977433681488037e-02 -2.445534616708755493e-01 7.654891163110733032e-02 3.215305879712104797e-02 -5.868534371256828308e-02 -2.172261178493499756e-01 -2.321387827396392822e-01 -1.353618055582046509e-01 1.268856525421142578e-01 -5.918028578162193298e-02 1.923246532678604126e-01 1.487549580633640289e-02 -8.192792534828186035e-02 -2.796495854854583740e-01 6.744315475225448608e-02 1.231237202882766724e-01
-1.473940461874008179e-01 -3.732505068182945251e-02 -1.865873634815216064e-01 4.663184881210327148e-01 2.428614348173141479e-01 -2.702744603157043457e-01 -2.653011307120323181e-02 1.071901470422744751e-01 9.224600344896316528e-02 -3.120927885174751282e-02 9.998081624507904053e-02 -1.725433208048343658e-02 -2.464691400527954102e-01 1.506872624158859253e-01 2.128697186708450317e-01 1.177301183342933655e-01 -1.028260663151741028e-01 3.393095731735229492e-02 2.520588338375091553e-01 -1.034225448966026306e-01 2.363967448472976685e-01 -1.621657460927963257e-01 2.439405396580696106e-02 -1.676702201366424561e-01 -1.150249168276786804e-01 6.903745979070663452e-02 -9.523078054189682007e-02 4.631536826491355896e-02 1.847708374261856079e-01 3.202506601810455322e-01 2.346667349338531494e-01 -1.271145977079868317e-02
1.220505591481924057e-02 -3.733004331588745117e-01 -4.070171713829040527e-01 2.789165973663330078e-01 9.080357104539871216e-02 -2.146009355783462524e-02 1.673610359430313110e-01 1.953042000532150269e-01 7.068102806806564331e-02 2.886727154254913330e-01 2.045665234327316284e-01 -9.183212369680404663e-02 -1.307697892189025879e-01 6.839836388826370239e-02 1.340275406837463379e-01 9.315055795013904572e-03 2.180955260992050171e-01 -5.048863962292671204e-02 -4.127858579158782959e-02 -1.850782930850982666e-01 2.442224770784378052e-01 2.360483109951019287e-01 -8.828887343406677246e-02 -2.546761929988861084e-01 9.235112369060516357e-02 1.675512045621871948e-01 1.638443768024444580e-01 -6.022460013628005981e-02 4.610702395439147949e-02 -9.946725331246852875e-03 4.359452053904533386e-02 1.358423233032226562e-01
-8.021527528762817383e-02 -3.745307028293609619e-01 -1.951104998588562012e-01 3.431031107902526855e-01 2.073639631271362305e-01 -9.857389330863952637e-02 -7.174368947744369507e-02 -3.920607734471559525e-03 -1.153809502720832825e-01 -7.635580748319625854e-02 2.115361392498016357e-01 -3.823972865939140320e-02 2.102730050683021545e-02 -5.677984561771154404e-03 -2.097666822373867035e-02 1.514617800712585449e-01 -7.770147174596786499e-02 -2.485292106866836548e-01 -2.538122534751892090e-01 1.454487442970275879e-01 3.395912647247314453e-01 -2.859153151512145996e-01 -3.725657239556312561e-02 -4.295532777905464172e-02 -1.139683052897453308e-01 -8.105428516864776611e-02 5.496276542544364929e-02 2.739129066467285156e-01 7.858961075544357300e-02 1.770233511924743652e-01 -2.925116196274757385e-02 2.464895695447921753e-01
-3.394239544868469238e-01 -1.252454370260238647e-01 -3.839762806892395020e-01 -1.254929751157760620e-01 1.810478121042251587e-01 -3.375319838523864746e-01 -9.939534962177276611e-02 1.782474368810653687e-01 -1.569012105464935303e-01 -1.636121571063995361e-01 -4.622488468885421753e-02 -7.503215223550796509e-02 -1.613635122776031494e-01 -2.366978116333484650e-02 1.071118712425231934e-01 5.934532731771469116e-02 -4.876863583922386169e-02 3.302643597126007080e-01 2.331663072109222412e-01 1.072094514966011047e-01 3.686510026454925537e-02 9.429733455181121826e-02 1.864243485033512115e-02 -2.965559959411621094e-01 2.638493431732058525e-03 -1.992431730031967163e-01 -9.121583774685859680e-03 1.251666843891143799e-01 -9.653574228286743164e-02 -5.799509584903717041e-02 -1.636091172695159912e-01 2.145960777997970581e-01
-1.036303862929344177e-01 -2.123158574104309082e-01 -3.754716515541076660e-01 2.855370640754699707e-01 2.034237235784530640e-01 -1.459855586290359497e-02 -7.736210525035858154e-02 -5.056883767247200012e-02 8.457119762897491455e-02 2.708534002304077148e-01 3.185359537601470947e-01 7.543125003576278687e-02 -2.117887884378433228e-02 5.488860234618186951e-02 3.376347422599792480e-01 -8.535841107368469238e-02 -1.875804960727691650e-01 6.654097139835357666e-02 -1.211395189166069031e-01 -7.808417826890945435e-02 2.110685780644416809e-02 -1.845083832740783691e-01 -1.495055574923753738e-02 -4.321153275668621063e-03 -2.840871214866638184e-01 -8.578521013259887695e-02 -1.542159616947174072e-01 7.447142899036407471e-02 -1.619343310594558716e-01 9.983699768781661987e-02 -2.110777795314788818e-01 2.566482424736022949e-01
-2.998412549495697021e-01 -2.014030665159225464e-01 6.309790909290313721e-02 1.931619942188262939e-01 3.963215649127960205e-02 1.066370755434036255e-01 2.612901329994201660e-01 6.782001256942749023e-02 4.810896888375282288e-02 1.888102889060974121e-01 1.788248568773269653e-01 -6.403518468141555786e-02 -1.671203672885894775e-01 -1.459167152643203735e-01 4.930658936500549316e-01 5.635009333491325378e-02 4.360791295766830444e-02 1.147318854928016663e-01 1.118713058531284332e-02 1.045700511895120144e-03 1.935936361551284790e-01 -8.293843269348144531e-02 -1.337413638830184937e-01 -2.591554224491119385e-01 -1.691882014274597168e-01 -1.355062127113342285e-01 -2.009636722505092621e-02 1.764522194862365723e-01 2.076856642961502075e-01 2.979082763195037842e-01 -6.502193957567214966e-02 -1.167857646942138672e-01
-1.578500270843505859e-01 -2.708568237721920013e-03 -1.986301839351654053e-01 4.022243022918701172e-01 1.713309995830059052e-02 -1.588796973228454590e-01 -1.960625499486923218e-01 1.098211705684661865e-01 -3.402633965015411377e-02 -7.773440331220626831e-02 5.715323612093925476e-02 -1.090465486049652100e-01 -1.168724372982978821e-01 8.343411237001419067e-02 2.033068090677261353e-01 2.986116111278533936e-01 -1.032120659947395325e-01 -1.079627498984336853e-01 2.327288389205932617e-01 2.967007160186767578e-01 -1.595879048109054565e-01 -7.100648432970046997e-02 1.342745125293731689e-01 -2.758156955242156982e-01 -1.609119176864624023e-01 -8.532165549695491791e-03 1.263998150825500488e-01 2.452556341886520386e-01 -3.017251789569854736e-01 4.818840697407722473e-02 -2.579662203788757324e-02 1.976966112852096558e-01
-1.014086604118347168e-01 1.452430188655853271e-01 -1.500164866447448730e-01 1.479997634887695312e-01 3.873642683029174805e-01 -3.640142828226089478e-02 2.184616923332214355e-01 1.601358205080032349e-01 -5.497987382113933563e-03 -9.498297423124313354e-02 -3.991556540131568909e-02 -2.074888497591018677e-01 -3.042681813240051270e-01 2.647864818572998047e-02 4.027477204799652100e-01 5.921323597431182861e-02 1.063574999570846558e-01 1.885586082935333252e-01 -6.261580158025026321e-03 -7.213966548442840576e-02 3.023309707641601562e-01 -1.851728707551956177e-01 -3.058597631752490997e-02 -5.901994928717613220e-02 9.553482383489608765e-02 4.787981510162353516e-02 9.726194292306900024e-02 2.130815982818603516e-01 4.384192451834678650e-02 -1.959187537431716919e-02 1.854357272386550903e-01 3.187176883220672607e-01
-2.323339581489562988e-01 -1.098873540759086609e-01 -5.233685970306396484e-01 3.869501352310180664e-01 1.462928503751754761e-01 -9.065319597721099854e-02 2.959658019244670868e-02 7.938383519649505615e-02 -9.522641450166702271e-02 -1.423339843750000000e-01 1.870352625846862793e-01 -8.550602197647094727e-02 5.413785204291343689e-02 -3.212967514991760254e-02 1.242354735732078552e-01 4.210669100284576416e-01 -1.820058673620223999e-01 7.218225300312042236e-02 1.043495833873748779e-01 -1.426388025283813477e-01 1.259593367576599121e-01 -8.884030580520629883e-02 8.646737784147262573e-02 -8.070617914199829102e-02 -2.408402599394321442e-02 5.046375840902328491e-02 -9.857111610472202301e-03 8.414616435766220093e-02 2.133280783891677856e-01 1.454567313194274902e-01 1.434116661548614502e-01 -1.817732490599155426e-02
-3.701050207018852234e-02 -1.281458232551813126e-02 -4.117538332939147949e-01 2.148931920528411865e-01 2.620360553264617920e-01 -1.315996050834655762e-01 -1.220978051424026489e-01 -3.398202243261039257e-04 6.172775849699974060e-02 7.266749441623687744e-02 2.124007977545261383e-02 6.564263999462127686e-02 -2.412240952253341675e-01 2.671320140361785889e-01 2.741390764713287354e-01 -1.155811473727226257e-01 -5.640910193324089050e-02 -1.907550543546676636e-01 1.167433336377143860e-01 8.545858412981033325e-02 2.333381474018096924e-01 -4.678124561905860901e-02 -1.763632446527481079e-01 -1.058261916041374207e-01 4.822888597846031189e-02 1.996437013149261475e-01 1.956878304481506348e-01 1.878233850002288818e-01 1.092275083065032959e-01 -2.841971516609191895e-01 -3.604470193386077881e-02 2.841704487800598145e-01
-2.859313488006591797e-01 -1.772835850715637207e-01 -2.436783313751220703e-01 2.070466428995132446e-01 1.045297831296920776e-01 1.649625450372695923e-01 3.346524536609649658e-01 1.144497022032737732e-01 1.447325497865676880e-01 -1.541680693626403809e-01 3.256182968616485596e-01 -3.455646708607673645e-02 -1.679368615150451660e-01 -2.815049290657043457e-01 1.002968624234199524e-01 -2.866005599498748779e-01 -2.957745827734470367e-02 -5.682404711842536926e-02 4.031088948249816895e-02 -9.656637907028198242e-02 1.807167828083038330e-01 -6.502860784530639648e-02 -6.134479865431785583e-02 -1.298475265502929688e-01 -5.441181128844618797e-04 -8.231379906646907330e-04 4.211882501840591431e-02 -6.880743801593780518e-02 2.605993747711181641e-01 1.182641685009002686e-01 -2.801176905632019043e-01 1.741088777780532837e-01
-6.609820574522018433e-02 -7.623098790645599365e-02 -5.555533766746520996e-01 1.275786012411117554e-01 2.744540572166442871e-01 -1.486613899469375610e-01 -7.204808294773101807e-02 -9.430455975234508514e-03 -4.264153242111206055e-01 5.866513238288462162e-04 1.592519134283065796e-01 -9.363690763711929321e-02 -2.253394573926925659e-02 -1.720227599143981934e-01 2.381713241338729858e-01 1.090393885970115662e-01 -1.129455566406250000e-01 2.060556858777999878e-01 3.756920248270034790e-02 2.046964764595031738e-01 -6.906908005475997925e-03 1.330841779708862305e-01 7.741370052099227905e-02 -2.715620398521423340e-01 -9.540697932243347168e-02 7.207453995943069458e-02 8.211571723222732544e-02 9.084069728851318359e-02 -1.194186285138130188e-01 -3.837026283144950867e-02 -4.698729887604713440e-02 6.531466543674468994e-02
-9.122695773839950562e-02 -3.201914131641387939e-01 -2.366274446249008179e-01 1.290270835161209106e-01 -2.827144861221313477e-01 1.316902935504913330e-01 4.238746687769889832e-02 1.307475566864013672e-01 7.173627614974975586e-02 -1.002614572644233704e-01 5.055529251694679260e-02 -1.406169235706329346e-01 -2.353861480951309204e-01 -2.097532302141189575e-01 1.812672019004821777e-01 1.633418947458267212e-01 -4.150833189487457275e-02 1.854690015316009521e-01 1.507978886365890503e-01 2.368388622999191284e-01 1.759813874959945679e-01 -1.128004789352416992e-01 -2.655888795852661133e-01 -1.746743768453598022e-01 -1.297310590744018555e-01 1.349368989467620850e-01 -9.839189052581787109e-02 3.422626852989196777e-01 -1.854233890771865845e-01 1.898873597383499146e-02 1.072482857853174210e-02 2.178710252046585083e-01
-7.728289067745208740e-02 -3.078282773494720459e-01 -1.738453656435012817e-01 1.997479498386383057e-01 -1.185234412550926208e-01 6.883735954761505127e-02 1.600921154022216797e-01 1.456551551818847656e-01 2.123283445835113525e-01 -2.223428487777709961e-01 1.923679262399673462e-01 -1.817378848791122437e-01 -1.326176077127456665e-01 -6.941617280244827271e-02 3.457752168178558350e-01 -1.254217885434627533e-02 3.568974509835243225e-02 1.704541742801666260e-01 4.189243912696838379e-02 -1.044402830302715302e-03 -2.260087803006172180e-02 -2.837336659431457520e-01 -3.555053770542144775e-01 -2.433953620493412018e-02 -7.589533925056457520e-02 5.894590169191360474e-02 -9.854847937822341919e-02 4.452054947614669800e-02 -2.063172012567520142e-01 2.538114190101623535e-01 -4.972813650965690613e-02 2.938937842845916748e-01
-2.738906145095825195e-01 -1.115032508969306946e-01 -2.542032897472381592e-01 2.103439569473266602e-01 1.285141557455062866e-01 2.243043482303619385e-01 1.539591103792190552e-01 -1.957518607378005981e-02 -2.709155082702636719e-01 7.968834787607192993e-02 -1.474539637565612793e-01 3.370646387338638306e-02 -1.505767703056335449e-01 -1.095197796821594238e-01 1.375890672206878662e-01 -1.068765968084335327e-01 2.102138996124267578e-01 2.448251694440841675e-01 -4.282022640109062195e-02 4.932646453380584717e-02 3.252474591135978699e-02 -2.114161998033523560e-01 -1.068258583545684814e-01 -4.808003008365631104e-01 -1.072697043418884277e-01 -1.015903204679489136e-01 1.179757267236709595e-01 6.246873643249273300e-03 9.911292046308517456e-02 1.203977316617965698e-01 7.564761489629745483e-02 2.873484790325164795e-01
-3.620050847530364990e-02 -5.105112195014953613e-01 -2.984502315521240234e-01 2.401757389307022095e-01 2.151527404785156250e-01 -6.240017712116241455e-02 2.991777956485748291e-01 5.329289659857749939e-02 -1.526170074939727783e-01 2.264096587896347046e-01 -1.021235063672065735e-02 5.964503064751625061e-02 9.546341001987457275e-02 -1.861755549907684326e-02 1.755267828702926636e-01 -4.308678582310676575e-02 -1.350085884332656860e-01 1.849776655435562134e-01 3.601606488227844238e-01 -1.105466336011886597e-01 -6.615819782018661499e-02 -2.409232258796691895e-01 -1.228624880313873291e-01 -1.574259065091609955e-02 2.594693750143051147e-02 9.271337836980819702e-02 -9.370309300720691681e-03 9.435612708330154419e-02 -7.876351475715637207e-02 1.722244024276733398e-01 6.133624352514743805e-03 4.616492241621017456e-02
-1.830429136753082275e-01 -2.838776111602783203e-01 -1.397105157375335693e-01 3.870567381381988525e-01 -1.666174978017807007e-01 -4.580473899841308594e-02 -3.829460591077804565e-02 2.475011395290493965e-03 -1.644133031368255615e-01 6.486690789461135864e-02 2.069270759820938110e-01 -3.307013809680938721e-01 -1.633189022541046143e-01 3.741406649351119995e-02 2.519772946834564209e-01 -6.761990487575531006e-02 3.339220955967903137e-02 3.585576266050338745e-02 2.837129533290863037e-01 1.577034145593643188e-01 1.073058992624282837e-01 1.105395630002021790e-01 -2.006601095199584961e-01 1.074665486812591553e-01 1.212478727102279663e-01 1.059717088937759399e-01 -1.287969499826431274e-01 -4.305077891331166029e-04 -8.250711485743522644e-03 3.556535243988037109e-01 1.221071481704711914e-01 1.959246546030044556e-01
-1.206474900245666504e-01 -2.338819354772567749e-01 -2.144132256507873535e-01 2.188157737255096436e-01 3.718175590038299561e-01 -9.461983293294906616e-02 8.978208154439926147e-02 5.561960339546203613e-01 -4.530609399080276489e-02 5.962154269218444824e-02 1.051235273480415344e-01 2.605368494987487793e-01 1.295358315110206604e-02 9.601813554763793945e-02 2.354153841733932495e-01 1.142303049564361572e-01 -1.544719338417053223e-01 3.323235362768173218e-02 -1.126351580023765564e-01 1.206125766038894653e-01 9.485117346048355103e-02 -1.100494787096977234e-01 1.635908707976341248e-02 9.932536631822586060e-02 1.470768544822931290e-02 -5.579800531268119812e-02 3.010300099849700928e-01 -3.517547622323036194e-02 4.637518897652626038e-02 7.278304081410169601e-03 -1.452924311161041260e-01 8.910485357046127319e-02
-2.959211170673370361e-01 8.593692630529403687e-02 -2.187600135803222656e-01 4.298905134201049805e-01 3.452271819114685059e-01 1.694921590387821198e-02 2.539680302143096924e-01 -4.918721970170736313e-03 9.835074841976165771e-02 -1.766889169812202454e-02 1.361418664455413818e-01 -1.957589089870452881e-01 7.492507994174957275e-02 2.957373559474945068e-01 1.200385317206382751e-01 1.571284607052803040e-02 8.095770329236984253e-02 6.407391279935836792e-02 -1.250706762075424194e-01 -5.543319880962371826e-02 1.207170560956001282e-01 3.320885077118873596e-02 -1.990126222372055054e-01 -9.826018661260604858e-02 8.726511895656585693e-02 2.028323411941528320e-01 1.477744728326797485e-01 -5.353794619441032410e-02 -4.115168377757072449e-02 -1.507346425205469131e-02 -9.182991087436676025e-02 3.683671057224273682e-01
-5.696233734488487244e-02 9.761338680982589722e-02 -4.453231394290924072e-01 3.187339305877685547e-01 1.412326395511627197e-01 2.111714184284210205e-01 -3.339068964123725891e-02 2.759259939193725586e-01 -3.986121341586112976e-02 -1.278332173824310303e-01 1.085252165794372559e-01 -2.100092917680740356e-02 -1.619533002376556396e-01 1.514301449060440063e-01 2.191970497369766235e-01 1.336010396480560303e-01 -3.364264592528343201e-02 -3.909232839941978455e-02 1.370864063501358032e-01 1.890220046043395996e-01 -8.166848123073577881e-02 -4.880669713020324707e-02 2.211476415395736694e-01 -1.433894038200378418e-01 -2.078146785497665405e-01 1.174481436610221863e-01 -8.218855410814285278e-02 1.969715207815170288e-01 -3.722799941897392273e-02 -1.498549282550811768e-01 -5.904458090662956238e-02 3.671025335788726807e-01
-2.622863948345184326e-01 -1.157556399703025818e-01 8.093676716089248657e-02 2.300062477588653564e-01 3.958218544721603394e-02 2.064068913459777832e-01 2.584451735019683838e-01 3.946431577205657959e-01 -1.787128746509552002e-01 -1.382942050695419312e-01 3.851652517914772034e-02 1.646659076213836670e-01 -6.163737550377845764e-02 8.225984871387481689e-02 3.140716254711151123e-01 1.770452111959457397e-01 -1.887301504611968994e-01 5.083988234400749207e-02 8.660094439983367920e-02 1.503120213747024536e-01 -9.779183566570281982e-02 -1.129571348428726196e-01 -2.839218080043792725e-01 -1.168472841382026672e-01 7.935003191232681274e-02 -1.782746464014053345e-01 2.759823016822338104e-02 -2.761437296867370605e-01 2.290550917387008667e-01 2.911046147346496582e-02 -3.763116523623466492e-02 1.293125897645950317e-01
-4.946163296699523926e-01 -1.454534828662872314e-01 -3.413489460945129395e-01 -9.130609780550003052e-02 1.173876449465751648e-01 1.185290291905403137e-01 2.271119803190231323e-01 8.989802002906799316e-02 -1.167791616171598434e-02 -1.031326781958341599e-02 1.476497948169708252e-01 7.176898419857025146e-02 -2.075735181570053101e-01 7.000168412923812866e-02 2.473210990428924561e-01 -1.394579857587814331e-01 1.966019719839096069e-01 9.656849317252635956e-03 1.596769988536834717e-01 1.596656590700149536e-01 9.356947988271713257e-02 9.751724451780319214e-02 -5.594862625002861023e-02 -2.203970551490783691e-01 -1.913197487592697144e-01 -2.680340036749839783e-02 2.803229987621307373e-01 1.629312038421630859e-01 -1.443221867084503174e-01 -8.845423907041549683e-02 -1.850785613059997559e-01 -3.150662407279014587e-02
-2.009107358753681183e-02 -3.849900141358375549e-02 -4.432898163795471191e-01 3.832577764987945557e-01 1.146153435111045837e-01 -2.110308557748794556e-01 -7.430768013000488281e-02 -1.677914522588253021e-02 5.243090540170669556e-02 -9.976849704980850220e-02 5.805519595742225647e-02 -5.902167037129402161e-02 -2.521119713783264160e-01 1.898787729442119598e-02 9.196722507476806641e-02 7.220926880836486816e-02 -1.250627040863037109e-01 -7.398054748773574829e-02 1.000417768955230713e-01 3.102521300315856934e-01 1.133952103555202484e-02 -1.864590197801589966e-01 -5.607717856764793396e-02 -3.377428948879241943e-01 1.359799951314926147e-01 -1.425976306200027466e-01 3.762085735797882080e-01 -1.128033641725778580e-02 -1.197906509041786194e-01 2.501584030687808990e-02 9.166157245635986328e-02 1.036672815680503845e-01
-3.315106928348541260e-01 -3.824890851974487305e-01 2.432547137141227722e-02 2.220010012388229370e-01 1.360774636268615723e-01 -3.962403535842895508e-02 2.667429149150848389e-01 2.960336208343505859e-01 2.445084005594253540e-01 9.253101795911788940e-02 1.454118043184280396e-01 2.153323590755462646e-02 1.072708219289779663e-01 -2.975298650562763214e-02 4.385896027088165283e-01 -2.068277448415756226e-02 -7.730405777692794800e-03 -1.484463363885879517e-01 1.039283350110054016e-01 1.280091851949691772e-01 1.292548030614852905e-01 -6.691071391105651855e-02 8.361691981554031372e-02 -1.716053187847137451e-01 -6.698402017354965210e-02 -1.341130137443542480e-01 3.113798052072525024e-02 6.246786564588546753e-02 -2.531502209603786469e-02 5.262717232108116150e-02 -2.272183299064636230e-01 -1.750002205371856689e-01
-3.705035150051116943e-01 -1.036666631698608398e-01 4.529323056340217590e-02 3.186290264129638672e-01 2.240615189075469971e-01 -1.313158720731735229e-01 1.381280720233917236e-01 -7.296472042798995972e-02 7.888708263635635376e-02 -1.102354899048805237e-01 1.020616218447685242e-01 -1.197369322180747986e-01 -1.940460354089736938e-01 2.808258533477783203e-01 7.148516178131103516e-02 1.485070735216140747e-01 1.683358550071716309e-01 -8.160713315010070801e-02 -3.177969250828027725e-03 1.005333065986633301e-01 2.800021693110466003e-02 -1.756081730127334595e-01 -2.364481538534164429e-01 9.256044775247573853e-02 -1.925369799137115479e-01 1.068986207246780396e-01 -5.171540752053260803e-02 -6.674645841121673584e-02 -6.512659601867198944e-04 1.600483506917953491e-01 2.208549380302429199e-01 4.455473124980926514e-01
-4.404470324516296387e-01 -8.885614573955535889e-03 -2.077866941690444946e-01 4.339030683040618896e-01 -1.604169905185699463e-01 -8.191841840744018555e-02 6.169644743204116821e-02 4.127321392297744751e-02 5.583931133151054382e-02 -2.308724075555801392e-01 -1.717570871114730835e-01 -9.551867097616195679e-02 -8.842904865741729736e-02 -1.477371621876955032e-02 3.604810237884521484e-01 4.588498920202255249e-02 -6.904865801334381104e-02 2.787148356437683105e-01 3.001126348972320557e-01 9.780343621969223022e-02 4.755428433418273926e-02 -1.306202560663223267e-01 9.976979345083236694e-02 -3.759614750742912292e-02 4.458509758114814758e-02 -1.992208696901798248e-02 -9.072088450193405151e-02 5.184683948755264282e-02 1.012348979711532593e-01 -1.102695837616920471e-01 -2.277976125478744507e-01 3.187159821391105652e-02
-1.967351883649826050e-01 -1.705260872840881348e-01 -1.542122364044189453e-01 6.536230444908142090e-02 4.403297305107116699e-01 8.943763375282287598e-02 1.428180038928985596e-01 -1.979395300149917603e-01 -3.664573282003402710e-02 7.769265770912170410e-02 3.967355936765670776e-02 -1.122865639626979828e-02 -2.061363011598587036e-01 8.762125670909881592e-02 1.779190264642238617e-02 -5.959702655673027039e-02 -1.994046270847320557e-01 2.719006538391113281e-01 -2.978394273668527603e-03 -9.334827214479446411e-02 5.249409005045890808e-02 4.554636310786008835e-03 -2.151756361126899719e-02 -2.074712961912155151e-01 -2.228600084781646729e-01 -9.603112190961837769e-02 4.419663548469543457e-02 -4.289412498474121094e-02 1.784967929124832153e-01 -1.145600378513336182e-01 9.192702919244766235e-02 5.429205298423767090e-01
-3.260236084461212158e-01 -9.961210936307907104e-02 -3.574102744460105896e-02 3.796964883804321289e-01 6.233688071370124817e-02 1.590545624494552612e-01 1.697034388780593872e-01 -6.364547461271286011e-02 -1.628107279539108276e-01 -7.855759561061859131e-02 8.014664053916931152e-02 3.115110099315643311e-02 -2.756144702434539795e-01 8.019483648240566254e-03 3.728015124797821045e-01 2.276162207126617432e-01 -3.076421022415161133e-01 2.469234541058540344e-02 2.875530719757080078e-01 2.328928112983703613e-01 -7.686268538236618042e-02 -9.572006016969680786e-02 2.059305757284164429e-01 6.584806740283966064e-02 1.444389075040817261e-01 5.251980572938919067e-02 -1.185617819428443909e-01 5.250014364719390869e-02 -1.218150854110717773e-01 -1.278697103261947632e-01 -4.895008355379104614e-02 -3.744449838995933533e-02
-2.597635984420776367e-01 -2.971729934215545654e-01 -2.272364124655723572e-02 3.735947608947753906e-01 2.748958170413970947e-01 -7.596622407436370850e-02 5.678335577249526978e-02 4.433106482028961182e-01 -6.733387708663940430e-02 -1.064213663339614868e-01 2.334744334220886230e-01 2.374815791845321655e-01 1.691479980945587158e-01 1.009289845824241638e-01 2.855235934257507324e-01 1.911491155624389648e-01 8.661866933107376099e-02 1.219398453831672668e-01 3.620233014225959778e-02 1.094524040818214417e-01 3.960983455181121826e-02 2.192212268710136414e-02 -1.110168099403381348e-01 -5.800252035260200500e-02 5.143721587955951691e-03 -1.562091112136840820e-01 1.820830553770065308e-01 -8.604905009269714355e-02 1.277721580117940903e-02 -1.143769845366477966e-01 -5.278560519218444824e-02 7.062949240207672119e-02
-3.928609788417816162e-01 6.886945664882659912e-02 -1.481878012418746948e-01 3.711210936307907104e-02 3.201177716255187988e-01 1.747954487800598145e-01 6.874381005764007568e-02 3.139046728610992432e-01 -1.266529969871044159e-02 -2.360043823719024658e-01 1.176041886210441589e-01 3.891226649284362793e-02 1.901414804160594940e-02 -1.369151324033737183e-01 5.104504153132438660e-02 1.398813575506210327e-01 -1.111549064517021179e-01 6.060827523469924927e-03 2.515638470649719238e-01 1.201828569173812866e-01 1.925103515386581421e-01 -3.292693197727203369e-01 -1.900478452444076538e-01 -1.379155665636062622e-01 -6.795065104961395264e-02 3.506880402565002441e-01 2.168773859739303589e-02 4.566217958927154541e-02 -2.036540210247039795e-01 5.822311714291572571e-02 5.157292261719703674e-02 -1.973481848835945129e-02
-2.059904634952545166e-01 -3.697527945041656494e-01 -1.024968624114990234e-01 2.609986364841461182e-01 1.617650501430034637e-03 -2.001760751008987427e-01 7.640328258275985718e-02 2.427350878715515137e-01 -1.405451893806457520e-01 1.079950928688049316e-01 1.189101412892341614e-01 -4.054125249385833740e-01 -1.754495650529861450e-01 9.076025336980819702e-02 7.639386504888534546e-02 -3.464324176311492920e-01 2.628682181239128113e-02 2.327310666441917419e-02 3.899812698364257812e-02 4.752187430858612061e-02 5.636141821742057800e-02 -5.134210363030433655e-02 -1.537602841854095459e-01 -2.500200271606445312e-01 -9.561161696910858154e-02 6.169863045215606689e-02 7.601810246706008911e-02 2.458960562944412231e-01 6.659188657067716122e-04 -1.922443509101867676e-01 -1.997869163751602173e-01 9.780621528625488281e-02
-2.581601738929748535e-01 -1.026753485202789307e-01 -9.338516741991043091e-02 3.706833422183990479e-01 5.294793844223022461e-01 -1.025252491235733032e-01 1.760884970426559448e-01 -1.566957533359527588e-01 -1.755369305610656738e-01 2.120486497879028320e-01 6.458140164613723755e-02 -9.468804113566875458e-03 -7.637718319892883301e-02 -1.630733013153076172e-01 9.239176660776138306e-02 -6.034536287188529968e-02 -2.102257609367370605e-01 6.502068787813186646e-02 -1.101367175579071045e-01 1.883415728807449341e-01 -9.812881052494049072e-02 2.677744626998901367e-02 8.505384624004364014e-02 -1.773857623338699341e-01 -1.281748414039611816e-01 1.673794239759445190e-01 -1.558927297592163086e-01 -1.702235452830791473e-02 5.941221117973327637e-02 -1.342057436704635620e-01 9.336397983133792877e-03 2.643573880195617676e-01
-2.721354737877845764e-02 -1.137154772877693176e-01 -1.884545534849166870e-01 2.922213673591613770e-01 2.450188994407653809e-01 -3.514420613646507263e-02 -8.391238749027252197e-02 -4.828262701630592346e-02 3.364152461290359497e-02 1.237928345799446106e-01 -2.954002283513545990e-02 -4.282249510288238525e-02 -3.732545077800750732e-01 3.119305670261383057e-01 2.898764014244079590e-01 -3.221958130598068237e-02 -5.490602180361747742e-02 -1.133333742618560791e-01 6.533008813858032227e-02 2.990435957908630371e-01 -7.973050326108932495e-02 7.039257138967514038e-02 -2.917042672634124756e-01 -1.714101135730743408e-01 -7.838703691959381104e-02 1.836477965116500854e-01 -4.344739485532045364e-03 2.588517069816589355e-01 1.727400571107864380e-01 -5.900321528315544128e-02 8.563707023859024048e-02 2.665365040302276611e-01
-4.061069786548614502e-01 -1.025532856583595276e-01 1.061377823352813721e-01 6.399586796760559082e-02 1.095376722514629364e-02 1.829317957162857056e-01 -1.743260957300662994e-02 -8.813272416591644287e-02 3.220400214195251465e-02 -7.569050788879394531e-02 2.128137201070785522e-01 -1.148001626133918762e-01 -3.159917518496513367e-02 1.308528631925582886e-01 2.473992258310317993e-01 4.198099672794342041e-02 -2.137344628572463989e-01 6.855927407741546631e-02 -7.517392933368682861e-02 6.555137783288955688e-02 -1.843221336603164673e-01 -1.704270988702774048e-01 3.702178597450256348e-02 -4.586902260780334473e-01 -1.400367021560668945e-01 2.412011325359344482e-01 4.435502737760543823e-02 1.727614179253578186e-02 1.131208017468452454e-01 2.501382492482662201e-02 -2.693871967494487762e-02 4.380629956722259521e-01
-6.962547451257705688e-02 -4.869818389415740967e-01 -1.399445682764053345e-01 4.252092838287353516e-01 4.607395827770233154e-02 1.250531524419784546e-01 6.765414029359817505e-02 1.547665894031524658e-01 -4.422074556350708008e-02 -1.068120300769805908e-01 3.008403480052947998e-01 -1.769411414861679077e-01 -2.380394190549850464e-01 2.658313512802124023e-02 1.592981815338134766e-01 3.373982012271881104e-02 -1.534720510244369507e-01 -2.229789644479751587e-02 -2.408224344253540039e-01 -9.209492802619934082e-02 1.069493964314460754e-01 2.013553865253925323e-02 -1.099083796143531799e-01 -4.697082936763763428e-02 -2.026779402513056993e-04 -7.583441585302352905e-02 3.515681251883506775e-02 9.680116921663284302e-02 -1.409510672092437744e-01 1.700818985700607300e-01 -2.407630681991577148e-01 2.290954440832138062e-01
-1.204561069607734680e-01 -1.366200000047683716e-01 -3.045197725296020508e-01 3.986370861530303955e-01 2.525616884231567383e-01 -8.440282195806503296e-02 2.953762374818325043e-02 5.546564236283302307e-02 -4.056554660201072693e-02 -1.778089627623558044e-02 5.707835406064987183e-02 -1.452415734529495239e-01 -8.411291986703872681e-02 -2.444052509963512421e-02 -4.010864533483982086e-03 -4.295785352587699890e-02 -3.741201758384704590e-02 -7.163424789905548096e-02 6.625864654779434204e-02 8.895103633403778076e-02 -1.732883602380752563e-01 -2.469329833984375000e-01 -2.107846289873123169e-01 -3.025618493556976318e-01 9.217447787523269653e-02 2.701150476932525635e-01 1.887164115905761719e-01 -2.484254240989685059e-01 -7.058906555175781250e-02 -2.971325218677520752e-01 2.105588912963867188e-01 2.055912613868713379e-01
-6.318412721157073975e-02 -1.604209989309310913e-01 -2.589553892612457275e-01 1.099430993199348450e-01 1.707718223333358765e-01 -2.183719873428344727e-01 2.313413470983505249e-01 1.126338392496109009e-01 -5.911496654152870178e-02 -1.617136895656585693e-01 2.429226934909820557e-01 8.825661614537239075e-03 -3.028227388858795166e-02 -4.956766217947006226e-02 5.170121788978576660e-02 1.124757621437311172e-02 -9.307736903429031372e-02 1.835196316242218018e-01 -8.147749304771423340e-02 2.063025534152984619e-01 -3.258550465106964111e-01 -1.479344815015792847e-01 -4.344763606786727905e-02 -4.566322565078735352e-01 -2.500510215759277344e-01 -4.134928435087203979e-02 -1.251100301742553711e-01 2.212329357862472534e-01 -8.277601562440395355e-03 -6.719181686639785767e-02 -2.522530257701873779e-01 1.615813672542572021e-01
1.980942934751510620e-01 -1.230942755937576294e-01 -3.284139335155487061e-01 2.183105796575546265e-01 1.284320056438446045e-01 -2.185109853744506836e-01 5.861047282814979553e-02 -2.090232446789741516e-02 -3.201642259955406189e-02 -4.968216270208358765e-02 -1.958502233028411865e-01 -1.297497451305389404e-01 -2.390774190425872803e-01 1.871138811111450195e-01 4.020290076732635498e-01 -1.828490570187568665e-02 -1.618433296680450439e-01 -5.020753294229507446e-02 -8.209829777479171753e-02 1.823125630617141724e-01 2.095232307910919189e-01 -3.851019218564033508e-02 -2.284102290868759155e-01 -1.403295993804931641e-01 1.612621098756790161e-01 1.185242161154747009e-01 1.771359294652938843e-01 1.514192223548889160e-01 7.788415998220443726e-02 -1.071781069040298462e-01 2.692119032144546509e-02 3.325440883636474609e-01
3.492164891213178635e-03 9.976510703563690186e-02 -2.561511099338531494e-01 3.171936273574829102e-01 9.262079745531082153e-02 1.231812909245491028e-01 1.335375308990478516e-01 3.378605544567108154e-01 1.117898896336555481e-01 -1.058352515101432800e-01 2.936791479587554932e-01 -6.584394723176956177e-02 -2.547632716596126556e-02 4.568230733275413513e-02 1.845597028732299805e-01 -5.063328891992568970e-02 5.093384068459272385e-03 -2.452850788831710815e-01 -1.563477888703346252e-02 1.865811794996261597e-01 2.924441099166870117e-01 -4.883755370974540710e-02 2.059373445808887482e-02 -1.986598670482635498e-01 -9.892238676548004150e-02 1.630385220050811768e-01 -1.008593514561653137e-01 3.156993985176086426e-01 -3.887072950601577759e-02 5.006655305624008179e-02 -9.476488456130027771e-03 3.755964338779449463e-01
-2.243758887052536011e-01 -2.975906431674957275e-01 -2.658697366714477539e-01 1.460911035537719727e-01 -1.748491637408733368e-02 1.089944839477539062e-01 1.312858462333679199e-01 -6.840329617261886597e-02 -3.499095886945724487e-02 -3.078452646732330322e-01 2.712851017713546753e-02 -9.364400058984756470e-02 -2.799680829048156738e-01 -8.090133965015411377e-02 3.240114748477935791e-01 1.770019680261611938e-01 -7.478991895914077759e-02 1.386480480432510376e-01 1.672434210777282715e-01 3.889078497886657715e-01 -8.160819858312606812e-02 -2.624187171459197998e-01 2.525721490383148193e-01 1.085035409778356552e-02 8.005224168300628662e-02 2.685907855629920959e-02 -5.137166939675807953e-03 8.467221260070800781e-02 -1.583282053470611572e-01 5.010377988219261169e-02 -1.318675279617309570e-01 7.391760498285293579e-02
-1.922053247690200806e-01 6.405634433031082153e-02 -1.484244614839553833e-01 1.442053020000457764e-01 1.058939322829246521e-01 1.353406757116317749e-01 1.174531355500221252e-01 3.505475819110870361e-02 1.328270733356475830e-01 -5.005128681659698486e-02 4.786300063133239746e-01 -1.172164231538772583e-01 3.305884450674057007e-02 5.433221906423568726e-02 3.499397635459899902e-01 1.498162001371383667e-01 -1.876462399959564209e-01 1.036670431494712830e-01 -2.817384600639343262e-01 1.783145815134048462e-01 -9.296920150518417358e-03 -3.194800019264221191e-01 9.792700409889221191e-03 -1.972434967756271362e-01 -2.155251204967498779e-01 4.702194035053253174e-02 -7.715984713286161423e-03 -5.091965198516845703e-02 -2.507777139544487000e-02 -7.679830491542816162e-02 -2.593437768518924713e-02 3.207065165042877197e-01
-3.165333271026611328e-01 2.500724419951438904e-02 -1.433563828468322754e-01 2.960182167589664459e-02 3.489790484309196472e-02 -2.792972624301910400e-01 3.201220929622650146e-01 2.781116962432861328e-01 2.367067337036132812e-01 5.122084636241197586e-03 1.397175788879394531e-01 1.303305625915527344e-01 -8.865571022033691406e-02 1.180479973554611206e-01 1.831039935350418091e-01 -1.134148463606834412e-01 -2.454829812049865723e-01 -8.356823027133941650e-02 2.026860266923904419e-01 1.656868904829025269e-01 5.300590302795171738e-03 -3.246685564517974854e-01 8.890732377767562866e-02 -1.614049635827541351e-02 -2.582218050956726074e-01 2.151250839233398438e-02 -1.720358729362487793e-01 -8.582475036382675171e-02 2.201757729053497314e-01 1.719805761240422726e-03 -1.579888314008712769e-01 1.761527508497238159e-01
-1.540820300579071045e-01 -2.665764689445495605e-01 -1.053682640194892883e-01 6.658557802438735962e-03 3.472364544868469238e-01 5.832111835479736328e-02 4.559400677680969238e-02 -2.866312563419342041e-01 5.697764828801155090e-02 1.271333247423171997e-01 8.977190405130386353e-02 -3.165486827492713928e-02 -2.336522787809371948e-01 -1.215150393545627594e-02 1.614442020654678345e-01 -1.052617281675338745e-01 -1.339830607175827026e-01 3.032256364822387695e-01 1.369363665580749512e-01 -7.657329738140106201e-02 -9.317831136286258698e-03 1.594922244548797607e-01 -1.055214777588844299e-01 -2.900286316871643066e-01 -1.298286169767379761e-01 1.793904975056648254e-02 1.259280443191528320e-01 -2.615342475473880768e-02 3.825430944561958313e-02 -1.697724610567092896e-01 1.714562773704528809e-01 4.656091332435607910e-01
-3.124448060989379883e-01 -1.110840365290641785e-01 -2.954535484313964844e-01 4.696924090385437012e-01 1.808987408876419067e-01 7.169938832521438599e-02 1.069104894995689392e-01 1.992044150829315186e-01 -1.008619219064712524e-01 -6.462711095809936523e-02 1.662756800651550293e-01 -1.080436781048774719e-01 -4.814027249813079834e-02 -8.476633578538894653e-02 2.647453173995018005e-02 2.454383075237274170e-01 5.185406282544136047e-02 -5.665973201394081116e-02 2.125845998525619507e-01 1.176440622657537460e-02 1.889111399650573730e-01 5.280840024352073669e-02 1.333745867013931274e-01 -1.172891929745674133e-01 8.704528212547302246e-02 -7.529549300670623779e-02 -2.168718539178371429e-02 6.205547228455543518e-02 2.878024876117706299e-01 2.320628464221954346e-01 2.945690155029296875e-01 8.227767050266265869e-02
-5.294749978929758072e-03 -1.348716616630554199e-01 -2.701780498027801514e-01 3.105782270431518555e-01 1.388853192329406738e-01 -1.533549427986145020e-01 -7.207893580198287964e-02 -1.536805089563131332e-02 -9.709313511848449707e-02 8.452323824167251587e-02 1.210189685225486755e-01 -5.354210734367370605e-02 1.279398202896118164e-01 -4.586884379386901855e-02 2.771482467651367188e-01 2.762904390692710876e-02 -1.125588268041610718e-01 -1.242610365152359009e-01 3.519471501931548119e-03 1.501508522778749466e-02 6.005844846367835999e-02 -2.132143974304199219e-01 1.700169891119003296e-01 -2.702035307884216309e-01 1.211805641651153564e-01 2.859710529446601868e-02 -2.098288834095001221e-01 3.451715111732482910e-01 1.034477278590202332e-01 -2.560679614543914795e-01 -5.867505818605422974e-02 4.429866671562194824e-01
-1.140347495675086975e-01 4.649428650736808777e-02 -2.901278734207153320e-01 2.469253093004226685e-01 1.687422990798950195e-01 -1.917746216058731079e-01 -4.690876603126525879e-02 -2.597812563180923462e-03 6.307002902030944824e-02 9.888360649347305298e-02 -2.360943108797073364e-01 -1.172830536961555481e-01 -4.814757108688354492e-01 1.031469628214836121e-01 3.057553172111511230e-01 -6.895402073860168457e-02 7.562784105539321899e-02 -3.105774149298667908e-02 1.547661274671554565e-01 1.324485242366790771e-01 1.661412715911865234e-01 7.223321497440338135e-02 -2.018505632877349854e-01 -1.800711452960968018e-01 7.554016262292861938e-02 7.411918044090270996e-02 1.980019211769104004e-01 5.131876841187477112e-02 -1.033613383769989014e-01 1.216511614620685577e-02 -4.351791739463806152e-02 3.582539856433868408e-01
-1.291963756084442139e-01 -1.314611583948135376e-01 -2.911531552672386169e-02 4.850373566150665283e-01 3.120055198669433594e-01 -1.944471597671508789e-01 1.131822634488344193e-02 2.527230381965637207e-01 -9.505086392164230347e-02 -1.985538564622402191e-02 -2.163772284984588623e-02 -4.616802558302879333e-02 -2.151721119880676270e-01 -7.580427080392837524e-02 1.212439732626080513e-03 -3.706337884068489075e-02 -1.404031068086624146e-01 5.729699507355690002e-02 2.313105463981628418e-01 1.610609591007232666e-01 -7.579143345355987549e-02 4.251492395997047424e-02 -9.335864335298538208e-02 1.329879909753799438e-01 -7.668126374483108521e-02 1.842542588710784912e-01 3.343715667724609375e-01 1.569005101919174194e-02 -3.224779292941093445e-02 2.510889172554016113e-01 2.279027923941612244e-02 3.353119492530822754e-01
-1.459642499685287476e-01 -5.227597802877426147e-02 -3.057620301842689514e-02 5.108355283737182617e-01 6.575317680835723877e-02 1.226181015372276306e-01 9.403365105390548706e-02 5.802544206380844116e-02 1.254923641681671143e-01 -7.952475547790527344e-02 1.825791299343109131e-01 -1.860206574201583862e-01 -2.805897891521453857e-01 1.126393750309944153e-01 3.456270992755889893e-01 8.908122032880783081e-02 -1.259889751672744751e-01 1.285095363855361938e-01 1.705574840307235718e-01 1.767762750387191772e-01 2.068006396293640137e-01 -2.820005416870117188e-01 2.449353337287902832e-01 1.840137504041194916e-02 -8.021681755781173706e-02 5.221624299883842468e-02 -9.334288537502288818e-02 -1.394611597061157227e-01 -2.141969203948974609e-01 1.089350655674934387e-01 -9.467950090765953064e-03 5.631876736879348755e-02
-1.626743823289871216e-01 -3.527203202247619629e-01 -1.221338361501693726e-01 3.457137048244476318e-01 2.363767474889755249e-01 -1.017564088106155396e-01 -7.252235896885395050e-03 2.421138435602188110e-01 9.907397627830505371e-02 -4.909294191747903824e-03 1.110127493739128113e-01 2.791306562721729279e-02 4.450832307338714600e-02 1.115040555596351624e-01 1.018004417419433594e-01 6.898541003465652466e-02 -2.295901328325271606e-01 1.909309923648834229e-01 9.075098484754562378e-02 9.257298707962036133e-02 1.858237572014331818e-02 -6.910187005996704102e-02 1.760959774255752563e-01 -2.790976762771606445e-01 -4.866956546902656555e-02 2.551856637001037598e-01 -2.021875977516174316e-01 2.541559338569641113e-01 -2.328558862209320068e-01 -1.252358257770538330e-01 2.615895569324493408e-01 7.756122946739196777e-02
2.408627048134803772e-02 -9.912516176700592041e-02 -2.013146877288818359e-01 3.307615518569946289e-01 2.161396592855453491e-01 -4.454724863171577454e-02 -4.291700199246406555e-02 1.770875602960586548e-01 6.764680892229080200e-02 9.641962498426437378e-02 5.256478860974311829e-02 4.569650441408157349e-02 -3.304369747638702393e-01 2.353540658950805664e-01 2.162244766950607300e-01 -1.317419558763504028e-01 -1.623587608337402344e-01 -7.703035324811935425e-02 2.308407723903656006e-01 3.548642098903656006e-01 -9.222029708325862885e-03 4.627338610589504242e-03 -2.556060850620269775e-01 7.475394755601882935e-02 -1.019393838942050934e-02 -1.914479210972785950e-02 8.434349298477172852e-02 3.766962587833404541e-01 4.519069101661443710e-03 5.209765210747718811e-02 7.219762355089187622e-02 2.652861773967742920e-01
-1.840469986200332642e-01 -4.027599394321441650e-01 -2.217217236757278442e-01 1.391528993844985962e-01 1.161484718322753906e-01 1.843516081571578979e-01 -7.445355504751205444e-02 6.723031401634216309e-02 1.417945325374603271e-01 2.554156780242919922e-01 -1.255370080471038818e-01 2.273686602711677551e-02 -2.352523356676101685e-01 -2.080540657043457031e-01 3.780770003795623779e-01 -1.036963164806365967e-01 -1.038569584488868713e-01 2.042214274406433105e-01 2.529960274696350098e-01 8.670973032712936401e-02 2.347642034292221069e-01 -1.105262935161590576e-01 -1.841047555208206177e-01 -2.009167149662971497e-02 -9.731626510620117188e-02 5.068187043070793152e-02 6.230109930038452148e-02 9.808756411075592041e-02 1.924226284027099609e-01 1.807548850774765015e-01 -4.301204159855842590e-02 -3.414705395698547363e-02
-5.429758504033088684e-02 -4.152996540069580078e-01 -2.995008528232574463e-01 2.370485365390777588e-01 -7.976353913545608521e-02 1.310899257659912109e-01 6.681629270315170288e-02 -1.082762330770492554e-01 -1.252578645944595337e-01 -2.863440215587615967e-01 1.726350784301757812e-01 -7.932285964488983154e-02 -9.642002731561660767e-02 -4.016170501708984375e-01 3.020323812961578369e-01 2.808722853660583496e-01 2.728854864835739136e-02 6.379931420087814331e-02 1.731352508068084717e-01 2.849563211202621460e-02 8.043026924133300781e-02 -9.886835515499114990e-02 -2.028775513172149658e-01 -1.726741530001163483e-02 7.332827895879745483e-02 6.455399096012115479e-02 4.623987479135394096e-04 7.730856537818908691e-02 -8.729799836874008179e-02 2.298490330576896667e-02 -1.864849925041198730e-01 1.127640679478645325e-01
4.089529439806938171e-02 -4.542183876037597656e-01 -2.517597973346710205e-01 2.380596995353698730e-01 1.848438568413257599e-02 8.941890671849250793e-03 6.226871535181999207e-02 -1.410187780857086182e-01 -5.782497674226760864e-02 3.036946058273315430e-02 9.520476311445236206e-02 -2.902103587985038757e-02 -3.002420365810394287e-01 2.237350791692733765e-01 2.431862205266952515e-01 4.088321700692176819e-02 -2.492982745170593262e-01 7.590671628713607788e-02 -1.276073753833770752e-01 -1.130394935607910156e-01 4.345348179340362549e-01 -1.436579972505569458e-01 1.454450190067291260e-03 8.129701018333435059e-02 -1.604781746864318848e-01 -3.818927705287933350e-02 -1.510746031999588013e-01 1.903033256530761719e-01 1.022979617118835449e-01 -4.349323362112045288e-02 5.701353028416633606e-02 1.329903453588485718e-01
-2.419142127037048340e-01 -1.521240025758743286e-01 -1.775722503662109375e-01 1.017928048968315125e-01 2.330733239650726318e-01 2.766163647174835205e-02 1.307380795478820801e-01 1.504524201154708862e-01 8.496956527233123779e-02 6.377692520618438721e-02 3.336332738399505615e-01 1.308754533529281616e-01 8.576127886772155762e-02 9.237227588891983032e-02 -7.822340726852416992e-02 -1.165718361735343933e-01 -3.344433605670928955e-01 -6.960797309875488281e-02 1.713305562734603882e-01 2.276166230440139771e-01 3.661787807941436768e-01 8.788058161735534668e-02 1.066378224641084671e-02 -4.608320295810699463e-01 9.511730819940567017e-02 8.244062215089797974e-02 1.996907964348793030e-02 -7.695015519857406616e-02 -4.265097156167030334e-02 6.533120293170213699e-03 9.728150814771652222e-02 1.437456309795379639e-01
-4.595814645290374756e-01 -1.260697990655899048e-01 -2.674732804298400879e-01 -8.593297004699707031e-02 1.852427273988723755e-01 -4.153738543391227722e-02 -5.191308632493019104e-02 -5.828454717993736267e-02 9.201817959547042847e-02 -1.285682469606399536e-01 1.108916923403739929e-01 -6.394772231578826904e-02 -2.711938619613647461e-01 1.766849607229232788e-01 2.691664397716522217e-01 -9.040468186140060425e-02 7.834992557764053345e-02 4.544844850897789001e-02 -5.164513364434242249e-02 1.909305602312088013e-01 1.053930744528770447e-01 1.415752917528152466e-01 6.213577464222908020e-02 -4.173997342586517334e-01 -1.882646232843399048e-01 1.374250501394271851e-01 1.891027092933654785e-01 6.386618316173553467e-02 1.256355643272399902e-01 -6.996926665306091309e-02 -1.091731339693069458e-01 2.042901962995529175e-01
-2.229726314544677734e-01 -1.189197301864624023e-01 -2.404235601425170898e-01 2.182183265686035156e-01 -5.661921948194503784e-02 1.116772275418043137e-02 2.094447612762451172e-01 7.023862004280090332e-02 -4.514589905738830566e-02 -2.397847920656204224e-01 2.763130962848663330e-01 -6.787797063589096069e-02 -3.925662934780120850e-01 -1.601086258888244629e-01 3.011569380760192871e-01 1.851335465908050537e-01 -1.837907433509826660e-01 -9.791420400142669678e-02 -2.267860472202301025e-01 1.152081787586212158e-01 -2.757934667170047760e-02 -2.450316101312637329e-01 1.524235457181930542e-01 -3.132028505206108093e-02 6.499084830284118652e-02 7.127027958631515503e-02 -2.053179889917373657e-01 -4.040243104100227356e-02 -9.688869118690490723e-02 2.153280377388000488e-02 -6.121966615319252014e-02 2.713066637516021729e-01
-1.210049837827682495e-01 5.913349241018295288e-02 -3.254946172237396240e-01 2.930136024951934814e-01 -8.234714716672897339e-02 -4.374891519546508789e-02 -8.885981887578964233e-02 9.268051385879516602e-02 -2.832541055977344513e-02 5.468420311808586121e-02 1.298046857118606567e-01 -1.460774838924407959e-01 8.892475813627243042e-02 -1.976399421691894531e-01 1.383272409439086914e-01 1.419038232415914536e-02 -2.011492401361465454e-01 -3.786615431308746338e-01 5.312251672148704529e-02 1.515040397644042969e-01 2.095127291977405548e-02 -1.467048674821853638e-01 -2.292285263538360596e-01 -2.172935158014297485e-01 2.743030786514282227e-01 -6.069859862327575684e-02 4.451441764831542969e-02 1.727478057146072388e-01 5.543843656778335571e-02 9.901356697082519531e-02 -1.076598763465881348e-01 4.359231293201446533e-01
5.725143104791641235e-02 -2.553314901888370514e-02 -4.028367698192596436e-01 3.587178587913513184e-01 2.481760829687118530e-01 5.846644565463066101e-02 4.122836887836456299e-02 9.562747925519943237e-02 -4.495966061949729919e-02 1.515291184186935425e-01 2.451455742120742798e-01 -1.048519536852836609e-01 -2.713456191122531891e-02 -3.065102035179734230e-03 2.562585473060607910e-01 2.679666317999362946e-02 8.963924646377563477e-02 -1.838877424597740173e-02 4.878267273306846619e-02 2.520731389522552490e-01 2.169052362442016602e-01 -1.866000592708587646e-01 1.378590315580368042e-01 -2.725120484828948975e-01 1.782202534377574921e-02 3.158879876136779785e-01 -2.441299110651016235e-01 1.323097199201583862e-01 -1.171339824795722961e-01 -4.134802147746086121e-02 1.013607680797576904e-01 1.171059608459472656e-01
1.035491749644279480e-01 -3.399678319692611694e-02 -1.594953238964080811e-01 3.254449665546417236e-01 1.906721144914627075e-01 -6.868369877338409424e-02 -2.260269783437252045e-02 2.852702438831329346e-01 -7.856713235378265381e-02 7.183437049388885498e-02 -2.405697554349899292e-01 -4.724308103322982788e-02 -2.362235039472579956e-01 1.212350726127624512e-01 2.247106432914733887e-01 -7.278441637754440308e-02 -4.179405048489570618e-02 -1.050104498863220215e-01 2.119308561086654663e-01 2.038498073816299438e-01 1.971904337406158447e-01 6.242328137159347534e-02 -1.882285773754119873e-01 -3.088775873184204102e-01 -5.226813629269599915e-02 5.714545259252190590e-04 1.097430884838104248e-01 2.619682550430297852e-01 1.346357613801956177e-01 2.184861898422241211e-02 -1.350215375423431396e-01 3.781230151653289795e-01
-4.325927495956420898e-01 -1.792793273925781250e-01 -1.316913068294525146e-01 3.680119812488555908e-01 -1.210812255740165710e-01 -2.069376222789287567e-02 -1.252971738576889038e-01 -6.342822313308715820e-02 -2.178127132356166840e-02 -1.115088462829589844e-01 4.395538568496704102e-01 -2.211715877056121826e-01 -1.349486857652664185e-01 -4.790299758315086365e-02 1.629469394683837891e-01 -1.090925484895706177e-01 -3.601228445768356323e-02 2.567150816321372986e-02 -2.945082634687423706e-02 7.377877831459045410e-02 1.455256342887878418e-01 -1.383320689201354980e-01 -8.907505869865417480e-02 -9.173654019832611084e-02 2.130841165781021118e-01 1.862157285213470459e-01 -1.591375172138214111e-01 7.303545135073363781e-05 4.379379749298095703e-02 2.136981338262557983e-01 -1.280778348445892334e-01 2.117052227258682251e-01
-1.615765690803527832e-01 8.881286531686782837e-02 -2.887482345104217529e-01 5.295153260231018066e-01 1.445435732603073120e-01 -1.944180279970169067e-01 1.000109314918518066e-01 2.161319851875305176e-01 1.702427864074707031e-02 1.660223454236984253e-01 2.002240270376205444e-01 -1.979596018791198730e-01 -1.393103301525115967e-01 2.887149751186370850e-01 2.494918555021286011e-01 1.256319731473922729e-01 -3.630283172242343426e-04 9.451289474964141846e-02 1.506008803844451904e-01 8.579582720994949341e-02 2.411195039749145508e-01 -4.856307432055473328e-02 1.205065548419952393e-01 -1.666870415210723877e-01 -1.433916389942169189e-02 1.204672157764434814e-01 9.267015755176544189e-02 -2.744170837104320526e-02 -9.369325637817382812e-02 -1.557185649871826172e-01 -6.876887287944555283e-03 1.460015890188515186e-03
-1.352409869432449341e-01 -3.427117168903350830e-01 -1.434508115053176880e-01 1.689116507768630981e-01 1.564209759235382080e-01 3.658330067992210388e-02 -4.072844609618186951e-02 1.659261249005794525e-02 -1.610657572746276855e-01 1.231052428483963013e-01 -1.591208428144454956e-01 5.229363217949867249e-03 -2.999949082732200623e-02 -1.565337628126144409e-01 3.398225307464599609e-01 -9.422862529754638672e-02 6.334552168846130371e-02 3.840129673480987549e-01 3.175559043884277344e-01 1.309680044651031494e-01 1.174873486161231995e-01 -2.871854901313781738e-01 -2.140013426542282104e-01 -3.442424163222312927e-02 8.157939463853836060e-02 8.735305629670619965e-03 7.959541678428649902e-02 1.921589523553848267e-01 2.294035702943801880e-01 -7.059392333030700684e-02 -1.594822704792022705e-01 1.594829708337783813e-01
-1.341561377048492432e-01 -1.677850335836410522e-01 -2.259440273046493530e-01 2.062392234802246094e-01 -1.309810876846313477e-01 5.865718424320220947e-02 1.775004714727401733e-01 2.277776896953582764e-01 -3.913977742195129395e-02 2.432289719581604004e-02 7.914762943983078003e-02 -8.970090746879577637e-02 -6.672271341085433960e-02 1.683194339275360107e-01 3.967877626419067383e-01 -3.411301225423812866e-02 3.472975268959999084e-02 7.059454172849655151e-02 2.155473083257675171e-01 -2.841858752071857452e-02 5.994516983628273010e-02 -2.825397253036499023e-01 -2.823754251003265381e-01 5.458520725369453430e-02 1.181730628013610840e-01 5.879289936274290085e-03 -1.043868437409400940e-01 3.920005559921264648e-01 1.459070593118667603e-01 1.378290951251983643e-01 -2.935260832309722900e-01 1.544611454010009766e-01
-1.695224791765213013e-01 7.929534465074539185e-02 -1.332923956215381622e-02 2.212668508291244507e-01 2.049567848443984985e-01 4.623123258352279663e-02 4.199199378490447998e-01 2.176759764552116394e-02 2.173176705837249756e-01 9.858383983373641968e-02 5.590964481234550476e-02 -2.343440204858779907e-01 -3.239744901657104492e-02 -6.458237767219543457e-02 4.307790398597717285e-01 -9.452376514673233032e-02 -8.292254805564880371e-02 -1.432282328605651855e-01 1.378285139799118042e-01 1.271054595708847046e-01 2.431017719209194183e-02 -2.474983781576156616e-01 -1.417594105005264282e-01 -2.039628848433494568e-02 2.480997741222381592e-01 1.284284740686416626e-01 -1.951601654291152954e-01 2.325460314750671387e-01 1.339788362383842468e-02 1.634022593498229980e-01 -1.945445835590362549e-01 1.819395087659358978e-02
9.550867602229118347e-03 -4.178778827190399170e-01 -6.556406617164611816e-02 2.010848224163055420e-01 -6.682625412940979004e-02 7.295641303062438965e-02 2.135577946901321411e-01 -3.392048925161361694e-02 1.258035898208618164e-01 -3.892529904842376709e-01 7.139608263969421387e-02 -2.254773229360580444e-01 -1.547141224145889282e-01 -1.166208982467651367e-01 1.875352412462234497e-01 -4.175277426838874817e-02 9.306436404585838318e-03 2.227293252944946289e-01 1.734695583581924438e-01 1.025190651416778564e-01 9.086133912205696106e-03 -2.807938456535339355e-01 -3.048820793628692627e-01 -7.920210808515548706e-02 -2.956109866499900818e-02 4.791172593832015991e-02 1.591634005308151245e-01 5.983721092343330383e-02 -9.923020750284194946e-02 2.468473315238952637e-01 -7.397982478141784668e-02 2.224615067243576050e-01
-1.058815866708755493e-01 -7.151130586862564087e-03 -7.914925366640090942e-02 1.133486777544021606e-01 1.533885449171066284e-01 1.397777497768402100e-01 -3.281068801879882812e-02 9.980404376983642578e-02 -7.125287503004074097e-02 -1.863794177770614624e-01 3.443979918956756592e-01 -1.133912280201911926e-01 -1.683198362588882446e-01 1.888868808746337891e-01 2.070171684026718140e-01 1.305417567491531372e-01 -3.489207848906517029e-02 1.842396408319473267e-01 -5.909508466720581055e-02 6.006388738751411438e-02 -3.099624812602996826e-01 -2.830127775669097900e-01 9.126969426870346069e-02 -3.004498779773712158e-01 -1.157605051994323730e-01 3.415531814098358154e-01 9.695057570934295654e-02 1.203096285462379456e-01 8.200263231992721558e-02 -2.655304409563541412e-02 -1.269564181566238403e-01 3.547082841396331787e-01
-1.266975849866867065e-01 -2.085764557123184204e-01 -1.583520472049713135e-01 2.716578543186187744e-01 2.263236790895462036e-01 5.890526250004768372e-02 -1.107970029115676880e-01 4.467308521270751953e-02 1.065323129296302795e-01 3.078919053077697754e-01 1.434547603130340576e-01 -6.707189232110977173e-02 -3.341954052448272705e-01 3.145478367805480957e-01 1.610397100448608398e-01 -1.937894523143768311e-01 -1.111914366483688354e-01 -3.941643610596656799e-02 1.438633799552917480e-01 2.429298162460327148e-01 4.188758134841918945e-02 -1.351929157972335815e-01 -2.092399448156356812e-01 -1.266472488641738892e-01 6.505001336336135864e-02 -1.009621769189834595e-01 9.720636904239654541e-02 2.302085161209106445e-01 1.510595679283142090e-01 -1.754856109619140625e-01 1.891864985227584839e-01 1.658613532781600952e-01
-1.457366794347763062e-01 -2.150813639163970947e-01 -1.940809488296508789e-01 3.372425138950347900e-01 9.601928293704986572e-02 -3.291111290454864502e-01 7.199614495038986206e-02 2.854028940200805664e-01 -1.991154849529266357e-01 1.253214180469512939e-01 1.773640699684619904e-02 1.423091143369674683e-01 -1.324440985918045044e-01 -6.485848873853683472e-02 1.375875622034072876e-01 -2.038522958755493164e-01 -6.002443283796310425e-02 -1.639070659875869751e-01 -1.125069931149482727e-01 1.596280038356781006e-01 -9.151281416416168213e-02 1.790178865194320679e-01 1.536597404628992081e-02 3.452130779623985291e-02 1.033360213041305542e-01 2.454246282577514648e-01 -1.424707770347595215e-01 1.214211434125900269e-01 1.655388325452804565e-01 -4.843063279986381531e-02 1.124993860721588135e-01 3.999518156051635742e-01
-1.769581586122512817e-01 -1.975689083337783813e-01 -2.740534245967864990e-01 -6.545038893818855286e-03 1.264253705739974976e-01 -1.190639883279800415e-01 3.990879356861114502e-01 -1.936262845993041992e-02 1.229787692427635193e-01 -2.517555952072143555e-01 3.733981251716613770e-01 1.125952079892158508e-01 -1.746153980493545532e-01 1.222281306982040405e-01 1.168977916240692139e-01 -1.326846629381179810e-01 -2.690961398184299469e-02 2.300228476524353027e-01 1.665161997079849243e-01 -9.028548747301101685e-02 1.646353006362915039e-01 -1.422499865293502808e-02 9.877979755401611328e-02 -2.703143060207366943e-01 -1.126475632190704346e-01 -1.113296747207641602e-01 1.704900860786437988e-01 -2.641268372535705566e-01 5.475049093365669250e-02 -1.230407389812171459e-03 -1.617407351732254028e-01 6.832644343376159668e-02
-2.980307340621948242e-01 -3.046658933162689209e-01 -8.586259186267852783e-02 1.989244222640991211e-01 1.104530468583106995e-01 1.623483896255493164e-01 3.113248646259307861e-01 3.919744864106178284e-03 3.896625479683279991e-03 -6.411705911159515381e-02 2.858586013317108154e-01 2.189060859382152557e-02 -9.882781654596328735e-02 3.192944452166557312e-02 3.585438132286071777e-01 -1.060953885316848755e-01 1.092475652694702148e-01 3.853076696395874023e-02 2.322508394718170166e-01 -1.382480710744857788e-01 7.603342086076736450e-02 1.087010502815246582e-01 -1.186630204319953918e-01 -1.068615764379501343e-01 -1.377590745687484741e-01 -1.054019257426261902e-01 -1.165275797247886658e-01 2.562281675636768341e-02 4.495603218674659729e-02 -2.587131038308143616e-02 -4.709974825382232666e-01 -2.407326176762580872e-02
-3.723377287387847900e-01 -9.998043999075889587e-03 -1.582203954458236694e-01 -1.485652923583984375e-01 1.361371576786041260e-01 2.984863519668579102e-01 4.059226810932159424e-02 3.915857076644897461e-01 -3.435244038701057434e-02 -1.355430036783218384e-01 2.838595807552337646e-01 3.331597521901130676e-02 -1.719037890434265137e-01 4.581178724765777588e-02 3.268352150917053223e-01 -4.024007823318243027e-03 -1.563545465469360352e-01 -7.139758765697479248e-02 1.110026612877845764e-01 -1.042086184024810791e-01 2.305759787559509277e-01 -1.223714053630828857e-01 -1.122792810201644897e-01 -2.264710813760757446e-01 -6.107462197542190552e-02 -1.065550744533538818e-01 -2.799700796604156494e-01 -5.629035085439682007e-02 8.519903756678104401e-03 9.663145244121551514e-02 2.414979739114642143e-03 1.449354141950607300e-01
-1.780948042869567871e-01 7.618725299835205078e-03 -1.438022702932357788e-01 2.691730856895446777e-01 -4.173734784126281738e-02 1.043796539306640625e-01 2.872529625892639160e-01 2.497061342000961304e-02 -1.042488366365432739e-01 8.092241734266281128e-02 9.893275797367095947e-02 5.374093353748321533e-02 4.943136870861053467e-02 -6.467416137456893921e-02 -1.380797922611236572e-01 1.443411707878112793e-01 -3.359347879886627197e-01 -5.297642201185226440e-02 -1.974061131477355957e-02 2.978202700614929199e-01 2.212485522031784058e-01 -6.187057122588157654e-02 -1.280575990676879883e-01 -1.679044812917709351e-01 2.013645470142364502e-01 3.591222688555717468e-02 1.637088060379028320e-01 9.152802824974060059e-02 2.528120875358581543e-01 2.208357155323028564e-01 1.467603892087936401e-01 4.351392984390258789e-01
-2.349637299776077271e-01 -2.134543210268020630e-01 -6.098260357975959778e-02 5.702318549156188965e-01 2.820446491241455078e-01 -1.863037347793579102e-01 -3.608131781220436096e-02 1.729119122028350830e-01 -3.938193991780281067e-02 -1.574833691120147705e-01 3.600664809346199036e-02 -5.460759624838829041e-02 -9.244548529386520386e-02 1.026121452450752258e-01 8.631742745637893677e-02 3.279339149594306946e-02 -1.993101090192794800e-01 -1.447637677192687988e-01 1.837551891803741455e-01 2.740429714322090149e-02 9.512288123369216919e-02 -1.452725082635879517e-01 -1.025502085685729980e-01 1.178404465317726135e-01 -1.949158012866973877e-01 1.187189891934394836e-01 1.756966263055801392e-01 -3.141123428940773010e-02 1.937628537416458130e-01 1.600106507539749146e-01 1.587058603763580322e-01 2.112456560134887695e-01
-1.455157846212387085e-01 -1.269624084234237671e-01 1.230150664923712611e-04 3.418600559234619141e-01 4.861657023429870605e-01 -5.769107490777969360e-02 2.584887742996215820e-01 -1.804173439741134644e-01 1.555323153734207153e-01 7.449713069945573807e-03 2.035746276378631592e-01 8.908445388078689575e-02 -1.798568814992904663e-01 2.077019661664962769e-01 1.806596666574478149e-01 -8.122777193784713745e-02 -9.424553066492080688e-02 1.427474170923233032e-01 -4.545533657073974609e-02 -1.704799830913543701e-01 -1.084736362099647522e-01 8.939067274332046509e-02 -1.369872838258743286e-01 -1.717575937509536743e-01 -1.789045482873916626e-01 3.410471975803375244e-02 3.856878355145454407e-02 -1.372638195753097534e-01 1.281129196286201477e-02 -5.629858002066612244e-02 1.081680357456207275e-01 3.485561907291412354e-01
-4.520309269428253174e-01 -2.853283882141113281e-01 -7.777778804302215576e-02 2.661489248275756836e-01 -1.107649579644203186e-01 -2.443201653659343719e-02 2.097481191158294678e-01 1.229571402072906494e-01 5.423629656434059143e-02 -7.300566136837005615e-02 3.369324505329132080e-01 -1.247432008385658264e-01 -4.159364849328994751e-02 -2.129037976264953613e-01 -1.405520923435688019e-02 -2.942705154418945312e-01 -3.233786299824714661e-02 3.760404139757156372e-02 1.075296849012374878e-01 6.444741040468215942e-02 1.995245069265365601e-01 -2.138389647006988525e-02 -2.306078672409057617e-01 -1.979942172765731812e-01 -5.249651521444320679e-02 1.268206685781478882e-01 -1.839064359664916992e-01 2.029792964458465576e-01 -3.983945399522781372e-02 -1.019255351275205612e-02 -7.669426966458559036e-03 2.185177654027938843e-01
-1.210150793194770813e-01 -3.843025863170623779e-01 -4.255848377943038940e-02 2.356357127428054810e-01 2.852475047111511230e-01 -1.586027592420578003e-01 1.518910229206085205e-01 1.281362324953079224e-01 -7.814062386751174927e-02 -2.158041894435882568e-01 -5.779910460114479065e-02 8.773428946733474731e-02 2.329814285039901733e-01 -1.986768282949924469e-02 3.816916346549987793e-01 4.813309386372566223e-02 -1.475131022743880749e-03 4.573176428675651550e-02 6.246843934059143066e-02 8.243901282548904419e-02 -2.227714518085122108e-03 -1.248138025403022766e-01 -1.296383142471313477e-02 -2.997555434703826904e-01 1.368616819381713867e-01 -2.404759377241134644e-01 1.604099273681640625e-01 -2.029397040605545044e-01 2.110193371772766113e-01 -8.786937594413757324e-02 -1.989958137273788452e-01 1.191746816039085388e-01
5.441787838935852051e-02 -6.472971290349960327e-02 -4.785352349281311035e-01 8.880679309368133545e-02 2.235691249370574951e-01 -5.241999402642250061e-02 -1.153584197163581848e-01 9.586130082607269287e-02 -6.090158969163894653e-02 9.347959421575069427e-03 9.607937186956405640e-02 6.370380520820617676e-02 -2.125940620899200439e-01 2.145598679780960083e-01 3.033338189125061035e-01 -1.133958548307418823e-01 -2.701809406280517578e-01 -1.765023618936538696e-01 1.416919231414794922e-01 5.008231475949287415e-02 1.824768483638763428e-01 -9.824539721012115479e-02 -1.301723998039960861e-02 -6.180235370993614197e-02 1.309699714183807373e-01 2.213595062494277954e-02 8.637417107820510864e-02 1.945712417364120483e-01 2.496764808893203735e-01 -1.773596554994583130e-01 1.469233334064483643e-01 3.399011194705963135e-01
-1.263129562139511108e-01 -5.070126801729202271e-02 -2.860811650753021240e-01 3.713774383068084717e-01 4.414839670062065125e-03 -1.082487627863883972e-01 2.172475121915340424e-02 1.735504418611526489e-01 1.090300604701042175e-01 -4.530028626322746277e-02 7.082176208496093750e-02 -1.277563720941543579e-01 -2.671529054641723633e-01 9.925609081983566284e-02 2.719509005546569824e-01 3.619048297405242920e-01 -2.270256876945495605e-01 -7.965625077486038208e-02 1.802000999450683594e-01 4.192883372306823730e-01 -5.971594527363777161e-02 -5.335110425949096680e-02 7.413734495639801025e-02 -1.187668517231941223e-01 5.614434485323727131e-04 -1.582734584808349609e-01 1.289771944284439087e-01 1.011412367224693298e-01 -2.112674862146377563e-01 3.998856246471405029e-02 7.865689694881439209e-02 -3.794426098465919495e-02
-3.310743272304534912e-01 -4.733447358012199402e-02 -4.616527855396270752e-01 4.893275797367095947e-01 1.272176057100296021e-01 7.218016684055328369e-02 2.588490955531597137e-02 -1.147614605724811554e-02 -1.624340713024139404e-01 -1.614052057266235352e-01 1.911305189132690430e-01 -2.621371066197752953e-03 -5.986200273036956787e-02 -1.576792001724243164e-01 1.655867695808410645e-02 2.300782352685928345e-01 7.399677485227584839e-02 2.129161655902862549e-01 1.822942048311233521e-01 -5.852087214589118958e-02 -1.734090968966484070e-02 -6.906510889530181885e-02 1.162734068930149078e-02 -8.057835698127746582e-02 1.887950859963893890e-02 1.600881963968276978e-01 6.007456779479980469e-02 1.852341890335083008e-01 2.686460874974727631e-02 9.048014879226684570e-02 2.410623431205749512e-01 -1.125597134232521057e-01
-7.597348093986511230e-02 -2.058376967906951904e-01 -3.436775803565979004e-01 1.288517415523529053e-01 2.781896293163299561e-01 -3.200573474168777466e-02 -9.839599579572677612e-02 -5.974528566002845764e-02 -4.459493458271026611e-01 -1.708241105079650879e-01 -1.246028468012809753e-01 -2.365086823701858521e-01 6.511163711547851562e-02 -1.395725607872009277e-01 7.305546104907989502e-02 1.172454357147216797e-01 -7.038060575723648071e-02 -8.893121965229511261e-03 1.736404746770858765e-01 2.401962727308273315e-01 9.808056056499481201e-02 -4.832866787910461426e-02 1.016210764646530151e-02 -4.187268018722534180e-01 -1.291876565665006638e-02 9.629743546247482300e-02 1.555913835763931274e-01 2.021472752094268799e-01 -1.231905422173440456e-03 9.317369014024734497e-02 2.267032861709594727e-02 1.384968310594558716e-01
-3.260205388069152832e-01 -2.903021574020385742e-01 -9.854622930288314819e-02 1.675554215908050537e-01 1.310378462076187134e-01 -1.339021325111389160e-01 1.852438002824783325e-01 4.031685888767242432e-01 -1.164213418960571289e-01 -1.085496023297309875e-01 -5.982105806469917297e-02 8.251521736383438110e-02 4.821092262864112854e-02 -6.699258834123611450e-02 3.846640288829803467e-01 1.151978299021720886e-01 -2.055379599332809448e-01 -4.280693084001541138e-02 -1.176328733563423157e-01 1.786776334047317505e-01 1.100071147084236145e-02 9.746336191892623901e-02 -8.201432973146438599e-02 7.098592072725296021e-02 2.884833216667175293e-01 -1.787056326866149902e-01 3.703139349818229675e-02 -8.998473174870014191e-03 -8.314200490713119507e-02 -1.518198102712631226e-01 -6.456629931926727295e-02 2.719310522079467773e-01
-8.757366240024566650e-02 -7.955469936132431030e-02 -1.303127259016036987e-01 6.353907287120819092e-02 3.867557644844055176e-01 -6.403499841690063477e-02 6.904228776693344116e-02 6.482228636741638184e-02 3.626683354377746582e-02 7.039919029921293259e-03 3.032747469842433929e-02 -1.233939081430435181e-01 -1.062210798263549805e-01 2.850422859191894531e-01 4.166015386581420898e-01 3.023630194365978241e-02 3.324390621855854988e-03 1.574020087718963623e-01 1.946527361869812012e-01 -1.406523883342742920e-01 -1.606629602611064911e-02 -2.454537451267242432e-01 1.110109835863113403e-01 1.642698049545288086e-01 -1.268061995506286621e-02 1.073769330978393555e-01 2.097094655036926270e-01 -1.333292275667190552e-01 -1.269601937383413315e-02 -4.306478425860404968e-02 5.810872837901115417e-02 5.066652894020080566e-01
-1.706332713365554810e-01 -4.181134998798370361e-01 -1.493146866559982300e-01 2.835680246353149414e-01 1.654442995786666870e-01 2.505089044570922852e-01 -7.370155304670333862e-02 1.251011490821838379e-01 -4.422534629702568054e-02 1.865212470293045044e-01 1.232468895614147186e-02 5.466590821743011475e-02 -2.185029387474060059e-01 -2.031795382499694824e-01 1.552855819463729858e-01 -1.594991981983184814e-02 -5.637580156326293945e-02 7.002593576908111572e-02 3.839199244976043701e-01 8.946820348501205444e-02 1.866053640842437744e-01 -1.932758241891860962e-01 -1.307592391967773438e-01 5.068283900618553162e-02 4.703715443611145020e-02 5.158281326293945312e-02 1.734197288751602173e-01 1.552610099315643311e-01 1.566620320081710815e-01 2.668085396289825439e-01 -1.350442469120025635e-01 -2.293306030333042145e-02
-1.873646974563598633e-01 -1.815187633037567139e-01 -1.411540955305099487e-01 8.470764011144638062e-02 -6.726946681737899780e-02 -5.780335050076246262e-03 2.111117094755172729e-01 1.698041856288909912e-01 -1.577192693948745728e-01 -2.877770066261291504e-01 2.364596873521804810e-01 4.235204309225082397e-02 -1.437515467405319214e-01 -1.363511532545089722e-01 3.863505721092224121e-01 1.939432770013809204e-01 -8.409119397401809692e-02 -7.008165866136550903e-02 -1.981697082519531250e-01 2.743859589099884033e-01 8.051503449678421021e-02 -1.454209387302398682e-01 2.751948311924934387e-02 -2.509391009807586670e-01 -2.485828287899494171e-02 1.448125839233398438e-01 -1.793229132890701294e-01 -2.907876111567020416e-02 -7.063928246498107910e-02 2.491365373134613037e-02 1.041825711727142334e-01 3.826169073581695557e-01
-2.596119642257690430e-01 1.113263890147209167e-01 -1.677666306495666504e-01 -1.088725030422210693e-01 4.062956571578979492e-01 -2.585537172853946686e-02 1.223203986883163452e-01 -1.799090951681137085e-01 -4.477809742093086243e-02 -1.363392174243927002e-01 6.159511953592300415e-02 1.794559322297573090e-02 -3.504824042320251465e-01 -9.716927260160446167e-02 1.437040138989686966e-02 7.659911364316940308e-02 -1.768915206193923950e-01 3.389007151126861572e-01 6.118328124284744263e-02 1.032511703670024872e-02 2.648692205548286438e-02 -1.754880100488662720e-01 -8.575163781642913818e-02 -2.238215804100036621e-01 2.916269237175583839e-03 3.713801205158233643e-01 1.207999363541603088e-01 -1.659982837736606598e-02 5.177197232842445374e-02 -7.433386147022247314e-02 -1.197539046406745911e-01 2.996392846107482910e-01
-5.740684270858764648e-02 1.457533240318298340e-01 -2.001985609531402588e-01 2.419694215059280396e-01 3.694870173931121826e-01 -2.718079388141632080e-01 3.013737127184867859e-02 2.734352892730385065e-04 -5.896718800067901611e-02 -1.325680911540985107e-01 1.368246786296367645e-02 -1.811589747667312622e-01 -2.281233817338943481e-01 1.545075476169586182e-01 2.700440585613250732e-01 1.220433861017227173e-01 -1.096894815564155579e-01 -5.783282220363616943e-03 9.609870612621307373e-02 1.264339387416839600e-01 1.086894571781158447e-01 -3.261138200759887695e-01 -1.413811743259429932e-01 1.964756287634372711e-02 -1.494488716125488281e-01 -1.636292487382888794e-01 2.015338838100433350e-01 -5.695159360766410828e-02 -1.129448041319847107e-01 2.244750559329986572e-01 1.424064487218856812e-01 3.090577423572540283e-01
-1.713287681341171265e-01 -2.002642303705215454e-01 -1.558051556348800659e-01 -6.954558193683624268e-02 4.769582450389862061e-01 8.611509948968887329e-02 -6.207437813282012939e-02 -2.502821087837219238e-01 -9.900111705064773560e-03 7.024475187063217163e-02 -1.878438331186771393e-02 2.152051217854022980e-02 -2.457249909639358521e-01 -1.116249114274978638e-01 1.447412073612213135e-01 9.228549152612686157e-02 -1.958152055740356445e-01 1.803075075149536133e-01 -4.394434392452239990e-02 -3.715610131621360779e-02 -1.719388663768768311e-01 -1.074782460927963257e-01 -1.537133455276489258e-01 -4.280034601688385010e-01 -1.085690855979919434e-01 1.009766478091478348e-02 -5.821705609560012817e-02 1.540648341178894043e-01 1.435008086264133453e-02 1.696531474590301514e-01 1.304212585091590881e-02 3.187560439109802246e-01
-2.029390782117843628e-01 -2.949489355087280273e-01 -3.579861223697662354e-01 -6.822900474071502686e-02 9.244696237146854401e-03 -7.040859013795852661e-02 3.305035233497619629e-01 5.951605364680290222e-02 -8.459378778934478760e-02 -9.003953635692596436e-02 2.896272763609886169e-02 1.695527583360671997e-01 9.236984699964523315e-02 1.236500516533851624e-01 1.508697867393493652e-01 1.411886606365442276e-02 -1.033967360854148865e-01 -1.724985614418983459e-02 4.444919899106025696e-02 8.655060082674026489e-02 1.283500045537948608e-01 -2.838310003280639648e-01 2.035505026578903198e-01 -2.090114504098892212e-01 -1.303361207246780396e-01 1.346848756074905396e-01 2.274619042873382568e-01 -1.882740408182144165e-01 2.415646314620971680e-01 3.177804648876190186e-01 -1.804424226284027100e-01 1.128835380077362061e-01
-3.318456411361694336e-01 -1.705581508576869965e-02 -2.588538825511932373e-01 -2.254606485366821289e-01 1.903743892908096313e-01 -3.996575623750686646e-02 -8.975423127412796021e-02 2.059592306613922119e-01 -1.263003051280975342e-01 -2.797251343727111816e-01 3.429949879646301270e-01 5.246540904045104980e-02 -2.761602699756622314e-01 1.067219153046607971e-01 1.903721392154693604e-01 -1.659807860851287842e-01 -2.073186188936233521e-01 -6.642019003629684448e-02 3.655570372939109802e-02 -8.740389347076416016e-02 2.295309007167816162e-01 -2.808827459812164307e-01 -1.692726910114288330e-01 -1.607172563672065735e-02 -5.540539044886827469e-03 1.087706834077835083e-01 9.782017767429351807e-02 4.733648523688316345e-02 -1.623645722866058350e-01 5.326368287205696106e-02 -1.718473136425018311e-01 1.346558779478073120e-01
7.061374187469482422e-02 -3.149460256099700928e-01 -3.524539768695831299e-01 2.780260741710662842e-01 1.655262708663940430e-01 -1.188115030527114868e-01 -9.307318925857543945e-02 2.522265315055847168e-01 3.878341615200042725e-02 1.052278093993663788e-02 1.019350290298461914e-01 -7.718612998723983765e-02 -1.639444231986999512e-01 1.569881141185760498e-01 1.483990997076034546e-01 2.723347246646881104e-01 -1.830009818077087402e-01 -8.938937634229660034e-02 2.468326687812805176e-02 -6.072700396180152893e-02 1.188549399375915527e-01 -1.510245352983474731e-01 2.102728188037872314e-02 -2.292437292635440826e-02 -2.693306803703308105e-01 4.903164505958557129e-02 -2.617359533905982971e-02 -7.876608520746231079e-02 -9.129510074853897095e-02 3.236602246761322021e-01 -2.317582368850708008e-01 2.872547209262847900e-01
-3.761420845985412598e-01 -1.850629746913909912e-01 -1.195525303483009338e-01 2.775426506996154785e-01 -1.947200670838356018e-02 -5.414340645074844360e-02 5.646017380058765411e-03 1.949878409504890442e-02 -2.658912725746631622e-02 -3.386733829975128174e-01 2.104974817484617233e-03 -1.120471432805061340e-01 -1.688465029001235962e-01 1.399668306112289429e-01 3.778344690799713135e-01 1.696744561195373535e-01 2.943940274417400360e-02 1.855284869670867920e-01 3.441931307315826416e-01 2.751086056232452393e-01 -4.818980768322944641e-02 -1.450044512748718262e-01 2.367018908262252808e-01 -1.507255434989929199e-01 1.081215664744377136e-01 2.606610767543315887e-02 -5.832435563206672668e-02 2.047594264149665833e-02 -1.266343146562576294e-01 -1.305100601166486740e-02 -1.320623755455017090e-01 -1.536864321678876877e-02
-1.526071727275848389e-01 -4.716002941131591797e-01 -9.467772208154201508e-03 3.986591473221778870e-02 1.016757562756538391e-01 1.492290347814559937e-01 3.368579447269439697e-01 7.713331282138824463e-02 2.354580536484718323e-02 -2.568060755729675293e-01 9.833771735429763794e-02 -2.039981931447982788e-01 -2.710185348987579346e-01 -1.385595202445983887e-01 6.339503079652786255e-02 -8.491718024015426636e-02 -2.141616344451904297e-01 3.029039204120635986e-01 1.324999928474426270e-01 2.226506620645523071e-01 2.648438513278961182e-02 -7.741049677133560181e-02 2.276114001870155334e-02 1.404624879360198975e-01 1.599661633372306824e-02 -4.683469608426094055e-02 1.747243851423263550e-01 3.578986972570419312e-02 4.470437765121459961e-02 2.026755213737487793e-01 1.713174879550933838e-01 2.013822793960571289e-01
-6.431808322668075562e-02 -2.960945665836334229e-01 -1.686455011367797852e-01 1.745022386312484741e-01 -2.072489708662033081e-01 5.591237545013427734e-02 1.452585011720657349e-01 1.156085580587387085e-01 1.881462484598159790e-01 -1.729206889867782593e-01 2.660747170448303223e-01 -8.604837208986282349e-02 -8.515265583992004395e-02 -1.279622316360473633e-01 2.767010331153869629e-01 1.912268996238708496e-01 -9.850691258907318115e-02 1.194126531481742859e-01 1.772858202457427979e-01 1.528849005699157715e-01 -8.880778402090072632e-02 -2.333798855543136597e-01 -1.418294310569763184e-01 5.334338545799255371e-02 -8.408622443675994873e-02 4.316365718841552734e-02 1.177462562918663025e-01 1.744097471237182617e-01 -2.669856846332550049e-01 2.307658940553665161e-01 2.475306577980518341e-02 3.821694254875183105e-01
4.548962786793708801e-02 -1.887537539005279541e-01 -3.535356521606445312e-01 1.759031862020492554e-01 1.902722716331481934e-01 -4.019584879279136658e-02 4.926763847470283508e-02 1.733940541744232178e-01 -7.549839466810226440e-02 4.539572820067405701e-02 5.882270634174346924e-02 5.169198662042617798e-02 -6.576533615589141846e-02 -6.863405555486679077e-02 2.685915827751159668e-01 -1.933587938547134399e-01 -2.244952693581581116e-02 1.493493914604187012e-01 1.579237878322601318e-01 1.853930056095123291e-01 1.913767009973526001e-01 -1.661479175090789795e-01 1.613427102565765381e-01 -4.267570376396179199e-01 1.106097921729087830e-02 1.377754360437393188e-01 -3.142184615135192871e-01 -8.479396998882293701e-02 -2.398985326290130615e-01 -1.806880384683609009e-01 1.673716157674789429e-01 7.655236870050430298e-02
-2.962269186973571777e-01 -4.733218997716903687e-02 -2.082069218158721924e-01 2.758923768997192383e-01 7.694421708583831787e-02 7.177686691284179688e-02 -3.125340119004249573e-02 -1.410313397645950317e-01 5.710822716355323792e-02 3.009157180786132812e-01 2.439071387052536011e-01 9.725821204483509064e-03 -7.659152895212173462e-02 1.240274608135223389e-01 3.762580454349517822e-01 -4.032167047262191772e-02 -2.502594888210296631e-01 6.270501017570495605e-02 -2.296809703111648560e-01 -3.489940986037254333e-02 8.551618456840515137e-02 -6.870710849761962891e-02 4.966561868786811829e-02 -4.810909554362297058e-02 -2.449932247400283813e-01 2.857552766799926758e-01 8.646869659423828125e-02 2.032541856169700623e-02 -1.146976947784423828e-01 5.230499804019927979e-02 -8.119296282529830933e-02 3.624396622180938721e-01
-3.116094768047332764e-01 -2.862023413181304932e-01 -2.686523497104644775e-01 -1.176214683800935745e-02 1.406916379928588867e-01 -1.194303762167692184e-02 1.979231536388397217e-01 6.555904448032379150e-02 8.074647933244705200e-02 8.303045481443405151e-02 2.774146497249603271e-01 -4.045544937252998352e-02 -1.111889109015464783e-01 -3.932521678507328033e-03 5.089654326438903809e-01 -1.192317809909582138e-02 -1.275549060665071011e-03 -4.785691201686859131e-02 2.065983861684799194e-01 1.145665347576141357e-01 -1.355008184909820557e-01 4.712458327412605286e-02 -4.641329497098922729e-02 -1.393840461969375610e-01 2.565774023532867432e-01 -1.646590381860733032e-01 -1.623224839568138123e-02 6.595993041992187500e-02 -9.021532721817493439e-03 1.649556010961532593e-01 -1.966197043657302856e-01 -2.406602948904037476e-01
-2.951677143573760986e-01 -1.740673035383224487e-01 -1.492724120616912842e-01 3.208018243312835693e-01 -4.002538323402404785e-02 -2.254990674555301666e-02 3.215572237968444824e-02 -3.858377225697040558e-03 -7.008576067164540291e-04 -2.103295624256134033e-01 1.646038293838500977e-01 1.359868198633193970e-01 -1.405415087938308716e-01 2.529011981096118689e-04 4.447737932205200195e-01 7.792016118764877319e-02 -1.753013208508491516e-02 1.889555007219314575e-01 3.191266059875488281e-01 2.716256380081176758e-01 -2.268483042716979980e-01 -7.286282628774642944e-02 2.701283693313598633e-01 4.842187836766242981e-02 1.657033860683441162e-01 3.315629065036773682e-02 -1.627943813800811768e-01 1.180037185549736023e-01 -2.238202467560768127e-02 3.292137384414672852e-02 -1.352065056562423706e-01 9.045156091451644897e-02
-7.573056221008300781e-02 -4.633295834064483643e-01 -1.570111811161041260e-01 1.185603812336921692e-01 2.441084533929824829e-01 5.008803680539131165e-03 2.945888787508010864e-02 1.904598250985145569e-02 -2.053600251674652100e-01 1.655294895172119141e-01 -2.629019320011138916e-02 7.966507226228713989e-02 4.565203189849853516e-02 -1.411182582378387451e-01 4.101807773113250732e-01 4.661699384450912476e-02 -1.040261983871459961e-01 2.642352581024169922e-01 2.100437134504318237e-01 1.492067575454711914e-01 6.825196743011474609e-02 -3.233354687690734863e-01 -1.622840613126754761e-01 8.741538971662521362e-02 1.606508344411849976e-01 9.390900842845439911e-03 1.018940806388854980e-01 2.051791399717330933e-01 1.439129263162612915e-01 6.963129341602325439e-02 -7.456748187541961670e-02 1.063233464956283569e-01
-2.260773628950119019e-01 -1.753495484590530396e-01 -1.387554854154586792e-01 2.734717726707458496e-01 -1.604375988245010376e-01 -3.229636233299970627e-03 -3.388348594307899475e-02 -1.606360450387001038e-02 6.420115381479263306e-02 -3.755931928753852844e-02 3.911553919315338135e-01 -3.551863729953765869e-01 -1.194705814123153687e-01 -6.237027794122695923e-02 2.927316129207611084e-01 -5.837634950876235962e-02 1.228179708123207092e-01 8.390594273805618286e-02 2.390903793275356293e-02 1.265603452920913696e-01 2.215019613504409790e-01 -8.340907096862792969e-02 -3.776130676269531250e-01 -1.170974671840667725e-01 1.003347188234329224e-01 8.779896050691604614e-02 1.224235445261001587e-01 1.776440292596817017e-01 1.060227975249290466e-01 2.423914521932601929e-01 2.996012941002845764e-02 1.368926614522933960e-01
-3.207149505615234375e-01 -8.940362185239791870e-02 -1.184318400919437408e-02 2.367646098136901855e-01 4.022438228130340576e-01 -4.932330548763275146e-02 1.277287304401397705e-01 3.652517125010490417e-02 -6.839212030172348022e-02 -8.050846308469772339e-02 -5.585161969065666199e-03 -8.553291112184524536e-02 -1.312246918678283691e-01 2.257386893033981323e-01 1.624670177698135376e-01 1.887800842523574829e-01 2.005330473184585571e-01 1.089443340897560120e-01 -1.539034247398376465e-01 -1.535885334014892578e-01 2.053975015878677368e-01 -1.132172197103500366e-01 -2.353407442569732666e-01 -4.118095338344573975e-02 1.691473415121436119e-03 2.882144153118133545e-01 -5.390999838709831238e-03 6.410536915063858032e-02 5.724407732486724854e-02 3.094820864498615265e-02 2.366616204380989075e-02 4.459853768348693848e-01
2.543832641094923019e-03 -1.308674961328506470e-01 -3.702672421932220459e-01 3.141034841537475586e-01 -2.441954053938388824e-02 -1.651729643344879150e-01 -2.875493466854095459e-02 -3.918026760220527649e-02 -1.414310485124588013e-01 -1.019056793302297592e-02 1.820553243160247803e-01 -2.221662700176239014e-01 9.615235030651092529e-02 -1.208171397447586060e-01 1.886626482009887695e-01 -1.034497655928134918e-02 -2.561614811420440674e-01 -1.566123515367507935e-01 -4.218708723783493042e-02 8.693522214889526367e-02 1.773436963558197021e-01 -2.679441571235656738e-01 -1.131951063871383667e-02 -2.591911852359771729e-01 2.839883565902709961e-01 5.431078001856803894e-02 8.851398527622222900e-02 5.362836271524429321e-02 4.578574746847152710e-02 -2.737683057785034180e-01 5.476590245962142944e-02 3.321532607078552246e-01
-1.920266449451446533e-01 -1.937528699636459351e-01 -2.559120953083038330e-01 -7.666859775781631470e-02 3.168705105781555176e-01 -1.480913609266281128e-01 1.419063061475753784e-01 -3.136727958917617798e-02 -1.082943938672542572e-02 -7.709548622369766235e-02 1.845761090517044067e-01 -4.203763976693153381e-02 -8.329971879720687866e-02 4.303835332393646240e-03 -9.084106981754302979e-02 2.511490285396575928e-01 3.021924197673797607e-01 -1.576054245233535767e-01 2.116422802209854126e-01 5.536670982837677002e-02 2.302651256322860718e-01 -1.060384437441825867e-01 -2.630897760391235352e-01 -3.107342123985290527e-01 1.400217227637767792e-02 -1.829668506979942322e-02 4.476553946733474731e-02 -1.013730689883232117e-01 2.127350717782974243e-01 4.970740899443626404e-02 -2.534109055995941162e-01 2.678883373737335205e-01
-1.312105804681777954e-01 -5.208286046981811523e-01 -2.229388952255249023e-01 2.656926214694976807e-01 1.444828957319259644e-01 3.399597108364105225e-02 -8.523109368979930878e-03 -1.386259496212005615e-01 1.560631673783063889e-02 -1.803993135690689087e-01 -2.995854243636131287e-02 -3.781102225184440613e-02 -2.530582845211029053e-01 -2.753119543194770813e-02 2.682242095470428467e-01 -1.488987058401107788e-01 -1.399160325527191162e-01 -2.876747772097587585e-02 -7.782897353172302246e-02 -2.240198664367198944e-02 4.321002960205078125e-01 -1.324148476123809814e-02 -1.120704710483551025e-01 2.086467742919921875e-01 -1.398589760065078735e-01 5.864264816045761108e-02 -7.856535911560058594e-02 1.611844450235366821e-01 7.307430356740951538e-02 -1.393124833703041077e-02 -4.056981205940246582e-02 1.536401361227035522e-01
4.207996651530265808e-02 -1.712989509105682373e-01 -2.327212393283843994e-01 2.865436077117919922e-01 3.189292848110198975e-01 9.551797807216644287e-02 9.696152992546558380e-03 4.063163697719573975e-02 6.121701002120971680e-02 1.635633260011672974e-01 -5.003468319773674011e-02 -8.693280816078186035e-02 -3.740108013153076172e-01 2.660983502864837646e-01 8.917922526597976685e-02 -1.797587126493453979e-01 -2.986805438995361328e-01 9.276868402957916260e-02 1.106524914503097534e-01 1.447967439889907837e-01 -8.302243053913116455e-02 -1.249516010284423828e-01 -1.384689360857009888e-01 -1.839394569396972656e-01 -2.263347432017326355e-02 -4.429805278778076172e-02 -1.277481615543365479e-01 4.352232217788696289e-01 -6.893549114465713501e-03 -2.484467998147010803e-02 4.393077269196510315e-02 1.056781187653541565e-01
-2.494719438254833221e-02 -1.850690133869647980e-02 -1.871772557497024536e-01 3.741826713085174561e-01 2.231085896492004395e-01 -3.876161202788352966e-02 -1.380827426910400391e-01 -8.269463479518890381e-02 -9.120618551969528198e-02 -9.946297854185104370e-02 1.214290410280227661e-01 -7.285244017839431763e-02 -1.696534156799316406e-01 2.502246387302875519e-02 1.524367481470108032e-01 2.239492535591125488e-01 -1.803063601255416870e-01 -1.058345660567283630e-01 2.739549241960048676e-02 5.464874580502510071e-02 1.320238858461380005e-01 -3.513162136077880859e-01 -3.359872475266456604e-02 -2.582167685031890869e-01 -2.288391999900341034e-02 -7.520305458456277847e-03 4.489153623580932617e-01 1.671968102455139160e-01 -2.680262327194213867e-01 7.615610212087631226e-02 1.501010209321975708e-01 1.393011361360549927e-01
-4.522884264588356018e-02 -9.294651448726654053e-02 -1.410671025514602661e-01 3.491656780242919922e-01 2.857162654399871826e-01 -9.824427217245101929e-02 6.856513023376464844e-02 1.625349223613739014e-01 -1.577729173004627228e-02 1.488733738660812378e-01 3.341945111751556396e-01 -1.202929615974426270e-01 -1.214198246598243713e-01 2.055438607931137085e-01 3.442535102367401123e-01 1.359526067972183228e-01 -1.245329529047012329e-01 1.348228566348552704e-02 8.016951382160186768e-02 -6.399600300937891006e-03 -1.246371120214462280e-01 -8.761354535818099976e-02 1.583449691534042358e-01 1.743368059396743774e-01 -1.219758093357086182e-01 6.324204057455062866e-02 1.857272237539291382e-01 -6.283528637140989304e-03 -5.054355785250663757e-02 -2.993665039539337158e-01 -1.031151879578828812e-02 3.687990307807922363e-01
-1.061113551259040833e-01 -3.389479219913482666e-01 -1.684605231275781989e-04 2.263001650571823120e-01 2.162431180477142334e-01 -1.735679805278778076e-01 -1.218671724200248718e-01 2.283206582069396973e-01 -1.706953644752502441e-01 4.918054118752479553e-02 1.488781869411468506e-01 1.349389925599098206e-02 -1.374495178461074829e-01 2.775906324386596680e-01 2.430742830038070679e-01 2.201665490865707397e-01 -3.457105457782745361e-01 -1.038791984319686890e-01 8.278952538967132568e-02 -1.821565255522727966e-02 6.857531145215034485e-03 2.223211340606212616e-02 9.748303331434726715e-03 -2.517638206481933594e-01 2.969456603750586510e-03 1.141302287578582764e-01 1.632518023252487183e-01 -2.807651758193969727e-01 -1.007391884922981262e-01 1.072897017002105713e-01 -1.421992033720016479e-01 2.438348829746246338e-01
-1.598144769668579102e-01 -1.966400593519210815e-01 -1.004310697317123413e-01 4.405106902122497559e-01 2.661755979061126709e-01 -1.667588502168655396e-01 8.397894352674484253e-02 3.197321295738220215e-01 -7.560037076473236084e-02 2.157186120748519897e-01 1.439383924007415771e-01 7.284915447235107422e-02 -1.468756347894668579e-01 -1.129621416330337524e-01 1.954759061336517334e-01 1.798073649406433105e-01 8.251568302512168884e-03 -1.158641427755355835e-01 5.574874207377433777e-02 -2.046541571617126465e-01 1.219214275479316711e-01 6.806545704603195190e-02 -2.690031751990318298e-02 -1.453489363193511963e-01 -7.453137636184692383e-02 -1.198191195726394653e-01 1.066121309995651245e-01 -1.714597940444946289e-01 -2.100968509912490845e-01 -1.835832744836807251e-01 -1.777378618717193604e-01 2.657540738582611084e-01
-1.186077818274497986e-01 7.558953016996383667e-02 -1.310412883758544922e-01 4.099329411983489990e-01 3.745937347412109375e-01 -7.490741461515426636e-02 1.634815782308578491e-01 4.611121118068695068e-02 -2.145564258098602295e-01 1.631156951189041138e-01 -6.740424782037734985e-02 -6.792873889207839966e-02 -1.334420740604400635e-01 1.300363335758447647e-02 1.615401208400726318e-01 1.604607552289962769e-01 1.013669744133949280e-02 1.289279758930206299e-01 6.134299561381340027e-02 4.781578853726387024e-02 3.671476542949676514e-01 -5.440792813897132874e-02 -1.180323660373687744e-01 -9.209047257900238037e-02 -1.168319582939147949e-01 -9.945024549961090088e-02 2.973423898220062256e-01 6.901782006025314331e-02 -1.385243982076644897e-01 3.259249404072761536e-02 4.027497023344039917e-02 3.834920227527618408e-01
-3.831775486469268799e-01 5.177657585591077805e-03 -2.572876513004302979e-01 3.719012737274169922e-01 2.515801191329956055e-01 -1.671019643545150757e-01 1.463652402162551880e-01 -5.821980908513069153e-02 -4.314599093049764633e-03 6.347972154617309570e-02 1.451555788516998291e-01 -9.469821304082870483e-02 -9.634641557931900024e-02 2.631496787071228027e-01 1.222182512283325195e-01 2.272430956363677979e-01 1.694655120372772217e-01 7.109011709690093994e-02 3.587284982204437256e-01 1.485317200422286987e-01 1.051063314080238342e-01 -2.020346373319625854e-01 2.537189982831478119e-02 1.448310613632202148e-01 -1.815895317122340202e-03 -8.596192114055156708e-03 1.784286946058273315e-01 1.604450643062591553e-01 4.231392592191696167e-02 -6.386380991898477077e-04 1.816855370998382568e-01 5.437834560871124268e-02
-3.391307890415191650e-01 -1.395372003316879272e-01 -3.766060769557952881e-01 2.275083959102630615e-02 1.574812643229961395e-02 1.152633577585220337e-01 2.116910815238952637e-01 4.815169423818588257e-02 1.265613287687301636e-01 -1.799275577068328857e-01 1.593555361032485962e-01 2.628364562988281250e-01 -2.444448620080947876e-01 7.708720862865447998e-02 3.417456150054931641e-02 -2.550763487815856934e-01 4.621038213372230530e-02 6.103856116533279419e-02 3.531208932399749756e-01 -9.250562638044357300e-03 8.526764065027236938e-02 -1.028380095958709717e-01 -3.270700573921203613e-02 -9.161760658025741577e-02 -2.334022819995880127e-01 -3.820975078269839287e-03 2.517108023166656494e-01 6.316898018121719360e-02 -1.512594074010848999e-01 -2.198413759469985962e-01 -1.915497034788131714e-01 -4.071582108736038208e-03
-3.395389616489410400e-01 -1.664761602878570557e-01 -1.683667451143264771e-01 1.197099909186363220e-01 4.084543883800506592e-02 4.399796575307846069e-02 5.274379253387451172e-02 -1.265554279088973999e-01 1.101008281111717224e-01 1.011016145348548889e-01 1.589333564043045044e-01 -4.946438223123550415e-02 -1.463373098522424698e-02 4.811391532421112061e-01 6.753797829151153564e-02 2.339795529842376709e-01 -2.417670041322708130e-01 2.005900144577026367e-01 3.323946893215179443e-01 5.146690085530281067e-02 8.689512312412261963e-02 -9.474401921033859253e-02 7.939024269580841064e-02 -8.395672589540481567e-02 -4.655339568853378296e-02 2.702600955963134766e-01 1.562532931566238403e-01 2.604255080223083496e-01 -1.887514740228652954e-01 -3.186584636569023132e-02 7.083139568567276001e-02 6.807155907154083252e-03
4.552956379484385252e-04 -2.145556211471557617e-01 1.346921473741531372e-01 3.415617644786834717e-01 1.310167908668518066e-01 2.545195221900939941e-01 3.106400966644287109e-01 -2.694594115018844604e-02 -9.387340396642684937e-04 -1.630282849073410034e-01 3.178892731666564941e-01 -1.457147002220153809e-01 3.660277649760246277e-02 -6.289037410169839859e-03 2.799029350280761719e-01 1.843429952859878540e-01 -1.190325319766998291e-01 1.309034824371337891e-01 1.314687579870223999e-01 -2.065826579928398132e-02 4.783180728554725647e-02 -1.227896064519882202e-01 -2.282162308692932129e-01 -1.548744887113571167e-01 -1.458041518926620483e-01 -4.101432859897613525e-03 -2.207221984863281250e-01 1.254210174083709717e-01 1.940139830112457275e-01 2.607087194919586182e-01 -8.905622363090515137e-02 1.889515221118927002e-01
-9.847111999988555908e-03 -1.618209779262542725e-01 -2.943307459354400635e-01 8.549676835536956787e-02 4.443665146827697754e-01 -1.142851412296295166e-01 1.570295542478561401e-01 2.586445026099681854e-02 7.487898319959640503e-02 -8.494082093238830566e-02 -9.929577820003032684e-03 5.567900463938713074e-02 -2.554077804088592529e-01 3.536197245121002197e-01 -1.946613341569900513e-01 -9.258049726486206055e-02 -1.088510900735855103e-01 2.989463508129119873e-01 2.808212041854858398e-01 6.417310982942581177e-02 3.897914662957191467e-02 -1.601653695106506348e-01 3.999165445566177368e-02 -5.278476700186729431e-02 -1.555785834789276123e-01 2.399214655160903931e-01 4.048845916986465454e-02 6.960380077362060547e-02 1.005998924374580383e-01 -3.707625716924667358e-02 1.098549067974090576e-01 2.521782517433166504e-01
1.707450300455093384e-02 -4.460993781685829163e-02 -1.401853282004594803e-02 2.585133314132690430e-01 -1.020391806960105896e-01 1.770680993795394897e-01 3.946515321731567383e-01 7.013281574472784996e-04 -1.063032373785972595e-01 -1.984875053167343140e-01 3.797563612461090088e-01 1.138359308242797852e-01 -5.385157838463783264e-02 -1.109298095107078552e-01 4.055675864219665527e-01 4.883148893713951111e-02 -2.015225440263748169e-01 1.404050830751657486e-02 1.659867614507675171e-01 1.187856122851371765e-02 1.572784185409545898e-01 -1.688035279512405396e-01 -1.221784949302673340e-01 -3.968043327331542969e-01 -2.089300379157066345e-02 5.270459130406379700e-02 -2.596865221858024597e-02 -1.432139426469802856e-01 4.111356288194656372e-02 1.117661036550998688e-02 -5.213367566466331482e-02 1.420765072107315063e-01
-3.231732547283172607e-01 -4.935044422745704651e-02 5.456310883164405823e-02 1.409581899642944336e-01 -9.129330515861511230e-02 7.127542048692703247e-02 1.037533730268478394e-01 -8.349987864494323730e-02 1.106058433651924133e-01 -3.869244828820228577e-02 1.377686206251382828e-02 9.349434077739715576e-02 -3.277406096458435059e-01 1.079695299267768860e-01 2.802054584026336670e-01 2.517661452293395996e-01 9.755501151084899902e-02 -4.641983658075332642e-02 -4.572217538952827454e-02 1.555537730455398560e-01 1.890642344951629639e-01 -3.408917784690856934e-01 -1.644750237464904785e-01 -3.096018433570861816e-01 -2.653203308582305908e-01 -1.129249110817909241e-01 6.632362306118011475e-02 3.727486357092857361e-02 1.972677856683731079e-01 -2.466473728418350220e-01 -5.476115271449089050e-02 2.258114963769912720e-01
-2.987402379512786865e-01 -1.734268665313720703e-02 -3.375406265258789062e-01 3.764283061027526855e-01 2.075676620006561279e-01 -4.754918068647384644e-02 -7.540885359048843384e-02 8.900393545627593994e-02 -3.400830179452896118e-02 -1.006427854299545288e-01 2.993164062500000000e-01 -1.011393219232559204e-01 3.565718233585357666e-02 -2.238449603319168091e-01 1.155698075890541077e-01 3.218268156051635742e-01 1.715947128832340240e-02 1.043620631098747253e-01 2.379177808761596680e-01 6.874599307775497437e-02 1.882233172655105591e-01 -7.435618340969085693e-02 7.573615014553070068e-02 9.613377973437309265e-03 1.224262788891792297e-01 1.166654899716377258e-01 3.706326335668563843e-02 7.415311876684427261e-03 3.092445135116577148e-01 1.473737135529518127e-02 2.629537582397460938e-01 4.617714136838912964e-02
-2.729158997535705566e-01 2.480976656079292297e-02 -5.154345929622650146e-02 1.459267139434814453e-01 2.886846065521240234e-01 8.061858266592025757e-02 1.801284402608871460e-01 8.922826498746871948e-02 -6.538197398185729980e-02 -4.745606333017349243e-02 -4.264392331242561340e-02 -2.503102123737335205e-01 -2.859641313552856445e-01 1.898734271526336670e-01 4.337189495563507080e-01 5.731409788131713867e-02 6.256511807441711426e-02 2.201688438653945923e-01 1.509914547204971313e-02 -4.327785968780517578e-02 1.874371469020843506e-01 -1.329780817031860352e-01 -1.021179482340812683e-01 1.564103215932846069e-01 5.367453023791313171e-02 6.725575029850006104e-02 1.215047091245651245e-01 7.656741887331008911e-02 9.525730460882186890e-02 5.964581295847892761e-02 2.422318905591964722e-01 3.859314620494842529e-01
9.331632405519485474e-02 -3.682524263858795166e-01 -1.110105961561203003e-01 1.103130541741847992e-02 -8.069235831499099731e-03 -1.167006194591522217e-01 2.049427777528762817e-01 -3.333449736237525940e-02 -6.535304337739944458e-02 -1.983867138624191284e-01 4.928698539733886719e-01 -3.313209861516952515e-02 -1.425900906324386597e-01 -8.676069229841232300e-02 1.475688368082046509e-01 -2.793186008930206299e-01 6.873765587806701660e-02 -1.591901183128356934e-01 2.524151504039764404e-01 -1.588733284734189510e-03 4.208364710211753845e-02 -6.019681692123413086e-02 -2.060073465108871460e-01 -2.569057941436767578e-01 2.153708338737487793e-01 5.052857846021652222e-02 7.136354595422744751e-02 8.133507519960403442e-02 8.717416971921920776e-02 -8.431625366210937500e-02 -3.238783776760101318e-02 2.951590716838836670e-01
5.132381245493888855e-02 -2.455152869224548340e-01 -2.188729494810104370e-02 2.498742640018463135e-01 3.192425519227981567e-02 1.966678500175476074e-01 3.402924835681915283e-01 -1.086216345429420471e-01 -2.089939713478088379e-01 -1.901378184556961060e-01 1.482827514410018921e-01 -1.109177470207214355e-01 1.115592122077941895e-01 -1.949984729290008545e-01 3.561285734176635742e-01 1.571450829505920410e-01 -1.468281000852584839e-01 1.328708976507186890e-01 1.432512700557708740e-01 -1.044087391346693039e-02 1.220085769891738892e-01 -9.992896765470504761e-02 -9.733185917139053345e-02 -2.855746746063232422e-01 -1.763977855443954468e-01 5.625685676932334900e-02 -1.079069636762142181e-02 -9.523789584636688232e-02 4.651327058672904968e-02 3.288216292858123779e-01 7.211649417877197266e-02 2.367835342884063721e-01
7.018532603979110718e-03 1.009745150804519653e-01 -2.329065501689910889e-01 1.553535759449005127e-01 2.296462208032608032e-01 -1.914056949317455292e-02 7.329367101192474365e-02 1.144058853387832642e-01 -1.317398846149444580e-01 1.035243123769760132e-01 -2.028005719184875488e-01 -9.843478351831436157e-02 -4.192791879177093506e-01 7.989177852869033813e-02 3.277539610862731934e-01 -2.398169785737991333e-02 -1.543087810277938843e-01 6.515266746282577515e-02 8.083565533161163330e-02 4.953749477863311768e-02 1.404189318418502808e-01 -3.856743499636650085e-02 -1.933699846267700195e-01 -1.247239187359809875e-01 -9.227062761783599854e-02 2.513790130615234375e-01 4.069783911108970642e-02 -5.471025034785270691e-02 -1.614114791154861450e-01 -1.762800849974155426e-02 1.443143635988235474e-01 4.857996106147766113e-01
-1.940306872129440308e-01 -2.319347411394119263e-01 -1.849855929613113403e-01 -1.803712993860244751e-01 3.345825523138046265e-02 -3.022451996803283691e-01 2.944260537624359131e-01 -4.256102070212364197e-02 5.233615636825561523e-02 -5.107317864894866943e-02 1.662074923515319824e-01 -4.511332139372825623e-02 1.700017484836280346e-03 -3.098035231232643127e-02 2.114054113626480103e-01 1.373372673988342285e-01 -1.144074127078056335e-01 -4.337073862552642822e-02 2.820075750350952148e-01 -3.829410299658775330e-02 1.380321830511093140e-01 -7.673966884613037109e-02 -3.543221950531005859e-01 -2.122955471277236938e-01 -2.033876180648803711e-01 2.884480357170104980e-01 9.318436682224273682e-02 2.601811103522777557e-02 2.539636790752410889e-01 1.286159902811050415e-01 -2.249628752470016479e-01 6.491344422101974487e-02
-3.533763885498046875e-01 -2.729565203189849854e-01 9.951321035623550415e-02 4.275396168231964111e-01 3.551224768161773682e-01 -3.085497319698333740e-01 -9.665804827818647027e-05 2.266184836626052856e-01 -8.394940197467803955e-02 4.176802933216094971e-02 3.792170435190200806e-02 9.497267752885818481e-02 1.324977129697799683e-01 2.236738651990890503e-01 2.322473675012588501e-01 1.533824056386947632e-01 -2.054845690727233887e-01 -1.422537118196487427e-01 1.498422119766473770e-02 1.669269949197769165e-01 1.046863421797752380e-01 -2.860544249415397644e-03 -1.845590770244598389e-01 5.635935813188552856e-02 -9.534158557653427124e-02 6.713701412081718445e-03 7.645573467016220093e-02 8.966734260320663452e-02 5.764764547348022461e-02 -7.127227634191513062e-02 -2.779962122440338135e-02 1.915885834023356438e-03
-1.929259300231933594e-01 -5.520614981651306152e-01 -8.946002274751663208e-02 4.022966623306274414e-01 1.113836318254470825e-01 -8.538282662630081177e-02 4.049776494503021240e-02 1.885410100221633911e-01 9.158871322870254517e-02 -7.947373390197753906e-02 6.355562806129455566e-02 -2.129086852073669434e-01 -1.799379587173461914e-01 1.365581154823303223e-01 -3.542156657204031944e-03 -1.234472263604402542e-02 -1.677755713462829590e-01 7.017809152603149414e-02 1.410482823848724365e-01 2.207323163747787476e-01 1.037799641489982605e-01 1.571876369416713715e-02 -4.857512190937995911e-02 -7.389665395021438599e-02 1.134494990110397339e-01 3.387658298015594482e-01 9.071584045886993408e-02 4.438230767846107483e-02 -8.849256485700607300e-02 1.746881604194641113e-01 1.387218832969665527e-01 -7.839467376470565796e-03
-3.884585499763488770e-01 -1.520790904760360718e-01 -2.220861166715621948e-01 7.596528530120849609e-02 -5.718906875699758530e-03 1.044413596391677856e-01 1.704226136207580566e-01 4.230985417962074280e-02 -2.505287230014801025e-01 -2.209769785404205322e-01 1.681979298591613770e-01 1.651919335126876831e-01 -2.118540108203887939e-01 -1.389359869062900543e-02 4.061549901962280273e-01 8.915562927722930908e-02 -1.152909994125366211e-01 1.663578897714614868e-01 -8.692017290741205215e-04 -1.101687103509902954e-01 1.915534771978855133e-02 -1.390738189220428467e-01 -1.455366909503936768e-01 -4.630867764353752136e-02 -2.796809971332550049e-01 1.702040880918502808e-01 -7.687313854694366455e-02 1.852162182331085205e-01 -6.715882336720824242e-04 1.379747986793518066e-01 7.777149230241775513e-02 -2.744336426258087158e-01
7.050243020057678223e-02 -3.551266491413116455e-01 -4.145554602146148682e-01 2.195781171321868896e-01 8.101802319288253784e-02 2.920959144830703735e-02 2.666926570236682892e-02 6.886515766382217407e-02 -4.695364832878112793e-02 5.917890742421150208e-02 3.151770532131195068e-01 1.203134804964065552e-01 -2.339233458042144775e-01 3.086725771427154541e-01 1.738544106483459473e-01 5.798709020018577576e-02 7.449350506067276001e-02 -3.299456834793090820e-02 -1.422660518437623978e-02 -2.782990336418151855e-01 1.151925101876258850e-01 -1.038688346743583679e-01 5.249039386399090290e-04 -4.997743293642997742e-02 -1.888727247714996338e-01 7.715622335672378540e-02 -1.682470440864562988e-01 -2.769208326935768127e-02 -1.570350676774978638e-02 1.621117740869522095e-01 -2.058496326208114624e-01 2.870889306068420410e-01
-2.965768575668334961e-01 -3.926496580243110657e-02 -4.197582006454467773e-01 1.874156594276428223e-01 2.241071313619613647e-01 -1.078836619853973389e-01 2.673908770084381104e-01 -6.178757548332214355e-02 1.999705433845520020e-01 -7.960280030965805054e-02 -3.605921268463134766e-01 -1.026093140244483948e-01 1.565595343708992004e-02 -1.056266352534294128e-01 2.524614334106445312e-01 -8.891942352056503296e-02 -1.003125980496406555e-01 1.731336815282702446e-03 1.487728673964738846e-02 4.260301962494850159e-02 5.769404023885726929e-02 -2.525523304939270020e-01 -1.437260806560516357e-01 -4.068156704306602478e-02 -8.139570802450180054e-02 2.323692589998245239e-01 1.408489048480987549e-01 -8.938606828451156616e-02 2.547018416225910187e-02 -2.191089093685150146e-01 -4.494087770581245422e-02 2.267667502164840698e-01
-4.674147367477416992e-01 1.012283004820346832e-02 -3.543043974786996841e-03 1.849827915430068970e-01 1.839991211891174316e-01 1.555835604667663574e-01 2.081819027662277222e-01 2.713263630867004395e-01 -7.009208947420120239e-02 -1.770597845315933228e-01 7.165588438510894775e-02 2.655188143253326416e-01 -2.255598902702331543e-01 5.794180184602737427e-02 -1.946323551237583160e-02 -8.401172235608100891e-03 -1.202550604939460754e-01 -4.250534996390342712e-02 7.906462252140045166e-02 -5.748287588357925415e-02 -7.571405917406082153e-02 -2.914918819442391396e-03 -8.609475940465927124e-02 -1.544380784034729004e-01 -9.716849029064178467e-02 -5.508142337203025818e-02 -2.191265299916267395e-02 2.984605729579925537e-01 -3.241115212440490723e-01 2.663417756557464600e-01 -1.417376101016998291e-02 2.540451586246490479e-01
-4.818579554557800293e-02 -3.072231411933898926e-01 -2.226466983556747437e-01 1.816493719816207886e-01 2.416023313999176025e-01 3.999480605125427246e-02 8.150574564933776855e-02 4.516552388668060303e-02 -1.605473905801773071e-01 2.180312275886535645e-01 -9.279269725084304810e-02 1.126259341835975647e-01 -5.818197131156921387e-02 -1.963048428297042847e-01 3.160117566585540771e-01 5.040440335869789124e-02 2.283137850463390350e-02 2.238007783889770508e-01 2.747811973094940186e-01 1.085047125816345215e-01 1.333794742822647095e-01 -3.953673541545867920e-01 -2.629309594631195068e-01 6.532393395900726318e-02 9.870743751525878906e-02 -5.697604734450578690e-03 1.765685081481933594e-01 1.881207376718521118e-01 1.181081607937812805e-01 -9.214136749505996704e-02 -1.211576461791992188e-01 1.195206865668296814e-01
-8.338688057847321033e-04 -1.921983808279037476e-01 -3.249141573905944824e-01 8.748935163021087646e-02 -1.416715979576110840e-01 1.521012485027313232e-01 2.019529938697814941e-01 1.582156568765640259e-01 4.986448213458061218e-02 -2.340021878480911255e-01 4.149091839790344238e-01 -1.212230473756790161e-01 -1.531261056661605835e-01 -1.752206385135650635e-01 3.164283335208892822e-01 9.274566546082496643e-03 -8.269676566123962402e-02 1.337091922760009766e-01 8.924999088048934937e-02 9.706075489521026611e-02 -1.069519072771072388e-01 -1.550941467285156250e-01 -2.681687772274017334e-01 4.363479465246200562e-02 -3.729245159775018692e-03 1.808951348066329956e-01 4.527932032942771912e-02 1.922346502542495728e-01 -1.223590373992919922e-01 8.099373430013656616e-02 3.541077300906181335e-02 3.105159699916839600e-01
-2.276643961668014526e-01 -2.131381332874298096e-01 -1.964653581380844116e-01 2.110537588596343994e-01 2.581490576267242432e-02 -9.383919648826122284e-03 1.995073854923248291e-01 7.124131917953491211e-02 2.515619248151779175e-02 5.660601332783699036e-02 2.186136245727539062e-01 -1.199646294116973877e-01 -1.770754903554916382e-01 1.291889399290084839e-01 1.425706893205642700e-01 -7.090063393115997314e-02 -6.233153119683265686e-02 -9.587581455707550049e-02 -2.201211452484130859e-01 6.470754742622375488e-02 -6.123710423707962036e-02 -3.066712915897369385e-01 -1.479377895593643188e-01 -3.832177817821502686e-01 2.891432307660579681e-02 1.630650013685226440e-01 2.087881267070770264e-01 3.709322214126586914e-01 -2.032811380922794342e-02 1.578289568424224854e-01 8.561852574348449707e-02 -2.470358610153198242e-01
-2.628029882907867432e-01 -2.213276177644729614e-01 -3.814298808574676514e-01 8.369302749633789062e-02 5.715975537896156311e-02 -1.357263769023120403e-03 1.292126029729843140e-01 -6.378120183944702148e-02 1.060958728194236755e-01 7.493957877159118652e-02 -1.279459148645401001e-01 -1.098760217428207397e-01 -1.463664323091506958e-01 -6.686211377382278442e-02 1.331781595945358276e-01 -1.512534022331237793e-01 -9.683571755886077881e-02 2.607162594795227051e-01 -1.004313863813877106e-02 3.090136311948299408e-02 -8.070551604032516479e-02 -1.152603402733802795e-01 1.447474509477615356e-01 -2.529122829437255859e-01 -4.688850790262222290e-02 -1.654301136732101440e-01 2.687000669538974762e-02 -2.175429612398147583e-01 2.659315168857574463e-01 4.927868768572807312e-02 -1.857546865940093994e-01 4.745666384696960449e-01
-2.765781283378601074e-01 -3.363605439662933350e-01 -2.213203161954879761e-01 -1.455317586660385132e-01 -8.377184718847274780e-02 -1.982181370258331299e-01 4.514941871166229248e-01 -6.920082867145538330e-02 -3.900707885622978210e-02 -1.313275843858718872e-01 4.882036242634057999e-03 -2.039214782416820526e-02 1.142044737935066223e-01 -3.291406203061342239e-03 2.524792850017547607e-01 7.187306880950927734e-02 -1.197456493973731995e-01 7.742159534245729446e-03 2.103413194417953491e-01 -3.588598221540451050e-02 1.614432036876678467e-01 -9.143035858869552612e-02 2.567639052867889404e-01 -2.348165959119796753e-01 -8.437616378068923950e-02 9.048712253570556641e-02 1.680847555398941040e-01 -1.432640999555587769e-01 7.473378628492355347e-02 2.345900684595108032e-01 1.070006005465984344e-02 2.094048112630844116e-01
-2.795509397983551025e-01 -5.404770374298095703e-01 -1.418332755565643311e-01 2.008179724216461182e-01 3.849099576473236084e-02 -1.276632696390151978e-01 1.731144040822982788e-01 -1.043731123208999634e-01 -1.015242189168930054e-01 -1.125567127019166946e-03 3.065720498561859131e-01 -8.360118418931961060e-02 -1.269370913505554199e-01 1.858621686697006226e-01 -8.740811049938201904e-02 -3.558035567402839661e-02 5.164098367094993591e-02 -4.260146245360374451e-02 2.054394967854022980e-02 -5.049125850200653076e-02 -1.016874052584171295e-02 1.003763973712921143e-01 -1.193384014186449349e-04 -1.776512116193771362e-01 3.431161940097808838e-01 3.139708191156387329e-02 9.380731731653213501e-02 8.736482262611389160e-02 9.575334936380386353e-02 -2.544685602188110352e-01 -1.442653592675924301e-02 2.851869165897369385e-01
-3.709364533424377441e-01 3.263541031628847122e-03 -2.111188322305679321e-01 3.571102619171142578e-01 3.367473781108856201e-01 9.103689342737197876e-02 1.377306431531906128e-01 1.233984157443046570e-02 3.382306545972824097e-02 1.164010539650917053e-02 1.035684645175933838e-01 -3.440436720848083496e-01 -6.006990745663642883e-02 2.023413181304931641e-01 2.050729542970657349e-01 2.394675463438034058e-01 2.088923007249832153e-01 7.215390354394912720e-02 1.824739873409271240e-01 -2.511625550687313080e-02 1.499297469854354858e-01 -2.550365030765533447e-01 9.686430916190147400e-03 4.209921136498451233e-02 -5.282474681735038757e-02 -1.365039348602294922e-01 1.541033238172531128e-01 2.110188454389572144e-01 5.578013509511947632e-02 9.414047002792358398e-03 6.708338856697082520e-02 7.487942278385162354e-02
-2.077032774686813354e-01 -1.667842417955398560e-01 -1.131808310747146606e-01 1.986401528120040894e-01 3.492535948753356934e-01 5.279073119163513184e-02 1.709978878498077393e-01 -1.588975787162780762e-01 1.619133651256561279e-01 9.958714246749877930e-02 1.529196053743362427e-01 -1.095780730247497559e-01 -9.197954833507537842e-02 3.426181674003601074e-01 2.059658057987689972e-02 1.095923185348510742e-01 -7.679358124732971191e-02 3.244968056678771973e-01 1.830074042081832886e-01 1.595003455877304077e-01 1.979588419198989868e-01 -2.643780708312988281e-01 1.989956498146057129e-01 9.862640872597694397e-03 6.011574715375900269e-02 1.532554179430007935e-01 5.128007754683494568e-02 1.303091347217559814e-01 -1.222156062722206116e-01 8.235478401184082031e-02 3.038780689239501953e-01 8.963251113891601562e-02
-1.808269023895263672e-01 -2.075214534997940063e-01 -2.245456576347351074e-01 2.214634567499160767e-01 1.226871013641357422e-01 6.729686260223388672e-02 1.275713741779327393e-01 1.230226550251245499e-02 1.309406012296676636e-01 -2.275404334068298340e-01 4.254890978336334229e-01 -1.097004711627960205e-01 -1.185375005006790161e-01 -1.324190050363540649e-01 4.907822608947753906e-01 -6.508136633783578873e-03 -1.924567818641662598e-01 2.111827433109283447e-01 1.650472730398178101e-01 2.290067374706268311e-01 -1.310581564903259277e-01 -1.806292310357093811e-02 5.302032828330993652e-02 6.372930109500885010e-02 1.228793188929557800e-01 -8.321712166070938110e-02 -1.820990592241287231e-01 -4.749040305614471436e-02 -6.335745751857757568e-02 5.411287769675254822e-02 -6.349600851535797119e-02 -1.267397124320268631e-02
-4.627381265163421631e-02 -2.706415951251983643e-01 -2.392732352018356323e-01 1.796872615814208984e-01 -1.372742950916290283e-01 1.623899042606353760e-01 8.802247047424316406e-02 1.688381880521774292e-01 2.414397895336151123e-01 -2.123550474643707275e-01 1.519441753625869751e-01 -1.765472590923309326e-01 -1.143961325287818909e-01 -2.087662555277347565e-02 3.189733028411865234e-01 8.818358927965164185e-02 7.822603918612003326e-03 1.897545903921127319e-01 1.202843412756919861e-01 1.190063431859016418e-01 -1.337874978780746460e-01 -1.381885707378387451e-01 -2.169899195432662964e-01 6.793450564146041870e-02 -3.863202407956123352e-02 -8.888034522533416748e-02 7.180421147495508194e-03 3.245100751519203186e-02 -1.737308353185653687e-01 2.672057449817657471e-01 5.738081037998199463e-02 4.518328011035919189e-01
2.110454998910427094e-02 -4.367547482252120972e-02 -3.825767040252685547e-01 2.964740991592407227e-02 3.472702205181121826e-01 -5.458685383200645447e-02 9.369902312755584717e-02 -1.975652277469635010e-01 -1.004349365830421448e-01 -8.067644387483596802e-02 7.468125969171524048e-02 -1.353350579738616943e-01 -1.631401330232620239e-01 3.370571136474609375e-01 2.340696901082992554e-01 -1.343499571084976196e-01 -2.078177630901336670e-01 -1.757258623838424683e-01 1.643347144126892090e-01 -3.085507638752460480e-02 1.194060295820236206e-01 -6.495163589715957642e-02 -8.510448783636093140e-02 -1.775263845920562744e-01 -3.342322260141372681e-02 2.553796768188476562e-01 -1.429918408393859863e-01 2.780450880527496338e-01 1.520077884197235107e-01 -2.446073479950428009e-02 1.552196443080902100e-01 2.330573946237564087e-01
-4.208762198686599731e-02 -3.136999011039733887e-01 -2.027890235185623169e-01 2.851978838443756104e-01 1.256144605576992035e-02 -2.839599549770355225e-02 1.028056740760803223e-01 1.333036739379167557e-02 -1.222883164882659912e-01 -1.820082515478134155e-01 1.552121639251708984e-01 -2.432648390531539917e-01 -3.802393376827239990e-02 -2.418329715728759766e-01 3.586949110031127930e-01 -2.515906691551208496e-01 1.716306656599044800e-01 4.062452539801597595e-02 -4.154967144131660461e-02 1.657950282096862793e-01 5.145606771111488342e-02 3.870682418346405029e-02 -1.241402775049209595e-01 -2.140026725828647614e-02 -7.473060488700866699e-02 1.608811914920806885e-01 -6.679958850145339966e-02 3.124581873416900635e-01 -2.401881068944931030e-01 -6.977382302284240723e-02 -1.290714135393500328e-03 3.255049288272857666e-01
4.541393369436264038e-02 -3.118410408496856689e-01 -2.399948984384536743e-01 1.154286116361618042e-01 -1.894736140966415405e-01 -1.277680788189172745e-02 3.206630796194076538e-02 1.934296935796737671e-01 2.257096394896507263e-02 -1.868243664503097534e-01 2.539732754230499268e-01 -8.561515808105468750e-02 -1.339816749095916748e-01 -2.617087066173553467e-01 3.795937597751617432e-01 8.748911321163177490e-02 -1.710670441389083862e-01 1.128572598099708557e-01 7.424370944499969482e-02 1.666946113109588623e-01 -4.479733854532241821e-02 -1.535239815711975098e-01 -1.743261218070983887e-01 -1.615584790706634521e-01 -2.022349089384078979e-01 1.714496687054634094e-02 -1.345174312591552734e-01 2.429530173540115356e-01 -7.560552656650543213e-02 8.185295760631561279e-02 4.996785521507263184e-02 3.453076481819152832e-01
-7.783005386590957642e-02 -5.297279953956604004e-01 -2.511970400810241699e-01 6.757288426160812378e-02 -3.011496923863887787e-02 2.021030485630035400e-01 1.945318579673767090e-01 2.802065014839172363e-02 -1.961770839989185333e-02 -2.270741388201713562e-02 -3.194244951009750366e-02 -1.113354861736297607e-01 -1.412021517753601074e-01 -1.545458137989044189e-01 2.234431058168411255e-01 -1.042848974466323853e-01 -1.542289857752621174e-03 2.309806495904922485e-01 2.474158853292465210e-01 7.582422345876693726e-02 7.673200964927673340e-02 -1.699641644954681396e-01 -2.739430665969848633e-01 -2.230372093617916107e-02 1.055559962987899780e-01 8.070085942745208740e-02 1.947248578071594238e-01 2.859142422676086426e-01 8.861037343740463257e-02 2.518226206302642822e-01 6.651350855827331543e-02 5.193576961755752563e-02
-1.818475686013698578e-02 -2.328869104385375977e-01 -2.625685036182403564e-01 2.185340970754623413e-01 3.354874625802040100e-02 3.533460572361946106e-02 2.517837882041931152e-01 1.219692230224609375e-01 1.752716675400733948e-02 -2.058663368225097656e-01 2.370893061161041260e-01 -1.022027134895324707e-01 -2.878647446632385254e-01 -3.110460042953491211e-01 3.101221024990081787e-01 2.529015839099884033e-01 -1.914420723915100098e-01 1.839892193675041199e-02 -7.203616946935653687e-02 -7.456400245428085327e-02 -1.207555383443832397e-01 -1.130013316869735718e-01 1.147420778870582581e-01 -8.797720819711685181e-02 1.608052998781204224e-01 1.589837521314620972e-01 -6.299111992120742798e-02 -1.395362913608551025e-01 -1.289484202861785889e-01 1.227870732545852661e-01 -4.965914413332939148e-02 3.070103228092193604e-01
-1.876883953809738159e-01 -1.934636384248733521e-01 -4.762610793113708496e-01 1.483486294746398926e-01 -1.231508851051330566e-01 -1.767069101333618164e-01 3.378818556666374207e-02 -2.753390371799468994e-02 2.002335786819458008e-01 -8.534619212150573730e-02 6.146238744258880615e-02 2.718194127082824707e-01 -1.950318962335586548e-01 -5.051636323332786560e-02 2.278370708227157593e-01 9.600317105650901794e-03 3.597427159547805786e-02 -2.723832428455352783e-01 1.866002976894378662e-01 1.411714404821395874e-01 1.682327240705490112e-01 9.652134031057357788e-02 2.514833025634288788e-02 -2.516258656978607178e-01 2.384070754051208496e-01 5.216564610600471497e-02 -4.691781476140022278e-02 -2.367775514721870422e-02 2.206596285104751587e-01 -1.045593842864036560e-01 -3.122437186539173126e-02 2.405572682619094849e-01
-1.214529499411582947e-01 -3.843049332499504089e-02 -7.819061726331710815e-02 2.031671851873397827e-01 4.349144697189331055e-01 -6.147810444235801697e-02 -1.530402153730392456e-01 -2.746122181415557861e-01 1.153969466686248779e-01 1.198589727282524109e-01 2.286275923252105713e-01 1.170611903071403503e-01 -3.444146215915679932e-01 1.245398726314306259e-02 1.535526216030120850e-01 -1.210658103227615356e-01 -1.647498607635498047e-01 2.060180604457855225e-01 -2.311116456985473633e-02 3.294098377227783203e-02 1.118726208806037903e-01 -7.114605605602264404e-02 -3.372720628976821899e-02 -2.646126747131347656e-01 3.610940650105476379e-02 -4.211787600070238113e-03 5.443004891276359558e-02 -1.602487713098526001e-01 6.568875908851623535e-02 1.366215571761131287e-02 -1.308029741048812866e-01 4.271241724491119385e-01
-1.325312852859497070e-01 -1.649291664361953735e-01 -2.034735679626464844e-01 1.287512630224227905e-01 -1.284659951925277710e-01 -5.255903815850615501e-04 3.654004633426666260e-01 9.257183969020843506e-02 1.079309359192848206e-01 -1.316624730825424194e-01 2.556276619434356689e-01 -7.280041277408599854e-02 -3.069857656955718994e-01 -1.279640346765518188e-01 3.696905970573425293e-01 2.927213609218597412e-01 -1.846909821033477783e-01 8.180539309978485107e-02 -2.461685836315155029e-01 1.584965437650680542e-01 1.262684613466262817e-01 -7.126549631357192993e-02 1.821337081491947174e-02 -2.579474151134490967e-01 -2.979996055364608765e-02 8.564504235982894897e-02 -6.734067946672439575e-02 -3.389306738972663879e-02 1.773864403367042542e-02 7.075406610965728760e-02 6.691066920757293701e-02 2.606620192527770996e-01
-1.644122004508972168e-01 1.156448125839233398e-01 -4.397420585155487061e-01 2.051372826099395752e-01 4.881900176405906677e-02 3.602050943300127983e-03 -7.714620977640151978e-02 -1.450485885143280029e-01 -1.007413119077682495e-01 -2.129137888550758362e-02 1.683528907597064972e-02 1.192648187279701233e-01 -1.910790950059890747e-01 2.787183523178100586e-01 4.366539716720581055e-01 -1.001298204064369202e-01 -8.519101887941360474e-02 -8.419808745384216309e-02 1.711860150098800659e-01 4.092051088809967041e-02 1.753139644861221313e-01 -1.798918247222900391e-01 -2.058610692620277405e-02 -2.348264455795288086e-01 -2.312558442354202271e-01 2.466401904821395874e-01 -7.032844424247741699e-02 1.134402677416801453e-01 -7.735364139080047607e-03 -8.119437098503112793e-02 8.653280138969421387e-02 2.109533101320266724e-01
-1.344131380319595337e-01 -4.178740084171295166e-01 -7.824415713548660278e-02 1.442011445760726929e-01 2.654158771038055420e-01 1.447430104017257690e-01 -1.661119759082794189e-01 6.337344646453857422e-02 1.135237365961074829e-01 1.755021065473556519e-01 -1.339323222637176514e-01 -3.061450645327568054e-02 -2.863071560859680176e-01 -1.620348542928695679e-01 3.711997866630554199e-01 -3.188280388712882996e-02 -6.934904307126998901e-02 1.301797777414321899e-01 1.358861327171325684e-01 5.416743084788322449e-02 2.154538929462432861e-01 -3.914498388767242432e-01 -1.347392499446868896e-01 -9.107439965009689331e-02 3.257171064615249634e-02 -4.356886073946952820e-02 -6.160108745098114014e-02 -1.492839306592941284e-02 1.412016153335571289e-01 2.076770365238189697e-01 -9.185120463371276855e-02 -7.585012819617986679e-03
7.928584516048431396e-02 -3.104588985443115234e-01 -3.871149420738220215e-01 2.461285442113876343e-01 1.712414920330047607e-01 1.439673304557800293e-01 1.466417461633682251e-01 3.956119343638420105e-02 1.248849779367446899e-01 -9.779825806617736816e-02 -1.177670583128929138e-01 4.842264205217361450e-02 -9.977172315120697021e-02 2.593663930892944336e-01 1.681341677904129028e-01 -1.702840179204940796e-01 -5.512152612209320068e-02 -1.375375092029571533e-01 2.359130680561065674e-01 9.402614831924438477e-02 9.127280674874782562e-03 -1.574547886848449707e-01 -9.156572818756103516e-02 -2.571237981319427490e-01 -3.208781825378537178e-03 2.029592096805572510e-01 -2.287043929100036621e-01 2.114157937467098236e-02 -2.619141340255737305e-01 -1.606143712997436523e-01 1.399420946836471558e-01 2.101162970066070557e-01
-3.604022562503814697e-01 5.630858242511749268e-02 -6.595680117607116699e-02 -3.472437337040901184e-02 2.635579109191894531e-01 8.893410116434097290e-02 4.101731255650520325e-02 2.152304649353027344e-01 2.831324338912963867e-01 -1.090208142995834351e-01 1.565247625112533569e-01 1.974739432334899902e-01 -1.370965540409088135e-01 2.009118199348449707e-01 1.818224787712097168e-01 1.198159232735633850e-01 -3.841649368405342102e-02 -2.152703702449798584e-01 3.200886249542236328e-01 -1.370936334133148193e-01 1.543288677930831909e-01 -2.989758849143981934e-01 -8.772221207618713379e-02 -5.282093212008476257e-02 -1.375498324632644653e-01 1.005230620503425598e-01 -8.816020935773849487e-02 -1.642118953168392181e-02 -5.005960166454315186e-02 2.105349302291870117e-01 -1.425930708646774292e-01 2.772990465164184570e-01
-3.440130949020385742e-01 -2.218866497278213501e-01 8.322135359048843384e-02 -3.835064824670553207e-03 4.541785269975662231e-02 -4.626037180423736572e-02 1.043321043252944946e-01 2.680935561656951904e-01 2.232503294944763184e-01 -1.121794879436492920e-01 -9.897691756486892700e-02 2.163645178079605103e-01 -1.794012337923049927e-01 1.445306092500686646e-01 3.098933994770050049e-01 8.475908637046813965e-02 -2.748759090900421143e-01 -2.262303046882152557e-02 -2.825047820806503296e-02 3.521509841084480286e-02 1.813060641288757324e-01 -2.465063631534576416e-01 1.692885160446166992e-01 -1.652622222900390625e-01 -1.726632267236709595e-01 -1.845640502870082855e-02 -3.266791626811027527e-02 -5.184493586421012878e-02 1.976866126060485840e-01 1.996929347515106201e-01 -3.075353205204010010e-01 1.674338579177856445e-01
-3.131975531578063965e-01 -1.494747549295425415e-01 -2.710061706602573395e-02 3.185734450817108154e-01 -1.204666942358016968e-01 2.663182616233825684e-01 -1.122824549674987793e-01 -2.572786621749401093e-02 -5.831633135676383972e-02 -2.360810935497283936e-01 1.506951898336410522e-01 -2.118323147296905518e-01 -2.111493200063705444e-01 -5.765945836901664734e-02 2.274762392044067383e-01 1.233465075492858887e-01 2.929038368165493011e-02 -3.043949976563453674e-02 5.643314123153686523e-02 -1.106800232082605362e-02 2.314270883798599243e-01 -1.660813838243484497e-01 -3.421702980995178223e-01 -2.038260698318481445e-01 2.308247536420822144e-01 1.769757568836212158e-01 1.785048693418502808e-01 1.030203625559806824e-01 1.658648625016212463e-02 1.550891995429992676e-01 -6.190148182213306427e-03 2.018569707870483398e-01
-4.376946389675140381e-01 4.795493185520172119e-02 -5.491967312991619110e-03 4.117438569664955139e-02 2.580630406737327576e-02 -1.900499910116195679e-01 -2.707096049562096596e-03 3.446400761604309082e-01 -1.182160973548889160e-01 -2.098660042975097895e-04 9.458674490451812744e-02 1.180628910660743713e-01 -1.198737099766731262e-01 -5.808816850185394287e-02 2.411056458950042725e-01 -1.478198319673538208e-01 -2.531295716762542725e-01 3.061077743768692017e-02 3.446995615959167480e-01 7.827436178922653198e-02 -1.112231705337762833e-02 -2.679074108600616455e-01 -1.136150956153869629e-01 1.081711798906326294e-01 -1.662381887435913086e-01 3.257661461830139160e-01 -1.195850688964128494e-02 3.453389927744865417e-02 -1.525460779666900635e-01 1.677057892084121704e-01 -5.601365864276885986e-02 1.953227669000625610e-01
1.459392011165618896e-01 -3.489065468311309814e-01 -1.907172948122024536e-01 1.899938732385635376e-01 -6.107366085052490234e-02 1.053210720419883728e-01 7.799351215362548828e-02 1.774299442768096924e-01 -7.460390031337738037e-02 -1.582280248403549194e-01 2.851801812648773193e-01 -2.415240854024887085e-01 -4.181652516126632690e-02 -9.703471511602401733e-02 2.895692288875579834e-01 -1.588150560855865479e-01 -2.811746858060359955e-02 -8.634757250547409058e-02 6.376208364963531494e-02 1.430860310792922974e-01 3.557149469852447510e-01 -2.052398920059204102e-01 -1.690270155668258667e-01 -2.075867354869842529e-01 -2.452529221773147583e-02 1.991072297096252441e-02 -1.567975431680679321e-01 2.272674888372421265e-01 2.635401906445622444e-03 8.049648255109786987e-03 1.336948722600936890e-01 2.707829773426055908e-01
-5.037522315979003906e-02 -4.197295904159545898e-01 -5.673569813370704651e-02 -6.258987635374069214e-02 2.695531249046325684e-01 4.669554531574249268e-02 9.940854460000991821e-02 2.154850810766220093e-01 -1.412366032600402832e-01 -2.085237205028533936e-01 1.274825632572174072e-01 -9.256863594055175781e-02 -1.219317167997360229e-01 -2.384264320135116577e-01 1.087138950824737549e-01 -3.255066871643066406e-01 -7.115507125854492188e-02 -2.132875770330429077e-01 1.572979241609573364e-01 2.068964391946792603e-01 -4.611621052026748657e-02 1.213728543370962143e-02 2.983590774238109589e-02 -6.718760728836059570e-02 -3.428607434034347534e-02 6.506713479757308960e-02 3.297719359397888184e-02 -7.574632018804550171e-02 1.868607997894287109e-01 -9.079358540475368500e-03 5.956012383103370667e-02 4.782220125198364258e-01
-9.858050942420959473e-02 -2.969687338918447495e-03 -2.973963320255279541e-01 3.784898221492767334e-01 2.461828589439392090e-01 -1.404002904891967773e-01 3.317259624600410461e-02 1.521774232387542725e-01 -3.934794105589389801e-03 -7.492874562740325928e-02 1.563822031021118164e-01 -2.184072654927149415e-04 -9.206062555313110352e-02 -1.980570107698440552e-01 8.699855208396911621e-02 1.617019027471542358e-01 1.477849856019020081e-02 9.854137152433395386e-02 3.896721601486206055e-01 2.756399661302566528e-02 1.659665256738662720e-01 -5.524642392992973328e-02 1.322338730096817017e-01 -8.237171173095703125e-02 1.318886280059814453e-01 1.148466020822525024e-02 -1.461263149976730347e-01 -3.092405572533607483e-02 1.372815668582916260e-01 3.875031769275665283e-01 3.344478607177734375e-01 6.631084531545639038e-02
-1.749120652675628662e-01 -4.306838512420654297e-01 -2.767626941204071045e-01 2.085033357143402100e-01 5.825500935316085815e-02 -1.750857830047607422e-01 3.313440084457397461e-02 -1.436822023242712021e-02 -1.526752114295959473e-01 5.009501054883003235e-02 6.636365503072738647e-02 -2.905990742146968842e-02 -5.078798532485961914e-02 1.709927767515182495e-01 -8.409024029970169067e-02 4.246212169528007507e-02 -1.346660554409027100e-01 -1.807620227336883545e-01 -1.481810659170150757e-01 1.069899424910545349e-01 3.037697970867156982e-01 -1.938220411539077759e-01 -1.849448978900909424e-01 5.534995719790458679e-02 -1.216869130730628967e-01 -1.388674080371856689e-01 -1.242651268839836121e-01 8.410634100437164307e-02 -6.893649697303771973e-02 1.381600797176361084e-01 8.456037938594818115e-02 4.666998386383056641e-01
-1.178978532552719116e-01 -3.824289143085479736e-01 -1.750863716006278992e-02 1.058302372694015503e-01 3.933499753475189209e-01 -9.695671498775482178e-02 2.814269065856933594e-01 1.006057783961296082e-01 -6.318243592977523804e-02 1.547989547252655029e-01 2.935370616614818573e-02 -1.376282721757888794e-01 4.414030164480209351e-02 -1.467873603105545044e-01 2.198041975498199463e-01 -1.790811866521835327e-02 -1.710664033889770508e-01 1.086539328098297119e-01 1.334491521120071411e-01 1.774252206087112427e-02 -5.304492264986038208e-02 -4.986716210842132568e-01 -9.857913851737976074e-02 2.176301553845405579e-02 1.441914141178131104e-01 -6.590690463781356812e-02 1.423127204179763794e-01 9.325487166643142700e-02 1.250483691692352295e-01 2.500315606594085693e-01 4.355013370513916016e-02 -1.283878693357110023e-03
-1.877569854259490967e-01 -5.335186719894409180e-01 -1.970109641551971436e-01 3.097295761108398438e-02 1.475261300802230835e-01 -3.031877279281616211e-01 2.027916163206100464e-01 2.698934674263000488e-01 3.487939387559890747e-02 -5.687647685408592224e-02 4.528119042515754700e-02 2.595173008739948273e-02 8.126237988471984863e-02 1.348031125962734222e-02 2.716162800788879395e-01 1.584872417151927948e-02 4.440012201666831970e-02 4.791076853871345520e-02 2.595426738262176514e-01 -9.586682915687561035e-02 -2.487110346555709839e-01 -2.088153213262557983e-01 -1.952942162752151489e-01 -1.921924799680709839e-01 -2.312337607145309448e-02 1.560840606689453125e-01 1.666554361581802368e-01 -4.073819890618324280e-02 -2.430736273527145386e-02 4.454602301120758057e-02 -8.010391891002655029e-02 3.340250113978981972e-03
-2.570416033267974854e-01 -8.191004395484924316e-02 -1.827883720397949219e-01 1.672087460756301880e-01 1.303112506866455078e-01 1.351375877857208252e-01 1.623166650533676147e-01 1.172128021717071533e-01 -2.810454927384853363e-02 3.180084750056266785e-02 1.632978171110153198e-01 -2.436792403459548950e-01 -3.643513023853302002e-01 3.238856792449951172e-01 4.040770605206489563e-02 2.617661058902740479e-01 1.413970738649368286e-01 -3.474627137184143066e-01 1.885229498147964478e-01 -3.478266671299934387e-02 1.255306452512741089e-01 -3.492949008941650391e-01 -1.956758089363574982e-03 -2.039651572704315186e-01 -2.934001386165618896e-02 1.081039570271968842e-02 6.949652731418609619e-02 4.512873291969299316e-02 -4.531723260879516602e-02 -1.100793778896331787e-01 1.259931325912475586e-01 1.148668490350246429e-02
-8.284794539213180542e-02 -9.428312070667743683e-03 -2.157435715198516846e-01 3.336668014526367188e-01 2.179103940725326538e-01 -2.629123628139495850e-01 -5.935306660830974579e-03 5.662079155445098877e-02 -1.278174575418233871e-03 -1.454903185367584229e-01 2.173356711864471436e-01 -3.613482788205146790e-02 -1.866528987884521484e-01 1.830936223268508911e-01 1.950328946113586426e-01 2.894338667392730713e-01 -1.041853129863739014e-01 6.573070585727691650e-02 1.919236034154891968e-01 1.561793833971023560e-01 3.140882402658462524e-02 -3.033891506493091583e-02 -1.309917867183685303e-01 -4.517209231853485107e-01 -5.435720086097717285e-02 -1.726239919662475586e-01 2.200286835432052612e-01 1.906398385763168335e-01 -1.671866327524185181e-01 -5.054251477122306824e-02 4.943998530507087708e-02 -7.387831807136535645e-02
-1.695612370967864990e-01 -5.629352331161499023e-01 -8.556978404521942139e-02 1.003737449645996094e-01 -7.067219913005828857e-02 1.403155177831649780e-01 6.319054961204528809e-02 9.942355006933212280e-02 1.125440075993537903e-01 -2.925143763422966003e-02 8.782135695219039917e-02 -1.476115286350250244e-01 -2.991560399532318115e-01 -7.136552780866622925e-02 9.683321416378021240e-02 -1.207749247550964355e-01 9.903115220367908478e-03 2.456145137548446655e-01 1.499713808298110962e-01 5.958328768610954285e-02 -2.492618747055530548e-03 -3.011031746864318848e-01 -1.219619065523147583e-01 7.108225673437118530e-02 -5.065221711993217468e-02 9.806716442108154297e-02 8.876190334558486938e-02 2.802058756351470947e-01 3.438077569007873535e-01 1.030554547905921936e-01 -3.215313330292701721e-02 1.064087375998497009e-01
-1.341847144067287445e-02 -2.547686100006103516e-01 -7.676079869270324707e-02 -6.174473837018013000e-02 4.131205379962921143e-01 1.714337021112442017e-01 1.518014371395111084e-01 -1.604043096303939819e-01 -2.664043605327606201e-01 1.275887619704008102e-02 1.807626932859420776e-01 -8.989209681749343872e-02 -5.010614171624183655e-02 1.526144444942474365e-01 2.251757979393005371e-01 -1.584724187850952148e-01 -2.290037572383880615e-01 8.505301177501678467e-02 7.138019893318414688e-03 -2.588687837123870850e-02 -1.042147073894739151e-02 1.385605521500110626e-02 5.582109838724136353e-02 -3.736714720726013184e-01 1.215860992670059204e-01 -2.603773772716522217e-02 6.595541536808013916e-02 7.693102210760116577e-02 -2.173306047916412354e-02 -5.276300758123397827e-02 2.032072097063064575e-01 4.349067509174346924e-01
1.986496299505233765e-01 -2.183132022619247437e-01 4.534012824296951294e-02 5.260606110095977783e-02 1.440632045269012451e-01 1.574067920446395874e-01 1.298037767410278320e-01 2.313644737005233765e-01 -1.459981650114059448e-01 -9.693035483360290527e-02 2.593769431114196777e-01 -1.623131483793258667e-01 -2.712723016738891602e-01 -1.356496810913085938e-01 1.787418276071548462e-01 -1.403351575136184692e-01 -1.463876515626907349e-01 -1.978953182697296143e-01 2.886323928833007812e-01 5.993678420782089233e-02 -6.253056973218917847e-02 -3.060230612754821777e-01 -1.986404880881309509e-02 -2.334572933614253998e-02 1.225153803825378418e-01 2.117463797330856323e-01 1.332740881480276585e-03 6.257301568984985352e-02 9.420867264270782471e-02 -5.708118528127670288e-02 1.818510144948959351e-01 4.113638103008270264e-01
-3.015955984592437744e-01 -2.010371685028076172e-01 -1.304537355899810791e-01 1.258959174156188965e-01 -1.191776129417121410e-03 1.177410036325454712e-01 1.913588643074035645e-01 2.399740070104598999e-01 5.462710559368133545e-02 3.412779569625854492e-01 7.410966604948043823e-02 2.344797179102897644e-02 6.019993498921394348e-02 -6.240225955843925476e-02 3.761745095252990723e-01 4.911848809570074081e-03 -9.361975640058517456e-02 2.093010395765304565e-01 2.355772703886032104e-01 1.521579325199127197e-01 9.528120607137680054e-02 -3.260514736175537109e-01 -2.300110310316085815e-01 -5.210603401064872742e-02 1.743679046630859375e-01 -1.174439936876296997e-01 3.030491992831230164e-02 6.178700923919677734e-02 1.934637874364852905e-01 7.468718686141073704e-04 -2.356495261192321777e-01 9.496568143367767334e-02
-7.337184995412826538e-02 -1.027424782514572144e-01 -5.329145193099975586e-01 2.259156256914138794e-01 -1.708369106054306030e-01 -9.757971018552780151e-02 1.174660474061965942e-01 1.420817524194717407e-01 3.665120899677276611e-02 -1.209924817085266113e-01 1.129372566938400269e-01 -2.203782051801681519e-01 -1.728905886411666870e-01 -2.269220352172851562e-01 4.647567495703697205e-02 1.362867206335067749e-01 -1.854474097490310669e-01 1.245077475905418396e-01 1.936260759830474854e-01 -2.090916633605957031e-01 1.267957687377929688e-01 -7.071553915739059448e-02 -2.474814206361770630e-01 3.918456658720970154e-02 6.471415609121322632e-02 -7.526250928640365601e-02 8.798649534583091736e-03 -5.627001076936721802e-02 2.966456115245819092e-01 1.292176544666290283e-01 2.793646231293678284e-02 2.517411112785339355e-01
4.682988300919532776e-02 -2.136854454874992371e-02 -3.417396247386932373e-01 3.276876807212829590e-01 3.393831104040145874e-02 -2.287144362926483154e-01 -5.382930114865303040e-02 2.764250636100769043e-01 7.284933328628540039e-02 4.160014912486076355e-03 2.446440756320953369e-01 -3.130016922950744629e-01 -2.666752040386199951e-01 3.404714539647102356e-02 2.532712183892726898e-03 3.800970269367098808e-03 -2.001585215330123901e-01 -1.487795542925596237e-02 1.671827584505081177e-01 2.028222829103469849e-01 -8.366677910089492798e-02 -2.015909403562545776e-01 -1.483500450849533081e-01 -2.373736351728439331e-01 4.404026642441749573e-02 -1.329032182693481445e-01 2.525483965873718262e-01 -1.169545203447341919e-02 -1.726909577846527100e-01 1.187848970293998718e-01 -1.017238348722457886e-01 1.783509999513626099e-01
-3.038148581981658936e-01 -1.470891982316970825e-01 -7.982920855283737183e-02 3.549779653549194336e-01 5.836472287774085999e-02 1.770536531694233418e-03 5.561223253607749939e-02 2.355081029236316681e-02 -2.109087407588958740e-01 -8.958711475133895874e-02 -1.667310595512390137e-01 -7.397132366895675659e-02 -5.328299105167388916e-02 2.867417223751544952e-02 4.737658500671386719e-01 -3.807051852345466614e-02 -5.410287901759147644e-02 3.410608172416687012e-01 1.415240913629531860e-01 1.514492332935333252e-01 -2.880376018583774567e-02 -1.656534373760223389e-01 3.287640511989593506e-01 -1.050616800785064697e-01 1.391251683235168457e-01 5.254489183425903320e-02 -1.127830669283866882e-01 5.171708390116691589e-02 -1.082807779312133789e-01 -3.090637549757957458e-02 -2.338443994522094727e-01 1.295909583568572998e-01
-7.476189732551574707e-02 -2.237556129693984985e-01 -3.616014420986175537e-01 2.767226696014404297e-01 -9.447076357901096344e-03 2.899011597037315369e-02 -2.279006093740463257e-01 2.092194259166717529e-01 1.075194329023361206e-01 9.600965678691864014e-02 1.229010820388793945e-01 -1.514793746173381805e-02 -9.414638578891754150e-02 2.047733366489410400e-01 3.343002796173095703e-01 -1.105410531163215637e-01 -9.595377743244171143e-02 6.319598108530044556e-02 1.062282398343086243e-01 1.627261042594909668e-01 2.732176482677459717e-01 3.927679732441902161e-02 -3.681403025984764099e-02 -2.087946832180023193e-01 1.717008836567401886e-02 1.020503863692283630e-01 -5.658037588000297546e-02 2.541679441928863525e-01 -1.013858895748853683e-02 -2.773882448673248291e-01 5.889521539211273193e-02 3.136148452758789062e-01
-1.170577034354209900e-01 -5.281422138214111328e-01 -1.559714674949645996e-01 1.944430619478225708e-01 2.200957238674163818e-01 3.018602430820465088e-01 1.786684840917587280e-01 1.558792684227228165e-02 7.612495869398117065e-02 -1.487734615802764893e-01 4.808653891086578369e-02 1.284930668771266937e-02 -1.627242863178253174e-01 -1.497395485639572144e-01 6.602627784013748169e-02 5.914690718054771423e-02 1.288438886404037476e-01 -9.048745036125183105e-02 2.514474689960479736e-01 -1.002518311142921448e-01 -1.573790907859802246e-01 -1.146904006600379944e-01 -8.711571991443634033e-02 -5.464666709303855896e-02 9.029769152402877808e-02 -6.123424321413040161e-02 1.129451245069503784e-01 2.931602001190185547e-01 1.696029305458068848e-01 2.006578147411346436e-01 -8.731824159622192383e-02 2.291672527790069580e-01
2.504112944006919861e-02 2.329634316265583038e-02 -2.476303130388259888e-01 1.891192346811294556e-01 2.312252968549728394e-01 -1.478591859340667725e-01 3.455285355448722839e-02 1.423403620719909668e-01 1.270897537469863892e-01 1.935803703963756561e-02 -8.364131301641464233e-02 7.141069509088993073e-03 -3.101916909217834473e-01 2.401478290557861328e-01 2.382182925939559937e-01 -1.346199661493301392e-01 -1.081822440028190613e-02 -2.659988999366760254e-01 4.904037714004516602e-02 1.705513894557952881e-01 4.766372591257095337e-02 -1.008663848042488098e-01 -3.075985312461853027e-01 -3.015945851802825928e-01 -1.046875491738319397e-01 -5.126975476741790771e-03 3.023797646164894104e-02 2.499500066041946411e-01 1.034370064735412598e-01 7.645970676094293594e-03 3.616376966238021851e-02 4.071852564811706543e-01
2.755672484636306763e-02 -1.603294163942337036e-01 1.881749718450009823e-03 3.452893495559692383e-01 2.017703503370285034e-01 1.554303914308547974e-01 2.337090522050857544e-01 -1.856116801500320435e-01 -7.009518146514892578e-02 -2.073319554328918457e-01 3.225030899047851562e-01 -3.466425463557243347e-02 1.336011849343776703e-02 -1.356016695499420166e-01 3.735062777996063232e-01 -6.911969184875488281e-02 3.869125992059707642e-02 8.299047499895095825e-02 1.754508763551712036e-01 -4.411802068352699280e-02 1.151555404067039490e-01 -1.964056193828582764e-01 -2.628014385700225830e-01 -1.382274776697158813e-01 -7.887176424264907837e-02 -2.070188894867897034e-02 -2.171359211206436157e-01 1.259483247995376587e-01 1.713631600141525269e-01 2.792021632194519043e-01 -9.573682397603988647e-02 1.309144496917724609e-01
-3.861706331372261047e-02 -2.782899737358093262e-01 -1.595385819673538208e-01 2.619722783565521240e-01 1.502866595983505249e-01 3.174416720867156982e-02 7.321482896804809570e-02 -6.936769187450408936e-02 -8.344841003417968750e-02 -1.895111501216888428e-01 1.583457887172698975e-01 -3.432798981666564941e-01 -1.303619593381881714e-01 -2.242739796638488770e-01 2.811466157436370850e-01 -1.074613034725189209e-01 8.784850360825657845e-04 -2.628543376922607422e-01 8.719988912343978882e-02 2.869131863117218018e-01 1.267301589250564575e-01 -5.172386765480041504e-02 2.371609443798661232e-03 -5.251207575201988220e-02 6.413835287094116211e-02 1.359958648681640625e-01 -1.626534759998321533e-01 2.749213576316833496e-01 1.161295827478170395e-02 -2.994058132171630859e-01 3.349127992987632751e-02 2.312493622303009033e-01
-7.272769510746002197e-02 -3.614035844802856445e-01 -1.274937838315963745e-01 1.883147209882736206e-01 2.508740425109863281e-01 1.930907964706420898e-01 2.363713085651397705e-01 -6.069033965468406677e-02 6.050519179552793503e-03 1.364886388182640076e-02 7.923725247383117676e-02 3.914256766438484192e-02 -3.072093129158020020e-01 -3.873236477375030518e-01 1.205455288290977478e-01 -4.597216844558715820e-02 -3.122697817161679268e-03 -8.153201779350638390e-04 7.387002557516098022e-02 -9.185058623552322388e-02 1.067136079072952271e-01 -5.097908526659011841e-02 -1.486795842647552490e-01 -3.432736173272132874e-02 9.466560930013656616e-02 2.763305604457855225e-01 1.650027483701705933e-01 1.414711773395538330e-01 2.407060563564300537e-01 9.372822940349578857e-02 -2.422153204679489136e-01 2.727671563625335693e-01
-3.825462758541107178e-01 -2.096273452043533325e-01 -3.639850765466690063e-02 2.396630048751831055e-01 -1.614233702421188354e-01 1.858004927635192871e-01 -9.203010052442550659e-02 1.445397548377513885e-02 5.491417646408081055e-02 -1.149103194475173950e-01 2.718218266963958740e-01 -3.729690909385681152e-01 -1.404584050178527832e-01 -5.881617218255996704e-02 1.758218705654144287e-01 5.341962724924087524e-02 -1.240433156490325928e-01 2.036011070013046265e-01 6.348586082458496094e-02 1.100218594074249268e-01 1.807095110416412354e-01 -1.133334711194038391e-01 -3.730896711349487305e-01 -1.119319796562194824e-01 6.619917601346969604e-02 1.166146993637084961e-01 1.421936154365539551e-01 8.005892485380172729e-02 -3.326521441340446472e-02 2.040170133113861084e-01 -5.326048657298088074e-02 1.874816864728927612e-01
-1.964053958654403687e-01 1.640259176492691040e-01 -9.504704922437667847e-02 3.870336115360260010e-01 5.036326646804809570e-01 -1.785201132297515869e-01 -3.829665109515190125e-02 -1.284217368811368942e-02 -7.092866301536560059e-02 -2.286155372858047485e-01 5.961495637893676758e-02 -9.126668423414230347e-02 -1.592487841844558716e-01 9.577853232622146606e-02 2.349407821893692017e-01 8.015903830528259277e-02 -3.667763248085975647e-02 1.011652424931526184e-01 7.715149223804473877e-02 1.333815753459930420e-01 -4.640966653823852539e-02 -1.571181565523147583e-01 -1.833886504173278809e-01 2.286075800657272339e-02 -6.497891154140233994e-03 7.899643480777740479e-02 -4.721176810562610626e-03 -6.329375505447387695e-02 -1.374536007642745972e-02 1.657596230506896973e-01 3.326799869537353516e-01 2.797139585018157959e-01
-2.409038543701171875e-01 -2.603745758533477783e-01 -3.452727198600769043e-01 1.652654111385345459e-01 1.393664330244064331e-01 1.687557697296142578e-01 -5.513074994087219238e-02 -1.767951250076293945e-02 -1.249817386269569397e-01 2.739815711975097656e-01 -4.948720335960388184e-02 4.089178889989852905e-02 7.513960357755422592e-03 -2.348931878805160522e-01 3.488370478153228760e-01 1.335146427154541016e-01 -1.204077377915382385e-01 2.490258663892745972e-01 2.723111808300018311e-01 -6.387329846620559692e-02 5.275644361972808838e-02 -3.238433003425598145e-01 -1.370196938514709473e-01 1.377495378255844116e-02 6.395557522773742676e-02 -1.418184787034988403e-01 2.003046683967113495e-02 1.878857985138893127e-02 1.668394953012466431e-01 5.485558137297630310e-02 -1.520523428916931152e-01 1.629430651664733887e-01
-1.187616884708404541e-01 -3.046344518661499023e-01 -3.375110626220703125e-01 1.881512254476547241e-01 1.721106171607971191e-01 -2.671211361885070801e-01 -1.646152287721633911e-01 1.868772208690643311e-01 1.186153143644332886e-01 -1.237467154860496521e-01 1.050644144415855408e-01 -1.330515593290328979e-01 -1.205421760678291321e-01 2.863888442516326904e-01 3.319580256938934326e-01 -1.248260959982872009e-01 -1.572416424751281738e-01 -4.006784874945878983e-03 9.824293851852416992e-02 -2.504665553569793701e-01 1.999383270740509033e-01 -2.297710394486784935e-03 -3.252849727869033813e-02 -5.897685140371322632e-02 5.723802000284194946e-02 3.883527219295501709e-02 2.585189938545227051e-01 -7.694429159164428711e-02 -9.201700985431671143e-02 -1.327199935913085938e-01 -2.843377739191055298e-02 2.329393923282623291e-01
-1.989773809909820557e-01 -2.939531207084655762e-01 -6.101778149604797363e-01 2.400574386119842529e-01 -1.602212041616439819e-01 -1.502981595695018768e-02 -6.075453013181686401e-02 1.701517403125762939e-01 -2.864748239517211914e-02 -1.603344827890396118e-01 6.753488630056381226e-02 -1.836937367916107178e-01 -1.935846805572509766e-01 -1.356249749660491943e-01 8.171135187149047852e-02 -1.308189518749713898e-02 -2.124658972024917603e-01 6.008738279342651367e-02 2.681564167141914368e-02 -1.753456331789493561e-02 9.103222936391830444e-02 -2.488415837287902832e-01 -6.460276246070861816e-02 1.592006385326385498e-01 7.599260658025741577e-02 1.693709194660186768e-01 7.730019092559814453e-02 2.110670879483222961e-02 2.066434323787689209e-01 1.502244621515274048e-01 3.558257222175598145e-02 -3.229668736457824707e-02
-3.818344697356224060e-02 -3.183612525463104248e-01 -3.145012259483337402e-01 -3.511926159262657166e-02 3.617150709033012390e-02 -6.168514955788850784e-03 2.183478623628616333e-01 -6.157718226313591003e-02 -9.169727563858032227e-02 1.125289574265480042e-01 1.244715321809053421e-02 -4.004460573196411133e-02 -5.060730129480361938e-02 1.607852578163146973e-01 4.915280044078826904e-01 1.038549467921257019e-02 -1.868577487766742706e-02 1.322370171546936035e-01 2.029892802238464355e-01 2.695691287517547607e-01 -1.346255987882614136e-01 -1.782711148262023926e-01 -1.729642003774642944e-01 -1.553979963064193726e-01 1.632133722305297852e-01 -9.090949594974517822e-02 -1.871767081320285797e-02 -5.872892215847969055e-02 2.856332659721374512e-01 1.711607873439788818e-01 -2.357333451509475708e-01 -1.022090092301368713e-01
-1.524297297000885010e-01 -1.243956461548805237e-01 -2.292981445789337158e-01 1.276519596576690674e-01 2.054072730243206024e-02 -1.232312619686126709e-01 6.405722349882125854e-02 8.370421826839447021e-02 -4.258615896105766296e-02 -8.440125733613967896e-02 1.351512521505355835e-01 1.000539436936378479e-01 -3.281445801258087158e-02 7.615519315004348755e-02 -2.685181200504302979e-01 1.127646714448928833e-01 -3.617273271083831787e-01 -1.745945028960704803e-02 1.003067269921302795e-01 2.874896228313446045e-01 2.291763722896575928e-01 -1.600017994642257690e-01 -2.782683633267879486e-02 -2.637341022491455078e-01 2.557184100151062012e-01 2.160496823489665985e-02 1.000444963574409485e-01 2.495481818914413452e-01 3.073689937591552734e-01 1.500223428010940552e-01 -1.552392691373825073e-01 2.919819653034210205e-01
-1.723359227180480957e-01 -4.570370614528656006e-01 6.319096684455871582e-02 1.542093157768249512e-01 -2.502589672803878784e-02 -1.802249439060688019e-02 1.583490818738937378e-01 3.257307708263397217e-01 -2.949264347553253174e-01 -9.645988792181015015e-02 1.665955483913421631e-01 2.831567637622356415e-02 1.658797860145568848e-01 -1.088586226105690002e-01 3.108851909637451172e-01 3.434787690639495850e-02 -9.081417694687843323e-03 2.219709604978561401e-01 -1.554414182901382446e-01 -9.782754816114902496e-03 8.408153057098388672e-02 -2.028271108865737915e-01 -2.087358534336090088e-01 -7.341574877500534058e-02 1.571833640336990356e-01 -1.016154289245605469e-01 7.178667932748794556e-02 1.742538213729858398e-01 -1.574870571494102478e-02 -5.898332968354225159e-02 -2.771212719380855560e-02 3.060304224491119385e-01
-5.759360268712043762e-02 -1.544542759656906128e-01 5.815722793340682983e-02 3.210669457912445068e-01 -7.945450954139232635e-03 1.908998638391494751e-01 2.427582591772079468e-01 -2.719359695911407471e-01 -1.727044731378555298e-01 -8.623951673507690430e-02 4.433453381061553955e-01 1.792563870549201965e-02 4.011005163192749023e-02 -1.397098898887634277e-01 2.292121350765228271e-01 4.351860284805297852e-02 -2.346647977828979492e-01 8.703076094388961792e-02 2.645355761051177979e-01 1.268973201513290405e-02 5.461760982871055603e-02 -2.190484553575515747e-01 -1.662941426038742065e-01 -2.016872465610504150e-01 -1.166938766837120056e-01 8.788461238145828247e-02 -1.385323852300643921e-01 7.873889803886413574e-02 1.839465945959091187e-01 1.497817933559417725e-01 9.642573073506355286e-03 1.791619658470153809e-01
-2.364786900579929352e-02 -4.744239747524261475e-01 -2.058698832988739014e-01 4.298545420169830322e-02 1.876551806926727295e-01 -7.523971050977706909e-02 3.637462258338928223e-01 6.315913051366806030e-02 -7.775714248418807983e-02 -2.242972552776336670e-01 6.854343228042125702e-03 8.607408963143825531e-03 1.795087009668350220e-01 -8.325428515672683716e-02 2.796140015125274658e-01 -7.071355730295181274e-02 -1.641660481691360474e-01 -8.429633826017379761e-02 1.758805662393569946e-01 -3.198451921343803406e-02 1.434356719255447388e-01 -2.701908051967620850e-01 7.912743091583251953e-02 -2.239914834499359131e-01 8.964108675718307495e-02 2.322143316268920898e-02 -4.083067551255226135e-02 -1.778874546289443970e-02 2.281555384397506714e-01 2.611944675445556641e-01 -1.632126569747924805e-01 2.536427043378353119e-02
-2.193482816219329834e-01 6.640542298555374146e-02 -1.970774829387664795e-01 2.840747535228729248e-01 6.410114467144012451e-02 -1.240511760115623474e-01 -3.079172074794769287e-01 -1.433773785829544067e-01 -2.416957169771194458e-02 -1.398984044790267944e-01 9.841247648000717163e-02 -9.790456853806972504e-03 -3.166529536247253418e-01 1.135251000523567200e-01 4.324146211147308350e-01 -7.019305229187011719e-02 1.327214837074279785e-01 -9.252923727035522461e-02 1.050020307302474976e-01 1.282181311398744583e-02 1.198128461837768555e-01 -1.240955069661140442e-01 2.684155479073524475e-03 -3.082225024700164795e-01 -2.007686048746109009e-01 2.315298467874526978e-01 -1.305714100599288940e-01 -6.708631664514541626e-02 1.504733320325613022e-02 6.882052868604660034e-03 1.299183368682861328e-01 2.516388893127441406e-01
-1.091632544994354248e-01 -3.127255439758300781e-01 -3.181622326374053955e-01 9.881661832332611084e-02 2.067529708147048950e-01 1.364692151546478271e-01 -9.102178364992141724e-02 1.391166150569915771e-01 -1.157489750767126679e-04 2.138486653566360474e-01 -6.521926820278167725e-02 1.525395810604095459e-01 6.479808688163757324e-02 -1.572018414735794067e-01 3.409659862518310547e-01 9.813313931226730347e-02 6.660001724958419800e-02 2.195076793432235718e-01 2.183478027582168579e-01 1.874094605445861816e-01 5.408142507076263428e-02 -3.082861006259918213e-01 -2.084395289421081543e-01 -1.329567935317754745e-02 1.507240682840347290e-01 -4.565673321485519409e-02 1.464023143053054810e-01 2.576251924037933350e-01 1.359555721282958984e-01 -5.398133397102355957e-02 -1.474960595369338989e-01 1.716600060462951660e-01
-5.053745955228805542e-02 -4.771858453750610352e-02 -3.591386079788208008e-01 -8.461532741785049438e-02 2.556080222129821777e-01 -3.659653291106224060e-02 1.001383177936077118e-02 -1.169910207390785217e-01 -1.157028600573539734e-01 -1.932556554675102234e-02 2.045965343713760376e-01 -1.354307085275650024e-01 -1.671771556138992310e-01 2.347985804080963135e-01 2.883995175361633301e-01 -4.677776247262954712e-02 -2.647114694118499756e-01 -2.805952727794647217e-01 1.808616816997528076e-01 -9.080367535352706909e-02 1.972014829516410828e-02 -4.857242852449417114e-02 -6.171955168247222900e-02 -2.865450978279113770e-01 -6.307612638920545578e-03 2.123617529869079590e-01 9.091605246067047119e-02 2.521564960479736328e-01 8.871203660964965820e-02 -1.751142889261245728e-01 2.340205311775207520e-01 2.178295701742172241e-01
-1.391687691211700439e-01 -3.613403439521789551e-01 -1.720860600471496582e-01 1.062986701726913452e-01 1.724952310323715210e-01 1.518803089857101440e-01 -7.645422220230102539e-02 8.219921588897705078e-02 8.201044797897338867e-02 1.801913380622863770e-01 -8.318292349576950073e-02 1.453686952590942383e-01 -3.545074164867401123e-01 -1.933914572000503540e-01 3.641304075717926025e-01 7.225659489631652832e-02 -1.453576982021331787e-01 8.512341976165771484e-02 1.903219521045684814e-01 5.774620547890663147e-02 2.896458804607391357e-01 -3.452937006950378418e-01 -2.181897312402725220e-01 8.375497907400131226e-02 -2.020889660343527794e-03 5.900165438652038574e-02 3.620510548353195190e-02 5.200010165572166443e-02 1.375047564506530762e-01 9.343294799327850342e-02 1.213440522551536560e-01 7.507481612265110016e-03
-3.227870762348175049e-01 -3.067148327827453613e-01 -2.163005322217941284e-01 3.692699670791625977e-01 -4.832338541746139526e-02 -7.386980950832366943e-02 2.770105144008994102e-03 8.682936429977416992e-02 -9.164372831583023071e-02 -2.560642361640930176e-01 2.722185552120208740e-01 -9.061496704816818237e-02 -7.320593297481536865e-02 3.709238395094871521e-02 7.126124948263168335e-02 -3.775277361273765564e-02 -7.231163233518600464e-02 8.269871771335601807e-02 -1.762975901365280151e-01 3.359230980277061462e-02 1.671446561813354492e-01 -2.459523975849151611e-01 -1.999960690736770630e-01 -1.580881923437118530e-01 3.259401917457580566e-01 1.688880920410156250e-01 -1.560955643653869629e-01 1.251332461833953857e-02 6.216782703995704651e-02 1.310718208551406860e-01 -1.814708411693572998e-01 1.509080380201339722e-01
-1.871095001697540283e-01 -2.661686539649963379e-01 -7.987742871046066284e-02 6.916317343711853027e-02 -7.624659687280654907e-02 -4.888779670000076294e-02 3.210129141807556152e-01 -5.736904218792915344e-02 -1.005524843931198120e-01 -3.801049590110778809e-01 1.934745758771896362e-01 2.501019276678562164e-02 3.342524170875549316e-02 -1.213409230113029480e-01 2.719718217849731445e-01 -9.160390496253967285e-02 -4.555085673928260803e-02 1.288461536169052124e-01 1.948700547218322754e-01 -8.277083188295364380e-02 3.308371901512145996e-01 -1.474473923444747925e-01 7.121377438306808472e-02 -4.062468111515045166e-01 -7.910834997892379761e-02 -9.316509962081909180e-02 7.658788561820983887e-02 -1.161334067583084106e-01 7.773516327142715454e-02 -3.817480430006980896e-02 -2.156907618045806885e-01 1.564303487539291382e-01
-6.403112411499023438e-02 -5.006774328649044037e-03 -2.316179126501083374e-01 -7.921696454286575317e-02 4.275564551353454590e-01 -1.853042542934417725e-01 1.699086651206016541e-02 6.117045506834983826e-02 -9.368194639682769775e-02 -1.300997473299503326e-02 5.062047392129898071e-02 -1.726541817188262939e-01 3.703815862536430359e-02 2.276173084974288940e-01 2.556871473789215088e-01 -8.365105092525482178e-02 -3.208990693092346191e-01 -4.608112573623657227e-02 2.942732870578765869e-01 -4.864827170968055725e-02 3.501829504966735840e-01 -1.018265262246131897e-01 -7.088341563940048218e-02 -1.110745668411254883e-01 -8.887238800525665283e-02 8.822139352560043335e-02 -1.191965788602828979e-01 2.498099356889724731e-01 2.180179804563522339e-01 -1.204385682940483093e-01 1.093486100435256958e-01 1.928656548261642456e-01
-4.420418292284011841e-02 -2.465829849243164062e-01 -1.313287019729614258e-01 3.899700343608856201e-01 -5.325472354888916016e-02 3.587767481803894043e-02 1.694725155830383301e-01 1.155335269868373871e-02 1.227100100368261337e-02 -2.754326760768890381e-01 1.189690679311752319e-01 -1.943444758653640747e-01 -5.592897534370422363e-02 -3.090200424194335938e-01 3.687091171741485596e-01 1.165243238210678101e-01 -8.715223520994186401e-02 -1.194912344217300415e-01 -9.431759268045425415e-02 1.824446618556976318e-01 -5.586372688412666321e-02 -1.981755346059799194e-01 1.491921693086624146e-01 -7.865791022777557373e-02 4.842321947216987610e-02 1.619197577238082886e-01 -2.997842431068420410e-02 -1.883353888988494873e-01 -2.995502203702926636e-02 1.693493127822875977e-01 1.827160455286502838e-02 3.593344092369079590e-01
-3.197785019874572754e-01 -1.002210378646850586e-01 -1.033509373664855957e-01 2.337542921304702759e-01 3.773967735469341278e-03 1.701717823743820190e-01 2.478269487619400024e-01 1.230108514428138733e-01 1.876984238624572754e-01 -2.484377026557922363e-01 4.214939475059509277e-01 1.205038502812385559e-01 -2.236414849758148193e-01 -6.378605961799621582e-02 2.466090768575668335e-01 -2.745341323316097260e-02 -2.042505294084548950e-01 -4.121137410402297974e-02 4.840403050184249878e-02 2.494632154703140259e-01 1.278163790702819824e-01 5.134700238704681396e-02 4.330021515488624573e-02 -1.772596836090087891e-01 -1.877097599208354950e-02 -7.227074354887008667e-03 -2.127816528081893921e-01 -1.576502472162246704e-01 -4.388345032930374146e-02 1.766533777117729187e-02 -1.099548116326332092e-01 2.587377130985260010e-01
-3.548984825611114502e-01 -1.028919313102960587e-02 -3.661690354347229004e-01 -8.130986988544464111e-02 3.556340336799621582e-01 -1.225284859538078308e-01 5.494454503059387207e-02 -4.947466403245925903e-02 1.246647909283638000e-01 -1.904856562614440918e-01 8.425904810428619385e-02 5.789511650800704956e-02 -2.205133587121963501e-01 2.366964221000671387e-01 2.722568511962890625e-01 -1.583904027938842773e-01 -1.128664389252662659e-01 6.471671909093856812e-02 1.722095757722854614e-01 -1.072101369500160217e-01 2.911465167999267578e-01 1.370757538825273514e-02 8.136446774005889893e-02 -8.708038181066513062e-02 -1.643658801913261414e-02 -4.715080559253692627e-02 3.095017671585083008e-01 1.805796027183532715e-01 5.099948123097419739e-02 -8.960133045911788940e-02 -1.273475587368011475e-01 7.196872681379318237e-02
8.530227839946746826e-02 2.364059537649154663e-01 -2.918690443038940430e-01 2.829127907752990723e-01 2.921409904956817627e-01 -5.798431858420372009e-02 1.584535837173461914e-01 3.600921332836151123e-01 -3.315470740199089050e-02 -1.831101328134536743e-01 2.698439871892333031e-03 1.742068231105804443e-01 4.046279937028884888e-02 1.109324023127555847e-01 4.083262085914611816e-01 3.574623167514801025e-02 -1.990574002265930176e-01 4.683450236916542053e-02 -9.143195301294326782e-02 1.858132034540176392e-01 6.204195320606231689e-02 -1.151460781693458557e-01 -9.493402391672134399e-02 -1.063428297638893127e-01 -1.637417674064636230e-01 8.692051470279693604e-02 7.887024432420730591e-02 5.962131172418594360e-02 -1.018998958170413971e-02 1.209485530853271484e-01 -4.251419380307197571e-02 3.136504888534545898e-01
-1.670579314231872559e-01 -2.418958246707916260e-01 -1.444957852363586426e-01 1.846185326576232910e-01 4.139472544193267822e-02 2.292143851518630981e-01 3.928687572479248047e-01 8.487454801797866821e-02 7.962026447057723999e-02 -9.983358532190322876e-02 2.597801387310028076e-01 -9.924641996622085571e-02 -9.750697016716003418e-02 -2.655146420001983643e-01 1.400693953037261963e-01 -1.427380889654159546e-01 -5.268288403749465942e-02 -1.758056133985519409e-02 1.174002736806869507e-01 -8.303676545619964600e-02 2.408634424209594727e-01 -4.031561687588691711e-02 -3.338909149169921875e-02 -7.075551897287368774e-02 1.660847663879394531e-02 1.845090389251708984e-01 1.412108689546585083e-01 1.044401526451110840e-01 2.477324157953262329e-01 9.601108729839324951e-02 -3.630809485912322998e-01 2.684449553489685059e-01
-3.542020618915557861e-01 -3.852923214435577393e-01 8.113604271784424782e-04 3.056096732616424561e-01 1.180425733327865601e-01 -3.265755623579025269e-02 -1.030118912458419800e-01 3.736096024513244629e-01 -4.559855163097381592e-02 1.222818046808242798e-01 1.273792535066604614e-01 1.643028110265731812e-01 1.225393339991569519e-01 1.372512280941009521e-01 1.778633296489715576e-01 5.123407766222953796e-02 4.811851307749748230e-02 -1.106693968176841736e-02 7.942111790180206299e-02 1.858964562416076660e-01 3.276849985122680664e-01 -6.444312632083892822e-02 -2.107674181461334229e-01 3.538112714886665344e-02 5.164086073637008667e-02 -1.359107792377471924e-01 4.235179722309112549e-02 -3.635007888078689575e-02 1.951649487018585205e-01 -9.980247914791107178e-02 -1.679778695106506348e-01 1.951966434717178345e-01
-7.316476106643676758e-02 -4.750037789344787598e-01 -4.155865311622619629e-02 2.881151139736175537e-01 -5.051217973232269287e-02 1.812418550252914429e-01 2.170406430959701538e-01 1.586252003908157349e-01 8.702496439218521118e-02 -1.924629360437393188e-01 6.338225305080413818e-02 -2.193800061941146851e-01 -1.120315641164779663e-01 6.801024079322814941e-02 4.303715378046035767e-02 -3.082523588091135025e-03 -1.037758961319923401e-01 1.862252801656723022e-01 1.785217374563217163e-01 -1.957393065094947815e-02 6.990548968315124512e-02 -2.366614490747451782e-01 -3.713947236537933350e-01 -1.174465939402580261e-01 -8.334083855152130127e-02 2.875186689198017120e-02 -4.551206075120717287e-04 -1.123026595450937748e-03 -1.511403769254684448e-01 2.670683264732360840e-01 -2.024336755275726318e-01 1.660304963588714600e-01
2.242679148912429810e-02 -3.332449197769165039e-01 -1.191955283284187317e-01 2.752749323844909668e-01 -5.346273630857467651e-02 2.101025730371475220e-01 9.239963442087173462e-02 1.325800567865371704e-01 -7.614119350910186768e-02 -2.419478744268417358e-01 9.786053746938705444e-02 -3.008117377758026123e-01 -2.400579452514648438e-01 -4.770531877875328064e-02 3.486826643347740173e-02 6.337856501340866089e-02 -3.219828708097338676e-03 2.619128823280334473e-01 9.933470934629440308e-02 5.382605642080307007e-02 2.629990279674530029e-01 -2.631105482578277588e-01 -3.205654323101043701e-01 -1.433738470077514648e-01 -1.253102626651525497e-02 1.269156634807586670e-01 9.689551778137683868e-03 9.745612740516662598e-02 -1.898015439510345459e-01 1.992076188325881958e-01 -1.243243589997291565e-01 1.889423280954360962e-01
-2.364860028028488159e-01 -5.745014548301696777e-01 -1.908192485570907593e-01 2.455702424049377441e-01 -7.047686260193586349e-03 -1.837765574455261230e-01 -9.021329879760742188e-02 -2.632001228630542755e-02 -3.321082517504692078e-02 3.140984103083610535e-02 -6.319489330053329468e-02 -1.306868046522140503e-01 -5.266998335719108582e-02 -1.601515710353851318e-02 1.968426704406738281e-01 -1.025849729776382446e-01 -1.464699506759643555e-01 -1.283218804746866226e-02 -6.077514216303825378e-02 -7.635036017745733261e-03 3.584004640579223633e-01 -3.372086957097053528e-02 -2.672618627548217773e-01 1.587184220552444458e-01 -2.076205611228942871e-01 8.753511309623718262e-02 -2.941261976957321167e-02 1.880567818880081177e-01 1.047545298933982849e-01 1.393478661775588989e-01 -5.539466068148612976e-02 1.647721678018569946e-01
-3.767541646957397461e-01 -3.123195171356201172e-01 -1.469186842441558838e-01 -1.679780781269073486e-01 1.620817184448242188e-01 -5.203824490308761597e-02 8.675535768270492554e-02 1.457286030054092407e-01 -3.800649195909500122e-02 -9.626283496618270874e-02 -8.634544909000396729e-02 -3.812973573803901672e-02 -1.318500041961669922e-01 2.263101637363433838e-01 1.612936705350875854e-01 7.646529120393097401e-04 1.198662668466567993e-01 -3.606517314910888672e-01 5.020931363105773926e-02 8.250302076339721680e-02 1.649715900421142578e-01 -1.964905112981796265e-01 2.410052567720413208e-01 -1.116425320506095886e-01 -4.399285465478897095e-02 3.458014130592346191e-02 4.325448721647262573e-02 1.163101121783256531e-01 2.605717480182647705e-01 1.420716196298599243e-01 -1.539711356163024902e-01 3.439122736454010010e-01
-1.575173884630203247e-01 2.097381353378295898e-01 -1.929976493120193481e-01 2.489306032657623291e-01 2.429548203945159912e-01 -7.595111615955829620e-03 1.803517341613769531e-01 3.172382116317749023e-01 1.025297641754150391e-01 -5.215740799903869629e-01 9.178844839334487915e-02 1.831221282482147217e-01 -7.641582190990447998e-02 -5.940865725278854370e-02 1.908952146768569946e-01 -9.319561719894409180e-02 -7.577542960643768311e-02 1.283654868602752686e-01 -5.761279165744781494e-02 1.814155578613281250e-01 2.817280404269695282e-02 4.756536334753036499e-02 -1.431960016489028931e-01 -1.960381120443344116e-01 -5.166612565517425537e-02 5.599262192845344543e-03 1.196214407682418823e-01 -1.702613569796085358e-02 -1.177349910140037537e-01 6.517963856458663940e-02 -2.122698351740837097e-02 3.231458067893981934e-01
-5.561972782015800476e-02 -4.549898505210876465e-01 -2.324346601963043213e-01 1.305444091558456421e-01 1.488118320703506470e-01 1.992491483688354492e-01 8.658006042242050171e-02 -1.190967392176389694e-02 9.134705364704132080e-02 1.775067597627639771e-01 5.925416573882102966e-02 4.524696245789527893e-02 -2.318399548530578613e-01 -2.728002965450286865e-01 2.803397476673126221e-01 3.939804807305335999e-02 -8.360028266906738281e-02 -2.156206220388412476e-02 2.886336147785186768e-01 -8.401221781969070435e-02 1.375648230314254761e-01 -2.853147089481353760e-01 -7.445959746837615967e-02 -2.628112211823463440e-02 2.017123401165008545e-01 3.278667107224464417e-02 9.463257342576980591e-02 1.063700020313262939e-01 2.022837549448013306e-01 2.322711795568466187e-01 -1.612915098667144775e-01 9.118741750717163086e-02
-2.786010205745697021e-01 4.464136436581611633e-02 -1.888882219791412354e-01 4.868032038211822510e-02 2.651440799236297607e-01 -9.848997741937637329e-02 -2.348915040493011475e-01 1.430126372724771500e-02 -1.156896948814392090e-01 -1.306617110967636108e-01 4.568715095520019531e-01 4.927945137023925781e-02 -2.491794824600219727e-01 2.023996785283088684e-03 1.643549650907516479e-01 -2.145093865692615509e-02 -3.460193425416946411e-02 2.060630545020103455e-02 1.063845977187156677e-01 9.230613708496093750e-03 -2.130988538265228271e-01 -1.497741341590881348e-01 -3.562831552699208260e-03 2.339211292564868927e-02 -4.476084932684898376e-02 3.446826934814453125e-01 2.390894740819931030e-01 1.535438895225524902e-01 6.679943203926086426e-02 -1.230839192867279053e-01 1.081798747181892395e-01 3.185657858848571777e-01
-2.139357104897499084e-02 -1.582392156124114990e-01 -1.351446807384490967e-01 1.555226743221282959e-01 2.450123243033885956e-02 -2.598702609539031982e-01 2.137263715267181396e-01 1.427079886198043823e-01 2.060829848051071167e-02 8.622126281261444092e-02 2.073104977607727051e-01 -6.185301765799522400e-02 -3.363395482301712036e-02 -4.320646524429321289e-01 1.151917278766632080e-01 -7.870984822511672974e-02 -2.884807288646697998e-01 4.001744464039802551e-02 1.950464583933353424e-02 1.905991286039352417e-01 1.472670882940292358e-01 -6.252188980579376221e-02 6.909912079572677612e-02 -3.015820682048797607e-01 2.038352489471435547e-01 -1.479347348213195801e-01 -3.891938179731369019e-02 1.997005194425582886e-01 -8.777994662523269653e-03 -3.506314754486083984e-02 1.810527406632900238e-02 4.319943487644195557e-01
-2.901964783668518066e-01 -1.538676321506500244e-01 -1.501476913690567017e-01 2.199165374040603638e-01 1.731011420488357544e-01 -1.814138591289520264e-01 1.445481330156326294e-01 -4.368602633476257324e-01 -1.028311476111412048e-01 7.331677526235580444e-02 2.700744867324829102e-01 3.343462198972702026e-02 -1.751215010881423950e-01 -1.198842674493789673e-01 6.560603529214859009e-02 1.068058460950851440e-01 -2.930401265621185303e-01 1.454162299633026123e-01 -1.523456126451492310e-01 1.799863874912261963e-01 -8.497375249862670898e-02 6.352923810482025146e-03 -1.313717961311340332e-01 -6.228753924369812012e-02 -4.269030690193176270e-02 -1.265880167484283447e-01 1.551932934671640396e-02 2.663194239139556885e-01 -1.826645433902740479e-01 -1.003936976194381714e-01 1.090614944696426392e-01 2.458712011575698853e-01
-1.199949160218238831e-01 -1.257002204656600952e-01 -1.386216133832931519e-01 3.530897572636604309e-02 2.245880663394927979e-01 1.198429521173238754e-02 -4.341748729348182678e-02 1.280788481235504150e-01 -9.672210365533828735e-02 -1.701987832784652710e-01 5.759881734848022461e-01 8.668593317270278931e-02 -3.843577802181243896e-01 6.918101012706756592e-02 8.327608555555343628e-02 5.802952498197555542e-02 -1.528724581003189087e-01 1.060964018106460571e-01 1.323928982019424438e-01 -1.343299001455307007e-01 2.812847308814525604e-02 -1.875878423452377319e-01 4.581547342240810394e-03 1.853860216215252876e-03 -3.216560184955596924e-01 1.444346606731414795e-01 1.611880660057067871e-01 9.222137928009033203e-02 1.077561825513839722e-02 -1.084823980927467346e-01 -1.048299968242645264e-01 2.283830344676971436e-01
-2.292536348104476929e-01 -3.545517027378082275e-01 -1.532775163650512695e-01 1.349166482686996460e-01 -1.275906264781951904e-01 -2.103639245033264160e-01 2.923618555068969727e-01 1.905008554458618164e-01 -1.814059913158416748e-01 -2.424304932355880737e-01 1.391215622425079346e-01 -1.665764451026916504e-01 -2.920712530612945557e-01 7.731328904628753662e-02 2.162223011255264282e-01 3.051039278507232666e-01 -2.128440290689468384e-01 1.806634664535522461e-02 -1.916394084692001343e-01 -1.049771159887313843e-02 1.369692664593458176e-02 -1.255492269992828369e-01 1.185442283749580383e-01 -2.211054712533950806e-01 7.538262754678726196e-02 -4.321378655731678009e-03 -6.992294639348983765e-02 2.919170074164867401e-02 -1.052544787526130676e-01 3.665164858102798462e-02 1.112212687730789185e-01 1.739093810319900513e-01
-2.350930571556091309e-01 -4.153181612491607666e-01 -1.440214514732360840e-01 1.676503866910934448e-01 1.019593402743339539e-01 1.779798567295074463e-01 -3.146513178944587708e-02 -9.619906544685363770e-02 -3.555322065949440002e-02 1.568021327257156372e-01 -1.139163151383399963e-01 1.316243261098861694e-01 -3.492577672004699707e-01 -1.315001696348190308e-01 2.549989223480224609e-01 -5.192953348159790039e-02 -1.855779290199279785e-01 1.463895142078399658e-01 2.104437202215194702e-01 2.107954584062099457e-02 3.047312498092651367e-01 -3.744322955608367920e-01 -1.451316177845001221e-01 3.139820322394371033e-02 3.313304856419563293e-02 7.650135084986686707e-03 -6.347472220659255981e-02 -9.173126891255378723e-03 1.526688635349273682e-01 1.392121016979217529e-01 2.685868553817272186e-02 -5.950305238366127014e-02
-2.213741838932037354e-01 -4.487546384334564209e-01 -1.132202893495559692e-01 2.023522108793258667e-01 1.893032938241958618e-01 8.961474895477294922e-02 -6.275386363267898560e-02 7.127916067838668823e-02 -5.231158807873725891e-02 1.939905434846878052e-01 -8.121132105588912964e-02 1.077650263905525208e-01 -3.438403308391571045e-01 -1.715500354766845703e-01 4.012363553047180176e-01 -1.305767521262168884e-02 -2.304898388683795929e-02 1.323710978031158447e-01 2.172657102346420288e-01 -1.233225502073764801e-02 2.238204777240753174e-01 -2.976339161396026611e-01 -7.036112993955612183e-02 7.973773777484893799e-02 1.382669955492019653e-01 6.301638484001159668e-02 -1.544661168009042740e-02 1.496251672506332397e-01 4.695665836334228516e-02 1.012206450104713440e-01 4.845189396291971207e-03 4.448379203677177429e-02
3.081738576292991638e-02 -4.035507142543792725e-02 -3.037927150726318359e-01 1.692210286855697632e-01 2.494526654481887817e-02 -2.268099039793014526e-01 8.736658841371536255e-02 1.715880036354064941e-01 -2.110466808080673218e-01 2.648499608039855957e-02 2.188192456960678101e-01 5.060566589236259460e-03 -2.658789455890655518e-01 4.171634558588266373e-03 1.237682998180389404e-01 -1.109794527292251587e-01 5.288266111165285110e-03 1.712717711925506592e-01 1.941577494144439697e-01 -1.245354302227497101e-02 2.115075476467609406e-02 -3.083048760890960693e-01 9.338131546974182129e-02 -1.981364190578460693e-01 -1.306669265031814575e-01 4.348451793193817139e-01 -8.967182785272598267e-02 5.381720140576362610e-02 -3.784156441688537598e-01 2.375285327434539795e-02 -2.073661610484123230e-02 1.545189470052719116e-01
3.070564195513725281e-02 -3.010026216506958008e-01 -2.360159009695053101e-01 2.925429642200469971e-01 -1.687449961900711060e-01 5.069845938123762608e-04 1.276084333658218384e-01 -5.865837633609771729e-02 9.119357168674468994e-02 -1.719474643468856812e-01 1.919492930173873901e-01 -5.412616580724716187e-02 -3.815151751041412354e-02 -2.850283384323120117e-01 4.345540702342987061e-01 1.330447942018508911e-01 8.923066779971122742e-03 8.116085827350616455e-02 1.207292303442955017e-01 1.279938369989395142e-01 -1.866019144654273987e-02 -9.426590800285339355e-02 -1.271272748708724976e-01 1.280101388692855835e-02 -1.189398244023323059e-01 -4.750216752290725708e-02 -1.058640852570533752e-01 2.207386642694473267e-01 -1.648997515439987183e-01 2.068374603986740112e-01 9.240251034498214722e-02 3.661237061023712158e-01
6.548939645290374756e-02 6.519263982772827148e-02 -2.829351276159286499e-02 1.902432739734649658e-01 1.774073243141174316e-01 -3.006893992424011230e-01 1.137724369764328003e-01 -5.520995240658521652e-03 -3.529034554958343506e-02 -1.624936610460281372e-01 -1.416837126016616821e-01 -1.506641041487455368e-02 -2.092967778444290161e-01 2.021641731262207031e-01 3.023334741592407227e-01 1.430068071931600571e-02 -1.337454169988632202e-01 9.866747260093688965e-02 3.088243305683135986e-01 1.557109504938125610e-01 2.237937748432159424e-01 -3.226496279239654541e-01 -1.855075359344482422e-01 -1.898055821657180786e-01 -1.032022610306739807e-01 -1.156439632177352905e-01 7.652770727872848511e-02 -4.087134078145027161e-02 -2.361390739679336548e-01 1.771087795495986938e-01 2.399336844682693481e-01 2.173795700073242188e-01
3.199454396963119507e-02 -1.551329046487808228e-01 -1.624014973640441895e-01 2.582996189594268799e-01 7.659748196601867676e-02 -2.272759377956390381e-01 2.220391482114791870e-01 1.454358994960784912e-01 -9.039573371410369873e-02 -1.375236213207244873e-01 3.188397288322448730e-01 -1.425280123949050903e-01 -6.871700286865234375e-02 -1.834369003772735596e-01 1.723169088363647461e-01 -3.323429524898529053e-01 -9.450001269578933716e-02 1.465007513761520386e-01 -1.723630167543888092e-02 3.311135992407798767e-02 1.976598501205444336e-01 -2.299302965402603149e-01 1.893272697925567627e-01 -1.255596131086349487e-01 -4.286178573966026306e-02 2.747836112976074219e-01 -4.066869243979454041e-02 2.871463298797607422e-01 -2.161168605089187622e-01 -2.011085860431194305e-02 1.652975529432296753e-01 1.226853653788566589e-01
-2.593935430049896240e-01 -2.628872096538543701e-01 -1.937512010335922241e-01 3.190237283706665039e-01 2.657285332679748535e-01 -9.471394121646881104e-02 2.800171263515949249e-02 3.873134851455688477e-01 -1.071801874786615372e-02 7.958714850246906281e-03 4.283702746033668518e-02 3.816657960414886475e-01 7.466381043195724487e-02 -5.813432112336158752e-02 1.737520247697830200e-01 -2.406001463532447815e-02 1.849871575832366943e-01 3.940841648727655411e-03 -2.119174599647521973e-02 3.771911934018135071e-02 3.062542378902435303e-01 -2.881757728755474091e-02 -1.244844272732734680e-01 -8.607647567987442017e-02 2.295002043247222900e-01 -1.177378296852111816e-01 -6.403334438800811768e-03 -1.051773875951766968e-01 5.216058343648910522e-03 -1.156206727027893066e-01 7.199839502573013306e-02 2.380261421203613281e-01
-4.429993629455566406e-01 -8.164141327142715454e-02 -2.331995666027069092e-01 4.237016439437866211e-01 2.621231973171234131e-01 5.633455514907836914e-02 1.029984429478645325e-01 -1.395002454519271851e-01 1.537439376115798950e-01 2.780355699360370636e-02 9.657027572393417358e-02 4.197113588452339172e-02 -1.080692559480667114e-01 1.449510902166366577e-01 9.418557584285736084e-02 3.187194168567657471e-01 1.185919791460037231e-01 -7.208890467882156372e-02 1.797714829444885254e-01 6.121836230158805847e-02 2.842077752575278282e-03 -9.959211200475692749e-02 2.003057301044464111e-01 1.215951144695281982e-01 1.679400503635406494e-01 -1.236824020743370056e-01 1.855769157409667969e-01 8.125050365924835205e-02 9.916450828313827515e-02 1.261328160762786865e-01 1.962785869836807251e-01 1.166991963982582092e-01
-5.287828445434570312e-01 -8.842069655656814575e-02 -3.667128384113311768e-01 3.402309119701385498e-02 1.442478150129318237e-01 -2.377129495143890381e-01 2.184237837791442871e-01 2.072216272354125977e-01 -3.789397701621055603e-02 -2.522995509207248688e-02 -3.036068007349967957e-02 -9.821408987045288086e-02 -6.030724197626113892e-02 -7.963517308235168457e-02 5.486131832003593445e-02 6.375822424888610840e-02 -1.008084937930107117e-01 -4.327997565269470215e-02 -1.143833175301551819e-01 2.051660865545272827e-01 -1.419830024242401123e-01 -2.642631530761718750e-02 1.181226000189781189e-01 -7.971038669347763062e-02 -7.947944849729537964e-02 1.750912964344024658e-01 -1.537269949913024902e-01 -7.651294767856597900e-02 -2.344199120998382568e-01 1.005563214421272278e-01 -2.103679627180099487e-01 3.084165751934051514e-01
-3.378334045410156250e-01 -1.182963252067565918e-01 -1.668332666158676147e-01 3.424690105020999908e-03 1.583144813776016235e-01 -2.369725704193115234e-02 9.159104526042938232e-02 7.221610099077224731e-02 3.174182176589965820e-01 -1.840182095766067505e-01 2.250228673219680786e-01 4.190461710095405579e-02 -2.191195785999298096e-01 2.088766843080520630e-01 4.157545268535614014e-01 -2.269553393125534058e-02 3.739886730909347534e-02 7.550746202468872070e-03 1.725157946348190308e-01 -3.115472383797168732e-02 -2.666980922222137451e-01 9.687804616987705231e-03 1.846931278705596924e-01 -1.336309313774108887e-01 -3.178840130567550659e-02 -3.229667991399765015e-02 -7.593090087175369263e-02 2.929135859012603760e-01 -4.209807142615318298e-02 2.656650841236114502e-01 -4.653120785951614380e-02 1.710883080959320068e-01
-1.740699857473373413e-01 -2.325863838195800781e-01 -2.055649757385253906e-01 2.078759968280792236e-01 1.133160516619682312e-01 -5.239605531096458435e-02 -5.945709720253944397e-02 -2.509045042097568512e-02 1.758719384670257568e-01 5.013031512498855591e-02 2.020985931158065796e-01 -5.768148601055145264e-02 -2.046705335378646851e-01 2.733428180217742920e-01 3.644660711288452148e-01 -1.504501327872276306e-02 1.665559783577919006e-02 -1.276841619983315468e-03 -1.129602864384651184e-01 -4.693950712680816650e-02 4.054174721240997314e-01 -2.464039176702499390e-01 5.923822754994034767e-05 -3.485714271664619446e-02 -3.066648542881011963e-01 1.748440973460674286e-02 -2.100946903228759766e-01 -1.689087003469467163e-01 -7.947824895381927490e-02 1.737436354160308838e-01 -1.965802162885665894e-02 1.940504312515258789e-01
-9.506611526012420654e-02 -2.917252779006958008e-01 -1.667201817035675049e-01 1.978706270456314087e-01 3.269294276833534241e-02 1.483399868011474609e-01 1.367094516754150391e-01 1.738334149122238159e-01 4.289295151829719543e-02 4.617619514465332031e-02 1.755618453025817871e-01 3.790187111007981002e-05 6.807672977447509766e-02 -4.401032999157905579e-02 -6.326702237129211426e-02 -7.966686040163040161e-02 -9.034186601638793945e-02 -9.088212996721267700e-02 -9.933069813996553421e-04 4.880556464195251465e-01 1.034142151474952698e-01 -1.320117861032485962e-01 -7.792954146862030029e-02 -5.293185114860534668e-01 -8.429050445556640625e-02 -3.459266386926174164e-03 -1.442799121141433716e-01 8.216460794210433960e-02 1.123397722840309143e-01 -1.291241943836212158e-01 -9.378275834023952484e-03 2.866278588771820068e-01
-4.534881412982940674e-01 3.211897611618041992e-02 4.538268968462944031e-02 -9.646293520927429199e-02 2.747760713100433350e-01 -4.304202273488044739e-02 1.962291263043880463e-02 -1.128345802426338196e-01 4.698400571942329407e-02 -1.568287909030914307e-01 1.523815691471099854e-01 4.493928700685501099e-02 -3.056070301681756973e-03 1.995273381471633911e-01 4.367358386516571045e-01 -1.549114473164081573e-02 7.269231230020523071e-02 1.494706869125366211e-01 -5.647249054163694382e-04 1.835542470216751099e-01 2.679311111569404602e-02 -3.101204037666320801e-01 -8.032098412513732910e-02 -2.026351988315582275e-01 -2.212427742779254913e-02 3.044752180576324463e-01 3.707009181380271912e-02 1.751699000597000122e-01 1.874839812517166138e-01 2.671277150511741638e-02 -1.537006497383117676e-01 1.348175257444381714e-01
-3.008590638637542725e-01 -2.805097699165344238e-01 -1.215596273541450500e-01 2.794664800167083740e-01 2.755271196365356445e-01 -9.478704631328582764e-02 2.877148687839508057e-01 2.878211736679077148e-01 -6.167351827025413513e-02 -2.399057894945144653e-01 -1.074283272027969360e-01 -3.497949987649917603e-02 1.231309249997138977e-01 -3.084344603121280670e-02 3.500806689262390137e-01 1.103359833359718323e-01 1.392772495746612549e-01 1.993702203035354614e-01 1.593926176428794861e-02 1.954714506864547729e-01 -2.399599552154541016e-02 -1.478946357965469360e-01 6.463029980659484863e-02 -6.029179319739341736e-02 6.218393519520759583e-02 -1.333263963460922241e-01 9.912578761577606201e-02 -6.973078101873397827e-02 9.658519923686981201e-02 -2.647690474987030029e-01 -1.237279474735260010e-01 5.909032747149467468e-02
-4.938372969627380371e-01 -1.064028665423393250e-01 -3.301002085208892822e-02 8.603394031524658203e-02 3.054139912128448486e-01 1.690825521945953369e-01 -2.621077932417392731e-02 -3.322932124137878418e-01 -2.507729083299636841e-02 -7.898993045091629028e-02 4.569562152028083801e-02 -7.196259498596191406e-02 -1.112871244549751282e-01 3.187774121761322021e-02 -4.039373248815536499e-02 8.537699282169342041e-02 -1.788850873708724976e-01 1.072882935404777527e-01 1.610699594020843506e-01 9.866692870855331421e-02 3.867127746343612671e-02 -2.216439992189407349e-01 -3.538208827376365662e-02 -2.426450699567794800e-01 -1.046331673860549927e-01 3.506753146648406982e-01 7.598358392715454102e-02 1.079125851392745972e-01 -1.119579821825027466e-01 -2.752918004989624023e-01 4.149687476456165314e-03 1.930433362722396851e-01
-3.845560550689697266e-01 -1.839863508939743042e-01 5.609057378023862839e-03 3.192237317562103271e-01 3.981880545616149902e-01 5.072806030511856079e-02 1.533535271883010864e-01 -8.561205863952636719e-02 -6.195099279284477234e-02 5.140193924307823181e-02 1.263557374477386475e-01 1.042170897126197815e-01 -1.675419625826179981e-03 2.708473503589630127e-01 -2.985356608405709267e-03 -1.065209601074457169e-02 4.291914030909538269e-02 2.273246049880981445e-01 2.133387327194213867e-02 2.090037241578102112e-02 2.255034148693084717e-01 1.449968963861465454e-01 -1.093723475933074951e-01 -1.581596732139587402e-01 -3.969576209783554077e-02 3.675031960010528564e-01 2.434994429349899292e-01 5.376260727643966675e-02 -8.897159993648529053e-02 -7.358328253030776978e-02 8.574946969747543335e-02 1.865559220314025879e-01
-2.358990609645843506e-01 -1.048757582902908325e-01 -1.489186286926269531e-01 4.631807506084442139e-01 2.865786552429199219e-01 -3.039883375167846680e-01 2.195477187633514404e-01 1.665556430816650391e-01 6.947047263383865356e-02 -1.323372870683670044e-01 -1.469517201185226440e-01 2.364395856857299805e-01 1.133491396903991699e-01 -5.051435530185699463e-02 2.188093364238739014e-01 2.617395520210266113e-01 3.096062131226062775e-02 2.108439616858959198e-02 -5.507275462150573730e-02 9.823717921972274780e-02 1.150310114026069641e-01 4.189063794910907745e-03 -3.058391213417053223e-01 4.448554292321205139e-02 -8.040163666009902954e-02 1.473805010318756104e-01 1.827845573425292969e-01 3.073811531066894531e-02 5.355331674218177795e-02 -1.135497242212295532e-01 -4.542862623929977417e-02 1.063970252871513367e-01
-2.189521491527557373e-01 -2.684883475303649902e-01 -6.625919789075851440e-02 1.784048527479171753e-01 -5.918822810053825378e-02 1.300251483917236328e-01 1.992001831531524658e-01 5.909065529704093933e-02 2.830992266535758972e-02 1.678922027349472046e-01 1.796692460775375366e-01 -1.228419616818428040e-01 -1.737584918737411499e-01 1.003101691603660583e-01 4.213092923164367676e-01 7.372444123029708862e-02 -1.000414043664932251e-01 -2.692016027867794037e-02 2.027126103639602661e-01 5.224022641777992249e-02 -4.098028317093849182e-02 -2.408357411623001099e-01 -3.319559693336486816e-01 1.032929420471191406e-01 -6.235383450984954834e-02 -2.080957591533660889e-02 -9.844222106039524078e-03 3.983303010463714600e-01 1.865970194339752197e-01 5.107775330543518066e-03 -2.146349251270294189e-01 3.904096409678459167e-02
8.545719832181930542e-02 -1.146627739071846008e-01 -3.396220505237579346e-01 2.798718810081481934e-01 1.128015592694282532e-01 -4.303410649299621582e-02 2.435093522071838379e-01 -2.413425296545028687e-01 -7.486926019191741943e-02 -1.990218609571456909e-01 2.542029023170471191e-01 1.630728691816329956e-02 -7.895488291978836060e-02 -9.472354501485824585e-02 8.865086734294891357e-02 -3.185531124472618103e-02 -9.909293800592422485e-02 1.067267209291458130e-01 7.878143340349197388e-02 2.976849079132080078e-01 -3.003668272867798805e-03 -2.256308346986770630e-01 -9.522350877523422241e-02 -2.314045652747154236e-02 1.475342363119125366e-02 -9.102877229452133179e-03 2.670548260211944580e-01 4.695271551609039307e-01 4.067108780145645142e-02 1.761224865913391113e-01 -1.016793474555015564e-01 8.909613639116287231e-02
-6.270695477724075317e-02 -1.160456910729408264e-01 -3.890686631202697754e-01 7.295738160610198975e-02 2.521633207798004150e-01 -1.811982244253158569e-01 -2.802915573120117188e-01 1.604231633245944977e-02 -3.743574321269989014e-01 -8.528970927000045776e-02 3.826101869344711304e-02 -8.880063891410827637e-03 -2.317146584391593933e-02 -1.451601088047027588e-01 1.598862707614898682e-01 8.481043577194213867e-02 -1.593854278326034546e-01 1.752960830926895142e-01 2.086268365383148193e-01 3.323090672492980957e-01 8.218807727098464966e-02 -1.646510697901248932e-02 -1.657561659812927246e-01 -2.054921239614486694e-01 -1.037716716527938843e-01 1.779472641646862030e-02 2.357707917690277100e-01 1.073240265250205994e-01 -9.181533753871917725e-02 -1.256757825613021851e-01 -3.011517599225044250e-02 2.391672581434249878e-01
-3.651637136936187744e-01 -1.147136837244033813e-02 -1.783837676048278809e-01 1.848656982183456421e-01 8.206393569707870483e-02 1.221858039498329163e-01 -9.935890138149261475e-02 4.988160729408264160e-02 -1.516536027193069458e-01 -6.445231288671493530e-02 -5.789133906364440918e-02 2.934410870075225830e-01 -3.049644529819488525e-01 2.778734453022480011e-02 3.159399330615997314e-02 8.176770061254501343e-02 -3.083584308624267578e-01 6.411977577954530716e-03 -2.855751477181911469e-02 2.629723846912384033e-01 -3.142246603965759277e-01 -1.311054080724716187e-01 -1.602055579423904419e-01 -1.292371302843093872e-01 4.707111045718193054e-02 7.613296806812286377e-02 -1.187147796154022217e-01 6.428764015436172485e-02 -2.915333490818738937e-03 -6.410105526447296143e-02 -9.801062196493148804e-02 4.302099943161010742e-01
-3.393592834472656250e-01 -2.265250980854034424e-01 -3.639110326766967773e-01 -5.512653291225433350e-02 -8.582500368356704712e-02 -1.377656161785125732e-01 -9.677895903587341309e-02 1.553656160831451416e-02 6.105656549334526062e-02 -3.837569057941436768e-02 9.949964471161365509e-03 -4.160010814666748047e-02 -3.035238981246948242e-01 6.475685536861419678e-02 3.385035395622253418e-01 -1.001714020967483521e-01 1.792577058076858521e-01 -7.016644626855850220e-02 2.863065302371978760e-01 3.520179986953735352e-01 1.042151302099227905e-01 -2.306380718946456909e-01 1.666898876428604126e-01 -1.121150478720664978e-01 1.643068492412567139e-01 1.889511942863464355e-02 -1.106915920972824097e-01 3.182430937886238098e-02 1.873938739299774170e-01 9.246575832366943359e-02 2.630711300298571587e-03 -4.981857910752296448e-02
-2.570418119430541992e-01 -3.447433561086654663e-02 -1.978444606065750122e-01 3.219543993473052979e-01 1.803684681653976440e-01 2.395744919776916504e-01 1.850533336400985718e-01 1.525059789419174194e-01 -9.367787837982177734e-02 -9.534240514039993286e-02 2.204684615135192871e-01 1.614446938037872314e-02 -1.283301413059234619e-01 -1.302390545606613159e-01 4.671995639801025391e-01 1.298053264617919922e-01 6.332632899284362793e-02 2.035748064517974854e-01 2.754575312137603760e-01 1.772324591875076294e-01 -1.377772092819213867e-01 -7.517508417367935181e-02 2.032024860382080078e-01 2.476677112281322479e-02 -1.211724802851676941e-02 1.523793637752532959e-01 -6.950309872627258301e-02 -1.544500887393951416e-01 3.095553070306777954e-02 -9.631832689046859741e-02 -1.178118064999580383e-01 -1.085249334573745728e-01
4.993172362446784973e-02 -2.763695418834686279e-01 -3.298968374729156494e-01 1.596875041723251343e-01 -1.149588003754615784e-01 1.914417892694473267e-01 2.692242562770843506e-01 1.550201922655105591e-01 1.594401299953460693e-01 -2.362521290779113770e-01 1.217361018061637878e-01 -2.528001070022583008e-01 1.067503727972507477e-02 -1.588055044412612915e-01 3.014812469482421875e-01 1.307604759931564331e-01 -5.705094337463378906e-02 3.286154940724372864e-02 1.904242783784866333e-01 -3.354261862114071846e-03 -5.772058386355638504e-03 -1.814564913511276245e-01 -2.547529637813568115e-01 -8.116789162158966064e-02 -5.211924761533737183e-02 4.765363782644271851e-02 -6.157550960779190063e-02 2.892852127552032471e-01 -1.425780653953552246e-01 1.129820421338081360e-01 3.820050507783889771e-02 2.739674746990203857e-01
1.650938540697097778e-01 -5.577236413955688477e-01 -1.100582405924797058e-01 2.707428038120269775e-01 -7.245104759931564331e-02 9.745220839977264404e-02 1.627437472343444824e-01 -2.489934489130973816e-02 1.411558538675308228e-01 -1.220651715993881226e-01 3.493872284889221191e-02 -2.081614434719085693e-01 -1.355376094579696655e-01 -1.409781277179718018e-01 2.546940147876739502e-01 5.359985306859016418e-02 3.083497099578380585e-02 4.263024404644966125e-02 1.802979111671447754e-01 1.157081946730613708e-01 2.534236907958984375e-01 -2.548843622207641602e-01 4.181389138102531433e-02 -1.199656054377555847e-01 -1.820793561637401581e-02 1.674743443727493286e-01 -1.967814117670059204e-01 2.032456994056701660e-01 -1.795883662998676300e-02 1.340234130620956421e-01 -9.999334067106246948e-02 1.355363130569458008e-01
-2.253509312868118286e-01 -3.648675084114074707e-01 -6.778029352426528931e-02 3.455013036727905273e-01 3.871295228600502014e-02 -6.919313455000519753e-04 1.441025584936141968e-01 1.298929005861282349e-01 3.218178823590278625e-02 1.311480300500988960e-03 5.918834805488586426e-01 -1.171079576015472412e-01 -4.977694898843765259e-02 6.587108969688415527e-02 7.255982607603073120e-02 -2.826174534857273102e-02 -2.043700590729713440e-02 7.098043337464332581e-03 -1.042878776788711548e-01 5.612624436616897583e-02 1.870562881231307983e-01 -2.046450972557067871e-03 4.898223280906677246e-02 -2.617238787934184074e-03 -5.508800223469734192e-02 2.360561490058898926e-01 4.059140011668205261e-02 2.223780900239944458e-01 2.057002298533916473e-02 1.646874248981475830e-01 -2.024411261081695557e-01 2.115411013364791870e-01
-1.680938601493835449e-01 4.821250587701797485e-02 -3.372826874256134033e-01 5.097139626741409302e-02 4.194365814328193665e-02 -1.588692888617515564e-02 1.127670705318450928e-01 8.728015422821044922e-02 1.149090081453323364e-01 -4.273325204849243164e-02 4.849050194025039673e-02 -5.251793563365936279e-02 -4.628156498074531555e-02 -1.820243299007415771e-01 -2.351798117160797119e-01 1.581373997032642365e-02 -9.470741450786590576e-02 8.576388657093048096e-02 1.339532136917114258e-01 3.584922850131988525e-01 3.413101136684417725e-01 -3.399586677551269531e-01 -1.810593456029891968e-01 -1.762694418430328369e-01 1.475793421268463135e-01 1.036582067608833313e-01 1.159442290663719177e-01 1.086915060877799988e-01 2.582564949989318848e-01 -8.130820095539093018e-02 1.553045511245727539e-01 3.253165185451507568e-01
-2.313333451747894287e-01 -2.768353521823883057e-01 -1.610012948513031006e-01 1.374382078647613525e-01 -1.418907493352890015e-01 4.617296624928712845e-03 4.182894900441169739e-02 7.170408964157104492e-02 7.740490604192018509e-03 -2.384842038154602051e-01 -1.130587309598922729e-01 2.973583759739995003e-03 -2.561560273170471191e-01 -1.639394313097000122e-01 4.114328026771545410e-01 2.922895550727844238e-01 -1.888151913881301880e-01 2.317739576101303101e-01 -5.591038614511489868e-02 1.589462161064147949e-01 -3.860516101121902466e-02 -2.091639190912246704e-01 2.442189902067184448e-01 -2.267840355634689331e-01 9.128841757774353027e-02 5.172616988420486450e-02 9.514339268207550049e-03 1.662654802203178406e-03 -1.538357287645339966e-01 8.319737762212753296e-02 -1.134644001722335815e-01 2.289649695158004761e-01
1.882526837289333344e-02 -7.906251400709152222e-02 -3.042106032371520996e-01 2.507338821887969971e-01 1.400526706129312515e-02 7.252290099859237671e-02 9.660459309816360474e-02 5.941573530435562134e-02 -1.683069169521331787e-01 -1.272076517343521118e-01 2.942117750644683838e-01 -3.695722818374633789e-01 -4.163779783993959427e-03 -2.417603135108947754e-02 2.870529592037200928e-01 -2.600299119949340820e-01 -7.614478468894958496e-03 2.244939357042312622e-01 9.040610492229461670e-02 1.533008273690938950e-02 1.356060244143009186e-02 -9.588629752397537231e-02 1.023228839039802551e-01 -1.719869375228881836e-01 -1.510787457227706909e-01 2.075362652540206909e-01 -1.463860124349594116e-01 2.399927526712417603e-01 -2.451583445072174072e-01 7.392217963933944702e-02 1.258828938007354736e-01 2.583959102630615234e-01
-1.962830424308776855e-01 -7.060120254755020142e-02 -1.335928440093994141e-01 1.443876922130584717e-01 4.315206706523895264e-01 -8.854283019900321960e-03 1.712917089462280273e-01 8.921683579683303833e-02 1.124425604939460754e-01 -2.057141624391078949e-02 9.233505278825759888e-02 -7.982574403285980225e-02 -7.019927352666854858e-02 1.678290814161300659e-01 4.088725149631500244e-01 4.579185508191585541e-03 -1.135874092578887939e-01 -2.615715563297271729e-02 6.162011250853538513e-02 -8.921238780021667480e-02 -2.524619176983833313e-02 -1.529823839664459229e-01 8.806490153074264526e-02 1.508701443672180176e-01 -1.170670017600059509e-01 1.484786421060562134e-01 1.683570444583892822e-01 -2.156877070665359497e-01 -7.922699674963951111e-03 -2.159069180488586426e-01 8.835997432470321655e-02 4.700484871864318848e-01
-2.364751510322093964e-02 -1.788802295923233032e-01 -3.456703945994377136e-02 3.684717416763305664e-01 1.810285151004791260e-01 1.059790477156639099e-01 2.239766120910644531e-01 2.964701056480407715e-01 1.529979053884744644e-03 5.813820287585258484e-02 -3.356610832270234823e-04 1.714657992124557495e-01 1.552741229534149170e-01 5.022873356938362122e-02 4.026726484298706055e-01 -7.172955572605133057e-02 2.089674621820449829e-01 -1.278319507837295532e-01 5.345787853002548218e-02 1.966091841459274292e-01 3.039448857307434082e-01 -2.449515908956527710e-01 -1.179122030735015869e-01 -1.313629746437072754e-01 1.951058059930801392e-01 -1.305097248405218124e-03 1.215153858065605164e-01 5.740601103752851486e-03 3.824681043624877930e-02 -2.246735841035842896e-01 6.353456526994705200e-02 1.667264699935913086e-01
-2.405911982059478760e-01 -5.205175280570983887e-01 -2.712874710559844971e-01 3.080694377422332764e-01 -5.594776570796966553e-02 7.455898076295852661e-02 -3.647993877530097961e-02 1.415505409240722656e-01 -8.205100893974304199e-02 2.439090758562088013e-01 -8.971488475799560547e-02 -1.243979558348655701e-01 -2.322415113449096680e-01 -1.714756041765213013e-01 1.235345080494880676e-01 4.800559952855110168e-02 -1.215583235025405884e-01 2.141488194465637207e-01 2.784028351306915283e-01 1.278904676437377930e-01 1.298819184303283691e-01 -9.588887542486190796e-02 -1.772320121526718140e-01 6.671027839183807373e-02 -4.024968296289443970e-02 5.249205976724624634e-02 4.045313224196434021e-02 1.631607674062252045e-02 1.010331064462661743e-01 1.801884621381759644e-01 -7.931213080883026123e-02 -1.014619767665863037e-01
-9.805670380592346191e-02 -4.129427075386047363e-01 -2.244780659675598145e-01 1.323775053024291992e-01 2.995273657143115997e-02 1.793474107980728149e-01 -9.388571232557296753e-02 2.633369155228137970e-02 1.830232329666614532e-02 2.893233597278594971e-01 -1.313136965036392212e-01 -1.551425606012344360e-01 -1.625875532627105713e-01 -5.177557468414306641e-02 2.851531803607940674e-01 -4.445463046431541443e-02 -1.447901129722595215e-01 2.478963285684585571e-01 3.230727016925811768e-01 4.573122411966323853e-02 3.281524479389190674e-01 -2.276085317134857178e-01 -1.646123826503753662e-01 -4.956990480422973633e-02 1.018408909440040588e-01 5.753578245639801025e-02 1.126858294010162354e-01 -5.314053967595100403e-02 1.697732210159301758e-01 1.657221019268035889e-01 -3.193993121385574341e-03 9.049770236015319824e-02
-7.791367173194885254e-02 -2.795570995658636093e-03 -2.273642420768737793e-01 2.906149029731750488e-01 2.100846022367477417e-01 -8.045946806669235229e-02 3.061703741550445557e-01 -3.170010447502136230e-02 -7.946193218231201172e-02 3.435105830430984497e-02 -4.356456547975540161e-02 -2.077053785324096680e-01 8.579965680837631226e-03 1.241085156798362732e-01 2.906524837017059326e-01 3.957832604646682739e-02 -6.419399380683898926e-02 -5.510636605322360992e-03 -1.681559681892395020e-01 2.128165960311889648e-01 2.355054467916488647e-01 4.073973000049591064e-02 -1.487596184015274048e-01 -2.228416502475738525e-01 1.135924458503723145e-01 2.528082986827939749e-04 -1.157774776220321655e-01 3.613301515579223633e-01 -8.193659037351608276e-02 -2.415061593055725098e-01 7.150743156671524048e-02 3.531458377838134766e-01
6.595960352569818497e-03 5.078611895442008972e-02 -1.358625292778015137e-01 3.438778221607208252e-01 3.351235091686248779e-01 -9.943372011184692383e-02 1.307649612426757812e-01 1.047617793083190918e-01 -1.654242910444736481e-02 -8.811049163341522217e-02 -1.812628656625747681e-01 -2.597850263118743896e-01 -2.419422566890716553e-01 -1.308270846493542194e-03 2.526442706584930420e-01 1.245538890361785889e-01 -4.175243154168128967e-02 -2.075962722301483154e-02 2.139955163002014160e-01 1.463914215564727783e-01 8.108060806989669800e-03 4.408829845488071442e-03 -1.799775958061218262e-01 -1.469745784997940063e-01 8.874174952507019043e-02 -5.257658660411834717e-02 2.009599953889846802e-01 -4.831013083457946777e-02 2.458071149885654449e-02 2.451547831296920776e-01 2.748698890209197998e-01 3.886402249336242676e-01
-1.632091850042343140e-01 -5.219040438532829285e-02 -3.528554141521453857e-01 3.074593544006347656e-01 2.646850347518920898e-01 -2.132728993892669678e-01 3.158525824546813965e-01 2.913721203804016113e-01 1.165923476219177246e-01 -2.049133777618408203e-01 -8.463498950004577637e-02 1.068787351250648499e-01 2.141806930303573608e-01 -6.091913208365440369e-02 8.972493559122085571e-02 1.346064172685146332e-02 -2.602040767669677734e-01 8.568336069583892822e-02 1.003432944416999817e-01 -1.017946973443031311e-01 -1.343633830547332764e-01 -2.223682031035423279e-02 -2.220517992973327637e-01 -1.027700770646333694e-02 -1.702548190951347351e-02 2.505669891834259033e-01 1.108610723167657852e-02 1.033226028084754944e-01 -7.906039059162139893e-02 -1.344017088413238525e-01 -2.128406241536140442e-02 2.394410818815231323e-01
-3.227134048938751221e-01 -4.451258480548858643e-02 -3.054572045803070068e-01 1.326199322938919067e-01 8.907974511384963989e-02 8.874253183603286743e-02 7.624528836458921432e-03 5.915271863341331482e-02 -1.495371311902999878e-01 1.002686191350221634e-02 -1.989612430334091187e-01 -4.846004769206047058e-03 -1.312371790409088135e-01 -1.760681569576263428e-01 -1.259101778268814087e-01 -3.749450668692588806e-02 -1.475089192390441895e-01 2.191418856382369995e-01 -1.622207649052143097e-02 -2.371543087065219879e-02 7.308941334486007690e-02 -2.258662134408950806e-01 -2.015302628278732300e-01 -5.724684596061706543e-01 -6.751804053783416748e-02 -1.131907626986503601e-01 2.560089342296123505e-02 -7.037185132503509521e-02 1.201568841934204102e-01 -7.889530621469020844e-03 1.733991354703903198e-01 2.705848813056945801e-01
-2.391189634799957275e-01 1.508921105414628983e-02 -1.221423223614692688e-01 1.924739927053451538e-01 3.413117229938507080e-01 -1.734739840030670166e-01 1.677203550934791565e-02 2.930982112884521484e-01 3.054265975952148438e-01 2.065503410995006561e-02 -7.132991403341293335e-02 -1.745612621307373047e-01 -1.730161756277084351e-01 1.792223006486892700e-01 1.731603145599365234e-01 -1.293064467608928680e-02 1.851997803896665573e-03 -1.933414675295352936e-02 2.289983034133911133e-01 1.799469292163848877e-01 1.258547697216272354e-02 5.886682774871587753e-03 -2.882748246192932129e-01 -2.002867162227630615e-01 -9.053364396095275879e-02 -1.997676119208335876e-02 1.766542047262191772e-01 2.598242759704589844e-01 4.362663254141807556e-03 1.230236068367958069e-01 2.279100269079208374e-01 2.309977412223815918e-01
-6.298428028821945190e-02 -2.368492037057876587e-01 -1.907626688480377197e-01 1.720218062400817871e-01 1.768613308668136597e-01 1.657749414443969727e-01 3.586014509201049805e-01 3.528349101543426514e-02 4.430335760116577148e-02 -5.191401764750480652e-02 1.564863622188568115e-01 -1.630171537399291992e-01 -1.922112703323364258e-01 -2.801858186721801758e-01 5.959847196936607361e-02 -2.046154886484146118e-01 -7.125971466302871704e-02 -5.293922033160924911e-03 1.836958974599838257e-01 2.399387769401073456e-03 2.263628095388412476e-01 2.969588525593280792e-02 -8.609949797391891479e-02 -1.059953868389129639e-01 2.246509343385696411e-01 1.185372769832611084e-01 1.673220694065093994e-01 -3.174933046102523804e-02 2.196571677923202515e-01 1.232856288552284241e-01 -3.232884109020233154e-01 3.124890923500061035e-01
-2.929181456565856934e-01 -3.424418270587921143e-01 -1.112316828221082687e-02 2.771472632884979248e-01 -1.385627090930938721e-01 1.761800348758697510e-01 -1.287606954574584961e-01 1.179602071642875671e-01 -3.167395293712615967e-02 -9.949313104152679443e-02 3.297798335552215576e-01 -3.006688356399536133e-01 -1.444818228483200073e-01 1.416013687849044800e-01 2.108305841684341431e-01 -1.613009274005889893e-01 6.739126518368721008e-03 2.283750921487808228e-01 -7.781354244798421860e-03 1.108023673295974731e-01 4.421851783990859985e-02 -6.461682915687561035e-02 -2.346392124891281128e-01 -1.505493000149726868e-02 2.530587464570999146e-02 8.815415948629379272e-02 -4.652464017271995544e-02 2.185252904891967773e-01 1.807567179203033447e-01 1.540730148553848267e-01 -7.386216521263122559e-02 2.677043676376342773e-01
-2.665494084358215332e-01 -4.641264677047729492e-01 -3.054659664630889893e-01 1.857725530862808228e-01 1.065251231193542480e-01 -1.834634542465209961e-01 1.717076152563095093e-01 -2.851480618119239807e-02 4.757974669337272644e-02 5.303413420915603638e-02 3.237018883228302002e-01 -2.567313611507415771e-01 -1.085380017757415771e-01 1.549316942691802979e-01 -2.798292553052306175e-04 -9.763854742050170898e-02 -2.116303704679012299e-02 -1.251351088285446167e-01 -4.227161407470703125e-02 3.094257712364196777e-01 9.489037841558456421e-02 -6.801118701696395874e-02 -5.745203699916601181e-03 -1.532033234834671021e-01 2.202692031860351562e-01 2.255519032478332520e-01 1.404951363801956177e-01 3.439569845795631409e-02 4.781593009829521179e-02 -1.033537462353706360e-01 -3.509725257754325867e-02 6.356137245893478394e-02
-3.420001268386840820e-01 -8.239150047302246094e-02 1.163138449192047119e-01 2.757776975631713867e-01 3.530401289463043213e-01 -5.160295963287353516e-02 1.693945676088333130e-01 1.716644316911697388e-01 -6.257158517837524414e-02 -7.915590703487396240e-02 -9.686416015028953552e-03 -7.114499062299728394e-02 -8.970559388399124146e-02 2.308176904916763306e-01 2.005596160888671875e-01 8.348766714334487915e-02 2.205488681793212891e-01 9.906113147735595703e-02 -4.538574442267417908e-02 -2.068592011928558350e-01 1.168628334999084473e-01 -5.126659199595451355e-02 -2.735010981559753418e-01 -7.192522287368774414e-02 3.555176407098770142e-02 2.339851707220077515e-01 1.727647520601749420e-02 4.925518855452537537e-02 -1.447329390794038773e-02 5.529493466019630432e-02 9.051424264907836914e-02 4.556129872798919678e-01
-1.313240975141525269e-01 -2.173728123307228088e-02 -2.859622612595558167e-02 4.014725685119628906e-01 3.724196851253509521e-01 -1.438264269381761551e-02 9.388460218906402588e-02 2.823799662292003632e-02 1.327452063560485840e-02 2.012788802385330200e-01 -6.460370123386383057e-02 1.133490800857543945e-01 -1.873264610767364502e-01 1.926847547292709351e-01 1.859633773565292358e-01 3.039453737437725067e-02 1.287188977003097534e-01 -1.821109354496002197e-01 3.601874113082885742e-01 1.076031923294067383e-01 2.196544110774993896e-01 -3.014808893203735352e-01 -1.446050107479095459e-01 -1.290556937456130981e-01 -2.566229104995727539e-01 7.373247295618057251e-02 5.916846916079521179e-02 -1.621825397014617920e-01 -6.064877286553382874e-02 1.171926632523536682e-01 1.014306470751762390e-01 9.891898185014724731e-02
-1.702961176633834839e-01 -2.197023183107376099e-01 -1.155910417437553406e-01 1.583481281995773315e-01 8.350745588541030884e-02 -1.069845706224441528e-01 -1.169621273875236511e-01 1.231776028871536255e-01 8.751483261585235596e-02 -1.732294857501983643e-01 2.276387363672256470e-01 6.448593735694885254e-02 4.172978177666664124e-02 1.351059973239898682e-01 -1.318587269634008408e-02 4.010338336229324341e-02 4.138338938355445862e-02 3.528809845447540283e-01 2.130898833274841309e-01 1.292631924152374268e-01 -2.519858535379171371e-03 -2.998183071613311768e-01 6.522264331579208374e-02 -5.837080478668212891e-01 -1.756839826703071594e-02 9.836482256650924683e-02 -5.180733278393745422e-02 1.345801651477813721e-01 -8.044344931840896606e-02 -1.231966763734817505e-01 1.767049431800842285e-01 1.213541179895401001e-01
-2.469711303710937500e-01 -3.075238168239593506e-01 -8.406213670969009399e-02 6.652265787124633789e-02 -2.292231917381286621e-01 -2.643355131149291992e-01 1.821250319480895996e-01 2.105712443590164185e-01 3.937627002596855164e-02 1.454108208417892456e-01 6.750325858592987061e-02 -2.688160836696624756e-01 1.265896856784820557e-02 -1.073819771409034729e-01 3.540413081645965576e-01 -5.358247086405754089e-02 2.841784991323947906e-02 2.421246618032455444e-01 1.088402271270751953e-01 1.072188094258308411e-01 -1.465400680899620056e-03 -1.421341150999069214e-01 2.131805568933486938e-02 -1.176618263125419617e-01 -6.282085925340652466e-02 2.531970143318176270e-01 1.107708886265754700e-01 -5.380570143461227417e-02 3.607157766819000244e-01 1.206095367670059204e-01 -1.843663156032562256e-01 1.201852709054946899e-01
-1.635777801275253296e-01 -4.476595222949981689e-01 -2.292096465826034546e-01 1.787637770175933838e-01 9.662339836359024048e-02 1.686054766178131104e-01 -9.696657955646514893e-02 -3.996568918228149414e-02 8.466102182865142822e-02 1.864999532699584961e-01 -3.933261707425117493e-02 -9.562108665704727173e-02 -1.328470408916473389e-01 -1.826245933771133423e-01 2.809462547302246094e-01 8.516654372215270996e-03 1.073601096868515015e-02 1.513220518827438354e-01 3.658647239208221436e-01 -3.642714396119117737e-02 1.689340025186538696e-01 -2.466068118810653687e-01 -2.324609458446502686e-01 8.083336055278778076e-02 1.522338986396789551e-01 1.745658516883850098e-01 9.671153873205184937e-02 9.487682580947875977e-02 1.215865984559059143e-01 2.078871577978134155e-01 2.924154512584209442e-02 1.340182423591613770e-01
-5.797718092799186707e-02 6.258999556303024292e-02 -1.786510460078716278e-02 1.821016371250152588e-01 2.397985309362411499e-01 -1.167457774281501770e-01 2.747183144092559814e-01 1.067642420530319214e-01 -7.077789306640625000e-02 1.800370365381240845e-01 -3.791807591915130615e-02 -1.870215088129043579e-01 -2.887488603591918945e-01 1.811973899602890015e-01 3.211138546466827393e-01 8.100815862417221069e-02 1.405929625034332275e-01 1.164122745394706726e-01 2.308536879718303680e-02 1.572496592998504639e-01 1.803916394710540771e-01 -8.330998825840651989e-04 -2.456129789352416992e-01 -1.222041025757789612e-01 -1.486463285982608795e-02 1.528540998697280884e-01 2.043811678886413574e-01 3.057362139225006104e-01 -9.317289292812347412e-02 1.002489179372787476e-01 -6.369547545909881592e-02 3.918126523494720459e-01
-2.665332555770874023e-01 -4.308588206768035889e-01 -1.570680737495422363e-01 1.871598660945892334e-01 3.771774470806121826e-01 1.774414628744125366e-01 -5.438790842890739441e-02 -1.913227699697017670e-02 -3.642183914780616760e-02 1.881296187639236450e-01 -5.521704629063606262e-02 -8.295596390962600708e-02 -8.542765676975250244e-02 -1.182017698884010315e-01 3.791190087795257568e-01 1.088760346174240112e-01 4.522343724966049194e-02 2.898105978965759277e-01 1.515542268753051758e-01 1.036639511585235596e-02 3.950163722038269043e-02 -2.638827860355377197e-01 -1.489006131887435913e-01 3.742225095629692078e-02 1.242769807577133179e-01 -1.365541815757751465e-01 -3.042570315301418304e-02 1.007864549756050110e-01 -3.678401699289679527e-04 -2.523115463554859161e-02 -1.628018170595169067e-01 8.276564627885818481e-02
-1.022332310676574707e-01 -3.183906674385070801e-01 -2.157258540391921997e-01 1.141712069511413574e-02 1.736651957035064697e-01 7.538159936666488647e-02 1.212230026721954346e-01 -1.252490431070327759e-01 1.291423439979553223e-01 3.049483336508274078e-02 1.866261512041091919e-01 -1.254760622978210449e-01 -2.103990912437438965e-01 -3.152587413787841797e-01 1.698719561100006104e-01 2.356748469173908234e-02 -4.521123692393302917e-02 -1.083984151482582092e-01 2.800531387329101562e-01 -2.212160974740982056e-01 -2.841495908796787262e-02 -2.064728438854217529e-01 -3.894261782988905907e-03 -1.109709888696670532e-01 2.494260966777801514e-01 -5.270788446068763733e-02 1.433026790618896484e-01 3.603766262531280518e-01 2.207441329956054688e-01 1.006775498390197754e-01 -4.657743871212005615e-02 2.463205903768539429e-01
-2.555086910724639893e-01 -5.354537367820739746e-01 6.945917382836341858e-03 3.152252435684204102e-01 2.959882616996765137e-01 -1.777110546827316284e-01 -9.234759956598281860e-02 1.479513943195343018e-01 -2.300767414271831512e-02 -2.322182059288024902e-01 -2.932664565742015839e-02 -1.567993462085723877e-01 -3.775779856368899345e-03 1.373838931322097778e-01 -8.442457020282745361e-02 5.042470246553421021e-02 -1.590431630611419678e-01 -1.528081577271223068e-02 9.722615033388137817e-02 1.684519648551940918e-01 -1.852231621742248535e-01 -1.228018105030059814e-01 -2.597847878932952881e-01 -5.128649622201919556e-02 -1.854487359523773193e-01 1.188383698463439941e-01 5.349051952362060547e-02 7.020446658134460449e-02 6.037368252873420715e-02 -2.011436522006988525e-01 -2.782326377928256989e-02 8.047892153263092041e-02
-6.503953784704208374e-02 -6.140708923339843750e-02 -3.864655494689941406e-01 3.382657170295715332e-01 3.496688902378082275e-01 -1.563636809587478638e-01 -8.552674949169158936e-02 -2.818299643695354462e-02 5.639861524105072021e-02 1.639488935470581055e-01 7.685949653387069702e-02 4.183654487133026123e-02 -5.011293105781078339e-03 -3.886146843433380127e-02 4.634380340576171875e-02 1.609356105327606201e-01 1.184324454516172409e-02 1.254811584949493408e-01 6.462843716144561768e-02 5.100946500897407532e-02 -1.087162718176841736e-01 9.017343632876873016e-03 -2.903989255428314209e-01 -1.944957077503204346e-01 -3.239173814654350281e-02 2.210171520709991455e-01 1.041150540113449097e-01 -1.726638972759246826e-01 -7.969149202108383179e-02 -3.047071099281311035e-01 -1.115210703574120998e-03 3.995215892791748047e-01
-1.407393962144851685e-01 -1.517840027809143066e-01 -1.655451059341430664e-01 2.964414060115814209e-01 3.237726390361785889e-01 -6.436684168875217438e-03 -4.192084074020385742e-02 -5.699566681869328022e-04 -2.733448054641485214e-03 7.462910562753677368e-02 2.746620157267898321e-04 -4.980801418423652649e-02 -1.129417940974235535e-01 9.752266108989715576e-02 1.862458586692810059e-01 1.599138602614402771e-02 -6.155737675726413727e-03 1.605954952538013458e-02 -1.602697223424911499e-01 4.687899723649024963e-02 5.357431247830390930e-02 -1.536204069852828979e-01 -4.192834794521331787e-01 -2.805747687816619873e-01 -4.220056533813476562e-02 4.147287011146545410e-01 -8.243198692798614502e-02 -8.996292948722839355e-02 1.573460698127746582e-01 -3.434779942035675049e-01 -2.434824779629707336e-02 1.697318553924560547e-01
-1.404480040073394775e-01 -2.677317559719085693e-01 -1.255753189325332642e-01 1.144496276974678040e-01 -1.004735231399536133e-01 -5.661395937204360962e-02 1.628920286893844604e-01 1.816024929285049438e-01 3.565090149641036987e-02 -2.768820524215698242e-01 1.969226896762847900e-01 -5.230461061000823975e-02 -6.676874309778213501e-02 -4.481794312596321106e-02 3.787322938442230225e-01 1.485201269388198853e-01 -1.575850546360015869e-01 9.429439157247543335e-02 1.273048017174005508e-02 9.077852964401245117e-02 -6.323581188917160034e-02 8.538505434989929199e-02 -2.835686206817626953e-01 -5.924981459975242615e-02 -6.122259050607681274e-02 -3.894228115677833557e-02 -9.757619351148605347e-02 3.353010416030883789e-01 -7.289112359285354614e-02 3.539870977401733398e-01 1.232975497841835022e-01 3.242338597774505615e-01
-1.691354662179946899e-01 -1.096410304307937622e-01 -1.215590313076972961e-01 2.786262929439544678e-01 2.388330698013305664e-01 -2.490068525075912476e-01 1.130818352103233337e-01 -1.006044968962669373e-01 2.059553749859333038e-02 -1.315095573663711548e-01 -8.327803760766983032e-02 1.181261911988258362e-01 -1.589048206806182861e-01 -1.941662132740020752e-01 4.661162942647933960e-02 -1.389871090650558472e-01 2.662490904331207275e-01 2.552677690982818604e-01 1.514081656932830811e-01 3.205576837062835693e-01 -4.774887487292289734e-02 4.775408282876014709e-02 -7.192576676607131958e-02 -4.256687164306640625e-01 -2.447377890348434448e-02 5.183612182736396790e-02 3.515934944152832031e-02 3.446910679340362549e-01 1.090143024921417236e-01 7.197090983390808105e-02 2.548016794025897980e-02 9.084339439868927002e-02
-1.368368417024612427e-01 -2.042861580848693848e-01 -2.285280078649520874e-01 7.804869208484888077e-03 1.693498492240905762e-01 -5.601251497864723206e-02 1.892591118812561035e-01 -2.077571349218487740e-03 -3.047304153442382812e-01 -1.378115862607955933e-01 -3.294013738632202148e-01 8.737797290086746216e-02 -5.378604307770729065e-02 1.155499964952468872e-01 1.607110947370529175e-01 -2.883071601390838623e-01 -4.660080373287200928e-02 2.542572319507598877e-01 6.177569180727005005e-02 2.699957191944122314e-01 -3.326236829161643982e-02 -1.792283803224563599e-01 1.498709768056869507e-01 -2.183014452457427979e-01 -1.240813881158828735e-01 -2.392912283539772034e-02 -5.716850608587265015e-02 -8.867763727903366089e-02 5.361322313547134399e-02 8.391660451889038086e-02 -1.952941566705703735e-01 3.799929618835449219e-01
-2.472976744174957275e-01 -6.908598542213439941e-02 -2.112047970294952393e-01 3.831634223461151123e-01 1.785108149051666260e-01 -1.529621630907058716e-01 2.920606732368469238e-02 -1.164639717899262905e-03 -6.953648477792739868e-02 6.780267506837844849e-02 9.909053891897201538e-02 -1.855904608964920044e-01 -2.764468081295490265e-02 3.092835545539855957e-01 1.810176223516464233e-01 1.336844116449356079e-01 2.008348554372787476e-01 1.213058084249496460e-01 3.467914760112762451e-01 1.215854436159133911e-01 9.711654484272003174e-02 -3.361967802047729492e-01 2.850723862648010254e-01 3.101515769958496094e-02 -5.562854185700416565e-02 5.167471617460250854e-02 2.600440196692943573e-02 4.916748031973838806e-02 9.831219911575317383e-03 -3.187330439686775208e-02 2.165444195270538330e-01 1.847404539585113525e-01
8.371462672948837280e-02 -4.935487508773803711e-01 -6.307928264141082764e-02 2.071126848459243774e-01 -2.513131126761436462e-02 1.901053339242935181e-01 1.372381150722503662e-01 1.143983602523803711e-01 5.107770487666130066e-02 -1.783140897750854492e-01 2.090925723314285278e-01 -9.356216341257095337e-02 -2.434782832860946655e-01 3.017055243253707886e-02 1.014257743954658508e-01 -9.467129595577716827e-03 -7.979026436805725098e-02 1.163340583443641663e-01 1.516880393028259277e-01 -7.369727641344070435e-02 1.307433843612670898e-01 -3.513797521591186523e-01 -3.417780995368957520e-01 -1.852755993604660034e-02 4.715644940733909607e-02 -5.534136295318603516e-02 4.709384217858314514e-02 -2.452361397445201874e-02 -1.400283128023147583e-01 2.209831029176712036e-01 -1.793489456176757812e-01 2.482252866029739380e-01
-3.132522106170654297e-01 -6.632080674171447754e-02 -3.598354160785675049e-01 7.800403237342834473e-02 2.434025108814239502e-01 -3.401001915335655212e-02 7.428129017353057861e-02 -1.718367487192153931e-01 1.124256104230880737e-01 -1.198316141963005066e-01 1.527000665664672852e-01 6.946356594562530518e-02 -5.193331092596054077e-02 4.616910219192504883e-02 2.470261305570602417e-01 -1.764911562204360962e-01 7.039447873830795288e-02 1.894686371088027954e-02 2.563301920890808105e-01 2.685180902481079102e-01 1.218440663069486618e-02 1.964856088161468506e-01 -2.156889252364635468e-02 -1.159896999597549438e-01 -1.189388409256935120e-01 -3.044598177075386047e-02 2.645842432975769043e-01 3.376252055168151855e-01 2.512320578098297119e-01 1.222912818193435669e-01 -1.298238039016723633e-01 1.566160619258880615e-01
-9.571799635887145996e-02 -3.464118838310241699e-01 -1.778863072395324707e-01 2.099192887544631958e-01 3.798590898513793945e-01 -1.586775109171867371e-02 -1.259489059448242188e-01 1.414846442639827728e-02 -6.827509403228759766e-02 2.224755287170410156e-01 1.934457570314407349e-01 7.646249979734420776e-02 2.073265798389911652e-02 7.953819632530212402e-02 2.706842422485351562e-01 5.793786421418190002e-02 -1.334325820207595825e-01 -3.516756594181060791e-01 2.328853011131286621e-01 -5.761124193668365479e-02 2.001764178276062012e-01 1.640069186687469482e-01 4.161743819713592529e-02 7.497756276279687881e-03 -5.362882465124130249e-02 1.671949625015258789e-01 -2.053808867931365967e-01 4.776969179511070251e-02 2.565135806798934937e-02 -1.293404251337051392e-01 -1.219396814703941345e-01 2.799466550350189209e-01
-1.820691227912902832e-01 -9.585224092006683350e-02 6.250727176666259766e-02 3.047589361667633057e-01 3.002926409244537354e-01 6.570415198802947998e-02 1.896422952413558960e-01 -7.369693368673324585e-02 3.529106499627232552e-03 -2.192098647356033325e-02 2.135970816016197205e-02 7.482492830604314804e-03 -3.216556608676910400e-01 3.003956079483032227e-01 2.938332781195640564e-02 1.153146848082542419e-01 1.103009209036827087e-01 -3.117846846580505371e-01 4.181688427925109863e-01 1.924969851970672607e-01 1.148030310869216919e-01 -2.319287210702896118e-01 -5.546102300286293030e-02 -8.171690255403518677e-02 9.365874528884887695e-02 -5.332277715206146240e-02 -8.394751697778701782e-02 -1.548772156238555908e-01 -1.739702373743057251e-01 1.670733541250228882e-01 5.949266999959945679e-02 1.171983107924461365e-01
-1.393379718065261841e-01 -3.116890192031860352e-01 -1.364990174770355225e-01 6.941542774438858032e-02 -9.161227196455001831e-02 2.265028208494186401e-01 9.653374552726745605e-02 1.114434674382209778e-01 -6.563726812601089478e-02 -3.202071189880371094e-01 2.567644715309143066e-01 -2.520567178726196289e-01 -1.778987050056457520e-01 -7.172202318906784058e-02 3.729446530342102051e-01 3.407960534095764160e-01 4.968544840812683105e-02 6.647206097841262817e-02 6.913874298334121704e-02 -3.050710260868072510e-02 9.615631401538848877e-02 -1.131511181592941284e-01 -3.287493586540222168e-01 -1.778141707181930542e-01 -6.094892323017120361e-02 1.108248010277748108e-01 -8.807459846138954163e-03 1.794832795858383179e-01 -5.568986758589744568e-02 7.485481351613998413e-02 1.762486621737480164e-02 1.363138705492019653e-01
1.444894224405288696e-01 -5.056390166282653809e-01 -2.862662971019744873e-01 3.272701501846313477e-01 2.339616790413856506e-02 1.923963576555252075e-01 -3.974500298500061035e-02 1.189295947551727295e-01 5.239119380712509155e-02 -2.986933663487434387e-02 4.448006860911846161e-03 6.271501537412405014e-03 -2.620124518871307373e-01 -4.836655780673027039e-02 1.523697525262832642e-01 1.295675784349441528e-01 1.090946868062019348e-01 -5.133545398712158203e-02 1.109651029109954834e-01 6.909892708063125610e-02 1.266815066337585449e-01 -1.408143788576126099e-01 -4.054246470332145691e-02 8.383712172508239746e-02 -1.054925471544265747e-01 3.705219924449920654e-02 -9.999126195907592773e-04 2.013060748577117920e-01 7.759131491184234619e-02 2.581736147403717041e-01 -3.363752067089080811e-01 2.267087996006011963e-01
-6.740871071815490723e-02 1.581423431634902954e-01 -3.895081579685211182e-02 2.180981189012527466e-01 3.757352530956268311e-01 -4.592159017920494080e-02 5.946095287799835205e-02 -5.524406209588050842e-02 1.242128387093544006e-01 8.071119338274002075e-02 2.433394193649291992e-01 -2.349760085344314575e-01 -1.202382966876029968e-01 2.429254949092864990e-01 1.595834493637084961e-01 7.528411597013473511e-02 -1.459430903196334839e-01 2.537315189838409424e-01 1.754707992076873779e-01 5.332091357558965683e-03 -1.445565521717071533e-01 -1.226623430848121643e-01 1.184509396553039551e-01 -1.765320748090744019e-01 -4.655009601265192032e-03 1.171671450138092041e-01 5.334335938096046448e-02 9.118370711803436279e-03 4.626514017581939697e-02 -1.471218094229698181e-02 -1.708070635795593262e-01 5.335441231727600098e-01
-2.761228382587432861e-01 -1.517514139413833618e-01 -3.252484202384948730e-01 8.314274996519088745e-02 8.487443625926971436e-02 1.687369644641876221e-01 1.598848253488540649e-01 1.401074230670928955e-01 -1.095563471317291260e-01 1.156474128365516663e-01 -7.064018398523330688e-02 1.378290180582553148e-04 -6.833490729331970215e-02 -1.414442360401153564e-01 3.528276830911636353e-02 -1.187756583094596863e-01 7.534413784742355347e-02 1.498445719480514526e-01 -2.227573394775390625e-01 1.175707355141639709e-01 1.865113526582717896e-01 -2.134851962327957153e-01 -4.313468560576438904e-02 -5.189096331596374512e-01 2.237823646282777190e-04 -1.969617009162902832e-01 1.411236226558685303e-01 3.927504643797874451e-02 -5.046933423727750778e-03 1.334598958492279053e-01 1.595176458358764648e-01 3.002739846706390381e-01
1.710862107574939728e-02 -1.405505985021591187e-01 -1.047587394714355469e-01 4.647986963391304016e-02 1.086327806115150452e-02 -1.396212726831436157e-01 1.214901506900787354e-01 -5.886744707822799683e-03 -8.116102963685989380e-02 1.972416043281555176e-01 1.646003872156143188e-01 -1.383316069841384888e-01 -1.634747833013534546e-01 -2.053420841693878174e-01 7.468874007463455200e-02 -3.315703272819519043e-01 -2.452628910541534424e-01 6.581459194421768188e-02 9.573804587125778198e-02 4.198024272918701172e-01 3.249877393245697021e-01 -1.309354603290557861e-01 -5.829226225614547729e-02 -3.060781359672546387e-01 1.103429645299911499e-01 -8.156602829694747925e-02 4.236939921975135803e-02 1.751787662506103516e-01 8.451596833765506744e-03 2.439084835350513458e-02 -1.139824464917182922e-01 3.486926555633544922e-01
4.747023805975914001e-02 1.025168038904666901e-02 -1.887767575681209564e-02 3.244754672050476074e-01 5.163850784301757812e-01 -1.913160085678100586e-02 1.486222296953201294e-01 1.465890705585479736e-01 -1.115620508790016174e-01 1.795427054166793823e-01 -1.289886422455310822e-02 -1.230137571692466736e-01 -1.501272618770599365e-01 -2.194922231137752533e-02 1.606837511062622070e-01 2.470913082361221313e-01 -8.116368204355239868e-02 1.879262924194335938e-01 8.857774734497070312e-02 7.855432480573654175e-02 2.907510101795196533e-01 -1.740659773349761963e-01 -1.388332545757293701e-01 -1.208045184612274170e-01 -1.530144959688186646e-01 5.646453052759170532e-02 2.484965026378631592e-01 1.519289612770080566e-01 -1.718906462192535400e-01 2.722057700157165527e-02 -1.180653180927038193e-02 2.550392448902130127e-01
-4.869828745722770691e-02 1.120328009128570557e-01 -3.908786177635192871e-01 1.291275918483734131e-01 2.098188996315002441e-01 6.793522089719772339e-02 6.506282836198806763e-02 1.008197013288736343e-02 -1.978401839733123779e-01 8.692989498376846313e-02 2.761916518211364746e-01 3.518232703208923340e-02 -2.466293424367904663e-01 1.527954041957855225e-01 1.620697379112243652e-01 6.621395051479339600e-02 4.198142513632774353e-02 -9.265295416116714478e-02 2.548016905784606934e-01 1.209301203489303589e-01 -9.568777866661548615e-03 -1.867450028657913208e-01 1.462161839008331299e-01 -1.020915359258651733e-01 -2.303110957145690918e-01 2.505092918872833252e-01 -2.055364251136779785e-01 3.529435396194458008e-01 -3.781056031584739685e-02 -1.424534171819686890e-01 -2.022527605295181274e-01 1.473066806793212891e-01
1.745560169219970703e-01 -1.895452141761779785e-01 -3.254863321781158447e-01 7.497175782918930054e-02 3.625670373439788818e-01 -3.940401226282119751e-02 -1.895104162395000458e-02 6.103774160146713257e-02 4.568684473633766174e-02 -6.667838245630264282e-02 -1.294151507318019867e-02 -6.280191987752914429e-02 -5.569640547037124634e-02 3.078368902206420898e-01 3.559575080871582031e-01 -9.242991358041763306e-02 -4.031960666179656982e-02 -2.591641247272491455e-01 1.547460705041885376e-01 -5.342732742428779602e-02 -3.636590763926506042e-02 -1.345482468605041504e-01 -2.474022954702377319e-01 -2.663874626159667969e-01 1.970900967717170715e-02 1.684368103742599487e-01 -2.234528400003910065e-02 1.324044317007064819e-01 1.006531119346618652e-01 -1.190681308507919312e-01 1.938105076551437378e-01 2.921300530433654785e-01
-3.457239568233489990e-01 6.448267493396997452e-03 -1.457220911979675293e-01 3.534622490406036377e-01 3.464695513248443604e-01 1.135674417018890381e-01 -6.491221487522125244e-02 2.187549769878387451e-01 3.359341993927955627e-02 1.600547879934310913e-01 5.265260487794876099e-02 -3.538553714752197266e-01 -7.991880178451538086e-02 1.190586984157562256e-01 1.587161272764205933e-01 7.570055127143859863e-02 4.983774945139884949e-02 1.024235188961029053e-01 3.841666281223297119e-01 1.286446303129196167e-01 9.202148765325546265e-03 2.579881437122821808e-02 -4.026392102241516113e-02 -2.096563391387462616e-02 5.897636990994215012e-03 -2.861385419964790344e-02 2.832017540931701660e-01 1.591484397649765015e-01 -9.880653023719787598e-02 -5.847097054356709123e-05 3.048502095043659210e-02 2.145823240280151367e-01
[truncated: 3,268,863 more chars]
