# Supplementary material for: The Language of Innovation
Source: PLoS One. 2020 Apr 30;15(4):e0230107. doi: 10.1371/journal.pone.0230107 (PMC7194493; doi:10.1371/journal.pone.0230107)
Supplement: S17 File — (GZ) [file pone.0230107.s017.tar.gz › 1995-1999/V2Run_19_VS_4500_embeddings1995-1999ED32.txt]

-1.575572490692138672e-01 -2.284905873239040375e-02 -2.401204854249954224e-01 6.612434983253479004e-02 -1.072543561458587646e-01 -3.384648635983467102e-02 -1.433361917734146118e-01 2.328171283006668091e-01 2.407819777727127075e-01 -5.576935410499572754e-02 -5.251551792025566101e-02 2.173961848020553589e-01 -9.027343243360519409e-02 3.066434264183044434e-01 8.660736680030822754e-02 2.265178132802248001e-03 2.737757265567779541e-01 3.256973326206207275e-01 1.002154964953660965e-02 -1.476866006851196289e-01 2.438466250896453857e-01 1.199818551540374756e-01 -5.605219304561614990e-02 -1.424164697527885437e-02 -1.064132750034332275e-01 7.882383652031421661e-03 -1.113809943199157715e-01 -2.138100862503051758e-01 4.041242301464080811e-01 -3.033737838268280029e-02 2.393014281988143921e-01 1.824310421943664551e-01
-1.526144444942474365e-01 -1.281364411115646362e-01 2.176157683134078979e-01 -1.080654338002204895e-01 1.175558269023895264e-01 -2.328678220510482788e-01 -1.968432664871215820e-01 2.702932655811309814e-01 3.686034381389617920e-01 -7.006075233221054077e-02 4.106813296675682068e-02 3.402545154094696045e-01 1.331857442855834961e-01 -7.921138405799865723e-02 9.164856374263763428e-02 9.316215664148330688e-02 1.704312860965728760e-02 2.716209292411804199e-01 1.098959371447563171e-01 2.944514155387878418e-01 1.459390372037887573e-01 -1.383149921894073486e-01 -6.831388920545578003e-02 9.749465435743331909e-02 1.803327500820159912e-01 -2.357697486877441406e-01 1.384321693331003189e-02 -1.775103807449340820e-01 -2.433344163000583649e-02 3.515639901161193848e-02 -1.581325568258762360e-02 2.697013914585113525e-01
-1.136393398046493530e-01 -1.503013633191585541e-02 -3.171547949314117432e-01 -4.184365570545196533e-01 -1.044603288173675537e-01 -7.389802485704421997e-02 -4.497258737683296204e-02 2.807263433933258057e-01 8.358787745237350464e-02 -9.615541249513626099e-02 -3.430406749248504639e-01 4.256256297230720520e-02 1.437429934740066528e-01 2.880971878767013550e-02 -3.007652759552001953e-01 5.010100454092025757e-02 -2.647493965923786163e-02 2.640956640243530273e-01 1.862798072397708893e-02 5.040731746703386307e-03 2.208083420991897583e-01 -1.629970520734786987e-01 7.662298530340194702e-02 1.054019778966903687e-01 1.151846423745155334e-01 -1.668457686901092529e-01 -2.487350255250930786e-01 -1.814408004283905029e-01 -8.335029333829879761e-02 -8.809924870729446411e-02 2.230253666639328003e-01 1.814434863626956940e-02
-1.644929647445678711e-01 -1.268279701471328735e-01 -6.482450664043426514e-02 -1.674929261207580566e-01 1.318789869546890259e-01 -9.967935271561145782e-03 -2.500720620155334473e-01 1.894043385982513428e-01 3.123313486576080322e-01 -3.050850033760070801e-01 1.957358419895172119e-01 1.424518972635269165e-01 1.782103627920150757e-01 1.722175031900405884e-01 -1.755901277065277100e-01 1.736373752355575562e-01 -5.647208541631698608e-02 7.368095964193344116e-02 5.035192705690860748e-03 -1.534611135721206665e-01 -4.179092124104499817e-02 1.839576065540313721e-01 5.444445088505744934e-02 -2.952345907688140869e-01 -6.403979659080505371e-02 -1.547109633684158325e-01 -8.169471472501754761e-02 -1.411007940769195557e-01 4.519526660442352295e-01 -3.606040403246879578e-02 1.372088938951492310e-01 -1.227660663425922394e-02
5.828756466507911682e-02 -1.149678826332092285e-01 8.653052896261215210e-02 -2.776278555393218994e-01 -1.822689361870288849e-02 -4.466471448540687561e-02 -3.386296331882476807e-01 2.302608340978622437e-01 1.169992312788963318e-01 -2.618920207023620605e-01 -4.134091734886169434e-01 -9.287235140800476074e-02 7.190860924310982227e-04 -9.456157684326171875e-02 1.036169379949569702e-01 -5.373190715909004211e-02 -3.300826251506805420e-02 2.139844149351119995e-01 1.420065015554428101e-02 -3.164902329444885254e-02 -7.756649865768849850e-04 -6.312063336372375488e-02 2.582224607467651367e-01 2.038861066102981567e-01 1.417998075485229492e-01 -1.701979786157608032e-01 -1.523546874523162842e-01 -3.810119330883026123e-01 1.997938752174377441e-01 -7.739531993865966797e-02 7.131246477365493774e-02 -1.251528412103652954e-01
1.008272245526313782e-01 -1.598323434591293335e-01 1.553772687911987305e-01 -2.610144317150115967e-01 -2.153959572315216064e-01 -1.868218332529067993e-01 -2.705662548542022705e-01 1.606005728244781494e-01 6.847161799669265747e-02 -2.243383973836898804e-01 -2.820165157318115234e-01 8.924847841262817383e-02 2.097554951906204224e-01 2.678895592689514160e-01 -1.130896359682083130e-01 7.231805473566055298e-02 4.903279244899749756e-02 2.520636022090911865e-01 2.117310315370559692e-01 -9.195266664028167725e-02 3.278820812702178955e-01 -5.235068500041961670e-02 1.948682963848114014e-01 1.196017339825630188e-01 3.042394667863845825e-02 -1.444888580590486526e-02 -2.433429099619388580e-02 -1.661738306283950806e-01 2.847158908843994141e-01 -1.059494540095329285e-01 -1.097472757101058960e-01 3.298602823633700609e-04
-2.651916146278381348e-01 -2.814123220741748810e-02 -6.371683627367019653e-02 -8.555468916893005371e-02 2.293742895126342773e-01 -2.772490680217742920e-01 -1.554277986288070679e-01 2.432429939508438110e-01 2.259928882122039795e-01 -1.686650211922824383e-03 -5.594971776008605957e-02 -4.372575506567955017e-02 -3.582457453012466431e-02 -2.653721952810883522e-03 5.186023935675621033e-02 2.126107960939407349e-01 1.897632330656051636e-01 2.917715013027191162e-01 6.705220043659210205e-02 -3.690184652805328369e-01 1.734120100736618042e-01 -8.638802170753479004e-02 2.240047752857208252e-01 2.848858200013637543e-02 2.508829720318317413e-02 -3.501143753528594971e-01 -9.340304136276245117e-02 -1.466723531484603882e-01 1.009766682982444763e-01 -4.702317342162132263e-02 1.187546104192733765e-01 2.628765106201171875e-01
1.374254226684570312e-01 7.931834459304809570e-02 -1.467693746089935303e-01 -3.234058916568756104e-01 3.165096789598464966e-02 -4.045962095260620117e-01 -3.188180923461914062e-01 7.084979116916656494e-02 2.705689668655395508e-01 -1.484940946102142334e-01 -1.548181027173995972e-01 2.676334045827388763e-02 -6.072710454463958740e-02 1.747028082609176636e-01 1.945716701447963715e-02 8.886642754077911377e-02 7.260654866695404053e-02 2.321382015943527222e-01 1.475667506456375122e-01 2.263167053461074829e-01 1.153528168797492981e-01 -1.136083006858825684e-01 1.716607362031936646e-01 -1.135852858424186707e-01 3.312898427248001099e-02 -8.153378218412399292e-02 -3.730404423549771309e-03 -3.709719181060791016e-01 1.050684452056884766e-01 -1.007893979549407959e-01 1.147485300898551941e-01 1.855164021253585815e-01
-7.774974405765533447e-02 -1.237993565155193210e-04 -1.420159488916397095e-01 1.782844425179064274e-03 -1.019383966922760010e-01 -1.009796410799026489e-01 -3.388451337814331055e-01 -7.557948678731918335e-02 1.107277125120162964e-01 5.291669163852930069e-03 -2.567218840122222900e-01 -1.130771357566118240e-02 2.696987092494964600e-01 1.946025639772415161e-01 -8.565179258584976196e-02 -5.440617352724075317e-02 6.925985962152481079e-02 2.135102152824401855e-01 -1.129448488354682922e-01 8.688090741634368896e-02 -1.256687045097351074e-01 -2.324627041816711426e-01 3.944735229015350342e-01 2.359454035758972168e-01 3.541423678398132324e-01 -8.952604979276657104e-02 -5.931162834167480469e-02 -2.168396860361099243e-01 9.725041687488555908e-02 -1.675987541675567627e-01 1.305070668458938599e-01 2.075874507427215576e-01
-9.199357032775878906e-02 -1.529198586940765381e-01 3.547973698005080223e-03 3.403815999627113342e-02 1.841026730835437775e-02 -1.175456941127777100e-01 6.239784881472587585e-02 6.470299959182739258e-01 2.483157068490982056e-01 -7.059979438781738281e-02 -1.175597384572029114e-01 1.985235661268234253e-01 -7.174619287252426147e-02 1.984108388423919678e-01 -1.496267318725585938e-01 -1.893857121467590332e-02 -2.625061571598052979e-02 7.571725547313690186e-02 8.429170399904251099e-02 -1.229805573821067810e-01 7.574696093797683716e-02 -9.838761389255523682e-02 3.518788814544677734e-01 9.983735531568527222e-02 8.051382005214691162e-02 -2.071099132299423218e-01 -1.726872846484184265e-02 -2.127517312765121460e-01 8.229473233222961426e-02 7.043910026550292969e-02 7.609761506319046021e-02 2.298416495323181152e-01
1.275950074195861816e-01 -4.673857614398002625e-02 8.977417647838592529e-02 -3.627398014068603516e-01 5.984506756067276001e-02 -2.524000108242034912e-01 -2.057614177465438843e-01 2.808688580989837646e-01 2.056541442871093750e-01 -1.764755398035049438e-01 -2.377065457403659821e-02 -6.415040791034698486e-02 -3.083106502890586853e-02 4.243886768817901611e-01 1.998554682359099388e-03 -2.332642376422882080e-01 -1.844739355146884918e-02 3.885886669158935547e-01 3.742032218724489212e-03 -1.349823921918869019e-01 1.385268718004226685e-01 6.108485907316207886e-02 -4.756949841976165771e-03 -1.729903370141983032e-02 5.833147838711738586e-02 -1.291598379611968994e-01 -2.648761570453643799e-01 -1.249808445572853088e-01 1.373190581798553467e-01 9.112833440303802490e-02 9.566944837570190430e-02 6.925670802593231201e-02
2.155078947544097900e-02 -8.971729874610900879e-02 -1.121393069624900818e-01 -3.459711670875549316e-01 -1.029546838253736496e-02 -1.375360190868377686e-01 -4.267913475632667542e-02 1.776706278324127197e-01 2.624757289886474609e-01 -2.327033132314682007e-02 -2.140213549137115479e-01 2.037337720394134521e-01 -1.240433678030967712e-01 2.435522228479385376e-01 -7.999207824468612671e-02 -3.188717365264892578e-02 9.791577607393264771e-02 3.622822165489196777e-01 2.377077788114547729e-01 -7.044383883476257324e-02 -4.907470662146806717e-03 -3.458026945590972900e-01 2.016262710094451904e-01 -8.625774830579757690e-02 1.537095308303833008e-01 -2.741937758401036263e-03 -1.824496537446975708e-01 -1.989395767450332642e-01 1.544369161128997803e-01 -2.179934270679950714e-02 2.377264350652694702e-01 -1.435195505619049072e-01
-2.463917285203933716e-01 -2.107775062322616577e-01 7.319211214780807495e-02 -2.495098859071731567e-01 -1.100398134440183640e-02 8.471409231424331665e-02 -2.835116386413574219e-01 3.759390711784362793e-01 9.952915459871292114e-02 8.346522226929664612e-03 -2.962523885071277618e-02 9.895483963191509247e-03 1.963626593351364136e-01 5.919187888503074646e-02 1.032844092696905136e-02 -1.822141259908676147e-01 1.600693613290786743e-01 3.079581260681152344e-01 5.940920487046241760e-02 4.494435340166091919e-02 2.083753198385238647e-01 1.590424180030822754e-01 1.281196773052215576e-01 -5.315550789237022400e-02 5.298849195241928101e-02 -3.227159678936004639e-01 1.261130347847938538e-02 1.021859869360923767e-01 -1.473764479160308838e-01 1.521903127431869507e-01 7.334126532077789307e-02 3.607539236545562744e-01
-2.058569192886352539e-01 -1.312309131026268005e-02 -3.316161781549453735e-02 -8.371031284332275391e-02 1.945655792951583862e-01 1.596405953168869019e-01 -4.109905958175659180e-01 2.288490235805511475e-01 1.708139926195144653e-01 -2.502955198287963867e-01 3.092796169221401215e-02 2.202852219343185425e-01 -1.985754817724227905e-02 3.027937114238739014e-01 1.405343264341354370e-01 -1.439176201820373535e-01 1.066064387559890747e-01 1.278866827487945557e-01 8.521523559466004372e-04 -1.629609465599060059e-01 -6.091426312923431396e-02 1.191585808992385864e-01 -1.448760181665420532e-01 -1.407824456691741943e-01 -1.350477039813995361e-01 -1.646554470062255859e-01 -2.192076742649078369e-01 -2.774499356746673584e-01 1.464067213237285614e-02 -1.615013927221298218e-01 1.457887440919876099e-01 -2.448334097862243652e-01
8.403831161558628082e-03 -2.399698495864868164e-01 -6.974852085113525391e-02 -2.353387027978897095e-01 -7.391700148582458496e-02 -3.281012475490570068e-01 -1.669403761625289917e-01 1.579839438199996948e-01 3.405537009239196777e-01 -1.467477530241012573e-01 -2.516374289989471436e-01 5.718716979026794434e-02 3.547111153602600098e-02 2.564315199851989746e-01 7.999455183744430542e-02 -2.704590745270252228e-02 -3.299047425389289856e-02 2.043274044990539551e-01 -6.285060197114944458e-02 -3.355487436056137085e-02 3.601959347724914551e-01 6.451539695262908936e-02 2.771594822406768799e-01 -1.834728419780731201e-01 -9.189327061176300049e-02 -5.389273911714553833e-02 -1.516871899366378784e-01 -2.942460775375366211e-01 1.486285626888275146e-01 -3.196705877780914307e-02 3.260109573602676392e-02 2.218667976558208466e-02
-1.475375145673751831e-01 -2.190982699394226074e-01 -1.178391557186841965e-02 -2.748777270317077637e-01 3.189909458160400391e-02 -1.911806911230087280e-01 -2.583097815513610840e-01 3.262705504894256592e-01 4.973506182432174683e-02 -3.217895701527595520e-02 -8.980627171695232391e-03 2.089794278144836426e-01 3.947757482528686523e-01 1.027009822428226471e-02 -8.178501576185226440e-02 6.375552713871002197e-02 4.215687140822410583e-02 2.394960075616836548e-01 2.144831866025924683e-01 1.200064495205879211e-01 5.890907347202301025e-02 4.447458311915397644e-02 2.451587170362472534e-01 3.497045636177062988e-01 1.463317275047302246e-01 -1.662504859268665314e-02 1.295712590217590332e-01 7.113362103700637817e-02 -2.635151147842407227e-02 -1.004344522953033447e-01 5.505158007144927979e-02 2.551163434982299805e-01
-1.281642466783523560e-01 -1.984624564647674561e-02 2.211294323205947876e-02 -8.783484995365142822e-02 -5.070282891392707825e-02 1.086839586496353149e-01 -8.295885473489761353e-02 5.914561152458190918e-01 1.365265995264053345e-01 -4.703069850802421570e-02 -9.369070082902908325e-02 1.591531038284301758e-01 2.218807339668273926e-01 1.133593171834945679e-01 -2.329684644937515259e-01 2.498543262481689453e-02 -2.257514186203479767e-02 1.237617507576942444e-01 2.901146113872528076e-01 -5.796960368752479553e-02 2.508018314838409424e-01 -9.614390879869461060e-02 6.987056881189346313e-02 -4.636441171169281006e-02 2.989865541458129883e-01 -1.266828775405883789e-01 7.459049671888351440e-02 -2.114623039960861206e-01 1.145518198609352112e-01 -6.722078472375869751e-02 -1.503875851631164551e-01 2.311761975288391113e-01
8.544701267965137959e-05 1.470349878072738647e-01 -7.073099166154861450e-02 2.580363117158412933e-02 9.484920650720596313e-02 9.884953498840332031e-02 -2.874575555324554443e-01 1.778709292411804199e-01 2.303626239299774170e-01 -4.691617190837860107e-02 7.524021714925765991e-02 2.904309630393981934e-01 -1.001148894429206848e-01 4.359081685543060303e-01 3.351268172264099121e-02 -1.312673240900039673e-01 -2.631691284477710724e-02 2.834221422672271729e-01 6.392833590507507324e-02 -9.090520441532135010e-02 -1.221895217895507812e-01 1.015299409627914429e-01 -1.514673233032226562e-01 -1.344826631247997284e-02 3.374099135398864746e-01 -1.623313874006271362e-01 -1.775969713926315308e-01 -2.748228609561920166e-01 2.266578078269958496e-01 -1.663666367530822754e-01 2.059599012136459351e-02 -8.676225692033767700e-02
-2.523725032806396484e-01 -2.079805582761764526e-01 1.692178100347518921e-01 -1.679538488388061523e-01 -1.709015965461730957e-01 -1.433167699724435806e-02 -2.594799697399139404e-01 -3.199246153235435486e-02 7.873057574033737183e-02 9.842605888843536377e-02 -3.333977460861206055e-01 1.353301554918289185e-01 3.848443925380706787e-02 -6.676527112722396851e-02 -6.682129204273223877e-02 -5.944956094026565552e-02 1.666699200868606567e-01 5.001963376998901367e-01 2.407304570078849792e-02 1.963323168456554413e-02 1.872094869613647461e-01 1.562448590993881226e-01 1.700731813907623291e-01 2.411135584115982056e-01 1.769291758537292480e-01 1.362748444080352783e-03 -6.624332815408706665e-02 -1.427016258239746094e-01 2.421938627958297729e-01 3.959656506776809692e-02 8.402269333600997925e-02 1.742029041051864624e-01
-2.844804227352142334e-01 -1.144287884235382080e-01 -2.746393531560897827e-02 -5.570032820105552673e-02 1.446530371904373169e-01 2.360432744026184082e-01 -3.255031406879425049e-01 1.875805407762527466e-01 4.753617569804191589e-02 -2.515493631362915039e-01 1.654113642871379852e-03 2.904401533305644989e-02 1.258320957422256470e-01 2.576868236064910889e-01 -8.821160346269607544e-02 5.369700863957405090e-02 -1.170346736907958984e-01 2.117070257663726807e-01 1.065827459096908569e-01 -1.010339781641960144e-01 -2.722860276699066162e-01 1.146879717707633972e-01 1.166200041770935059e-01 -1.948346197605133057e-01 6.560818850994110107e-02 -9.546023607254028320e-02 -2.071300745010375977e-01 -2.239306569099426270e-01 3.009372055530548096e-01 -2.764487564563751221e-01 1.694870442152023315e-01 -6.277317553758621216e-02
-3.312080204486846924e-01 1.006588935852050781e-01 1.331489235162734985e-01 -1.000044867396354675e-01 1.841499097645282745e-02 2.575661242008209229e-01 -3.742077946662902832e-01 1.720768958330154419e-01 1.781724393367767334e-01 -9.048569202423095703e-02 4.334188625216484070e-02 9.430432319641113281e-02 1.687443815171718597e-02 2.996632158756256104e-01 -8.871278911828994751e-02 8.186949789524078369e-02 1.664870232343673706e-01 2.796030044555664062e-01 1.153067201375961304e-01 -1.206672340631484985e-01 -9.184917807579040527e-02 2.479154616594314575e-01 1.496549546718597412e-01 -2.395317852497100830e-01 -1.256100088357925415e-01 -1.617446988821029663e-01 2.141472697257995605e-02 -2.671589255332946777e-01 1.370921134948730469e-01 -8.238485455513000488e-02 4.331408441066741943e-02 -1.900159865617752075e-01
-3.788046240806579590e-01 1.498450785875320435e-01 -1.708210110664367676e-01 -2.433021217584609985e-01 5.897870287299156189e-02 2.291939854621887207e-01 -3.158825337886810303e-01 1.756274253129959106e-01 2.531961500644683838e-01 -1.720125526189804077e-01 1.822044551372528076e-01 1.611829102039337158e-01 7.503253221511840820e-02 -1.109383180737495422e-01 -2.230711579322814941e-01 4.387303069233894348e-02 2.112061902880668640e-02 -3.595455363392829895e-02 2.214262932538986206e-01 -1.036287769675254822e-01 -3.387265652418136597e-02 2.639856748282909393e-02 -4.577238857746124268e-02 -4.936062544584274292e-02 4.795993119478225708e-02 1.860830783843994141e-01 -2.023581117391586304e-01 -1.576007604598999023e-01 2.599473297595977783e-01 6.629449874162673950e-02 2.230893969535827637e-01 2.102653235197067261e-01
-3.726462125778198242e-01 -1.740207374095916748e-01 6.553927809000015259e-02 3.154445067048072815e-02 1.271121352910995483e-01 -7.471048086881637573e-02 -3.595192432403564453e-01 2.426264137029647827e-01 1.475182361900806427e-02 -3.073866069316864014e-01 6.031403783708810806e-03 -6.799626350402832031e-02 2.340759485960006714e-01 7.943141460418701172e-02 1.202425826340913773e-02 -4.602071270346641541e-02 6.073202937841415405e-02 4.092422425746917725e-01 -2.444845736026763916e-01 -1.800478547811508179e-01 9.821780025959014893e-02 -8.392915129661560059e-02 1.307785362005233765e-01 1.947960555553436279e-01 1.537587493658065796e-01 -2.012967914342880249e-01 -1.397403776645660400e-01 1.983458548784255981e-02 -1.405994128435850143e-02 1.949555799365043640e-02 7.882688939571380615e-02 1.643222421407699585e-01
4.554347693920135498e-02 -3.703736141324043274e-02 -9.018873097375035286e-04 -1.372318565845489502e-01 -3.436061739921569824e-02 -2.031608819961547852e-01 -7.414859533309936523e-02 3.979834914207458496e-01 -6.115303561091423035e-02 -1.531883031129837036e-01 -1.906579285860061646e-01 1.438109129667282104e-01 -8.972010016441345215e-02 4.221863746643066406e-01 -2.840781817212700844e-03 5.270422995090484619e-02 2.247732728719711304e-01 3.850115835666656494e-01 -1.143812760710716248e-01 -9.445498138666152954e-02 6.148218736052513123e-02 -1.365933269262313843e-01 2.284280210733413696e-02 1.676610559225082397e-01 6.969129294157028198e-02 -6.997631490230560303e-02 -3.113499283790588379e-01 -2.800543606281280518e-01 1.523974537849426270e-01 -1.133050397038459778e-01 7.102157175540924072e-02 -3.703814873006194830e-04
2.788033187389373779e-01 -1.622756272554397583e-01 -2.205873876810073853e-01 -4.190879762172698975e-01 8.795317262411117554e-02 -1.538618505001068115e-01 -4.334319010376930237e-02 2.296188026666641235e-01 2.757073640823364258e-01 -1.567532122135162354e-01 -8.668492734432220459e-02 2.273560911417007446e-01 1.258512288331985474e-01 -6.911552045494318008e-04 -2.243002355098724365e-01 8.046410977840423584e-02 1.544362455606460571e-01 1.098606064915657043e-01 2.185401320457458496e-01 4.298098757863044739e-02 3.807732835412025452e-02 -7.924969308078289032e-03 3.563052713871002197e-01 -7.936858385801315308e-02 -1.437062621116638184e-01 -1.316627562046051025e-01 -1.316058486700057983e-01 -1.241147518157958984e-01 7.122464478015899658e-02 6.422140449285507202e-02 1.843967288732528687e-01 1.378800868988037109e-01
-1.476455032825469971e-01 2.360135316848754883e-02 -1.367203444242477417e-01 -2.120039761066436768e-01 1.072963029146194458e-01 1.725922711193561554e-02 4.973215237259864807e-02 1.418456435203552246e-01 2.405957691371440887e-02 -2.597354352474212646e-01 2.779613062739372253e-02 2.819212079048156738e-01 3.105241991579532623e-02 2.485728859901428223e-01 1.893185824155807495e-01 -2.946383692324161530e-02 1.964333653450012207e-01 1.511906087398529053e-01 -3.545770794153213501e-02 -1.075053066015243530e-01 1.343803554773330688e-01 1.554204970598220825e-01 1.611370742321014404e-01 3.010252416133880615e-01 2.940904498100280762e-01 4.102502763271331787e-02 1.266940236091613770e-01 -2.062348425388336182e-01 2.838116884231567383e-01 -2.043897360563278198e-01 2.335464507341384888e-01 2.741660773754119873e-01
-2.244817614555358887e-01 -4.103242233395576477e-02 -1.134978756308555603e-01 2.398841381072998047e-01 2.639730274677276611e-01 -3.440538048744201660e-02 -7.439994066953659058e-02 1.812137067317962646e-01 2.523595690727233887e-01 -3.467900305986404419e-02 -1.454226076602935791e-01 2.109332829713821411e-01 1.752445399761199951e-01 1.920152455568313599e-01 -8.954226225614547729e-02 2.889265120029449463e-02 -2.408563494682312012e-01 9.058054536581039429e-02 1.420294791460037231e-01 -1.570196151733398438e-01 -2.798477709293365479e-01 1.351640224456787109e-01 2.117310166358947754e-01 1.602091640233993530e-01 -8.745026774704456329e-03 2.312726974487304688e-01 2.201722264289855957e-01 -3.230658173561096191e-01 4.157994687557220459e-02 -5.220063030719757080e-02 2.544052004814147949e-01 8.709383755922317505e-02
-6.548906117677688599e-02 8.757893741130828857e-02 1.429886072874069214e-01 -1.372750997543334961e-01 -3.937962651252746582e-02 7.477367669343948364e-02 -8.510311692953109741e-02 1.556777060031890869e-01 -3.807057067751884460e-02 -3.496327996253967285e-01 -1.414966117590665817e-02 2.120088487863540649e-01 1.292647868394851685e-01 7.579181343317031860e-02 -1.003126651048660278e-01 2.552266418933868408e-01 2.405177652835845947e-01 2.437273859977722168e-01 2.735252082347869873e-01 2.518202960491180420e-01 -9.226743876934051514e-02 2.904747240245342255e-02 2.907056212425231934e-01 -8.671519905328750610e-02 2.907928824424743652e-02 2.370853722095489502e-01 -1.129564270377159119e-01 -6.046018004417419434e-02 -1.507461518049240112e-01 -6.132390350103378296e-02 4.007411003112792969e-02 4.303546249866485596e-01
2.723030745983123779e-02 -2.688669264316558838e-01 1.521471887826919556e-02 -2.939553856849670410e-01 -1.314801573753356934e-01 -2.977744638919830322e-01 -2.319410890340805054e-01 2.311156690120697021e-01 2.709896862506866455e-01 -1.554041355848312378e-01 -1.597647070884704590e-01 2.500678896903991699e-01 1.126926913857460022e-01 1.032491028308868408e-01 -2.015886753797531128e-01 -4.693429172039031982e-02 -6.346594542264938354e-02 3.849446773529052734e-02 -8.726884424686431885e-02 1.425224840641021729e-01 2.245902121067047119e-01 -1.847692579030990601e-01 1.258201152086257935e-01 -7.902802899479866028e-03 -9.059602767229080200e-02 -1.265245229005813599e-01 -1.419818550348281860e-01 -2.952055335044860840e-01 2.387096583843231201e-01 8.623952418565750122e-02 1.284662485122680664e-01 1.701715886592864990e-01
-2.762946188449859619e-01 3.800096735358238220e-02 -5.618087574839591980e-02 -2.739675641059875488e-01 9.654086083173751831e-02 6.832490116357803345e-02 -5.325543507933616638e-02 1.143095120787620544e-01 2.764360010623931885e-01 -3.613210320472717285e-01 1.025787834078073502e-02 2.026517242193222046e-01 3.116441071033477783e-01 2.062781304121017456e-01 3.286417573690414429e-02 2.953038737177848816e-02 1.052501872181892395e-01 3.946585580706596375e-02 -4.783462360501289368e-02 -7.948686927556991577e-02 1.230094283819198608e-01 1.566646695137023926e-01 2.299121767282485962e-02 1.430151462554931641e-01 2.915474772453308105e-01 -1.854084730148315430e-01 -2.156473398208618164e-01 -1.125873923301696777e-01 -3.785118460655212402e-02 -4.638325795531272888e-02 2.676859200000762939e-01 2.977412343025207520e-01
2.831711173057556152e-01 3.455033584032207727e-04 -1.735603958368301392e-01 -3.207561969757080078e-01 1.731566637754440308e-01 -1.849922388792037964e-01 -1.467994749546051025e-01 2.310359328985214233e-01 3.274544179439544678e-01 -6.738159805536270142e-02 -4.893179610371589661e-02 -1.094966754317283630e-02 1.376698911190032959e-01 3.774091899394989014e-01 -1.226256713271141052e-01 2.166086435317993164e-02 1.815952211618423462e-01 3.544242307543754578e-02 2.271865457296371460e-01 -1.268133074045181274e-01 8.167877048254013062e-02 7.641044259071350098e-02 2.021273970603942871e-01 -1.259408444166183472e-01 -1.721843481063842773e-01 -4.923705384135246277e-02 -1.806340739130973816e-02 -3.233167827129364014e-01 1.377792209386825562e-01 -5.688231810927391052e-02 1.617739945650100708e-01 -4.385552369058132172e-03
-1.197151839733123779e-01 -9.934188425540924072e-02 -1.862172931432723999e-01 -1.879330873489379883e-01 2.547508105635643005e-03 -2.481458149850368500e-02 -1.003121659159660339e-01 2.997305691242218018e-01 1.225993037223815918e-01 -2.456460893154144287e-02 -1.122395247220993042e-01 2.566775679588317871e-01 8.436907082796096802e-02 2.395931184291839600e-01 -6.724035739898681641e-02 4.116287082433700562e-02 2.500108480453491211e-01 1.677405238151550293e-01 1.817383766174316406e-01 3.543268144130706787e-02 2.636020481586456299e-01 1.250719279050827026e-01 6.456303596496582031e-02 2.780537009239196777e-01 -3.192894160747528076e-02 -2.808370292186737061e-01 -1.458197925239801407e-02 3.762627393007278442e-02 -1.851052045822143555e-02 2.360889017581939697e-01 1.021554470062255859e-01 4.481691122055053711e-01
9.694581478834152222e-02 -5.162227898836135864e-02 -1.775287985801696777e-01 -3.630688786506652832e-01 5.443003028631210327e-02 -1.454649418592453003e-01 -9.027887135744094849e-02 -1.673503071069717407e-01 1.653328984975814819e-01 -1.681928932666778564e-01 -3.089300692081451416e-01 2.896398305892944336e-01 -2.244176901876926422e-02 3.407717049121856689e-01 -1.770367622375488281e-01 6.118727102875709534e-02 1.945748478174209595e-01 2.070622332394123077e-02 1.976119726896286011e-01 1.438180655241012573e-01 2.277763932943344116e-01 1.983986794948577881e-01 1.134986653923988342e-01 -5.812330916523933411e-02 -3.513498604297637939e-02 -1.725177615880966187e-01 -4.998274147510528564e-02 -2.627687752246856689e-01 7.432360202074050903e-02 -1.019737198948860168e-01 1.059550419449806213e-01 2.059999108314514160e-01
7.622243463993072510e-02 2.102050371468067169e-02 -1.424596905708312988e-01 -4.115902781486511230e-01 -1.225236132740974426e-01 -1.983219832181930542e-01 -2.261852473020553589e-01 1.862180382013320923e-01 1.306572407484054565e-01 -1.159867197275161743e-01 -3.171356916427612305e-01 3.083130121231079102e-01 -1.512397173792123795e-02 1.262344717979431152e-01 -2.041493654251098633e-01 -2.353349924087524414e-01 1.098044682294130325e-02 1.039226204156875610e-01 -6.419219821691513062e-02 -1.325950920581817627e-01 2.823994755744934082e-01 -2.308954857289791107e-02 2.714151144027709961e-01 2.073054201900959015e-02 -7.198255509138107300e-02 -9.514179080724716187e-02 -9.028258919715881348e-02 -3.200387954711914062e-02 1.153298169374465942e-01 -5.202750861644744873e-02 4.636045917868614197e-02 3.097094595432281494e-01
-9.298941493034362793e-02 -1.665349900722503662e-01 1.380463689565658569e-01 2.573354635387659073e-03 -1.005406840704381466e-03 -5.465309321880340576e-02 -1.305572688579559326e-01 -1.498101949691772461e-01 2.388712912797927856e-01 -5.431526526808738708e-02 -3.218348920345306396e-01 5.380667373538017273e-02 1.896325498819351196e-01 2.205937653779983521e-01 1.347182393074035645e-01 -7.296856492757797241e-02 2.574751675128936768e-01 2.416767477989196777e-01 6.050279736518859863e-02 8.776187151670455933e-02 3.521350771188735962e-02 -6.932850927114486694e-02 2.134419977664947510e-01 2.412050664424896240e-01 2.286435812711715698e-01 -1.282209008932113647e-01 -3.106258213520050049e-01 -3.774326145648956299e-01 5.004505440592765808e-02 -9.222029894590377808e-02 -3.562517464160919189e-02 2.484213113784790039e-01
-2.726002931594848633e-01 -6.658361107110977173e-02 -5.573991686105728149e-02 -3.444154262542724609e-01 1.069665178656578064e-01 1.834637373685836792e-01 -4.494050741195678711e-01 1.075292602181434631e-01 1.312375217676162720e-01 -2.214275449514389038e-01 1.505322568118572235e-02 6.854809075593948364e-02 6.621438078582286835e-03 1.617572307586669922e-01 -1.935174465179443359e-01 1.007127985358238220e-01 -3.700661659240722656e-02 9.635129570960998535e-02 -8.804990351200103760e-02 5.177170410752296448e-02 -1.203797459602355957e-01 2.733861207962036133e-01 -1.074595749378204346e-01 -2.128751426935195923e-01 7.837486267089843750e-02 1.312757581472396851e-01 -4.583533853292465210e-02 -3.374830782413482666e-01 1.140798702836036682e-01 -1.578148007392883301e-01 1.135882269591093063e-02 2.265330255031585693e-01
-4.828009009361267090e-02 5.688973236829042435e-03 -2.105240523815155029e-01 1.819294504821300507e-02 9.367760270833969116e-02 -2.647514045238494873e-01 -3.053025901317596436e-01 4.062615036964416504e-01 1.801828742027282715e-01 -1.722051352262496948e-01 -1.721377968788146973e-01 2.436797171831130981e-01 1.632153987884521484e-01 2.872990071773529053e-01 -7.894361019134521484e-02 1.566987037658691406e-01 -2.413125187158584595e-01 5.892080813646316528e-02 3.844905644655227661e-02 9.131854400038719177e-03 3.660620152950286865e-01 1.728999055922031403e-02 1.501617729663848877e-01 -1.744350790977478027e-02 5.430923309177160263e-03 -2.769424915313720703e-01 -2.571358345448970795e-02 -8.336694538593292236e-02 -5.818944796919822693e-02 -1.093041822314262390e-01 -5.465976893901824951e-02 4.102340713143348694e-02
1.196634545922279358e-01 -1.906474679708480835e-01 1.143990308046340942e-01 -2.658343613147735596e-01 -6.190553307533264160e-02 -2.106219679117202759e-01 -4.711223840713500977e-01 2.088373452425003052e-01 1.412466317415237427e-01 -1.527067571878433228e-01 -1.743602007627487183e-01 1.325792968273162842e-01 6.411190330982208252e-02 3.414640724658966064e-01 -8.559881150722503662e-02 -2.579994872212409973e-02 1.783671975135803223e-02 1.677316874265670776e-01 -1.075985282659530640e-01 -5.637215450406074524e-02 1.724372059106826782e-01 -8.513819426298141479e-02 5.175952985882759094e-02 -5.391280353069305420e-02 -2.386368141742423177e-04 -2.310184389352798462e-01 -2.975805997848510742e-01 -2.892192900180816650e-01 5.248812586069107056e-02 -5.246816575527191162e-02 -3.076605685055255890e-02 1.185928359627723694e-01
-7.107754051685333252e-02 -7.259660959243774414e-02 1.290680468082427979e-01 -2.253048419952392578e-01 -2.112464010715484619e-01 -3.193644285202026367e-01 -3.643733263015747070e-01 2.761373817920684814e-01 1.095770895481109619e-01 -1.123680323362350464e-01 -2.262113392353057861e-01 3.577881678938865662e-02 -2.073362469673156738e-02 3.095107972621917725e-01 1.023880541324615479e-01 -1.303627341985702515e-01 -1.111776456236839294e-01 1.522178053855895996e-01 1.158559247851371765e-01 1.117432117462158203e-01 2.623501718044281006e-01 -1.339061837643384933e-02 6.333054602146148682e-02 -1.357202976942062378e-01 -1.063381731510162354e-01 -1.630981415510177612e-01 -2.082730233669281006e-01 -1.915654242038726807e-01 1.715300232172012329e-01 1.171822473406791687e-02 1.835115998983383179e-01 1.781312376260757446e-01
-8.933556079864501953e-02 -2.349757775664329529e-02 -2.533042728900909424e-01 -1.240867078304290771e-01 -6.244199350476264954e-02 -1.895064264535903931e-01 -9.501857310533523560e-02 1.651401966810226440e-01 1.176729202270507812e-01 -6.338493525981903076e-02 -3.988608345389366150e-02 8.153901249170303345e-02 5.587764084339141846e-02 3.929952904582023621e-02 -1.163887009024620056e-01 1.632606536149978638e-01 2.223004996776580811e-01 3.663604855537414551e-01 2.238971143960952759e-01 -2.087986022233963013e-01 -1.390857845544815063e-01 -1.801816164515912533e-03 8.162937313318252563e-02 -5.916783958673477173e-02 4.828888773918151855e-01 -2.561711072921752930e-01 2.073219418525695801e-02 -2.076303362846374512e-01 -1.120391562581062317e-01 -3.364559262990951538e-02 -1.835686117410659790e-01 2.611887454986572266e-01
7.393661141395568848e-02 -2.449981421232223511e-01 -4.015942290425300598e-02 -3.164585232734680176e-01 -8.712437003850936890e-02 -1.921736001968383789e-01 -3.768569827079772949e-01 7.661463320255279541e-02 1.824150383472442627e-01 -8.383682928979396820e-03 -2.126358747482299805e-01 1.349846720695495605e-01 -6.343523412942886353e-02 2.364037185907363892e-01 -8.267008513212203979e-02 1.712275445461273193e-01 3.327969089150428772e-02 3.138907253742218018e-01 8.338645100593566895e-02 6.966614723205566406e-02 1.997090131044387817e-01 -4.206786304712295532e-02 1.891103386878967285e-01 -2.436895519495010376e-01 -2.136539518833160400e-01 -4.835757985711097717e-02 -5.871172249317169189e-02 -3.381137549877166748e-01 4.651189595460891724e-02 7.282109558582305908e-02 1.454985141754150391e-01 6.972018629312515259e-02
9.281510487198829651e-03 -8.732292801141738892e-02 1.409280151128768921e-01 1.032194942235946655e-01 4.771242663264274597e-02 3.668473660945892334e-02 -2.667357325553894043e-01 1.760775744915008545e-01 4.910280182957649231e-02 -9.216661751270294189e-02 -1.934219896793365479e-01 4.358379542827606201e-01 1.227044537663459778e-01 1.375865042209625244e-01 9.700793027877807617e-02 -1.863944679498672485e-01 -1.214411109685897827e-01 2.562591731548309326e-01 -2.211801335215568542e-02 9.367848187685012817e-02 1.563750952482223511e-02 1.728750616312026978e-01 1.176858693361282349e-01 6.215613707900047302e-02 -1.205059885978698730e-02 6.802695989608764648e-02 1.544577628374099731e-01 -3.690034523606300354e-02 9.924757480621337891e-02 2.111632376909255981e-01 5.445600748062133789e-01 1.452070027589797974e-01
-1.962489038705825806e-01 1.584359407424926758e-01 -4.454879462718963623e-02 -7.319858670234680176e-02 1.597227528691291809e-02 2.384758181869983673e-02 -1.272344440221786499e-01 2.190119773149490356e-01 2.972590327262878418e-01 -3.237265646457672119e-01 3.330674394965171814e-02 2.047539874911308289e-02 9.791614115238189697e-02 1.641263663768768311e-01 9.535526484251022339e-02 1.283240783959627151e-02 8.486916124820709229e-02 9.975278377532958984e-02 8.688712865114212036e-02 2.239486016333103180e-02 1.676078438758850098e-01 1.159188449382781982e-01 4.824003670364618301e-03 2.166767418384552002e-01 1.939112991094589233e-01 -7.117222994565963745e-02 -1.586768031120300293e-01 3.522560000419616699e-03 4.800456389784812927e-02 -2.214368581771850586e-01 4.705081582069396973e-01 4.114729464054107666e-01
-1.926304399967193604e-01 -9.860423952341079712e-02 9.965964406728744507e-02 -5.117093026638031006e-02 5.018283426761627197e-02 -3.008345887064933777e-02 -3.143664002418518066e-01 4.216409921646118164e-01 -4.459812119603157043e-02 -4.015054553747177124e-02 -1.879912912845611572e-01 1.786241233348846436e-01 6.380322575569152832e-02 2.359425276517868042e-01 8.663389086723327637e-02 1.092606224119663239e-02 9.154316782951354980e-02 3.274573385715484619e-01 7.479853928089141846e-02 -1.722955852746963501e-01 -2.319876803085207939e-03 1.837679147720336914e-01 2.564663998782634735e-03 1.667419224977493286e-01 2.437757849693298340e-01 -1.888403743505477905e-01 -2.247063964605331421e-01 -2.505283057689666748e-01 3.956786543130874634e-02 2.469712495803833008e-01 -4.445686191320419312e-02 -1.924071013927459717e-01
-3.250607550144195557e-01 1.052411869168281555e-01 1.103477180004119873e-01 -1.921133995056152344e-01 2.151619791984558105e-01 2.204013019800186157e-01 -1.498035490512847900e-01 2.809014543890953064e-02 3.322485089302062988e-01 -1.369674801826477051e-01 -1.052415296435356140e-01 2.618522047996520996e-01 -1.513821780681610107e-01 -4.069919139146804810e-02 1.089466884732246399e-01 4.461525753140449524e-02 1.240342706441879272e-01 -2.731373906135559082e-02 -9.793428331613540649e-02 6.829593330621719360e-02 -7.826553285121917725e-02 7.962622912600636482e-04 1.093242093920707703e-01 -1.299794614315032959e-01 -1.375024951994419098e-02 1.770369112491607666e-01 -8.585494011640548706e-02 -5.091868638992309570e-01 2.632333040237426758e-01 -7.077310234308242798e-02 1.656189709901809692e-01 -5.989550054073333740e-02
-1.044873297214508057e-01 -2.350517921149730682e-02 -4.126705601811408997e-02 -1.495191305875778198e-01 4.408974573016166687e-02 2.107387781143188477e-01 -2.153507769107818604e-01 1.121692955493927002e-01 2.141782045364379883e-01 -2.716501057147979736e-01 1.459675729274749756e-01 2.775781154632568359e-01 3.738686814904212952e-02 1.634152084589004517e-01 -2.747372388839721680e-01 5.301140621304512024e-02 -5.102585069835186005e-03 1.790880411863327026e-01 -3.566784411668777466e-02 -1.298527717590332031e-01 -6.491739302873611450e-02 8.681064844131469727e-02 -7.720509171485900879e-02 -3.017364740371704102e-01 1.295026838779449463e-01 -1.114666312932968140e-01 -1.642164289951324463e-01 -2.574906945228576660e-01 4.129098355770111084e-01 -2.370276898145675659e-01 1.554225534200668335e-01 4.957376047968864441e-02
9.972710907459259033e-02 2.212007343769073486e-01 -1.263633668422698975e-01 -2.287916690111160278e-01 2.268053293228149414e-01 -5.526734516024589539e-03 -4.304144382476806641e-01 9.435476362705230713e-02 1.985162496566772461e-01 -2.909600362181663513e-02 -4.933138564229011536e-02 2.570771872997283936e-01 4.426048696041107178e-01 -1.426584422588348389e-01 -1.481861621141433716e-01 -1.693817526102066040e-01 7.105746120214462280e-02 -1.059675365686416626e-01 2.043493390083312988e-01 9.243929758667945862e-03 -3.924032300710678101e-02 -9.506474435329437256e-02 5.367524176836013794e-02 8.405772596597671509e-02 5.981723964214324951e-02 -2.779449522495269775e-01 -1.455517411231994629e-01 -6.547659635543823242e-02 1.668938621878623962e-02 8.968416601419448853e-02 1.722985059022903442e-01 1.689513772726058960e-01
1.782956868410110474e-01 -1.702862530946731567e-01 -2.962455153465270996e-01 -2.203084379434585571e-01 -1.144493371248245239e-01 -2.501195967197418213e-01 -2.560787796974182129e-01 1.286813318729400635e-01 6.375602632761001587e-02 -1.557590514421463013e-01 -1.663805097341537476e-01 -5.319265276193618774e-02 3.632767871022224426e-02 3.856633901596069336e-01 -1.558148562908172607e-01 -6.935916095972061157e-02 1.681087911128997803e-01 2.213113605976104736e-01 1.604484319686889648e-01 1.429465264081954956e-01 1.528879851102828979e-01 -2.259043976664543152e-02 3.205581605434417725e-01 -1.411006450653076172e-01 3.064624033868312836e-02 -3.007220104336738586e-02 -1.037855893373489380e-01 -2.553988695144653320e-01 8.951807767152786255e-02 8.225957304239273071e-02 2.107573002576828003e-01 1.134424377232789993e-02
-2.019426375627517700e-01 -2.683069109916687012e-01 2.214880660176277161e-02 -2.174552232027053833e-01 1.120847612619400024e-01 -1.066488921642303467e-01 -1.034017875790596008e-01 3.532160818576812744e-01 2.627332136034965515e-02 -2.549594044685363770e-01 -3.278102874755859375e-01 9.010000526905059814e-02 -4.222411662340164185e-02 1.965000480413436890e-01 -1.710515469312667847e-02 -7.199767976999282837e-02 1.072400212287902832e-01 9.500582516193389893e-02 1.751059591770172119e-01 -2.347401678562164307e-01 8.739178627729415894e-02 -1.773470640182495117e-01 -4.480091109871864319e-02 1.988894045352935791e-01 7.697306573390960693e-02 -3.134665489196777344e-01 1.528441309928894043e-01 -2.795016169548034668e-01 7.543625682592391968e-02 -1.766276545822620392e-02 1.376705765724182129e-01 1.880156397819519043e-01
-1.948274374008178711e-01 7.873261719942092896e-02 6.454329192638397217e-02 -7.049018889665603638e-02 2.580606937408447266e-01 2.046748697757720947e-01 -2.577460408210754395e-01 1.281538158655166626e-01 9.823497384786605835e-02 -7.250827550888061523e-02 -6.227027159184217453e-03 2.780813574790954590e-01 -1.126708462834358215e-01 3.342874646186828613e-01 -4.986825585365295410e-02 1.110363155603408813e-01 1.317483279854059219e-02 3.695627152919769287e-01 2.448968887329101562e-01 2.400328405201435089e-02 5.559391528367996216e-02 1.480244398117065430e-01 -9.256596118211746216e-02 -6.650273501873016357e-02 5.476822704076766968e-02 -1.835538595914840698e-01 -3.166924715042114258e-01 -2.545336186885833740e-01 1.533954143524169922e-01 -7.174055278301239014e-02 2.030438929796218872e-01 -1.298471540212631226e-01
1.506341695785522461e-01 -3.819348812103271484e-01 -1.956293284893035889e-01 -2.148502767086029053e-01 1.174745708703994751e-01 -2.460078150033950806e-01 -2.778493762016296387e-01 4.797439277172088623e-02 2.740250527858734131e-01 -3.528946340084075928e-01 -2.301008105278015137e-01 -9.300785139203071594e-03 2.691629901528358459e-02 2.760682106018066406e-01 -2.363156899809837341e-02 2.395830117166042328e-02 1.442859172821044922e-01 1.473243087530136108e-01 8.034988492727279663e-02 1.800710558891296387e-01 5.214254185557365417e-02 1.534303836524486542e-02 6.257726997137069702e-02 -1.188512369990348816e-01 3.825168823823332787e-03 -9.980235993862152100e-02 -1.212525591254234314e-01 -3.001393973827362061e-01 2.608592435717582703e-02 1.973177939653396606e-01 5.592336505651473999e-02 5.050081387162208557e-02
-1.540523320436477661e-01 -1.024805530905723572e-01 -1.578851975500583649e-02 -1.918364167213439941e-01 -1.832784153521060944e-02 1.761438399553298950e-01 -1.288414746522903442e-01 2.119659334421157837e-01 2.638096511363983154e-01 -2.329899184405803680e-02 1.397717297077178955e-01 1.198600530624389648e-01 3.299712389707565308e-02 1.025602594017982483e-01 3.323047235608100891e-02 1.277444809675216675e-01 3.726376593112945557e-01 1.985335350036621094e-01 4.032353684306144714e-02 9.775964915752410889e-02 8.746305108070373535e-02 -3.865021765232086182e-01 3.017755150794982910e-01 1.628617495298385620e-01 -4.391568526625633240e-02 -3.833287954330444336e-01 -1.637636721134185791e-01 2.219215035438537598e-02 1.869872957468032837e-02 1.176859512925148010e-01 2.196928560733795166e-01 -4.809449426829814911e-03
2.509662695229053497e-02 -1.449742019176483154e-01 1.944533586502075195e-01 -3.203569352626800537e-01 -9.210543334484100342e-02 -2.664569020271301270e-01 -1.660475730895996094e-01 2.582230567932128906e-01 -9.273557364940643311e-02 -8.230051398277282715e-02 2.013886123895645142e-01 6.051076948642730713e-02 -2.073482237756252289e-02 2.740765511989593506e-01 -4.404993262141942978e-03 -1.447123289108276367e-01 2.257596142590045929e-02 3.673289716243743896e-01 1.150183193385601044e-02 1.925566606223583221e-02 1.178917437791824341e-01 -2.318331040441989899e-03 2.779509723186492920e-01 -2.508824169635772705e-01 -3.818946657702326775e-03 -6.124221533536911011e-02 -2.319258004426956177e-01 -3.962338864803314209e-01 -8.433368988335132599e-03 -2.217612788081169128e-02 4.826540499925613403e-02 2.413929253816604614e-02
-1.840626150369644165e-01 -4.655209556221961975e-02 -7.320945709943771362e-02 -2.096071988344192505e-01 2.301727086305618286e-01 -7.403080910444259644e-02 4.478437080979347229e-02 1.412912458181381226e-01 -1.402440574020147324e-02 -2.720742821693420410e-01 -1.444874554872512817e-01 1.585538834333419800e-01 1.466781198978424072e-01 -8.000909537076950073e-02 -1.577178835868835449e-01 2.312093824148178101e-01 2.611800730228424072e-01 4.112252295017242432e-01 1.707437485456466675e-01 -1.247670575976371765e-01 1.907970383763313293e-02 -1.557474583387374878e-01 1.853053122758865356e-01 1.160100400447845459e-01 2.632884681224822998e-01 -2.854934930801391602e-01 8.054898679256439209e-02 -1.043008938431739807e-01 1.863202303647994995e-01 1.525291800498962402e-02 1.630380153656005859e-01 1.534986346960067749e-01
-2.404055446386337280e-01 9.095761179924011230e-02 -2.128110378980636597e-01 -2.684436440467834473e-01 -7.391574233770370483e-02 6.392633914947509766e-02 -9.996283054351806641e-02 3.202009797096252441e-01 6.770005077123641968e-02 -2.711251974105834961e-01 1.923293806612491608e-02 1.910761594772338867e-01 2.375737726688385010e-01 -4.369536042213439941e-02 1.637546420097351074e-01 -2.312316931784152985e-02 6.640893220901489258e-02 6.060264632105827332e-02 -1.495480164885520935e-02 -7.060767710208892822e-02 8.350910246372222900e-02 2.459519654512405396e-01 6.858298182487487793e-02 1.832921802997589111e-01 1.817553937435150146e-01 -2.282554209232330322e-01 7.310144603252410889e-02 -1.029601320624351501e-01 3.107841499149799347e-02 -2.097226828336715698e-01 4.215630292892456055e-01 2.259081006050109863e-01
-1.757177114486694336e-01 1.527116051875054836e-03 -5.411962419748306274e-02 -2.651704847812652588e-01 -4.608713835477828979e-02 4.807708412408828735e-02 -3.408994078636169434e-01 -1.509679388254880905e-02 1.538399904966354370e-01 -6.738696247339248657e-04 -7.180700544267892838e-03 3.675899803638458252e-01 3.171944990754127502e-02 -1.191868036985397339e-01 -7.774803787469863892e-02 1.923878788948059082e-01 3.315297663211822510e-01 3.681998550891876221e-01 -1.962386965751647949e-01 6.766225676983594894e-03 2.540151476860046387e-01 -2.359283566474914551e-01 1.328462809324264526e-01 1.955255120992660522e-02 7.487349212169647217e-02 -3.297947645187377930e-01 -1.067831292748451233e-01 -3.618835657835006714e-02 8.102218061685562134e-02 -1.813628710806369781e-02 -1.683961227536201477e-02 3.708756342530250549e-02
-2.547153644263744354e-02 3.657412901520729065e-02 -1.775972992181777954e-01 -4.030429758131504059e-03 -7.038857042789459229e-02 -3.704292774200439453e-01 2.402347140014171600e-02 4.700846076011657715e-01 9.195622056722640991e-03 -7.753621041774749756e-02 -6.765983998775482178e-02 2.738189697265625000e-01 1.997708529233932495e-01 5.679245293140411377e-02 3.163634240627288818e-02 3.486938774585723877e-02 -4.899552837014198303e-02 4.333128333091735840e-01 -1.114872694015502930e-01 -1.493300646543502808e-01 6.536811590194702148e-02 -4.052457399666309357e-03 5.297956243157386780e-02 2.359480857849121094e-01 9.031528979539871216e-02 -1.968919783830642700e-01 -3.245801106095314026e-02 -2.375838458538055420e-01 1.467144936323165894e-01 -1.216396540403366089e-01 1.177571192383766174e-01 -1.716323792934417725e-01
3.581327572464942932e-02 -2.051799744367599487e-01 -1.935975104570388794e-01 -4.330419003963470459e-01 -6.143607571721076965e-02 3.983481600880622864e-02 -1.640135049819946289e-01 2.651658058166503906e-01 2.421341687440872192e-01 -1.778405457735061646e-01 -1.211183741688728333e-01 1.285556107759475708e-01 -2.967783063650131226e-02 9.834782034158706665e-02 -2.428547106683254242e-02 -1.529866158962249756e-01 4.695794358849525452e-02 2.408967912197113037e-01 -1.077592298388481140e-01 5.008564516901969910e-02 1.221069097518920898e-01 -1.226919740438461304e-01 2.640032581984996796e-02 -1.220319420099258423e-01 -2.210605889558792114e-01 -3.749160766601562500e-01 -6.717174500226974487e-02 -7.528789341449737549e-02 3.393817543983459473e-01 1.627648025751113892e-01 5.966447666287422180e-02 -9.103329479694366455e-02
-1.073838993906974792e-01 -2.379365079104900360e-02 -9.319084882736206055e-02 -4.103290662169456482e-02 -2.849926054477691650e-02 3.060026764869689941e-01 -1.863940805196762085e-01 2.079769521951675415e-01 1.353760510683059692e-01 -1.777057349681854248e-01 -1.506850421428680420e-01 1.660995483398437500e-01 -5.863764882087707520e-02 1.835333704948425293e-01 1.084017530083656311e-01 7.012332975864410400e-02 -1.196700036525726318e-01 3.019880950450897217e-01 2.009770572185516357e-01 -2.833692133426666260e-01 -5.208142846822738647e-02 3.074795007705688477e-01 -1.210323348641395569e-01 -2.070153951644897461e-01 -1.008070707321166992e-01 -1.301839649677276611e-01 6.387477368116378784e-02 -3.573902547359466553e-01 9.126783907413482666e-02 -1.534202396869659424e-01 2.483826726675033569e-01 -1.328463852405548096e-01
-8.189774304628372192e-02 -7.537041604518890381e-02 -2.606847882270812988e-01 -1.089542210102081299e-01 1.598667949438095093e-01 -1.745830625295639038e-01 -1.866571903228759766e-01 1.505414545536041260e-01 7.452256977558135986e-02 -2.853572368621826172e-01 -1.845986768603324890e-02 3.686102032661437988e-01 4.414394870400428772e-02 7.414244860410690308e-02 1.203055828809738159e-01 -2.480741739273071289e-01 1.145271435379981995e-01 1.687459200620651245e-01 3.919457495212554932e-01 1.475723236799240112e-01 3.182229697704315186e-01 6.928615272045135498e-02 1.685734242200851440e-01 9.258985519409179688e-02 -4.378214478492736816e-02 -2.201346307992935181e-01 1.826789081096649170e-01 -6.454641371965408325e-02 3.270711749792098999e-02 1.771285086870193481e-01 2.900214865803718567e-02 7.963190972805023193e-02
-4.597820341587066650e-02 1.314823180437088013e-01 -3.884228467941284180e-01 -2.759081423282623291e-01 -1.569830439984798431e-02 -3.380345553159713745e-02 -7.265483029186725616e-03 1.596563309431076050e-01 -8.937507122755050659e-02 -1.985711902379989624e-01 5.787401273846626282e-02 -3.198785707354545593e-02 2.205437868833541870e-01 3.641420975327491760e-02 2.550597190856933594e-01 -1.387015432119369507e-01 -2.830859646201133728e-02 2.730982303619384766e-01 -6.647022068500518799e-02 1.717699691653251648e-02 2.781848013401031494e-01 -1.544276177883148193e-01 4.798953235149383545e-02 -4.690599162131547928e-03 -1.567112281918525696e-02 -1.144127845764160156e-01 -5.603298172354698181e-02 -2.099810242652893066e-01 7.241377979516983032e-02 -1.841769218444824219e-01 1.094731688499450684e-01 4.952220320701599121e-01
3.980045765638351440e-02 -3.087044060230255127e-01 -3.495205566287040710e-02 -2.609525620937347412e-01 -1.689775884151458740e-01 -2.159151732921600342e-01 -3.323476612567901611e-01 2.700739502906799316e-01 3.165065944194793701e-01 9.790086001157760620e-02 -5.196540430188179016e-02 6.238202005624771118e-02 1.990898400545120239e-01 1.648191660642623901e-01 1.340227574110031128e-02 -1.404009908437728882e-01 -9.757711738348007202e-02 2.168755382299423218e-01 1.264023035764694214e-01 4.549874737858772278e-02 2.914107441902160645e-01 -2.465136796236038208e-01 5.703811347484588623e-02 -1.443057805299758911e-01 4.905560612678527832e-02 -5.212779622524976730e-03 -6.701910495758056641e-02 -2.864090800285339355e-01 -1.569965668022632599e-02 -8.348657190799713135e-02 8.085861057043075562e-02 1.584425568580627441e-01
-3.181133046746253967e-02 -2.306328117847442627e-01 -5.911680683493614197e-02 -3.204580247402191162e-01 4.401003941893577576e-02 -2.046024203300476074e-01 1.222190447151660919e-02 2.246407866477966309e-01 1.258960068225860596e-01 -1.427381485700607300e-01 -2.064123600721359253e-01 5.702808126807212830e-02 1.187251973897218704e-02 2.341322302818298340e-01 -1.663218587636947632e-01 -5.049256607890129089e-02 -8.603803813457489014e-02 2.013458013534545898e-01 6.151346489787101746e-02 -8.843594044446945190e-02 2.134428918361663818e-01 -1.068349704146385193e-01 1.167599633336067200e-01 9.652265161275863647e-02 1.035132352262735367e-02 -7.604941725730895996e-02 -9.682890772819519043e-02 -4.447225034236907959e-01 3.759813010692596436e-01 -2.811028361320495605e-01 -5.005152896046638489e-02 5.043617263436317444e-02
1.291266089538112283e-04 -5.698926281183958054e-03 5.933347716927528381e-02 -2.368866056203842163e-01 9.402900189161300659e-02 -1.648687720298767090e-01 -3.515593707561492920e-01 -8.025111258029937744e-02 5.412837490439414978e-02 -4.004969447851181030e-02 -2.676469087600708008e-01 5.073949322104454041e-02 4.663116484880447388e-02 1.390082687139511108e-01 -5.951892957091331482e-02 -2.753506004810333252e-01 1.928997337818145752e-01 1.741846203804016113e-01 -5.867194756865501404e-02 1.805937439203262329e-01 1.138531193137168884e-01 -7.063667476177215576e-02 2.576910257339477539e-01 2.530848383903503418e-01 5.225912854075431824e-02 -1.385526359081268311e-01 -6.120627373456954956e-02 -3.805322349071502686e-01 3.377411365509033203e-01 -1.260341256856918335e-01 -3.429273143410682678e-03 2.054580897092819214e-01
-1.214952990412712097e-01 -7.454379647970199585e-02 -6.323407590389251709e-02 -5.550883710384368896e-02 2.063007354736328125e-01 -1.474705189466476440e-01 -2.960922718048095703e-01 2.797134220600128174e-01 -4.293059557676315308e-02 -6.443677842617034912e-02 4.017690569162368774e-02 -6.290362030267715454e-02 5.600946024060249329e-02 4.115769267082214355e-01 -2.840174436569213867e-01 -1.671215333044528961e-02 4.071559011936187744e-02 1.892750561237335205e-01 1.895613521337509155e-01 1.338175237178802490e-01 1.928483098745346069e-01 1.315811835229396820e-02 2.814035862684249878e-02 1.080059334635734558e-01 1.925237774848937988e-01 8.848621696233749390e-02 4.800995066761970520e-02 -3.528288900852203369e-01 1.514152735471725464e-01 -2.622391283512115479e-01 7.779188454151153564e-02 -2.583803236484527588e-01
9.707368910312652588e-02 -8.457749336957931519e-02 2.872298657894134521e-02 -1.583747118711471558e-01 5.652063339948654175e-02 -2.962100505828857422e-01 1.714421319775283337e-03 4.236286580562591553e-01 1.468163132667541504e-01 -4.444548487663269043e-01 -1.419609487056732178e-01 1.137023642659187317e-01 8.502332121133804321e-02 -7.462652772665023804e-02 -1.059247925877571106e-01 -2.801362276077270508e-01 1.235607415437698364e-01 1.231985017657279968e-01 1.543563306331634521e-01 -2.958073094487190247e-02 -2.592236548662185669e-02 8.184775710105895996e-02 1.119697615504264832e-01 -9.329503029584884644e-02 7.529807090759277344e-02 -4.578438401222229004e-02 -2.472644597291946411e-01 -2.214834988117218018e-01 -6.377027835696935654e-03 -3.133634328842163086e-01 7.855496555566787720e-02 -1.622308641672134399e-01
-7.255245745182037354e-02 -6.158625707030296326e-02 1.109897717833518982e-01 -3.183600604534149170e-01 1.138483285903930664e-01 1.096856147050857544e-01 -1.141408830881118774e-01 7.341255247592926025e-02 1.540758907794952393e-01 -2.611910402774810791e-01 -1.481110602617263794e-01 1.175733953714370728e-01 2.604792714118957520e-01 -5.690044909715652466e-02 -8.361090719699859619e-02 1.227139234542846680e-01 3.192409276962280273e-01 1.833058521151542664e-02 -1.360126584768295288e-01 -2.201053202152252197e-01 -1.114978566765785217e-01 1.295474469661712646e-01 3.786109387874603271e-01 1.563956886529922485e-01 9.414081275463104248e-02 -1.508832573890686035e-01 1.070214714854955673e-02 -1.911966353654861450e-01 3.303935527801513672e-01 2.244132757186889648e-01 -2.832341194152832031e-02 1.347778141498565674e-01
-3.507535755634307861e-01 4.424198344349861145e-02 -6.827061064541339874e-03 -1.255868561565876007e-02 -1.696041971445083618e-02 1.975760906934738159e-01 -3.264063894748687744e-01 1.503625661134719849e-01 2.750499546527862549e-01 -2.079810202121734619e-01 -1.244449466466903687e-01 2.647606730461120605e-01 -1.746629178524017334e-02 2.549575269222259521e-01 -1.701606996357440948e-02 4.420550167560577393e-02 -1.649832874536514282e-01 3.095922172069549561e-01 1.391294449567794800e-01 -1.600365489721298218e-01 -9.672778844833374023e-02 2.388309538364410400e-01 -9.110657125711441040e-02 -9.809461981058120728e-02 -7.570257037878036499e-02 -1.436922252178192139e-01 -1.288059502840042114e-01 -1.214195191860198975e-01 -1.411123853176832199e-02 -2.170695066452026367e-01 2.543510198593139648e-01 -1.105032935738563538e-01
-3.033248484134674072e-01 6.932669878005981445e-02 -1.436721682548522949e-01 -2.881266176700592041e-01 1.667914688587188721e-01 1.450780332088470459e-01 -4.803967103362083435e-02 1.151544824242591858e-01 1.254502981901168823e-01 -2.909258902072906494e-01 1.392008662223815918e-01 -5.604555830359458923e-02 1.361708939075469971e-01 4.228082671761512756e-02 2.242634445428848267e-01 -1.018161401152610779e-01 3.415561467409133911e-02 1.321110595017671585e-02 1.924432367086410522e-01 1.466150432825088501e-01 -1.439633779227733612e-02 3.027831315994262695e-01 2.867537140846252441e-01 1.351854801177978516e-01 1.339849382638931274e-01 -1.537380814552307129e-01 -1.835326254367828369e-01 -2.342997789382934570e-01 1.991036534309387207e-02 -1.295137405395507812e-01 2.673676311969757080e-01 2.452073544263839722e-01
-3.587984740734100342e-01 9.085983783006668091e-02 -3.115781396627426147e-02 -1.035118177533149719e-01 4.505709186196327209e-02 2.823556363582611084e-01 -2.526860833168029785e-01 3.311139941215515137e-01 5.001448094844818115e-02 -1.565815955400466919e-01 5.047390237450599670e-02 1.391728520393371582e-01 1.111285760998725891e-01 1.487965434789657593e-01 7.752998173236846924e-02 -8.838864415884017944e-02 9.550525248050689697e-02 1.551303267478942871e-01 2.301826030015945435e-01 -1.952232234179973602e-02 -1.403668522834777832e-01 3.415751159191131592e-01 -1.033767387270927429e-01 -2.010456770658493042e-01 -6.199029088020324707e-02 -2.077197581529617310e-01 -7.641840726137161255e-02 -2.373464554548263550e-01 2.378845810890197754e-01 -1.573204100131988525e-01 1.242209821939468384e-01 -1.373475492000579834e-01
-6.434181332588195801e-02 -6.310636550188064575e-02 1.177106499671936035e-01 -2.843779623508453369e-01 2.500457130372524261e-02 -2.294283807277679443e-01 -3.073088228702545166e-01 2.751416265964508057e-01 -1.216893717646598816e-01 -1.885778456926345825e-01 -2.030966430902481079e-02 9.273460507392883301e-02 7.754479348659515381e-02 1.554296910762786865e-01 7.922722958028316498e-03 -8.018285781145095825e-02 -1.794722303748130798e-02 3.104666769504547119e-01 -2.447216361761093140e-01 5.585948377847671509e-02 3.346855044364929199e-01 1.629957407712936401e-01 2.618867754936218262e-01 -2.038024812936782837e-01 3.196272253990173340e-02 -8.803609013557434082e-02 -2.711086273193359375e-01 -2.229079604148864746e-01 5.557106062769889832e-02 4.833211377263069153e-02 1.627313494682312012e-01 -7.357218861579895020e-02
-9.807966649532318115e-02 -8.189180493354797363e-02 -1.827375404536724091e-02 -3.204409480094909668e-01 1.741680800914764404e-01 1.600406318902969360e-01 -3.622934594750404358e-02 1.294869333505630493e-01 3.029334247112274170e-01 -2.934369444847106934e-01 4.006858915090560913e-02 3.537124022841453552e-02 1.439997106790542603e-01 1.128278598189353943e-01 1.406739950180053711e-01 1.963744638487696648e-03 2.678277790546417236e-01 3.034438490867614746e-01 8.651036769151687622e-02 -4.514914751052856445e-01 -2.847412368282675743e-03 1.593287736177444458e-01 -6.000062823295593262e-02 2.301432639360427856e-01 -8.751104027032852173e-02 -8.732249028980731964e-03 -2.174453344196081161e-03 -2.985977753996849060e-02 8.822645992040634155e-02 -5.206453800201416016e-02 2.659322023391723633e-01 1.603050380945205688e-01
1.214485689997673035e-01 1.706632971763610840e-02 -1.283265203237533569e-01 2.070673406124114990e-01 1.073657348752021790e-01 -8.420937694609165192e-03 -3.287127912044525146e-01 2.768435776233673096e-01 -6.773264706134796143e-02 -1.595394760370254517e-01 -2.089103460311889648e-01 8.295601606369018555e-02 7.613951805979013443e-03 -3.591956570744514465e-02 9.520096704363822937e-03 -2.998839318752288818e-01 -1.463978271931409836e-02 2.770462334156036377e-01 2.342881560325622559e-01 3.100539445877075195e-01 4.903339967131614685e-02 -8.192380517721176147e-02 -7.977624237537384033e-02 -1.581068336963653564e-01 -1.685198768973350525e-02 -1.862987279891967773e-01 -4.708649963140487671e-02 -2.653191983699798584e-01 3.110127747058868408e-01 3.572333976626396179e-02 2.844088375568389893e-01 4.918877780437469482e-02
-2.770884931087493896e-01 8.217947557568550110e-03 -5.408213287591934204e-02 7.032458484172821045e-02 -2.357178367674350739e-02 1.995245665311813354e-01 -4.839146733283996582e-01 2.812128961086273193e-01 2.271166890859603882e-01 -2.359981238842010498e-01 2.442003041505813599e-02 2.780515849590301514e-01 -6.277842074632644653e-02 8.157636970281600952e-02 2.419135160744190216e-02 4.560368880629539490e-02 8.625738322734832764e-02 2.852334380149841309e-01 1.194885298609733582e-01 -2.844196511432528496e-03 -8.697487413883209229e-02 2.141794562339782715e-01 -3.579483553767204285e-02 -1.678879708051681519e-01 2.198456600308418274e-02 -1.876723468303680420e-01 1.045423839241266251e-02 -6.336742639541625977e-02 1.957046836614608765e-01 -1.359466761350631714e-01 1.888376325368881226e-01 -2.120324373245239258e-01
1.073652282357215881e-01 -1.811275184154510498e-01 -2.535176277160644531e-01 -2.188319116830825806e-01 -6.438116542994976044e-04 -1.653357967734336853e-02 -3.469535410404205322e-01 1.498410701751708984e-01 2.722910344600677490e-01 -2.913428246974945068e-01 -3.477494716644287109e-01 8.684399654157459736e-04 -1.390833705663681030e-01 2.891679406166076660e-01 -1.337658017873764038e-01 9.626968950033187866e-02 7.164188474416732788e-02 1.745426356792449951e-01 1.551858149468898773e-02 3.177824988961219788e-02 1.273115426301956177e-01 4.200408235192298889e-02 3.152148425579071045e-01 -2.320684790611267090e-01 -1.479927543550729752e-02 -2.753690630197525024e-02 1.272133886814117432e-01 -1.605284810066223145e-01 3.829661011695861816e-02 -9.757464379072189331e-02 1.596945226192474365e-01 5.357540026307106018e-02
-2.746228575706481934e-01 3.359294310212135315e-02 -2.483434379100799561e-01 -1.501903980970382690e-01 3.240884840488433838e-02 1.427793055772781372e-01 -9.254463016986846924e-02 1.560979336500167847e-01 2.837820947170257568e-01 -3.476870059967041016e-01 2.017946215346455574e-03 1.088770255446434021e-01 9.652335196733474731e-02 1.978621631860733032e-01 5.671481788158416748e-02 8.454350382089614868e-02 7.822641730308532715e-02 6.180837005376815796e-02 -6.285335868597030640e-02 -1.328801363706588745e-02 4.613749310374259949e-02 2.945715487003326416e-01 6.296642124652862549e-02 1.592150330543518066e-01 2.532467842102050781e-01 -1.598518937826156616e-01 -4.556482657790184021e-03 -2.417263835668563843e-01 -2.382368966937065125e-02 -1.001245304942131042e-01 4.103649258613586426e-01 2.309429943561553955e-01
-3.288297951221466064e-01 1.046719178557395935e-01 -7.868675887584686279e-02 -2.454557456076145172e-02 2.111488878726959229e-01 3.069077730178833008e-01 -3.013624846935272217e-01 1.369435787200927734e-01 1.668823808431625366e-01 -3.715469241142272949e-01 1.398399472236633301e-01 -3.144828230142593384e-02 1.065597683191299438e-01 2.894278466701507568e-01 -5.717118456959724426e-02 6.139582768082618713e-02 2.794593200087547302e-02 2.120400965213775635e-01 -3.790147975087165833e-02 -1.021466478705406189e-01 6.552392989397048950e-02 9.008933603763580322e-02 -1.963679865002632141e-02 -2.480551302433013916e-01 1.564490050077438354e-01 2.618659287691116333e-02 -1.490084975957870483e-01 -2.695483565330505371e-01 2.513769268989562988e-01 -5.145840719342231750e-02 9.733351320028305054e-02 9.947846829891204834e-02
-2.645954191684722900e-01 2.633777819573879242e-02 5.327456071972846985e-02 -2.904230356216430664e-02 7.001674175262451172e-02 3.228922560811042786e-02 -2.540378868579864502e-01 1.803684085607528687e-01 5.545156449079513550e-02 -3.318765461444854736e-01 4.258361086249351501e-02 1.424791663885116577e-01 3.712584450840950012e-02 1.475341320037841797e-01 -2.578531801700592041e-01 6.704290211200714111e-02 2.925640717148780823e-02 2.690973877906799316e-01 2.925850450992584229e-02 -1.666200757026672363e-01 -1.549760997295379639e-01 1.985220015048980713e-01 -5.750345066189765930e-02 -3.523335754871368408e-01 -1.444433163851499557e-02 -2.204635888338088989e-01 -1.286404132843017578e-01 -2.510744631290435791e-01 2.531114518642425537e-01 -9.786202013492584229e-02 3.135780096054077148e-01 -2.790459198877215385e-03
-1.783995032310485840e-01 -3.866296112537384033e-01 1.053064167499542236e-01 -2.405344098806381226e-01 1.697542369365692139e-01 -5.454551801085472107e-02 -6.799773871898651123e-02 3.327829837799072266e-01 1.747641563415527344e-01 -2.117148488759994507e-01 -3.475687503814697266e-01 8.514808863401412964e-02 5.780718103051185608e-02 -2.793450281023979187e-02 -3.508426547050476074e-01 -1.012546569108963013e-01 3.323238343000411987e-02 9.951363503932952881e-02 2.502574324607849121e-01 -8.951313048601150513e-02 1.149352863430976868e-01 -5.519869923591613770e-02 4.453339800238609314e-02 1.515256166458129883e-01 5.849341675639152527e-02 -1.371601372957229614e-01 1.018346380442380905e-02 -2.721869051456451416e-01 1.253271549940109253e-01 6.085704267024993896e-02 8.386354148387908936e-02 1.264263838529586792e-01
-3.104442656040191650e-01 -2.268379321321845055e-03 6.848949939012527466e-02 4.654624685645103455e-02 8.059043437242507935e-02 1.002944167703390121e-02 -1.466239094734191895e-01 1.511831879615783691e-01 2.546282410621643066e-01 -3.810190558433532715e-01 1.452038437128067017e-01 1.465172767639160156e-01 -4.402410238981246948e-02 2.183866947889328003e-01 -1.995555758476257324e-01 2.435429766774177551e-02 6.705533713102340698e-02 2.075373977422714233e-01 8.363683521747589111e-02 -4.251044616103172302e-02 -1.763348281383514404e-01 1.712177842855453491e-01 -6.002108007669448853e-02 -3.356921672821044922e-01 1.071523576974868774e-01 -1.542238295078277588e-01 -2.211111336946487427e-01 -2.993085682392120361e-01 2.113730460405349731e-01 -1.281309872865676880e-01 1.878502964973449707e-01 -2.148506697267293930e-03
3.147672861814498901e-02 1.373862922191619873e-01 -1.124471351504325867e-01 -9.905117005109786987e-02 1.030884981155395508e-01 2.720257937908172607e-01 -5.618102103471755981e-02 4.540266990661621094e-01 2.317274361848831177e-01 5.826426297426223755e-02 1.122075989842414856e-01 1.010841727256774902e-01 2.799779549241065979e-02 -6.264610588550567627e-02 -1.427175756543874741e-02 -1.468335241079330444e-01 6.025141477584838867e-02 3.075790107250213623e-01 1.724290847778320312e-01 8.989318460226058960e-02 1.602408289909362793e-01 2.559032440185546875e-01 -4.759398102760314941e-02 1.727066338062286377e-01 -1.012216880917549133e-02 1.422489732503890991e-01 2.122766822576522827e-01 -2.440845072269439697e-01 -1.151573285460472107e-01 -1.653308570384979248e-01 1.885577589273452759e-01 3.113754093647003174e-01
-5.707818642258644104e-02 -2.666852176189422607e-01 8.047014474868774414e-02 -7.196389883756637573e-02 9.525838494300842285e-02 -6.449108570814132690e-02 -3.031671345233917236e-01 6.008502095937728882e-03 4.007478952407836914e-01 -1.657023727893829346e-01 2.845537965185940266e-04 2.952064275741577148e-01 -1.790477149188518524e-02 -1.794359982013702393e-01 -2.079620063304901123e-01 -1.234970167279243469e-01 -1.437648981809616089e-01 2.085701525211334229e-01 5.847465619444847107e-02 -4.736444354057312012e-02 -1.170906499028205872e-01 2.151774019002914429e-01 1.813592314720153809e-01 -1.801856756210327148e-01 1.078544482588768005e-01 -1.548819094896316528e-01 -1.571022123098373413e-01 -1.789356917142868042e-01 1.056666485965251923e-02 4.327696561813354492e-02 3.495244681835174561e-01 1.757626533508300781e-01
-3.388224542140960693e-01 5.465801432728767395e-02 -1.267163157463073730e-01 -9.104030579328536987e-02 6.629758328199386597e-02 7.236585766077041626e-02 -3.997416496276855469e-01 4.817354679107666016e-02 3.064929544925689697e-01 -3.746131956577301025e-01 7.050206512212753296e-02 1.388300806283950806e-01 1.466171890497207642e-01 -1.489932183176279068e-03 -1.468427330255508423e-01 -1.520973909646272659e-02 7.108491659164428711e-02 2.183479070663452148e-01 3.968393430113792419e-02 8.168736845254898071e-02 -3.343389369547367096e-03 1.276808530092239380e-01 -1.454426199197769165e-01 -1.205618157982826233e-01 1.173144653439521790e-01 2.785660624504089355e-01 -1.969128102064132690e-02 -4.057839885354042053e-02 2.612438797950744629e-01 2.553519979119300842e-02 3.298552334308624268e-01 1.517375279217958450e-02
1.107995882630348206e-01 4.546050727367401123e-02 6.931230425834655762e-02 -1.657462716102600098e-01 -1.696734577417373657e-01 -1.846969574689865112e-01 -2.221596427261829376e-02 4.470458030700683594e-01 -2.582522481679916382e-02 -1.758379302918910980e-02 1.912530628032982349e-03 1.807857751846313477e-01 5.947510525584220886e-02 2.094022482633590698e-01 -7.100435346364974976e-02 4.721911996603012085e-02 1.021701619029045105e-01 3.748983442783355713e-01 8.511801064014434814e-02 -1.519462317228317261e-01 8.585939556360244751e-02 -2.074931189417839050e-02 -6.681229174137115479e-02 1.785459518432617188e-01 1.200539842247962952e-01 -1.413172185420989990e-01 -3.004719018936157227e-01 -4.589655995368957520e-01 1.904674172401428223e-01 -5.991772282868623734e-03 4.243021458387374878e-02 -5.402328073978424072e-02
-3.748806715011596680e-01 -8.593220263719558716e-02 -4.951807260513305664e-01 -2.493198812007904053e-01 8.430287241935729980e-02 -2.561244741082191467e-02 -1.302227079868316650e-01 3.501311838626861572e-01 -1.141767874360084534e-01 3.507466614246368408e-02 4.415212944149971008e-02 -2.452928386628627777e-02 2.047007828950881958e-01 1.065133064985275269e-01 -2.189363837242126465e-01 -1.448405683040618896e-01 1.241517998278141022e-02 1.628386378288269043e-01 -8.708605915307998657e-02 1.119194477796554565e-01 -1.219433322548866272e-01 1.443120688199996948e-01 -8.655594289302825928e-02 -9.127507358789443970e-02 1.248747706413269043e-01 3.277521952986717224e-02 -1.005191504955291748e-01 -3.224425911903381348e-01 1.609337627887725830e-01 -5.454574897885322571e-02 -6.805375451222062111e-04 2.257098816335201263e-02
-4.766225069761276245e-02 1.615790724754333496e-01 -8.379979431629180908e-02 -5.978772789239883423e-02 -4.272193089127540588e-02 2.493646591901779175e-01 -1.181115210056304932e-01 4.506824612617492676e-01 1.287770420312881470e-01 -1.199558451771736145e-01 3.769003599882125854e-02 1.780897825956344604e-01 -1.042519286274909973e-01 -1.790283061563968658e-02 1.014763042330741882e-01 -2.975502908229827881e-01 1.402302086353302002e-02 4.164992272853851318e-01 -5.642531439661979675e-02 -1.028417348861694336e-01 -1.770217344164848328e-02 -1.105285733938217163e-01 7.640778273344039917e-02 2.450515925884246826e-01 6.774569302797317505e-02 -2.268725037574768066e-01 2.314487695693969727e-01 -1.672876328229904175e-01 1.504640877246856689e-01 -9.783664345741271973e-02 1.138061657547950745e-01 2.391527146100997925e-01
-3.939390182495117188e-01 -2.323747053742408752e-02 -3.506712988018989563e-02 -1.091928556561470032e-01 1.292107999324798584e-01 1.735805273056030273e-01 -1.646564155817031860e-01 3.002743124961853027e-01 7.155362516641616821e-02 -9.679734706878662109e-02 9.189738892018795013e-03 8.509277552366256714e-02 -3.020999394357204437e-02 3.460339903831481934e-01 -6.350740790367126465e-02 -4.716393351554870605e-02 4.643244668841362000e-02 2.740632891654968262e-01 5.814209207892417908e-02 -2.051619738340377808e-01 -1.722408533096313477e-01 2.318834215402603149e-01 8.406176231801509857e-03 -1.644870191812515259e-01 -2.068960517644882202e-01 -6.328056007623672485e-02 -2.236547023057937622e-01 -1.617944687604904175e-01 3.060913383960723877e-01 -1.107153370976448059e-01 2.248193621635437012e-01 -7.407829910516738892e-02
1.359353810548782349e-01 -7.691774517297744751e-02 2.539113163948059082e-01 -3.560774922370910645e-01 -8.693838119506835938e-02 -1.958873271942138672e-01 -1.890425086021423340e-01 2.294847816228866577e-01 3.124723024666309357e-02 -2.021564692258834839e-01 -1.850011013448238373e-02 1.503164321184158325e-01 1.174940690398216248e-01 3.391842246055603027e-01 -4.412509873509407043e-02 -1.624637097120285034e-01 -6.015453487634658813e-02 3.239290416240692139e-01 -9.850367158651351929e-02 1.073861643671989441e-01 1.505246758460998535e-01 -2.041717618703842163e-02 1.908345669507980347e-01 -7.974214106798171997e-02 -1.869543343782424927e-01 -1.761196617735549808e-04 -3.108503296971321106e-02 -3.539012074470520020e-01 7.401938736438751221e-02 -1.020347774028778076e-01 2.073281407356262207e-01 -1.112007871270179749e-01
1.352061331272125244e-01 1.449269950389862061e-01 -2.739727497100830078e-01 -2.368098497390747070e-02 2.055179625749588013e-01 -8.482921123504638672e-02 -2.017144411802291870e-01 1.895518600940704346e-01 3.952185213565826416e-01 -1.292702462524175644e-02 1.483808010816574097e-01 3.122561872005462646e-01 1.797255277633666992e-01 -1.412343978881835938e-01 -1.135810744017362595e-02 -1.784805059432983398e-01 3.407494723796844482e-02 -1.569705270230770111e-02 -1.219179630279541016e-01 -7.803087681531906128e-02 -1.411879360675811768e-01 1.223643422126770020e-01 1.147456169128417969e-01 1.223677769303321838e-01 4.549847915768623352e-03 -1.583694964647293091e-01 1.492885947227478027e-01 -2.453843802213668823e-01 2.274757027626037598e-01 -2.636061310768127441e-01 1.966700255870819092e-01 2.144778370857238770e-01
-4.386301636695861816e-01 -2.243978530168533325e-02 -1.148059591650962830e-01 -2.242083698511123657e-01 -2.500523030757904053e-01 1.453851908445358276e-01 -1.604304090142250061e-02 1.499356925487518311e-01 6.779797375202178955e-02 -1.123133525252342224e-01 5.986233055591583252e-02 3.740982413291931152e-01 -9.887256659567356110e-03 2.760649919509887695e-01 1.095622871071100235e-02 -7.569603621959686279e-02 -7.440014928579330444e-02 1.867217868566513062e-01 7.675047218799591064e-02 -1.348961144685745239e-01 3.382354080677032471e-01 4.109659790992736816e-02 3.677666485309600830e-01 -1.468069572001695633e-02 1.635192483663558960e-01 4.665064066648483276e-02 -3.405553987249732018e-03 -1.850083097815513611e-02 1.915434449911117554e-01 8.997549116611480713e-02 1.365721109323203564e-03 6.513633579015731812e-02
-1.674742996692657471e-01 -1.407946348190307617e-01 2.212508954107761383e-02 -3.591284155845642090e-02 1.878784596920013428e-01 2.584924399852752686e-01 -3.656444549560546875e-01 1.842782050371170044e-01 2.426955699920654297e-01 -7.500114291906356812e-02 4.054795578122138977e-02 1.759749501943588257e-01 -6.336563825607299805e-02 2.229119390249252319e-01 3.854109346866607666e-02 -4.606134071946144104e-02 9.954419732093811035e-02 3.416729867458343506e-01 1.563532650470733643e-01 -3.329149261116981506e-02 -1.744777113199234009e-01 1.954775750637054443e-01 7.978067547082901001e-02 -3.047547340393066406e-01 -1.121335178613662720e-01 -6.803518533706665039e-02 -1.975576579570770264e-01 -1.684314757585525513e-01 2.451018691062927246e-01 -1.369363814592361450e-01 1.726513057947158813e-01 -1.131153479218482971e-01
-1.179454922676086426e-01 -2.073741555213928223e-01 -1.775416880846023560e-01 -2.734067738056182861e-01 -1.210464686155319214e-01 -3.923463448882102966e-02 -7.456679642200469971e-02 3.720494508743286133e-01 2.315881997346878052e-01 -1.130084916949272156e-01 -2.380595058202743530e-01 3.206025436520576477e-02 -1.004257705062627792e-02 -4.304032772779464722e-02 -1.003915220499038696e-01 1.757190972566604614e-01 8.291177451610565186e-02 2.444083839654922485e-01 2.265433520078659058e-01 -2.383497729897499084e-02 2.159660011529922485e-01 -2.246729135513305664e-01 9.867242723703384399e-02 2.246957123279571533e-01 1.461238563060760498e-01 -6.710158288478851318e-02 -2.099958062171936035e-02 -1.446014195680618286e-01 3.098382949829101562e-01 -1.827602833509445190e-01 2.366432994604110718e-01 -3.430416062474250793e-02
-2.199558615684509277e-01 6.556952744722366333e-02 -3.094838233664631844e-03 -2.089717797935009003e-02 4.122900590300559998e-02 -2.009133994579315186e-02 -3.238648474216461182e-01 9.467643499374389648e-02 9.099809080362319946e-02 -3.175647556781768799e-01 7.271838188171386719e-02 2.408905476331710815e-01 6.384783238172531128e-02 1.612415313720703125e-01 -2.756886780261993408e-01 7.660628110170364380e-02 5.178292468190193176e-02 1.306942701339721680e-01 -5.368568748235702515e-02 -4.173842445015907288e-02 -1.814214140176773071e-01 1.201923191547393799e-01 -1.183801237493753433e-02 -2.801234722137451172e-01 2.646465227007865906e-02 -1.661321520805358887e-01 -2.471212446689605713e-01 -2.889437973499298096e-01 4.029943645000457764e-01 -6.346257030963897705e-02 2.221497595310211182e-01 8.677388727664947510e-02
-2.037490531802177429e-02 3.264318034052848816e-02 2.253470383584499359e-02 -4.698793590068817139e-02 -6.607102230191230774e-03 2.026886790990829468e-01 -6.966349482536315918e-02 4.391047954559326172e-01 1.374989897012710571e-01 -1.080226060003042221e-02 1.812373846769332886e-01 1.010617464780807495e-01 -9.404779970645904541e-02 7.117310911417007446e-02 1.645018160343170166e-01 -1.001103371381759644e-01 3.970335796475410461e-02 4.916833639144897461e-01 -2.875323593616485596e-02 -1.047191545367240906e-01 9.619048237800598145e-02 -4.137965291738510132e-02 1.143862158060073853e-01 2.368870005011558533e-02 1.587622016668319702e-01 -1.649062782526016235e-01 2.690394818782806396e-01 -3.375638127326965332e-01 1.185745522379875183e-01 -2.061145752668380737e-02 9.425950795412063599e-02 3.195337653160095215e-01
-2.028608769178390503e-01 7.751357555389404297e-02 -3.409738466143608093e-02 -1.906463503837585449e-02 2.377871125936508179e-01 1.574035137891769409e-01 -3.297734260559082031e-01 2.185485512018203735e-01 1.150998845696449280e-01 -1.435244977474212646e-01 6.266368925571441650e-02 1.935874670743942261e-01 -8.148223161697387695e-03 1.398909837007522583e-01 -1.127924621105194092e-01 8.625122904777526855e-02 3.716854378581047058e-02 2.535754442214965820e-01 1.125429496169090271e-01 -1.603055149316787720e-01 -7.657922804355621338e-02 3.148945868015289307e-01 1.024208217859268188e-01 -2.368731945753097534e-01 -1.194704398512840271e-01 -1.964356154203414917e-01 -2.587899863719940186e-01 -2.876707017421722412e-01 6.325409561395645142e-02 -3.285993337631225586e-01 8.780475705862045288e-02 -2.214292250573635101e-02
1.952977329492568970e-01 -9.840106964111328125e-02 -1.539150476455688477e-01 -4.728202223777770996e-01 5.793623253703117371e-02 -2.174788117408752441e-01 -1.976574212312698364e-01 1.543803960084915161e-01 2.088168114423751831e-01 -2.159270048141479492e-01 -3.658607006072998047e-01 2.253525108098983765e-01 1.834175586700439453e-01 1.944089829921722412e-01 -4.933591932058334351e-02 -6.254932284355163574e-02 1.494993567466735840e-01 7.256125658750534058e-02 1.961002796888351440e-01 -2.117528580129146576e-02 3.996085003018379211e-02 -6.083557382225990295e-02 9.255906939506530762e-02 -1.271723061800003052e-01 -4.834257438778877258e-02 -5.637095496058464050e-02 6.968347728252410889e-02 -2.387351542711257935e-01 -6.613927334547042847e-02 1.236412301659584045e-02 2.621276676654815674e-01 3.952193632721900940e-02
1.231521442532539368e-01 3.515783846378326416e-01 2.856119349598884583e-02 -9.636433422565460205e-02 2.740654349327087402e-01 -3.374708816409111023e-02 -6.349346041679382324e-02 3.710834681987762451e-01 1.289478782564401627e-02 -2.009512037038803101e-01 -2.885210514068603516e-01 1.274586170911788940e-01 6.732452195137739182e-03 7.400738447904586792e-02 -8.767947554588317871e-02 -3.748755156993865967e-02 1.001362949609756470e-01 2.904418408870697021e-01 -1.455241162329912186e-02 -1.143422722816467285e-02 2.019881457090377808e-01 7.703357841819524765e-03 2.251547724008560181e-01 -8.543421328067779541e-02 1.899544149637222290e-01 -3.224662244319915771e-01 1.443351246416568756e-02 -1.988550424575805664e-01 7.147328555583953857e-02 8.821199834346771240e-02 1.255675777792930603e-02 3.033830821514129639e-01
1.950646489858627319e-01 7.885268330574035645e-02 -2.499507740139961243e-03 -8.531884104013442993e-02 -1.841756403446197510e-01 -3.390797078609466553e-01 -3.790245652198791504e-01 2.516984045505523682e-01 2.864288091659545898e-01 -2.231743782758712769e-01 -2.494110725820064545e-02 1.540040522813796997e-01 1.273199617862701416e-01 8.250316232442855835e-02 -9.172082692384719849e-02 -1.270667761564254761e-01 -9.544506669044494629e-02 5.045060515403747559e-01 -1.410282105207443237e-01 2.112835086882114410e-02 1.865431517362594604e-01 -2.370108664035797119e-02 7.384236156940460205e-02 -3.828231617808341980e-02 -1.611052639782428741e-02 4.727492108941078186e-02 8.400020748376846313e-02 -1.177752837538719177e-01 7.038073986768722534e-02 -1.068460345268249512e-01 -1.437760591506958008e-01 4.542465135455131531e-02
-2.399473683908581734e-03 1.081117764115333557e-01 -2.699819803237915039e-01 -8.186942338943481445e-02 -1.044347062706947327e-01 -3.264676630496978760e-01 -1.845634281635284424e-01 2.410998791456222534e-01 -1.914826780557632446e-01 2.316572470590472221e-03 -1.728564053773880005e-01 2.065545767545700073e-01 4.761345684528350830e-02 1.938254833221435547e-01 3.891131281852722168e-02 -2.156420201063156128e-01 1.446413844823837280e-01 8.577223867177963257e-02 1.940644085407257080e-01 -2.342679165303707123e-02 -2.732207775115966797e-01 9.821215271949768066e-02 2.006824361160397530e-03 1.358390450477600098e-01 -1.250777095556259155e-01 -3.082656860351562500e-01 -1.993275731801986694e-01 -1.446097493171691895e-01 1.362733840942382812e-01 -2.663052082061767578e-01 2.645585238933563232e-01 4.395022243261337280e-02
6.805526465177536011e-02 1.488086860626935959e-02 1.334388703107833862e-01 1.892288178205490112e-01 3.522619903087615967e-01 -4.247694090008735657e-02 -2.452243268489837646e-01 4.001977443695068359e-01 9.741100668907165527e-02 2.466107532382011414e-02 5.629329942166805267e-03 3.664090633392333984e-01 2.521410956978797913e-02 3.166650533676147461e-01 1.125388294458389282e-01 -9.287139773368835449e-02 1.192274019122123718e-01 1.809864193201065063e-01 7.265004329383373260e-03 -1.240062788128852844e-01 1.727062910795211792e-01 2.804475128650665283e-01 1.863935738801956177e-01 7.966335862874984741e-02 1.281398683786392212e-01 -1.387460529804229736e-01 -1.124067977070808411e-01 -1.320307999849319458e-01 1.615888625383377075e-01 -1.557620465755462646e-01 2.609283104538917542e-02 7.788509828969836235e-04
-1.162681952118873596e-01 -1.726474314928054810e-01 -2.139869779348373413e-01 -2.102496922016143799e-01 3.875640779733657837e-02 -2.867592275142669678e-01 -8.105485141277313232e-02 2.331359088420867920e-01 3.641116619110107422e-01 -1.704339087009429932e-01 -3.081712126731872559e-01 7.713244855403900146e-02 9.231337904930114746e-02 -4.873358085751533508e-02 -1.457830965518951416e-01 -2.839394658803939819e-02 7.674865424633026123e-02 2.027362883090972900e-01 1.315335161052644253e-03 1.761654950678348541e-02 -1.334761851467192173e-03 -6.215330213308334351e-03 1.619449108839035034e-01 -1.559754163026809692e-01 7.193065434694290161e-02 -1.905731111764907837e-01 2.368405461311340332e-01 -4.273848235607147217e-01 -1.095809116959571838e-01 1.619372069835662842e-01 -2.604816295206546783e-02 -9.732269495725631714e-02
-2.216438353061676025e-01 1.174075435847043991e-02 4.229380190372467041e-02 -5.981380492448806763e-02 1.211037784814834595e-01 1.023099869489669800e-01 -2.859192192554473877e-01 1.107884123921394348e-01 1.110784336924552917e-01 -4.126844704151153564e-01 9.323600679636001587e-02 2.666953206062316895e-01 2.551504597067832947e-02 1.082341745495796204e-01 -2.446765005588531494e-01 4.766812548041343689e-02 -1.623344421386718750e-02 1.894262433052062988e-01 -3.533501550555229187e-02 5.217971745878458023e-03 -1.602739691734313965e-01 1.278042048215866089e-01 8.738982491195201874e-03 -2.962228655815124512e-01 2.017925260588526726e-03 -1.637457907199859619e-01 -1.157985329627990723e-01 -3.349469304084777832e-01 3.969433009624481201e-01 -8.610726147890090942e-02 5.189993977546691895e-02 4.343396425247192383e-02
-1.424085199832916260e-01 2.840967103838920593e-02 -1.539528253488242626e-03 -5.972758680582046509e-02 -1.151840090751647949e-01 2.126565575599670410e-02 -2.001364342868328094e-02 2.093236893415451050e-01 1.313395202159881592e-01 1.594251394271850586e-01 -1.737736612558364868e-01 4.275010228157043457e-01 1.578934639692306519e-01 1.464254707098007202e-01 1.279935091733932495e-01 1.433850526809692383e-01 5.309455841779708862e-02 4.850468039512634277e-02 -7.481151074171066284e-02 -4.765348136425018311e-02 -8.713655918836593628e-02 1.906007081270217896e-01 -9.037832170724868774e-02 -5.389414727687835693e-02 -8.383380621671676636e-02 8.774903416633605957e-02 -1.652099639177322388e-01 -3.673785328865051270e-01 -1.312450468540191650e-01 -7.771178334951400757e-02 4.596505165100097656e-01 3.144954442977905273e-01
-2.103750705718994141e-01 2.654285356402397156e-02 -1.385879330337047577e-02 1.363949626684188843e-01 5.745716392993927002e-02 1.799906939268112183e-01 -6.264223158359527588e-02 3.766705989837646484e-01 1.734378635883331299e-01 -5.096108913421630859e-01 7.678009569644927979e-02 7.284583151340484619e-02 2.461976706981658936e-01 1.425755769014358521e-01 1.304612457752227783e-01 3.742211312055587769e-02 7.921788096427917480e-02 1.782074719667434692e-01 -5.846630409359931946e-02 -2.242638766765594482e-01 -1.797623001039028168e-02 2.181348949670791626e-02 -9.487947821617126465e-02 1.914259791374206543e-01 1.044244784861803055e-02 -5.361191183328628540e-02 1.303958147764205933e-01 -1.152435839176177979e-01 6.450048834085464478e-02 -2.563561312854290009e-02 3.538453280925750732e-01 2.300209254026412964e-01
-2.216061204671859741e-01 5.686697084456682205e-03 5.708128586411476135e-02 -2.615699470043182373e-01 1.982984095811843872e-01 8.728727698326110840e-02 -2.708147168159484863e-01 5.944307520985603333e-02 2.365085333585739136e-01 -2.436408102512359619e-01 1.075644418597221375e-01 -2.191319316625595093e-02 1.645574122667312622e-01 -1.403968781232833862e-01 1.444636434316635132e-01 1.392111778259277344e-01 -3.786082938313484192e-02 2.478585988283157349e-01 -1.261356286704540253e-02 -1.400705724954605103e-01 7.375724613666534424e-03 1.709205508232116699e-01 -6.081837695091962814e-03 2.543019354343414307e-01 1.108757704496383667e-01 -1.325875371694564819e-01 4.241134226322174072e-02 -5.088860988616943359e-01 -5.818662792444229126e-02 -3.466438129544258118e-02 1.568080037832260132e-01 2.110562324523925781e-01
-1.021007299423217773e-01 -1.860848963260650635e-01 1.509833186864852905e-01 -2.645746469497680664e-01 -3.003271296620368958e-02 1.359512656927108765e-01 -3.046127259731292725e-01 4.221127927303314209e-01 3.300989568233489990e-01 -4.964160919189453125e-02 -1.825926452875137329e-01 1.111491918563842773e-01 1.391268372535705566e-01 2.034298032522201538e-01 7.488716393709182739e-03 -2.434555292129516602e-01 -1.939455270767211914e-01 9.241731837391853333e-03 1.506825685501098633e-01 -1.219787970185279846e-01 9.890456497669219971e-02 -1.542104333639144897e-01 1.792865544557571411e-01 -4.694616794586181641e-02 7.496443390846252441e-02 -3.226746618747711182e-01 4.045604914426803589e-02 -9.570746123790740967e-02 9.388722479343414307e-02 -4.409970343112945557e-02 9.221290796995162964e-02 1.077772378921508789e-01
-4.121132194995880127e-02 -3.088557161390781403e-02 -2.477893978357315063e-02 -2.240603566169738770e-01 -5.225522816181182861e-02 3.717249035835266113e-01 -5.625775083899497986e-02 4.306674599647521973e-01 2.212955951690673828e-01 -1.561127007007598877e-01 -1.465269457548856735e-02 9.683940559625625610e-02 -2.248923853039741516e-02 1.607659012079238892e-01 3.264960274100303650e-02 -3.328032195568084717e-01 7.215433567762374878e-02 2.511239647865295410e-01 7.638808339834213257e-02 2.594683766365051270e-01 -1.719607710838317871e-01 -1.965000294148921967e-02 -1.843580007553100586e-01 2.359100282192230225e-01 -1.355427354574203491e-01 1.713617146015167236e-02 -3.089008107781410217e-02 -6.486562639474868774e-02 1.124249398708343506e-01 -2.813911736011505127e-01 4.917453229427337646e-02 1.295301616191864014e-01
-2.067466638982295990e-02 2.364666387438774109e-02 -2.400022447109222412e-01 -2.530483305454254150e-01 -1.961702406406402588e-01 -4.032235220074653625e-02 -1.210224255919456482e-01 6.983777135610580444e-02 -1.277427077293395996e-01 -1.467160284519195557e-01 -1.022027581930160522e-01 9.166584908962249756e-02 2.906344830989837646e-01 2.148905843496322632e-01 3.826525807380676270e-01 -1.197208277881145477e-02 4.021998867392539978e-02 2.670088112354278564e-01 -8.853190392255783081e-02 -5.301064997911453247e-02 -9.564509987831115723e-02 8.395694941282272339e-02 -3.528267517685890198e-02 5.664024502038955688e-02 1.002689972519874573e-01 -2.286887317895889282e-01 -1.602427810430526733e-01 -1.562715917825698853e-01 -4.673004150390625000e-03 -1.338679194450378418e-01 3.223472237586975098e-01 3.812238872051239014e-01
-1.588498204946517944e-01 2.597505412995815277e-02 2.271552756428718567e-02 -2.800650596618652344e-01 1.548909842967987061e-01 -1.155546009540557861e-01 -1.855725198984146118e-01 1.774757951498031616e-01 6.777776405215263367e-03 -2.229591608047485352e-01 -1.618483662605285645e-01 2.164074033498764038e-01 2.442953735589981079e-01 2.683584094047546387e-01 -5.221714451909065247e-02 -1.504983901977539062e-01 1.071824207901954651e-01 9.215493500232696533e-02 3.143041431903839111e-01 1.012249067425727844e-01 1.738783270120620728e-01 -5.038911849260330200e-02 3.408677130937576294e-02 1.888159960508346558e-01 -2.814889550209045410e-01 -2.056141942739486694e-01 1.595779210329055786e-01 -1.441394984722137451e-01 -1.277647316455841064e-01 2.015654928982257843e-02 -2.207122594118118286e-01 2.832054495811462402e-01
-5.259215831756591797e-03 -2.510616742074489594e-02 -7.223240286111831665e-02 -4.260926544666290283e-01 -8.602923899888992310e-02 -2.122903317213058472e-01 -2.320791035890579224e-01 2.937105596065521240e-01 1.375877410173416138e-01 -1.112063974142074585e-01 5.822477489709854126e-02 3.150918185710906982e-01 2.887620218098163605e-02 2.974458634853363037e-01 -8.027385920286178589e-02 -1.042402163147926331e-01 3.145286440849304199e-01 -1.931926980614662170e-02 -1.410820186138153076e-01 2.831130754202604294e-03 1.162991747260093689e-01 -3.536894684657454491e-03 2.386029809713363647e-01 1.857863813638687134e-01 6.989522278308868408e-02 -2.785370945930480957e-01 1.070996001362800598e-01 -1.902444660663604736e-01 -4.103152081370353699e-02 1.108602713793516159e-02 1.516414582729339600e-01 1.593526639044284821e-02
-1.815211772918701172e-01 1.662713289260864258e-01 5.413989070802927017e-03 -2.498298138380050659e-01 -1.004755720496177673e-01 -3.450314106885343790e-04 -1.592846661806106567e-01 2.698532938957214355e-01 -2.959364056587219238e-01 -2.791552245616912842e-01 -6.235091388225555420e-02 1.633846461772918701e-01 1.739640831947326660e-01 1.508227586746215820e-01 2.262776196002960205e-01 -1.694408059120178223e-02 1.850486248731613159e-01 1.817542612552642822e-01 1.100444942712783813e-01 -3.483099490404129028e-02 -7.488013710826635361e-03 3.273254036903381348e-01 9.839890897274017334e-02 2.018492966890335083e-01 8.098975569009780884e-02 8.645586669445037842e-02 -2.111999131739139557e-02 -3.172892704606056213e-02 1.649159938097000122e-01 -9.536864608526229858e-02 3.142974376678466797e-01 2.815983593463897705e-01
-2.085827291011810303e-01 -5.751615762710571289e-02 -8.433722890913486481e-03 -2.192400693893432617e-01 1.012840718030929565e-01 9.091633558273315430e-02 -1.654935032129287720e-01 1.674251109361648560e-01 1.655047833919525146e-01 -2.383420914411544800e-01 7.954844832420349121e-02 7.225397974252700806e-02 8.041043579578399658e-02 1.746430993080139160e-01 3.218038976192474365e-01 1.104987636208534241e-01 1.981364637613296509e-01 3.070621788501739502e-01 3.070831485092639923e-02 -2.806664407253265381e-01 -1.906005293130874634e-01 -1.312541067600250244e-01 2.113040983676910400e-01 3.278089165687561035e-01 -3.154104575514793396e-02 -1.445641741156578064e-03 -3.507835790514945984e-02 -5.556120350956916809e-02 1.015586927533149719e-01 -3.290554136037826538e-02 1.597281098365783691e-01 3.485288918018341064e-01
-2.809170484542846680e-01 -3.045630641281604767e-02 -1.806799322366714478e-03 -1.228974852710962296e-02 5.742790922522544861e-02 1.591440439224243164e-01 -4.429859220981597900e-01 2.225593775510787964e-01 2.771412134170532227e-01 -2.786481976509094238e-01 1.634031832218170166e-01 2.215834520757198334e-02 2.092554569244384766e-01 2.314813137054443359e-01 -9.576331824064254761e-02 -7.264145463705062866e-02 -1.293501853942871094e-01 -2.116694487631320953e-02 2.899041473865509033e-01 -6.965237110853195190e-02 6.407863926142454147e-03 -3.430623561143875122e-02 6.659944355487823486e-02 2.310002148151397705e-01 -9.109125472605228424e-03 8.432620763778686523e-02 1.407388597726821899e-01 -1.411681026220321655e-01 1.330986917018890381e-01 1.138722747564315796e-01 3.005867898464202881e-01 -1.381776332855224609e-01
1.990634948015213013e-01 -5.823623016476631165e-02 6.779538094997406006e-02 -2.552492776885628700e-03 3.596336022019386292e-02 6.950803101062774658e-02 -4.860551357269287109e-01 2.127865850925445557e-01 1.647247523069381714e-01 -1.719226390123367310e-01 -5.818260367959737778e-03 1.619381010532379150e-01 1.670944876968860626e-02 -5.413763970136642456e-02 -1.775697432458400726e-02 9.245864301919937134e-02 -8.303810656070709229e-02 2.120405286550521851e-01 6.089347228407859802e-02 -2.919335365295410156e-01 -8.370630443096160889e-02 7.218743115663528442e-02 1.529845893383026123e-01 -1.270489096641540527e-01 -8.539128117263317108e-03 5.862988531589508057e-03 -2.316684275865554810e-01 -1.191823557019233704e-01 5.073995515704154968e-02 7.247394323348999023e-02 2.687516212463378906e-01 4.786584973335266113e-01
-5.632079839706420898e-01 -1.161467432975769043e-01 -1.977529227733612061e-01 -1.968706846237182617e-01 -7.837689667940139771e-02 9.153369814157485962e-02 -1.177066266536712646e-01 8.930674195289611816e-02 6.986153125762939453e-02 -2.132652699947357178e-01 -1.620398312807083130e-01 3.447057306766510010e-01 4.077358171343803406e-02 1.830007284879684448e-01 1.937366873025894165e-01 -1.004058197140693665e-01 -6.357811391353607178e-02 -1.637348905205726624e-02 4.439291357994079590e-02 1.079513058066368103e-01 1.664894749410450459e-03 8.177347481250762939e-03 2.050677090883255005e-01 -5.576410796493291855e-03 1.530863791704177856e-01 1.116708740592002869e-01 1.625991463661193848e-01 -2.074818611145019531e-01 2.217254489660263062e-01 7.743931561708450317e-02 1.389633715152740479e-01 1.921744346618652344e-01
-2.613653540611267090e-01 -2.196735702455043793e-02 -1.471431646496057510e-02 -1.543882042169570923e-01 1.061660498380661011e-01 1.767590790987014771e-01 -3.665679693222045898e-01 2.259983420372009277e-01 8.418409526348114014e-02 -2.922276854515075684e-01 2.908640541136264801e-03 2.206960618495941162e-01 1.723484508693218231e-02 1.174565255641937256e-01 -1.079930663108825684e-01 2.129012793302536011e-01 3.141415119171142578e-02 1.678987890481948853e-01 8.791093528270721436e-02 -9.732047468423843384e-02 -2.218571305274963379e-01 3.483418002724647522e-02 -1.252979971468448639e-02 -4.126827120780944824e-01 5.222250893712043762e-02 -1.515794694423675537e-01 -1.898557096719741821e-01 -2.454843223094940186e-01 2.658760845661163330e-01 -2.163612283766269684e-03 8.320587128400802612e-02 -2.370350062847137451e-03
-6.113331392407417297e-02 1.710728406906127930e-01 -3.825383782386779785e-01 -1.925438344478607178e-01 -1.221345812082290649e-01 -8.825437724590301514e-02 -8.601792156696319580e-02 1.541461795568466187e-01 1.851314157247543335e-01 -3.448268175125122070e-01 -2.550638020038604736e-01 2.966245710849761963e-01 -8.346873521804809570e-02 -4.225353896617889404e-02 -9.960494190454483032e-02 -1.100605726242065430e-01 5.351911857724189758e-02 1.770736128091812134e-01 1.613818258047103882e-01 -1.352106630802154541e-01 1.776983141899108887e-01 -6.397106498479843140e-02 9.961774945259094238e-02 1.325276643037796021e-01 1.990855932235717773e-01 -2.224221453070640564e-02 -2.289330661296844482e-01 -9.634441882371902466e-02 3.615322411060333252e-01 9.642598778009414673e-02 -9.316159784793853760e-02 2.249087207019329071e-02
-8.268538862466812134e-02 -1.285891681909561157e-01 -9.234407544136047363e-02 -1.986744552850723267e-01 4.553350061178207397e-02 -1.675327867269515991e-01 1.065612882375717163e-01 2.909003496170043945e-01 1.217119246721267700e-01 -1.415510028600692749e-01 -1.998324990272521973e-01 1.299107074737548828e-01 3.802456706762313843e-02 -1.227338984608650208e-01 -9.999241679906845093e-02 1.347054988145828247e-01 1.795743703842163086e-01 5.099321603775024414e-01 3.490766510367393494e-02 -3.589181602001190186e-01 1.951703876256942749e-01 -1.773913949728012085e-01 -5.964808631688356400e-03 1.566392928361892700e-02 9.826505184173583984e-02 -2.987247705459594727e-02 1.684261672198772430e-02 -3.035959601402282715e-01 2.144489139318466187e-01 8.643271028995513916e-02 8.046187460422515869e-02 1.053669303655624390e-01
-4.078810811042785645e-01 -3.179745748639106750e-02 4.902426525950431824e-02 -1.537671983242034912e-01 3.945089578628540039e-01 -8.323457092046737671e-02 -7.688890397548675537e-02 2.228361815214157104e-01 2.490024566650390625e-01 8.331191539764404297e-02 -8.665104955434799194e-02 -8.578414469957351685e-02 8.798854053020477295e-02 5.308964475989341736e-02 -1.322138905525207520e-01 2.537043066695332527e-03 2.455470897257328033e-02 3.872407078742980957e-01 1.451082080602645874e-01 6.241882964968681335e-02 -5.240231379866600037e-02 -1.676154881715774536e-01 4.184876754879951477e-02 2.631535828113555908e-01 -4.763972759246826172e-02 -3.164412826299667358e-02 1.133958715945482254e-02 -1.547674238681793213e-01 2.217720597982406616e-01 -1.861329674720764160e-01 1.458533406257629395e-01 2.584111988544464111e-01
-3.274305760860443115e-01 -3.327867947518825531e-03 -1.573498398065567017e-01 -8.540504612028598785e-03 1.742641180753707886e-01 2.805221974849700928e-01 -3.952904343605041504e-01 2.169322371482849121e-01 1.356984227895736694e-01 -9.518187493085861206e-02 -1.392639279365539551e-01 9.612919390201568604e-02 1.197993978857994080e-01 2.544607818126678467e-01 -1.505245417356491089e-01 1.643706811591982841e-03 1.497053261846303940e-02 7.848315685987472534e-02 -1.035263296216726303e-03 -1.500090658664703369e-01 -7.371726632118225098e-02 8.997784554958343506e-02 5.159076675772666931e-02 -4.282445311546325684e-01 2.793564461171627045e-02 -1.176299899816513062e-02 1.007143687456846237e-02 -2.239948809146881104e-01 3.031176626682281494e-01 -4.965249076485633850e-02 1.538261026144027710e-01 5.021647550165653229e-03
7.010217756032943726e-02 -1.110132709145545959e-01 -3.279598951339721680e-01 -2.755934558808803558e-02 1.897774487733840942e-01 -1.893115788698196411e-01 -2.833484411239624023e-01 3.237419426441192627e-01 2.882919311523437500e-01 -1.153997033834457397e-01 -1.184610202908515930e-01 1.680373996496200562e-01 6.207473203539848328e-02 -1.221591308712959290e-01 4.562138766050338745e-02 -3.088563680648803711e-01 5.942446365952491760e-02 -2.109300494194030762e-01 1.400893628597259521e-01 1.288618743419647217e-01 1.721352040767669678e-01 3.229183703660964966e-02 4.917567968368530273e-02 1.383130848407745361e-01 -5.925977602601051331e-02 -1.323837786912918091e-01 -6.777326762676239014e-02 -4.296406209468841553e-01 -5.343721807003021240e-02 5.066738277673721313e-02 -2.307508885860443115e-02 9.947165846824645996e-02
2.172819525003433228e-02 1.069485098123550415e-01 1.093668746761977673e-03 -3.420105874538421631e-01 1.934355795383453369e-01 -3.250033557415008545e-01 -7.264573127031326294e-02 2.019816637039184570e-01 6.499785929918289185e-02 -2.148109227418899536e-01 -2.632474303245544434e-01 1.357965469360351562e-01 2.453037947416305542e-01 5.360694229602813721e-02 -1.947097182273864746e-01 -1.593606919050216675e-01 9.456951171159744263e-02 1.290660351514816284e-01 4.953503981232643127e-02 -1.267577111721038818e-01 2.354025468230247498e-02 8.280549943447113037e-02 3.641608357429504395e-02 -2.190815508365631104e-01 -1.000662893056869507e-01 -4.097717348486185074e-03 -3.985857069492340088e-01 -1.725577712059020996e-01 1.831232309341430664e-01 -2.842125594615936279e-01 -4.631825909018516541e-02 3.931648656725883484e-02
4.091373458504676819e-02 8.908826857805252075e-02 -1.499675363302230835e-01 -2.651883661746978760e-01 1.272345334291458130e-02 7.957790046930313110e-02 -1.216455921530723572e-01 1.111467778682708740e-01 5.879954621195793152e-02 -1.983142644166946411e-01 1.083392351865768433e-01 -3.148905932903289795e-02 1.251389533281326294e-01 6.533715128898620605e-02 -7.792486995458602905e-02 -8.648139238357543945e-02 1.352663338184356689e-01 1.837766170501708984e-01 -1.496215611696243286e-01 2.996880933642387390e-02 3.724532723426818848e-01 -1.088062003254890442e-01 2.416600286960601807e-01 -4.246236383914947510e-02 -3.007990717887878418e-01 -3.711954057216644287e-01 -2.464809268712997437e-01 -2.132559865713119507e-01 3.429477214813232422e-01 -1.439528167247772217e-01 -1.194655746221542358e-01 4.135885089635848999e-02
-8.837512880563735962e-02 1.947962492704391479e-01 -3.161297142505645752e-01 -1.357149779796600342e-01 1.579219996929168701e-01 -1.509784311056137085e-01 -2.199112670496106148e-03 3.628575205802917480e-01 8.827678859233856201e-02 -5.473836883902549744e-02 -2.221147567033767700e-01 6.059783697128295898e-02 1.137849316000938416e-01 -1.452168673276901245e-01 1.946727372705936432e-02 -7.964260131120681763e-02 3.049184083938598633e-01 4.107034206390380859e-01 6.204266473650932312e-02 -1.210456416010856628e-01 3.041965514421463013e-02 -2.092780917882919312e-01 9.466468542814254761e-02 5.536544695496559143e-02 1.440186798572540283e-01 -8.634465187788009644e-02 -9.374527633190155029e-02 -1.258842051029205322e-01 3.172781765460968018e-01 2.196712940931320190e-01 1.052199006080627441e-01 4.693916067481040955e-02
1.832832694053649902e-01 4.014492407441139221e-02 -2.000290155410766602e-01 -8.729996532201766968e-02 -1.972809806466102600e-02 -2.461605221033096313e-01 -1.078471615910530090e-01 1.613468676805496216e-01 1.846385151147842407e-01 -3.244738578796386719e-01 -1.099674105644226074e-01 2.795111835002899170e-01 2.507752180099487305e-02 1.921667903661727905e-01 1.919092833995819092e-01 -2.997378408908843994e-01 1.436808798462152481e-02 7.167313992977142334e-02 3.289772868156433105e-01 -1.771558821201324463e-01 2.364480644464492798e-01 5.734821408987045288e-02 -2.682070946320891380e-03 -7.817220687866210938e-02 -4.643245413899421692e-02 -2.329277247190475464e-01 -1.745842248201370239e-01 -1.027603745460510254e-01 -3.587117418646812439e-02 -1.999499648809432983e-01 -1.349641978740692139e-01 2.397722899913787842e-01
-3.539706394076347351e-02 5.637828260660171509e-02 -2.884503602981567383e-01 -1.962937563657760620e-01 2.862198352813720703e-01 -1.678292304277420044e-01 -5.152878165245056152e-01 1.955434083938598633e-01 -4.120456520467996597e-03 -5.093587562441825867e-02 -2.816583216190338135e-02 2.333093881607055664e-01 4.073292016983032227e-02 -8.135624974966049194e-02 1.293096840381622314e-01 6.994631886482238770e-02 1.311383396387100220e-01 -1.933436840772628784e-01 1.215709075331687927e-01 1.168858483433723450e-01 8.869687467813491821e-02 6.404396891593933105e-02 1.317942440509796143e-01 1.295991837978363037e-01 -2.015691399574279785e-01 -2.707768678665161133e-01 -2.748322486877441406e-02 -1.722464263439178467e-01 9.124758839607238770e-02 -8.202962577342987061e-02 7.643481343984603882e-02 2.789805233478546143e-01
-4.636688530445098877e-02 1.308624353259801865e-02 -4.194621741771697998e-01 2.100846618413925171e-01 2.171894162893295288e-01 1.644141077995300293e-01 1.762565225362777710e-02 -3.484752401709556580e-02 1.652177423238754272e-01 -1.571650654077529907e-01 -1.719153225421905518e-01 2.555375993251800537e-01 2.406840175390243530e-01 9.146386384963989258e-02 1.568259298801422119e-01 -2.652717530727386475e-01 1.877356320619583130e-02 3.374748826026916504e-01 -6.103766709566116333e-02 1.779279112815856934e-01 1.641424596309661865e-01 -2.976482808589935303e-01 9.387168288230895996e-02 -2.358084619045257568e-01 5.710564926266670227e-02 5.264613032341003418e-02 -3.274936228990554810e-02 -2.043704241514205933e-01 7.769726961851119995e-02 -1.087414752691984177e-02 9.387370198965072632e-02 1.833489350974559784e-02
-1.417585462331771851e-01 1.265989802777767181e-02 -1.278814673423767090e-02 -3.822548389434814453e-01 -1.804251074790954590e-01 3.613156825304031372e-02 -3.801496699452400208e-02 3.390746712684631348e-01 1.704859882593154907e-01 -2.686667442321777344e-01 -1.925200372934341431e-01 7.380030304193496704e-02 -3.471054509282112122e-02 8.035131543874740601e-02 -1.439870148897171021e-01 -6.336340308189392090e-02 2.096272706985473633e-01 1.773490011692047119e-01 -1.311682611703872681e-01 1.259712725877761841e-01 2.315690517425537109e-01 -1.138616725802421570e-01 6.997880339622497559e-02 -1.207162439823150635e-01 -1.293218731880187988e-01 -2.881672978401184082e-01 -1.549934446811676025e-01 -2.151135504245758057e-01 3.593987226486206055e-01 -6.842617690563201904e-02 1.727476902306079865e-02 -9.101114422082901001e-02
-2.565348520874977112e-02 -3.268915461376309395e-04 1.243708804249763489e-01 -3.538453578948974609e-01 -1.583165675401687622e-02 -1.258755922317504883e-01 -1.249680966138839722e-01 1.460457742214202881e-01 4.263606294989585876e-02 -1.978110522031784058e-01 4.913685470819473267e-02 3.659182488918304443e-01 1.422358304262161255e-01 4.492567852139472961e-02 -3.327014669775962830e-02 -1.075050905346870422e-01 3.539430797100067139e-01 4.762523248791694641e-02 -6.734553724527359009e-02 -1.004886850714683533e-01 4.093548059463500977e-01 1.132865548133850098e-01 2.889884710311889648e-01 2.030790150165557861e-01 6.567549705505371094e-02 -7.805778831243515015e-02 3.264160361140966415e-03 -5.974019318819046021e-02 2.886143624782562256e-01 8.434066921472549438e-02 1.647920161485671997e-01 1.206762567162513733e-01
-1.835239231586456299e-01 4.769055172801017761e-02 -1.453024614602327347e-02 -2.373203933238983154e-01 4.051599651575088501e-02 2.176823765039443970e-01 -3.898032307624816895e-01 1.973657011985778809e-01 2.240324616432189941e-01 -3.950868844985961914e-01 1.134557053446769714e-01 4.741357266902923584e-02 2.588969171047210693e-01 -2.094317972660064697e-02 -1.542004346847534180e-01 3.053568769246339798e-03 5.362489074468612671e-02 8.556199818849563599e-02 -6.606567651033401489e-02 7.841263711452484131e-02 -1.849993467330932617e-01 -1.143763139843940735e-01 2.567205019295215607e-02 -1.260511279106140137e-01 2.325798720121383667e-01 1.731256693601608276e-01 -1.365516036748886108e-01 -8.698906004428863525e-02 1.776601821184158325e-01 1.033658981323242188e-01 3.413085043430328369e-01 -3.667297959327697754e-02
-2.496835030615329742e-02 7.816261053085327148e-02 -8.084872364997863770e-02 7.221411913633346558e-02 7.561136037111282349e-02 -1.488706916570663452e-01 1.447899453341960907e-02 4.235810637474060059e-01 2.828576266765594482e-01 -2.276268154382705688e-01 -2.733328938484191895e-01 -3.462902456521987915e-02 1.005903482437133789e-01 1.221881508827209473e-01 -3.169902041554450989e-02 -7.079178839921951294e-02 1.936552375555038452e-01 3.599630594253540039e-01 -2.286615082994103432e-03 -1.162148267030715942e-02 -1.545454002916812897e-02 -1.355800628662109375e-01 1.503006666898727417e-01 -1.397329419851303101e-01 2.640597224235534668e-01 -2.930416762828826904e-01 3.028601408004760742e-01 -1.694574505090713501e-01 9.820763766765594482e-02 2.935889922082424164e-02 4.972259700298309326e-02 1.350408196449279785e-01
-7.485172152519226074e-02 3.353273496031761169e-02 -1.143323928117752075e-01 -1.535116136074066162e-01 1.325829029083251953e-01 1.691860258579254150e-01 -2.417334169149398804e-01 2.513098120689392090e-01 1.758941262960433960e-01 -4.086323976516723633e-01 1.665496528148651123e-01 1.068065166473388672e-01 8.930604904890060425e-02 8.726308494806289673e-02 -2.320732027292251587e-01 7.741311937570571899e-02 8.194118738174438477e-02 1.012613475322723389e-01 -6.247435230761766434e-03 -1.571385711431503296e-01 -1.246437504887580872e-01 1.575966179370880127e-02 -1.657242029905319214e-01 -1.813811063766479492e-01 -4.765129461884498596e-02 1.203782260417938232e-01 6.955635268241167068e-03 -3.069101274013519287e-01 3.721380531787872314e-01 -1.423023343086242676e-01 2.974631488323211670e-01 1.618534885346889496e-02
1.876808702945709229e-02 -1.310125738382339478e-01 3.682021796703338623e-02 -3.622177541255950928e-01 -1.878982037305831909e-01 -2.338129431009292603e-01 -2.604083716869354248e-01 3.239380717277526855e-01 3.074754774570465088e-01 -1.333409696817398071e-01 -9.030088037252426147e-02 1.371066272258758545e-01 7.563998550176620483e-02 2.733133733272552490e-01 7.219310849905014038e-02 -1.066232938319444656e-02 1.286557316780090332e-01 -6.382292509078979492e-02 1.737075485289096832e-02 -1.421352941542863846e-02 3.569249212741851807e-01 -8.827672898769378662e-02 6.044894456863403320e-02 1.916888356208801270e-02 -1.019588112831115723e-01 -1.525004673749208450e-02 -2.016893774271011353e-01 -3.586945533752441406e-01 1.344332098960876465e-01 1.036680652759969234e-03 -1.433744654059410095e-02 5.996872112154960632e-02
-4.089356586337089539e-02 -4.452157591003924608e-04 -2.911847829818725586e-01 -1.372649520635604858e-01 -2.524835765361785889e-01 -2.898732014000415802e-02 -9.756318479776382446e-02 1.901924461126327515e-01 -9.710001945495605469e-02 -2.206636369228363037e-01 2.250751554965972900e-01 1.989238709211349487e-01 1.808209866285324097e-01 8.305972069501876831e-02 2.001339048147201538e-01 -2.011157125234603882e-01 2.411226183176040649e-02 3.382018506526947021e-01 -1.262957453727722168e-01 1.951422244310379028e-01 -8.261510729789733887e-02 -1.824899166822433472e-01 -3.821699414402246475e-03 7.169899344444274902e-02 2.299656420946121216e-01 -2.363700121641159058e-01 7.677040249109268188e-02 -1.613121181726455688e-01 -9.995058178901672363e-03 -2.322770655155181885e-01 2.340493351221084595e-01 2.284572422504425049e-01
-1.102116629481315613e-01 -1.316897869110107422e-01 -1.900879889726638794e-01 -1.291677355766296387e-01 2.847778201103210449e-01 5.113835260272026062e-02 -1.982036828994750977e-01 5.910291802138090134e-03 7.562754303216934204e-02 -5.317521691322326660e-01 4.284186288714408875e-02 1.289869844913482666e-01 1.382101625204086304e-01 -2.957830950617790222e-02 1.501871943473815918e-01 2.019549347460269928e-02 2.433325052261352539e-01 1.449160724878311157e-01 -1.214904338121414185e-01 1.433953829109668732e-02 1.498560607433319092e-02 1.433061063289642334e-01 -1.978027671575546265e-01 2.712174057960510254e-01 -2.844730857759714127e-03 -4.926012828946113586e-02 -5.945167690515518188e-02 -2.895346283912658691e-01 -5.351020395755767822e-02 3.300071880221366882e-02 3.268685042858123779e-01 1.246940717101097107e-01
-2.009834945201873779e-01 2.950594723224639893e-01 -2.888124883174896240e-01 -1.400280147790908813e-01 1.398208457976579666e-02 1.041960567235946655e-01 -2.288873642683029175e-01 6.439747661352157593e-02 -4.975534602999687195e-02 -2.778244018554687500e-01 -1.403475105762481689e-01 2.271340787410736084e-01 2.227545827627182007e-01 9.170617908239364624e-02 4.179992675781250000e-01 3.866853937506675720e-02 -2.210219204425811768e-02 2.071235775947570801e-01 -4.929218068718910217e-02 7.719811797142028809e-02 -1.334501337260007858e-02 7.595696300268173218e-02 1.123006194829940796e-01 1.549514383077621460e-01 4.917044565081596375e-02 -2.145554572343826294e-01 -4.951521381735801697e-02 -1.528648883104324341e-01 8.056434243917465210e-02 -2.504254281520843506e-01 2.344398945569992065e-01 1.547742336988449097e-01
-1.244538277387619019e-01 -4.510929808020591736e-02 -1.332316398620605469e-01 1.246362030506134033e-01 -2.720804810523986816e-01 1.815806925296783447e-01 1.399798691272735596e-01 2.605899274349212646e-01 -9.246424771845340729e-03 -3.526550233364105225e-01 -2.551524043083190918e-01 -9.788777679204940796e-03 2.454771846532821655e-01 1.030393019318580627e-01 8.351401239633560181e-02 -1.620604544878005981e-01 2.743207514286041260e-01 2.394854724407196045e-01 2.806323766708374023e-01 1.969949454069137573e-01 1.455077528953552246e-01 -9.968609362840652466e-02 -5.798543989658355713e-02 3.347720205783843994e-02 -1.029869765043258667e-01 -4.676272347569465637e-02 -1.610483825206756592e-01 6.583177298307418823e-02 1.014392822980880737e-01 1.699391454458236694e-01 1.751394420862197876e-01 2.495210170745849609e-01
-3.981754649430513382e-03 7.397213578224182129e-02 -8.681549131870269775e-02 2.547057159245014191e-02 1.215350255370140076e-01 1.055265441536903381e-01 -1.256265789270401001e-01 1.964758783578872681e-01 2.774962186813354492e-01 -2.491454966366291046e-02 -1.205189749598503113e-01 2.106001377105712891e-01 4.848090559244155884e-02 -1.632475405931472778e-01 -1.349692344665527344e-01 -2.441699057817459106e-01 -5.867457389831542969e-02 1.040047183632850647e-01 2.024852931499481201e-01 8.633095771074295044e-02 3.799983561038970947e-01 4.477627947926521301e-02 4.318022429943084717e-01 -2.883515879511833191e-02 -2.867312543094158173e-02 -1.360697746276855469e-01 4.335782676935195923e-02 -4.330449402332305908e-01 3.509911894798278809e-02 -5.998668447136878967e-02 -1.395702809095382690e-01 1.823208779096603394e-01
-3.304102420806884766e-01 9.024479985237121582e-02 -8.999857306480407715e-02 -2.216860949993133545e-01 3.873261436820030212e-02 6.295102648437023163e-03 -5.537001416087150574e-02 2.694793045520782471e-01 -9.796397387981414795e-02 -3.106656372547149658e-01 -6.375276297330856323e-02 2.275213003158569336e-01 2.536724321544170380e-02 8.050169050693511963e-02 1.520532071590423584e-01 6.843116716481745243e-04 2.535620927810668945e-01 1.248081102967262268e-01 5.585917830467224121e-02 -1.782678514719009399e-01 1.101668477058410645e-01 1.573028415441513062e-01 2.174618989229202271e-01 2.843821942806243896e-01 1.840739399194717407e-01 -1.223500631749629974e-02 1.607647240161895752e-01 -1.912686079740524292e-01 2.126982510089874268e-01 -9.057719260454177856e-02 1.067445427179336548e-01 3.389915823936462402e-01
-1.998035609722137451e-01 -2.150972373783588409e-02 1.958228088915348053e-02 -6.194062158465385437e-02 4.521689936518669128e-02 1.514627486467361450e-01 -1.828790307044982910e-01 2.086896151304244995e-01 1.926366537809371948e-01 -4.088126122951507568e-01 6.678552180528640747e-02 1.240603178739547729e-01 1.398884207010269165e-01 6.622454524040222168e-02 -2.300144284963607788e-01 5.283682141453027725e-03 -5.846586823463439941e-02 1.868126839399337769e-01 -4.271299391984939575e-02 -1.530448049306869507e-01 -1.517193019390106201e-01 1.839675009250640869e-01 -2.182306256145238876e-03 -3.657380342483520508e-01 -3.329910337924957275e-02 -1.178470849990844727e-01 -1.791793256998062134e-01 -2.694954574108123779e-01 3.707990050315856934e-01 -8.685055375099182129e-02 1.829537153244018555e-01 2.076130360364913940e-03
-1.095735467970371246e-02 -9.489709883928298950e-02 -2.449755072593688965e-01 -3.567155599594116211e-01 -1.201821044087409973e-01 -1.514565050601959229e-01 -3.444144129753112793e-01 5.357080325484275818e-02 3.598440587520599365e-01 -1.934397071599960327e-01 -4.310380518436431885e-01 1.166336461901664734e-01 -2.954907901585102081e-02 1.921327263116836548e-01 2.261089533567428589e-02 9.692597389221191406e-02 9.772199392318725586e-02 2.430505603551864624e-01 8.605872839689254761e-02 -6.481003016233444214e-02 -1.925393007695674896e-02 1.154609248042106628e-01 1.264100521802902222e-01 -1.833168268203735352e-01 6.446724385023117065e-02 -4.462695121765136719e-02 1.308237016201019287e-01 -2.093932330608367920e-01 -3.875518590211868286e-02 1.152876764535903931e-01 -1.437135040760040283e-02 -7.155276089906692505e-02
-2.172324508428573608e-01 -5.099155753850936890e-02 -7.381090521812438965e-02 -7.148805260658264160e-02 -3.542889654636383057e-02 1.233113631606101990e-01 -2.568977475166320801e-01 2.233729958534240723e-01 6.640639156103134155e-02 -4.359335601329803467e-01 -3.352110460400581360e-02 2.331200540065765381e-01 -3.309500589966773987e-02 4.044271260499954224e-02 -1.102671772241592407e-01 1.459744721651077271e-01 -3.624068200588226318e-02 1.495142728090286255e-01 -1.099041625857353210e-01 -9.594573080539703369e-02 -8.273575454950332642e-02 1.637018024921417236e-01 5.935933068394660950e-02 -3.645167648792266846e-01 5.011726915836334229e-02 -1.022764518857002258e-01 -1.331439018249511719e-01 -3.299326300621032715e-01 3.717725872993469238e-01 -8.951206505298614502e-02 1.398591697216033936e-01 -2.913581021130084991e-02
1.666175574064254761e-01 -2.170766294002532959e-01 -2.016431242227554321e-01 -3.159452676773071289e-01 1.120967343449592590e-01 -3.683733567595481873e-02 1.233953610062599182e-01 3.581087887287139893e-01 1.697358042001724243e-01 -1.566609293222427368e-01 -8.324481546878814697e-02 2.669022977352142334e-01 8.459963649511337280e-02 1.920545846223831177e-01 -5.970712006092071533e-02 -1.247513741254806519e-01 2.178041189908981323e-01 5.499730259180068970e-02 2.425993233919143677e-01 -1.400184258818626404e-02 -1.418464779853820801e-01 1.159472838044166565e-01 1.683784574270248413e-01 2.215638756752014160e-01 -2.473357915878295898e-01 -6.860031187534332275e-02 9.918993711471557617e-02 -2.959314584732055664e-01 -1.580091416835784912e-01 -4.702381417155265808e-02 1.386988312005996704e-01 -4.820905253291130066e-02
1.770908012986183167e-02 -2.210607565939426422e-02 1.756846308708190918e-01 -3.693499863147735596e-01 -1.801453679800033569e-01 -2.863538265228271484e-01 -1.898349970579147339e-01 1.995317786931991577e-01 1.382069289684295654e-01 -3.805936574935913086e-01 -7.730988413095474243e-02 2.091100513935089111e-01 8.847084641456604004e-02 1.401986628770828247e-01 -6.897550076246261597e-02 -1.569553762674331665e-01 7.401520013809204102e-02 1.712814569473266602e-01 -7.236761599779129028e-02 1.117406561970710754e-01 2.665801942348480225e-01 -5.978348199278116226e-03 1.503779739141464233e-01 -1.878373026847839355e-01 6.966431438922882080e-02 -8.361924439668655396e-02 -5.899540707468986511e-02 -3.921485245227813721e-01 2.369542606174945831e-02 -3.337834775447845459e-02 1.171379312872886658e-01 -7.100438326597213745e-02
5.455964431166648865e-02 -1.881743818521499634e-01 -2.906627953052520752e-01 -3.097195625305175781e-01 -1.296005547046661377e-01 -2.318720817565917969e-01 -1.075473725795745850e-01 2.430477291345596313e-01 3.815415799617767334e-01 -1.625491976737976074e-01 -1.848504990339279175e-01 7.096126675605773926e-02 -6.518048793077468872e-02 1.451990753412246704e-01 -1.052729338407516479e-01 1.353511959314346313e-01 3.251169249415397644e-02 1.780063509941101074e-01 8.860604465007781982e-02 2.701663598418235779e-02 -6.879172474145889282e-02 -3.410524129867553711e-02 2.543650269508361816e-01 -2.072084844112396240e-01 -2.059564739465713501e-01 -2.182204425334930420e-01 -5.616815388202667236e-02 -2.990141808986663818e-01 -4.408860579133033752e-02 -1.732445210218429565e-01 -1.991976983845233917e-02 6.522749364376068115e-02
-2.527817189693450928e-01 -4.225572198629379272e-02 -2.249463461339473724e-02 -3.024368174374103546e-02 5.826422199606895447e-02 8.300063014030456543e-02 -4.312743842601776123e-01 2.371103018522262573e-01 1.283003985881805420e-01 -2.938312888145446777e-01 7.419726997613906860e-02 1.040635481476783752e-01 6.389133632183074951e-02 2.772241532802581787e-01 -2.343551963567733765e-01 1.283212453126907349e-01 2.183430083096027374e-02 1.899845451116561890e-01 -6.966791301965713501e-02 -7.781654596328735352e-02 -4.696079343557357788e-02 1.662061363458633423e-01 -1.431652903556823730e-01 -2.313418388366699219e-01 5.592702701687812805e-02 -7.249388098716735840e-02 -2.509480714797973633e-01 -2.769069075584411621e-01 2.949915528297424316e-01 -1.301191747188568115e-01 6.366363912820816040e-02 3.964229673147201538e-02
7.333811372518539429e-03 1.677980422973632812e-01 1.814074963331222534e-01 -4.611211270093917847e-02 -3.679708018898963928e-02 -6.397482752799987793e-02 -4.372593760490417480e-02 1.821962743997573853e-01 1.765010952949523926e-01 -5.004163384437561035e-01 -9.642148762941360474e-02 2.495723515748977661e-01 6.977373361587524414e-02 3.528032004833221436e-01 1.531917154788970947e-01 -4.572942107915878296e-02 2.613890767097473145e-01 2.564560174942016602e-01 2.086076885461807251e-01 4.144497588276863098e-02 -1.449229419231414795e-01 -7.933026552200317383e-02 3.274577856063842773e-01 -5.613277852535247803e-02 -1.528750956058502197e-01 7.448205351829528809e-02 1.256468445062637329e-01 4.817126318812370300e-03 1.993867568671703339e-02 -7.571210712194442749e-02 6.808608025312423706e-02 1.251094639301300049e-01
-3.160176575183868408e-01 -8.658593893051147461e-02 -3.378499746322631836e-01 -1.247567012906074524e-01 2.772718071937561035e-01 2.567445393651723862e-03 -4.538349807262420654e-01 9.000530838966369629e-02 -1.297252476215362549e-01 5.792834609746932983e-02 7.646213471889495850e-02 1.240191012620925903e-01 1.696420833468437195e-02 9.472655504941940308e-02 3.114830143749713898e-02 2.653987519443035126e-02 3.408219516277313232e-01 2.921257019042968750e-01 -1.825038343667984009e-01 1.626938581466674805e-01 -2.810503728687763214e-02 4.722402896732091904e-03 -1.305614113807678223e-01 -1.917294263839721680e-01 1.162912920117378235e-01 -3.208578005433082581e-02 1.532095205038785934e-02 -1.273930966854095459e-01 1.818572431802749634e-01 -1.382595747709274292e-01 9.409016370773315430e-02 1.080659553408622742e-01
6.651426106691360474e-02 -2.994819730520248413e-02 -8.887289464473724365e-02 -5.252659320831298828e-01 -3.638100996613502502e-02 -7.758874446153640747e-02 -2.435155659914016724e-01 1.365692168474197388e-01 9.048322588205337524e-02 -1.258094888180494308e-02 4.608481004834175110e-02 4.465975165367126465e-01 1.378114074468612671e-01 1.273710876703262329e-01 1.783461309969425201e-02 -2.108984440565109253e-01 2.679564654827117920e-01 1.095237955451011658e-01 -7.566404342651367188e-02 -3.201397508382797241e-02 2.781425118446350098e-01 3.144846484065055847e-02 2.506547272205352783e-01 7.504303008317947388e-02 5.708556994795799255e-02 -1.121979653835296631e-01 -1.015141978859901428e-01 -2.499552071094512939e-01 -3.444105014204978943e-02 2.594156563282012939e-02 -7.376832515001296997e-02 -4.861183091998100281e-02
-2.468381971120834351e-01 -7.975585013628005981e-02 -2.641214132308959961e-01 -3.155311346054077148e-01 7.895767688751220703e-02 1.866220086812973022e-01 -1.585883051156997681e-01 8.615995943546295166e-02 1.616897583007812500e-01 -3.586565554141998291e-01 1.857904344797134399e-02 6.293196231126785278e-02 6.297357380390167236e-02 2.563973069190979004e-01 2.236400544643402100e-01 2.027131021022796631e-01 9.698778390884399414e-02 1.371007412672042847e-01 -5.828283354640007019e-02 1.345106959342956543e-01 1.149575710296630859e-01 1.084728464484214783e-01 1.502745449542999268e-01 1.113727092742919922e-01 2.072020918130874634e-01 -1.958481073379516602e-01 -9.877105057239532471e-02 -1.033203303813934326e-01 3.809627890586853027e-02 2.031699568033218384e-02 3.458541035652160645e-01 1.923464536666870117e-01
-2.474099397659301758e-01 1.926947385072708130e-03 -4.988887533545494080e-02 -9.467337280511856079e-02 3.961095213890075684e-02 7.268211245536804199e-02 -3.332583010196685791e-01 1.595564037561416626e-01 6.426129490137100220e-02 -3.215338885784149170e-01 5.012583360075950623e-02 3.150631189346313477e-01 7.962205260992050171e-02 1.565341204404830933e-01 -1.353957355022430420e-01 1.545943319797515869e-01 2.207670174539089203e-02 1.352194845676422119e-01 -5.590468645095825195e-02 -4.362580832093954086e-03 -1.266961693763732910e-01 1.653347611427307129e-01 -1.429237425327301025e-01 -3.713546097278594971e-01 1.059313304722309113e-03 -1.105815544724464417e-01 -8.124945312738418579e-02 -1.764831095933914185e-01 4.281809628009796143e-01 -1.009682565927505493e-01 1.669281721115112305e-01 8.115512877702713013e-02
1.381415426731109619e-01 -1.450469791889190674e-01 -1.174326911568641663e-01 -3.015432953834533691e-01 -1.961935162544250488e-01 -8.841831982135772705e-02 3.258007019758224487e-02 1.906681209802627563e-01 3.429760038852691650e-01 -5.502308905124664307e-02 -1.747984141111373901e-01 6.646647304296493530e-02 7.317355275154113770e-02 3.086046278476715088e-01 -6.259426474571228027e-02 2.380135804414749146e-01 1.142198368906974792e-01 2.771640717983245850e-01 1.157479360699653625e-01 1.450607329607009888e-01 8.293253928422927856e-02 1.554006151854991913e-02 -8.091948926448822021e-02 2.331507764756679535e-02 -1.273539811372756958e-01 -2.461296170949935913e-01 -1.700763851404190063e-01 -3.059402704238891602e-01 3.365587890148162842e-01 4.211185872554779053e-02 1.352810487151145935e-02 -3.965198621153831482e-02
-1.901318430900573730e-01 5.519605707377195358e-03 1.115521937608718872e-01 -1.822892762720584869e-02 3.303266167640686035e-01 2.833694405853748322e-02 -3.012746274471282959e-01 3.977793455123901367e-01 8.588473498821258545e-02 1.425043959170579910e-02 -8.253856003284454346e-02 2.566519081592559814e-01 1.022178679704666138e-01 2.173769623041152954e-01 1.474927961826324463e-01 -4.356212541460990906e-02 -1.403122395277023315e-01 4.285944700241088867e-01 -3.502424061298370361e-02 8.118113875389099121e-02 7.361879944801330566e-02 2.194557338953018188e-01 7.830039411783218384e-02 1.158869266510009766e-02 2.321011424064636230e-01 5.366251617670059204e-02 -1.479111760854721069e-01 -2.399301826953887939e-01 8.622427284717559814e-02 -7.886241376399993896e-02 1.800598949193954468e-02 -9.642713516950607300e-02
-2.528080642223358154e-01 -1.008333265781402588e-01 -5.117544159293174744e-02 -2.360486537218093872e-01 1.420033425092697144e-01 1.544143110513687134e-01 -1.239939108490943909e-01 2.656214833259582520e-01 3.536359593272209167e-02 -2.334996461868286133e-01 -3.544702753424644470e-02 2.007029056549072266e-01 -3.594330698251724243e-02 2.055480629205703735e-01 2.508211433887481689e-01 -9.376006573438644409e-02 2.485869079828262329e-01 2.907581329345703125e-01 4.027383401989936829e-03 -1.252398639917373657e-02 6.707341410219669342e-03 2.263320684432983398e-01 2.219317257404327393e-01 1.773526370525360107e-01 -4.415996745228767395e-02 -1.285163313150405884e-01 1.301964074373245239e-01 1.140636056661605835e-01 1.319925636053085327e-01 -1.620910912752151489e-01 8.131261914968490601e-02 3.845343887805938721e-01
-2.905823290348052979e-01 -1.843046583235263824e-02 -8.386697620153427124e-02 -2.407768927514553070e-02 4.000354092568159103e-03 2.756058871746063232e-01 -2.653413414955139160e-01 2.606280744075775146e-01 3.039243817329406738e-01 -2.601445913314819336e-01 -5.410541221499443054e-02 1.643908172845840454e-01 2.243055701255798340e-01 4.768400639295578003e-02 -2.382600307464599609e-01 1.638559550046920776e-01 -2.235638163983821869e-02 5.612643063068389893e-02 -2.219542860984802246e-02 -1.568183451890945435e-01 2.871776558458805084e-02 -4.029126837849617004e-02 -1.955726295709609985e-01 -2.998715639114379883e-01 -5.671865120530128479e-02 1.350621730089187622e-01 -3.304778411984443665e-02 -2.570575773715972900e-01 2.950251698493957520e-01 -1.446526050567626953e-01 1.021000146865844727e-01 2.698463760316371918e-02
-6.990867108106613159e-02 3.075913712382316589e-02 -1.933624595403671265e-01 -3.511683940887451172e-01 -1.228689625859260559e-01 -1.930412948131561279e-01 -2.899782955646514893e-01 2.994396388530731201e-01 3.273721039295196533e-01 6.291801482439041138e-02 -3.331005871295928955e-01 1.596577018499374390e-01 7.584363967180252075e-02 1.538367271423339844e-01 -7.999380677938461304e-02 2.460937201976776123e-01 7.405975461006164551e-02 8.043077588081359863e-02 1.650606840848922729e-01 3.243912383913993835e-02 -6.185753643512725830e-02 -7.444184273481369019e-02 2.393536567687988281e-01 -7.727506011724472046e-02 -2.091397494077682495e-01 -1.997135430574417114e-01 -7.164093106985092163e-02 -2.334119528532028198e-01 7.724040001630783081e-02 -1.067527849227190018e-02 -2.719099074602127075e-02 -2.120089530944824219e-02
-9.214998036623001099e-02 6.446747481822967529e-02 -1.902679800987243652e-01 5.333236604928970337e-02 1.971551626920700073e-01 -9.219903498888015747e-02 -4.082641750574111938e-02 1.729474365711212158e-01 1.855256408452987671e-02 -1.647474169731140137e-01 -2.443460077047348022e-01 8.024449460208415985e-03 1.881233751773834229e-01 8.067046292126178741e-03 -1.373893469572067261e-01 1.879384368658065796e-01 3.526746332645416260e-01 4.657149910926818848e-01 -7.075966149568557739e-02 -4.637680202722549438e-02 2.859828174114227295e-01 -1.285326033830642700e-01 1.492979377508163452e-01 1.553750932216644287e-01 4.981826245784759521e-02 -5.347606912255287170e-02 2.251048386096954346e-02 -2.509446740150451660e-01 3.111462891101837158e-01 -7.601905614137649536e-02 -1.490379422903060913e-01 7.523298263549804688e-02
-3.226386010646820068e-01 8.539148606359958649e-03 -1.495166718959808350e-01 -3.691884875297546387e-02 9.871917217969894409e-02 1.291450411081314087e-01 -1.988572627305984497e-01 2.524718046188354492e-01 2.156657576560974121e-01 -1.345436871051788330e-01 3.584501519799232483e-02 7.790403813123703003e-02 -5.895378813147544861e-02 2.457413673400878906e-01 -1.138096209615468979e-02 8.339738100767135620e-02 6.508067250251770020e-03 2.934145927429199219e-01 5.430155247449874878e-02 -1.249176636338233948e-01 -1.837174743413925171e-01 3.246967494487762451e-01 -5.294680595397949219e-02 -2.321224361658096313e-01 -3.897001966834068298e-02 -1.909459233283996582e-01 -2.866170704364776611e-01 -3.309556841850280762e-01 1.921169757843017578e-01 -1.713802963495254517e-01 2.377712912857532501e-02 4.928642138838768005e-02
-1.809951663017272949e-01 2.452569827437400818e-02 -1.415325887501239777e-02 -4.430123046040534973e-02 2.546002864837646484e-01 1.133369207382202148e-01 -2.017223536968231201e-01 4.568447172641754150e-01 2.863625762984156609e-03 1.354802846908569336e-01 1.398068815469741821e-01 3.228417038917541504e-01 1.896814554929733276e-01 -7.299539446830749512e-02 -1.217906698584556580e-01 1.262725591659545898e-01 -9.728120639920234680e-04 3.697758615016937256e-01 -1.213358622044324875e-02 6.416310369968414307e-02 1.014709770679473877e-01 -2.469168156385421753e-01 3.041277527809143066e-01 1.087063103914260864e-01 -1.254067104309797287e-02 -1.315902322530746460e-01 -7.074947655200958252e-02 -1.523506641387939453e-01 1.592051386833190918e-01 1.618041545152664185e-01 6.895365566015243530e-02 6.815351545810699463e-02
-5.007266998291015625e-02 -1.426446717232465744e-02 -2.057640701532363892e-01 -1.815215051174163818e-01 9.587693214416503906e-02 1.682435274124145508e-01 -2.351667359471321106e-02 2.213477790355682373e-01 2.536450922489166260e-01 -4.905839562416076660e-01 5.344372242689132690e-02 -1.359020769596099854e-01 1.536367386579513550e-01 9.494563937187194824e-02 8.501281961798667908e-03 -7.319749891757965088e-02 -9.156290441751480103e-02 1.462258845567703247e-01 1.081634196452796459e-03 3.298601880669593811e-02 -4.928267002105712891e-02 1.871068179607391357e-01 -1.477938741445541382e-01 2.468198090791702271e-01 2.393358647823333740e-01 1.475033313035964966e-01 -1.062194700352847576e-03 -1.895332038402557373e-01 2.238859087228775024e-01 -5.475317686796188354e-02 2.400553226470947266e-01 3.062729537487030029e-01
-8.464833348989486694e-02 -9.810888767242431641e-02 5.618438869714736938e-02 -1.707913577556610107e-01 7.195823639631271362e-02 1.752502322196960449e-01 -1.739189624786376953e-01 -1.584611982107162476e-01 2.489165514707565308e-01 -8.627998083829879761e-02 1.196735873818397522e-01 1.143477708101272583e-01 2.209692597389221191e-01 -1.211204305291175842e-01 1.614531725645065308e-01 -1.239505857229232788e-01 -4.990806058049201965e-02 1.311838179826736450e-01 2.701576352119445801e-01 -2.473386377096176147e-01 7.061542570590972900e-02 3.002209216356277466e-02 8.992242813110351562e-02 1.487712934613227844e-02 2.698052525520324707e-01 -2.549625039100646973e-01 -3.748571500182151794e-02 -4.371333718299865723e-01 1.206545233726501465e-01 -1.675323992967605591e-01 2.785954475402832031e-01 1.982852965593338013e-01
-1.120734401047229767e-02 8.444625139236450195e-02 6.968439370393753052e-02 -6.314367987215518951e-03 1.153237521648406982e-01 -2.506394684314727783e-01 3.963539004325866699e-02 3.712835907936096191e-01 1.406420320272445679e-01 -6.924017518758773804e-02 -5.210734531283378601e-02 4.864213615655899048e-02 2.939831092953681946e-02 -2.598652616143226624e-02 -2.426134049892425537e-01 4.767508804798126221e-02 1.365699470043182373e-01 3.419699966907501221e-01 -1.172152012586593628e-01 -1.794984042644500732e-01 1.848094761371612549e-01 1.487921476364135742e-01 3.262673616409301758e-01 -7.271806243807077408e-03 1.077036708593368530e-01 -1.538099795579910278e-01 1.652478575706481934e-01 -4.175809919834136963e-01 2.880404517054557800e-02 -9.699098020792007446e-02 -2.798169851303100586e-02 2.960860431194305420e-01
1.815830767154693604e-01 -1.012483164668083191e-01 -1.009453237056732178e-01 1.535245627164840698e-01 1.044971942901611328e-01 -8.589569479227066040e-02 -4.625997245311737061e-01 2.038623690605163574e-01 4.273385554552078247e-02 -1.822816878557205200e-01 -1.021319851279258728e-01 1.789761036634445190e-01 8.127428591251373291e-02 6.285300850868225098e-02 9.670715034008026123e-02 -2.913705110549926758e-01 5.094645544886589050e-02 2.401568740606307983e-01 2.241393625736236572e-01 4.081686586141586304e-02 9.729343652725219727e-02 -1.940987557172775269e-01 8.859101682901382446e-02 -1.746404170989990234e-01 1.002579256892204285e-01 -1.416246592998504639e-01 -2.787459194660186768e-01 -1.402790248394012451e-01 3.547253608703613281e-01 -6.273046880960464478e-02 5.552206560969352722e-02 9.402780234813690186e-02
-4.181246757507324219e-01 -2.175483293831348419e-02 -8.381692320108413696e-02 2.601696760393679142e-04 -9.600540250539779663e-02 -1.863405853509902954e-01 -3.303598463535308838e-01 1.675302237272262573e-01 -1.632226854562759399e-01 -2.222344875335693359e-01 -5.496182292699813843e-02 4.474241286516189575e-02 3.838655948638916016e-01 2.147408723831176758e-01 2.071482315659523010e-02 8.580123633146286011e-02 1.637095808982849121e-01 -1.204740349203348160e-02 -8.049474656581878662e-02 1.227995529770851135e-01 7.750303484499454498e-03 1.943244934082031250e-01 -1.830355077981948853e-02 -6.075980886816978455e-02 2.726184129714965820e-01 1.326836943626403809e-01 1.536784917116165161e-01 -2.054481804370880127e-01 2.320705801248550415e-01 -1.203531697392463684e-01 1.717038899660110474e-01 9.104786068201065063e-02
-1.930159479379653931e-01 -9.698776900768280029e-02 -2.067580223083496094e-01 -2.634679898619651794e-02 -5.546999350190162659e-02 -2.137119770050048828e-01 -1.455899924039840698e-01 2.916691303253173828e-01 6.547728180885314941e-02 -3.339023143053054810e-02 -1.286050230264663696e-01 1.023571938276290894e-02 -1.162102445960044861e-03 1.809727251529693604e-01 -6.294306367635726929e-02 2.506450284272432327e-03 5.084640532732009888e-02 6.227873563766479492e-01 -1.248667910695075989e-01 3.794597089290618896e-02 -1.962207853794097900e-01 -7.175710797309875488e-02 1.125342249870300293e-01 3.012704551219940186e-01 -5.795093625783920288e-02 -1.815243512392044067e-01 1.721100360155105591e-01 -1.554178595542907715e-01 6.031432375311851501e-02 -1.050479933619499207e-01 -5.071702226996421814e-02 1.849854737520217896e-01
2.669276483356952667e-02 -1.678476929664611816e-01 2.369889914989471436e-01 -1.455432176589965820e-01 3.819040954113006592e-02 -2.516355216503143311e-01 -9.879703819751739502e-02 3.026931583881378174e-01 -1.042492315173149109e-02 -1.582307517528533936e-01 -1.555448472499847412e-01 -5.870107188820838928e-02 1.197991520166397095e-01 1.901940554380416870e-01 -2.111900746822357178e-01 -4.419437609612941742e-03 4.769740998744964600e-02 3.280848562717437744e-01 -1.142366230487823486e-01 8.823717013001441956e-03 1.860722303390502930e-01 -3.191542997956275940e-02 1.494839638471603394e-01 4.835906624794006348e-02 -1.480270456522703171e-02 -1.186750307679176331e-01 -3.134513199329376221e-01 -3.111839294433593750e-01 3.409673273563385010e-01 -1.301942318677902222e-01 2.272509932518005371e-01 4.541562870144844055e-02
-9.143102914094924927e-02 5.683140084147453308e-02 2.169218808412551880e-01 -2.929028682410717010e-02 2.476270198822021484e-01 1.511089801788330078e-01 -3.233991265296936035e-01 3.502862751483917236e-01 8.028385788202285767e-02 -8.934954181313514709e-03 1.049460992217063904e-01 1.949523091316223145e-01 -1.319558825343847275e-02 1.221456192433834076e-02 2.484480440616607666e-01 6.249432917684316635e-03 -1.550250947475433350e-01 3.875080645084381104e-01 1.579263620078563690e-02 -2.066998332738876343e-01 -3.251386806368827820e-02 6.216118484735488892e-02 1.030213460326194763e-01 6.470076739788055420e-02 -6.842916458845138550e-02 -1.366419494152069092e-01 -1.094265207648277283e-01 -3.127728402614593506e-01 -4.640441015362739563e-02 5.782946571707725525e-02 2.989529073238372803e-01 2.156556099653244019e-01
-2.706004381179809570e-01 1.709771901369094849e-01 -2.408843338489532471e-01 -1.016640737652778625e-01 1.420984864234924316e-01 -2.078042477369308472e-01 -1.485374271869659424e-01 6.594818830490112305e-02 -7.910224050283432007e-02 -2.526780068874359131e-01 -2.977185845375061035e-01 2.094075679779052734e-01 1.379891186952590942e-01 1.293332874774932861e-01 4.321691393852233887e-02 -1.768593639135360718e-01 -1.580998674035072327e-02 1.328945010900497437e-01 2.676237821578979492e-01 1.111384015530347824e-02 -4.450970143079757690e-02 2.507650256156921387e-01 3.412899374961853027e-01 -2.381131239235401154e-02 -1.457902342081069946e-01 -2.632047533988952637e-01 -1.110804900527000427e-01 -5.283552035689353943e-02 -1.578397899866104126e-01 1.163902878761291504e-01 -3.378290310502052307e-02 2.259599417448043823e-01
-1.389291696250438690e-02 -7.166833430528640747e-02 -1.962743401527404785e-01 -2.461265325546264648e-01 -1.266259551048278809e-01 -1.984905004501342773e-01 -3.279263675212860107e-01 2.460877001285552979e-01 5.141407847404479980e-01 -2.172909490764141083e-02 -2.059099525213241577e-01 1.409665128448978066e-04 -6.534475088119506836e-02 1.911980658769607544e-01 -5.368186905980110168e-02 -2.429569512605667114e-02 2.555141448974609375e-01 1.574814468622207642e-01 1.638906151056289673e-01 2.247443497180938721e-01 -5.318143963813781738e-02 1.949273794889450073e-02 1.930729150772094727e-01 -1.725811511278152466e-01 -1.107645630836486816e-01 -1.290166825056076050e-01 -1.589021533727645874e-01 -1.570955663919448853e-01 6.011403165757656097e-03 -5.038089677691459656e-02 8.324268274009227753e-03 -3.628309071063995361e-02
4.087057895958423615e-03 2.526277676224708557e-02 8.291917294263839722e-02 -1.257031410932540894e-01 5.507864058017730713e-03 1.817072182893753052e-01 -7.287470251321792603e-02 1.457919031381607056e-01 -4.059585928916931152e-01 -2.542228400707244873e-01 -2.499829530715942383e-01 2.727003693580627441e-01 9.470461308956146240e-02 1.168050244450569153e-01 5.816425010561943054e-02 -1.392222046852111816e-01 8.864551037549972534e-02 3.718069195747375488e-01 1.270357668399810791e-01 5.966810137033462524e-02 1.203362178057432175e-02 -4.925362020730972290e-02 1.031594201922416687e-01 -1.866795122623443604e-01 -1.751636415719985962e-01 -1.204049140214920044e-01 -6.283813714981079102e-02 -3.093060553073883057e-01 -1.052614003419876099e-01 2.422531694173812866e-01 1.009678915143013000e-01 2.583978474140167236e-01
-6.537090986967086792e-02 -2.248531132936477661e-01 6.938733905553817749e-02 -2.303409874439239502e-01 -1.387495696544647217e-01 -2.142091691493988037e-01 -1.132890582084655762e-01 2.917790710926055908e-01 -1.779865473508834839e-02 -1.768184639513492584e-02 -1.935757100582122803e-01 3.094462752342224121e-01 -1.077672392129898071e-01 2.790346145629882812e-01 -3.959373012185096741e-02 -3.575370833277702332e-02 2.418944835662841797e-01 2.635975182056427002e-01 -9.353903681039810181e-02 1.150929406285285950e-01 9.474291652441024780e-02 4.339333251118659973e-02 1.415178775787353516e-01 9.629661217331886292e-03 1.646487712860107422e-01 -2.183284163475036621e-01 -2.747111320495605469e-01 -3.324572145938873291e-01 1.388342827558517456e-01 -6.206303834915161133e-02 1.167275309562683105e-01 -1.397044956684112549e-01
-1.361159384250640869e-01 2.732296288013458252e-01 -8.704718947410583496e-02 -1.655206680297851562e-01 -2.999578118324279785e-01 -1.315436810255050659e-01 -2.695513665676116943e-01 2.258524000644683838e-01 1.815733164548873901e-01 8.569105714559555054e-02 2.557499408721923828e-01 2.238185703754425049e-01 2.706984877586364746e-01 1.642542034387588501e-01 1.717387326061725616e-02 5.898831039667129517e-02 -4.158016294240951538e-02 2.960525155067443848e-01 2.185471728444099426e-02 1.289536058902740479e-01 1.746102869510650635e-01 -1.755589246749877930e-02 3.871014416217803955e-01 6.869980692863464355e-02 9.910055249929428101e-02 -3.461042046546936035e-02 -1.278032511472702026e-01 -1.718928366899490356e-01 3.146890923380851746e-02 -1.393456012010574341e-01 5.677985399961471558e-02 -9.313338994979858398e-02
1.909895539283752441e-01 -3.007876574993133545e-01 -7.271044887602329254e-03 1.834750324487686157e-01 1.368824243545532227e-01 -6.842914968729019165e-02 -2.831312716007232666e-01 1.624612659215927124e-01 -3.149809315800666809e-02 -7.125436514616012573e-02 -3.224593102931976318e-01 3.530434966087341309e-01 -1.800168864428997040e-02 1.216468121856451035e-02 -1.252121757715940475e-02 -1.007101591676473618e-02 -2.790492260828614235e-03 1.907078176736831665e-01 1.552007943391799927e-01 -1.324304565787315369e-02 -1.864265054464340210e-01 9.150616824626922607e-03 1.771560758352279663e-01 -1.357241421937942505e-01 -1.195713691413402557e-02 -3.006724640727043152e-03 5.670703575015068054e-02 -4.390242323279380798e-02 3.106869757175445557e-01 -8.377956598997116089e-02 2.738267183303833008e-01 3.805688321590423584e-01
1.370984017848968506e-01 6.372268497943878174e-02 -6.913556158542633057e-02 -4.480845928192138672e-01 5.205006897449493408e-02 -2.408878505229949951e-02 -1.135123744606971741e-01 2.932638525962829590e-01 4.462036490440368652e-01 -1.030112951993942261e-01 -1.214124858379364014e-01 3.850663825869560242e-02 1.042151227593421936e-01 1.016605347394943237e-01 -1.011531129479408264e-01 4.083603993058204651e-02 6.345961242914199829e-02 2.235233783721923828e-01 2.368253767490386963e-01 8.881422877311706543e-02 -1.133458092808723450e-01 1.471702754497528076e-02 1.173094436526298523e-01 -1.263422816991806030e-01 -2.138943225145339966e-01 -3.795507252216339111e-01 -3.087018430233001709e-02 -2.233307510614395142e-01 2.256574481725692749e-02 2.048233337700366974e-02 7.745709270238876343e-02 -4.537044838070869446e-02
1.284952312707901001e-01 -4.565262421965599060e-02 -2.506480515003204346e-01 -2.854626178741455078e-01 1.092076376080513000e-01 -1.528436541557312012e-01 1.350856125354766846e-01 3.521638512611389160e-01 1.454331129789352417e-01 -2.107391320168972015e-02 -1.130933910608291626e-01 3.734098076820373535e-01 2.705379724502563477e-01 1.912930607795715332e-01 -3.561320602893829346e-01 -7.592926174402236938e-02 2.206932902336120605e-01 1.931351423263549805e-01 6.178155913949012756e-02 3.140808781608939171e-03 -9.845416247844696045e-02 -1.477959565818309784e-02 7.675496488809585571e-02 -4.440009966492652893e-02 1.717471182346343994e-01 4.806931316852569580e-02 -1.325793415307998657e-01 -9.663613140583038330e-02 8.284414559602737427e-02 -2.637208700180053711e-01 2.095583640038967133e-02 -1.245783828198909760e-02
-1.666172891855239868e-01 -2.483460903167724609e-01 1.371626704931259155e-01 -2.202149294316768646e-02 -7.378206402063369751e-02 5.996567010879516602e-02 -1.320225000381469727e-01 1.480287611484527588e-01 1.818692684173583984e-01 -2.887708842754364014e-01 2.670808136463165283e-01 3.139276206493377686e-01 -1.111710537225008011e-02 3.265359401702880859e-01 -5.861980468034744263e-02 2.124209403991699219e-01 2.637328505516052246e-01 8.671589940786361694e-02 1.270702034235000610e-01 -6.644960492849349976e-02 -1.715340018272399902e-01 -3.103907406330108643e-02 5.159533396363258362e-02 -2.762642204761505127e-01 2.190091609954833984e-01 -1.909067779779434204e-01 1.073916442692279816e-02 -1.302632689476013184e-01 1.339569836854934692e-01 -1.467788591980934143e-02 2.176698446273803711e-01 1.648740172386169434e-01
-2.790024578571319580e-01 9.313515387475490570e-03 -1.331124156713485718e-01 -1.485675722360610962e-01 1.238608820131048560e-04 2.414360344409942627e-01 -2.122581452131271362e-01 1.413182169198989868e-01 2.505522668361663818e-01 -2.791766524314880371e-01 3.315819054841995239e-02 -4.715051036328077316e-03 2.429287582635879517e-01 1.099462285637855530e-01 1.474222391843795776e-01 1.584026217460632324e-01 -2.778816269710659981e-03 1.311110854148864746e-01 -5.278477072715759277e-02 -4.584268853068351746e-02 1.581108570098876953e-02 1.589473187923431396e-01 -4.631823673844337463e-02 1.198597699403762817e-01 2.412329614162445068e-01 -4.482674598693847656e-02 -8.883670717477798462e-02 -2.622712254524230957e-01 -6.863119453191757202e-02 -2.388828694820404053e-01 3.840570449829101562e-01 2.982135117053985596e-01
1.587787177413702011e-03 4.769527167081832886e-02 -1.888712197542190552e-01 2.061392515897750854e-01 7.144960016012191772e-02 1.221367865800857544e-01 -2.858903110027313232e-01 2.230959534645080566e-01 1.624900996685028076e-01 -1.178812701255083084e-02 -7.915110886096954346e-02 2.119572460651397705e-01 2.706789970397949219e-01 3.204162418842315674e-01 2.805483937263488770e-01 1.778434664011001587e-01 -1.343444734811782837e-01 7.405746728181838989e-02 2.667123675346374512e-01 2.038839273154735565e-02 -1.268135756254196167e-01 8.491929620504379272e-03 2.523142099380493164e-01 -1.910631507635116577e-01 3.917941451072692871e-02 7.162179797887802124e-02 -7.655528932809829712e-02 -1.929837167263031006e-01 -2.674073912203311920e-02 -1.679292879998683929e-02 3.736513257026672363e-01 -4.734103381633758545e-02
-6.436595320701599121e-02 -1.758172176778316498e-02 -3.473637998104095459e-01 -1.043645739555358887e-01 2.052788250148296356e-02 -1.009634658694267273e-01 -2.702915072441101074e-01 1.108673736453056335e-01 -3.689908236265182495e-02 -5.086383596062660217e-02 -9.874574840068817139e-03 2.689220011234283447e-01 9.048978239297866821e-02 1.561519205570220947e-01 -1.271636933088302612e-01 3.485732898116111755e-02 2.500937134027481079e-02 3.722143769264221191e-01 4.508369565010070801e-01 -6.309626996517181396e-02 2.156313359737396240e-01 2.531576156616210938e-01 1.970228105783462524e-01 1.361189186573028564e-01 -1.178648993372917175e-01 -1.543788462877273560e-01 7.247222214937210083e-02 -3.188597783446311951e-02 -8.468383550643920898e-02 6.063830852508544922e-02 -5.819524824619293213e-02 2.629496753215789795e-01
-2.941305935382843018e-01 -7.718914002180099487e-02 -8.467791974544525146e-02 -1.352287232875823975e-01 1.599180847406387329e-01 -1.292015146464109421e-02 -2.244246453046798706e-01 1.525704115629196167e-01 1.625251173973083496e-01 -2.477419823408126831e-01 4.696176573634147644e-02 7.531154155731201172e-02 5.867544561624526978e-02 4.020002111792564392e-02 -1.248094625771045685e-02 3.096151649951934814e-01 3.383089974522590637e-02 5.579497292637825012e-02 -9.365136176347732544e-02 -4.046507924795150757e-02 -1.075019240379333496e-01 -1.902198344469070435e-01 4.164179563522338867e-01 3.292201459407806396e-01 7.582839578390121460e-02 -2.234493643045425415e-01 -2.217994183301925659e-01 -1.702277809381484985e-01 2.882788181304931641e-01 -1.834252662956714630e-02 1.490622311830520630e-01 4.727122187614440918e-02
-2.720291912555694580e-01 1.301925927400588989e-01 -4.106763601303100586e-01 -7.814089208841323853e-02 -9.064758569002151489e-02 -1.524496227502822876e-01 -1.411270946264266968e-01 1.265145093202590942e-01 -1.958007663488388062e-01 -2.203592509031295776e-01 -3.431247547268867493e-02 2.518182992935180664e-01 1.337522268295288086e-02 1.654262989759445190e-01 2.951002717018127441e-01 -1.816572695970535278e-01 1.078987792134284973e-01 2.539942562580108643e-01 -1.313690990209579468e-01 9.925874322652816772e-02 2.254233509302139282e-02 8.873784542083740234e-02 7.562993466854095459e-02 8.021962642669677734e-02 9.709702432155609131e-02 -2.046369314193725586e-01 1.378080062568187714e-02 -1.708836853504180908e-01 2.325019091367721558e-01 -9.314262308180332184e-03 -2.814321219921112061e-02 3.291805684566497803e-01
-3.188134431838989258e-01 2.751077990978956223e-03 -8.003962226212024689e-03 -1.284563541412353516e-01 -7.072261720895767212e-02 -1.033786162734031677e-01 -1.771022081375122070e-01 6.777746975421905518e-02 5.811189766973257065e-04 -3.869525492191314697e-01 2.335536628961563110e-01 -2.313146105734631419e-04 2.751440405845642090e-01 2.194389253854751587e-01 -1.839307323098182678e-02 5.144639685750007629e-02 1.857788860797882080e-01 1.730556190013885498e-01 1.360367387533187866e-01 -1.451376527547836304e-01 2.725944519042968750e-01 2.228095531463623047e-01 1.944990605115890503e-01 2.265075743198394775e-01 9.101288020610809326e-02 -2.331070788204669952e-02 2.369122207164764404e-01 -1.540689766407012939e-01 1.801519542932510376e-01 -1.208025682717561722e-02 1.634645275771617889e-02 2.456325888633728027e-01
7.947508245706558228e-02 -1.406474262475967407e-01 -9.113506972789764404e-02 1.378022879362106323e-01 -2.389136254787445068e-01 -1.943754255771636963e-01 -2.162012606859207153e-01 1.836817115545272827e-01 6.469337642192840576e-02 -1.127176880836486816e-01 -1.369997560977935791e-01 1.022735536098480225e-01 1.773980408906936646e-01 3.343090415000915527e-02 -1.525133252143859863e-01 -1.620731651782989502e-01 1.776098906993865967e-01 4.161495715379714966e-02 2.285664528608322144e-01 -5.799265112727880478e-03 -1.074141822755336761e-02 -2.059896141290664673e-01 -1.598313823342323303e-02 -3.460221886634826660e-01 -2.030226737260818481e-01 -2.680276334285736084e-02 4.907816648483276367e-02 -3.610703349113464355e-01 3.619957566261291504e-01 -1.486828029155731201e-01 -6.295018363744020462e-03 2.589149177074432373e-01
-1.544211804866790771e-01 -2.756211459636688232e-01 1.364700049161911011e-01 1.886028610169887543e-02 -4.582508653402328491e-02 1.212552860379219055e-01 -2.090060412883758545e-01 -1.146899303421378136e-03 1.989652663469314575e-01 -2.532439529895782471e-01 2.203148044645786285e-02 1.852655857801437378e-01 1.806908398866653442e-01 8.038238435983657837e-02 -2.583959996700286865e-01 1.706546992063522339e-01 1.781953424215316772e-01 1.446638256311416626e-01 -8.154905587434768677e-02 -1.670181751251220703e-02 -2.062572538852691650e-01 2.116913050413131714e-01 -5.730325356125831604e-02 -6.569678336381912231e-02 -9.942345321178436279e-02 -2.404942661523818970e-01 -1.485801637172698975e-01 -2.489299923181533813e-01 3.640826344490051270e-01 -1.824297606945037842e-01 2.201147824525833130e-01 1.630087643861770630e-01
-3.167672827839851379e-02 -7.922200486063957214e-03 -4.149851202964782715e-02 4.973600152879953384e-03 -7.931315153837203979e-02 3.223620355129241943e-01 -6.728531420230865479e-02 2.495704442262649536e-01 2.321152538061141968e-01 -2.046564221382141113e-01 -8.446386456489562988e-02 1.978642866015434265e-02 4.718755781650543213e-01 -6.565317511558532715e-02 1.759101599454879761e-01 -3.637932240962982178e-02 3.425525128841400146e-01 2.328329682350158691e-01 7.064539939165115356e-02 -1.461766213178634644e-01 6.924731284379959106e-02 -1.934939324855804443e-01 1.767629981040954590e-01 -2.514679729938507080e-02 -2.175668925046920776e-01 -1.797112375497817993e-01 -1.146441102027893066e-01 1.076637357473373413e-01 1.632426679134368896e-01 -1.422801017761230469e-01 -5.827997252345085144e-02 1.759411990642547607e-01
2.140848338603973389e-01 -3.740588203072547913e-03 -1.217516735196113586e-01 -1.860617697238922119e-01 1.113475393503904343e-02 -5.538598820567131042e-02 -2.674421966075897217e-01 8.234117925167083740e-02 1.952057480812072754e-01 -1.144336611032485962e-01 -2.116473317146301270e-01 1.349125355482101440e-01 -1.619240641593933105e-01 1.280313283205032349e-01 2.291106805205345154e-02 -2.740883231163024902e-01 2.263678461313247681e-01 3.857163488864898682e-01 3.020798563957214355e-01 -5.322913080453872681e-02 2.679432928562164307e-01 -2.483001211658120155e-03 1.888914555311203003e-01 -2.279079258441925049e-01 -1.404066830873489380e-01 -3.336375206708908081e-02 -8.993216603994369507e-02 -3.070183396339416504e-01 -4.069162532687187195e-03 -3.848490118980407715e-02 -5.498774349689483643e-02 -9.764040261507034302e-02
-1.594050824642181396e-01 -2.774718403816223145e-01 -2.067034095525741577e-01 -3.158243373036384583e-02 9.567259252071380615e-02 7.143229991197586060e-02 -2.205870747566223145e-01 1.663303561508655548e-02 2.832798659801483154e-01 -5.061847567558288574e-01 3.092882223427295685e-02 1.100986748933792114e-01 -1.247146874666213989e-01 -1.174321994185447693e-01 -3.127738088369369507e-02 5.086628720164299011e-02 -1.853766590356826782e-01 2.415589392185211182e-01 -5.947598442435264587e-02 -2.754161655902862549e-01 -1.305169425904750824e-02 5.682493746280670166e-02 -3.029510937631130219e-02 5.627581849694252014e-02 -8.257092908024787903e-03 -1.708506196737289429e-01 -7.109331339597702026e-02 -3.199182450771331787e-01 1.330143511295318604e-01 2.119803428649902344e-02 1.972504109144210815e-01 1.868832707405090332e-01
-9.287634491920471191e-02 -5.694673955440521240e-02 -2.646212466061115265e-03 -1.724239587783813477e-01 2.310865074396133423e-01 1.313522905111312866e-01 -1.204409226775169373e-01 1.674143671989440918e-01 1.181123778223991394e-01 -1.781989783048629761e-01 6.559537351131439209e-02 2.714326083660125732e-01 2.235487401485443115e-01 2.303943783044815063e-01 3.087817728519439697e-01 8.207342773675918579e-02 1.879134029150009155e-01 4.110681116580963135e-01 -7.314173877239227295e-02 -2.884460389614105225e-01 1.216964237391948700e-02 -1.552198976278305054e-01 2.233597822487354279e-02 3.130602240562438965e-01 7.712624222040176392e-02 1.058172732591629028e-01 -2.272794768214225769e-02 -1.364638060331344604e-01 1.327810734510421753e-01 -4.378999769687652588e-02 -5.031801760196685791e-02 2.059930860996246338e-01
7.453852891921997070e-02 -2.116616815328598022e-01 9.194863587617874146e-02 -3.585167527198791504e-01 -5.357205495238304138e-02 -7.037872821092605591e-02 -2.148350179195404053e-01 2.757587134838104248e-01 1.613468676805496216e-01 -3.107404410839080811e-01 5.574827268719673157e-02 2.465997487306594849e-01 2.654426731169223785e-02 1.161822378635406494e-01 1.931468397378921509e-01 -2.229962199926376343e-01 1.280731856822967529e-01 -6.440144777297973633e-02 -1.445857435464859009e-01 6.324203312397003174e-02 2.084176689386367798e-01 -2.484087459743022919e-02 2.506457269191741943e-01 6.758663803339004517e-03 -3.505506366491317749e-02 -1.480199247598648071e-01 -1.736647933721542358e-01 -4.133311808109283447e-01 -7.447948306798934937e-02 -1.232916023582220078e-03 6.230934709310531616e-02 -9.452936798334121704e-02
1.798965595662593842e-02 1.458149254322052002e-01 1.184472739696502686e-01 9.270863234996795654e-02 3.146937787532806396e-01 1.265582144260406494e-01 -2.687251269817352295e-01 2.185938209295272827e-01 9.742709249258041382e-02 -2.673082984983921051e-02 -2.399834059178829193e-02 1.859398931264877319e-01 1.189882680773735046e-01 1.490443199872970581e-01 1.155868321657180786e-01 -4.029972478747367859e-02 1.363519281148910522e-01 -5.893967114388942719e-03 7.092535495758056641e-02 -1.973129212856292725e-01 -1.204798668622970581e-01 2.314100265502929688e-01 2.637789547443389893e-01 -2.186121791601181030e-01 9.195965528488159180e-02 -4.641373455524444580e-02 1.221455410122871399e-01 -3.657065331935882568e-01 1.060865521430969238e-01 1.165011674165725708e-01 3.786203861236572266e-01 2.203484028577804565e-01
-4.324373975396156311e-02 -2.141570448875427246e-01 -8.600043505430221558e-02 1.670685559511184692e-01 -1.461181417107582092e-02 7.161494344472885132e-02 -2.855388820171356201e-01 1.864209324121475220e-01 5.827543791383504868e-03 -1.853042095899581909e-01 -2.184614539146423340e-01 3.670334070920944214e-02 3.707787990570068359e-01 -2.107951790094375610e-01 -3.363069891929626465e-02 5.826958641409873962e-02 3.420319557189941406e-01 2.800204753875732422e-01 1.171649992465972900e-01 1.234077736735343933e-01 3.411054611206054688e-01 -1.573637425899505615e-01 1.145210713148117065e-01 -2.503153309226036072e-02 -2.382586151361465454e-01 6.540962960571050644e-03 -8.659689873456954956e-02 -1.913193315267562866e-01 -1.129582244902849197e-02 -1.770953088998794556e-01 -4.522527754306793213e-02 1.085777804255485535e-01
-1.069935634732246399e-01 -1.259532421827316284e-01 -1.141877546906471252e-01 -7.642771303653717041e-02 7.462915778160095215e-02 2.304729521274566650e-01 -7.421324402093887329e-02 3.817382156848907471e-01 3.586786985397338867e-01 3.126322478055953979e-02 -1.319244354963302612e-01 -1.745855994522571564e-02 1.322122812271118164e-01 2.461538612842559814e-01 -8.979364484548568726e-02 -1.218105480074882507e-01 2.214545309543609619e-01 1.805274933576583862e-01 -1.575060039758682251e-01 1.905603855848312378e-01 -8.908719569444656372e-02 -2.065807208418846130e-02 1.218354031443595886e-01 -6.946945097297430038e-03 -6.013017147779464722e-02 1.664741486310958862e-01 1.017599646002054214e-02 -1.042817011475563049e-01 1.938441693782806396e-01 -2.659176886081695557e-01 -1.692313849925994873e-01 3.877324461936950684e-01
-1.189385727047920227e-01 3.156970441341400146e-01 2.259731106460094452e-02 -9.136868268251419067e-02 8.734599500894546509e-02 6.980659812688827515e-02 -2.636392228305339813e-02 2.080788016319274902e-01 3.350346088409423828e-01 -1.096119657158851624e-01 5.432866513729095459e-02 2.914829254150390625e-01 1.912883967161178589e-01 2.329431623220443726e-01 -7.392064481973648071e-02 6.998118013143539429e-02 3.123690187931060791e-01 1.213355138897895813e-01 4.014049842953681946e-02 -1.076819077134132385e-01 -5.264022946357727051e-02 3.190417289733886719e-01 2.685753814876079559e-02 -4.388203844428062439e-02 -1.285114288330078125e-01 1.656464487314224243e-01 8.697535097599029541e-02 -2.002910226583480835e-01 -1.838677674531936646e-01 -1.468486338853836060e-01 2.280327826738357544e-01 2.751887738704681396e-01
-7.724287360906600952e-02 6.029046699404716492e-02 -2.750273048877716064e-01 -5.425216257572174072e-02 -1.482602804899215698e-01 1.594586484134197235e-02 -5.057427566498517990e-03 2.974483966827392578e-01 -2.412030845880508423e-01 -2.672020792961120605e-01 7.099648565053939819e-02 2.142955064773559570e-01 1.953113675117492676e-01 9.146241098642349243e-02 2.277266383171081543e-01 -2.711577415466308594e-01 7.577414810657501221e-02 2.266114801168441772e-01 -1.520877927541732788e-01 -4.215929284691810608e-02 2.259757965803146362e-01 9.552826173603534698e-03 1.136492341756820679e-01 8.463295549154281616e-02 9.114326536655426025e-02 -1.371758282184600830e-01 -7.642214745283126831e-02 -1.639363616704940796e-01 -6.023921538144350052e-03 -2.561362981796264648e-01 2.201695442199707031e-01 3.484933674335479736e-01
-1.491969376802444458e-01 -1.666308641433715820e-01 -8.581160008907318115e-02 -2.080354690551757812e-01 -1.923250267282128334e-03 -7.796480506658554077e-02 -2.608425915241241455e-01 1.688610315322875977e-01 3.455867469310760498e-01 -4.019244313240051270e-01 1.401919722557067871e-01 1.216473355889320374e-01 2.357642054557800293e-01 9.005627781152725220e-02 -9.670523926615715027e-03 1.514938324689865112e-01 5.199785903096199036e-02 8.099436014890670776e-02 -9.714015573263168335e-02 -6.727980077266693115e-02 -5.438325181603431702e-02 1.111633628606796265e-01 1.052145734429359436e-01 1.430607587099075317e-01 1.292179971933364868e-01 -2.613203525543212891e-01 5.121586471796035767e-02 -9.752771258354187012e-02 -2.208903133869171143e-01 -2.864440716803073883e-02 1.042858213186264038e-01 4.084676802158355713e-01
-5.989045277237892151e-02 4.204197973012924194e-02 -1.025854647159576416e-01 -2.565124630928039551e-02 -2.025032192468643188e-01 1.014856919646263123e-01 -1.024598330259323120e-01 1.078597754240036011e-01 3.665565978735685349e-03 -3.767092227935791016e-01 -1.669021546840667725e-01 4.518279135227203369e-01 8.010102063417434692e-02 1.517694890499114990e-01 -2.658994682133197784e-02 -8.613495528697967529e-02 2.925451099872589111e-01 -1.627300530672073364e-01 2.036063224077224731e-01 3.328594844788312912e-03 1.694591194391250610e-01 -2.537808567285537720e-02 1.485345065593719482e-01 1.354852169752120972e-01 -2.108107954263687134e-01 -7.610537111759185791e-02 -1.221826523542404175e-01 -3.644959032535552979e-01 -4.232959821820259094e-02 -2.219813019037246704e-01 1.017892509698867798e-01 -1.255526393651962280e-01
1.382096707820892334e-01 -4.438084736466407776e-02 -8.089897036552429199e-02 -3.267560601234436035e-01 -3.190982937812805176e-01 -1.803861856460571289e-01 -2.274262458086013794e-01 3.250207602977752686e-01 1.806614845991134644e-01 -4.761738702654838562e-02 -5.981715768575668335e-02 7.300406694412231445e-02 -8.168783038854598999e-03 2.183878421783447266e-01 -3.610024973750114441e-02 1.051275953650474548e-01 1.413782984018325806e-01 -3.300144150853157043e-02 5.584603920578956604e-02 -3.754351288080215454e-02 2.474328130483627319e-01 -5.384605005383491516e-02 2.016799598932266235e-01 -1.382384002208709717e-01 -5.104330182075500488e-02 -1.910830736160278320e-01 -2.228298187255859375e-01 -3.964961767196655273e-01 6.788599491119384766e-02 7.722125947475433350e-02 2.498100399971008301e-01 3.862489014863967896e-02
-2.002450525760650635e-01 1.148942634463310242e-01 -6.170955672860145569e-02 -1.082616224884986877e-01 1.522178947925567627e-01 -1.280573755502700806e-01 -1.290755420923233032e-01 1.507000327110290527e-01 8.220809698104858398e-02 -4.610591232776641846e-01 -7.197853922843933105e-02 2.281981110572814941e-01 6.982085295021533966e-03 1.095695048570632935e-01 3.711118828505277634e-03 6.019741296768188477e-02 3.909440338611602783e-01 1.550351232290267944e-01 -1.881960779428482056e-02 1.279389560222625732e-01 -2.104092091321945190e-01 1.659530401229858398e-01 2.703595161437988281e-01 1.796099096536636353e-01 -1.597322970628738403e-01 2.361661940813064575e-01 9.946139156818389893e-02 -3.478353470563888550e-02 -6.123153865337371826e-02 6.575245410203933716e-02 1.454674452543258667e-01 2.599326372146606445e-01
-3.871497139334678650e-02 1.502776443958282471e-01 -2.689583301544189453e-01 -6.739378720521926880e-02 3.607248514890670776e-02 1.178285330533981323e-01 -1.152114495635032654e-01 1.144841909408569336e-01 -6.889276672154664993e-03 -3.638419508934020996e-01 2.079495787620544434e-01 2.391684651374816895e-01 2.857752144336700439e-01 2.547775767743587494e-02 4.049188643693923950e-02 -9.174402058124542236e-02 -7.239578757435083389e-03 4.145590215921401978e-02 -8.522912114858627319e-02 -5.576340481638908386e-02 -5.681135691702365875e-03 1.909276098012924194e-01 2.259486764669418335e-01 1.595106869935989380e-01 2.435162216424942017e-01 2.729810588061809540e-02 -4.359211027622222900e-02 -2.714655101299285889e-01 -3.454527631402015686e-02 -1.045172959566116333e-01 4.306665658950805664e-01 2.717890441417694092e-01
-2.295194426551461220e-03 -1.257105078548192978e-02 -5.696700513362884521e-02 1.419882178306579590e-01 1.283873766660690308e-01 -1.246692705899477005e-02 -1.182660646736621857e-02 4.060852825641632080e-01 1.652628928422927856e-01 -2.135413587093353271e-01 -3.226072192192077637e-01 2.176230698823928833e-01 2.223118245601654053e-01 1.854512691497802734e-01 -4.768173769116401672e-02 -1.298446953296661377e-01 1.483185738325119019e-01 3.405745327472686768e-01 7.255844026803970337e-02 6.204216927289962769e-02 1.130720451474189758e-01 -1.586153656244277954e-01 -4.513895139098167419e-02 1.318632215261459351e-01 -6.549636274576187134e-02 -2.614425718784332275e-01 -3.428158164024353027e-02 -2.243278622627258301e-01 8.372810482978820801e-02 -2.614596784114837646e-01 -6.729570776224136353e-02 -2.427732944488525391e-01
-1.639031916856765747e-01 2.868506871163845062e-02 -1.189808100461959839e-01 2.359273470938205719e-02 -3.332971781492233276e-02 2.005219906568527222e-01 -2.069256305694580078e-01 2.433461695909500122e-01 9.672695770859718323e-03 -8.813466876745223999e-03 -2.740797102451324463e-01 1.488485783338546753e-01 -4.035636037588119507e-02 2.374296039342880249e-01 1.880843341350555420e-01 -4.060449302196502686e-01 2.430792450904846191e-01 1.535699218511581421e-01 1.286000758409500122e-01 -7.326565682888031006e-02 1.314263492822647095e-01 -1.647552289068698883e-02 5.614829435944557190e-02 1.905368566513061523e-01 2.190263420343399048e-01 1.281672120094299316e-01 -1.380833238363265991e-01 -2.097250372171401978e-01 -1.521346531808376312e-02 1.086347624659538269e-01 -7.025379687547683716e-02 3.905768394470214844e-01
1.127140447497367859e-01 -1.191466748714447021e-01 7.453993707895278931e-02 -1.868864148855209351e-01 6.667774915695190430e-02 -8.109402656555175781e-02 -2.045745402574539185e-02 3.079903721809387207e-01 -5.330631136894226074e-02 -6.104536354541778564e-02 -2.830862998962402344e-01 7.322791963815689087e-02 5.528836324810981750e-02 2.700065374374389648e-01 -1.101771742105484009e-02 1.301092207431793213e-01 1.000504270195960999e-01 4.446663558483123779e-01 -1.553426682949066162e-02 -8.378892391920089722e-02 6.701877713203430176e-02 -3.065822459757328033e-02 1.452660113573074341e-01 1.915457397699356079e-01 6.332041323184967041e-02 -7.904870063066482544e-02 -2.473971694707870483e-01 -2.782796025276184082e-01 3.434016704559326172e-01 -2.281170710921287537e-02 3.024146258831024170e-01 -6.491048634052276611e-02
-9.288115054368972778e-02 -2.608465030789375305e-02 -2.807600498199462891e-01 1.232009008526802063e-02 -1.996176876127719879e-02 1.119880154728889465e-01 -4.082063734531402588e-01 1.480736285448074341e-01 3.290235400199890137e-01 -3.762733638286590576e-01 2.859920859336853027e-01 3.693393170833587646e-01 2.078357189893722534e-01 1.194584146142005920e-01 -9.847564250230789185e-02 5.742208659648895264e-02 -3.948837891221046448e-02 7.650013267993927002e-02 1.338799148797988892e-01 -9.745550900697708130e-02 -3.187846019864082336e-02 -8.818429708480834961e-02 -8.417839184403419495e-03 1.529865562915802002e-01 1.842248737812042236e-01 1.127110570669174194e-01 5.800504982471466064e-02 -1.834753602743148804e-01 3.256819024682044983e-02 4.262406751513481140e-02 1.031625196337699890e-01 -8.615611493587493896e-02
-1.915098577737808228e-01 1.259793043136596680e-01 1.930448785424232483e-02 -1.291773915290832520e-01 1.328886300325393677e-02 4.857209697365760803e-02 -1.289519071578979492e-01 -2.863924019038677216e-02 -1.620879918336868286e-01 -3.352848589420318604e-01 -2.866255044937133789e-01 1.595042794942855835e-01 2.102621197700500488e-01 1.178756430745124817e-01 -1.686795800924301147e-01 9.165629744529724121e-02 2.492624968290328979e-01 3.296310603618621826e-01 -4.144766554236412048e-02 -9.096515923738479614e-02 -6.182707473635673523e-02 -4.716145247220993042e-02 3.509149551391601562e-01 8.485143631696701050e-02 -1.806799471378326416e-01 1.545424908399581909e-01 8.319929242134094238e-02 -1.357967257499694824e-01 -1.384789794683456421e-01 -3.474080264568328857e-01 5.933527275919914246e-02 1.634516865015029907e-01
-1.839783936738967896e-01 -2.245707362890243530e-01 -1.803967058658599854e-01 -3.874299302697181702e-02 4.984975326806306839e-03 8.890744298696517944e-02 -1.665363907814025879e-01 4.876873791217803955e-01 1.240785345435142517e-01 -2.145020663738250732e-01 -3.369187237694859505e-03 1.079803854227066040e-01 2.583176493644714355e-01 2.573458552360534668e-01 2.004824131727218628e-01 9.964768588542938232e-02 -1.210729107260704041e-01 1.686967462301254272e-01 1.988011971116065979e-02 -3.251042589545249939e-02 -4.887540638446807861e-02 -1.223300397396087646e-01 -1.353298430331051350e-03 2.172718048095703125e-01 5.458503961563110352e-02 1.890629082918167114e-01 1.283256560564041138e-01 -3.487955331802368164e-01 -8.857800066471099854e-02 2.314124107360839844e-01 -6.730032712221145630e-02 -1.044443342834711075e-02
-7.260167598724365234e-02 3.016778230667114258e-01 -1.169119589030742645e-02 -1.019444763660430908e-01 -3.658991307020187378e-02 2.894463203847408295e-02 -9.762882255017757416e-03 3.109260089695453644e-02 -5.884728580713272095e-02 -3.237625658512115479e-01 -1.018433049321174622e-01 4.012303054332733154e-01 1.905964761972427368e-01 2.209915369749069214e-01 -9.738074988126754761e-02 2.115806378424167633e-02 2.894006967544555664e-01 2.844143509864807129e-01 -5.381489172577857971e-02 7.932475209236145020e-02 -3.369611501693725586e-02 1.441950052976608276e-01 2.681535184383392334e-01 9.568969905376434326e-02 -1.369467526674270630e-01 2.230800688266754150e-01 8.422572165727615356e-02 -2.304619736969470978e-02 8.210004866123199463e-02 -6.650981307029724121e-02 2.329709976911544800e-01 3.111374676227569580e-01
-6.265249568969011307e-03 -8.744588494300842285e-02 7.829435914754867554e-02 -1.912090033292770386e-01 -9.509865939617156982e-02 1.705686599016189575e-01 -3.460553586483001709e-01 1.019803732633590698e-01 1.283990740776062012e-01 -2.686608433723449707e-01 1.977847665548324585e-01 2.069489359855651855e-01 1.050154566764831543e-01 -1.976602822542190552e-01 -3.632662072777748108e-02 5.024804174900054932e-02 -1.163377910852432251e-01 2.336817085742950439e-01 1.136687695980072021e-01 -1.495984643697738647e-01 -2.129046805202960968e-02 9.004569053649902344e-02 1.117006093263626099e-01 -1.517918556928634644e-01 8.422052860260009766e-02 -3.002071082592010498e-01 -1.771276593208312988e-01 -2.756523489952087402e-01 -1.625476032495498657e-02 1.528667360544204712e-01 3.225575089454650879e-01 2.774969339370727539e-01
-2.349509745836257935e-01 -3.143499046564102173e-02 -5.179681628942489624e-02 -1.737977117300033569e-01 1.607967168092727661e-01 1.707958728075027466e-01 -1.887445598840713501e-01 1.772919595241546631e-01 7.478222250938415527e-02 -2.738775908946990967e-01 -1.654225215315818787e-02 1.663205325603485107e-01 9.535226225852966309e-02 -4.611015692353248596e-02 3.948631286621093750e-01 -6.127147935330867767e-03 1.781366616487503052e-01 3.034053742885589600e-01 -3.031163476407527924e-03 -2.039562314748764038e-01 5.747857317328453064e-02 1.246764138340950012e-01 8.636496216058731079e-02 2.390241026878356934e-01 2.125546485185623169e-01 -1.378475576639175415e-01 6.471429765224456787e-02 -1.401399374008178711e-01 2.085848152637481689e-01 -3.851866349577903748e-02 2.881524562835693359e-01 2.196852564811706543e-01
-2.440535277128219604e-01 1.697911471128463745e-01 -1.443600654602050781e-01 -6.105852127075195312e-02 -1.701220497488975525e-02 -3.379795327782630920e-02 -2.565750479698181152e-01 1.181701794266700745e-01 -9.116727858781814575e-02 6.201665848493576050e-02 -1.376251578330993652e-01 -4.030568059533834457e-03 1.604416072368621826e-01 5.664967373013496399e-02 1.677516698837280273e-01 -3.239967226982116699e-01 4.063763916492462158e-01 1.945280879735946655e-01 3.398506939411163330e-01 -1.737365126609802246e-02 -8.569362759590148926e-02 -2.283378690481185913e-01 1.289335042238235474e-01 -7.012994587421417236e-02 -1.246617883443832397e-01 -1.740892417728900909e-02 -1.353544443845748901e-01 -1.160229369997978210e-01 -7.268661260604858398e-02 -1.660432964563369751e-01 3.518598377704620361e-01 9.242727607488632202e-02
-2.320157922804355621e-02 3.309923689812421799e-03 -1.512699574232101440e-01 5.383566766977310181e-02 -5.429909005761146545e-02 1.418733149766921997e-01 -2.112901359796524048e-01 3.393563628196716309e-01 1.928523480892181396e-01 1.369383069686591625e-03 -3.186822235584259033e-01 1.048263683915138245e-01 2.640024013817310333e-02 1.269098967313766479e-01 -2.988398075103759766e-01 -1.947632133960723877e-01 -5.086698010563850403e-02 4.772139247506856918e-03 2.598114907741546631e-01 8.973304927349090576e-02 3.399392962455749512e-01 4.041971266269683838e-02 2.568151354789733887e-01 5.096966028213500977e-02 2.961387485265731812e-02 -2.413471490144729614e-01 -4.224373027682304382e-02 -3.098277449607849121e-01 1.620609760284423828e-01 3.640105575323104858e-02 -7.301458716392517090e-02 2.080227583646774292e-01
-1.785405129194259644e-01 6.843488663434982300e-02 -1.819312013685703278e-02 1.301670633256435394e-02 -1.641972362995147705e-01 -1.221065446734428406e-01 9.004828333854675293e-02 2.628344297409057617e-01 2.492972835898399353e-02 -1.654677987098693848e-01 -2.484454810619354248e-01 9.051138907670974731e-02 9.134095907211303711e-02 9.139429777860641479e-03 -1.744219213724136353e-01 -5.089811980724334717e-02 1.024837046861648560e-01 2.622423470020294189e-01 8.903831988573074341e-02 2.195908455178141594e-03 2.656153738498687744e-01 -4.199518263339996338e-02 1.941467970609664917e-01 3.538326919078826904e-01 1.719359606504440308e-01 -4.190858453512191772e-02 -1.393180787563323975e-01 -3.750452399253845215e-01 3.487356305122375488e-01 2.119293659925460815e-01 1.441918313503265381e-01 5.829706043004989624e-02
-1.503847688436508179e-01 7.794277369976043701e-02 -2.570554241538047791e-02 1.300031244754791260e-01 -4.083823412656784058e-02 -1.603911072015762329e-01 -3.231095150113105774e-02 5.422981977462768555e-01 2.667840570211410522e-02 -1.151108741760253906e-01 -1.295794546604156494e-01 2.501597702503204346e-01 2.280225008726119995e-01 1.789889782667160034e-01 4.444653540849685669e-02 -1.964849829673767090e-01 1.349875181913375854e-01 3.696371018886566162e-01 -1.612867116928100586e-01 7.201027870178222656e-02 2.014745026826858521e-02 -5.059853941202163696e-02 -5.338507145643234253e-02 6.547925621271133423e-02 -5.206430703401565552e-02 -3.022989928722381592e-01 -1.852282434701919556e-01 -1.400494575500488281e-01 9.948050230741500854e-02 -8.732874877750873566e-03 9.644865989685058594e-02 -2.232213914394378662e-01
4.709815979003906250e-02 -3.695070147514343262e-01 -2.531338334083557129e-01 -5.667943507432937622e-02 9.775023162364959717e-02 2.364164441823959351e-01 -1.079230289906263351e-02 2.067669630050659180e-01 7.564188539981842041e-02 4.618095979094505310e-02 -1.854020811151713133e-04 3.116509616374969482e-01 1.586659401655197144e-01 1.953544467687606812e-01 -7.480927556753158569e-02 -1.341128945350646973e-01 -9.691333025693893433e-02 4.238289296627044678e-01 -1.409274339675903320e-01 -2.294037304818630219e-02 1.951479464769363403e-01 1.021464243531227112e-01 5.745440348982810974e-02 3.906378522515296936e-02 7.104130834341049194e-02 -2.529647052288055420e-01 7.557932753115892410e-03 -1.984507143497467041e-01 5.005455017089843750e-02 -1.479656398296356201e-01 1.217633038759231567e-01 -2.885855436325073242e-01
-5.276523157954216003e-02 -1.228581964969635010e-01 1.955267935991287231e-01 -2.767398953437805176e-01 -1.946119219064712524e-01 -1.855263411998748779e-01 -1.307508647441864014e-01 5.733376368880271912e-02 5.397152155637741089e-02 -1.173657923936843872e-01 -4.012279510498046875e-01 1.258210986852645874e-01 1.277416348457336426e-01 1.992376297712326050e-01 -8.263088017702102661e-02 -2.251112610101699829e-01 1.251078248023986816e-01 2.404708415269851685e-01 -7.959120720624923706e-02 -2.368670515716075897e-02 8.483026176691055298e-02 1.048512682318687439e-01 2.158069461584091187e-01 1.638945192098617554e-01 -6.640279293060302734e-02 -1.924803853034973145e-01 -4.443866759538650513e-02 -2.942561507225036621e-01 3.577353358268737793e-01 -9.465914219617843628e-02 1.549405157566070557e-01 6.820011883974075317e-02
3.171559050679206848e-02 4.171731323003768921e-02 -1.811315715312957764e-01 -1.549826860427856445e-01 2.240531146526336670e-01 -1.531428992748260498e-01 -2.092627882957458496e-01 3.759247362613677979e-01 1.026174873113632202e-01 -1.426557898521423340e-01 -3.107381761074066162e-01 8.457317203283309937e-02 1.407839655876159668e-01 -6.961187720298767090e-02 -2.841278314590454102e-01 1.397460550069808960e-01 1.375077962875366211e-01 4.081138074398040771e-01 -4.952843859791755676e-02 -9.064769744873046875e-02 -8.231427520513534546e-02 6.310106068849563599e-02 2.061206661164760590e-02 -8.997373282909393311e-02 2.096523642539978027e-01 -1.284400075674057007e-01 2.238433361053466797e-01 -1.100709065794944763e-01 1.800568997859954834e-01 1.582721807062625885e-02 -1.333538889884948730e-01 1.833242475986480713e-01
-2.846080660820007324e-01 -7.370460033416748047e-02 2.786471974104642868e-03 -3.126090466976165771e-01 1.978110074996948242e-01 2.799415886402130127e-01 -7.938487082719802856e-02 1.811052709817886353e-01 3.401289507746696472e-02 3.909697011113166809e-02 -8.802448958158493042e-02 6.125886738300323486e-02 -4.975637793540954590e-02 1.139538735151290894e-01 -2.587952613830566406e-01 8.928538858890533447e-02 8.188606053590774536e-02 3.617215454578399658e-01 1.712004691362380981e-01 -1.444006562232971191e-01 -1.029708012938499451e-01 -2.237246930599212646e-01 2.527777850627899170e-01 2.579748332500457764e-01 -1.174092367291450500e-01 -1.816502213478088379e-01 -5.698321759700775146e-02 -2.088035643100738525e-01 2.010489068925380707e-02 -1.486455947160720825e-01 9.883203357458114624e-02 2.234591543674468994e-01
-4.687380418181419373e-02 -2.254871875047683716e-01 4.667547717690467834e-02 6.772308051586151123e-02 -1.086662039160728455e-01 1.374790072441101074e-01 -3.028330206871032715e-01 2.339292466640472412e-01 -1.814619898796081543e-01 -3.786191642284393311e-01 -2.594533376395702362e-02 1.426535695791244507e-01 3.133140802383422852e-01 -2.411900088191032410e-02 2.038660049438476562e-01 -3.885886073112487793e-02 -9.942912496626377106e-03 2.860996723175048828e-01 -6.700234860181808472e-02 1.451685000211000443e-02 1.916945129632949829e-01 3.125020070001482964e-03 2.513680607080459595e-02 -2.188599109649658203e-01 -1.890245378017425537e-01 1.080610528588294983e-01 -1.031318306922912598e-01 -2.287567704916000366e-01 -9.511530399322509766e-02 -9.520781040191650391e-02 -1.837530881166458130e-01 2.995679378509521484e-01
-3.288151621818542480e-01 -2.088828384876251221e-02 -3.834909945726394653e-02 -8.577349781990051270e-02 1.989359408617019653e-02 -1.751827597618103027e-01 6.890261918306350708e-02 9.455139189958572388e-02 -6.789308041334152222e-02 -2.878275513648986816e-01 -2.497967705130577087e-02 1.274325698614120483e-01 -2.592359296977519989e-02 3.521085157990455627e-02 -1.487890183925628662e-01 -2.922519743442535400e-01 2.299620509147644043e-01 4.296883642673492432e-01 2.410181909799575806e-01 -2.162682861089706421e-01 2.131380736827850342e-01 1.449496001005172729e-01 -3.845787793397903442e-02 -1.874396502971649170e-01 5.296146497130393982e-02 -1.812260001897811890e-01 5.388452857732772827e-02 -1.466826945543289185e-01 4.143219068646430969e-02 3.681436553597450256e-02 3.113572895526885986e-01 1.362211257219314575e-01
-2.924920618534088135e-01 -2.102254331111907959e-01 2.758108265697956085e-02 4.042976349592208862e-02 7.951889932155609131e-02 1.394451409578323364e-01 -1.063861325383186340e-01 5.452537909150123596e-02 2.621768116950988770e-01 -1.927939206361770630e-01 2.573390603065490723e-01 1.321656405925750732e-01 -3.968359529972076416e-02 3.289809823036193848e-01 7.331472635269165039e-02 2.521777749061584473e-01 3.037879467010498047e-01 5.848876014351844788e-02 3.185964226722717285e-01 1.615361543372273445e-03 1.900214888155460358e-02 8.030353486537933350e-02 7.478844374418258667e-02 -7.023685425519943237e-02 3.109334968030452728e-02 7.597777247428894043e-02 1.208304837346076965e-01 -2.787127792835235596e-01 1.516221314668655396e-01 -1.422363892197608948e-02 3.144621849060058594e-01 1.542108952999114990e-01
-2.483970373868942261e-01 -4.879136104136705399e-03 -2.785598337650299072e-01 -3.510499298572540283e-01 -1.526519805192947388e-01 5.312697961926460266e-02 -6.412268429994583130e-02 2.307852208614349365e-01 1.088246628642082214e-01 -3.105603158473968506e-01 -1.087858080863952637e-01 8.582755178213119507e-02 2.715883404016494751e-02 7.408323138952255249e-02 4.341491684317588806e-02 -1.436094492673873901e-01 1.181039363145828247e-01 5.238260328769683838e-02 1.145396828651428223e-01 6.420160084962844849e-02 4.096566140651702881e-01 -2.516142725944519043e-01 2.025990784168243408e-01 2.904137596487998962e-02 -2.558107674121856689e-01 -2.317649424076080322e-01 7.091729342937469482e-02 -1.202800199389457703e-01 1.716849058866500854e-01 3.003967367112636566e-02 -3.045194968581199646e-02 1.442609876394271851e-01
1.680038720369338989e-01 -1.340577900409698486e-01 -1.279725432395935059e-01 -3.977558016777038574e-01 5.430662259459495544e-02 -2.034918963909149170e-01 -3.230127990245819092e-01 1.215982586145401001e-01 2.698590159416198730e-01 -2.480873912572860718e-01 -2.949146330356597900e-01 9.893188625574111938e-02 1.533088386058807373e-01 2.217922806739807129e-01 -2.743860706686973572e-02 6.292541325092315674e-02 2.593719661235809326e-01 -2.136914990842342377e-03 1.480320096015930176e-01 8.464358747005462646e-02 2.346779219806194305e-02 -5.319482181221246719e-03 1.981758326292037964e-01 -1.238690167665481567e-01 -1.521309763193130493e-01 1.008398830890655518e-01 -4.543856903910636902e-02 -2.588033080101013184e-01 -3.549748659133911133e-02 -1.093143746256828308e-01 1.993797570466995239e-01 -1.795882359147071838e-02
-1.941503211855888367e-02 1.852830685675144196e-02 1.288338378071784973e-02 5.910751968622207642e-02 -2.121275514364242554e-01 1.331797521561384201e-02 -6.266987323760986328e-02 9.391421824693679810e-02 8.788251131772994995e-02 -1.434179544448852539e-01 -6.541124731302261353e-02 1.698870211839675903e-02 2.097556889057159424e-01 1.023431643843650818e-01 1.113400608301162720e-01 -1.309300810098648071e-01 2.515981793403625488e-01 3.007787466049194336e-01 1.032162457704544067e-02 3.033411800861358643e-01 1.063677147030830383e-01 7.553096860647201538e-02 4.563555717468261719e-01 3.303944468498229980e-01 1.343830823898315430e-01 -1.044021621346473694e-01 -1.711421757936477661e-01 -3.782447874546051025e-01 1.178210079669952393e-01 8.242662996053695679e-02 1.342491358518600464e-01 2.189151942729949951e-02
1.147345229983329773e-01 -7.651502639055252075e-02 -8.351462334394454956e-02 -5.053017660975456238e-02 -4.850931838154792786e-02 -6.508480012416839600e-02 -6.838930770754814148e-03 3.788307607173919678e-01 3.894841969013214111e-01 1.452654413878917694e-02 -3.004819452762603760e-01 2.760765552520751953e-01 9.835865348577499390e-02 9.933003038167953491e-02 1.437123428331688046e-04 -1.590957492589950562e-01 2.004138566553592682e-02 1.675348132848739624e-01 1.623227298259735107e-01 -1.501000523567199707e-01 3.071184158325195312e-01 6.163578853011131287e-02 1.657736450433731079e-01 2.423200756311416626e-02 -4.026098176836967468e-02 -2.760697603225708008e-01 9.090092033147811890e-02 -3.856876492500305176e-01 1.959511719178408384e-04 -7.612678408622741699e-02 -1.167341023683547974e-01 1.494169048964977264e-02
6.845714151859283447e-02 2.880785241723060608e-02 -1.034702872857451439e-03 -1.157467951998114586e-03 1.336125433444976807e-01 4.490290209650993347e-02 -3.036443591117858887e-01 1.781218349933624268e-01 1.933336071670055389e-02 -1.761564910411834717e-01 -5.381182208657264709e-02 2.782399654388427734e-01 -2.418409734964370728e-01 9.422317892313003540e-02 1.065345928072929382e-01 -8.252435363829135895e-03 1.258854717016220093e-01 2.963421642780303955e-01 1.450460255146026611e-01 -1.382166296243667603e-01 -9.191630780696868896e-02 1.329289674758911133e-01 9.114337712526321411e-02 8.878648281097412109e-02 6.556936423294246197e-04 6.325133889913558960e-02 -2.552455291152000427e-02 -1.636359989643096924e-01 1.386436223983764648e-01 2.493534982204437256e-01 4.225193262100219727e-01 4.274537265300750732e-01
-2.115696668624877930e-01 -2.623553574085235596e-01 -9.626387804746627808e-02 7.195959240198135376e-02 -7.914470881223678589e-02 8.458161354064941406e-02 -2.613292932510375977e-01 2.182350754737854004e-01 5.392866674810647964e-03 -3.141610622406005859e-01 -8.044946193695068359e-02 1.590719670057296753e-01 2.027537822723388672e-01 -2.792302966117858887e-01 5.394916981458663940e-02 -3.970674797892570496e-02 1.505864411592483521e-01 2.726294994354248047e-01 1.041076853871345520e-01 9.472617506980895996e-02 3.261734247207641602e-01 -4.899602755904197693e-02 1.690421253442764282e-01 7.141476869583129883e-02 -2.672374546527862549e-01 -2.593353204429149628e-02 -1.569471955299377441e-01 -1.842259913682937622e-01 -1.280779242515563965e-01 -1.576351374387741089e-01 -2.182931602001190186e-01 9.855609387159347534e-02
-2.003826200962066650e-01 -8.728927373886108398e-02 -1.199577897787094116e-01 -3.130429685115814209e-01 1.244831979274749756e-01 -1.403462141752243042e-03 -1.273884177207946777e-01 1.956050246953964233e-01 1.256121248006820679e-01 -2.754054665565490723e-01 1.484574973583221436e-01 5.235591158270835876e-02 2.909172773361206055e-01 2.302630096673965454e-01 -1.639716625213623047e-01 1.192070096731185913e-01 1.122651398181915283e-01 1.591485291719436646e-01 -3.145710006356239319e-02 1.351005285978317261e-01 5.358668416738510132e-02 1.356586515903472900e-01 5.013931915163993835e-02 1.596354246139526367e-01 8.340405672788619995e-02 -2.088670879602432251e-01 2.357622142881155014e-03 -9.644214063882827759e-02 -2.034388780593872070e-01 -1.261440813541412354e-01 3.193347454071044922e-01 3.861190378665924072e-01
-2.327596545219421387e-01 1.361661404371261597e-01 -3.742157295346260071e-02 -1.345780938863754272e-01 2.048604190349578857e-01 1.343206688761711121e-02 -2.051135152578353882e-01 5.336875841021537781e-02 2.271912544965744019e-01 -4.071190953254699707e-01 3.585192188620567322e-02 2.348823659121990204e-02 2.888707518577575684e-01 9.617119282484054565e-02 1.095126643776893616e-01 1.271156668663024902e-01 1.981146633625030518e-01 2.645030319690704346e-01 -5.764862149953842163e-02 -7.658030837774276733e-02 1.341902166604995728e-01 1.256103515625000000e-01 7.639267295598983765e-02 1.693492978811264038e-01 3.195858895778656006e-01 2.627050690352916718e-02 -2.047312009381130338e-04 -1.916546821594238281e-01 5.210863053798675537e-02 -1.500893980264663696e-01 2.901680171489715576e-01 2.120403498411178589e-01
2.719912827014923096e-01 -2.919959723949432373e-01 -2.499561198055744171e-02 2.255913615226745605e-01 -1.330900639295578003e-01 1.563769131898880005e-01 -2.868325822055339813e-02 2.543424665927886963e-01 4.699609801173210144e-02 -4.090001285076141357e-01 9.946672618389129639e-02 8.292546123266220093e-02 5.055996030569076538e-02 4.827304743230342865e-03 2.979024127125740051e-02 -1.661073118448257446e-01 -6.542366743087768555e-02 2.460316121578216553e-01 1.792141050100326538e-01 1.017342209815979004e-01 1.001590490341186523e-02 -4.294781759381294250e-02 2.806407511234283447e-01 -3.382393624633550644e-04 -1.417815126478672028e-02 -6.365361809730529785e-02 -3.377322480082511902e-02 -2.175618261098861694e-01 4.004548490047454834e-01 -1.447076499462127686e-01 1.614902764558792114e-01 1.270864158868789673e-01
-1.767557859420776367e-01 3.605205193161964417e-02 1.006274223327636719e-01 -4.668100923299789429e-02 6.897390633821487427e-02 1.859348714351654053e-01 -3.637822270393371582e-01 3.391274511814117432e-01 8.726096898317337036e-02 -1.832451969385147095e-01 1.933059096336364746e-01 1.442830115556716919e-01 -1.348675191402435303e-01 1.902600973844528198e-01 -1.138384640216827393e-02 -1.786367222666740417e-02 -2.522841468453407288e-02 2.598927319049835205e-01 1.098028868436813354e-01 -8.853153139352798462e-02 -2.865071780979633331e-02 1.265620738267898560e-01 -8.984193205833435059e-02 -1.347092539072036743e-01 -8.660347759723663330e-02 -3.325738012790679932e-01 -2.286392152309417725e-01 -3.391667008399963379e-01 9.504459053277969360e-02 -2.030592262744903564e-01 2.163541764020919800e-01 -2.530563250184059143e-02
-1.551519930362701416e-01 -2.862006612122058868e-02 6.720229238271713257e-02 -2.083427309989929199e-01 1.730880141258239746e-01 -2.370927669107913971e-02 -1.846845597028732300e-01 3.506834059953689575e-02 3.559480011463165283e-01 -6.239529699087142944e-02 -3.824831801466643810e-04 -4.457373172044754028e-02 1.523519456386566162e-01 8.535412698984146118e-02 -1.562077552080154419e-01 7.105220854282379150e-02 3.057334125041961670e-01 1.505512297153472900e-01 -2.556790113449096680e-01 -1.477122306823730469e-01 -5.389036610722541809e-02 5.622512102127075195e-02 2.066079229116439819e-01 2.777993083000183105e-01 4.120535030961036682e-02 -8.166734129190444946e-02 1.182422786951065063e-01 -3.488459587097167969e-01 2.606848478317260742e-01 -6.095408275723457336e-02 3.474014103412628174e-01 5.608288943767547607e-02
-1.899123191833496094e-01 -1.503474116325378418e-01 -3.934016525745391846e-01 -3.167941272258758545e-01 2.419151738286018372e-02 -8.589380979537963867e-02 -1.047267541289329529e-01 3.822096288204193115e-01 -1.215560585260391235e-01 -5.019735544919967651e-02 6.383150070905685425e-02 1.596771031618118286e-01 -1.279773265123367310e-01 6.402075290679931641e-02 4.333369433879852295e-02 6.689000129699707031e-02 7.734658569097518921e-02 3.904174566268920898e-01 1.505573838949203491e-01 -5.468623340129852295e-02 1.760201007127761841e-01 4.238812625408172607e-02 -1.219571381807327271e-01 2.490343898534774780e-02 6.395585089921951294e-02 1.073504760861396790e-01 -4.156061634421348572e-02 -3.460924625396728516e-01 2.069872021675109863e-01 5.435257684439420700e-03 -1.611559242010116577e-01 -9.585722535848617554e-02
1.773554831743240356e-01 -1.906880736351013184e-01 -1.135875284671783447e-01 -2.784201800823211670e-01 1.846176683902740479e-01 -2.297666817903518677e-01 -1.724121533334255219e-02 3.420508801937103271e-01 4.828971996903419495e-02 1.197370421141386032e-02 -4.990474879741668701e-02 4.570433199405670166e-01 1.666160970926284790e-01 3.468172997236251831e-02 -3.396168723702430725e-02 -1.037679463624954224e-01 3.128583133220672607e-01 2.309635430574417114e-01 3.446646779775619507e-02 -2.078220844268798828e-01 -5.623706802725791931e-02 1.106267571449279785e-01 3.596233576536178589e-02 -8.817230910062789917e-02 -1.746875196695327759e-01 -1.313718855381011963e-01 -1.785404235124588013e-01 -1.523190140724182129e-01 1.738260313868522644e-02 -1.561042070388793945e-01 1.312489360570907593e-01 -1.342809796333312988e-01
-1.230990216135978699e-01 -1.473479121923446655e-01 -2.708072364330291748e-01 -3.330209553241729736e-01 -3.000501915812492371e-02 -9.627618640661239624e-02 6.104804202914237976e-02 2.098070979118347168e-01 -2.560785273090004921e-03 -2.355016618967056274e-01 -2.509663999080657959e-01 2.164108008146286011e-01 1.616699397563934326e-01 2.719418406486511230e-01 1.486509665846824646e-02 -1.988781392574310303e-01 7.604198902845382690e-02 9.515888988971710205e-03 2.815804779529571533e-01 2.219784632325172424e-02 2.392533570528030396e-01 -6.021629273891448975e-02 2.928066253662109375e-01 2.233668416738510132e-01 -1.869233846664428711e-01 -4.206510260701179504e-02 -2.481056191027164459e-02 -1.305085718631744385e-01 -5.162070319056510925e-02 2.670004591345787048e-02 -7.917425036430358887e-02 2.639666497707366943e-01
-2.193583101034164429e-01 -2.561221644282341003e-02 -2.592360377311706543e-01 -1.035120040178298950e-01 -1.500403583049774170e-01 -2.801848575472831726e-02 -4.117087125778198242e-01 1.873140484094619751e-01 -2.048183977603912354e-01 -2.675430178642272949e-01 -9.268834441900253296e-02 -1.463428586721420288e-01 1.294341385364532471e-01 2.915347218513488770e-01 9.811316616833209991e-03 -1.538309901952743530e-01 2.000108510255813599e-01 5.452508106827735901e-02 8.031562715768814087e-02 -2.902295254170894623e-02 -5.852795764803886414e-02 3.331989347934722900e-01 2.466979175806045532e-01 -4.880365356802940369e-02 2.680376768112182617e-01 1.046721190214157104e-01 3.596239537000656128e-02 -1.203543245792388916e-01 2.203529328107833862e-01 -2.704929374158382416e-02 1.660999096930027008e-02 1.662088930606842041e-02
-1.314896941184997559e-01 -2.883268296718597412e-01 1.776002533733844757e-02 -5.177884921431541443e-02 2.623604238033294678e-01 -3.944582864642143250e-02 -1.586681008338928223e-01 9.218754619359970093e-02 -1.379076391458511353e-01 -3.565217256546020508e-01 -3.050969541072845459e-01 2.683112919330596924e-01 2.810166776180267334e-01 1.358081698417663574e-01 -8.924983441829681396e-02 -2.577801346778869629e-01 4.109580814838409424e-02 1.832557320594787598e-01 9.929607063531875610e-02 2.348743192851543427e-02 -1.927491128444671631e-01 8.211396634578704834e-02 3.155966848134994507e-02 -3.351996466517448425e-02 -7.762024551630020142e-02 1.916916668415069580e-01 2.136549167335033417e-02 -2.043389678001403809e-01 -1.444221884012222290e-01 1.691398322582244873e-01 1.008427143096923828e-01 2.705043852329254150e-01
-1.059084087610244751e-01 2.018707990646362305e-01 -2.073701173067092896e-01 -1.909912228584289551e-01 -3.203046694397926331e-02 5.942106619477272034e-02 -8.432582952082157135e-03 1.294301152229309082e-01 1.199630200862884521e-01 -1.394206881523132324e-01 -5.189577862620353699e-02 1.568968594074249268e-01 3.419583141803741455e-01 1.525776237249374390e-01 -1.855607628822326660e-01 -1.320284307003021240e-01 2.242076545953750610e-01 3.960519433021545410e-01 -1.869310736656188965e-01 1.399870067834854126e-01 2.794666588306427002e-01 -2.032363712787628174e-01 3.430275991559028625e-02 1.540849916636943817e-02 -2.146427333354949951e-01 -3.483392596244812012e-01 4.095082730054855347e-02 -8.665087074041366577e-02 1.810454428195953369e-01 -2.866439986974000931e-03 1.442905981093645096e-02 -4.330327734351158142e-02
-3.511590659618377686e-01 -6.765221059322357178e-02 -2.155602276325225830e-01 4.322874918580055237e-02 1.405199319124221802e-01 1.471267547458410263e-02 -1.922982037067413330e-01 2.525883615016937256e-01 6.350113451480865479e-02 -6.211848556995391846e-02 1.189743578433990479e-01 2.343577742576599121e-01 -1.820535361766815186e-01 2.887828946113586426e-01 1.729971468448638916e-01 -3.528901934623718262e-02 1.702180951833724976e-01 8.107415586709976196e-02 1.107959672808647156e-01 -1.151388585567474365e-01 -1.612928509712219238e-01 -4.723269492387771606e-02 -1.479909196496009827e-02 -1.172075718641281128e-01 3.048529624938964844e-01 1.300223022699356079e-01 1.200875639915466309e-01 -3.864582777023315430e-01 1.074480861425399780e-01 1.818697452545166016e-01 1.872204840183258057e-01 1.475928276777267456e-01
-1.125962734222412109e-01 -1.928824186325073242e-01 1.674995720386505127e-01 -3.288821280002593994e-01 7.072093337774276733e-02 -3.550464212894439697e-01 2.694143354892730713e-02 2.246325910091400146e-01 3.770993649959564209e-02 -3.517321944236755371e-01 -1.949704885482788086e-01 1.565749496221542358e-01 2.922824025154113770e-01 3.114155828952789307e-01 -1.190748438239097595e-01 -1.220991015434265137e-01 -9.297735989093780518e-03 6.640792638063430786e-02 1.192923560738563538e-01 -1.288511604070663452e-01 -1.035990342497825623e-01 -2.923105470836162567e-02 6.704651564359664917e-02 -5.302511528134346008e-02 -5.121957976371049881e-03 -7.551834732294082642e-02 -2.579252719879150391e-01 -1.903848797082901001e-01 2.352779805660247803e-01 -7.002692669630050659e-02 8.425115048885345459e-02 -4.907624423503875732e-02
-3.733548820018768311e-01 -1.249037683010101318e-01 -6.768379360437393188e-02 -2.820676863193511963e-01 -5.072997510433197021e-02 1.433849632740020752e-01 -7.390251010656356812e-02 -1.849804446101188660e-02 9.751258790493011475e-02 -1.507024019956588745e-01 -1.589491590857505798e-02 4.194767773151397705e-02 1.440846025943756104e-01 2.076285034418106079e-01 2.912584841251373291e-01 -1.852882653474807739e-01 -6.443790346384048462e-02 2.053694874048233032e-01 1.678009927272796631e-01 8.604194037616252899e-03 1.943651139736175537e-01 -4.330993071198463440e-02 -5.979350209236145020e-02 1.449973881244659424e-01 3.841966390609741211e-02 3.518863916397094727e-01 -1.010783389210700989e-01 -3.027609288692474365e-01 3.774795532226562500e-01 5.888082459568977356e-02 1.306720543652772903e-02 5.037228390574455261e-02
1.327171772718429565e-01 -6.814976781606674194e-02 -1.319663673639297485e-01 2.480486184358596802e-01 7.882379740476608276e-02 -2.210416048765182495e-01 -1.979912966489791870e-01 8.810197561979293823e-02 1.711484193801879883e-01 -2.499385923147201538e-01 -7.496216893196105957e-02 1.976733505725860596e-01 9.441543370485305786e-02 -4.139451310038566589e-02 9.000702202320098877e-02 -1.698598712682723999e-01 2.260509133338928223e-01 1.112699508666992188e-01 1.924226433038711548e-01 3.467591851949691772e-02 1.639150269329547882e-02 -2.213575392961502075e-01 -4.340715706348419189e-02 -2.915409207344055176e-01 -9.558848291635513306e-02 -2.126333564519882202e-01 -2.129144370555877686e-01 -3.641722202301025391e-01 2.977514564990997314e-01 -1.492129266262054443e-01 3.101643733680248260e-02 1.751659363508224487e-01
-5.330154299736022949e-01 -1.513283997774124146e-01 -6.434029433876276016e-03 -1.987833529710769653e-01 -5.893869325518608093e-02 4.080267995595932007e-02 -1.005588173866271973e-01 1.531252078711986542e-02 1.003790050745010376e-01 -2.126625031232833862e-01 1.519934181123971939e-02 2.073649764060974121e-01 4.341278970241546631e-02 2.657947503030300140e-02 1.358236670494079590e-01 -8.246663212776184082e-02 2.445594780147075653e-02 2.668010815978050232e-02 4.048211872577667236e-02 1.837678998708724976e-01 1.474024653434753418e-01 3.982931002974510193e-02 4.833595454692840576e-01 -6.106999516487121582e-02 6.257976870983839035e-03 1.242539882659912109e-01 -3.321061283349990845e-02 -1.989236325025558472e-01 3.247678875923156738e-01 3.421008959412574768e-02 -8.902606368064880371e-02 2.084689140319824219e-01
-3.311839103698730469e-01 -1.732958853244781494e-01 -3.440935015678405762e-01 -2.483874112367630005e-01 -8.290961384773254395e-03 -7.170302420854568481e-02 -2.835978865623474121e-01 1.709053814411163330e-01 -2.897767424583435059e-01 -1.420849114656448364e-01 3.923146054148674011e-02 2.408238127827644348e-02 -1.408558804541826248e-02 2.559952437877655029e-01 -8.474964648485183716e-02 -5.700709298253059387e-02 1.790911145508289337e-02 4.127022027969360352e-01 1.058386787772178650e-01 -2.818676829338073730e-02 8.322758600115776062e-03 1.389760226011276245e-01 9.268315881490707397e-02 8.493328839540481567e-02 1.100589409470558167e-01 1.209900230169296265e-01 9.007795155048370361e-02 -2.488434016704559326e-01 1.396236121654510498e-01 1.704975031316280365e-02 3.722701594233512878e-02 -2.170557230710983276e-01
-1.442696154117584229e-01 3.334544003009796143e-01 1.773385889828205109e-02 -1.323140114545822144e-01 5.793602671474218369e-03 -1.667892485857009888e-01 5.742815136909484863e-02 5.559783056378364563e-02 7.395882904529571533e-02 -3.707697987556457520e-01 -3.882912918925285339e-02 2.787109017372131348e-01 1.855838149785995483e-01 3.362838625907897949e-01 -5.614564940333366394e-02 1.044253334403038025e-01 2.091523855924606323e-01 4.248332977294921875e-01 1.484321802854537964e-01 3.026724755764007568e-01 8.059953153133392334e-02 1.033114716410636902e-01 -7.496391981840133667e-02 -1.035654731094837189e-02 -1.686550825834274292e-01 1.090921759605407715e-01 -6.887120753526687622e-02 -3.323351964354515076e-02 3.793923556804656982e-02 1.157642751932144165e-01 9.953504055738449097e-02 2.258725650608539581e-02
-1.514725834131240845e-01 3.231533989310264587e-02 1.213407609611749649e-02 -1.293512713164091110e-02 9.623734280467033386e-03 1.553583592176437378e-01 -3.082327777519822121e-03 5.170798897743225098e-01 3.319031000137329102e-01 -7.518154382705688477e-02 -1.266772896051406860e-01 2.411701083183288574e-01 2.762676216661930084e-02 -6.579574197530746460e-02 -3.246489912271499634e-03 -2.246225625276565552e-01 2.611350081861019135e-02 3.691914081573486328e-01 6.255183368921279907e-02 -1.175502091646194458e-01 2.988595142960548401e-02 -2.636291645467281342e-02 6.002241745591163635e-02 -1.767656058073043823e-01 3.157796263694763184e-01 -4.193418100476264954e-02 2.299286723136901855e-01 1.900781318545341492e-02 1.433803141117095947e-01 1.534055918455123901e-01 9.465793520212173462e-02 1.989977508783340454e-01
-8.655196428298950195e-02 -1.958752125501632690e-01 -2.523780167102813721e-01 3.880666196346282959e-02 1.160379871726036072e-01 -1.248091310262680054e-01 -8.868884295225143433e-02 3.725768625736236572e-01 1.612322479486465454e-01 -1.977797150611877441e-01 -2.317220568656921387e-01 2.063904404640197754e-01 3.255306482315063477e-01 8.970072120428085327e-02 -5.021283403038978577e-02 -2.483574450016021729e-01 -1.475226879119873047e-01 -4.414718225598335266e-02 2.053440213203430176e-01 -7.873586378991603851e-03 -5.993971601128578186e-02 -1.784585863351821899e-01 -2.764130197465419769e-02 -4.458170011639595032e-02 -1.684015393257141113e-01 4.097678512334823608e-02 -3.997616469860076904e-02 -2.587406039237976074e-01 1.902298629283905029e-01 -3.456413447856903076e-01 -1.105121299624443054e-01 -5.488666892051696777e-02
3.742381557822227478e-02 -2.064811252057552338e-02 8.032507449388504028e-02 -2.363194078207015991e-01 -6.205771490931510925e-02 -5.295699462294578552e-02 -1.095759943127632141e-01 3.343935906887054443e-01 3.404456973075866699e-01 4.285546019673347473e-02 -2.426531761884689331e-01 7.313434779644012451e-02 3.133367002010345459e-01 2.514050900936126709e-01 -2.396235615015029907e-01 -2.343688905239105225e-01 -1.890497803688049316e-01 2.063448727130889893e-01 1.441849321126937866e-01 -3.646285971626639366e-03 1.159360408782958984e-01 -9.218540787696838379e-02 1.982959657907485962e-01 -1.629614681005477905e-01 6.838300265371799469e-03 -2.785466909408569336e-01 3.913539648056030273e-02 -1.385661661624908447e-01 9.933428466320037842e-02 -2.980706840753555298e-02 -4.346443340182304382e-02 2.274668365716934204e-01
5.630937591195106506e-02 2.320106476545333862e-01 -3.596178442239761353e-02 -1.275331079959869385e-01 -1.286440193653106689e-01 -6.455894559621810913e-02 -1.425450593233108521e-01 5.601203069090843201e-02 -1.025995686650276184e-01 -1.633428633213043213e-01 -6.964214891195297241e-02 2.413711100816726685e-01 2.256656140089035034e-01 -8.439873903989791870e-02 9.663264453411102295e-02 -2.285701930522918701e-01 7.760383933782577515e-02 1.975691765546798706e-01 3.647326529026031494e-01 -4.675337299704551697e-02 -1.310637593269348145e-01 -1.122874394059181213e-01 8.708530664443969727e-02 -2.333113737404346466e-02 -1.560708433389663696e-01 -1.125751249492168427e-02 -1.647791713476181030e-01 -1.651792824268341064e-01 9.402556717395782471e-02 -4.448730945587158203e-01 2.462185323238372803e-01 3.111867010593414307e-01
-2.406480014324188232e-01 5.062173679471015930e-02 -1.043750047683715820e-01 -1.117837801575660706e-01 2.048752605915069580e-01 1.530558019876480103e-01 -1.325962692499160767e-01 2.169211059808731079e-01 2.643709629774093628e-02 -2.157802283763885498e-01 -9.491434693336486816e-02 3.023201972246170044e-02 1.440025717020034790e-01 -2.779234647750854492e-01 3.205474838614463806e-02 2.332442402839660645e-01 2.843244075775146484e-01 3.781138956546783447e-01 5.097906291484832764e-02 -2.749376296997070312e-01 6.871629506349563599e-02 -2.063374221324920654e-01 1.176772862672805786e-01 4.053534474223852158e-03 1.581878364086151123e-01 -1.901816576719284058e-01 4.985079169273376465e-02 -1.502016037702560425e-01 1.264438629150390625e-01 -8.956278860569000244e-02 2.002082169055938721e-01 2.490302920341491699e-01
-1.062371674925088882e-02 -7.964901626110076904e-02 -1.707703918218612671e-01 1.718894988298416138e-01 -7.282942533493041992e-03 -5.453633889555931091e-02 -3.093640133738517761e-02 3.928977549076080322e-01 4.552661627531051636e-02 5.216368660330772400e-02 -8.634585142135620117e-02 2.624739706516265869e-01 3.002949953079223633e-01 1.810864657163619995e-01 4.176569730043411255e-02 -2.190281301736831665e-01 7.713423669338226318e-02 4.050644934177398682e-01 -3.619498759508132935e-02 3.200597316026687622e-02 1.132699623703956604e-01 5.025289719924330711e-04 -2.302448963746428490e-03 1.260655522346496582e-01 -7.022003829479217529e-02 -4.071565866470336914e-01 -1.496729254722595215e-01 -1.219457313418388367e-01 9.386104345321655273e-02 -1.647833585739135742e-01 1.733953952789306641e-01 -2.180682569742202759e-01
-8.276921510696411133e-02 -6.320979446172714233e-02 -2.197355628013610840e-01 1.541074216365814209e-01 -7.932131737470626831e-02 1.873512715101242065e-01 2.251395732164382935e-01 2.729131281375885010e-01 -9.161530062556266785e-03 -4.293504953384399414e-01 -3.525361046195030212e-02 3.393168151378631592e-01 4.643583893775939941e-01 -2.151957160094752908e-04 1.079813092947006226e-01 -4.408762976527214050e-02 2.950656600296497345e-02 2.419766783714294434e-01 3.899894189089536667e-03 -2.650914713740348816e-02 9.400791674852371216e-02 6.083597987890243530e-02 -6.978748738765716553e-02 1.052192449569702148e-01 -1.669463664293289185e-01 3.869480639696121216e-02 5.352825298905372620e-02 -1.317140609025955200e-01 5.070143193006515503e-02 -1.251766830682754517e-01 -7.464157044887542725e-02 2.418837249279022217e-01
1.313555240631103516e-01 -4.325950145721435547e-02 -5.549629777669906616e-02 -1.676243394613265991e-01 6.955669075250625610e-02 1.486362516880035400e-01 4.191453382372856140e-02 4.872106611728668213e-01 3.849132359027862549e-01 -2.366057969629764557e-02 -3.031308948993682861e-01 9.380545467138290405e-02 2.228805273771286011e-01 1.860671639442443848e-01 -1.199821308255195618e-01 1.419370342046022415e-02 1.959331780672073364e-01 5.247823148965835571e-02 2.004889845848083496e-01 -1.071721389889717102e-01 2.364199608564376831e-01 1.765379458665847778e-01 1.444392204284667969e-01 -1.187975630164146423e-01 -1.320829149335622787e-03 -2.879543304443359375e-01 2.139820158481597900e-02 -1.523424834012985229e-01 1.036262065172195435e-01 3.179999068379402161e-02 3.386615589261054993e-02 3.149159252643585205e-02
-1.806781589984893799e-01 -5.641605332493782043e-02 -1.630295813083648682e-01 -2.859281897544860840e-01 2.695975303649902344e-01 6.213319301605224609e-02 -1.852447725832462311e-02 3.176530301570892334e-01 3.857861459255218506e-02 -1.237692236900329590e-01 -2.512914240360260010e-01 1.649941205978393555e-01 6.462301826104521751e-04 3.736696839332580566e-01 3.389846533536911011e-02 -3.355092182755470276e-02 2.435335814952850342e-01 9.550775587558746338e-02 2.344307899475097656e-01 1.830046251416206360e-02 1.847334355115890503e-01 5.542906746268272400e-02 2.443849146366119385e-01 2.150392383337020874e-01 -1.645567268133163452e-01 -1.149079203605651855e-01 8.837519586086273193e-02 3.539952635765075684e-02 -5.228992179036140442e-02 -6.426234543323516846e-02 5.493692308664321899e-02 3.207049071788787842e-01
-4.963330626487731934e-01 -1.031371802091598511e-01 -8.972424268722534180e-02 -2.952255308628082275e-01 -1.070570275187492371e-01 7.293570786714553833e-02 -2.061855196952819824e-01 -2.623895183205604553e-02 1.276393383741378784e-01 -2.199454456567764282e-01 -1.224165856838226318e-01 1.674842834472656250e-01 1.194905191659927368e-01 2.506474591791629791e-02 3.544881939888000488e-01 -1.253193914890289307e-01 -1.446790099143981934e-01 2.330970466136932373e-01 3.691181540489196777e-02 1.329042017459869385e-01 1.103521734476089478e-01 -2.247587218880653381e-02 1.661523282527923584e-01 -5.322334915399551392e-02 1.235570535063743591e-01 3.570269420742988586e-02 8.596985787153244019e-02 -5.121630802750587463e-02 2.109009027481079102e-01 -8.830165117979049683e-02 2.010811269283294678e-01 2.591696679592132568e-01
-1.491668969392776489e-01 7.779412716627120972e-02 -4.178162664175033569e-02 -1.301125884056091309e-01 -8.653247356414794922e-02 -1.545796394348144531e-01 -8.421255648136138916e-02 1.229286789894104004e-01 -2.239133864641189575e-01 -4.031248092651367188e-01 -5.862548481673002243e-03 3.563869297504425049e-01 1.709081381559371948e-01 -1.630164086818695068e-01 1.018434390425682068e-01 -9.528330713510513306e-02 3.276325762271881104e-01 9.762754663825035095e-03 3.526523709297180176e-01 4.189180955290794373e-02 7.450663298368453979e-02 4.405179619789123535e-02 3.442702291067689657e-04 2.027087360620498657e-01 -3.348550200462341309e-02 -2.994531067088246346e-03 -1.646009683609008789e-01 -1.105687171220779419e-01 9.143019467592239380e-02 -2.414094954729080200e-01 1.608107388019561768e-01 2.634795904159545898e-01
5.625223740935325623e-03 2.399788498878479004e-01 -2.336200922727584839e-01 -1.073297485709190369e-01 -5.330724269151687622e-02 7.596200704574584961e-02 -2.190205603837966919e-01 3.669008240103721619e-02 -6.903098523616790771e-02 -1.138313487172126770e-01 -1.692928969860076904e-01 2.935022115707397461e-01 3.450388610363006592e-01 4.811703562736511230e-01 1.243585199117660522e-01 3.217779844999313354e-02 -3.388050943613052368e-02 2.144879698753356934e-01 5.692536756396293640e-02 -1.392525434494018555e-01 -2.112447023391723633e-01 -1.277131140232086182e-01 2.146119624376296997e-01 -2.147874087095260620e-01 -2.184671536087989807e-02 9.230084717273712158e-02 -1.157797174528241158e-03 -9.017891436815261841e-02 4.498783871531486511e-02 1.854546070098876953e-01 -1.020646095275878906e-01 1.785285323858261108e-01
5.338407680392265320e-02 -1.012781411409378052e-01 -1.671884804964065552e-01 2.498575299978256226e-01 -1.602146960794925690e-02 -2.672834098339080811e-01 -3.001348674297332764e-01 1.429970711469650269e-01 2.008799016475677490e-01 -1.703316569328308105e-01 -5.150288343429565430e-02 2.021062523126602173e-01 2.130129039287567139e-01 -1.839861646294593811e-02 1.431349962949752808e-01 -1.709223687648773193e-01 1.442916989326477051e-01 -5.967516824603080750e-02 2.319493591785430908e-01 -3.234246745705604553e-02 -4.429066181182861328e-02 -9.039890766143798828e-02 7.574410736560821533e-02 -2.812804877758026123e-01 -5.093647167086601257e-02 -2.625642418861389160e-01 -8.554150164127349854e-02 -3.771740496158599854e-01 3.097688853740692139e-01 -1.180269420146942139e-01 -7.631813641637563705e-03 2.703872881829738617e-02
-3.605932369828224182e-02 5.175744369626045227e-02 1.348695009946823120e-01 -1.082950830459594727e-01 -9.661255776882171631e-02 -1.000548973679542542e-01 -2.295913398265838623e-01 -1.362930089235305786e-01 3.675699606537818909e-02 -2.510232031345367432e-01 -2.573232054710388184e-01 9.878081083297729492e-02 2.999390661716461182e-01 1.336989849805831909e-01 8.348037302494049072e-02 -3.286244869232177734e-01 2.239366620779037476e-01 2.348053306341171265e-01 -4.558777809143066406e-02 2.443255484104156494e-01 -1.199310924857854843e-02 1.219608006067574024e-03 2.603109776973724365e-01 2.830109894275665283e-01 1.417537629604339600e-01 -5.031665414571762085e-02 -1.307247579097747803e-01 -2.817357778549194336e-01 2.684072554111480713e-01 -1.105425506830215454e-02 7.179792970418930054e-02 2.941856533288955688e-02
-6.412402540445327759e-02 1.045386269688606262e-01 -1.582015007734298706e-01 -1.336006373167037964e-01 7.410761713981628418e-02 2.189288437366485596e-01 -1.833879798650741577e-01 1.340833902359008789e-01 2.145746648311614990e-01 -3.001828119158744812e-02 -8.716886490583419800e-02 8.472119271755218506e-02 3.053020685911178589e-02 2.071937173604965210e-01 -8.212470263242721558e-02 -2.337892353534698486e-01 -8.046522736549377441e-02 2.903029620647430420e-01 3.820778429508209229e-01 1.937931776046752930e-01 2.420212477445602417e-01 1.578209400177001953e-01 3.779894113540649414e-01 2.842217087745666504e-01 -1.213109865784645081e-01 -1.704227626323699951e-01 8.731672912836074829e-02 -6.560876965522766113e-02 2.451041154563426971e-02 -6.507291644811630249e-02 1.473104953765869141e-01 8.009365946054458618e-02
8.488405495882034302e-02 -9.245308488607406616e-02 -1.274245381355285645e-01 -3.790349364280700684e-01 3.859032317996025085e-02 -1.088806986808776855e-01 -2.522119283676147461e-01 2.629573941230773926e-01 3.988453745841979980e-01 1.202773675322532654e-01 -1.875764131546020508e-01 7.914754003286361694e-02 7.746148109436035156e-02 2.536455728113651276e-02 6.231281906366348267e-02 3.170491009950637817e-02 1.545301973819732666e-01 2.355341166257858276e-01 1.341192424297332764e-01 9.544609487056732178e-02 3.425304964184761047e-02 -9.021463990211486816e-02 2.331779152154922485e-01 -2.825134694576263428e-01 -2.869272977113723755e-02 -3.636135458946228027e-01 -1.021758392453193665e-01 -2.192707508802413940e-01 -6.641028448939323425e-05 -4.900372028350830078e-02 4.310808703303337097e-02 7.711559534072875977e-02
3.975537791848182678e-02 -2.168676704168319702e-01 -1.521386057138442993e-01 -3.287434577941894531e-01 -1.671344637870788574e-01 -1.174661517143249512e-01 -3.927420452237129211e-02 2.943706214427947998e-01 2.371006309986114502e-01 -5.518475174903869629e-02 -2.863149344921112061e-01 2.196905761957168579e-01 1.811305806040763855e-02 1.531018465757369995e-01 2.290532365441322327e-02 2.394827008247375488e-01 1.762701719999313354e-01 3.251910507678985596e-01 3.450930118560791016e-03 -3.613821789622306824e-02 4.768712446093559265e-03 9.974656254053115845e-02 -2.939645573496818542e-02 1.673235744237899780e-01 -1.685366034507751465e-02 -6.089937686920166016e-02 -3.760718405246734619e-01 -9.618531912565231323e-02 2.722476422786712646e-01 -5.976114794611930847e-02 9.819926321506500244e-02 -1.068202126771211624e-02
-2.959405481815338135e-01 -7.335538417100906372e-02 1.635951735079288483e-02 -3.293014168739318848e-01 6.514514237642288208e-02 -2.232266962528228760e-01 -1.312582045793533325e-01 1.545255631208419800e-02 -3.444616869091987610e-02 -1.641363501548767090e-01 8.312129974365234375e-02 3.060770034790039062e-01 5.121305212378501892e-02 8.182170987129211426e-02 -2.488150261342525482e-02 -1.192284598946571350e-01 3.366627097129821777e-01 3.876725584268569946e-02 1.176384557038545609e-02 4.458611831068992615e-02 2.329886853694915771e-01 1.107485070824623108e-01 3.437169790267944336e-01 1.826305687427520752e-01 1.384805589914321899e-01 -1.138955950736999512e-01 1.374850571155548096e-01 -2.634096741676330566e-01 2.933406233787536621e-01 -6.573667377233505249e-02 1.035742163658142090e-01 1.317919790744781494e-01
-3.545049428939819336e-01 1.134808510541915894e-01 -9.200647473335266113e-03 -2.697927951812744141e-01 3.669558465480804443e-02 -3.067654967308044434e-01 -2.128416150808334351e-01 1.682418733835220337e-01 2.216485291719436646e-01 5.767150782048702240e-03 1.755285263061523438e-02 2.434604614973068237e-01 2.720000445842742920e-01 1.170688644051551819e-01 1.488754302263259888e-01 -2.000701427459716797e-01 7.803197205066680908e-02 4.352609813213348389e-01 1.454989761114120483e-01 1.368585973978042603e-01 1.923127323389053345e-01 6.623219698667526245e-02 1.395714730024337769e-01 1.036739498376846313e-01 8.979453891515731812e-02 -2.836135216057300568e-02 -8.396246284246444702e-02 1.547916978597640991e-01 2.078341692686080933e-02 5.641478300094604492e-02 -1.013909876346588135e-01 -8.962488733232021332e-03
-1.223159804940223694e-01 -1.742433011531829834e-01 -5.173003673553466797e-02 -2.988473176956176758e-01 -2.712822556495666504e-01 -7.356774061918258667e-02 -2.139980196952819824e-01 2.276114076375961304e-01 3.810236155986785889e-01 7.494410872459411621e-02 -1.092395633459091187e-01 2.446204870939254761e-01 7.044380158185958862e-02 2.715503573417663574e-01 -1.226433515548706055e-01 -9.803348779678344727e-02 -1.634193211793899536e-01 1.624904423952102661e-01 1.942065656185150146e-01 -9.773109108209609985e-02 1.863975375890731812e-01 -8.902702480554580688e-02 1.159358173608779907e-01 -7.393922656774520874e-02 1.373205929994583130e-01 -2.496030926704406738e-01 1.669278368353843689e-02 -1.102123856544494629e-01 2.553169429302215576e-01 9.700633585453033447e-02 -3.012140095233917236e-02 1.706433147192001343e-01
-2.358937263488769531e-01 -3.225333392620086670e-01 7.511172443628311157e-02 -7.193225622177124023e-02 -5.152743309736251831e-02 8.367949724197387695e-02 -1.838876008987426758e-01 -3.502254188060760498e-02 1.390436291694641113e-01 -3.986206352710723877e-01 1.995083503425121307e-02 2.097382098436355591e-01 1.223795264959335327e-01 1.296417862176895142e-01 -1.797163039445877075e-01 1.478202790021896362e-01 2.324955724179744720e-02 7.202777266502380371e-02 -9.506405331194400787e-03 -1.033022254705429077e-01 -5.388587713241577148e-02 2.077416479587554932e-01 -1.466731578111648560e-01 -1.201235577464103699e-01 -4.280087351799011230e-02 -3.573600649833679199e-01 -1.049192324280738831e-01 -2.778314948081970215e-01 2.541895508766174316e-01 -1.170436292886734009e-01 1.081824451684951782e-01 2.646034061908721924e-01
-1.701728105545043945e-01 -2.395048439502716064e-01 -3.256163895130157471e-01 -3.053357899188995361e-01 6.033189222216606140e-02 1.625760942697525024e-01 -1.319750994443893433e-01 2.136518806219100952e-02 1.891283243894577026e-01 -1.889119595289230347e-01 5.983628332614898682e-03 2.029114067554473877e-01 9.751394391059875488e-02 1.190209537744522095e-01 2.405027151107788086e-01 2.663276195526123047e-01 1.253976374864578247e-01 1.524283587932586670e-01 -1.354447454214096069e-01 -2.011251747608184814e-01 1.010255217552185059e-01 1.804124712944030762e-01 -4.738613031804561615e-03 -8.343287743628025055e-03 1.740315556526184082e-01 -1.773704141378402710e-01 -9.704768657684326172e-02 -1.156270280480384827e-01 8.871968090534210205e-02 1.256509497761726379e-02 3.626014590263366699e-01 1.916211247444152832e-01
-2.307165414094924927e-01 1.145857721567153931e-01 8.572686463594436646e-02 -7.048324495553970337e-02 3.747635753825306892e-03 1.578960940241813660e-02 -1.262848079204559326e-01 2.348289042711257935e-01 1.911130994558334351e-01 -1.571052372455596924e-01 -2.468224167823791504e-01 9.208463132381439209e-02 -4.464596882462501526e-02 3.545540943741798401e-02 -1.994093954563140869e-01 8.767835050821304321e-02 1.772101968526840210e-01 -3.267801553010940552e-02 6.441701948642730713e-02 -2.842195630073547363e-01 2.676346898078918457e-01 1.482138931751251221e-01 -1.051556691527366638e-02 1.867806538939476013e-02 1.165397167205810547e-01 -4.265845119953155518e-01 -9.584759920835494995e-02 -3.009845912456512451e-01 8.097653836011886597e-02 -1.648610681295394897e-01 -2.408281341195106506e-02 3.571422100067138672e-01
-6.469132006168365479e-02 -4.946434870362281799e-02 -8.901565521955490112e-02 -1.804833859205245972e-01 -4.815481230616569519e-02 -6.409604102373123169e-02 -3.167895078659057617e-01 3.675564229488372803e-01 4.853884875774383545e-02 -1.101254448294639587e-01 -7.762235403060913086e-02 7.475417107343673706e-02 5.697100609540939331e-02 6.614234298467636108e-02 -1.504498571157455444e-01 -6.766498088836669922e-02 -8.805257081985473633e-02 4.289674460887908936e-01 8.623772114515304565e-02 2.054507136344909668e-01 -2.844168543815612793e-01 -2.336609549820423126e-02 1.587500870227813721e-01 2.909913957118988037e-01 -3.216749429702758789e-01 -4.882585257291793823e-02 -2.071704119443893433e-01 -3.177460655570030212e-02 -5.502079054713249207e-02 2.464864589273929596e-02 -9.521451592445373535e-02 2.341796308755874634e-01
-6.554064154624938965e-02 -6.267015635967254639e-02 -3.414990380406379700e-02 2.639006637036800385e-02 1.095930635929107666e-01 6.981934607028961182e-02 -2.945903539657592773e-01 4.453080892562866211e-02 -9.281255304813385010e-02 -2.578552365303039551e-01 -2.131252139806747437e-01 2.623074054718017578e-01 1.810031682252883911e-01 5.124921351671218872e-02 3.996976837515830994e-02 -5.321594476699829102e-01 9.735901840031147003e-03 1.342205852270126343e-01 3.206990361213684082e-01 4.540706425905227661e-02 -1.046643331646919250e-01 -6.412267684936523438e-02 -1.604426354169845581e-01 3.343643248081207275e-02 -1.260386705398559570e-01 7.611571252346038818e-02 -6.923030316829681396e-02 -3.127897381782531738e-01 -7.558419555425643921e-02 -1.471273303031921387e-01 -2.237953990697860718e-02 2.400745600461959839e-01
-2.116817384958267212e-01 7.707490026950836182e-02 -2.467657625675201416e-01 -3.070989549160003662e-01 -4.140490293502807617e-02 1.598620600998401642e-02 -5.708014219999313354e-02 2.270153909921646118e-01 -1.048766821622848511e-01 -2.124612480401992798e-01 -1.014015823602676392e-02 3.388437032699584961e-01 1.831643581390380859e-01 -5.446712300181388855e-02 3.881585001945495605e-01 -1.136885397136211395e-02 1.876492500305175781e-01 1.656847298145294189e-01 -1.042199283838272095e-01 -1.427082810550928116e-02 1.746149919927120209e-02 1.247981041669845581e-01 2.188879549503326416e-01 1.097048744559288025e-01 1.272538304328918457e-01 -2.177997827529907227e-01 -6.385294348001480103e-02 -1.551771461963653564e-01 5.863045156002044678e-02 -2.043557465076446533e-01 1.267159134149551392e-01 2.762522697448730469e-01
-1.943927630782127380e-02 -1.455828547477722168e-02 -1.679221391677856445e-01 -1.315293908119201660e-01 4.616709053516387939e-02 3.706986606121063232e-01 -1.884253919124603271e-01 1.076462343335151672e-01 3.683695495128631592e-01 -1.825633458793163300e-02 -1.580897569656372070e-01 1.744222939014434814e-01 3.908748552203178406e-02 2.590632140636444092e-01 -6.972924619913101196e-02 -1.339645385742187500e-01 1.310656070709228516e-01 3.779663145542144775e-01 -5.969706177711486816e-02 9.552271664142608643e-02 5.950950458645820618e-02 -4.823691770434379578e-02 2.224351018667221069e-01 2.953574359416961670e-01 -1.172163989394903183e-02 2.367424778640270233e-02 9.114879183471202850e-03 1.637086123228073120e-01 2.992679923772811890e-02 -2.059006243944168091e-01 3.124875128269195557e-01 2.343691512942314148e-02
-1.782864332199096680e-01 -1.501015126705169678e-01 -2.427606433629989624e-01 -2.804111242294311523e-01 1.441476047039031982e-01 -2.841370105743408203e-01 -2.337894439697265625e-01 1.389401406049728394e-01 -6.421685218811035156e-03 -1.292690187692642212e-01 -2.114347368478775024e-02 3.304129838943481445e-01 -2.360126376152038574e-02 1.958097219467163086e-01 1.356349419802427292e-02 -1.796898394823074341e-01 3.812432661652565002e-02 2.514584362506866455e-01 1.910518854856491089e-01 -5.759121850132942200e-02 1.903019994497299194e-01 2.237525731325149536e-01 3.480410873889923096e-01 1.884849071502685547e-01 -1.009725928306579590e-01 -2.066715806722640991e-01 -1.003583241254091263e-02 3.891244530677795410e-02 -2.438504435122013092e-02 3.360150009393692017e-02 8.777243643999099731e-02 1.533328443765640259e-01
-1.719321608543395996e-01 1.432839184999465942e-01 1.383598614484071732e-02 -3.954969942569732666e-01 2.082185745239257812e-01 -9.115105867385864258e-02 -1.098256632685661316e-01 2.874676585197448730e-01 4.045894145965576172e-01 1.611414402723312378e-01 -2.102115899324417114e-01 2.903893589973449707e-03 2.109727561473846436e-01 1.782405078411102295e-01 -2.031987607479095459e-01 -1.493756426498293877e-03 1.169842481613159180e-01 8.241862803697586060e-02 9.732094407081604004e-02 -4.502600058913230896e-02 5.548657104372978210e-02 -7.661433517932891846e-02 2.513405978679656982e-01 -9.769146144390106201e-02 -2.222774922847747803e-01 -1.879849135875701904e-01 -1.417162418365478516e-01 -1.539681255817413330e-01 1.558879911899566650e-01 5.724002420902252197e-02 -9.092389047145843506e-02 1.322431713342666626e-01
-1.636859476566314697e-01 -5.167870223522186279e-02 3.010963462293148041e-02 -2.271126508712768555e-01 2.159255743026733398e-01 1.215333268046379089e-01 -2.560029625892639160e-01 1.139139384031295776e-01 1.096032857894897461e-01 -1.888958811759948730e-01 4.617846012115478516e-02 2.074902504682540894e-01 -1.527268160134553909e-02 1.092861592769622803e-01 2.864710092544555664e-01 -1.027006842195987701e-02 3.432188332080841064e-01 3.775160908699035645e-01 -1.680224761366844177e-02 -2.040919512510299683e-01 -4.829356446862220764e-02 -6.800755113363265991e-02 1.080799773335456848e-01 3.479319512844085693e-01 4.342830181121826172e-02 1.011850982904434204e-01 5.451897159218788147e-02 -8.696270734071731567e-02 2.099446505308151245e-01 -7.406006008386611938e-02 1.079726517200469971e-01 2.551209926605224609e-01
8.213073760271072388e-02 -8.093021064996719360e-02 -8.278684318065643311e-02 -5.198912620544433594e-01 -1.644393801689147949e-01 -1.299859881401062012e-01 -1.017812415957450867e-01 1.773203611373901367e-01 1.376626081764698029e-02 1.785945706069469452e-02 -1.109562534838914871e-02 3.910399377346038818e-01 1.896730512380599976e-01 5.233382061123847961e-02 -9.234849363565444946e-02 -1.591801792383193970e-01 2.554427087306976318e-01 2.593379914760589600e-01 4.925847426056861877e-02 -3.378808870911598206e-02 1.568951159715652466e-01 5.251737684011459351e-02 2.262509614229202271e-01 1.551083773374557495e-01 9.012367576360702515e-02 -2.599543929100036621e-01 4.939595237374305725e-03 -2.501309216022491455e-01 1.756723597645759583e-02 1.204823404550552368e-01 1.077617704868316650e-02 -7.598638534545898438e-02
-2.267203330993652344e-01 2.556906454265117645e-02 5.717858299612998962e-02 4.115678369998931885e-02 1.346808075904846191e-01 7.996463775634765625e-02 -1.813568472862243652e-01 1.091309040784835815e-01 1.544575542211532593e-01 -3.383977711200714111e-01 -1.702932640910148621e-02 1.662015914916992188e-01 1.531335860490798950e-01 1.355151087045669556e-01 -1.409459859132766724e-01 8.904393762350082397e-02 6.546691060066223145e-02 2.693899869918823242e-01 1.630781218409538269e-02 -1.122681275010108948e-01 -1.397726088762283325e-01 1.721539795398712158e-01 -1.488009840250015259e-01 -3.159623742103576660e-01 -1.073757410049438477e-01 -1.340539008378982544e-01 -1.119223535060882568e-01 -2.785869836807250977e-01 4.692321121692657471e-01 -8.635386079549789429e-02 1.684278845787048340e-01 3.521884605288505554e-02
-2.770721316337585449e-01 7.114761322736740112e-02 -7.914808392524719238e-02 -2.448167502880096436e-01 7.046789675951004028e-02 2.149281948804855347e-01 -2.719795703887939453e-01 2.251880168914794922e-01 4.496701359748840332e-01 -2.826759815216064453e-01 1.005808785557746887e-01 -1.171546801924705505e-02 1.106150969862937927e-01 1.408286951482295990e-02 -1.716998070478439331e-01 5.347215756773948669e-02 5.894548445940017700e-02 8.696772158145904541e-02 -5.656275153160095215e-02 3.416872769594192505e-02 2.249341458082199097e-03 -8.419863134622573853e-02 -1.480925977230072021e-01 -1.424446254968643188e-01 7.471419870853424072e-02 2.017929702997207642e-01 -4.474374465644359589e-03 -2.075442969799041748e-01 1.795313507318496704e-01 6.209511309862136841e-02 3.519421517848968506e-01 1.578643471002578735e-01
-1.655137240886688232e-01 4.405136778950691223e-02 -1.896583884954452515e-01 -2.505274303257465363e-02 -4.028785228729248047e-02 2.347811460494995117e-01 -3.609037399291992188e-01 1.956458091735839844e-01 3.109414577484130859e-01 -3.961812257766723633e-01 3.534989655017852783e-01 6.079685688018798828e-02 2.194861173629760742e-01 1.042796745896339417e-01 2.158923596143722534e-01 -1.036129295825958252e-01 -5.767675861716270447e-02 6.570708006620407104e-02 1.801704913377761841e-01 6.508066505193710327e-02 -8.553714305162429810e-02 3.667432814836502075e-03 8.859248459339141846e-02 5.141060426831245422e-02 4.812460765242576599e-02 1.648538857698440552e-01 1.399505734443664551e-01 -1.765738427639007568e-01 1.411101222038269043e-01 1.778615415096282959e-01 8.540879189968109131e-02 -9.399887174367904663e-02
-1.636457145214080811e-01 -5.786153674125671387e-02 4.970650654286146164e-03 -8.921533077955245972e-02 1.057042032480239868e-01 1.761390566825866699e-01 -2.080116122961044312e-01 2.824341319501399994e-02 2.525466680526733398e-01 -3.219872415065765381e-01 1.119788289070129395e-01 -1.375256292521953583e-02 3.036410808563232422e-01 4.629814997315406799e-02 8.694711327552795410e-02 6.236932240426540375e-03 -7.461409270763397217e-02 1.829148232936859131e-01 3.636913746595382690e-02 -2.438784539699554443e-01 1.238940879702568054e-01 1.263922154903411865e-01 -3.365455940365791321e-02 2.371016293764114380e-01 2.316749393939971924e-01 -7.808761298656463623e-02 -3.248940035700798035e-02 -4.464557468891143799e-01 -3.004670143127441406e-02 -1.278812289237976074e-01 3.220052123069763184e-01 1.546183526515960693e-01
9.301019832491874695e-03 1.581346392631530762e-01 -2.139357775449752808e-01 -3.388592600822448730e-02 -5.022131651639938354e-02 -6.234210357069969177e-02 -1.567109376192092896e-01 -2.126615792512893677e-01 -1.136862710118293762e-01 -1.182059645652770996e-01 -5.382010340690612793e-02 3.583400547504425049e-01 1.708991229534149170e-01 1.502813398838043213e-01 4.056849330663681030e-02 -1.527200639247894287e-01 3.191548287868499756e-01 2.233837395906448364e-01 2.444166839122772217e-01 -7.199396193027496338e-02 1.459436416625976562e-01 -1.134856492280960083e-01 1.951282173395156860e-01 5.268514156341552734e-02 -1.332326382398605347e-01 -2.137862518429756165e-02 -8.882812410593032837e-02 -2.232965826988220215e-01 -3.925940766930580139e-02 -4.432062804698944092e-01 1.764407753944396973e-01 1.416348367929458618e-01
-6.172385439276695251e-02 -1.139903515577316284e-01 1.000648960471153259e-01 -1.505535989999771118e-01 -1.990739852190017700e-01 -3.354771807789802551e-02 -8.415863662958145142e-02 3.708522617816925049e-01 3.756331801414489746e-01 -9.285130538046360016e-03 -7.651279121637344360e-02 2.745174169540405273e-01 2.606439217925071716e-02 2.473820745944976807e-01 3.763532638549804688e-02 -1.761778742074966431e-01 -2.406802922487258911e-01 5.455568060278892517e-02 9.193951636552810669e-02 -2.007781565189361572e-01 2.757007777690887451e-01 -1.750965267419815063e-01 1.210636794567108154e-01 -3.311429917812347412e-02 8.117894083261489868e-02 -2.655259370803833008e-01 -6.918309628963470459e-02 -2.086475938558578491e-01 4.941787570714950562e-02 -9.315762668848037720e-02 2.042545825242996216e-01 1.951123774051666260e-01
8.176180720329284668e-02 3.918877243995666504e-02 -9.177318215370178223e-02 1.248267516493797302e-01 8.401263505220413208e-02 7.189905643463134766e-02 9.295419603586196899e-02 3.394467532634735107e-01 2.122228741645812988e-01 1.040603816509246826e-01 -1.568223834037780762e-01 2.873004078865051270e-01 2.443010210990905762e-01 1.432969048619270325e-02 -1.410748511552810669e-01 -1.792222857475280762e-01 3.454439938068389893e-01 2.491662502288818359e-01 1.889346092939376831e-01 8.058859407901763916e-02 1.991467624902725220e-01 -1.047848612070083618e-01 3.756042942404747009e-02 1.679966449737548828e-01 1.843099743127822876e-01 1.567500829696655273e-02 2.675801813602447510e-01 -1.950957775115966797e-01 2.919164001941680908e-01 -2.144891023635864258e-02 -3.311666846275329590e-02 1.491362005472183228e-01
1.435385942459106445e-01 -1.067050620913505554e-01 7.105787843465805054e-02 8.883504569530487061e-02 1.540452986955642700e-01 -4.791172221302986145e-02 -2.080043405294418335e-01 2.376476675271987915e-01 -2.512045502662658691e-01 -6.224840134382247925e-02 -9.025709331035614014e-02 1.840343475341796875e-01 1.926507800817489624e-01 2.367559969425201416e-01 2.372850030660629272e-01 -2.121354341506958008e-01 -3.874581307172775269e-02 2.412150800228118896e-01 1.380167156457901001e-01 1.961370855569839478e-01 -6.463777273893356323e-02 1.806888282299041748e-01 1.109152510762214661e-01 1.014934480190277100e-01 -1.539979130029678345e-01 6.661125272512435913e-02 1.641316562891006470e-01 -3.950262963771820068e-01 9.123002178966999054e-03 5.293713510036468506e-02 2.678100764751434326e-01 2.519046068191528320e-01
-2.183788269758224487e-01 -1.984729468822479248e-01 1.112815514206886292e-01 1.312167011201381683e-02 7.468886673450469971e-02 8.483101427555084229e-02 -2.801080346107482910e-01 1.417644917964935303e-01 -1.719207502901554108e-02 -3.387843966484069824e-01 -1.211182102560997009e-01 1.353408396244049072e-01 -6.187275052070617676e-02 1.930954605340957642e-01 9.787852317094802856e-02 1.846427656710147858e-02 5.055627599358558655e-02 9.966617822647094727e-02 2.194762974977493286e-01 -6.334798783063888550e-02 3.394737839698791504e-03 1.102972701191902161e-01 -4.436666145920753479e-02 -7.970572263002395630e-02 6.351856142282485962e-02 3.354391157627105713e-01 3.304257690906524658e-01 -3.510894179344177246e-01 6.397358328104019165e-02 1.204940080642700195e-01 2.066118568181991577e-01 3.073582649230957031e-01
-4.220172390341758728e-02 2.003808468580245972e-01 -5.181517917662858963e-03 -8.067515492439270020e-02 1.722052246332168579e-01 -8.217257261276245117e-02 -6.624099332839250565e-03 -5.516444146633148193e-02 5.646394938230514526e-02 -3.513980209827423096e-01 3.042243793606758118e-02 1.916712522506713867e-01 2.861559689044952393e-01 1.768751293420791626e-01 5.339346453547477722e-02 -5.162963271141052246e-02 3.714597821235656738e-01 2.163569629192352295e-01 1.777539402246475220e-01 1.580222509801387787e-02 7.844780385494232178e-02 1.204090639948844910e-01 3.380437195301055908e-01 -1.428684592247009277e-02 -1.940889656543731689e-02 3.562456965446472168e-01 2.136922255158424377e-02 -8.315783739089965820e-02 7.748037576675415039e-02 1.630363985896110535e-02 1.585599035024642944e-01 3.334363400936126709e-01
3.614458814263343811e-02 -1.650209426879882812e-01 1.421223301440477371e-02 -1.300029158592224121e-01 3.279223665595054626e-02 2.815290987491607666e-01 -8.357863128185272217e-02 3.492217361927032471e-01 3.809704184532165527e-01 -1.029647365212440491e-01 5.267316102981567383e-02 6.086258683353662491e-03 -7.637238595634698868e-04 3.013618886470794678e-01 1.311954110860824585e-01 -1.558047682046890259e-01 2.884838581085205078e-01 3.439350724220275879e-01 1.769234804669395089e-04 9.677070379257202148e-02 -1.043465435504913330e-01 2.930944226682186127e-02 1.946362406015396118e-01 -1.349434852600097656e-01 -7.730972021818161011e-02 -2.930450998246669769e-02 -2.191477641463279724e-02 5.266239121556282043e-02 9.131889045238494873e-02 -3.715509474277496338e-01 -2.080278657376766205e-02 1.363626718521118164e-01
2.145019546151161194e-02 -2.614531219005584717e-01 6.404889374971389771e-02 -2.042798399925231934e-01 -3.135900571942329407e-02 -1.598499864339828491e-01 -7.447025179862976074e-02 2.323284000158309937e-01 4.589154198765754700e-02 -9.044199436902999878e-02 -2.151934504508972168e-01 5.422727018594741821e-02 -8.410344831645488739e-03 3.026606440544128418e-01 -8.828007429838180542e-02 2.699525654315948486e-02 6.401427090167999268e-02 3.967852890491485596e-01 9.897871315479278564e-02 -9.652675688266754150e-02 6.075002253055572510e-02 -2.653752639889717102e-02 1.138693317770957947e-01 2.292627990245819092e-01 6.137330830097198486e-02 -1.266144514083862305e-01 -3.699112832546234131e-01 -2.370206713676452637e-01 3.630208075046539307e-01 6.707939319312572479e-04 2.087859511375427246e-01 2.830190956592559814e-02
1.318316999822854996e-02 -5.979070812463760376e-02 -2.636882066726684570e-01 7.811876386404037476e-02 9.802053123712539673e-02 -3.694878816604614258e-01 -1.070980727672576904e-01 1.262164711952209473e-01 1.768642812967300415e-01 -1.941270828247070312e-01 -2.120556086301803589e-01 1.572954356670379639e-01 1.994684487581253052e-01 5.919210240244865417e-02 2.928587049245834351e-02 -2.694393396377563477e-01 3.855798840522766113e-01 1.127277910709381104e-01 1.490148603916168213e-01 -6.293140351772308350e-02 -7.579313218593597412e-02 -6.195501610636711121e-02 -1.263478994369506836e-01 -3.980988264083862305e-02 -5.917415954172611237e-03 7.738002459518611431e-04 -3.219978511333465576e-01 -2.012859880924224854e-01 2.898594439029693604e-01 -1.280691027641296387e-01 1.162679120898246765e-01 -1.371694058179855347e-01
-6.446316838264465332e-02 1.989030241966247559e-01 -5.054868757724761963e-02 -9.401686489582061768e-03 5.181217938661575317e-02 9.109683334827423096e-02 -1.565812677145004272e-01 3.197267055511474609e-01 1.819102615118026733e-01 -3.316663205623626709e-02 1.148911938071250916e-01 2.391733974218368530e-01 7.074164599180221558e-02 1.877901107072830200e-01 3.395094349980354309e-02 -2.312149479985237122e-02 2.626661658287048340e-01 4.546907544136047363e-01 2.155272476375102997e-02 -7.345286756753921509e-02 -5.371204763650894165e-02 1.319033056497573853e-01 7.958169281482696533e-02 2.591429352760314941e-01 -3.257022798061370850e-02 5.076261237263679504e-02 3.183334171772003174e-01 -9.335696697235107422e-02 -7.093562185764312744e-02 -3.253205493092536926e-02 2.351186871528625488e-01 3.448641896247863770e-01
-2.794925570487976074e-01 -6.595212221145629883e-02 -3.288869261741638184e-01 8.803958445787429810e-02 6.130954995751380920e-02 -8.140069991350173950e-02 -3.758356869220733643e-01 7.109117507934570312e-02 -2.360663712024688721e-01 -9.957229718565940857e-03 -3.116067498922348022e-02 1.921596229076385498e-01 2.534670233726501465e-01 9.388842433691024780e-02 -8.887369930744171143e-02 -8.870411664247512817e-03 -1.590213477611541748e-01 3.165093660354614258e-01 -2.654579654335975647e-02 8.387606590986251831e-02 -1.319300010800361633e-02 2.693426311016082764e-01 -2.220834605395793915e-02 -1.027909070253372192e-01 1.559880673885345459e-01 1.258700191974639893e-01 1.382544338703155518e-01 -3.713172972202301025e-01 2.242842912673950195e-01 -5.087204650044441223e-02 4.769980907440185547e-02 -2.910084277391433716e-02
2.683100290596485138e-02 -3.283404931426048279e-02 -1.001104414463043213e-01 4.045420885086059570e-02 8.684268593788146973e-02 2.800008282065391541e-02 -1.990168839693069458e-01 2.424108535051345825e-01 3.573350906372070312e-01 4.373437166213989258e-02 -2.681525945663452148e-01 3.448189422488212585e-02 2.014532983303070068e-01 7.679533958435058594e-02 -2.191924005746841431e-01 -1.764258444309234619e-01 3.915570303797721863e-02 4.128859192132949829e-02 1.248422339558601379e-01 9.473107755184173584e-02 4.420779645442962646e-01 -7.490083109587430954e-03 3.174154758453369141e-01 -2.662699110805988312e-02 6.028721854090690613e-02 -1.561370491981506348e-01 -7.246529310941696167e-02 -3.837257027626037598e-01 -6.836504209786653519e-03 5.838249623775482178e-02 2.087200060486793518e-02 2.057911306619644165e-01
-2.508664131164550781e-01 -7.727552950382232666e-02 -7.834640145301818848e-02 -4.194497764110565186e-01 -2.518160641193389893e-01 -1.137491613626480103e-01 -3.433292731642723083e-03 8.374328911304473877e-02 2.567933499813079834e-01 -3.315654397010803223e-01 -2.002593502402305603e-02 2.052773684263229370e-01 1.646398156881332397e-01 2.311382209882140160e-03 7.674105465412139893e-02 -6.417313124984502792e-03 1.133363917469978333e-01 1.520908027887344360e-01 -4.507819563150405884e-02 1.759621649980545044e-01 2.277931123971939087e-01 -1.764018833637237549e-01 1.187238842248916626e-01 1.009861528873443604e-01 -1.651470512151718140e-01 -3.465126454830169678e-01 5.957445874810218811e-02 -1.422739624977111816e-01 2.389546185731887817e-01 7.278542965650558472e-02 -4.756785929203033447e-02 4.599267989397048950e-02
-2.067447006702423096e-01 -5.079392343759536743e-02 8.945778943598270416e-03 1.634152792394161224e-02 -1.285008490085601807e-01 1.013150885701179504e-01 -1.402081698179244995e-01 7.038953714072704315e-03 5.479497089982032776e-02 -7.518282532691955566e-02 -9.353988617658615112e-02 5.037812516093254089e-02 2.583227753639221191e-01 3.786985278129577637e-01 9.801466763019561768e-02 -2.084980756044387817e-01 2.220415025949478149e-01 2.712234258651733398e-01 2.107681520283222198e-02 2.795147299766540527e-01 2.666746079921722412e-01 -4.117415100336074829e-02 3.749566972255706787e-01 2.166905552148818970e-01 1.519874334335327148e-01 -7.526770234107971191e-02 -1.473999172449111938e-01 -2.112291753292083740e-01 1.661454439163208008e-01 1.497278511524200439e-01 1.165062040090560913e-01 -6.464372575283050537e-02
-1.478296220302581787e-01 -1.244326755404472351e-01 2.846858836710453033e-02 1.234340891242027283e-01 8.669349551200866699e-02 1.451771706342697144e-01 -3.055261671543121338e-01 1.527265459299087524e-01 1.623328924179077148e-01 -2.509508430957794189e-01 -1.219746842980384827e-01 2.423219010233879089e-02 2.556202709674835205e-01 -9.468977153301239014e-02 -1.401392817497253418e-01 8.509273827075958252e-02 6.406944990158081055e-02 2.158777415752410889e-01 -6.798397004604339600e-02 3.433395624160766602e-01 3.295669555664062500e-01 -4.510981962084770203e-02 2.404006421566009521e-01 -2.069573616608977318e-03 -3.826027214527130127e-01 -8.131550252437591553e-02 -2.090846598148345947e-01 -6.941837072372436523e-02 -6.073128315620124340e-04 -1.633726656436920166e-01 1.265476942062377930e-01 9.734424948692321777e-02
-2.299498915672302246e-01 -1.769185513257980347e-01 -4.283496737480163574e-01 -1.396109908819198608e-01 1.293079257011413574e-01 -1.131990998983383179e-01 -1.244196817278862000e-01 1.054208651185035706e-01 -1.625615060329437256e-01 2.455331617966294289e-03 6.827593594789505005e-02 1.166621595621109009e-01 1.087673902511596680e-01 1.060877516865730286e-01 -8.067739754915237427e-02 -9.207068383693695068e-02 -3.832783922553062439e-02 3.825891017913818359e-01 -1.374050229787826538e-01 1.753418147563934326e-01 -7.242947816848754883e-02 1.779229342937469482e-01 6.745449453592300415e-02 -2.380139678716659546e-01 3.056556284427642822e-01 5.720518529415130615e-02 2.942897938191890717e-02 -3.505402803421020508e-01 6.870458275079727173e-02 -2.112593799829483032e-01 -7.081313058733940125e-03 9.235744178295135498e-02
8.295194059610366821e-02 -1.988330781459808350e-01 -2.731170952320098877e-01 -1.410809010267257690e-01 1.028329953551292419e-01 -1.829044818878173828e-01 -1.045705229043960571e-01 6.519062444567680359e-03 1.000202745199203491e-01 -1.954947710037231445e-01 -9.593589603900909424e-02 2.122294306755065918e-01 8.490455150604248047e-02 1.622083336114883423e-01 5.700859054923057556e-02 -8.575015515089035034e-02 1.641933023929595947e-01 2.935301661491394043e-01 2.760600745677947998e-01 -3.241996467113494873e-02 1.974174231290817261e-01 1.016610339283943176e-01 1.976249068975448608e-01 -2.213970720767974854e-01 6.368722300976514816e-03 -1.366241574287414551e-01 -2.806780040264129639e-01 -3.220053911209106445e-01 -6.532073020935058594e-02 3.669599443674087524e-02 1.569939404726028442e-01 -3.135212063789367676e-01
-2.068535685539245605e-01 -3.018712401390075684e-01 -2.466089464724063873e-02 2.449647150933742523e-02 3.805474843829870224e-03 5.792124196887016296e-02 -1.341772973537445068e-01 -5.501741915941238403e-02 1.491965651512145996e-01 -2.674397528171539307e-01 9.272239357233047485e-02 3.476715087890625000e-01 9.997278451919555664e-02 1.399246603250503540e-01 -3.260563313961029053e-01 1.439271867275238037e-01 -1.064334344118833542e-02 2.050288468599319458e-01 9.067858755588531494e-02 -2.225870192050933838e-01 -9.654661267995834351e-02 1.650855541229248047e-01 -8.523578941822052002e-02 5.893093839404173195e-05 6.741019338369369507e-02 -2.021008878946304321e-01 -1.012915521860122681e-01 -3.381270468235015869e-01 2.961280941963195801e-01 6.075529381632804871e-02 1.480241864919662476e-01 1.832736730575561523e-01
-4.905731230974197388e-02 8.204726874828338623e-02 -2.285823673009872437e-01 -1.698949784040451050e-01 -2.006210237741470337e-01 9.856686927378177643e-03 -1.414218824356794357e-02 2.467143684625625610e-01 -1.953038126230239868e-01 -2.778808772563934326e-01 -6.163822114467620850e-02 3.325981795787811279e-01 2.050872147083282471e-01 2.954575978219509125e-02 2.835852503776550293e-01 2.977288328111171722e-02 2.595822215080261230e-01 1.763870567083358765e-01 -1.612080074846744537e-02 1.427947580814361572e-01 -2.144984900951385498e-02 1.498232334852218628e-01 -1.126668136566877365e-02 1.159654185175895691e-01 1.000745967030525208e-01 -1.263442784547805786e-01 -3.969188313931226730e-03 -1.129982471466064453e-01 7.545527070760726929e-02 -2.227283418178558350e-01 2.443043291568756104e-01 3.807030916213989258e-01
1.862172186374664307e-01 6.857687234878540039e-02 -1.639318913221359253e-01 9.230213612318038940e-02 -2.984325587749481201e-01 -2.825348675251007080e-01 2.238288894295692444e-02 1.684762388467788696e-01 1.178455352783203125e-01 -2.053953111171722412e-01 -1.442715823650360107e-01 2.914704084396362305e-01 1.645236164331436157e-01 8.547703921794891357e-02 9.481275826692581177e-02 1.338368207216262817e-01 -6.436838209629058838e-02 2.985468804836273193e-01 2.694326639175415039e-01 2.315849810838699341e-02 4.201847128570079803e-03 4.311478231102228165e-03 -1.817934215068817139e-01 -5.443555861711502075e-02 -2.876055538654327393e-01 6.068042665719985962e-02 -1.075159460306167603e-01 -3.119298815727233887e-01 1.190242916345596313e-01 -2.315927594900131226e-01 1.474150177091360092e-02 1.964769959449768066e-01
9.969788044691085815e-02 -1.935535371303558350e-01 -1.484446786344051361e-02 -4.329361915588378906e-01 4.229613393545150757e-02 -4.541580006480216980e-02 -1.277841925621032715e-01 1.548933088779449463e-01 -2.139423601329326630e-02 -2.303585112094879150e-01 -1.408563256263732910e-01 1.070358976721763611e-01 9.096769243478775024e-02 1.136003211140632629e-01 -1.538296341896057129e-01 5.996399745345115662e-02 1.447200030088424683e-01 1.994065493345260620e-01 1.948947459459304810e-01 1.830791980028152466e-01 3.957690596580505371e-01 -1.745705008506774902e-01 -2.518005669116973877e-02 -2.265846580266952515e-01 -1.006731614470481873e-01 -1.550478637218475342e-01 -1.223704442381858826e-01 -2.409701794385910034e-01 2.410019487142562866e-01 5.239521339535713196e-02 2.193434536457061768e-01 8.085577748715877533e-03
-1.062995269894599915e-01 1.167928520590066910e-02 -7.492313534021377563e-02 1.701324433088302612e-01 -3.318302333354949951e-02 -1.706844568252563477e-01 -1.782865077257156372e-01 1.617386639118194580e-01 1.330524384975433350e-01 -1.598203331232070923e-01 -1.274967789649963379e-01 -7.232671231031417847e-02 2.600911259651184082e-01 -1.319420635700225830e-01 6.930889934301376343e-02 2.285516820847988129e-03 1.635201275348663330e-01 2.860746718943119049e-02 2.561320960521697998e-01 1.726027578115463257e-01 -1.370401829481124878e-01 -9.883970767259597778e-02 1.136636510491371155e-01 -2.664937973022460938e-01 -1.987507194280624390e-01 -6.304496526718139648e-02 -1.039309799671173096e-01 -4.266648888587951660e-01 1.689689904451370239e-01 -3.626305460929870605e-01 -4.259876161813735962e-02 2.785698771476745605e-01
-2.718646824359893799e-02 -5.358313210308551788e-03 -2.926037311553955078e-01 1.554480791091918945e-01 1.389329880475997925e-01 4.274921026080846786e-03 -5.652555823326110840e-02 2.424542754888534546e-01 8.585792779922485352e-02 1.125444425269961357e-03 -1.422472745180130005e-01 2.000741064548492432e-01 2.302752584218978882e-01 6.195935606956481934e-02 3.460392653942108154e-01 -1.138043999671936035e-01 1.428402028977870941e-02 2.122543454170227051e-01 1.781022846698760986e-01 -8.482843637466430664e-02 -2.774556577205657959e-01 2.014893740415573120e-01 1.956314742565155029e-01 7.671729661524295807e-03 -7.595559209585189819e-02 3.053148984909057617e-01 -8.704788051545619965e-03 -2.625925242900848389e-01 2.851261198520660400e-01 1.962920725345611572e-01 1.496068835258483887e-01 -2.539798803627490997e-02
-1.107562333345413208e-01 1.557544916868209839e-01 -2.855228260159492493e-02 8.624507486820220947e-02 2.289823070168495178e-02 6.707649677991867065e-02 5.847839638590812683e-02 3.053330779075622559e-01 1.007474139332771301e-01 -4.608271718025207520e-01 -2.342092692852020264e-01 1.355291903018951416e-01 8.553421497344970703e-02 4.796246811747550964e-02 6.525439023971557617e-02 4.900014959275722504e-03 3.206195235252380371e-01 2.809653282165527344e-01 1.962584853172302246e-01 9.362114220857620239e-02 1.361178755760192871e-01 9.497361630201339722e-02 2.196801751852035522e-01 -9.406085312366485596e-02 8.782237768173217773e-02 1.797813326120376587e-01 2.166289277374744415e-02 -2.220348268747329712e-01 -3.153878748416900635e-01 1.679642498493194580e-01 3.471588343381881714e-02 1.074748113751411438e-01
-2.567973434925079346e-01 -5.807633697986602783e-02 -7.656573504209518433e-02 -2.499460130929946899e-01 3.838456422090530396e-02 -3.726809099316596985e-02 1.273394078016281128e-01 2.300075292587280273e-01 2.963958866894245148e-02 -3.172914087772369385e-01 -2.309618890285491943e-01 4.474694281816482544e-02 -6.072068959474563599e-02 -1.380312293767929077e-01 -2.466491460800170898e-01 -2.692126482725143433e-02 1.841338276863098145e-01 2.854235470294952393e-01 9.607990086078643799e-02 -8.438365161418914795e-02 1.201198548078536987e-01 -2.578137516975402832e-01 2.181783504784107208e-02 6.556805223226547241e-02 1.981182843446731567e-01 -5.592723935842514038e-02 -1.214637681841850281e-01 -3.866282999515533447e-01 2.269541472196578979e-01 6.809266656637191772e-02 8.885484188795089722e-02 2.472214102745056152e-01
-4.507822394371032715e-01 -9.880385547876358032e-02 4.545838385820388794e-02 -3.239087164402008057e-01 -1.206753253936767578e-01 -1.494747679680585861e-02 -7.034563273191452026e-02 3.503350168466567993e-02 8.800339698791503906e-02 -1.265608519315719604e-01 5.979144945740699768e-02 4.087436199188232422e-01 1.516263186931610107e-01 2.768898010253906250e-01 2.078744173049926758e-01 -1.320799887180328369e-01 -1.151141747832298279e-01 5.895952507853507996e-02 1.235516667366027832e-01 -1.670715026557445526e-02 1.369508206844329834e-01 -1.124278381466865540e-01 2.299436926841735840e-01 5.962109565734863281e-02 -2.382347173988819122e-02 1.276829689741134644e-01 3.431598097085952759e-02 -1.886105835437774658e-01 2.872281670570373535e-01 6.521483510732650757e-02 1.099952831864356995e-01 1.783086806535720825e-01
-1.474981158971786499e-01 -2.063217461109161377e-01 -9.148311614990234375e-02 -1.578952372074127197e-01 -5.763395875692367554e-02 2.210492342710494995e-01 -8.179180324077606201e-02 -1.858836263418197632e-01 2.063716500997543335e-01 2.067700214684009552e-02 7.881277799606323242e-02 3.618891537189483643e-02 3.192926943302154541e-01 4.532941430807113647e-02 2.095596492290496826e-01 -1.654981225728988647e-01 -1.150467470288276672e-01 3.498035073280334473e-01 8.851905912160873413e-02 -1.100541725754737854e-01 9.019620716571807861e-02 1.118215397000312805e-01 1.285241544246673584e-01 -8.002730458974838257e-02 2.184023410081863403e-01 -2.189266681671142578e-01 -7.328017801046371460e-02 -3.437736928462982178e-01 9.088709205389022827e-02 1.412621289491653442e-01 3.283969759941101074e-01 1.695766448974609375e-01
-3.079073727130889893e-01 1.620389968156814575e-01 -1.471790969371795654e-01 -9.618958830833435059e-02 2.397315055131912231e-01 -7.837385684251785278e-02 -1.449515372514724731e-01 9.839976578950881958e-02 3.009802401065826416e-01 -3.831758797168731689e-01 1.385295484215021133e-02 -7.898294925689697266e-02 2.986830174922943115e-01 5.920392647385597229e-02 1.875001937150955200e-01 3.102996572852134705e-02 1.019215770065784454e-02 7.586215436458587646e-02 -5.375239998102188110e-02 4.472501948475837708e-02 8.360684663057327271e-02 9.459850937128067017e-02 2.028537094593048096e-01 1.293964385986328125e-01 2.313210964202880859e-01 -1.670702844858169556e-01 -1.158902198076248169e-01 -1.886594593524932861e-01 6.896334700286388397e-03 -2.148708999156951904e-01 2.732779383659362793e-01 2.123983502388000488e-01
-1.936270743608474731e-01 -1.077884435653686523e-01 -2.347698956727981567e-01 -1.772955358028411865e-01 1.479929592460393906e-02 -1.774854063987731934e-01 -3.827283382415771484e-01 2.790824770927429199e-01 4.022970050573348999e-02 -1.468415558338165283e-01 7.580283284187316895e-02 3.336044847965240479e-01 8.487775921821594238e-02 -1.105415746569633484e-01 1.264065355062484741e-01 -1.064786091446876526e-01 -8.793152868747711182e-02 3.182705342769622803e-01 2.244854718446731567e-01 9.292700141668319702e-02 8.208155632019042969e-02 2.515308558940887451e-01 1.960781514644622803e-01 1.067396253347396851e-01 -3.548620268702507019e-02 -2.066205888986587524e-01 -6.176430359482765198e-02 2.667815051972866058e-02 -1.569704860448837280e-01 -6.748185306787490845e-02 -1.851014941930770874e-01 1.464795470237731934e-01
-1.352707445621490479e-01 4.560947790741920471e-02 -9.933216124773025513e-02 -2.418804448097944260e-03 1.595650315284729004e-01 -3.450433015823364258e-01 -1.016420647501945496e-01 4.812967032194137573e-02 -4.845237731933593750e-02 -2.510096728801727295e-01 -2.303858846426010132e-02 1.946766078472137451e-01 -5.756459198892116547e-03 -1.168308109045028687e-01 -1.722697019577026367e-01 -2.899997532367706299e-01 2.599195837974548340e-01 2.743618488311767578e-01 2.826657891273498535e-01 6.954094022512435913e-02 -6.054349709302186966e-03 4.906614869832992554e-02 -6.605459004640579224e-02 5.929121375083923340e-02 -7.210906594991683960e-02 -3.090921938419342041e-01 6.472286581993103027e-02 -2.997692525386810303e-01 1.321777608245611191e-02 -2.985793948173522949e-01 2.406469136476516724e-01 -3.779073804616928101e-02
-5.086278319358825684e-01 -2.002930641174316406e-01 1.299152076244354248e-01 -5.521713942289352417e-02 -3.373965248465538025e-02 2.646140754222869873e-01 -1.749565005302429199e-01 2.464058846235275269e-01 1.067720055580139160e-01 -1.491843760013580322e-01 -3.717609867453575134e-02 3.396388888359069824e-01 -1.064954251050949097e-01 6.658507883548736572e-02 1.781619526445865631e-02 1.671441346406936646e-01 -7.264825701713562012e-02 1.126554533839225769e-01 3.742625564336776733e-02 -1.277378946542739868e-01 -1.187075767666101456e-02 1.499595493078231812e-02 1.553565114736557007e-01 -1.533196717500686646e-01 1.345488578081130981e-01 2.097914516925811768e-01 6.496532261371612549e-02 -3.628600239753723145e-01 -2.035047113895416260e-02 -7.883351296186447144e-02 8.769673109054565430e-02 1.683101654052734375e-01
-5.630884170532226562e-01 -1.328751593828201294e-01 -7.430820167064666748e-02 -1.713538169860839844e-01 -9.780563414096832275e-02 4.602494090795516968e-02 3.410856798291206360e-02 7.148157060146331787e-02 1.517549455165863037e-01 -2.199933826923370361e-01 -8.194731920957565308e-02 2.225412726402282715e-01 6.550280004739761353e-02 1.048649176955223083e-01 2.762434780597686768e-01 -9.266249090433120728e-02 -3.261434612795710564e-03 1.528674662113189697e-01 -1.153792906552553177e-02 1.014384776353836060e-01 2.019853703677654266e-02 8.766744285821914673e-02 3.298432826995849609e-01 -4.827154427766799927e-02 1.484955996274948120e-01 2.079484313726425171e-01 1.333418637514114380e-01 -2.301829308271408081e-01 2.803796529769897461e-01 -1.547068916261196136e-02 1.134750992059707642e-01 6.144404411315917969e-02
-1.511989682912826538e-01 6.764463335275650024e-02 -8.473368734121322632e-02 -1.229669898748397827e-02 1.046912670135498047e-01 8.511284738779067993e-02 -2.971830666065216064e-01 5.973346158862113953e-02 8.429265767335891724e-02 -3.575278818607330322e-01 3.942495584487915039e-02 2.539090216159820557e-01 -3.848868235945701599e-02 1.645367294549942017e-01 -1.722529381513595581e-01 1.749685853719711304e-01 1.305072605609893799e-01 2.651717960834503174e-01 7.745250314474105835e-02 -1.806865036487579346e-01 -1.162751242518424988e-01 2.476788610219955444e-01 1.959459483623504639e-02 -2.112725973129272461e-01 -1.601959764957427979e-02 -1.137105673551559448e-01 -1.955935806035995483e-01 -2.644551396369934082e-01 3.703118562698364258e-01 -1.804578900337219238e-01 1.647635698318481445e-01 -3.528384119272232056e-02
-1.502931267023086548e-01 -8.624931424856185913e-02 -6.202040612697601318e-02 -2.582730650901794434e-01 2.443004399538040161e-01 2.919952869415283203e-01 -2.033717632293701172e-01 7.164628058671951294e-02 3.835533857345581055e-01 -3.138969540596008301e-01 2.302098087966442108e-03 8.705186657607555389e-03 1.276541408151388168e-02 9.187398850917816162e-02 4.428397491574287415e-02 -5.484564974904060364e-02 3.504799008369445801e-01 1.547933667898178101e-01 -1.179864704608917236e-01 -1.660637855529785156e-01 5.347963050007820129e-02 4.888986051082611084e-02 4.558124765753746033e-02 2.517185211181640625e-01 -4.631199315190315247e-02 4.647295176982879639e-02 1.282953619956970215e-01 -1.823460012674331665e-01 8.508283644914627075e-02 7.610071450471878052e-02 3.108679056167602539e-01 1.612979024648666382e-01
1.752735078334808350e-01 -5.986045114696025848e-03 -1.497059464454650879e-01 -3.041725456714630127e-01 1.453839093446731567e-01 -2.066133767366409302e-01 5.569550767540931702e-02 3.273123800754547119e-01 1.870752573013305664e-01 -2.062053084373474121e-01 -2.374689728021621704e-01 1.429771184921264648e-01 1.726896017789840698e-01 2.424910068511962891e-01 -2.142962962388992310e-01 -1.409190297126770020e-01 7.890967279672622681e-02 1.064744889736175537e-01 3.685113787651062012e-02 -1.673392653465270996e-01 -6.826950609683990479e-02 1.417509019374847412e-01 -1.685175485908985138e-02 -1.329035907983779907e-01 -2.158154100179672241e-01 -3.146250173449516296e-02 -3.940972685813903809e-01 -2.425335794687271118e-01 -3.858761116862297058e-02 -9.023820608854293823e-02 1.023481637239456177e-01 7.712565828114748001e-03
2.515021245926618576e-03 6.040839478373527527e-02 -5.823064222931861877e-02 -1.362497359514236450e-01 7.774704694747924805e-02 3.879579901695251465e-01 -8.086724579334259033e-02 1.830057203769683838e-01 2.617542743682861328e-01 -8.314450830221176147e-02 4.536207392811775208e-02 1.720785200595855713e-01 9.531442075967788696e-02 1.893918961286544800e-01 4.386168718338012695e-02 7.644698489457368851e-04 2.810665778815746307e-02 4.109557271003723145e-01 1.102012768387794495e-01 2.646400630474090576e-01 2.021201848983764648e-01 3.411204321309924126e-03 1.923276633024215698e-01 3.616240918636322021e-01 -1.697916239500045776e-01 -2.662719488143920898e-01 4.703390225768089294e-02 -9.161855280399322510e-02 7.220925390720367432e-02 -2.013756334781646729e-01 8.118984848260879517e-02 2.556872926652431488e-02
2.696967683732509613e-02 -9.120121598243713379e-02 6.771212816238403320e-02 2.720751799643039703e-02 -3.360566124320030212e-02 4.153024032711982727e-02 1.256091613322496414e-02 1.212494447827339172e-01 1.876456588506698608e-01 2.485397458076477051e-01 -1.420671343803405762e-01 9.832479804754257202e-02 3.134583830833435059e-01 1.418718695640563965e-01 -7.029210031032562256e-02 -1.368009485304355621e-03 9.597798809409141541e-03 3.689990639686584473e-01 -2.744459509849548340e-01 -1.120372265577316284e-01 -1.099534481763839722e-01 1.489892322570085526e-02 1.838229596614837646e-01 -1.913474500179290771e-01 -1.831375658512115479e-01 5.180174484848976135e-02 -1.691826432943344116e-01 -4.296310544013977051e-01 -8.540068753063678741e-03 1.706979237496852875e-02 2.226697504520416260e-01 3.339757025241851807e-01
-1.513389050960540771e-01 1.506009697914123535e-02 4.115691408514976501e-02 6.116295605897903442e-02 1.043823733925819397e-01 6.553482264280319214e-02 -1.093644648790359497e-02 2.776450216770172119e-01 3.483322858810424805e-01 -2.329854480922222137e-02 -6.213997676968574524e-02 3.053836338222026825e-02 1.147677302360534668e-01 2.784497663378715515e-02 -1.730018854141235352e-01 1.038054227828979492e-01 1.383879035711288452e-01 8.788485080003738403e-02 1.847413927316665649e-01 -3.140934407711029053e-01 8.851522207260131836e-02 7.254329323768615723e-02 1.365782171487808228e-01 7.086017727851867676e-02 1.905159801244735718e-01 -5.092787146568298340e-01 -3.488709405064582825e-02 -3.449705541133880615e-01 1.274083107709884644e-01 -1.855434775352478027e-01 6.619561463594436646e-02 1.742365509271621704e-01
-1.844324767589569092e-01 -6.300754100084304810e-02 -2.093324624001979828e-02 -1.222277060151100159e-01 -1.003929898142814636e-01 -1.318253576755523682e-01 -3.325036466121673584e-01 2.858767807483673096e-01 4.542394578456878662e-01 1.146641969680786133e-01 -5.578695610165596008e-02 2.378388345241546631e-01 1.676918119192123413e-01 2.472069263458251953e-01 1.853680238127708435e-03 -2.462711781263351440e-01 -1.418357947841286659e-03 1.243578642606735229e-01 1.369814723730087280e-01 -1.002881377935409546e-01 2.603333294391632080e-01 -1.656989008188247681e-01 7.808469235897064209e-02 -1.065391004085540771e-01 1.744612455368041992e-01 -1.484285145998001099e-01 -1.353662163019180298e-01 9.781106561422348022e-02 1.310580372810363770e-01 2.342336956644430757e-04 1.079562231898307800e-01 1.780308634042739868e-01
-2.955364622175693512e-02 1.971924155950546265e-01 -3.055627644062042236e-01 -3.504267334938049316e-01 -1.306961011141538620e-02 1.151448264718055725e-01 -1.012888271361589432e-02 6.868182122707366943e-02 1.979393959045410156e-01 -1.936598271131515503e-01 -6.232405453920364380e-02 1.340570151805877686e-01 1.654575392603874207e-02 1.263115257024765015e-01 -6.153502315282821655e-02 -8.732915669679641724e-02 1.412519514560699463e-01 3.743569254875183105e-01 -4.508809372782707214e-02 2.241358160972595215e-02 3.760020434856414795e-01 -1.654337048530578613e-01 1.789084970951080322e-01 9.057568013668060303e-02 -2.827452421188354492e-01 -1.178271919488906860e-01 -1.310118436813354492e-01 -1.866963505744934082e-01 2.374850958585739136e-01 2.839681878685951233e-02 -1.473293006420135498e-01 -5.741372331976890564e-02
1.632325798273086548e-01 -6.595338881015777588e-02 -2.966267764568328857e-01 -2.381215989589691162e-01 5.787122622132301331e-02 -1.251622736454010010e-01 -9.579931199550628662e-02 1.190050840377807617e-01 4.929016157984733582e-02 -2.397970557212829590e-01 7.069761306047439575e-02 2.620268762111663818e-01 -1.191388219594955444e-01 1.751907318830490112e-01 2.703432925045490265e-02 -7.764177024364471436e-02 3.431782126426696777e-01 2.754960656166076660e-01 1.769151836633682251e-01 -3.645379096269607544e-02 1.040088087320327759e-01 3.662886843085289001e-02 1.795063763856887817e-01 1.771132200956344604e-01 4.317264631390571594e-02 -2.833659648895263672e-01 -1.449946910142898560e-01 -3.051748573780059814e-01 3.124387748539447784e-02 -1.325259655714035034e-01 7.681871950626373291e-02 -2.718901634216308594e-01
-1.123720258474349976e-01 1.742639690637588501e-01 -2.824466824531555176e-01 -6.755487620830535889e-02 -3.846672177314758301e-02 -1.017505377531051636e-01 -1.493066102266311646e-01 2.673379480838775635e-01 -6.731784343719482422e-02 -2.478659749031066895e-01 -1.814007163047790527e-01 3.309079110622406006e-01 2.177724614739418030e-03 1.032363157719373703e-02 -2.201517820358276367e-01 6.350642442703247070e-02 1.051105484366416931e-01 2.980602383613586426e-01 2.191142141819000244e-01 -1.684574633836746216e-01 5.634376406669616699e-02 -2.537466585636138916e-01 -3.030555322766304016e-02 1.881536841392517090e-01 -4.201338440179824829e-02 -9.104034304618835449e-02 -7.383527606725692749e-02 -1.476833373308181763e-01 3.084003925323486328e-01 2.521754503250122070e-01 1.299998611211776733e-01 -1.140406057238578796e-01
-2.767651081085205078e-01 -3.209419921040534973e-02 -4.693140685558319092e-01 -1.507856994867324829e-01 1.554015427827835083e-01 -1.815161406993865967e-01 -1.317826658487319946e-01 1.169364675879478455e-01 -2.209662087261676788e-02 -5.839036777615547180e-02 -2.482020407915115356e-01 9.693370014429092407e-02 -4.276258125901222229e-02 4.468483850359916687e-02 -4.768019169569015503e-02 4.202796146273612976e-02 7.424227148294448853e-02 3.299533426761627197e-01 1.321329772472381592e-01 -1.217143423855304718e-02 2.372371777892112732e-02 -1.360437572002410889e-01 -2.967226207256317139e-01 6.794141232967376709e-02 1.683415286242961884e-02 -7.231955975294113159e-02 -1.579350829124450684e-01 -4.042132496833801270e-01 2.440456151962280273e-01 9.920888394117355347e-02 -3.766249120235443115e-02 -9.656406939029693604e-03
3.837780654430389404e-02 -3.857219591736793518e-02 -1.086776331067085266e-01 -4.433341026306152344e-01 5.439346283674240112e-02 -1.988690495491027832e-01 6.053371820598840714e-03 3.220095038414001465e-01 2.174603641033172607e-01 -2.561878561973571777e-01 -1.188952922821044922e-01 -3.389209136366844177e-02 -3.425657749176025391e-03 1.872710287570953369e-01 4.905049875378608704e-02 1.356015801429748535e-01 1.126305311918258667e-01 2.848506271839141846e-01 1.106681749224662781e-01 7.240071892738342285e-02 1.619368195533752441e-01 -3.306873515248298645e-02 1.062678992748260498e-01 -1.743679344654083252e-01 -3.428754210472106934e-01 -5.471235513687133789e-02 -1.556700468063354492e-01 -2.015044391155242920e-01 1.164259761571884155e-01 -1.246393285691738129e-02 2.599962651729583740e-01 -1.064678877592086792e-01
1.601949036121368408e-01 -9.226679801940917969e-02 2.907944023609161377e-01 -3.037515282630920410e-01 -1.610909104347229004e-01 -7.964463531970977783e-02 -1.961524784564971924e-01 2.115478515625000000e-01 7.602017372846603394e-02 -3.184662759304046631e-01 3.181827813386917114e-02 5.669650807976722717e-02 1.229611262679100037e-01 2.522782087326049805e-01 5.868060141801834106e-02 -1.890917569398880005e-01 2.113697826862335205e-01 2.124581187963485718e-01 -5.384967476129531860e-02 5.710297822952270508e-02 2.473629862070083618e-01 -3.045744728296995163e-03 2.001591324806213379e-01 -3.180566430091857910e-02 -4.036016389727592468e-02 2.273285528644919395e-03 -2.445925623178482056e-01 -4.111957848072052002e-01 -7.115797605365514755e-03 1.051424723118543625e-02 1.113233789801597595e-01 -5.236392468214035034e-02
2.886870317161083221e-02 -1.949358284473419189e-01 6.473164260387420654e-02 1.191920042037963867e-02 1.622327566146850586e-01 9.352507442235946655e-02 -6.388884782791137695e-02 3.236830532550811768e-01 -2.334716767072677612e-01 -2.770358920097351074e-01 -2.216971516609191895e-01 1.816651672124862671e-01 1.476575136184692383e-01 2.319830209016799927e-01 1.202304363250732422e-01 -1.548724919557571411e-01 1.660358905792236328e-01 2.903786301612854004e-01 4.765405505895614624e-02 -1.460703369230031967e-02 -7.478865236043930054e-02 5.104767158627510071e-02 3.120896220207214355e-01 -7.601963728666305542e-02 -5.505745112895965576e-02 5.803164094686508179e-02 8.079648017883300781e-03 -1.999354064464569092e-01 -2.131158262491226196e-01 3.275816738605499268e-01 2.106761932373046875e-01 1.270625740289688110e-01
-1.193579062819480896e-01 2.737947702407836914e-01 1.300843656063079834e-01 -1.526872068643569946e-01 -2.496767491102218628e-01 -1.234716251492500305e-01 7.896611839532852173e-02 2.112107127904891968e-01 1.650602072477340698e-01 -1.857522577047348022e-01 2.255482226610183716e-01 2.732989490032196045e-01 3.187358975410461426e-01 2.427788376808166504e-01 -1.056446656584739685e-01 -2.111059725284576416e-01 1.152822449803352356e-01 2.079596221446990967e-01 2.641331031918525696e-02 4.494300577789545059e-03 2.593937218189239502e-01 -2.070820927619934082e-01 1.285417377948760986e-01 -2.412082999944686890e-01 7.389018684625625610e-02 3.332161344587802887e-03 -1.208958798088133335e-03 -2.740339338779449463e-01 -4.814045876264572144e-02 8.107359707355499268e-02 -6.380379945039749146e-02 -5.381411686539649963e-02
-8.984395116567611694e-02 6.386302411556243896e-02 -1.398189552128314972e-02 -2.157835960388183594e-01 -1.863153278827667236e-01 2.296548485755920410e-01 -3.318556547164916992e-01 1.002581343054771423e-01 1.796451583504676819e-02 -2.623205780982971191e-01 2.209979668259620667e-02 1.529421955347061157e-01 2.784855365753173828e-01 1.665172874927520752e-01 8.883242309093475342e-02 -7.066471967846155167e-03 3.218219280242919922e-01 1.396365463733673096e-01 2.680083513259887695e-01 -4.112678766250610352e-02 -2.632685005664825439e-02 1.682506352663040161e-01 -1.835369169712066650e-01 1.638819724321365356e-01 2.366424947977066040e-01 5.746348947286605835e-02 1.594578325748443604e-01 -1.712215244770050049e-01 7.800148427486419678e-02 3.877373412251472473e-02 3.416909873485565186e-01 5.197505652904510498e-02
1.005785092711448669e-01 9.014780074357986450e-02 2.221597544848918915e-02 -2.496125362813472748e-02 1.481205224990844727e-02 -3.298610746860504150e-01 -3.537553250789642334e-01 1.903981268405914307e-01 1.016383767127990723e-01 -3.547262027859687805e-02 -1.740122437477111816e-01 9.781777113676071167e-02 4.192593321204185486e-02 1.872775256633758545e-01 -6.583688408136367798e-02 -2.633607387542724609e-01 -1.134696677327156067e-01 5.089237689971923828e-01 4.761123564094305038e-03 5.494018644094467163e-02 3.163688480854034424e-01 -6.201872602105140686e-02 6.339883059263229370e-02 -1.578961759805679321e-01 -1.383756995201110840e-01 -4.392267391085624695e-02 -1.419512033462524414e-01 -2.323969155550003052e-01 3.362377732992172241e-02 -1.181086003780364990e-01 1.731316000223159790e-01 -1.270004455000162125e-02
1.423744857311248779e-01 9.221588820219039917e-02 -1.256405413150787354e-01 -2.007040828466415405e-01 -1.029488965868949890e-01 5.503176152706146240e-02 -3.141491413116455078e-01 2.343906909227371216e-01 -8.924441784620285034e-02 -2.559319138526916504e-01 3.624859079718589783e-02 4.857716709375381470e-02 1.961453109979629517e-01 3.276642858982086182e-01 2.551957070827484131e-01 5.862639099359512329e-02 2.181906700134277344e-01 -1.030654646456241608e-02 1.385345458984375000e-01 6.905184686183929443e-02 -2.222191914916038513e-02 2.302156835794448853e-01 -2.548026479780673981e-02 1.054412350058555603e-01 2.075391113758087158e-01 5.530221387743949890e-02 1.464937329292297363e-01 -2.557145953178405762e-01 2.624661922454833984e-01 -1.377467513084411621e-01 1.927949935197830200e-01 2.478246837854385376e-01
-2.994306087493896484e-01 -3.420523926615715027e-02 -5.432296544313430786e-02 -1.998289078474044800e-01 -1.607968956232070923e-01 -2.608250081539154053e-02 -2.369700521230697632e-01 3.128998875617980957e-01 -2.640706300735473633e-01 -2.869581803679466248e-02 -9.301351755857467651e-02 -2.475741133093833923e-02 2.045661956071853638e-01 1.941001415252685547e-01 -5.112280324101448059e-02 -1.872814297676086426e-01 1.970221251249313354e-01 1.126099973917007446e-01 1.775708198547363281e-01 -1.708044670522212982e-02 -1.517502963542938232e-01 -1.393775194883346558e-01 1.380322277545928955e-01 -1.475787311792373657e-01 5.556570738554000854e-02 9.961574524641036987e-02 -2.066842317581176758e-01 -2.598652839660644531e-01 -2.529222071170806885e-01 -1.671803444623947144e-01 2.645722329616546631e-01 1.920292526483535767e-01
-1.671637892723083496e-01 6.754472851753234863e-02 6.004390865564346313e-02 -2.664886228740215302e-02 -1.867698431015014648e-01 4.841769486665725708e-02 -3.935348242521286011e-02 1.203696876764297485e-01 5.744987353682518005e-02 -3.055457398295402527e-02 -1.472622156143188477e-01 -6.314211338758468628e-02 3.196299374103546143e-01 2.225469499826431274e-01 7.400237768888473511e-02 -2.283922880887985229e-01 2.763757705688476562e-01 2.623990178108215332e-01 -3.095935843884944916e-02 2.554945647716522217e-01 1.503476202487945557e-01 6.415913999080657959e-02 3.016999363899230957e-01 1.685048937797546387e-01 1.569012999534606934e-01 -6.636083871126174927e-02 -8.246558159589767456e-02 -4.795833528041839600e-01 1.498687714338302612e-01 8.309055864810943604e-02 1.179265901446342468e-01 -6.302830576896667480e-02
1.112337559461593628e-01 -8.433154970407485962e-02 -7.485805451869964600e-02 -3.926093876361846924e-01 3.694191202521324158e-02 -2.826685905456542969e-01 -3.017254769802093506e-01 1.111490726470947266e-01 9.760407358407974243e-02 -3.807416856288909912e-01 -1.832111775875091553e-01 8.551676571369171143e-02 1.567303687334060669e-01 2.307534068822860718e-01 -2.223852872848510742e-01 -1.831450732424855232e-03 1.056109219789505005e-01 4.527653753757476807e-02 1.279045194387435913e-01 4.191834479570388794e-02 -8.012638241052627563e-02 2.187827229499816895e-02 1.162756904959678650e-01 -1.971163749694824219e-01 -8.486854285001754761e-02 -5.703746899962425232e-02 -2.116929367184638977e-02 -3.012621998786926270e-01 -6.113175302743911743e-02 -8.865605294704437256e-02 3.174985349178314209e-01 -9.386669844388961792e-02
-8.989412337541580200e-03 2.128127664327621460e-01 -1.319784671068191528e-01 8.741158992052078247e-02 9.216860681772232056e-02 2.272045910358428955e-01 -3.956207334995269775e-01 2.373167276382446289e-01 2.676217854022979736e-01 5.249128676950931549e-03 -1.786405295133590698e-01 2.764004766941070557e-01 3.770551830530166626e-02 -1.332793943583965302e-02 -1.535946130752563477e-02 3.356506302952766418e-02 -6.821981072425842285e-02 1.141070574522018433e-01 -1.214109212160110474e-01 1.848104409873485565e-02 1.830203235149383545e-01 1.337942481040954590e-01 -1.125963926315307617e-01 4.016099125146865845e-02 3.884157910943031311e-02 -1.549873501062393188e-01 2.340594530105590820e-01 -2.523375153541564941e-01 1.007712855935096741e-01 -5.690965428948402405e-02 1.286956071853637695e-01 4.486754834651947021e-01
-3.686986863613128662e-02 7.342387735843658447e-02 -1.922589689493179321e-01 -3.195925951004028320e-01 -3.275641426444053650e-02 2.845279499888420105e-02 -2.599759101867675781e-01 -4.945144057273864746e-02 2.180430479347705841e-02 -1.096327006816864014e-01 -1.304010860621929169e-02 2.342742532491683960e-01 3.690539896488189697e-01 2.198654413223266602e-01 -3.547897189855575562e-02 1.543350666761398315e-01 2.631577253341674805e-01 3.378710523247718811e-02 1.289210170507431030e-01 1.046522185206413269e-01 -9.946490079164505005e-02 2.354108095169067383e-01 3.121792897582054138e-02 -3.135310113430023193e-02 3.387987315654754639e-01 -1.617057025432586670e-01 -1.888282410800457001e-02 -1.319216340780258179e-01 2.340569719672203064e-02 1.757334172725677490e-01 3.815397620201110840e-01 6.427304446697235107e-02
1.456672847270965576e-01 -2.208801805973052979e-01 -2.334674596786499023e-01 -2.173006534576416016e-01 -2.739738859236240387e-02 -2.455184422433376312e-02 -2.166393399238586426e-01 3.593050837516784668e-01 2.483534216880798340e-01 -1.540167070925235748e-02 -2.054353654384613037e-01 -7.168464362621307373e-02 5.921192001551389694e-03 1.528798341751098633e-01 7.021056115627288818e-02 -3.427313268184661865e-02 1.248877495527267456e-01 2.722078561782836914e-01 3.175078034400939941e-01 2.055014520883560181e-01 1.214917078614234924e-01 -1.568874903023242950e-02 2.854945063591003418e-01 -2.162535935640335083e-01 3.214778006076812744e-02 -2.722588181495666504e-01 -3.437674790620803833e-02 -1.833206415176391602e-01 -6.678108870983123779e-02 9.210742078721523285e-03 1.413945406675338745e-01 -4.013780131936073303e-02
-1.147177293896675110e-01 1.695214062929153442e-01 -3.474383056163787842e-02 5.668301880359649658e-02 -7.684276998043060303e-02 -1.634836569428443909e-02 -8.995474874973297119e-02 3.392412960529327393e-01 2.438645660877227783e-01 -7.512696087360382080e-03 -8.292812108993530273e-02 2.179570943117141724e-01 2.477316707372665405e-01 2.292037010192871094e-01 1.298922598361968994e-01 9.847220033407211304e-02 -1.322849094867706299e-01 3.259182348847389221e-02 -4.814651235938072205e-02 4.850848391652107239e-02 -1.876909583806991577e-01 8.919844031333923340e-02 2.620443329215049744e-02 -5.888534709811210632e-02 -9.848001599311828613e-02 1.222534850239753723e-01 -3.543314337730407715e-02 -4.835600554943084717e-01 -1.294853985309600830e-01 7.964275777339935303e-02 4.648342430591583252e-01 2.166334912180900574e-02
-3.312226757407188416e-02 -2.615540325641632080e-01 -2.017140835523605347e-01 -7.817415893077850342e-02 2.322670072317123413e-02 -6.985012441873550415e-02 -2.120507955551147461e-01 4.745009243488311768e-01 1.602080650627613068e-02 -1.576567739248275757e-01 1.052480638027191162e-01 5.700187291949987411e-03 -1.953122168779373169e-01 1.544775217771530151e-01 -1.585405617952346802e-01 -4.424656182527542114e-02 1.002516131848096848e-02 2.458485215902328491e-01 1.971001736819744110e-02 1.595666408538818359e-01 1.620237231254577637e-01 -2.907025394961237907e-03 1.077311336994171143e-01 1.761312782764434814e-01 2.465728521347045898e-01 1.197609975934028625e-01 -1.957049369812011719e-01 -2.874200940132141113e-01 3.106342256069183350e-01 -6.613427400588989258e-02 2.939926832914352417e-02 -1.725365668535232544e-01
-2.471391409635543823e-01 -7.269731163978576660e-02 1.492301672697067261e-01 -1.997821033000946045e-01 7.012740522623062134e-02 -1.060889884829521179e-01 -9.244827181100845337e-02 4.332040846347808838e-01 -1.677671261131763458e-02 -6.957331299781799316e-02 -5.907656997442245483e-02 1.719287633895874023e-01 2.355725020170211792e-01 5.341495573520660400e-02 -8.681501448154449463e-02 1.595632433891296387e-01 -7.184384018182754517e-02 4.948778748512268066e-01 -1.226144954562187195e-01 4.366996511816978455e-02 1.846764236688613892e-01 -6.628827005624771118e-02 1.920653432607650757e-01 2.378344684839248657e-01 1.748155951499938965e-01 -1.127528399229049683e-02 -1.218909770250320435e-01 -1.183286681771278381e-01 1.293373107910156250e-01 9.401735663414001465e-02 1.774034798145294189e-01 1.183485761284828186e-01
-1.264507770538330078e-01 -9.472125768661499023e-02 1.536032408475875854e-01 -1.084842830896377563e-01 -8.214779943227767944e-02 1.784970909357070923e-01 1.104919463396072388e-01 -2.125243842601776123e-02 1.464010775089263916e-01 -4.883307516574859619e-01 8.534022606909275055e-03 2.108540534973144531e-01 1.292466968297958374e-01 2.355868667364120483e-01 2.684594988822937012e-01 5.922033265233039856e-02 1.333658546209335327e-01 1.803079545497894287e-01 2.202064990997314453e-01 2.833387851715087891e-01 1.150639578700065613e-01 1.878603696823120117e-01 2.371696382761001587e-01 -5.980361253023147583e-02 -2.106369286775588989e-02 -6.716000288724899292e-02 2.354071736335754395e-01 -1.532540023326873779e-01 -3.950076550245285034e-02 -3.608301281929016113e-02 2.483454644680023193e-01 -1.918789930641651154e-02
-2.988705933094024658e-01 -1.622728854417800903e-01 -1.304163932800292969e-01 -8.597055077552795410e-02 1.827468723058700562e-01 -1.566020250320434570e-01 1.506300717592239380e-01 1.067515388131141663e-01 2.225016616284847260e-02 -3.163772523403167725e-01 -3.440437316894531250e-01 1.142846792936325073e-01 2.031239308416843414e-02 -7.687107473611831665e-02 -5.803234502673149109e-02 7.132817059755325317e-02 9.263676404953002930e-02 2.854672372341156006e-01 1.154506579041481018e-01 -1.293885856866836548e-01 2.902079820632934570e-01 1.294689774513244629e-01 -5.565629526972770691e-02 -8.876189589500427246e-02 1.395537406206130981e-01 1.015951391309499741e-02 9.602835029363632202e-02 -4.665043950080871582e-01 4.322222992777824402e-02 -3.866929933428764343e-02 4.800244048237800598e-02 1.922189146280288696e-01
1.596461236476898193e-01 -6.209277547895908356e-03 -6.192551180720329285e-02 2.399078384041786194e-02 4.332303702831268311e-01 1.460001058876514435e-02 -1.465042233467102051e-01 9.757534414529800415e-02 -1.676841080188751221e-02 6.408166140317916870e-02 -3.214070573449134827e-02 2.798813879489898682e-01 3.411414921283721924e-01 2.840834856033325195e-01 -6.870411452837288380e-04 -1.458623819053173065e-02 1.747990846633911133e-01 3.634696304798126221e-01 4.969317838549613953e-02 9.488916397094726562e-02 1.704038977622985840e-01 -1.041850224137306213e-01 -2.777659147977828979e-02 -2.648111879825592041e-01 1.057350188493728638e-01 -1.032199114561080933e-01 -2.598050534725189209e-01 -2.310751676559448242e-01 7.115265727043151855e-02 -1.347651779651641846e-01 -2.521776594221591949e-03 1.387209147214889526e-01
-1.366315484046936035e-01 1.222959626466035843e-02 -1.895488053560256958e-01 1.020665168762207031e-01 4.688148945569992065e-02 6.329117715358734131e-02 8.652778714895248413e-02 2.570578455924987793e-01 2.693077083677053452e-03 -3.684136271476745605e-01 -8.269324153661727905e-02 1.368952691555023193e-01 2.835364937782287598e-01 2.742785215377807617e-01 -9.998464584350585938e-02 9.564011543989181519e-02 2.715782821178436279e-01 2.180331647396087646e-01 5.865335091948509216e-02 2.225802540779113770e-01 -1.034143418073654175e-01 -5.855374038219451904e-02 3.428904712200164795e-01 -4.065910354256629944e-02 2.890707692131400108e-03 1.106607317924499512e-01 -3.261696696281433105e-01 8.728925883769989014e-02 -1.826547086238861084e-01 -2.016740664839744568e-02 1.973959058523178101e-01 1.112037599086761475e-01
-2.365768998861312866e-01 6.930604111403226852e-03 -1.172288134694099426e-01 -4.576425999402999878e-02 1.325940936803817749e-01 7.423638552427291870e-02 -3.434743881225585938e-01 9.408883005380630493e-02 1.916820257902145386e-01 -3.412006497383117676e-01 5.531546473503112793e-02 1.770941615104675293e-01 7.590783759951591492e-03 9.481561928987503052e-02 -1.802624762058258057e-01 7.043251395225524902e-02 -9.267705492675304413e-03 1.785311102867126465e-01 4.936571046710014343e-02 -4.812513291835784912e-02 -2.446049749851226807e-01 1.672567278146743774e-01 -1.397769153118133545e-02 -2.144743353128433228e-01 -5.437300354242324829e-02 -1.935116648674011230e-01 -7.272589206695556641e-02 -3.724273741245269775e-01 4.296997487545013428e-01 -5.943373218178749084e-02 4.931353032588958740e-03 2.890918962657451630e-02
-3.903204202651977539e-02 9.515914320945739746e-02 -1.534299254417419434e-01 -1.619521826505661011e-01 1.298539638519287109e-01 2.720719873905181885e-01 -8.312810212373733521e-02 1.706075221300125122e-01 2.620022892951965332e-01 -4.002542793750762939e-01 4.909261688590049744e-02 -7.163756340742111206e-02 2.169759124517440796e-01 -2.152260951697826385e-02 1.116904541850090027e-01 8.142621070146560669e-02 5.786754190921783447e-02 6.364709138870239258e-02 8.841002732515335083e-02 6.086368113756179810e-02 -9.750697761774063110e-03 2.228520214557647705e-01 3.064773976802825928e-01 2.147109359502792358e-01 1.793569773435592651e-01 -1.050657182931900024e-01 -6.847456842660903931e-02 -2.793060243129730225e-01 -3.583947569131851196e-02 -2.332527786493301392e-01 2.113305628299713135e-01 2.733941078186035156e-01
-9.579967707395553589e-02 1.165487095713615417e-01 1.712042987346649170e-01 -1.313764005899429321e-01 -9.356040507555007935e-03 1.570208519697189331e-01 -5.160756409168243408e-02 4.829507768154144287e-01 1.659528017044067383e-01 -1.843199580907821655e-01 6.644805520772933960e-02 -6.216908339411020279e-03 5.148317217826843262e-01 1.275281161069869995e-01 -2.923134155571460724e-02 -1.103638559579849243e-01 5.242668092250823975e-02 1.537600159645080566e-01 1.402194947004318237e-01 3.422974376007914543e-03 -2.439427375793457031e-02 -1.330239325761795044e-01 -3.462810441851615906e-02 2.464994415640830994e-02 -9.089344739913940430e-02 -1.550661176443099976e-01 3.248218297958374023e-01 -2.057537138462066650e-01 3.144552931189537048e-02 1.928088814020156860e-01 1.499096751213073730e-01 -5.247174203395843506e-02
-3.868703963235020638e-03 -5.040021985769271851e-02 8.756744861602783203e-02 1.965637207031250000e-01 2.725552022457122803e-01 5.525122396647930145e-03 -1.423828601837158203e-01 1.486366093158721924e-01 -2.976537495851516724e-02 -1.093248948454856873e-01 -6.104110181331634521e-02 1.044504418969154358e-01 1.229671910405158997e-01 2.294668406248092651e-01 9.506789594888687134e-02 -1.836085766553878784e-01 -5.312661081552505493e-02 2.769035398960113525e-01 1.745341420173645020e-01 3.035455197095870972e-02 1.382965296506881714e-01 -1.198298856616020203e-01 6.072827056050300598e-02 -1.941229999065399170e-01 -1.205438897013664246e-01 6.106459721922874451e-02 -2.431847900152206421e-01 -1.236966252326965332e-01 4.322177469730377197e-01 -1.058456767350435257e-02 3.123416006565093994e-01 3.654282987117767334e-01
7.117103040218353271e-02 9.398028254508972168e-02 -1.677965372800827026e-01 -5.518980696797370911e-02 -1.747266016900539398e-02 7.482652366161346436e-02 -1.423479616641998291e-01 2.962504923343658447e-01 -2.712379023432731628e-02 -1.068385019898414612e-01 -1.428934782743453979e-01 2.442136853933334351e-01 3.264812231063842773e-01 -4.018490388989448547e-02 2.721835970878601074e-01 -5.073506012558937073e-02 -2.063128054141998291e-01 1.864934563636779785e-01 1.794707775115966797e-02 1.129380911588668823e-01 -2.856954932212829590e-01 2.748259007930755615e-01 2.341863512992858887e-01 -6.975195556879043579e-02 3.037708997726440430e-02 2.233008593320846558e-01 2.076941728591918945e-02 -4.021271169185638428e-01 1.436808854341506958e-01 6.881972402334213257e-02 1.266217529773712158e-01 4.773482680320739746e-02
-1.241924837231636047e-01 -2.576657757163047791e-02 -2.546731848269701004e-03 -6.762583507224917412e-04 8.896557986736297607e-02 1.980931311845779419e-01 -6.181044504046440125e-02 5.304902195930480957e-01 1.118445917963981628e-01 6.710183620452880859e-02 8.346100151538848877e-02 1.460466980934143066e-01 2.969021350145339966e-02 -1.336321532726287842e-01 -5.313105508685112000e-02 -3.400960937142372131e-02 -1.432610601186752319e-01 3.797026276588439941e-01 -1.446565538644790649e-01 9.316063672304153442e-02 -1.561467256397008896e-02 1.356969624757766724e-01 3.551305830478668213e-01 1.499565243721008301e-01 -7.415857166051864624e-02 -1.232749670743942261e-01 1.917946897447109222e-02 -3.765135109424591064e-01 4.010051861405372620e-02 9.898631274700164795e-02 3.451373428106307983e-02 2.156272530555725098e-01
1.456875801086425781e-01 -9.244483709335327148e-02 8.699802309274673462e-02 -3.593467772006988525e-01 -1.341594606637954712e-01 -1.719198226928710938e-01 -2.061831206083297729e-01 7.341426610946655273e-02 1.279372423887252808e-01 -2.712430953979492188e-01 1.439384818077087402e-01 1.801051050424575806e-01 5.908187106251716614e-02 2.298238575458526611e-01 8.737722039222717285e-02 -1.750676929950714111e-01 8.533318340778350830e-02 1.226390078663825989e-01 -3.624143451452255249e-02 1.334353238344192505e-01 1.655404865741729736e-01 3.514093579724431038e-03 2.010445147752761841e-01 -1.690958440303802490e-02 1.227487847208976746e-01 3.526660730130970478e-04 -1.788349151611328125e-01 -5.010266304016113281e-01 -6.187218241393566132e-03 1.957076191902160645e-01 2.327390760183334351e-01 -1.543826889246702194e-02
5.741866677999496460e-02 2.522127032279968262e-01 1.402978152036666870e-01 -2.619186341762542725e-01 -9.192997962236404419e-02 -3.150537610054016113e-01 -1.731561571359634399e-01 1.946002840995788574e-01 3.773750737309455872e-02 -1.861248910427093506e-01 1.923658251762390137e-01 1.389887481927871704e-01 1.883377432823181152e-01 3.219695389270782471e-01 -1.510107144713401794e-02 -1.823099106550216675e-01 4.803160950541496277e-02 3.230304718017578125e-01 -1.150761693716049194e-01 1.073698103427886963e-01 2.167928367853164673e-01 -7.712987065315246582e-02 1.837268471717834473e-01 -1.852070242166519165e-01 -1.490122228860855103e-01 -7.463514804840087891e-02 8.102403953671455383e-03 -3.303164243698120117e-01 4.852484911680221558e-02 -6.822157651185989380e-02 -2.431602403521537781e-02 -8.528394252061843872e-02
-4.480904936790466309e-01 -3.263628482818603516e-02 -1.036280095577239990e-01 -1.424880027770996094e-01 -1.207541823387145996e-01 1.600755006074905396e-01 -6.511653214693069458e-02 1.894428282976150513e-01 1.546920686960220337e-01 -3.028353154659271240e-01 -3.341061249375343323e-02 2.368714064359664917e-01 8.580248057842254639e-02 7.845602184534072876e-02 3.323986232280731201e-01 7.048915326595306396e-02 1.078500896692276001e-01 -3.182783350348472595e-02 6.960607320070266724e-02 -2.648556604981422424e-03 1.110709384083747864e-01 1.818830966949462891e-01 3.985229730606079102e-01 1.119045317173004150e-01 1.250938773155212402e-01 2.329142577946186066e-02 7.887890189886093140e-02 -1.103626638650894165e-01 2.700217664241790771e-01 -6.177155673503875732e-02 1.515028774738311768e-01 1.280781775712966919e-01
-2.358722090721130371e-01 8.047146350145339966e-02 -6.016035377979278564e-02 -2.305812090635299683e-01 1.394927650690078735e-01 1.017431095242500305e-01 -2.403724938631057739e-01 -8.557323366403579712e-02 1.988793611526489258e-01 -4.223279654979705811e-01 -8.088272064924240112e-02 -9.253691881895065308e-02 3.180706202983856201e-01 4.666493088006973267e-02 1.072779968380928040e-01 1.382445991039276123e-01 -2.356433868408203125e-02 2.048082351684570312e-01 5.375904962420463562e-02 1.021184623241424561e-01 1.931263208389282227e-01 1.145921498537063599e-01 2.287543714046478271e-01 5.262641981244087219e-02 1.708962768316268921e-01 2.997897937893867493e-02 -1.489814519882202148e-01 -1.303104162216186523e-01 5.353903979994356632e-04 -2.304355502128601074e-01 2.382605075836181641e-01 2.805491983890533447e-01
1.059290301054716110e-02 -1.635730266571044922e-01 -1.241389364004135132e-01 5.489318072795867920e-02 1.154886186122894287e-01 -8.664773404598236084e-02 -3.052003979682922363e-01 1.193008385598659515e-02 3.854944109916687012e-01 -1.999672502279281616e-02 -1.086115390062332153e-01 2.315713614225387573e-01 2.433180510997772217e-01 1.432746350765228271e-01 -1.510865837335586548e-01 -1.589563041925430298e-01 -7.371743023395538330e-02 1.656321883201599121e-01 2.027914226055145264e-01 -4.576932638883590698e-02 2.581262588500976562e-01 -2.537670172750949860e-02 3.159995377063751221e-01 3.536423668265342712e-02 1.827252469956874847e-02 -2.356626838445663452e-01 -1.084949970245361328e-01 -3.470136225223541260e-01 -2.477681189775466919e-01 -2.388331852853298187e-02 -1.743182353675365448e-02 5.940433591604232788e-02
-2.737948857247829437e-02 4.005707055330276489e-02 -4.688540101051330566e-02 -6.406510621309280396e-02 -8.771967887878417969e-02 1.815442442893981934e-01 -8.206924796104431152e-02 8.228626847267150879e-02 3.420869708061218262e-01 -1.726444363594055176e-01 -1.553726792335510254e-01 9.900783002376556396e-02 2.698999345302581787e-01 -2.623332478106021881e-02 2.164716459810733795e-02 6.210701540112495422e-02 1.778018102049827576e-02 4.579441845417022705e-01 2.373857796192169189e-01 4.600144550204277039e-02 1.130931898951530457e-01 2.560126483440399170e-01 2.253162860870361328e-01 2.567408084869384766e-01 1.650205105543136597e-01 -1.750804781913757324e-01 3.848571702837944031e-02 8.019675314426422119e-02 -1.196131333708763123e-01 -2.101340517401695251e-02 2.105660587549209595e-01 3.002558946609497070e-01
-2.205053567886352539e-01 2.102856524288654327e-02 -1.840308457612991333e-01 -1.844727843999862671e-01 9.158227592706680298e-02 9.139669686555862427e-02 -8.772366493940353394e-02 2.184455841779708862e-01 2.526273429393768311e-01 -2.972878515720367432e-01 -7.833839207887649536e-02 9.555897861719131470e-02 2.723158001899719238e-01 2.128522843122482300e-01 1.487734913825988770e-01 -2.736845053732395172e-02 1.372927874326705933e-01 -2.085697604343295097e-03 -7.003971189260482788e-02 7.424318790435791016e-02 9.395559132099151611e-02 1.257680356502532959e-01 1.139056384563446045e-01 8.978381752967834473e-02 1.781990975141525269e-01 -2.197685688734054565e-01 -1.083331331610679626e-01 -2.309005893766880035e-02 -4.282278195023536682e-02 -9.998121857643127441e-02 3.843130767345428467e-01 4.174547195434570312e-01
-2.725979387760162354e-01 -1.030089408159255981e-01 7.663433998823165894e-02 2.522609010338783264e-02 5.262760818004608154e-02 3.522416949272155762e-01 -2.182871997356414795e-01 1.268929839134216309e-01 2.126577645540237427e-01 -3.163404166698455811e-01 1.879560649394989014e-01 6.215449795126914978e-02 1.420230716466903687e-01 8.579005300998687744e-02 -6.578686833381652832e-02 -3.628649562597274780e-02 5.231918301433324814e-03 1.276709884405136108e-01 -2.540739811956882477e-02 -1.465216577053070068e-01 -9.776835888624191284e-02 1.277080476284027100e-01 4.664424434304237366e-02 -6.629536300897598267e-02 7.718171924352645874e-02 -3.508622348308563232e-01 -1.028222292661666870e-01 -2.716066241264343262e-01 1.263152956962585449e-01 3.006759844720363617e-02 4.004022479057312012e-01 1.971028894186019897e-01
-1.036130040884017944e-01 -3.168433532118797302e-02 -1.505355834960937500e-01 -3.006761074066162109e-01 -1.071690171957015991e-01 1.988283395767211914e-01 7.547930628061294556e-02 2.541216909885406494e-01 -1.239784359931945801e-01 -2.885798811912536621e-01 -6.197863817214965820e-02 1.916101872920989990e-01 2.452916055917739868e-01 -3.233409672975540161e-02 2.449675351381301880e-01 1.243292987346649170e-01 -3.824717551469802856e-02 2.148449718952178955e-01 -1.163289994001388550e-01 -7.822339423000812531e-03 7.650896161794662476e-02 2.237241268157958984e-01 2.511608302593231201e-01 1.453718543052673340e-01 2.481719851493835449e-01 -2.090956419706344604e-01 -1.958899348974227905e-01 -1.711362302303314209e-01 4.296509921550750732e-02 -2.066275030374526978e-01 2.121381163597106934e-01 1.190186738967895508e-01
-2.651022076606750488e-01 -2.037348896265029907e-01 -6.365910172462463379e-02 3.227089345455169678e-02 7.617288082838058472e-02 1.337747126817703247e-01 -1.316663473844528198e-01 3.139921724796295166e-01 2.053058743476867676e-01 1.141465678811073303e-01 -1.309115886688232422e-01 1.375004649162292480e-01 -1.287691593170166016e-01 2.781841456890106201e-01 1.621530205011367798e-01 -3.544478118419647217e-01 1.128288432955741882e-01 2.999298647046089172e-02 -1.057219207286834717e-01 9.881193190813064575e-02 -6.064315512776374817e-02 2.815565839409828186e-02 2.399168163537979126e-01 2.740372717380523682e-01 -6.362290680408477783e-02 8.047143369913101196e-02 -1.872867047786712646e-01 -3.127936124801635742e-01 -7.771260291337966919e-02 -5.102013424038887024e-02 4.785391036421060562e-03 2.873544096946716309e-01
3.923915326595306396e-02 -1.477468758821487427e-01 -1.965652108192443848e-01 5.546240508556365967e-02 -1.664318442344665527e-01 -2.326576560735702515e-01 -1.745739728212356567e-01 1.732769608497619629e-01 9.580148011445999146e-02 -2.831049561500549316e-01 -2.738421857357025146e-01 1.816704720258712769e-01 6.318661849945783615e-03 -8.224409073591232300e-02 -3.450358286499977112e-02 -3.027450442314147949e-01 2.292201668024063110e-01 5.746577307581901550e-02 1.788897514343261719e-01 8.152295649051666260e-02 -2.201833017170429230e-02 4.985479637980461121e-02 6.857149768620729446e-03 -2.793549299240112305e-01 3.317678719758987427e-02 -1.033363789319992065e-01 -1.344725489616394043e-01 -2.898780107498168945e-01 2.776766419410705566e-01 -2.535517513751983643e-01 -1.648918837308883667e-01 1.938975155353546143e-01
-7.369622588157653809e-02 2.595401108264923096e-01 -2.795397937297821045e-01 -2.523877620697021484e-01 -2.245593219995498657e-01 -1.242728717625141144e-02 -1.142274960875511169e-01 1.974016726016998291e-01 -9.748433530330657959e-02 -2.429184168577194214e-01 4.257151111960411072e-02 1.122205778956413269e-01 1.464327424764633179e-01 4.684012383222579956e-02 2.619974315166473389e-01 -4.330842196941375732e-02 1.061981320381164551e-01 2.133135944604873657e-01 -1.272158026695251465e-01 1.092713475227355957e-01 -1.448780950158834457e-02 6.924821436405181885e-02 6.392825860530138016e-03 9.865316003561019897e-02 4.241197928786277771e-02 -2.223819345235824585e-01 6.067729555070400238e-03 -2.184976637363433838e-01 9.308396279811859131e-02 -2.270138114690780640e-01 2.335868179798126221e-01 4.384283721446990967e-01
-4.352027550339698792e-02 -2.677084207534790039e-01 -9.414295107126235962e-02 -6.470403075218200684e-02 -1.172555014491081238e-01 -2.003766745328903198e-01 -1.484684199094772339e-01 -1.187620460987091064e-01 1.869325786828994751e-01 -1.568190306425094604e-01 -2.181822955608367920e-01 3.460761606693267822e-01 1.014982908964157104e-01 7.083173096179962158e-02 -6.150282919406890869e-02 -2.645196318626403809e-01 5.191726610064506531e-02 2.840326130390167236e-01 2.819150984287261963e-01 -1.096376106142997742e-01 1.968987137079238892e-01 7.275792211294174194e-02 1.738551855087280273e-01 1.557289659976959229e-01 -1.552774757146835327e-01 -2.805229425430297852e-01 6.863327324390411377e-02 -2.746954262256622314e-01 -9.142226725816726685e-02 -1.072088330984115601e-01 1.621109060943126678e-02 1.756929606199264526e-01
-1.832806020975112915e-01 -2.024167627096176147e-01 1.257040202617645264e-01 -1.010349113494157791e-02 -7.082418352365493774e-02 1.724602133035659790e-01 -9.165203571319580078e-02 5.068510398268699646e-02 1.718473732471466064e-01 -3.499427139759063721e-01 1.195164248347282410e-01 2.104898393154144287e-01 1.950640976428985596e-01 8.131840080022811890e-02 -2.039038091897964478e-01 2.389641106128692627e-02 1.248163878917694092e-01 9.097654372453689575e-02 4.434879124164581299e-02 -1.046813577413558960e-01 -1.436926126480102539e-01 1.968093514442443848e-01 -7.788942754268646240e-02 -7.291214168071746826e-02 7.323013991117477417e-02 -3.231787085533142090e-01 -8.633763343095779419e-02 -4.155189096927642822e-01 3.920496106147766113e-01 -8.354569971561431885e-02 -1.400554645806550980e-02 8.983717113733291626e-02
-1.804508715867996216e-01 -1.988357752561569214e-01 -2.843887209892272949e-01 -8.881696313619613647e-02 2.221022099256515503e-01 -2.810083627700805664e-01 -2.264827042818069458e-01 3.872631192207336426e-01 6.608332693576812744e-02 3.856306150555610657e-02 3.401375189423561096e-02 1.848840862512588501e-01 1.198502182960510254e-01 2.781527638435363770e-01 -6.993017345666885376e-02 -1.142884865403175354e-01 -1.399367302656173706e-01 2.051210403442382812e-01 2.590084373950958252e-01 -2.735386043787002563e-02 2.010086178779602051e-01 -4.376416653394699097e-02 1.115928813815116882e-01 7.631277292966842651e-02 -1.385880075395107269e-02 -2.932476997375488281e-01 -1.052996143698692322e-03 -8.528462797403335571e-02 -4.239592701196670532e-02 1.060078516602516174e-01 1.925930976867675781e-01 1.581794768571853638e-01
-8.664826303720474243e-02 1.060729622840881348e-01 -3.400405636057257652e-03 -9.701742231845855713e-02 8.040213584899902344e-02 -1.501728743314743042e-01 7.911316305398941040e-02 2.201658338308334351e-01 -7.631128281354904175e-02 -3.893854320049285889e-01 -2.851819694042205811e-01 2.675197720527648926e-01 5.181200336664915085e-03 4.276321530342102051e-01 -1.349415630102157593e-01 3.686670446768403053e-03 1.384603083133697510e-01 1.676070988178253174e-01 1.166541129350662231e-01 1.263377815485000610e-01 -5.059687420725822449e-03 -8.197516947984695435e-02 3.282793462276458740e-01 -9.102752804756164551e-02 -6.483029574155807495e-02 3.486926555633544922e-01 4.366069566458463669e-03 -1.768531501293182373e-01 6.970853358507156372e-02 -2.891495265066623688e-02 9.219167381525039673e-02 7.548187673091888428e-02
-5.665590614080429077e-02 2.272384166717529297e-01 -2.834091484546661377e-01 3.708606958389282227e-02 -2.565325237810611725e-02 -7.859046757221221924e-02 -3.155013322830200195e-01 1.882175952196121216e-01 -7.615539431571960449e-02 -3.153445124626159668e-01 -1.834657490253448486e-01 2.077327854931354523e-02 9.355285018682479858e-02 2.946651577949523926e-01 2.489431947469711304e-01 -1.167631894350051880e-01 -8.960635960102081299e-02 2.247252911329269409e-01 6.475665420293807983e-02 -2.635672390460968018e-01 -9.187087416648864746e-03 -5.216983705759048462e-02 9.025997668504714966e-02 -6.973890960216522217e-02 1.484285760670900345e-02 3.826801180839538574e-01 -1.142451167106628418e-01 -2.277012616395950317e-01 1.066206954419612885e-03 1.003413796424865723e-01 1.431829947978258133e-02 2.031974494457244873e-01
-5.830652266740798950e-02 -1.214797422289848328e-01 -2.501772940158843994e-01 -2.548584640026092529e-01 1.148691698908805847e-01 1.503304392099380493e-01 -1.257209777832031250e-01 3.664434701204299927e-02 1.496199220418930054e-01 -3.609105050563812256e-01 1.639319658279418945e-01 7.120864093303680420e-02 1.595306396484375000e-01 -3.511735238134860992e-03 9.596811980009078979e-02 -2.703317441046237946e-02 3.611676990985870361e-01 3.098967075347900391e-01 -1.441688537597656250e-01 -2.677695751190185547e-01 2.291657030582427979e-02 1.037884652614593506e-01 5.838200822472572327e-02 2.382751554250717163e-01 -4.047735407948493958e-02 5.129199847579002380e-02 3.649050742387771606e-02 -2.380827665328979492e-01 -7.681099325418472290e-02 3.059250116348266602e-02 3.238617777824401855e-01 1.300699412822723389e-01
-1.795735508203506470e-01 1.576561480760574341e-01 -1.500976085662841797e-01 -1.358034610748291016e-01 -4.665189981460571289e-02 -1.153705567121505737e-01 1.754054278135299683e-01 1.552812568843364716e-02 1.164810955524444580e-01 -2.208665460348129272e-01 -1.915187686681747437e-01 4.762607812881469727e-01 2.732176780700683594e-01 2.069432437419891357e-01 -1.230630874633789062e-01 2.328687161207199097e-01 1.277746707201004028e-01 2.334716469049453735e-01 5.942129716277122498e-02 1.089552417397499084e-01 -2.115261107683181763e-01 2.844661474227905273e-01 2.680695056915283203e-01 -1.235522851347923279e-01 -7.112398743629455566e-02 8.717737346887588501e-02 5.350534617900848389e-02 -1.195292621850967407e-01 -5.390305072069168091e-02 -2.288597635924816132e-02 9.559047222137451172e-02 3.644107282161712646e-02
-1.421324163675308228e-01 -3.922445233911275864e-03 -2.636578679084777832e-01 -2.108042128384113312e-02 2.539731264114379883e-01 3.384298831224441528e-02 -3.540692329406738281e-01 2.505263090133666992e-01 2.767020165920257568e-01 -8.526291698217391968e-02 -9.248495846986770630e-02 1.233181878924369812e-01 1.153747141361236572e-01 -4.023747891187667847e-02 1.890463754534721375e-02 -5.610917881131172180e-02 1.622544378042221069e-01 1.226396188139915466e-01 1.227717176079750061e-01 -1.160792633891105652e-01 1.483348160982131958e-01 2.270291298627853394e-01 6.248994171619415283e-02 3.190748393535614014e-01 9.765781462192535400e-02 -2.194226235151290894e-01 1.470740735530853271e-01 -8.685078471899032593e-02 3.285259706899523735e-03 -1.286073029041290283e-01 2.294407635927200317e-01 3.532593250274658203e-01
4.659353196620941162e-02 1.831430047750473022e-01 -2.076365500688552856e-01 1.236872002482414246e-01 2.902911901473999023e-01 6.241472810506820679e-02 -4.005573093891143799e-01 -2.813670784235000610e-03 2.565788030624389648e-01 5.625050980597734451e-03 -1.560532450675964355e-01 2.796615958213806152e-01 2.914615869522094727e-01 -1.045377999544143677e-01 4.432078078389167786e-02 7.119227666407823563e-03 -6.486325711011886597e-02 1.107805222272872925e-01 1.704167127609252930e-01 8.863909542560577393e-02 -5.068070068955421448e-02 -5.996039882302284241e-02 9.445418417453765869e-02 1.256954520940780640e-01 -1.333158463239669800e-01 -1.791451871395111084e-01 5.172797944396734238e-03 -1.414457410573959351e-01 6.327479332685470581e-02 8.204572647809982300e-02 2.850016653537750244e-01 3.805432915687561035e-01
-1.850956529378890991e-01 -2.882626431528478861e-04 1.142426654696464539e-01 -1.686364412307739258e-01 -5.608902499079704285e-02 -7.861632108688354492e-02 -1.187242567539215088e-01 4.313134029507637024e-02 1.421088427305221558e-01 -4.767252504825592041e-02 -2.542638778686523438e-01 -7.544637471437454224e-02 1.565198600292205811e-01 2.252235412597656250e-01 1.429491490125656128e-02 -2.434630244970321655e-01 1.767768710851669312e-01 3.093745112419128418e-01 -1.142767444252967834e-01 1.436263024806976318e-01 -6.461628526449203491e-02 1.075132563710212708e-01 4.414974153041839600e-01 2.455694079399108887e-01 -3.439626097679138184e-02 -8.608741313219070435e-02 4.579004645347595215e-02 -3.060742020606994629e-01 3.399904668331146240e-01 -4.574238881468772888e-02 3.284697234630584717e-02 -1.292632520198822021e-01
-2.652847170829772949e-01 -1.330361366271972656e-01 -1.051674187183380127e-01 -2.480242848396301270e-01 4.536603093147277832e-01 1.854870319366455078e-01 -1.196461692452430725e-01 3.338546752929687500e-01 2.762283012270927429e-02 -4.041927680373191833e-02 -1.414329260587692261e-01 2.206102199852466583e-02 7.761705666780471802e-02 -1.953183859586715698e-02 -1.884116083383560181e-01 8.849891275167465210e-02 1.961066573858261108e-01 2.619118392467498779e-01 1.181327621452510357e-03 8.146986947394907475e-04 1.209533736109733582e-01 -1.852726191282272339e-01 8.015430532395839691e-03 7.725274562835693359e-02 -9.450693428516387939e-02 -1.802573502063751221e-01 -1.160775572061538696e-01 -2.014258503913879395e-01 8.822300285100936890e-02 -2.977028191089630127e-01 2.875666879117488861e-02 2.144408375024795532e-01
-7.176061719655990601e-02 -3.063840419054031372e-02 9.761336445808410645e-02 -9.749481454491615295e-03 2.176684886217117310e-01 3.002524375915527344e-01 -2.669298648834228516e-01 2.224940210580825806e-01 3.451961092650890350e-03 -3.549874424934387207e-01 6.590706110000610352e-02 3.412849903106689453e-01 -4.954964667558670044e-02 1.916973441839218140e-01 -1.160767581313848495e-02 4.681589826941490173e-02 1.196449156850576401e-02 3.386735618114471436e-01 6.862995028495788574e-02 -2.979618310928344727e-01 -1.160457506775856018e-01 1.939190179109573364e-01 1.444904059171676636e-01 -1.497136503458023071e-01 1.465018391609191895e-01 -1.271559298038482666e-01 -1.536648124456405640e-01 -1.993371397256851196e-01 1.079761609435081482e-01 -3.453491255640983582e-02 1.326217800378799438e-01 -5.923552066087722778e-02
-3.053281903266906738e-01 1.809738576412200928e-01 -1.126434653997421265e-02 -4.176196083426475525e-02 1.671666055917739868e-01 -2.511026337742805481e-02 -3.722465336322784424e-01 2.665504813194274902e-01 3.303295746445655823e-02 1.009093075990676880e-01 -9.121275693178176880e-02 3.189706504344940186e-01 -9.806579910218715668e-03 3.430367112159729004e-01 4.070552065968513489e-02 -9.450607746839523315e-02 -1.535990685224533081e-01 2.081388086080551147e-01 -2.207283116877079010e-02 1.523519516922533512e-03 -5.785640329122543335e-02 1.976138800382614136e-01 6.222403049468994141e-02 -6.419271230697631836e-02 3.598041459918022156e-02 -1.367021650075912476e-01 6.578565388917922974e-02 -3.466238081455230713e-01 -1.332424860447645187e-02 -1.380975693464279175e-01 2.948573827743530273e-01 -1.257908791303634644e-01
-1.430135369300842285e-01 -2.446599751710891724e-01 1.908318400382995605e-01 -1.693479865789413452e-01 -1.725022047758102417e-01 -3.302539587020874023e-01 -2.720215320587158203e-01 1.306000500917434692e-01 1.338493227958679199e-01 -1.901343464851379395e-01 -5.845540016889572144e-02 2.071361541748046875e-01 2.241620719432830811e-01 1.119314283132553101e-01 2.887339144945144653e-02 3.228424116969108582e-02 2.551893889904022217e-01 1.154829561710357666e-01 3.269077092409133911e-02 6.560298800468444824e-02 3.686923086643218994e-01 -9.877912700176239014e-02 9.568036347627639771e-02 1.686750054359436035e-01 -6.319479644298553467e-02 -1.844974234700202942e-02 -2.785005979239940643e-02 -2.186095267534255981e-01 -2.178035378456115723e-01 2.451490424573421478e-02 3.019582331180572510e-01 2.070284448564052582e-02
-1.440961509943008423e-01 -4.874768853187561035e-02 -2.292960137128829956e-01 -3.284095525741577148e-01 -1.866769492626190186e-01 1.445128917694091797e-01 -1.309154480695724487e-01 4.523254558444023132e-02 -6.466201040893793106e-03 -1.539435833692550659e-01 5.625721532851457596e-03 2.087496668100357056e-01 1.870781481266021729e-01 1.651617735624313354e-01 -1.125689446926116943e-01 -2.335894703865051270e-01 1.966296583414077759e-01 2.849784195423126221e-01 -1.219186261296272278e-01 9.650896489620208740e-02 1.467642188072204590e-01 -2.381338626146316528e-01 1.082061529159545898e-01 7.789597660303115845e-02 -3.103971481323242188e-01 -3.590958118438720703e-01 -1.698623001575469971e-01 -1.098635718226432800e-01 1.822195649147033691e-01 -2.344801789149641991e-03 -7.170864939689636230e-02 -1.885815523564815521e-03
-2.149917632341384888e-01 3.342796117067337036e-02 1.254340410232543945e-01 -1.404729932546615601e-01 1.788997650146484375e-02 1.809527277946472168e-01 -2.178475111722946167e-01 6.408034265041351318e-02 3.147021532058715820e-01 -3.943134546279907227e-01 8.880443871021270752e-02 -5.924068763852119446e-02 6.240550428628921509e-02 9.099493920803070068e-02 -1.075190529227256775e-01 -3.229749575257301331e-02 -4.128530621528625488e-02 1.991354972124099731e-01 1.173963174223899841e-01 -1.996807903051376343e-01 -1.840999126434326172e-01 1.521362643688917160e-02 -1.401423215866088867e-01 7.971274107694625854e-02 9.614104777574539185e-02 -3.486123979091644287e-01 3.285008296370506287e-02 -2.812291681766510010e-01 1.694231033325195312e-01 1.506066620349884033e-01 1.934369355440139771e-01 2.949470281600952148e-01
1.061486005783081055e-01 8.518079668283462524e-02 -3.167992532253265381e-01 1.924070566892623901e-01 5.820937827229499817e-02 -9.687788784503936768e-02 -2.916078865528106689e-01 2.075414061546325684e-01 2.619720995426177979e-01 -9.879725426435470581e-02 1.192060783505439758e-01 8.401593565940856934e-02 2.091747224330902100e-01 -1.239093616604804993e-01 2.640827093273401260e-03 -2.104234248399734497e-01 1.507735718041658401e-02 -7.989315688610076904e-02 2.918369174003601074e-01 -5.506125465035438538e-02 1.936658173799514771e-01 1.177113008452579379e-04 -4.582142923027276993e-03 -2.431998960673809052e-02 -1.101565659046173096e-01 -1.860249042510986328e-01 -2.820235788822174072e-01 -4.247680604457855225e-01 1.480694264173507690e-01 -5.640489980578422546e-02 -4.868707805871963501e-02 1.817950457334518433e-01
1.860013455152511597e-01 1.460802257061004639e-01 -3.816083967685699463e-01 -1.398641467094421387e-01 1.800408959388732910e-01 -3.078003413975238800e-02 -3.906832635402679443e-01 3.583433106541633606e-02 2.572053670883178711e-01 -1.439483463764190674e-01 -7.901044189929962158e-02 2.074836045503616333e-01 4.248583912849426270e-01 4.053080920130014420e-03 -1.076222807168960571e-01 -4.906018450856208801e-02 -5.032891407608985901e-02 3.025540616363286972e-03 6.671789288520812988e-02 -6.540513038635253906e-02 2.807683497667312622e-02 1.169298365712165833e-01 -1.482815742492675781e-01 1.669818013906478882e-01 1.027397364377975464e-01 -1.526400893926620483e-01 1.679158397018909454e-02 -2.466681152582168579e-01 8.103694766759872437e-02 -1.285884082317352295e-01 1.110286191105842590e-01 2.343198359012603760e-01
-3.689731955528259277e-01 -7.541156560182571411e-02 -1.454061735421419144e-02 -3.015393950045108795e-02 2.124480716884136200e-02 2.179592698812484741e-01 -2.047388851642608643e-01 2.131350487470626831e-01 5.507804453372955322e-02 -1.585848778486251831e-01 1.042335629463195801e-01 1.663898229598999023e-01 1.978766918182373047e-01 6.129696965217590332e-02 -9.287120401859283447e-02 1.023240089416503906e-01 -3.690745914354920387e-03 2.166099846363067627e-01 -5.670776590704917908e-02 -1.224656254053115845e-01 -1.308226436376571655e-01 1.878098994493484497e-01 -7.276982069015502930e-02 -3.687695860862731934e-01 -2.101589739322662354e-02 1.733836680650711060e-01 4.027349501848220825e-02 -3.326685428619384766e-01 3.640340268611907959e-01 -8.345150202512741089e-02 1.216645315289497375e-01 1.926306933164596558e-01
-2.599817514419555664e-02 -5.161241441965103149e-02 8.405882865190505981e-02 -6.382455676794052124e-02 5.804087221622467041e-02 3.382246196269989014e-01 -2.994531691074371338e-01 3.359701484441757202e-02 1.533629596233367920e-01 -3.717207908630371094e-02 -2.319384068250656128e-01 -1.751071959733963013e-01 1.004591360688209534e-01 1.969105899333953857e-01 3.575870394706726074e-02 1.341024879366159439e-02 1.416867226362228394e-01 2.153163701295852661e-01 -1.148703470826148987e-01 -9.747698158025741577e-02 8.230364322662353516e-02 1.737128049135208130e-01 1.013526245951652527e-01 3.516379594802856445e-01 -4.640631750226020813e-02 -8.613862097263336182e-02 -1.762979775667190552e-01 -4.528763592243194580e-01 1.067693531513214111e-01 -9.414991736412048340e-02 2.317332625389099121e-01 1.937798112630844116e-01
-6.519259512424468994e-02 9.290401067119091749e-05 -2.147324085235595703e-01 -2.583666145801544189e-01 -7.733757048845291138e-02 2.035224884748458862e-01 -1.238865181803703308e-01 2.261350005865097046e-01 1.169866323471069336e-01 -7.461576163768768311e-02 4.428992792963981628e-02 1.313003450632095337e-01 1.584752351045608521e-01 5.374264344573020935e-02 -1.158467754721641541e-01 1.598692238330841064e-01 2.313139885663986206e-01 2.786466777324676514e-01 -2.292720228433609009e-01 5.231535434722900391e-02 2.129014879465103149e-01 -2.597776949405670166e-01 1.230522245168685913e-01 -1.064922660589218140e-02 5.765926558524370193e-03 -4.834477007389068604e-01 3.553274655132554471e-05 -2.114330381155014038e-01 2.514696717262268066e-01 -8.295317739248275757e-02 -1.574706844985485077e-02 1.478342618793249130e-02
-3.805857300758361816e-01 -3.669306263327598572e-02 -5.820329114794731140e-02 -1.504824310541152954e-01 -5.293644219636917114e-02 -7.807542383670806885e-02 -8.407709002494812012e-02 -8.447238802909851074e-02 2.018084228038787842e-01 -1.428450196981430054e-01 1.239939313381910324e-02 7.935415953397750854e-02 2.392280846834182739e-01 1.815091520547866821e-01 3.768300116062164307e-01 -2.792885899543762207e-01 -1.659235507249832153e-01 2.720973193645477295e-01 1.828247755765914917e-01 -5.746417865157127380e-02 -2.334339171648025513e-02 -1.490323394536972046e-01 1.165550798177719116e-01 -1.540573239326477051e-01 1.551104187965393066e-01 9.770493209362030029e-02 1.390882283449172974e-01 -1.731506288051605225e-01 3.509483039379119873e-01 -5.630077049136161804e-02 6.054515764117240906e-02 1.249438598752021790e-01
-1.248908191919326782e-01 2.066155336797237396e-02 -6.364068016409873962e-03 -7.984557747840881348e-02 3.134737908840179443e-02 -1.450109034776687622e-01 -1.248568147420883179e-01 5.505460500717163086e-01 1.836603432893753052e-01 -1.221448108553886414e-01 -2.200892567634582520e-01 2.012016475200653076e-01 9.794679284095764160e-02 1.846083104610443115e-01 -1.695568859577178955e-01 -1.835004687309265137e-01 2.246558517217636108e-01 7.294008880853652954e-02 1.135907471179962158e-01 2.791105397045612335e-02 3.150447309017181396e-01 1.386113613843917847e-01 6.950397044420242310e-02 1.213735267519950867e-01 3.502691537141799927e-02 -2.011467963457107544e-01 1.328914463520050049e-01 -7.984740287065505981e-02 -9.641253203153610229e-02 -2.988101169466972351e-02 -1.875042729079723358e-02 3.307983875274658203e-01
-1.107359528541564941e-01 -3.937332332134246826e-02 7.627373933792114258e-02 2.486781217157840729e-02 1.530186273157596588e-02 1.173620298504829407e-01 -3.565512895584106445e-01 1.783293299376964569e-02 3.365928232669830322e-01 -4.127946496009826660e-01 4.414693638682365417e-02 2.819302082061767578e-01 5.189829040318727493e-03 -6.163137778639793396e-02 -7.592742890119552612e-02 1.712207309901714325e-02 3.307293355464935303e-02 2.180593013763427734e-01 -4.832297191023826599e-02 -1.579435467720031738e-01 4.618925973773002625e-02 -5.841710790991783142e-02 1.708333492279052734e-01 -1.476666033267974854e-01 7.509476691484451294e-02 -1.721026003360748291e-01 -1.262116432189941406e-01 -1.740278303623199463e-01 9.756909683346748352e-03 1.338075548410415649e-01 4.760235548019409180e-01 6.894180923700332642e-02
-9.731007367372512817e-02 -1.103459224104881287e-01 -7.580207288265228271e-02 -2.898105680942535400e-01 1.877314448356628418e-01 -5.134174227714538574e-02 -9.260323643684387207e-02 2.626685202121734619e-01 3.959808945655822754e-01 6.297507882118225098e-02 -2.235018610954284668e-01 8.395302295684814453e-02 3.057227730751037598e-01 2.522485852241516113e-01 -1.495830714702606201e-01 -2.463497966527938843e-02 -9.453003108501434326e-02 8.436860889196395874e-02 1.279893368482589722e-01 2.462036209180951118e-03 1.584456488490104675e-02 -1.581177413463592529e-01 3.104630708694458008e-01 -6.163256615400314331e-02 -9.216100908815860748e-03 -2.891376614570617676e-01 7.187351118773221970e-03 -2.608419358730316162e-01 1.319256871938705444e-01 -4.023418296128511429e-03 -2.176764607429504395e-01 2.940500341355800629e-02
-1.137567907571792603e-01 2.762614935636520386e-02 -7.789355702698230743e-03 -1.850726753473281860e-01 -1.967850774526596069e-01 2.633181810379028320e-01 -3.220087587833404541e-01 1.574983000755310059e-01 -2.123031578958034515e-02 -2.287888079881668091e-01 1.971077769994735718e-01 1.272388547658920288e-01 1.858281046152114868e-01 1.991236507892608643e-01 -9.460239112377166748e-02 1.553690284490585327e-01 2.200073897838592529e-01 -3.909315168857574463e-02 2.702469527721405029e-01 1.101394742727279663e-01 -9.642283618450164795e-02 2.298114262521266937e-02 -3.763558715581893921e-02 2.130849361419677734e-01 2.247125357389450073e-01 4.247097298502922058e-02 7.009634375572204590e-02 -3.164862394332885742e-01 7.970018684864044189e-02 1.387974768877029419e-01 3.439777493476867676e-01 8.522296696901321411e-02
-1.343242377042770386e-01 7.076871395111083984e-02 -1.975621730089187622e-01 -1.830172836780548096e-01 4.108452051877975464e-02 1.085134744644165039e-01 -2.973762899637222290e-02 2.172881811857223511e-01 2.325672507286071777e-01 2.526894211769104004e-01 -9.201704524457454681e-03 2.151683419942855835e-01 7.847254723310470581e-02 1.997486501932144165e-01 5.228843167424201965e-02 2.217457257211208344e-02 7.364596426486968994e-02 3.360580503940582275e-01 3.420644998550415039e-01 3.012003377079963684e-02 1.398278325796127319e-01 1.322860270738601685e-01 1.699712276458740234e-01 2.762475311756134033e-01 1.152688115835189819e-01 -2.519213557243347168e-01 3.339016810059547424e-03 -1.302397064864635468e-02 4.169240966439247131e-02 1.416872162371873856e-02 2.663244307041168213e-01 3.176916539669036865e-01
9.167388081550598145e-02 -3.798525407910346985e-02 1.045928373932838440e-01 2.176725491881370544e-02 5.968853458762168884e-02 9.544692933559417725e-02 -2.937541604042053223e-01 1.246986687183380127e-01 2.053204923868179321e-01 -3.365239799022674561e-01 6.816700100898742676e-02 1.922239959239959717e-01 1.480747386813163757e-02 -7.692824304103851318e-02 -1.187703236937522888e-01 3.354430943727493286e-02 -8.292133361101150513e-02 1.269889622926712036e-01 1.853404343128204346e-01 -2.069132924079895020e-01 -4.932748153805732727e-02 1.634628623723983765e-01 1.688026338815689087e-01 -5.280875787138938904e-02 -5.639161914587020874e-02 -1.344980001449584961e-01 -2.548456490039825439e-01 -2.267205417156219482e-01 -5.105774616822600365e-04 1.793795078992843628e-01 4.231293201446533203e-01 3.693487346172332764e-01
-2.404545247554779053e-01 -9.658782742917537689e-03 -7.295576483011245728e-02 -3.340488672256469727e-01 1.934272199869155884e-01 1.498360633850097656e-01 -2.671211063861846924e-01 -4.330567643046379089e-02 2.926780581474304199e-01 -2.357083559036254883e-01 8.811761438846588135e-02 -5.860968679189682007e-02 1.982126533985137939e-01 2.649856172502040863e-02 1.337441056966781616e-01 -6.998341530561447144e-02 3.547407984733581543e-01 2.325828969478607178e-01 4.535894468426704407e-02 -2.849539816379547119e-01 -1.123471185564994812e-02 -2.521486749174073339e-06 9.916675090789794922e-02 1.878511458635330200e-01 -2.754554338753223419e-02 -7.141706999391317368e-03 1.423144936561584473e-01 -2.425588369369506836e-01 -2.835461311042308807e-02 -3.782059252262115479e-02 2.595237195491790771e-01 1.377083063125610352e-01
1.302836686372756958e-01 -2.249660342931747437e-01 -8.367257565259933472e-02 -4.396483898162841797e-01 8.208325505256652832e-02 -1.609271168708801270e-01 -1.157726868987083435e-01 1.799377501010894775e-01 -1.418579369783401489e-01 -1.692130267620086670e-01 -2.937116026878356934e-01 1.167185977101325989e-01 2.466184645891189575e-01 2.849619686603546143e-01 7.644984871149063110e-02 -9.423097223043441772e-02 4.020055755972862244e-02 2.276637703180313110e-01 1.039722189307212830e-02 1.536128520965576172e-01 1.721029877662658691e-01 -6.835053861141204834e-02 8.249881863594055176e-02 -2.139273136854171753e-01 -5.377820692956447601e-03 -1.502124518156051636e-01 -1.764140874147415161e-01 -1.567156016826629639e-01 2.307639867067337036e-01 -1.920678466558456421e-01 1.216397359967231750e-01 3.297310695052146912e-02
-1.543572247028350830e-01 1.380070447921752930e-01 -1.820999383926391602e-02 -3.868170827627182007e-02 -4.260167106986045837e-02 1.298962384462356567e-01 -2.474672794342041016e-01 5.248561128973960876e-02 4.894681274890899658e-02 -4.183286428451538086e-01 7.561117410659790039e-02 2.301989346742630005e-01 2.218704074621200562e-01 1.944990605115890503e-01 -3.031381666660308838e-01 9.963908046483993530e-02 -7.559512555599212646e-02 1.243786811828613281e-01 1.300487946718931198e-02 -7.132726907730102539e-02 -1.644164174795150757e-01 1.127781420946121216e-01 -1.629411987960338593e-02 -2.491920739412307739e-01 -1.257748007774353027e-01 -2.180293798446655273e-01 -8.089562505483627319e-02 -2.823148369789123535e-01 3.670288026332855225e-01 -1.023030430078506470e-01 1.490539163351058960e-01 -4.568099230527877808e-02
1.027222126722335815e-01 1.300916820764541626e-01 -1.416113972663879395e-01 -5.979159474372863770e-02 9.027986973524093628e-02 1.565078273415565491e-02 6.240092217922210693e-03 3.799825906753540039e-01 1.805505007505416870e-01 -2.490214817225933075e-02 -1.221448853611946106e-01 2.611063122749328613e-01 8.116856217384338379e-03 2.246654592454433441e-02 -9.968624264001846313e-02 -7.217797636985778809e-02 2.360873818397521973e-01 3.503637909889221191e-01 1.743075549602508545e-01 -2.143153548240661621e-01 9.149564802646636963e-02 -2.558572962880134583e-02 1.824766695499420166e-01 8.429314941167831421e-02 3.933742046356201172e-01 -1.601745933294296265e-01 -8.617439866065979004e-02 -3.859749138355255127e-01 2.040564641356468201e-02 4.755031317472457886e-02 -1.776306889951229095e-02 -1.414644271135330200e-01
-1.379167735576629639e-01 8.088426664471626282e-03 -5.496404692530632019e-02 7.589913904666900635e-02 -9.047807194292545319e-03 2.148615270853042603e-01 -3.914628028869628906e-01 1.418945491313934326e-01 1.716640889644622803e-01 -1.765723824501037598e-01 -8.058751374483108521e-02 -1.854148805141448975e-01 -1.698948815464973450e-02 4.211394488811492920e-02 2.098408713936805725e-02 1.946117877960205078e-01 1.511823385953903198e-01 1.900772005319595337e-01 -1.874033063650131226e-01 -3.074113093316555023e-02 1.090472787618637085e-01 -5.837628617882728577e-02 2.307526320219039917e-01 2.525338828563690186e-01 7.738013565540313721e-02 -2.565140128135681152e-01 -2.269171625375747681e-01 -3.437251746654510498e-01 1.210894659161567688e-01 8.187822252511978149e-02 -9.698790311813354492e-02 3.332313001155853271e-01
-3.997108638286590576e-01 1.407299786806106567e-01 3.885206766426563263e-03 1.110589015297591686e-03 2.129830047488212585e-02 8.124291151762008667e-02 -3.767321109771728516e-01 2.607066631317138672e-01 1.946126669645309448e-01 -2.670649290084838867e-01 -2.421991974115371704e-01 2.591184973716735840e-01 -3.902346640825271606e-02 3.743642941117286682e-02 -1.903593726456165314e-02 6.478453427553176880e-02 -2.027334272861480713e-01 -1.118944808840751648e-01 -3.320285305380821228e-02 -2.789816260337829590e-02 -2.272804453969001770e-02 1.715947873890399933e-02 -4.503907635807991028e-02 -1.819457262754440308e-01 -6.701137125492095947e-02 1.613428592681884766e-01 5.500074476003646851e-02 -3.735328614711761475e-01 2.635099589824676514e-01 -4.817638918757438660e-02 1.134641095995903015e-01 1.087395399808883667e-01
4.282455146312713623e-02 -2.222937494516372681e-01 -3.967022150754928589e-02 -1.623593419790267944e-01 -1.813361346721649170e-01 2.959596216678619385e-01 -2.698518931865692139e-01 3.469508290290832520e-01 2.507796585559844971e-01 7.195795327425003052e-02 -5.260597914457321167e-02 3.161899372935295105e-02 1.480488181114196777e-01 1.689182966947555542e-01 7.337582111358642578e-02 -1.510171145200729370e-01 1.737423390150070190e-01 4.338349401950836182e-01 -9.305113554000854492e-02 1.296578347682952881e-01 -1.204680576920509338e-01 -1.272831112146377563e-02 1.164320856332778931e-01 -1.777651906013488770e-02 4.785178601741790771e-02 2.124667763710021973e-01 -8.311451971530914307e-02 -2.554757753387093544e-03 4.404056072235107422e-02 -1.196408122777938843e-01 -9.346976876258850098e-02 3.239096403121948242e-01
-2.991214394569396973e-01 1.739751398563385010e-01 -3.854942321777343750e-01 -1.585738658905029297e-01 2.172340899705886841e-01 1.299514025449752808e-01 -3.322839140892028809e-01 1.571712940931320190e-01 -6.570550799369812012e-02 -7.547895610332489014e-02 2.006927132606506348e-01 -4.310903022997081280e-04 1.146679371595382690e-01 1.713557839393615723e-01 -9.437347203493118286e-02 9.785095602273941040e-02 1.620613634586334229e-01 2.437391430139541626e-01 -1.719509065151214600e-01 -1.313366889953613281e-01 -2.787931859493255615e-01 5.393151193857192993e-02 1.336233969777822495e-02 -1.349737048149108887e-01 4.086194932460784912e-02 -1.224268823862075806e-01 1.330406218767166138e-01 -2.104804813861846924e-01 5.532486364245414734e-02 -1.711439490318298340e-01 2.139361649751663208e-01 8.791964501142501831e-02
-4.422811418771743774e-02 5.897608399391174316e-02 2.374932169914245605e-02 -2.204352170228958130e-01 -1.867634952068328857e-01 2.274286001920700073e-01 -3.215101063251495361e-01 2.030516117811203003e-01 -3.238721564412117004e-02 -2.391317933797836304e-01 7.735147327184677124e-02 7.502557337284088135e-02 1.968213617801666260e-01 2.613855302333831787e-01 -5.297722294926643372e-03 2.145452648401260376e-01 2.984746992588043213e-01 3.369183838367462158e-02 3.195915222167968750e-01 7.283956557512283325e-02 -7.968073338270187378e-02 1.508824527263641357e-01 -7.988342642784118652e-02 2.191657572984695435e-01 1.497419029474258423e-01 -1.236660871654748917e-02 1.546713896095752716e-02 -3.001552820205688477e-01 2.514687599614262581e-03 7.336607575416564941e-02 2.909096479415893555e-01 8.439027518033981323e-02
-9.330742806196212769e-02 1.533160209655761719e-01 -1.841829717159271240e-01 1.087769269943237305e-01 1.576454490423202515e-01 2.990064956247806549e-02 -3.383951783180236816e-01 3.216282427310943604e-01 -2.560586482286453247e-02 -5.184723436832427979e-02 4.181265830993652344e-02 2.813504040241241455e-01 2.775916457176208496e-01 -6.130546703934669495e-02 4.660430178046226501e-02 1.581984758377075195e-01 -2.688881754875183105e-01 1.247458606958389282e-01 1.447628885507583618e-01 -2.466092817485332489e-02 -1.813104748725891113e-01 1.368829160928726196e-01 3.001991212368011475e-01 -1.218361482024192810e-01 1.282001435756683350e-01 7.569620385766029358e-03 -6.916045397520065308e-02 -3.068748116493225098e-01 1.347682923078536987e-01 2.055991291999816895e-01 2.065507620573043823e-01 3.898901119828224182e-02
-8.098999410867691040e-02 -2.846284210681915283e-01 -1.261739730834960938e-01 -1.582887619733810425e-01 -5.104477703571319580e-02 -2.692865431308746338e-01 -1.060858741402626038e-01 6.182812619954347610e-03 8.494371175765991211e-02 -2.294359207153320312e-01 -2.605631649494171143e-01 1.180562824010848999e-01 1.623494029045104980e-01 5.652931705117225647e-02 -3.745847567915916443e-02 -4.435887336730957031e-01 1.615897715091705322e-01 1.052996292710304260e-01 1.996139734983444214e-01 5.342289060354232788e-02 2.045559436082839966e-01 6.981925666332244873e-02 3.606633096933364868e-02 3.190589845180511475e-01 -6.121543049812316895e-02 -1.702820509672164917e-01 2.758799307048320770e-02 -2.435697317123413086e-01 -1.509759109467267990e-02 -2.277867496013641357e-01 1.306988298892974854e-01 1.545355618000030518e-01
-1.474505513906478882e-01 -5.999422445893287659e-02 -1.153584420680999756e-01 6.484560668468475342e-02 -2.743575721979141235e-02 -2.501843310892581940e-02 -1.025716513395309448e-01 1.966318637132644653e-01 1.247112303972244263e-01 -3.799515664577484131e-01 1.592608839273452759e-01 2.078459560871124268e-01 1.209836676716804504e-01 7.149799168109893799e-02 -1.203050389885902405e-01 1.838174462318420410e-01 -4.121797531843185425e-02 2.445761561393737793e-01 -6.902416795492172241e-02 -1.556651592254638672e-01 -1.955569237470626831e-01 2.529084980487823486e-01 -1.181014552712440491e-01 -2.696842849254608154e-01 2.854916639626026154e-02 -3.954305872321128845e-02 -1.800730079412460327e-01 -3.713868558406829834e-01 3.744195401668548584e-01 -1.267591863870620728e-01 3.774424642324447632e-02 -1.675394363701343536e-02
5.394432693719863892e-02 7.480432093143463135e-02 -1.633147150278091431e-01 2.311246395111083984e-01 4.457619041204452515e-02 -3.683322668075561523e-02 -2.871859073638916016e-01 1.315097659826278687e-01 4.274941980838775635e-01 -3.457399085164070129e-02 -1.844552457332611084e-01 2.215650081634521484e-01 1.788972169160842896e-01 1.502325683832168579e-01 1.149557530879974365e-02 -2.225452959537506104e-01 1.176060587167739868e-01 1.307368576526641846e-01 2.083515673875808716e-01 -1.037161871790885925e-01 3.296437263488769531e-01 -8.443671278655529022e-03 2.627299427986145020e-01 3.081148304045200348e-02 -3.859068080782890320e-02 -1.938152909278869629e-01 -2.924516238272190094e-02 -3.046404719352722168e-01 -1.123368293046951294e-01 -1.496462896466255188e-02 -1.544069647789001465e-01 6.158182024955749512e-02
-1.454118341207504272e-01 -1.820487529039382935e-01 1.084288433194160461e-01 -5.297851935029029846e-02 1.621647030115127563e-01 4.723532497882843018e-02 -1.580478698015213013e-01 -6.788470596075057983e-02 1.255079209804534912e-01 -3.655847907066345215e-01 8.658669143915176392e-02 3.123687803745269775e-01 6.781928986310958862e-02 2.158714383840560913e-01 -2.398037463426589966e-01 6.669900566339492798e-02 1.988321989774703979e-01 -2.127843536436557770e-02 -2.680409885942935944e-02 -3.370385989546775818e-02 -1.640109568834304810e-01 9.940794110298156738e-02 3.134092688560485840e-02 -5.716428905725479126e-02 -4.527493566274642944e-02 -2.787730097770690918e-01 -7.329666614532470703e-02 -4.220888018608093262e-01 3.538856506347656250e-01 -7.237843424081802368e-02 3.253554180264472961e-02 1.664415150880813599e-01
-1.823712140321731567e-01 -1.843006908893585205e-01 1.808942854404449463e-02 -2.211107462644577026e-01 1.309290975332260132e-01 1.622405052185058594e-01 -1.998683363199234009e-01 1.781857609748840332e-01 9.604221559129655361e-04 -1.307647377252578735e-01 7.082456350326538086e-02 2.665197253227233887e-01 1.834350526332855225e-01 9.641737490892410278e-02 3.155717551708221436e-01 1.096536517143249512e-01 2.198314517736434937e-01 4.658774137496948242e-01 -9.094864130020141602e-02 -2.194639742374420166e-01 -4.196039959788322449e-02 -7.396897673606872559e-02 -1.057303138077259064e-02 2.575509548187255859e-01 9.587454795837402344e-02 9.993688017129898071e-02 8.271171897649765015e-02 -1.140979602932929993e-01 7.994110137224197388e-02 -7.673431932926177979e-02 1.796201057732105255e-02 2.712399661540985107e-01
-1.801305334083735943e-03 4.829908907413482666e-02 -4.955526674166321754e-04 3.537247702479362488e-02 1.332390159368515015e-01 7.994536310434341431e-02 -3.388876914978027344e-01 2.726504504680633545e-01 -5.672659352421760559e-02 -4.363329708576202393e-02 -7.408346980810165405e-02 2.325855642557144165e-01 2.339342981576919556e-01 5.635697767138481140e-02 3.518934249877929688e-01 -9.610844403505325317e-02 1.190758123993873596e-01 5.267509073019027710e-02 1.842813640832901001e-01 1.178559809923171997e-01 -2.226861864328384399e-01 3.834128081798553467e-01 1.236030310392379761e-01 -5.453805252909660339e-02 6.794377416372299194e-02 5.547632277011871338e-02 1.740544736385345459e-01 -2.473057955503463745e-01 1.479524523019790649e-01 1.566124260425567627e-01 2.432833015918731689e-01 2.073857039213180542e-01
1.593336164951324463e-01 -9.257706254720687866e-02 -1.456051366403698921e-03 1.405908465385437012e-01 -6.401039659976959229e-02 7.489874213933944702e-02 -2.806183695793151855e-01 1.599253118038177490e-01 2.122206091880798340e-01 -5.993120744824409485e-02 -2.075833976268768311e-01 1.823573261499404907e-01 -2.894235216081142426e-02 1.406400501728057861e-01 -2.060795575380325317e-01 -6.301798671483993530e-02 5.209716409444808960e-02 1.197056099772453308e-01 1.040362417697906494e-01 1.842181235551834106e-01 3.612961769104003906e-01 7.381284236907958984e-02 2.297552227973937988e-01 -9.553361684083938599e-02 1.708708889782428741e-02 -2.237502783536911011e-01 -2.500168979167938232e-01 -4.055233597755432129e-01 -2.110434323549270630e-01 6.479441374540328979e-02 3.587086498737335205e-02 2.305945456027984619e-01
-2.117902189493179321e-01 -4.051801562309265137e-02 -3.352416455745697021e-01 -2.940494418144226074e-01 -8.641634136438369751e-03 9.768970310688018799e-02 2.897622995078563690e-02 1.289442330598831177e-01 -9.079496562480926514e-02 -2.030492424964904785e-01 -1.704738140106201172e-01 2.464839071035385132e-01 2.919238507747650146e-01 7.410968840122222900e-02 2.008234411478042603e-01 9.220402687788009644e-02 -6.816790252923965454e-02 1.367261707782745361e-01 -9.135639667510986328e-02 -4.641086235642433167e-02 9.604738652706146240e-02 2.786130607128143311e-01 2.246897667646408081e-01 2.242730259895324707e-01 1.734455674886703491e-01 -1.965124607086181641e-01 -3.171144425868988037e-02 -1.421513408422470093e-01 1.952535063028335571e-01 -1.038828268647193909e-01 2.738617658615112305e-01 1.158934384584426880e-01
-2.029431462287902832e-01 1.038371771574020386e-01 -5.520455911755561829e-02 -1.830393373966217041e-01 -9.981331229209899902e-02 -1.026556789875030518e-01 -1.143695041537284851e-01 3.319931328296661377e-01 -1.995530426502227783e-01 -2.301588654518127441e-01 -1.101198792457580566e-01 2.192931026220321655e-01 4.979479685425758362e-02 1.776062250137329102e-01 1.557740569114685059e-01 -7.883764058351516724e-02 1.432209014892578125e-01 1.856729686260223389e-01 8.364597707986831665e-02 -1.068382635712623596e-01 -1.262113749980926514e-01 2.532456815242767334e-01 2.582440078258514404e-01 1.910315603017807007e-01 3.390605375170707703e-02 1.453741192817687988e-01 9.747261554002761841e-02 -4.318539425730705261e-02 2.224975079298019409e-01 -8.464551717042922974e-02 2.160134166479110718e-01 3.956526517868041992e-01
6.776835769414901733e-02 1.085022743791341782e-02 1.089960560202598572e-01 -4.789110645651817322e-02 1.469983160495758057e-01 4.350804165005683899e-02 -1.972728967666625977e-01 -1.964418031275272369e-02 -3.070160374045372009e-02 -2.438950389623641968e-01 -2.976889014244079590e-01 2.264654338359832764e-01 2.362177670001983643e-01 1.625973582267761230e-01 -1.403726637363433838e-01 -3.415695130825042725e-01 1.344755589962005615e-01 2.865721583366394043e-01 1.547503173351287842e-01 7.049284875392913818e-02 1.288005560636520386e-01 -4.419080913066864014e-02 -4.927355796098709106e-02 -1.638516336679458618e-01 9.730669669806957245e-03 4.730087146162986755e-02 3.243953734636306763e-02 -4.636233448982238770e-01 -2.017057389020919800e-01 2.326969355344772339e-01 -2.008692733943462372e-02 9.412216395139694214e-02
4.887725412845611572e-02 -1.090645790100097656e-01 -3.409291803836822510e-01 -3.496567904949188232e-01 1.373193264007568359e-01 -3.224908839911222458e-03 -1.399779170751571655e-01 3.821630477905273438e-01 -2.012515664100646973e-01 -2.342941462993621826e-01 -1.658436655998229980e-01 2.038293182849884033e-01 -2.519154734909534454e-02 1.978590339422225952e-01 -1.847328245639801025e-01 -4.653616622090339661e-02 3.082596957683563232e-01 -3.007162129506468773e-03 1.910342127084732056e-01 2.328762710094451904e-01 2.164762020111083984e-01 -1.436068676412105560e-02 -2.143904939293861389e-02 -6.107419729232788086e-02 -1.062543690204620361e-01 -5.589479580521583557e-02 9.117601066827774048e-02 -1.397584229707717896e-01 1.683951169252395630e-01 4.354028031229972839e-02 8.927001617848873138e-04 1.125317290425300598e-01
8.566851168870925903e-02 3.499832749366760254e-02 1.110662370920181274e-01 -4.578267689794301987e-03 -6.445896625518798828e-02 1.170599609613418579e-01 -3.235778510570526123e-01 2.042260766029357910e-01 1.903364211320877075e-01 -2.070944160223007202e-01 -5.541122704744338989e-02 2.654934227466583252e-01 -4.341484233736991882e-02 -3.661916404962539673e-02 6.107553467154502869e-02 9.579677879810333252e-02 2.826091274619102478e-02 2.319351881742477417e-01 1.727865785360336304e-01 -1.837050616741180420e-01 -1.525122672319412231e-01 7.141543924808502197e-02 2.106993198394775391e-01 3.068264573812484741e-02 3.746194764971733093e-02 1.613171398639678955e-02 3.977531194686889648e-02 -2.306813001632690430e-01 -3.686543786898255348e-03 1.912520527839660645e-01 4.160291552543640137e-01 4.335690736770629883e-01
-2.039089053869247437e-01 9.594405442476272583e-02 -2.242722064256668091e-01 -1.287612169981002808e-01 1.578428745269775391e-01 1.089988797903060913e-01 -3.200516402721405029e-01 1.848896741867065430e-01 -1.764770597219467163e-01 -9.244254790246486664e-03 1.104296073317527771e-01 -1.618300005793571472e-02 -1.386011987924575806e-01 1.877315044403076172e-01 -3.915860950946807861e-01 -1.424856334924697876e-01 2.001288980245590210e-01 3.488004207611083984e-01 -1.045347452163696289e-01 2.060486562550067902e-02 8.943749964237213135e-02 -8.612746745347976685e-02 1.364220529794692993e-01 -1.542923003435134888e-01 2.235237360000610352e-01 7.510079443454742432e-02 4.430807009339332581e-02 -2.888580560684204102e-01 1.695940345525741577e-01 -2.421686984598636627e-02 1.365970671176910400e-01 1.312735825777053833e-01
-1.568856984376907349e-01 6.131151318550109863e-02 -7.526396214962005615e-02 -2.024029493331909180e-01 2.321964949369430542e-01 1.380005031824111938e-01 -2.901405692100524902e-01 -1.664147712290287018e-02 2.642518877983093262e-01 -2.588369250297546387e-01 1.696850210428237915e-01 2.303760312497615814e-02 2.833779752254486084e-01 -4.871876165270805359e-02 -5.169255658984184265e-02 1.755848973989486694e-01 7.663900405168533325e-02 2.842342257499694824e-01 2.770533785223960876e-02 -2.253920137882232666e-01 2.724619582295417786e-02 1.055847629904747009e-01 5.517481267452239990e-02 1.197426095604896545e-01 1.987205743789672852e-01 -1.633052155375480652e-02 1.447672992944717407e-01 -4.750582873821258545e-01 -1.029449049383401871e-02 -1.629723608493804932e-02 1.417736560106277466e-01 1.043055504560470581e-01
-1.438747942447662354e-01 7.597347348928451538e-02 -1.377673447132110596e-01 -3.073709309101104736e-01 2.557745575904846191e-01 3.095493093132972717e-02 -2.310711294412612915e-01 -3.252920880913734436e-02 1.446660459041595459e-01 -3.407783210277557373e-01 1.307719200849533081e-01 -3.162229433655738831e-02 3.015270829200744629e-01 -1.644355058670043945e-02 -7.447826117277145386e-02 1.650435924530029297e-01 8.336488902568817139e-02 3.694033622741699219e-01 -3.728504106402397156e-02 -2.401147186756134033e-01 1.052614077925682068e-01 4.453501105308532715e-02 -6.880604475736618042e-02 1.305773407220840454e-01 5.444728583097457886e-02 -7.214848697185516357e-02 7.837603986263275146e-02 -2.837219536304473877e-01 -1.005974039435386658e-01 4.031322896480560303e-02 2.818776071071624756e-01 1.918148249387741089e-01
-1.265006959438323975e-01 4.236706066876649857e-03 1.658335775136947632e-01 -2.670636959373950958e-02 3.516345918178558350e-01 1.476847529411315918e-01 -1.060250997543334961e-01 3.993239104747772217e-01 2.219036668539047241e-01 -1.867382228374481201e-01 -1.036685109138488770e-01 -7.459596544504165649e-02 -7.442597299814224243e-02 -6.619908660650253296e-02 -1.711616814136505127e-01 2.999959699809551239e-02 1.767196655273437500e-01 7.094193994998931885e-02 7.399141788482666016e-02 -1.062839478254318237e-01 -1.335117965936660767e-01 4.390878975391387939e-02 1.156070362776517868e-02 1.980516910552978516e-01 9.914335608482360840e-02 -3.118539750576019287e-01 -9.527362883090972900e-02 -4.242299199104309082e-01 9.619145840406417847e-02 -1.620905101299285889e-01 1.842392385005950928e-01 1.460115909576416016e-01
-9.877163916826248169e-03 2.480395585298538208e-01 -2.109705209732055664e-01 -1.490421295166015625e-01 1.948172450065612793e-01 -9.757189452648162842e-02 -2.406975328922271729e-01 1.346646994352340698e-01 1.046917364001274109e-01 6.709475815296173096e-02 -2.742825150489807129e-01 1.784138232469558716e-01 8.743872493505477905e-02 4.041020944714546204e-02 1.470992341637611389e-02 -3.191575407981872559e-01 -6.880769878625869751e-02 2.887918949127197266e-01 -1.790860481560230255e-02 -2.619442343711853027e-01 -4.754849895834922791e-02 -3.983158618211746216e-02 2.253404110670089722e-01 -1.982347518205642700e-01 -1.888179928064346313e-01 2.484154999256134033e-01 7.358738221228122711e-03 -2.787844240665435791e-01 9.555403143167495728e-02 1.382710486650466919e-01 -2.648431574925780296e-03 2.446314096450805664e-01
4.580435156822204590e-02 -2.185214161872863770e-01 -1.793790906667709351e-01 -1.972252577543258667e-01 1.583438068628311157e-01 4.887295514345169067e-02 1.334900408983230591e-01 2.330809831619262695e-01 -3.267355561256408691e-01 -2.066496759653091431e-01 -1.496001631021499634e-01 1.913954168558120728e-01 8.059450238943099976e-02 3.723357319831848145e-01 1.181027619168162346e-03 -1.207392662763595581e-01 3.563338220119476318e-01 2.080958485603332520e-01 1.546677052974700928e-01 3.298875689506530762e-01 -2.518330141901969910e-02 7.934401929378509521e-02 -5.761852487921714783e-03 2.225616574287414551e-02 -6.486114859580993652e-02 -1.622957363724708557e-02 1.508170086890459061e-02 -3.289477527141571045e-02 1.659107506275177002e-01 -7.672264426946640015e-02 1.464494615793228149e-01 2.004067599773406982e-01
-7.472867518663406372e-02 -1.153995990753173828e-01 3.379971953108906746e-03 7.245702296495437622e-02 -2.898815833032131195e-02 1.780975610017776489e-01 -3.406520783901214600e-01 -1.464167702943086624e-02 3.096057176589965820e-01 -4.180258512496948242e-01 -3.716427367180585861e-03 2.848794162273406982e-01 -1.446785032749176025e-02 3.866338729858398438e-02 -1.720058470964431763e-01 9.392024576663970947e-02 7.796595990657806396e-02 5.458149686455726624e-02 7.758883386850357056e-02 -2.177810966968536377e-01 -8.031821250915527344e-02 2.499377354979515076e-02 -8.042147010564804077e-02 -1.053305715322494507e-01 3.638666821643710136e-04 -2.855989336967468262e-01 -5.852394551038742065e-02 -2.725272476673126221e-01 2.861854135990142822e-01 3.352476051077246666e-03 2.631614208221435547e-01 1.938111931085586548e-01
1.292991936206817627e-01 1.534122675657272339e-01 -1.042926236987113953e-01 1.405316889286041260e-01 -1.191934477537870407e-02 -1.121283695101737976e-01 -3.029991388320922852e-01 -7.468443945981562138e-04 -7.606440223753452301e-03 -2.644207179546356201e-01 -1.309762448072433472e-01 1.325606554746627808e-01 8.481709659099578857e-02 1.364016532897949219e-01 -8.020517230033874512e-02 -6.128301098942756653e-02 1.953866481781005859e-01 3.770013749599456787e-01 1.134656444191932678e-01 -9.618190675973892212e-02 6.590463966131210327e-02 7.631341461092233658e-03 2.858110666275024414e-01 1.720931231975555420e-01 -2.520414292812347412e-01 2.280139736831188202e-02 -1.691906005144119263e-01 -3.228060901165008545e-01 -1.752203404903411865e-01 -3.673237562179565430e-01 -1.159134227782487869e-02 -5.595612525939941406e-02
5.233416333794593811e-02 1.198465749621391296e-01 -2.663336098194122314e-01 -4.564937576651573181e-02 -7.078848034143447876e-02 2.152647972106933594e-01 -2.702199518680572510e-01 1.545001864433288574e-01 3.174399435520172119e-01 6.528568337671458721e-04 6.507004797458648682e-02 2.256394177675247192e-01 1.226946040987968445e-01 4.425647109746932983e-02 7.347201555967330933e-02 -7.092899829149246216e-02 3.774411603808403015e-02 2.776919603347778320e-01 -3.777685761451721191e-02 3.019664883613586426e-01 -2.297501452267169952e-02 -1.311847567558288574e-02 1.188841983675956726e-01 2.220350354909896851e-01 -7.317918539047241211e-02 1.830546185374259949e-02 2.429030537605285645e-01 -1.290618926286697388e-01 1.436336040496826172e-01 -3.270401060581207275e-01 1.519383788108825684e-01 3.331402242183685303e-01
-1.141478046774864197e-01 -2.480885982513427734e-01 -2.890191972255706787e-01 -4.008523002266883850e-02 -1.490394175052642822e-01 8.065473288297653198e-02 -1.770976334810256958e-01 3.903709352016448975e-01 2.362027764320373535e-02 -2.860187739133834839e-02 -1.592147946357727051e-01 3.016416728496551514e-01 3.843353390693664551e-01 -1.821642667055130005e-01 2.273718267679214478e-02 -1.791520277038216591e-03 2.572282850742340088e-01 -1.287273317575454712e-01 5.998566374182701111e-02 1.448948495090007782e-02 -1.153565719723701477e-01 -1.294144988059997559e-01 1.129732578992843628e-01 -2.050749063491821289e-01 -2.178590148687362671e-01 2.209780737757682800e-02 3.437422960996627808e-02 2.131548523902893066e-02 1.824172735214233398e-01 -2.205396145582199097e-01 6.844855844974517822e-02 1.451783627271652222e-01
-6.552085280418395996e-03 1.509362906217575073e-01 8.716423064470291138e-03 2.300118654966354370e-02 -1.128626242280006409e-02 -2.211593789979815483e-03 -2.148716598749160767e-01 -3.460519015789031982e-02 2.759355492889881134e-02 -4.975554943084716797e-01 -3.600285053253173828e-01 1.956881135702133179e-01 9.243869781494140625e-02 2.131240442395210266e-02 -4.666304215788841248e-02 1.562847495079040527e-01 3.823773264884948730e-01 2.471596300601959229e-01 8.709005266427993774e-02 1.726216450333595276e-02 1.215594932436943054e-01 -2.127974927425384521e-01 1.873029619455337524e-01 6.590317934751510620e-03 -3.219849616289138794e-02 -5.296486616134643555e-02 5.212382599711418152e-02 -2.969916164875030518e-01 -1.854409128427505493e-01 -1.377786546945571899e-01 1.391049381345510483e-02 1.361471712589263916e-01
-1.882333457469940186e-01 -5.354689434170722961e-02 -2.153754234313964844e-01 -2.528266608715057373e-01 -6.772371381521224976e-02 4.079315438866615295e-02 -5.385420098900794983e-02 2.372087240219116211e-01 -1.174282133579254150e-01 -8.674006909132003784e-02 -9.083011187613010406e-03 1.390431672334671021e-01 1.179729327559471130e-01 2.983497828245162964e-02 2.802327871322631836e-01 -8.170035481452941895e-02 8.608081191778182983e-02 2.593379318714141846e-01 -2.242719680070877075e-01 1.462134122848510742e-01 -1.336371749639511108e-01 -2.877159230411052704e-02 1.677448488771915436e-02 7.646796107292175293e-02 1.906462162733078003e-01 -2.431154996156692505e-01 -1.441910415887832642e-01 -4.050451517105102539e-01 1.586615294218063354e-02 -1.434985548257827759e-01 1.025426760315895081e-01 4.030041992664337158e-01
-2.315202206373214722e-01 -1.974480748176574707e-01 1.691360399127006531e-02 -7.592508941888809204e-02 6.207316741347312927e-02 1.591378301382064819e-01 -1.860738843679428101e-01 -7.006976753473281860e-02 1.699433773756027222e-01 -3.106327652931213379e-01 7.832477241754531860e-02 3.114289641380310059e-01 2.559325098991394043e-01 1.286334991455078125e-01 -2.806501686573028564e-01 5.228209123015403748e-02 2.388842552900314331e-01 5.215031653642654419e-02 -5.800168961286544800e-02 7.547169923782348633e-02 -1.541047245264053345e-01 1.198607012629508972e-01 -1.035233363509178162e-01 -6.559864431619644165e-02 -1.910475455224514008e-02 -3.331984579563140869e-01 -2.637069821357727051e-01 -1.094398424029350281e-01 2.857053279876708984e-01 -1.198721304535865784e-01 1.358817070722579956e-01 1.061258837580680847e-01
-1.728713661432266235e-01 -2.904673218727111816e-01 3.701917827129364014e-02 -7.606050372123718262e-02 2.341329306364059448e-02 1.046084910631179810e-01 -5.952535942196846008e-02 -6.694952398538589478e-02 1.327400207519531250e-01 -3.366164863109588623e-01 1.665182784199714661e-02 2.798404693603515625e-01 1.270721703767776489e-01 2.384657040238380432e-02 -2.301953285932540894e-01 1.012317985296249390e-01 4.382416978478431702e-02 1.588877886533737183e-01 6.047086790204048157e-02 -6.636250764131546021e-02 -4.291658475995063782e-02 2.898171842098236084e-01 -1.051929667592048645e-01 -1.068408563733100891e-01 3.699138015508651733e-02 -3.313286006450653076e-01 -1.017463654279708862e-01 -2.905602157115936279e-01 3.984136879444122314e-01 -8.586496859788894653e-02 1.403601467609405518e-01 1.852697432041168213e-01
-1.458061337471008301e-01 1.404211074113845825e-01 -3.256804347038269043e-01 -7.323510944843292236e-02 6.285236030817031860e-02 -1.550488919019699097e-01 1.257820427417755127e-02 4.972199350595474243e-02 1.544563621282577515e-01 -2.106853127479553223e-01 -8.648119121789932251e-02 2.995323538780212402e-01 1.772410273551940918e-01 -2.686153538525104523e-02 1.152286455035209656e-01 1.627243757247924805e-01 4.163049533963203430e-02 4.182096123695373535e-01 3.902467191219329834e-01 9.540750086307525635e-02 -1.685624755918979645e-02 2.101481258869171143e-01 9.196954220533370972e-02 2.086522802710533142e-02 2.896347269415855408e-02 -3.205648958683013916e-01 -2.234843187034130096e-02 -1.527351588010787964e-01 -3.672963753342628479e-02 1.504347771406173706e-01 -1.859849095344543457e-01 4.762119799852371216e-02
-2.726166844367980957e-01 4.819948598742485046e-02 -2.172316759824752808e-01 -2.271628081798553467e-01 1.205382496118545532e-01 1.398715525865554810e-01 -1.538645327091217041e-01 1.528535783290863037e-01 1.287978887557983398e-01 -1.941595971584320068e-01 -5.244583636522293091e-02 1.013095155358314514e-01 2.426060885190963745e-01 2.099777311086654663e-01 -1.159907411783933640e-02 1.845409870147705078e-01 1.127586513757705688e-01 3.593898192048072815e-02 -1.669713854789733887e-02 1.269761025905609131e-01 1.678072512149810791e-01 2.751031816005706787e-01 2.487602978944778442e-01 6.999185681343078613e-02 2.766878306865692139e-01 -2.183505892753601074e-01 -1.457976996898651123e-01 -5.116641521453857422e-02 -3.440278023481369019e-02 -9.492181241512298584e-02 3.201823830604553223e-01 2.777504324913024902e-01
7.343333214521408081e-02 -3.519818484783172607e-01 -1.555910110473632812e-01 -4.527688622474670410e-01 -1.009564772248268127e-01 1.817859150469303131e-02 -2.824777066707611084e-01 -1.955729536712169647e-02 1.588136404752731323e-01 -1.666911095380783081e-01 3.512569889426231384e-02 -3.387204604223370552e-03 1.374052166938781738e-01 6.165381893515586853e-02 -2.045107185840606689e-01 -4.374524205923080444e-02 1.622468233108520508e-01 2.453510910272598267e-01 2.110882103443145752e-01 1.755997389554977417e-01 2.273442149162292480e-01 6.972948461771011353e-02 7.708798348903656006e-02 -6.476017832756042480e-02 9.579624980688095093e-02 -8.292680233716964722e-02 -1.526091396808624268e-01 -3.630144149065017700e-02 3.585982322692871094e-01 -1.337388455867767334e-01 -5.553671717643737793e-02 1.063656732439994812e-01
7.093775272369384766e-02 6.481014192104339600e-02 -2.468019723892211914e-01 -3.040007501840591431e-02 -1.941502280533313751e-02 5.370976030826568604e-02 1.814546622335910797e-02 1.960812807083129883e-01 2.211652100086212158e-01 -2.606611549854278564e-01 7.231261581182479858e-02 2.675895392894744873e-01 1.670828610658645630e-01 -1.776330024003982544e-01 9.471177309751510620e-02 1.483715623617172241e-01 -1.912765018641948700e-02 5.096095204353332520e-01 3.106936216354370117e-01 -4.591808468103408813e-02 6.941142678260803223e-02 1.264280378818511963e-01 2.036229968070983887e-01 1.534086614847183228e-01 2.209728658199310303e-01 -1.843069642782211304e-01 1.077943369746208191e-01 -2.073283866047859192e-02 2.274572104215621948e-02 -1.669903993606567383e-01 -6.094621866941452026e-02 1.768521964550018311e-01
-3.218323588371276855e-01 -2.427873015403747559e-01 -3.030810654163360596e-01 -2.659473009407520294e-02 6.793072074651718140e-02 -4.660221561789512634e-02 -2.394612133502960205e-01 1.698147058486938477e-01 -3.029072098433971405e-02 1.775750517845153809e-02 3.602675348520278931e-02 8.983592689037322998e-02 1.490575075149536133e-01 9.120550006628036499e-02 -2.765697538852691650e-01 -2.565414272248744965e-02 2.186788022518157959e-01 3.430944383144378662e-01 -5.766770243644714355e-02 -9.818699210882186890e-03 1.483817845582962036e-01 5.147857218980789185e-02 -7.395278662443161011e-02 -1.215907558798789978e-01 8.785732835531234741e-02 1.150886043906211853e-01 1.646088361740112305e-01 -4.633761346340179443e-01 1.049636155366897583e-01 7.204221934080123901e-02 -1.806342452764511108e-01 -9.038910269737243652e-02
-3.509989008307456970e-02 -1.222237721085548401e-01 2.191888988018035889e-01 -1.456550657749176025e-01 -2.647826075553894043e-01 -2.293220348656177521e-02 -2.520050108432769775e-01 1.080071181058883667e-01 -1.323853060603141785e-02 -2.337585687637329102e-01 3.531393408775329590e-02 1.241887882351875305e-01 9.892631322145462036e-02 1.877931505441665649e-01 1.540406793355941772e-01 -3.467544019222259521e-01 2.998233437538146973e-01 1.822915971279144287e-01 -2.344389632344245911e-02 2.257336378097534180e-01 1.909392029047012329e-01 -1.316701173782348633e-01 1.370597630739212036e-01 -3.291987255215644836e-02 1.926805973052978516e-01 -1.475870423018932343e-02 -8.961252123117446899e-02 -4.051712453365325928e-01 8.694168180227279663e-02 6.863197311758995056e-03 1.775230169296264648e-01 -1.063133850693702698e-01
-1.861993223428726196e-02 6.666970252990722656e-02 -3.816296160221099854e-01 -1.069457828998565674e-01 1.709277629852294922e-01 3.711334615945816040e-02 1.061318591237068176e-01 2.107266932725906372e-01 -1.169637516140937805e-01 -1.570205986499786377e-01 -1.239844933152198792e-01 4.003777503967285156e-01 2.586660981178283691e-01 1.238321885466575623e-01 2.945847213268280029e-01 2.125138044357299805e-02 1.579444110393524170e-02 3.885446488857269287e-01 8.152532577514648438e-02 1.759205311536788940e-01 -1.674134284257888794e-01 2.613902278244495392e-02 -5.199979525059461594e-03 -1.978194564580917358e-01 5.852380394935607910e-02 -1.021419316530227661e-01 -8.876242488622665405e-02 -1.217064410448074341e-01 1.420943439006805420e-01 4.451127722859382629e-02 -1.436778008937835693e-01 1.798222959041595459e-01
-2.198200374841690063e-01 -1.611262410879135132e-01 5.399631336331367493e-02 -8.030142635107040405e-02 -6.899534910917282104e-02 1.480198651552200317e-01 -7.876843214035034180e-02 1.410673372447490692e-02 -1.608799546957015991e-01 -3.656411468982696533e-01 -1.053412184119224548e-01 3.622444570064544678e-01 6.892473995685577393e-02 9.897813200950622559e-02 1.480229049921035767e-01 -1.536800563335418701e-01 3.060165792703628540e-02 1.857103258371353149e-01 6.149189174175262451e-02 -2.055191695690155029e-01 -1.632114499807357788e-01 -3.125333786010742188e-01 2.586022913455963135e-01 -7.325508445501327515e-02 3.921031486243009567e-03 2.088408730924129486e-02 2.294718846678733826e-02 -3.620556890964508057e-01 -2.244907915592193604e-01 -8.478836715221405029e-02 1.462858021259307861e-01 1.796180456876754761e-01
-3.459175229072570801e-01 6.457514315843582153e-02 1.628235876560211182e-01 -2.081942260265350342e-01 4.921208322048187256e-02 -2.338182777166366577e-01 -2.913211472332477570e-02 2.013185769319534302e-01 2.509558200836181641e-02 -2.691057920455932617e-01 -2.220622152090072632e-01 3.315425664186477661e-02 -4.980099201202392578e-02 2.565515972673892975e-02 -1.301231682300567627e-01 -1.026807278394699097e-01 3.349436521530151367e-01 4.279252514243125916e-02 2.316483259201049805e-01 -3.138042092323303223e-01 1.702499985694885254e-01 1.862737834453582764e-01 1.247432827949523926e-01 -2.420334704220294952e-02 7.784526795148849487e-02 -1.279637962579727173e-01 9.077326208353042603e-02 -3.095768988132476807e-01 1.600378006696701050e-01 -1.265276074409484863e-01 3.637453913688659668e-02 1.957882344722747803e-01
1.001332979649305344e-02 -1.695680618286132812e-01 -2.571703195571899414e-01 -4.373225942254066467e-02 8.455363661050796509e-02 -3.649473562836647034e-02 -1.406231373548507690e-01 3.255255222320556641e-01 2.079287767410278320e-01 -1.777288317680358887e-01 7.552976906299591064e-02 1.114175245165824890e-01 -2.067214250564575195e-02 1.077393963932991028e-01 -1.254573762416839600e-01 -1.512980014085769653e-01 2.287577651441097260e-02 4.745326042175292969e-01 -1.784252077341079712e-01 -6.991754472255706787e-02 -1.801954805850982666e-01 2.425079792737960815e-01 8.758758753538131714e-02 1.951023936271667480e-01 -2.384452670812606812e-01 -1.145495474338531494e-01 5.630651488900184631e-02 -8.710340596735477448e-03 1.050712727010250092e-02 -1.089978292584419250e-01 -3.184725716710090637e-02 3.736221194267272949e-01
-1.381625384092330933e-01 1.780436784029006958e-01 5.162791907787322998e-02 -1.056751385331153870e-01 -2.550551109015941620e-02 1.531137037090957165e-03 1.778368465602397919e-02 8.979278057813644409e-02 -5.238145962357521057e-02 -1.330721378326416016e-01 6.449621170759201050e-02 2.413897365331649780e-01 4.521792009472846985e-02 1.008714586496353149e-01 7.371699064970016479e-02 -2.766537293791770935e-02 -3.833552123978734016e-03 2.498762607574462891e-01 4.040834605693817139e-01 -4.127185791730880737e-03 -5.507020279765129089e-02 -2.620959877967834473e-01 6.349444389343261719e-02 -1.399837620556354523e-02 -3.175837397575378418e-01 1.924594044685363770e-01 -6.041779741644859314e-02 -5.168695449829101562e-01 -9.500732272863388062e-02 -1.765059083700180054e-01 2.643867433071136475e-01 6.748113036155700684e-02
-2.703924179077148438e-01 -2.255864068865776062e-02 -2.750590145587921143e-01 -9.429400414228439331e-02 1.312043815851211548e-01 -8.576288074254989624e-02 -2.469425797462463379e-01 1.144492775201797485e-01 -1.398422867059707642e-01 -1.107359528541564941e-01 5.510991811752319336e-02 1.274690479040145874e-01 1.021559089422225952e-01 2.774314880371093750e-01 5.514590442180633545e-02 -2.547878921031951904e-01 -1.600994318723678589e-01 1.907518357038497925e-01 -5.780726298689842224e-02 8.200503885746002197e-02 6.163682416081428528e-02 1.671033650636672974e-01 -5.999001115560531616e-02 -1.167865544557571411e-01 9.371479600667953491e-02 5.695406720042228699e-02 2.379201911389827728e-02 -5.596365332603454590e-01 2.495838701725006104e-01 -1.097336933016777039e-01 -1.208931505680084229e-01 -3.059517778456211090e-02
-1.960736215114593506e-01 1.292475610971450806e-01 -2.261699140071868896e-01 1.340812258422374725e-02 -2.190485447645187378e-01 -3.894073665142059326e-01 3.725361451506614685e-02 1.595141589641571045e-01 6.221411004662513733e-02 -1.883839368820190430e-01 8.898506313562393188e-02 1.750842332839965820e-01 3.093223273754119873e-01 8.860474452376365662e-03 -2.422234974801540375e-02 2.996657229959964752e-02 -1.655753999948501587e-01 1.073847115039825439e-01 2.117258161306381226e-01 9.268829971551895142e-02 1.519959568977355957e-01 -4.264102503657341003e-02 6.376234441995620728e-02 -4.851326346397399902e-02 -3.595321774482727051e-01 1.837607659399509430e-02 -2.796682715415954590e-01 -3.332037925720214844e-01 9.289085865020751953e-02 -1.555000990629196167e-01 1.285794824361801147e-01 -1.223670202307403088e-03
1.856237798929214478e-01 9.330745786428451538e-02 -1.271583735942840576e-01 -1.235291883349418640e-01 -5.249145999550819397e-02 -3.570924699306488037e-01 1.333723217248916626e-01 4.187699258327484131e-01 1.515573561191558838e-01 -2.125383913516998291e-01 1.151337996125221252e-01 1.294640004634857178e-01 2.640963792800903320e-01 5.184766650199890137e-02 -3.559979051351547241e-02 -2.368362247943878174e-01 -8.668381720781326294e-02 2.139256596565246582e-01 6.402290612459182739e-02 -5.884553864598274231e-02 4.337944835424423218e-02 2.930944226682186127e-02 -8.266965299844741821e-02 -6.284293718636035919e-03 -2.531431913375854492e-01 6.921124458312988281e-02 -9.760521352291107178e-02 -3.267259299755096436e-01 1.472348570823669434e-01 -2.022502720355987549e-01 1.049908995628356934e-01 -2.117074728012084961e-01
-6.844041496515274048e-02 -1.414120793342590332e-01 -2.533889412879943848e-01 -1.754389107227325439e-01 5.958339571952819824e-02 -8.662113547325134277e-02 -1.714482307434082031e-01 1.738927513360977173e-01 -2.152154296636581421e-01 -4.391467571258544922e-02 -9.577567689120769501e-03 2.070133984088897705e-01 1.152557358145713806e-01 1.915252357721328735e-01 -4.527262449264526367e-01 -1.868198662996292114e-01 1.658319979906082153e-01 2.931548953056335449e-01 -1.334737706929445267e-02 1.956567764282226562e-01 7.130160927772521973e-02 2.411070764064788818e-01 -1.446768641471862793e-01 1.087004393339157104e-01 2.934332937002182007e-02 -3.570199757814407349e-02 -1.999056488275527954e-01 -2.468564361333847046e-01 2.538930475711822510e-01 1.196107454597949982e-02 2.617868361994624138e-03 -1.145217716693878174e-01
-1.637829840183258057e-01 1.833404414355754852e-02 -1.869589090347290039e-02 -2.165894508361816406e-01 6.478625535964965820e-02 2.792954742908477783e-01 -1.149520874023437500e-01 2.572254538536071777e-01 4.177949428558349609e-01 -2.717224955558776855e-01 8.367257565259933472e-02 3.606667369604110718e-02 1.450457721948623657e-01 6.292562186717987061e-02 -8.506925404071807861e-02 3.774178400635719299e-02 1.273603290319442749e-01 1.029978320002555847e-01 5.780183896422386169e-02 -1.504635363817214966e-01 -1.682164222002029419e-01 -6.128684058785438538e-02 -1.773249208927154541e-01 -1.102835461497306824e-01 1.602586954832077026e-01 1.748650223016738892e-01 -3.824742883443832397e-02 -2.228286713361740112e-01 2.188965380191802979e-01 4.479612410068511963e-02 4.134511351585388184e-01 1.301545798778533936e-01
-8.741843514144420624e-03 -1.069030612707138062e-01 -1.068229675292968750e-01 -6.874309480190277100e-02 -1.505160033702850342e-01 3.405898213386535645e-01 -7.213637582026422024e-04 4.796240106225013733e-02 4.431877434253692627e-01 -2.711713314056396484e-01 2.054760009050369263e-01 1.579333990812301636e-01 2.914567291736602783e-01 8.436450734734535217e-03 -2.125546038150787354e-01 -3.017365634441375732e-01 1.755397170782089233e-01 2.754915654659271240e-01 -4.829599335789680481e-02 -2.321953922510147095e-01 1.887701153755187988e-01 1.063026115298271179e-01 1.088313665241003036e-02 7.265661656856536865e-02 3.686232492327690125e-02 3.937704861164093018e-02 -6.579077988862991333e-02 -1.363497674465179443e-01 7.064925879240036011e-02 -7.099606096744537354e-02 -1.321878377348184586e-02 1.473821401596069336e-01
-2.384340018033981323e-01 -8.551143854856491089e-02 9.645004570484161377e-02 1.276418566703796387e-01 1.611826382577419281e-02 1.377491503953933716e-01 -3.954575657844543457e-01 1.578324586153030396e-01 8.661746233701705933e-02 -3.407745957374572754e-01 -1.680584400892257690e-01 4.181708768010139465e-02 2.320577651262283325e-01 -1.646090298891067505e-01 -7.595391571521759033e-02 -3.756992146372795105e-02 2.183893620967864990e-01 1.645081788301467896e-01 5.173527821898460388e-02 1.243458986282348633e-01 4.277344048023223877e-01 -2.296028472483158112e-02 1.995196491479873657e-01 -5.603410676121711731e-02 -2.642852365970611572e-01 -1.074933633208274841e-01 1.355768274515867233e-02 -1.540240049362182617e-01 1.546579599380493164e-01 -9.591907262802124023e-02 -7.725571841001510620e-02 -6.508720666170120239e-02
-2.130796164274215698e-01 5.612468719482421875e-02 -2.165390253067016602e-01 1.345510929822921753e-01 -2.116114050149917603e-01 7.659509778022766113e-02 7.004493474960327148e-02 3.640868961811065674e-01 9.387324750423431396e-02 -2.854782342910766602e-01 -5.128769204020500183e-02 3.498780354857444763e-02 2.212817668914794922e-01 8.101020753383636475e-02 -7.808347791433334351e-02 -1.409373581409454346e-01 -4.032755270600318909e-02 2.308754771947860718e-01 3.756650984287261963e-01 5.776688084006309509e-02 -8.482369780540466309e-02 -3.110353648662567139e-01 3.009041547775268555e-01 -2.742250636219978333e-02 -7.829051464796066284e-02 1.027207076549530029e-01 -2.127678245306015015e-01 -5.598189309239387512e-02 1.932149380445480347e-02 -2.158230692148208618e-01 8.900108933448791504e-02 9.003064781427383423e-02
-4.024798572063446045e-01 -2.128366194665431976e-02 -2.006076574325561523e-01 -5.895443633198738098e-02 -2.615754865109920502e-02 7.467273622751235962e-02 -3.781637847423553467e-01 2.261269092559814453e-01 8.527132123708724976e-02 1.075758934020996094e-01 -3.085881769657135010e-01 2.963435649871826172e-01 -1.420260667800903320e-01 1.268973052501678467e-01 1.309699416160583496e-01 -1.481444388628005981e-01 -1.024945545941591263e-02 1.299468576908111572e-01 -1.817204505205154419e-01 -1.364961564540863037e-01 2.798106893897056580e-02 -2.406764402985572815e-02 3.911732435226440430e-01 -1.575939804315567017e-01 -9.437131136655807495e-02 8.254637569189071655e-02 4.120264668017625809e-03 -9.833557158708572388e-02 -1.767807826399803162e-02 3.480091691017150879e-02 3.065321780741214752e-02 2.011042684316635132e-01
-4.690545201301574707e-01 -6.034637987613677979e-02 -2.001665532588958740e-01 -8.379170671105384827e-03 -6.118072941899299622e-02 -1.410826891660690308e-01 5.023845285177230835e-02 9.875405579805374146e-02 1.906481385231018066e-01 -1.500832289457321167e-01 8.308961987495422363e-02 2.908488214015960693e-01 1.447238773107528687e-01 9.139989316463470459e-02 1.599570363759994507e-01 -1.551881879568099976e-01 4.128323495388031006e-02 -8.595645427703857422e-02 1.109557077288627625e-01 7.410819828510284424e-02 1.092167869210243225e-01 2.457076162099838257e-01 3.387384712696075439e-01 1.223145276308059692e-01 1.175443083047866821e-02 2.665754556655883789e-01 8.359121531248092651e-02 -2.911681532859802246e-01 2.269733250141143799e-01 -1.345167756080627441e-01 9.721410274505615234e-02 -4.248029086738824844e-03
-1.405099183320999146e-01 6.139454897493124008e-03 -2.531826794147491455e-01 -5.902828648686408997e-02 1.786344200372695923e-01 -8.257772773504257202e-03 -1.993857026100158691e-01 2.028462588787078857e-01 2.956629693508148193e-01 -3.758489787578582764e-01 1.078328490257263184e-01 1.680955477058887482e-02 2.273121774196624756e-01 1.556543260812759399e-01 -2.738433890044689178e-02 1.026646271347999573e-01 -2.191646955907344818e-02 -2.556750178337097168e-02 -1.140994951128959656e-01 -2.895429357886314392e-02 1.003809124231338501e-01 9.734365344047546387e-02 1.784288883209228516e-01 2.882511019706726074e-01 2.140461057424545288e-01 -4.511802643537521362e-02 -5.542377755045890808e-02 -1.667090207338333130e-01 4.165258258581161499e-02 -2.062893658876419067e-01 3.689791262149810791e-01 2.517048716545104980e-01
-1.207411736249923706e-01 -1.607025116682052612e-01 -2.153899967670440674e-01 -1.496875435113906860e-01 3.805376356467604637e-03 1.476800292730331421e-01 -2.444758564233779907e-01 2.899321317672729492e-01 8.170808851718902588e-02 -3.068842589855194092e-01 8.342555910348892212e-02 1.704702228307723999e-01 1.546167731285095215e-01 3.218194469809532166e-02 -1.190780028700828552e-01 3.085760176181793213e-01 -1.009029895067214966e-02 1.568474173545837402e-01 6.368607282638549805e-03 -1.919817775487899780e-01 9.290144592523574829e-02 3.676903247833251953e-01 -4.535968415439128876e-03 2.584199309349060059e-01 2.194982618093490601e-01 -1.850806027650833130e-01 -4.266136512160301208e-02 -1.446366757154464722e-01 -6.553058046847581863e-03 4.714149981737136841e-02 1.651110053062438965e-01 2.167934030294418335e-01
-2.717937231063842773e-01 1.253495812416076660e-01 1.104269698262214661e-01 -8.226151764392852783e-02 9.196405857801437378e-02 2.171715497970581055e-01 -1.821762919425964355e-01 2.951137423515319824e-01 8.227218687534332275e-02 -1.900062710046768188e-01 -1.450929641723632812e-01 1.229856759309768677e-01 -4.098272696137428284e-02 -1.604766249656677246e-01 1.048634424805641174e-01 5.245102103799581528e-03 2.159318178892135620e-01 3.370387852191925049e-01 2.290406674146652222e-01 -3.290185630321502686e-01 -6.418309360742568970e-02 -1.185049191117286682e-01 4.602872207760810852e-02 2.488902956247329712e-01 2.087097428739070892e-02 -1.104393601417541504e-02 1.213312074542045593e-01 -1.934386491775512695e-01 4.906429443508386612e-03 -1.706593856215476990e-02 2.124423682689666748e-01 3.110336065292358398e-01
7.297904789447784424e-02 6.842130422592163086e-02 -1.172020137310028076e-01 -6.058337911963462830e-02 6.856189668178558350e-02 1.926368027925491333e-01 -4.227673411369323730e-01 1.945719867944717407e-01 2.882928550243377686e-01 1.990989446640014648e-01 1.613342911005020142e-01 1.787977814674377441e-01 1.457100361585617065e-01 1.967274248600006104e-01 -1.717702448368072510e-01 -1.926174312829971313e-01 3.551804125308990479e-01 3.374110162258148193e-01 6.200760137289762497e-03 2.454774379730224609e-01 -1.400983482599258423e-01 -2.822926267981529236e-02 3.525774180889129639e-02 3.173899278044700623e-02 8.394409716129302979e-02 -1.958610489964485168e-02 -1.781877726316452026e-01 -2.198535762727260590e-02 5.469379574060440063e-02 -1.023008376359939575e-01 -5.456902831792831421e-02 1.668071001768112183e-01
-3.764170408248901367e-01 -3.829178586602210999e-02 -1.696747094392776489e-01 -2.104082107543945312e-01 1.842330954968929291e-02 3.011936694383621216e-02 -5.594552680850028992e-02 -9.607875347137451172e-02 -8.856915682554244995e-02 -1.413667649030685425e-01 1.020930334925651550e-01 2.185262143611907959e-01 1.391841173171997070e-01 6.618634611368179321e-02 4.147926270961761475e-01 2.290358580648899078e-02 3.878875402733683586e-03 2.663469910621643066e-01 2.306498959660530090e-02 1.222390383481979370e-01 1.836044192314147949e-01 -4.894228279590606689e-02 3.882284462451934814e-02 -1.001891642808914185e-01 5.683612078428268433e-02 -2.344521731138229370e-01 -2.726895548403263092e-02 -2.904808819293975830e-01 8.278635889291763306e-02 -1.983913034200668335e-01 2.462058812379837036e-01 3.218806684017181396e-01
-2.715362906455993652e-01 8.572758734226226807e-02 -2.831438779830932617e-01 -1.402146369218826294e-01 2.415311634540557861e-01 -4.206633940339088440e-02 5.033968947827816010e-03 5.383919551968574524e-02 3.529757261276245117e-01 -2.963064014911651611e-01 -7.313180714845657349e-02 2.065625637769699097e-01 2.384230643510818481e-01 -3.756713867187500000e-02 5.175779014825820923e-02 -4.854559898376464844e-02 9.961624443531036377e-02 1.413422971963882446e-01 3.132300972938537598e-01 -3.231959417462348938e-02 1.483209878206253052e-01 2.721628546714782715e-01 2.206191122531890869e-01 2.270949780941009521e-01 4.816773906350135803e-02 -1.683260798454284668e-01 -3.325734287500381470e-02 -1.108303740620613098e-01 -2.141743898391723633e-01 -1.244852989912033081e-01 -2.764323912560939789e-02 2.844973094761371613e-02
1.520754247903823853e-01 -5.560170114040374756e-02 -2.512589693069458008e-01 -1.129707470536231995e-01 1.838916838169097900e-01 -2.225818485021591187e-01 -1.653475016355514526e-01 1.874289959669113159e-01 -8.764646202325820923e-02 -1.070009246468544006e-01 -4.836130142211914062e-02 2.182627767324447632e-01 1.701181754469871521e-03 1.738354563713073730e-01 2.953771501779556274e-02 -1.724219173192977905e-01 9.933046251535415649e-02 2.388162314891815186e-01 3.468734622001647949e-01 -5.702544003725051880e-02 1.156277433037757874e-01 1.098444461822509766e-01 1.470935344696044922e-01 -1.013678461313247681e-01 1.601115427911281586e-02 -4.983372241258621216e-02 -3.468075990676879883e-01 -4.130145311355590820e-01 -4.459573887288570404e-03 -6.480810791254043579e-02 1.524138897657394409e-01 -2.307841181755065918e-01
3.752483800053596497e-02 -7.538509368896484375e-02 -3.697400391101837158e-01 -1.627817898988723755e-01 1.853268295526504517e-01 2.313139289617538452e-02 -3.198449611663818359e-01 2.932815253734588623e-01 3.805811703205108643e-02 6.793115288019180298e-02 1.078173518180847168e-01 8.550663478672504425e-03 -6.231286749243736267e-02 2.930164039134979248e-01 -2.261722981929779053e-01 -3.116270154714584351e-02 6.795173883438110352e-02 2.144045829772949219e-01 7.028114795684814453e-02 -1.203656643629074097e-01 3.173899948596954346e-01 1.698426455259323120e-01 6.249039247632026672e-02 -1.718547344207763672e-01 2.367833107709884644e-01 7.266998291015625000e-02 7.524559646844863892e-02 -3.115680813789367676e-01 1.415941417217254639e-01 -1.500643640756607056e-01 5.867644026875495911e-02 6.123009696602821350e-02
-1.750677078962326050e-01 2.724700793623924255e-02 -6.635072827339172363e-02 9.546528756618499756e-02 -4.724847525358200073e-02 8.715038001537322998e-02 -2.084756493568420410e-01 5.006956309080123901e-02 2.341177910566329956e-01 -3.340839445590972900e-01 5.090252682566642761e-02 5.217102169990539551e-02 5.584334209561347961e-02 1.313473433256149292e-01 -2.875764369964599609e-01 1.263417601585388184e-01 3.646048717200756073e-03 2.475613057613372803e-01 -1.698754578828811646e-01 -3.208860009908676147e-02 -1.716107279062271118e-01 1.868807226419448853e-01 -5.886282026767730713e-02 2.550968229770660400e-01 -5.333756282925605774e-02 -3.291860520839691162e-01 -1.327679455280303955e-01 -2.740043401718139648e-01 3.503080606460571289e-01 -1.352678388357162476e-01 1.734523177146911621e-01 9.702102839946746826e-02
-1.853916049003601074e-01 1.098817773163318634e-02 1.432876568287611008e-02 -2.021722123026847839e-02 -4.260053485631942749e-02 9.837875515222549438e-02 -1.608344167470932007e-01 4.665051028132438660e-02 2.868711650371551514e-01 -2.225305289030075073e-01 -3.693531081080436707e-02 1.145620495080947876e-01 6.778682768344879150e-02 1.932928562164306641e-01 -3.041365742683410645e-01 1.552575677633285522e-01 9.897086024284362793e-02 9.959884732961654663e-02 -1.308232396841049194e-01 -1.687053591012954712e-02 -2.456801682710647583e-01 2.016415297985076904e-01 -6.700576841831207275e-02 2.561435336247086525e-03 -5.757155641913414001e-02 -3.166835010051727295e-01 -3.054207563400268555e-01 -2.392104566097259521e-01 3.934125304222106934e-01 -1.009326055645942688e-01 7.840871810913085938e-02 2.294546216726303101e-01
-1.769784837961196899e-02 -2.216496765613555908e-01 -8.233284205198287964e-02 -2.423415631055831909e-01 1.229504570364952087e-01 1.584444008767604828e-02 1.313408613204956055e-01 3.565229177474975586e-01 3.141883909702301025e-01 7.475161552429199219e-02 -2.133126258850097656e-01 1.675712019205093384e-01 1.006731316447257996e-01 2.469669729471206665e-01 -6.465622782707214355e-02 -1.330988109111785889e-01 6.935866922140121460e-02 3.822476267814636230e-01 1.951098889112472534e-01 4.982500150799751282e-02 -2.625241689383983612e-02 2.345436513423919678e-01 2.475549727678298950e-01 1.378433704376220703e-01 -1.563407331705093384e-01 -1.566500812768936157e-01 1.192493289709091187e-01 -9.919136762619018555e-02 -1.430000066757202148e-01 -1.235189661383628845e-02 1.805984526872634888e-01 2.642994932830333710e-02
9.581552445888519287e-02 -2.910901904106140137e-01 -6.985113024711608887e-02 -5.726265311241149902e-01 -5.964482203125953674e-02 4.584828391671180725e-02 -1.727741211652755737e-02 1.869960427284240723e-01 2.599830925464630127e-01 -1.778504550457000732e-01 -2.870839238166809082e-01 1.827409565448760986e-01 1.512246727943420410e-01 2.341741919517517090e-01 6.888588890433311462e-03 5.935817956924438477e-02 3.763241320848464966e-02 1.492363214492797852e-01 1.010104119777679443e-01 2.042343318462371826e-01 6.180931255221366882e-02 -3.915879130363464355e-02 -1.083332672715187073e-01 -1.059702783823013306e-01 4.507214203476905823e-02 -1.622608453035354614e-01 -8.910448104143142700e-02 -1.840286552906036377e-01 2.036862522363662720e-01 4.343437403440475464e-02 1.354479491710662842e-01 -1.612893119454383850e-02
-4.826292395591735840e-02 -6.947688758373260498e-02 -9.944888949394226074e-02 -6.947135087102651596e-03 5.362635850906372070e-02 -4.472533240914344788e-02 -9.243522584438323975e-02 4.439898133277893066e-01 -1.434054523706436157e-01 6.966183334589004517e-02 -1.011540368199348450e-02 4.964851438999176025e-01 1.609947383403778076e-01 1.802430450916290283e-01 -3.293557465076446533e-01 3.576347604393959045e-02 1.126302629709243774e-01 3.033937215805053711e-01 6.941106915473937988e-02 2.759504616260528564e-01 7.229040842503309250e-03 2.268489450216293335e-01 -1.407614443451166153e-02 6.175866350531578064e-02 6.216536834836006165e-02 5.551677197217941284e-02 -7.651782780885696411e-02 -1.650393605232238770e-01 1.084429919719696045e-01 -1.844779402017593384e-01 8.364561013877391815e-03 -7.108180224895477295e-02
1.811417490243911743e-01 -9.859346598386764526e-02 -1.045567914843559265e-01 5.823878571391105652e-02 -8.697954565286636353e-02 4.762823507189750671e-02 -9.070878475904464722e-02 3.098173737525939941e-01 2.617824124172329903e-03 -2.065477818250656128e-01 -1.679841279983520508e-01 3.874639421701431274e-02 2.683250308036804199e-01 -3.969730809330940247e-02 -9.687495976686477661e-02 -1.650681495666503906e-01 -3.607757017016410828e-02 2.404500693082809448e-01 -7.115634530782699585e-02 2.131893336772918701e-01 -9.276864677667617798e-02 -1.438250243663787842e-01 2.751335203647613525e-01 -5.669774115085601807e-02 -1.841601133346557617e-01 2.201913855969905853e-03 -3.945725038647651672e-02 -5.978452041745185852e-03 4.459619522094726562e-01 -2.577175199985504150e-01 2.531107068061828613e-01 2.525586187839508057e-01
9.593603014945983887e-02 -2.853843271732330322e-01 4.235129430890083313e-02 -3.447967469692230225e-01 -8.321885019540786743e-02 -1.936721056699752808e-01 -1.646074652671813965e-01 4.501315653324127197e-01 2.004367560148239136e-01 3.972605243325233459e-02 -2.172673791646957397e-01 2.212644517421722412e-01 1.901717931032180786e-01 1.479306668043136597e-01 3.354682028293609619e-02 1.592207252979278564e-01 -1.511478871107101440e-01 1.435257196426391602e-01 -9.143917262554168701e-02 1.726209558546543121e-02 2.107546329498291016e-01 -3.570573031902313232e-02 6.608001142740249634e-02 -4.698738828301429749e-02 -1.174579486250877380e-01 -2.581363543868064880e-02 -2.151519209146499634e-01 -2.801273763179779053e-01 1.618663817644119263e-01 -6.017449498176574707e-02 -5.694206804037094116e-02 1.241939514875411987e-01
1.357049345970153809e-01 3.038578433915972710e-03 1.834630616940557957e-03 1.043419074267148972e-02 -2.324689179658889771e-02 1.125055551528930664e-01 -4.394259750843048096e-01 8.884465694427490234e-02 1.761358678340911865e-01 -1.495483219623565674e-01 -2.270346693694591522e-02 2.636915147304534912e-01 -4.206670075654983521e-02 -1.523046940565109253e-01 -3.881300985813140869e-02 -6.965903937816619873e-02 3.451369237154722214e-03 3.182906210422515869e-01 1.082054451107978821e-01 -1.288575381040573120e-01 -1.141285300254821777e-01 1.383452862501144409e-01 1.691455394029617310e-01 -1.782793365418910980e-02 2.824617177248001099e-02 -5.895216763019561768e-02 -6.759294308722019196e-03 -1.778940707445144653e-01 2.002074196934700012e-02 1.430724859237670898e-01 4.407955706119537354e-01 4.130994081497192383e-01
-1.051047295331954956e-01 2.102468349039554596e-02 -4.411251470446586609e-02 -2.929773926734924316e-01 6.580772250890731812e-02 2.615066766738891602e-01 -2.096231132745742798e-01 1.409513801336288452e-01 1.594337224960327148e-01 -2.668293714523315430e-01 1.361183822154998779e-01 -8.096311241388320923e-02 4.710960388183593750e-02 8.133542537689208984e-02 1.039372310042381287e-01 -1.318604052066802979e-01 2.642479240894317627e-01 3.511606156826019287e-01 2.128577083349227905e-01 -2.707191109657287598e-01 8.167264983057975769e-03 -6.745050847530364990e-02 -4.896154999732971191e-02 2.169301658868789673e-01 1.728188842535018921e-01 4.791589453816413879e-03 2.948453463613986969e-02 -1.466763019561767578e-01 3.841714188456535339e-02 1.418001353740692139e-01 2.361520528793334961e-01 3.317300379276275635e-01
-5.515321344137191772e-02 2.765214629471302032e-02 -4.455378279089927673e-02 1.210578717291355133e-02 8.302725851535797119e-02 1.720958501100540161e-01 -1.034977659583091736e-01 6.023569107055664062e-01 7.685294002294540405e-02 -2.356648445129394531e-02 7.237683236598968506e-02 1.814153641462326050e-01 1.976814419031143188e-01 -1.043160036206245422e-01 9.920325130224227905e-02 -1.190875321626663208e-01 -4.582973569631576538e-02 4.942660331726074219e-01 -4.713771492242813110e-02 -1.758835278451442719e-02 -6.135797873139381409e-02 -9.999543428421020508e-02 2.583375014364719391e-02 7.228067517280578613e-02 6.077983975410461426e-02 -2.121973931789398193e-01 4.979847371578216553e-02 -2.592446208000183105e-01 9.137675911188125610e-02 5.845032632350921631e-02 7.626836001873016357e-02 2.466417849063873291e-01
1.591994762420654297e-01 -1.319921463727951050e-01 -1.049405187368392944e-01 -2.911546230316162109e-01 1.548306196928024292e-01 -3.118659853935241699e-01 -4.135657101869583130e-02 2.364687323570251465e-01 1.207816079258918762e-01 -2.076251655817031860e-01 -1.617788374423980713e-01 1.497348099946975708e-01 2.850637137889862061e-01 2.429902106523513794e-01 -2.341370135545730591e-01 -1.063229665160179138e-01 1.422010064125061035e-01 1.255700588226318359e-01 7.285653147846460342e-03 -4.840980842709541321e-02 -1.675292253494262695e-01 1.197747588157653809e-01 2.233174629509449005e-02 -3.897503018379211426e-02 -1.875619143247604370e-01 -3.388032317161560059e-03 -4.200794100761413574e-01 -2.125496715307235718e-01 -4.389968886971473694e-02 -1.270425170660018921e-01 5.326633527874946594e-02 -9.651485085487365723e-02
-2.698611095547676086e-02 -4.276763498783111572e-01 8.258797228336334229e-02 -2.826749980449676514e-01 -3.606319054961204529e-02 -2.686828672885894775e-01 -1.210292279720306396e-01 1.091945618391036987e-01 1.563894152641296387e-01 -2.297182679176330566e-01 -2.918491140007972717e-02 -2.299678325653076172e-02 1.107280924916267395e-01 1.009566262364387512e-01 -8.550843596458435059e-02 -9.367822110652923584e-02 1.577059030532836914e-01 2.084711045026779175e-01 1.589871942996978760e-01 3.215726092457771301e-02 3.359104990959167480e-01 -1.025169417262077332e-01 -1.195618584752082825e-01 2.861908450722694397e-02 -6.464292854070663452e-02 7.532465457916259766e-02 -1.444181054830551147e-01 -3.233163058757781982e-01 1.967514604330062866e-01 -2.442126721143722534e-01 2.136590331792831421e-01 -9.027441963553428650e-03
-1.653899401426315308e-01 2.030341327190399170e-01 -1.180507838726043701e-01 -3.829949349164962769e-02 -2.993318140506744385e-01 -1.430872529745101929e-01 -1.425922363996505737e-01 3.260060846805572510e-01 -7.426989823579788208e-02 -1.362653672695159912e-01 2.956623136997222900e-01 2.185289412736892700e-01 2.117482870817184448e-01 -2.978442795574665070e-02 -4.645037278532981873e-02 -2.041602879762649536e-01 2.764599164947867393e-03 4.039461314678192139e-01 1.563078016042709351e-01 1.630340367555618286e-01 1.523033827543258667e-01 7.602052390575408936e-02 1.292982548475265503e-01 1.001035496592521667e-01 -1.605856418609619141e-01 6.942804157733917236e-02 -1.374566704034805298e-01 -3.787907585501670837e-02 9.935996681451797485e-02 1.445346176624298096e-01 -1.010680645704269409e-01 2.620963752269744873e-01
-2.371750175952911377e-01 -5.122086033225059509e-02 -6.520152837038040161e-02 -1.366845071315765381e-01 2.574185431003570557e-01 1.240869835019111633e-01 -2.173123061656951904e-01 1.465954184532165527e-01 1.862516999244689941e-01 -1.091205775737762451e-01 -1.211224272847175598e-01 2.905567884445190430e-01 2.434238642454147339e-01 2.642052769660949707e-01 1.323812454938888550e-01 2.613664567470550537e-01 -2.569296061992645264e-01 7.885571569204330444e-02 1.341909617185592651e-01 -8.117000758647918701e-02 1.014772430062294006e-01 5.198348313570022583e-02 -1.872799396514892578e-01 9.988113492727279663e-02 -1.672042906284332275e-01 2.367566078901290894e-01 -8.854357153177261353e-02 -2.732825279235839844e-01 -5.685375630855560303e-02 1.071008294820785522e-01 1.695518791675567627e-01 2.058261781930923462e-01
-1.193680539727210999e-01 -2.686298489570617676e-01 6.062725931406021118e-02 -8.168258517980575562e-02 6.923890858888626099e-02 1.761372685432434082e-01 -1.658571213483810425e-01 3.169097751379013062e-02 8.249291777610778809e-02 -3.372402191162109375e-01 -1.415566075593233109e-02 2.011216729879379272e-01 1.271237730979919434e-01 1.269876956939697266e-01 -2.380798608064651489e-01 5.089002847671508789e-02 4.312373325228691101e-02 1.848419159650802612e-01 -1.741118878126144409e-01 -1.392183601856231689e-01 -1.150363534688949585e-01 1.852099597454071045e-01 -3.611689433455467224e-02 -2.361696446314454079e-03 -8.255048841238021851e-02 -2.876202762126922607e-01 -1.693307012319564819e-01 -2.664992511272430420e-01 4.138740301132202148e-01 8.278363943099975586e-02 2.200817316770553589e-01 1.891595423221588135e-01
-9.030995890498161316e-03 -6.266757845878601074e-02 -5.594161152839660645e-02 -4.365191459655761719e-01 7.229880988597869873e-02 -8.630164712667465210e-02 -1.945917755365371704e-01 2.705540060997009277e-01 3.733413517475128174e-01 -5.797088611871004105e-03 -2.121435105800628662e-01 5.438336171209812164e-03 1.551627665758132935e-01 6.917431205511093140e-02 -1.480780094861984253e-01 1.451605707406997681e-01 2.812483310699462891e-01 1.059216335415840149e-01 9.059515595436096191e-02 2.251788675785064697e-01 -1.004170253872871399e-01 2.019391860812902451e-03 1.569159477949142456e-01 -1.755890250205993652e-01 -2.334091812372207642e-01 -1.337212175130844116e-01 -2.113185636699199677e-02 -3.260418772697448730e-01 -7.781476527452468872e-02 -1.477820873260498047e-01 -1.532451901584863663e-02 -1.568000949919223785e-02
-3.177976906299591064e-01 -1.666123420000076294e-02 -8.117452263832092285e-02 -1.394437700510025024e-01 8.715081214904785156e-02 1.902420446276664734e-02 -2.585640251636505127e-01 1.077864542603492737e-01 2.574270591139793396e-02 -3.563510179519653320e-01 7.486298680305480957e-02 3.848759084939956665e-02 4.482769966125488281e-02 2.073249816894531250e-01 -2.655611634254455566e-01 1.834946423768997192e-01 -8.055227994918823242e-02 3.285151720046997070e-01 -6.690575927495956421e-02 -1.097310781478881836e-01 -8.069520443677902222e-02 7.394130527973175049e-02 -8.931177109479904175e-02 -2.362154573202133179e-01 -3.418567031621932983e-02 -6.837878376245498657e-02 -2.398665994405746460e-01 -2.480739951133728027e-01 3.390910327434539795e-01 -1.234060972929000854e-01 1.993138790130615234e-01 2.831451781094074249e-02
-1.593027636408805847e-02 -1.140573993325233459e-01 5.255100131034851074e-02 5.912650749087333679e-02 3.248752653598785400e-02 1.428431868553161621e-01 -2.923439741134643555e-01 1.674297451972961426e-01 2.314675301313400269e-01 -4.704777896404266357e-01 -6.302551925182342529e-02 2.573171854019165039e-01 1.835164148360490799e-03 -2.383409440517425537e-01 -6.242838129401206970e-02 1.724294759333133698e-02 -1.585657745599746704e-01 2.476614415645599365e-01 1.415927149355411530e-02 -1.969011276960372925e-01 1.411413997411727905e-01 2.057791948318481445e-01 3.187518939375877380e-02 1.709933206439018250e-02 -1.466238945722579956e-01 -1.259707957506179810e-01 -1.631585657596588135e-01 -2.371156513690948486e-01 4.853829368948936462e-02 6.451185047626495361e-02 3.516403436660766602e-01 1.554718590341508389e-03
-3.439287841320037842e-02 2.161158435046672821e-02 1.009384915232658386e-02 -1.040564328432083130e-01 1.335179060697555542e-01 8.239017799496650696e-03 -3.149088621139526367e-01 5.169309377670288086e-01 -1.010217666625976562e-01 4.302384331822395325e-02 9.021555632352828979e-02 1.755985170602798462e-01 -1.308117806911468506e-01 1.088608652353286743e-01 -1.582620143890380859e-01 -8.406344801187515259e-02 -1.104546859860420227e-01 4.056575596332550049e-01 -3.928326070308685303e-02 9.765227884054183960e-02 2.850416116416454315e-02 7.838357239961624146e-03 1.802258044481277466e-01 2.275498360395431519e-01 1.633231043815612793e-01 -8.948529511690139771e-02 -2.843616604804992676e-01 -2.238294482231140137e-01 1.869491934776306152e-01 -9.943842887878417969e-02 8.412133902311325073e-02 2.247448451817035675e-02
6.670140475034713745e-02 4.886353854089975357e-03 -1.139911115169525146e-01 1.280260831117630005e-01 1.115143373608589172e-01 -3.762904927134513855e-02 -9.852028638124465942e-02 4.174600243568420410e-01 1.347100436687469482e-01 -4.993521794676780701e-02 -1.896996945142745972e-01 5.391836166381835938e-02 4.683311283588409424e-01 1.899253726005554199e-01 -4.522452503442764282e-02 -1.299947500228881836e-01 2.522655129432678223e-01 1.420057415962219238e-01 7.284693419933319092e-02 -1.846572458744049072e-01 1.788154393434524536e-01 -1.333406567573547363e-01 -4.207593575119972229e-02 -2.902297116816043854e-02 -1.683994680643081665e-01 -1.859041899442672729e-01 -2.217983752489089966e-01 -9.776067733764648438e-02 2.427949160337448120e-01 -2.515077590942382812e-01 -5.559150874614715576e-02 -1.090256646275520325e-01
-9.492728114128112793e-02 -1.288309693336486816e-01 4.412906244397163391e-03 -9.047543630003929138e-03 1.852708635851740837e-03 -7.365310192108154297e-02 2.012608498334884644e-01 5.050891041755676270e-01 6.238304451107978821e-02 -2.763444557785987854e-02 -7.115455716848373413e-02 2.340864688158035278e-01 1.654394418001174927e-01 1.048533022403717041e-01 8.462630957365036011e-02 -3.762446045875549316e-01 1.723559796810150146e-01 2.464356571435928345e-01 2.449396550655364990e-01 -1.497375965118408203e-01 2.845980525016784668e-01 1.347362995147705078e-02 -1.186322495341300964e-01 -1.323358863592147827e-01 4.440169036388397217e-02 -1.980303525924682617e-01 -1.845629811286926270e-01 -1.401205062866210938e-01 1.019837707281112671e-01 -1.583564132452011108e-01 -4.157630261033773422e-03 7.511931657791137695e-02
-3.424147367477416992e-01 3.283268585801124573e-02 -2.357412874698638916e-02 -4.158822447061538696e-02 -6.658863276243209839e-02 9.441548585891723633e-02 -8.993640542030334473e-02 1.780859082937240601e-01 3.073924779891967773e-01 -1.273304820060729980e-01 1.645266264677047729e-02 -2.216060161590576172e-01 3.123812079429626465e-01 8.448395878076553345e-02 1.885361820459365845e-01 -2.561887353658676147e-02 2.339126318693161011e-01 4.526378214359283447e-02 1.202083230018615723e-01 1.876845508813858032e-01 4.170624166727066040e-02 1.742133796215057373e-01 6.907191127538681030e-02 5.204036459326744080e-02 1.752630025148391724e-01 -1.234493553638458252e-01 -2.310899794101715088e-01 -2.243370264768600464e-01 -9.033863991498947144e-02 -6.659635156393051147e-02 3.349157571792602539e-01 3.236867785453796387e-01
-9.765065461397171021e-02 -1.296626329421997070e-01 9.345528483390808105e-02 1.235157102346420288e-01 -1.970096863806247711e-02 1.930905431509017944e-01 -1.872570365667343140e-01 1.343926042318344116e-01 3.082525730133056641e-01 -2.630464434623718262e-01 -1.047044768929481506e-01 1.153602004051208496e-01 6.925308704376220703e-02 -4.240531846880912781e-02 -1.176833137869834900e-01 5.508666113018989563e-02 1.807280033826828003e-01 4.619952440261840820e-01 2.091546356678009033e-01 4.446507617831230164e-02 -1.022669523954391479e-01 -1.989037096500396729e-01 6.002150475978851318e-02 -1.967201381921768188e-01 -1.954499930143356323e-01 2.346060127019882202e-01 2.148016989231109619e-01 -2.093522399663925171e-01 1.113305836915969849e-01 -1.240716949105262756e-01 -1.938183605670928955e-01 1.191249266266822815e-01
-1.877786032855510712e-02 -9.850189089775085449e-02 1.432317774742841721e-02 1.791289746761322021e-01 1.482771784067153931e-01 -4.122145846486091614e-02 1.939449273049831390e-02 2.632115483283996582e-01 1.155264675617218018e-02 -1.883827298879623413e-01 -1.161317378282546997e-01 1.166494116187095642e-01 4.418790638446807861e-01 -7.044020295143127441e-02 1.295229792594909668e-01 1.296349167823791504e-01 -2.484691739082336426e-01 7.301518321037292480e-02 1.947732567787170410e-01 2.240528613328933716e-01 1.814773865044116974e-02 -5.027302727103233337e-02 2.477972805500030518e-01 -2.036172449588775635e-01 -1.074775867164134979e-02 4.225156083703041077e-02 -1.890024542808532715e-01 -2.535728514194488525e-01 3.775978386402130127e-01 -3.333515673875808716e-02 9.619063884019851685e-02 2.280454486608505249e-01
-7.416089624166488647e-02 -1.217758003622293472e-02 1.346203982830047607e-01 -2.851909399032592773e-01 3.288871049880981445e-02 -2.496295422315597534e-01 -2.093266248703002930e-01 1.814005970954895020e-01 1.066726297140121460e-01 -2.647930979728698730e-01 -6.015640497207641602e-02 1.503081172704696655e-01 1.562481671571731567e-01 3.407998979091644287e-01 6.053363904356956482e-02 -1.858081519603729248e-01 1.343750208616256714e-01 1.370552480220794678e-01 -1.421763002872467041e-01 4.255698586348444223e-04 2.559987008571624756e-01 6.405608728528022766e-03 3.501518368721008301e-01 -5.859661381691694260e-03 -1.343912184238433838e-01 8.346284180879592896e-02 -1.497204154729843140e-01 -3.141595423221588135e-01 1.573842912912368774e-01 1.074240207672119141e-01 1.330656558275222778e-02 -2.010566592216491699e-01
-3.171888589859008789e-01 3.995003551244735718e-02 -7.186512649059295654e-02 -7.306200265884399414e-02 1.539312303066253662e-01 1.249346435070037842e-01 -3.002594411373138428e-01 -4.050612449645996094e-02 9.475697576999664307e-02 -3.137467503547668457e-01 2.567547373473644257e-02 6.525149196386337280e-02 3.888595402240753174e-01 -4.688324034214019775e-02 -9.801734238862991333e-02 2.159989327192306519e-01 -9.224061854183673859e-03 3.587631881237030029e-01 3.216534480452537537e-02 -2.910310626029968262e-01 6.697610020637512207e-02 4.378462210297584534e-02 5.983886867761611938e-02 6.836923211812973022e-02 6.241346150636672974e-02 -1.508201509714126587e-01 1.779771745204925537e-01 -2.754102647304534912e-01 -1.366643887013196945e-02 7.767447084188461304e-02 2.268582582473754883e-01 1.146536767482757568e-01
-1.335815638303756714e-01 -1.373435109853744507e-01 1.555777192115783691e-01 -1.179962418973445892e-03 1.669568717479705811e-01 1.358287781476974487e-01 -2.307586371898651123e-02 4.292195662856101990e-02 2.260789871215820312e-01 -3.495561778545379639e-01 -1.214803904294967651e-01 1.472832858562469482e-01 2.498889863491058350e-01 -6.144784390926361084e-02 -2.310099601745605469e-01 -3.362046480178833008e-01 -1.175554394721984863e-01 2.123878896236419678e-01 -1.795717515051364899e-02 -5.481345206499099731e-02 -2.938442304730415344e-02 -2.650398910045623779e-01 4.665490984916687012e-02 -1.027633324265480042e-01 -1.665489375591278076e-01 4.372648522257804871e-02 6.050162017345428467e-02 -4.439042508602142334e-01 -1.150478273630142212e-01 2.983625605702400208e-02 -6.190015003085136414e-02 2.315087467432022095e-01
-1.889661848545074463e-01 -3.659438341856002808e-02 -3.314912617206573486e-01 2.839446999132633209e-02 5.214526131749153137e-02 1.695939749479293823e-01 3.217499330639839172e-02 2.058707624673843384e-01 1.198590695858001709e-01 -5.326806381344795227e-02 -3.133267164230346680e-01 1.411017030477523804e-01 -1.346673071384429932e-01 1.154044494032859802e-01 -2.063906341791152954e-01 -2.239379733800888062e-01 3.389497473835945129e-02 1.014671474695205688e-01 1.729797571897506714e-01 -7.136799860745668411e-03 3.409560918807983398e-01 -3.218637406826019287e-02 -1.149174422025680542e-01 7.933176308870315552e-02 1.497277338057756424e-02 -1.928953975439071655e-01 -1.550391465425491333e-01 -4.066457152366638184e-01 -1.276709884405136108e-01 9.448169916868209839e-02 2.373751997947692871e-01 1.768236756324768066e-01
-1.676904112100601196e-01 -4.461744725704193115e-01 1.233031600713729858e-02 -3.201690614223480225e-01 -1.139280200004577637e-02 -2.559443414211273193e-01 -9.113212674856185913e-02 2.741550207138061523e-01 1.611655205488204956e-01 -2.455417215824127197e-01 5.440653860569000244e-02 1.574174016714096069e-01 1.413986980915069580e-01 -6.128408014774322510e-02 3.965096920728683472e-02 -1.086448803544044495e-01 2.396354824304580688e-01 1.068625897169113159e-01 -1.369773596525192261e-01 7.885894179344177246e-02 1.411333680152893066e-01 -1.762732565402984619e-01 2.584832720458507538e-02 -5.763011053204536438e-02 -2.651851624250411987e-02 2.374143600463867188e-01 -2.272119820117950439e-01 -2.162018120288848877e-01 -4.263700917363166809e-02 -1.483796238899230957e-01 2.038197815418243408e-01 -1.712659001350402832e-02
-1.072413995862007141e-01 2.195661189034581184e-03 -2.457837760448455811e-01 -2.316706255078315735e-02 1.540213525295257568e-01 1.939676702022552490e-02 -5.838267877697944641e-02 1.487281173467636108e-01 1.024389117956161499e-01 -4.358689785003662109e-01 1.585342437028884888e-01 2.041731402277946472e-02 3.255212604999542236e-01 4.241653531789779663e-02 1.699538826942443848e-01 3.406280279159545898e-02 3.256536722183227539e-01 1.160932928323745728e-01 -1.010806336998939514e-01 -7.244521379470825195e-02 1.140631288290023804e-01 1.499511599540710449e-01 4.235010128468275070e-03 2.385614514350891113e-01 1.010160967707633972e-01 -1.455709245055913925e-02 -1.749596893787384033e-01 -2.364340871572494507e-01 -3.438339382410049438e-02 -2.365441620349884033e-02 3.929554820060729980e-01 1.832613646984100342e-01
-1.716401576995849609e-01 -3.691485524177551270e-01 -1.628665253520011902e-02 -1.992683261632919312e-01 4.885516315698623657e-02 4.689451772719621658e-03 -4.587758798152208328e-03 5.097879841923713684e-02 1.831200718879699707e-01 -2.885886132717132568e-01 -7.498954236507415771e-02 1.453806608915328979e-01 5.982883647084236145e-02 -1.751457154750823975e-02 -2.421256005764007568e-01 2.215138822793960571e-01 6.761716306209564209e-02 1.005740985274314880e-01 -2.317596413195133209e-02 -2.658200562000274658e-01 6.107369065284729004e-02 -1.094475463032722473e-01 7.261616736650466919e-02 -6.887654960155487061e-02 2.825577557086944580e-01 -1.600090414285659790e-01 -8.613233268260955811e-02 -3.175324499607086182e-01 5.030103772878646851e-02 1.697535961866378784e-01 2.019595652818679810e-01 3.697032034397125244e-01
2.601063251495361328e-01 -6.321128457784652710e-02 -1.227196753025054932e-01 -1.610991358757019043e-01 -1.378589570522308350e-01 -8.481951802968978882e-02 -2.050480097532272339e-01 1.088307723402976990e-01 -4.848885908722877502e-02 -1.193237975239753723e-01 1.600084826350212097e-02 2.807502746582031250e-01 5.525626614689826965e-02 -2.544317580759525299e-02 -4.525733366608619690e-02 -2.436790317296981812e-01 3.045691549777984619e-01 1.377385854721069336e-01 3.128885626792907715e-01 -1.094462200999259949e-01 1.436060220003128052e-01 5.773402750492095947e-02 2.016163319349288940e-01 -1.312005221843719482e-01 -2.404115200042724609e-01 -2.127734273672103882e-01 -1.540979743003845215e-01 -2.616632580757141113e-01 8.387345075607299805e-02 -2.580513060092926025e-01 2.448121905326843262e-01 -1.190812960267066956e-01
1.370375156402587891e-01 -2.175378799438476562e-01 -1.641499251127243042e-01 3.020170703530311584e-02 -5.718865618109703064e-02 1.192556396126747131e-01 -1.901270449161529541e-01 2.957206666469573975e-01 -6.907743215560913086e-02 -1.880451142787933350e-01 2.098531574010848999e-01 1.829029433429241180e-02 5.567969009280204773e-02 -1.935683749616146088e-02 -5.226669088006019592e-02 -2.250979840755462646e-01 -1.094390898942947388e-01 3.533938527107238770e-01 1.914162039756774902e-01 1.505927294492721558e-01 -1.899656951427459717e-01 -5.462592467665672302e-02 2.405814975500106812e-01 1.178209930658340454e-01 -1.099575087428092957e-01 -8.096507936716079712e-02 -5.837764590978622437e-02 -1.064019799232482910e-01 4.006099104881286621e-01 -1.618323326110839844e-01 1.776994168758392334e-01 2.547993063926696777e-01
5.666348710656166077e-02 -8.274449035525321960e-03 -1.736475229263305664e-01 -1.150017678737640381e-01 1.969834044575691223e-02 2.665027379989624023e-01 -3.778442144393920898e-01 2.471128106117248535e-01 1.885141879320144653e-01 4.832815006375312805e-02 1.485862880945205688e-01 2.722877264022827148e-01 9.643417596817016602e-02 -1.169508248567581177e-01 -9.496957063674926758e-02 -2.032549083232879639e-01 7.770790159702301025e-02 3.227449059486389160e-01 1.401463299989700317e-01 7.687893509864807129e-02 -2.612099237740039825e-02 1.007533073425292969e-01 -2.586883120238780975e-02 1.804127842187881470e-01 -2.049715071916580200e-01 -1.332278400659561157e-01 1.660711616277694702e-01 -7.465638220310211182e-02 1.155230477452278137e-01 -2.989454865455627441e-01 1.784313917160034180e-01 2.518438398838043213e-01
-6.013876944780349731e-02 -1.532665789127349854e-01 -2.141242325305938721e-01 -5.236095190048217773e-01 -2.812172286212444305e-02 -2.043568938970565796e-01 -6.477123592048883438e-03 1.764911115169525146e-01 3.595067858695983887e-01 -2.475966513156890869e-01 -2.259627170860767365e-02 1.028612628579139709e-01 -8.391240239143371582e-02 1.517555415630340576e-01 -1.229748651385307312e-01 -5.876469612121582031e-02 2.617569640278816223e-03 2.500898838043212891e-01 1.879877448081970215e-01 9.498396515846252441e-02 7.783620804548263550e-02 -2.063425816595554352e-02 3.080034814774990082e-02 -6.642688065767288208e-02 -2.155034244060516357e-01 -3.177595883607864380e-02 -1.770535409450531006e-01 -2.515832781791687012e-01 1.767607927322387695e-01 -2.427821233868598938e-02 1.179092824459075928e-01 -1.491881459951400757e-01
1.937647163867950439e-02 -9.913196414709091187e-02 -2.518160343170166016e-01 -8.790247142314910889e-02 -2.791544049978256226e-02 4.354376718401908875e-02 -9.053470194339752197e-02 -2.153878659009933472e-02 5.681635811924934387e-02 -3.618850409984588623e-01 -1.395965069532394409e-01 3.163125813007354736e-01 1.066785398870706558e-02 1.526483148336410522e-01 -1.908292472362518311e-01 -2.318220734596252441e-01 -7.055573165416717529e-02 1.981040239334106445e-01 2.059942930936813354e-01 -9.093188494443893433e-02 9.172681719064712524e-02 8.328562229871749878e-02 4.792623519897460938e-01 -2.290599420666694641e-02 -1.602447926998138428e-01 -2.686963379383087158e-01 1.181937456130981445e-01 -1.302413046360015869e-01 -1.656188964843750000e-01 -1.659812964498996735e-02 1.896000094711780548e-02 2.065310031175613403e-01
-6.482446938753128052e-02 -1.430961191654205322e-01 -2.427638471126556396e-01 8.589871227741241455e-02 1.795918941497802734e-01 -1.179854422807693481e-01 -3.316135704517364502e-01 3.246776759624481201e-01 2.390523403882980347e-01 8.587969094514846802e-02 -1.693946570158004761e-01 1.514056921005249023e-01 1.767212450504302979e-01 2.066738009452819824e-01 -2.172190845012664795e-01 -7.876787334680557251e-02 -5.002200603485107422e-02 7.628707587718963623e-02 1.922858208417892456e-01 -1.229759026318788528e-02 2.736045420169830322e-01 8.392275124788284302e-02 2.145387530326843262e-01 -6.621721386909484863e-02 -3.477244079113006592e-02 -4.237394928932189941e-01 -1.449677646160125732e-01 -1.364441514015197754e-01 -3.071046061813831329e-02 4.427818581461906433e-02 5.368606746196746826e-02 -5.919320974498987198e-03
1.421278119087219238e-01 -5.036250874400138855e-02 1.753959506750106812e-01 -4.488154947757720947e-01 -2.824223637580871582e-01 -1.750242412090301514e-01 -1.135078147053718567e-01 1.472748368978500366e-01 2.423621267080307007e-01 -1.483566164970397949e-01 -5.060592666268348694e-02 2.177552133798599243e-01 -2.225019037723541260e-03 2.196722030639648438e-01 1.257025450468063354e-01 9.151508659124374390e-02 2.573079466819763184e-01 1.943711489439010620e-01 5.568673834204673767e-03 -4.732686653733253479e-02 1.817850768566131592e-01 1.491985749453306198e-02 -7.491294294595718384e-02 -1.726849228143692017e-01 -1.304695457220077515e-01 -9.313572198152542114e-02 -1.378698348999023438e-01 -3.344032168388366699e-01 1.120872981846332550e-02 1.867395788431167603e-01 7.881238311529159546e-02 1.556676179170608521e-01
[truncated: 3,267,849 more chars]
