# Supplementary material for: The Language of Innovation
Source: PLoS One. 2020 Apr 30;15(4):e0230107. doi: 10.1371/journal.pone.0230107 (PMC7194493; doi:10.1371/journal.pone.0230107)
Supplement: S18 File — (GZ) [file pone.0230107.s018.tar.gz › 1996-2000/V2Run_14_VS_4500_embeddings1996-2000ED32.txt]

1.544963419437408447e-01 1.799088567495346069e-01 -1.303285956382751465e-01 -3.172462573274970055e-03 -9.908823668956756592e-02 3.352919593453407288e-02 -6.982909399084746838e-04 -1.040272414684295654e-01 -3.176978826522827148e-01 -1.463297456502914429e-01 2.660110220313072205e-02 3.873455803841352463e-03 5.947807431221008301e-02 -2.992096841335296631e-01 -2.379090189933776855e-01 1.014633774757385254e-01 3.706079423427581787e-01 9.232626296579837799e-03 1.711368262767791748e-01 -3.709599375724792480e-02 2.167904376983642578e-01 1.862170249223709106e-01 3.186252713203430176e-01 -2.722696587443351746e-02 -3.047297596931457520e-01 3.919544816017150879e-02 3.111527562141418457e-01 -1.282622665166854858e-01 1.612053513526916504e-01 3.506764769554138184e-02 -1.221597641706466675e-01 -1.418994367122650146e-01
-2.853644080460071564e-02 5.042924731969833374e-02 1.878719776868820190e-02 5.731637775897979736e-02 -2.682424485683441162e-01 -1.401627510786056519e-01 -4.937798529863357544e-02 -2.267987877130508423e-01 -1.626424193382263184e-01 -3.995615616440773010e-02 7.383568584918975830e-02 2.762545645236968994e-01 1.494565010070800781e-01 -2.053518593311309814e-01 -2.083499282598495483e-01 -1.064145639538764954e-01 2.275701314210891724e-01 -3.729597851634025574e-02 1.125859320163726807e-01 -5.134270787239074707e-01 -6.806851923465728760e-02 2.087838053703308105e-01 9.852980077266693115e-02 -2.318114787340164185e-01 -2.655225396156311035e-01 -1.853195205330848694e-02 8.370941132307052612e-02 1.726615130901336670e-01 2.849652990698814392e-02 2.522702813148498535e-01 4.078416898846626282e-02 5.966664850711822510e-02
-2.621434032917022705e-01 2.303419262170791626e-01 2.597208023071289062e-01 2.909058332443237305e-01 -4.222384467720985413e-02 1.951888203620910645e-01 7.343456149101257324e-02 -2.426023036241531372e-01 -3.816591501235961914e-01 -9.162633866071701050e-02 2.565109729766845703e-01 1.263855695724487305e-01 1.515267789363861084e-01 -1.128070056438446045e-01 -2.811141014099121094e-01 -1.804941296577453613e-01 4.882648587226867676e-02 5.725229904055595398e-02 2.459246218204498291e-01 -4.734840244054794312e-02 -8.200371265411376953e-02 -6.223611533641815186e-02 1.577878296375274658e-01 -9.952829778194427490e-02 -1.487953513860702515e-01 -3.590075671672821045e-02 6.800688803195953369e-02 -2.360360771417617798e-01 -1.222553700208663940e-01 1.512392461299896240e-01 5.770653020590543747e-03 -5.907342582941055298e-02
2.762777209281921387e-01 7.909626513719558716e-02 -1.428906768560409546e-01 -7.219743914902210236e-03 1.483897268772125244e-01 1.082604974508285522e-01 2.088939398527145386e-01 -1.557096093893051147e-01 -1.740143001079559326e-01 2.517127096652984619e-01 1.017534583806991577e-01 1.394267827272415161e-01 -1.530933473259210587e-02 -2.783723771572113037e-01 -1.097810268402099609e-01 -1.272219419479370117e-01 1.137158740311861038e-02 -1.751377135515213013e-01 -1.479789465665817261e-01 7.304579764604568481e-02 -1.113081723451614380e-01 1.530195027589797974e-01 4.338456690311431885e-01 -2.840098366141319275e-02 5.507276579737663269e-02 -2.533702552318572998e-01 2.821357548236846924e-01 -3.053576946258544922e-01 -1.204327791929244995e-01 -4.011343792080879211e-02 -1.671368628740310669e-02 -1.630666106939315796e-01
-7.121653109788894653e-02 1.636768728494644165e-01 1.451983302831649780e-01 2.809833884239196777e-01 -1.413545757532119751e-01 1.454140841960906982e-01 -1.118671298027038574e-01 -1.250629425048828125e-01 3.283807262778282166e-02 3.144259750843048096e-02 2.324021458625793457e-01 2.899209856986999512e-01 1.368056982755661011e-01 -2.703723311424255371e-01 -1.608365774154663086e-01 -9.134176373481750488e-02 -1.540253142593428493e-04 1.204043403267860413e-01 2.134207934141159058e-01 -5.806087329983711243e-02 1.784042418003082275e-01 1.891973465681076050e-01 1.434052139520645142e-01 -2.374466955661773682e-01 -3.128661811351776123e-01 1.554259061813354492e-01 3.029951453208923340e-01 -1.357666403055191040e-01 -2.035831809043884277e-01 9.737429209053516388e-03 -2.133870571851730347e-01 7.293478399515151978e-02
-1.602901816368103027e-01 6.742966920137405396e-02 1.048077270388603210e-01 1.029554083943367004e-01 9.587928652763366699e-02 1.587515622377395630e-01 7.849964499473571777e-02 -4.767344519495964050e-02 -1.051497533917427063e-01 1.573791652917861938e-01 4.491394162178039551e-01 3.314157426357269287e-01 1.281507760286331177e-01 -1.071662157773971558e-01 -3.157411515712738037e-01 -6.901220232248306274e-02 1.669564247131347656e-01 2.396942973136901855e-01 2.526766248047351837e-02 -1.738242805004119873e-01 -9.754993021488189697e-02 1.585955321788787842e-01 3.058126270771026611e-01 2.779033035039901733e-02 2.453243359923362732e-02 -7.484644651412963867e-02 1.789085119962692261e-01 -8.021572232246398926e-02 -2.542152106761932373e-01 1.681972108781337738e-02 -1.721433103084564209e-01 2.031371593475341797e-01
-1.563241183757781982e-01 6.446267664432525635e-02 -4.352961480617523193e-02 8.646488934755325317e-02 2.422647923231124878e-02 4.359045624732971191e-02 -1.868443936109542847e-01 9.447430074214935303e-02 -1.766182184219360352e-01 -1.101427897810935974e-01 1.997970342636108398e-01 3.319563865661621094e-01 2.749161124229431152e-01 -3.050334155559539795e-01 -2.807800769805908203e-01 -2.797136604785919189e-01 1.741750538349151611e-01 1.056041568517684937e-01 -1.985631585121154785e-01 5.453446879982948303e-02 -8.955316990613937378e-02 1.164861917495727539e-01 3.505193889141082764e-01 -1.112872585654258728e-01 -1.346254348754882812e-01 -9.603767842054367065e-02 -6.724472343921661377e-02 -2.223399430513381958e-01 -2.590595185756683350e-01 3.121672570705413818e-02 -2.597725577652454376e-02 -7.602048665285110474e-02
6.681738048791885376e-02 3.819004893302917480e-01 -1.603638194501399994e-02 1.252855211496353149e-01 1.882348358631134033e-01 -1.029099076986312866e-01 -1.810458451509475708e-01 -2.185306996107101440e-01 -1.869933903217315674e-01 1.147964894771575928e-01 9.623976796865463257e-02 2.242785543203353882e-01 1.786199212074279785e-01 -3.345895111560821533e-01 -4.073005616664886475e-01 -1.063866242766380310e-01 8.670494705438613892e-02 2.457676827907562256e-01 -3.255656361579895020e-02 -6.137298047542572021e-02 2.413483709096908569e-02 2.281787432730197906e-02 2.151719480752944946e-01 1.079605668783187866e-01 -1.556087136268615723e-01 -1.217561811208724976e-01 1.889969557523727417e-01 -1.840915679931640625e-01 -1.344545651227235794e-02 -1.553227752447128296e-01 -2.217711322009563446e-02 1.146883144974708557e-01
8.997111767530441284e-02 1.215797197073698044e-02 1.276052836328744888e-02 2.449178546667098999e-01 1.589849293231964111e-01 1.578303575515747070e-01 -5.874880030751228333e-02 3.485277295112609863e-03 -2.637848258018493652e-01 -1.016358360648155212e-01 1.906754523515701294e-01 2.584865093231201172e-01 9.594027698040008545e-02 -1.866943985223770142e-01 -2.268243283033370972e-01 -4.944679439067840576e-01 2.792371511459350586e-01 2.999449335038661957e-02 -5.887249484658241272e-02 2.290614694356918335e-02 1.490268856287002563e-01 2.417815476655960083e-01 3.785349801182746887e-02 -1.054455712437629700e-01 -2.597965300083160400e-01 -1.270122230052947998e-01 1.711617857217788696e-01 -9.291411936283111572e-02 1.101399362087249756e-01 1.920253634452819824e-01 4.033667221665382385e-02 -8.122745156288146973e-02
3.462145328521728516e-01 7.494359463453292847e-02 -1.870117932558059692e-01 4.949074983596801758e-02 -1.830191165208816528e-01 -1.426249742507934570e-01 2.156903780996799469e-02 -1.966187953948974609e-01 -4.569810256361961365e-02 1.678766906261444092e-01 -6.222384795546531677e-02 4.521661400794982910e-01 2.514524459838867188e-01 -2.374799549579620361e-01 -2.312106937170028687e-01 7.817500829696655273e-02 5.639488995075225830e-02 -7.544971257448196411e-02 -2.835058234632015228e-02 1.529690176248550415e-01 1.738735586404800415e-01 1.438051313161849976e-01 3.072087168693542480e-01 -1.685520559549331665e-01 -1.135325524955987930e-02 -2.240816205739974976e-01 1.157701388001441956e-01 -1.184699237346649170e-01 -1.599858105182647705e-01 -5.136245116591453552e-02 2.169921249151229858e-02 -1.143833100795745850e-01
-1.406129896640777588e-01 2.714957296848297119e-01 1.066697482019662857e-02 2.433336079120635986e-01 -5.805716849863529205e-03 -2.277576737105846405e-02 -5.177754163742065430e-02 -5.124261602759361267e-02 -2.019547075033187866e-01 -1.305525749921798706e-01 3.396949768066406250e-01 2.486586123704910278e-01 4.244081676006317139e-02 -2.220468372106552124e-01 -4.932667315006256104e-02 -2.018379420042037964e-01 3.769320249557495117e-02 2.757149934768676758e-01 1.900761276483535767e-01 -1.210028231143951416e-01 -1.019671037793159485e-01 1.160721182823181152e-01 4.072443842887878418e-01 -2.529662847518920898e-01 2.978387102484703064e-02 -5.619920045137405396e-02 5.438175052404403687e-02 -2.779553234577178955e-01 7.820382714271545410e-03 -1.554295271635055542e-01 -1.303431689739227295e-01 -6.791082769632339478e-02
-1.235072389245033264e-01 2.130273133516311646e-01 9.572910517454147339e-02 1.296513080596923828e-01 -6.829557567834854126e-02 -1.006579175591468811e-01 -1.271610856056213379e-01 -7.618024200201034546e-02 -1.466367095708847046e-01 -7.236793637275695801e-02 3.082422912120819092e-01 1.570214629173278809e-01 4.535640478134155273e-01 -1.898505389690399170e-01 -2.646844089031219482e-01 -1.257928162813186646e-01 2.488211244344711304e-01 2.416540086269378662e-01 -1.140134059824049473e-03 -9.300100058317184448e-02 -3.911047801375389099e-02 2.654048986732959747e-02 2.629781961441040039e-01 3.776194155216217041e-02 -2.446458116173744202e-02 1.376144122332334518e-02 8.457485586404800415e-02 -2.303575277328491211e-01 -1.810354888439178467e-01 7.504998892545700073e-02 -2.523737549781799316e-01 1.941330879926681519e-01
-3.670472651720046997e-02 2.244233526289463043e-02 2.605728209018707275e-01 3.372646570205688477e-01 -1.795866875909268856e-03 7.426632940769195557e-02 -9.181696921586990356e-02 -5.826246738433837891e-02 -7.303530722856521606e-02 1.949995011091232300e-01 1.699010282754898071e-01 2.499628663063049316e-01 4.068129062652587891e-01 -1.012508720159530640e-01 -3.348833024501800537e-01 -1.167878136038780212e-01 1.849781423807144165e-01 1.505696922540664673e-01 -1.716891070827841759e-03 -2.495980262756347656e-01 -1.304394304752349854e-01 2.447028607130050659e-01 1.234352588653564453e-01 -6.013158708810806274e-02 1.442950335331261158e-03 -2.588872611522674561e-01 8.664540946483612061e-02 1.746108010411262512e-02 1.896660625934600830e-01 4.103757906705141068e-03 7.306579500436782837e-02 -1.783717423677444458e-01
-1.020188443362712860e-02 1.196176260709762573e-01 1.968719363212585449e-01 -1.792109571397304535e-02 1.910063996911048889e-02 1.530208736658096313e-01 9.527162462472915649e-02 -3.371745645999908447e-01 -3.183991909027099609e-01 2.296842336654663086e-01 1.753332279622554779e-02 1.830081045627593994e-01 8.808983862400054932e-02 -1.453501135110855103e-01 -2.931388318538665771e-01 -2.541461288928985596e-01 1.507921963930130005e-01 2.469269558787345886e-02 -1.824437454342842102e-02 -2.345905601978302002e-01 2.827926166355609894e-02 3.310805261135101318e-01 1.046004369854927063e-01 -2.730216085910797119e-01 2.263424918055534363e-02 2.969215810298919678e-01 1.654210090637207031e-01 1.056768372654914856e-01 3.403275087475776672e-02 6.987649202346801758e-02 1.151172369718551636e-01 -1.073121801018714905e-01
-1.504497677087783813e-01 -6.485165655612945557e-02 1.231126040220260620e-01 3.692965507507324219e-01 1.953342184424400330e-02 1.881636381149291992e-01 1.372121870517730713e-01 -1.453142017126083374e-01 8.247830718755722046e-02 -4.782494530081748962e-02 3.648744896054267883e-02 -1.068174913525581360e-01 1.780629903078079224e-01 -3.528779447078704834e-01 -1.988878846168518066e-01 5.240987613797187805e-02 1.635324060916900635e-01 -2.259546071290969849e-01 1.832655444741249084e-02 -2.169453948736190796e-01 -2.025983668863773346e-02 1.933165043592453003e-01 1.645650714635848999e-01 -3.134933412075042725e-01 -5.184293165802955627e-02 1.094488129019737244e-01 -2.573326043784618378e-02 -2.992843985557556152e-01 -2.720635533332824707e-01 -1.056525558233261108e-01 -1.959466487169265747e-01 9.333317726850509644e-02
-1.799735724925994873e-01 1.395571082830429077e-01 4.951808601617813110e-02 9.798036515712738037e-02 -1.159370392560958862e-01 -1.595322787761688232e-01 -6.016355007886886597e-02 1.255317474715411663e-04 -1.322692632675170898e-01 2.186400443315505981e-01 1.360851079225540161e-01 3.057748079299926758e-01 1.658991575241088867e-01 -1.227686703205108643e-01 -4.124677777290344238e-01 -9.606720507144927979e-02 2.238058298826217651e-02 1.301858127117156982e-01 -1.042560338973999023e-01 -1.398594398051500320e-02 -1.873612850904464722e-01 1.574089974164962769e-01 3.107632696628570557e-01 1.865284591913223267e-01 -1.889480352401733398e-01 4.574838653206825256e-02 -2.529012737795710564e-03 -3.957115411758422852e-01 7.288415729999542236e-02 -1.835260987281799316e-01 -2.020544111728668213e-01 -1.815057173371315002e-02
3.914410769939422607e-01 -7.473679631948471069e-02 4.333893954753875732e-02 -1.222802884876728058e-02 -1.791499108076095581e-01 -1.256722658872604370e-01 1.440539807081222534e-01 -2.860390245914459229e-01 -9.788411110639572144e-02 4.463898390531539917e-02 5.846857279539108276e-02 3.001970648765563965e-01 2.406972348690032959e-01 -1.987215578556060791e-01 -2.445361912250518799e-01 1.597114466130733490e-02 1.152313798666000366e-01 -9.824183583259582520e-02 1.154456660151481628e-01 1.073323935270309448e-01 -1.362474262714385986e-01 2.604337036609649658e-01 1.063584983348846436e-01 -1.428777426481246948e-01 -1.978107988834381104e-01 -1.687306463718414307e-01 -8.530556410551071167e-02 -4.075503349304199219e-01 1.876567304134368896e-02 -3.383963182568550110e-02 -5.342970415949821472e-02 1.220445632934570312e-01
-2.494955994188785553e-02 -1.718885148875415325e-03 1.285434979945421219e-02 6.595552712678909302e-02 -7.715124636888504028e-03 -1.543527096509933472e-01 2.831588685512542725e-01 -1.255827993154525757e-01 -2.446495592594146729e-01 1.767409294843673706e-01 2.625719411298632622e-03 1.817513257265090942e-01 1.925670951604843140e-01 -1.315031796693801880e-01 -3.719170689582824707e-01 4.974054545164108276e-02 3.285870552062988281e-01 -6.657238304615020752e-02 1.233024224638938904e-01 -5.130245909094810486e-02 2.596852481365203857e-01 2.257668972015380859e-01 5.169336125254631042e-02 -2.330299615859985352e-01 -2.456611543893814087e-01 1.773976236581802368e-01 4.817645624279975891e-02 8.323694020509719849e-02 1.561855971813201904e-01 2.443420886993408203e-01 -1.065648347139358521e-01 -2.314763218164443970e-01
-7.856103591620922089e-03 -2.135889977216720581e-02 1.073873415589332581e-01 2.171543389558792114e-01 1.045566052198410034e-01 2.342000603675842285e-01 3.165882080793380737e-02 -1.654430776834487915e-01 -2.756498157978057861e-01 3.490197705104947090e-03 1.780187040567398071e-01 2.762278020381927490e-01 2.654356360435485840e-01 -1.274201869964599609e-01 -3.806301653385162354e-01 1.854820996522903442e-01 2.808887660503387451e-01 -3.384624049067497253e-02 5.726959183812141418e-02 -2.291236817836761475e-01 -2.641529776155948639e-02 2.198034375905990601e-01 1.017691120505332947e-01 -1.053543016314506531e-01 9.630634635686874390e-02 -3.376406729221343994e-01 -1.243122108280658722e-02 3.649655357003211975e-02 1.946934759616851807e-01 9.396574646234512329e-02 1.366409957408905029e-01 -1.478144899010658264e-02
2.540885210037231445e-01 2.597001381218433380e-02 -2.140954881906509399e-01 -2.415127679705619812e-02 -2.252916097640991211e-01 -1.875979751348495483e-01 1.003941744565963745e-01 -1.428456902503967285e-01 -1.518327146768569946e-01 1.073863878846168518e-01 1.067579984664916992e-01 2.185740470886230469e-01 1.651834547519683838e-01 -2.853090465068817139e-01 -2.671661078929901123e-01 9.878586977720260620e-02 9.997682273387908936e-02 -1.728929281234741211e-01 -1.797101646661758423e-01 8.227223157882690430e-02 -1.470862925052642822e-01 1.778879314661026001e-01 4.444986283779144287e-01 -1.761130429804325104e-02 4.190551489591598511e-02 -3.561570644378662109e-01 1.022157445549964905e-01 -5.849118530750274658e-02 4.997098445892333984e-02 5.917136743664741516e-02 -8.956779539585113525e-02 -4.144518077373504639e-02
3.449540138244628906e-01 -7.505852729082107544e-02 -3.472185507416725159e-02 2.013835906982421875e-01 -3.675536811351776123e-02 -6.191497296094894409e-02 -7.808737922459840775e-03 -1.612498611211776733e-01 -1.922702882438898087e-03 -2.551760151982307434e-02 8.812639117240905762e-02 1.256498992443084717e-01 1.659805178642272949e-01 -3.786316215991973877e-01 -5.417447909712791443e-02 4.339857771992683411e-02 2.986440435051918030e-02 -1.793484091758728027e-01 -6.228475645184516907e-02 1.758563816547393799e-01 -1.650569885969161987e-01 1.931939125061035156e-01 4.992869198322296143e-01 -1.209823638200759888e-01 2.750244922935962677e-03 -2.055210769176483154e-01 1.903467029333114624e-01 -3.223622739315032959e-01 -1.027968432754278183e-02 2.368913777172565460e-02 -1.241368427872657776e-01 -8.717446029186248779e-02
-1.305729746818542480e-01 -5.879283323884010315e-02 2.006969414651393890e-03 1.419267356395721436e-01 7.315602898597717285e-02 1.078070793300867081e-02 -2.156298607587814331e-02 -6.086064502596855164e-02 -7.559210062026977539e-02 4.460375756025314331e-02 1.606965363025665283e-01 2.942569367587566376e-02 1.595361530780792236e-01 -1.370804458856582642e-01 -3.146616816520690918e-01 -8.873506635427474976e-02 3.318218588829040527e-01 -1.231175512075424194e-01 2.535952329635620117e-01 -9.881060570478439331e-02 -1.374546736478805542e-01 1.033042278140783310e-02 1.683693677186965942e-01 -3.104413151741027832e-01 -9.005713462829589844e-02 -6.356960535049438477e-02 2.520276308059692383e-01 3.926385566592216492e-02 -3.771409392356872559e-02 7.837106287479400635e-02 -5.454846024513244629e-01 1.969751417636871338e-01
-5.351172760128974915e-02 -1.490308791399002075e-01 -2.046685516834259033e-01 -4.186525940895080566e-03 -1.565514691174030304e-02 2.875991724431514740e-02 8.174650371074676514e-02 -4.286251217126846313e-02 -1.411727815866470337e-01 7.226283103227615356e-02 -1.235551387071609497e-01 2.250494360923767090e-01 3.059318661689758301e-02 -5.748069882392883301e-01 4.948716238141059875e-02 6.666643917560577393e-02 8.117524534463882446e-02 -1.820174753665924072e-01 8.227684535086154938e-03 -1.143566370010375977e-01 -1.187669932842254639e-01 -8.269573003053665161e-02 4.089380502700805664e-01 -2.181585878133773804e-01 -1.188775375485420227e-01 -9.582790732383728027e-02 3.609801828861236572e-01 -7.116309553384780884e-02 -1.358411908149719238e-01 7.332814484834671021e-02 -1.474655568599700928e-01 3.515963256359100342e-02
-7.207009196281433105e-02 8.480592072010040283e-02 2.033645510673522949e-01 6.395006924867630005e-02 1.106846034526824951e-01 1.086606308817863464e-01 -6.648943573236465454e-02 -2.417208254337310791e-01 -2.009426057338714600e-01 8.946484327316284180e-02 -5.772044509649276733e-02 2.842305004596710205e-01 -3.213533759117126465e-02 -8.947302401065826416e-02 -2.799166738986968994e-01 -2.168768346309661865e-01 3.200114667415618896e-01 -2.844708263874053955e-01 2.760924398899078369e-01 -2.418480515480041504e-01 1.090975776314735413e-01 2.047092020511627197e-01 5.061187781393527985e-03 -3.037349283695220947e-01 -1.289077550172805786e-01 -1.319041252136230469e-01 9.662909060716629028e-02 -1.641393750905990601e-01 -1.910388916730880737e-01 -6.548365950584411621e-02 8.140953630208969116e-02 -8.054842799901962280e-02
6.840750575065612793e-02 1.764770150184631348e-01 -2.217840254306793213e-01 3.786298334598541260e-01 -3.080681525170803070e-02 6.262663006782531738e-02 4.298306629061698914e-02 -1.289014220237731934e-01 -1.860733330249786377e-01 4.370873048901557922e-02 6.958222389221191406e-02 3.947851359844207764e-01 1.588653922080993652e-01 -1.214602440595626831e-01 -2.554660141468048096e-01 -1.395664364099502563e-01 3.883082792162895203e-02 1.909419298171997070e-01 2.542041838169097900e-01 -9.571041911840438843e-02 -1.053384467959403992e-01 2.038689702749252319e-01 1.702534109354019165e-01 -1.379041522741317749e-01 -2.784705720841884613e-02 -1.697226315736770630e-01 -3.088753856718540192e-02 -2.822333276271820068e-01 -1.949906349182128906e-01 -1.251852232962846756e-02 -2.113145887851715088e-01 1.445609480142593384e-01
-2.038983255624771118e-01 -4.037535935640335083e-02 1.920203417539596558e-01 -5.373384803533554077e-03 -5.328351631760597229e-02 3.434957191348075867e-02 -3.056272864341735840e-01 -1.958437263965606689e-01 -3.992015123367309570e-01 8.164656162261962891e-02 3.509832620620727539e-01 1.141303703188896179e-01 2.618934810161590576e-01 -1.783547103404998779e-01 -1.631342321634292603e-01 -6.101320497691631317e-03 1.218096390366554260e-01 2.543827891349792480e-01 -2.713510394096374512e-02 -1.007124781608581543e-02 9.750158339738845825e-02 9.886419028043746948e-02 1.582982242107391357e-01 -2.927571721374988556e-02 -2.183386534452438354e-01 -1.448590457439422607e-01 4.613981395959854126e-02 -1.383287459611892700e-01 -6.934351474046707153e-02 5.631645210087299347e-03 -1.970820575952529907e-01 -3.092535734176635742e-01
-1.674579381942749023e-01 1.526611745357513428e-01 -1.132130436599254608e-02 4.813814908266067505e-02 6.011530756950378418e-02 4.762152582406997681e-02 -3.070015832781791687e-02 -4.484213143587112427e-02 -2.005923092365264893e-01 -1.721528321504592896e-01 1.658018082380294800e-01 1.629426777362823486e-01 4.378298521041870117e-01 -5.836763978004455566e-02 -2.467843145132064819e-01 -1.394213140010833740e-01 9.736482053995132446e-02 1.348749548196792603e-01 -8.538309484720230103e-02 -3.028522431850433350e-01 -1.955295167863368988e-02 -1.988645642995834351e-01 2.041774243116378784e-01 -5.298409983515739441e-02 -1.314000934362411499e-01 -2.872024290263652802e-02 1.085978224873542786e-01 -1.436488330364227295e-01 -3.338687121868133545e-01 1.704368144273757935e-01 -1.524318754673004150e-01 -3.356145322322845459e-01
-1.281163245439529419e-01 1.019288003444671631e-01 1.487456560134887695e-01 1.187382191419601440e-01 -1.312723010778427124e-01 3.281925991177558899e-02 -1.087671667337417603e-01 1.005625277757644653e-01 -2.139690220355987549e-01 -1.274790316820144653e-01 4.237298667430877686e-01 2.300264537334442139e-01 2.656300663948059082e-01 -2.968425750732421875e-01 -2.836345136165618896e-01 -3.371762111783027649e-02 1.409422010183334351e-01 7.810303568840026855e-02 -1.186308935284614563e-01 -4.775280505418777466e-02 -1.989388167858123779e-01 4.970139637589454651e-02 2.157268524169921875e-01 6.906688958406448364e-02 -2.426419639959931374e-03 -9.245067089796066284e-02 1.594145148992538452e-01 -3.593326807022094727e-01 -2.074709683656692505e-01 -4.924065619707107544e-02 -8.648143708705902100e-02 -1.012890189886093140e-01
-3.169508650898933411e-02 2.359813004732131958e-01 9.314921498298645020e-02 9.801336377859115601e-02 -1.501261740922927856e-01 1.608603745698928833e-01 -2.601269446313381195e-02 1.449659168720245361e-01 -3.419031202793121338e-01 9.445931017398834229e-02 3.104162216186523438e-01 1.376587003469467163e-01 2.811730504035949707e-01 -3.186361193656921387e-01 -2.047729790210723877e-01 -8.174269646406173706e-02 2.275859713554382324e-01 1.059475317597389221e-01 -1.197525784373283386e-01 -2.623918652534484863e-01 -2.084542661905288696e-01 1.604158878326416016e-01 1.839253008365631104e-01 -4.310379922389984131e-02 -1.814309805631637573e-01 -5.129120498895645142e-02 2.885445393621921539e-02 -1.865163147449493408e-01 -2.376388758420944214e-02 -1.277543008327484131e-01 -1.404496282339096069e-01 1.603923738002777100e-01
-1.264497786760330200e-01 4.821488633751869202e-02 -1.880584210157394409e-01 -5.427891388535499573e-02 -6.211922317743301392e-02 -8.975931257009506226e-02 -1.297407299280166626e-01 -1.368217319250106812e-01 -2.382703572511672974e-01 -6.748916208744049072e-02 4.107160866260528564e-01 -3.875902295112609863e-02 8.563036471605300903e-02 -3.321489095687866211e-01 -1.033065393567085266e-01 -1.293221861124038696e-01 3.196103274822235107e-01 3.157607018947601318e-01 -1.223529875278472900e-01 -6.946838647127151489e-02 -8.779481053352355957e-02 7.233835011720657349e-02 1.837136298418045044e-01 -1.005206927657127380e-01 -8.053802698850631714e-02 -1.319688707590103149e-01 9.601777791976928711e-02 -2.443189471960067749e-01 -2.247553765773773193e-01 1.655675470829010010e-02 -1.401968002319335938e-01 -2.786228060722351074e-01
-1.550596654415130615e-01 3.259921446442604065e-02 -1.519684195518493652e-01 -3.852919116616249084e-02 1.939927935600280762e-01 -1.463092863559722900e-01 1.010578051209449768e-01 -2.493266612291336060e-01 8.234158903360366821e-02 6.072108075022697449e-02 -7.575139403343200684e-02 2.647076845169067383e-01 5.016737580299377441e-01 -3.389240503311157227e-01 1.425842344760894775e-01 -1.692639589309692383e-01 1.386566013097763062e-01 7.232669740915298462e-03 2.644754201173782349e-02 -1.671496778726577759e-01 -8.532693609595298767e-03 1.123910471796989441e-01 1.305584460496902466e-01 3.219892457127571106e-02 -6.546625867486000061e-03 -2.800134718418121338e-01 2.520890533924102783e-01 -3.115162625908851624e-02 3.891682252287864685e-02 -1.598090976476669312e-01 2.442405372858047485e-01 9.336274117231369019e-02
-1.320302635431289673e-01 1.823369041085243225e-02 6.567378528416156769e-03 1.654526293277740479e-01 1.563960313796997070e-01 7.553432881832122803e-02 5.208753049373626709e-02 -2.105799913406372070e-01 -1.298929601907730103e-01 1.415721029043197632e-01 1.999228075146675110e-02 1.288002580404281616e-01 1.654421538114547729e-01 -2.684282138943672180e-03 2.519738115370273590e-02 -8.445087820291519165e-02 1.731415838003158569e-01 -3.756274878978729248e-01 -6.109905987977981567e-02 -2.503583431243896484e-01 1.136641129851341248e-01 4.246758222579956055e-01 9.535014629364013672e-02 1.270495206117630005e-01 -1.356734037399291992e-01 -2.974036522209644318e-02 2.147829830646514893e-01 -2.323492616415023804e-02 3.486557304859161377e-02 1.586542129516601562e-01 -3.757558166980743408e-01 -3.146668076515197754e-01
-8.980002999305725098e-02 2.399522066116333008e-01 -3.823996754363179207e-03 5.638848617672920227e-02 3.830125182867050171e-02 1.986002735793590546e-02 -1.504496783018112183e-01 -6.123519968241453171e-03 -1.635277122259140015e-01 1.885069459676742554e-01 3.082320988178253174e-01 2.608074247837066650e-01 3.811016082763671875e-01 -3.945437371730804443e-01 -2.741442620754241943e-01 1.427734922617673874e-02 1.132979094982147217e-01 9.861294180154800415e-02 9.851937741041183472e-02 -2.713047564029693604e-01 -5.724001303315162659e-02 -1.998068392276763916e-02 2.242165654897689819e-01 3.231027722358703613e-02 -9.664245694875717163e-02 2.626656368374824524e-02 8.800162374973297119e-02 -2.564036250114440918e-01 -2.125142067670822144e-01 -2.724452875554561615e-02 1.661269739270210266e-02 1.204223856329917908e-01
-1.342882663011550903e-01 3.037772774696350098e-01 2.087518274784088135e-01 2.306699156761169434e-01 1.951265633106231689e-01 3.342390060424804688e-02 -1.016716882586479187e-01 2.368434518575668335e-02 -3.299411535263061523e-01 -4.762171581387519836e-02 2.753579616546630859e-01 7.599077373743057251e-02 3.083449006080627441e-01 -2.355029433965682983e-01 -2.467552423477172852e-01 6.353915482759475708e-02 2.896142303943634033e-01 1.648277789354324341e-01 -1.810234487056732178e-01 -1.478517800569534302e-01 1.621895581483840942e-01 5.622622370719909668e-02 1.535651534795761108e-01 1.109425425529479980e-01 -1.613857150077819824e-01 8.355522900819778442e-02 2.018209993839263916e-01 -1.725991256535053253e-02 -1.447682976722717285e-01 -5.657671764492988586e-02 7.089304924011230469e-02 1.867635361850261688e-02
1.117935627698898315e-01 -3.065700531005859375e-01 8.143194764852523804e-02 3.170767724514007568e-01 1.241987273097038269e-01 6.238542264327406883e-04 -7.069727778434753418e-02 -4.684807732701301575e-02 -1.344244033098220825e-01 1.313244402408599854e-01 1.192401647567749023e-01 1.545037925243377686e-01 4.631953313946723938e-02 -2.794779837131500244e-01 -9.628356993198394775e-02 -1.467667520046234131e-01 2.043091505765914917e-01 -3.475713431835174561e-01 -1.799470633268356323e-01 -2.438080012798309326e-01 1.216987743973731995e-01 2.864072918891906738e-01 2.911962270736694336e-01 5.238234996795654297e-02 -2.954571694135665894e-02 8.830162882804870605e-02 3.359053134918212891e-01 -6.410416215658187866e-02 9.117389470338821411e-02 -5.534582212567329407e-02 -7.806911133229732513e-03 -5.882810801267623901e-02
-1.791832745075225830e-01 1.890870630741119385e-01 -1.031608730554580688e-01 2.400707639753818512e-02 -5.574303865432739258e-02 -6.758394651114940643e-03 -2.802037261426448822e-02 -7.010266929864883423e-02 -1.434897929430007935e-01 -6.599353253841400146e-02 9.166040271520614624e-02 4.556816518306732178e-01 1.769423484802246094e-01 -2.626532912254333496e-01 -2.132405489683151245e-01 9.146853536367416382e-02 1.585174649953842163e-01 8.438238501548767090e-02 -2.608658671379089355e-01 -2.177369892597198486e-01 -9.466729313135147095e-02 -6.508060730993747711e-03 3.496811985969543457e-01 -1.490577124059200287e-02 -1.129666417837142944e-01 -5.249468609690666199e-02 -1.587292551994323730e-02 -2.185289859771728516e-01 -1.580170840024948120e-01 -2.435023486614227295e-01 -2.997889816761016846e-01 8.434318937361240387e-03
-6.539563834667205811e-02 -1.207565888762474060e-01 -2.833270467817783356e-02 5.248579755425453186e-02 -1.640042960643768311e-01 -9.341122210025787354e-02 1.521673053503036499e-01 -3.063150346279144287e-01 -8.833952993154525757e-02 -1.635245680809020996e-01 -9.029541164636611938e-03 2.799151837825775146e-01 1.868948042392730713e-01 -2.569136954843997955e-02 9.176048636436462402e-02 -1.455877162516117096e-02 1.043144538998603821e-01 4.859505221247673035e-02 -1.483970880508422852e-01 -3.346078693866729736e-01 4.467478767037391663e-02 1.607459038496017456e-01 5.233438611030578613e-01 1.942530721426010132e-01 1.254273653030395508e-01 5.650454014539718628e-02 -3.736708546057343483e-03 2.402712404727935791e-01 -4.100593179464340210e-02 -1.673426828347146511e-03 -2.898049652576446533e-01 -1.369362324476242065e-01
-1.354264914989471436e-01 3.379200398921966553e-01 -1.281334608793258667e-01 6.013657525181770325e-02 -1.296433806419372559e-01 -9.801536798477172852e-02 -1.234089136123657227e-01 -9.420120716094970703e-02 -2.992803156375885010e-01 1.042561903595924377e-01 7.005040347576141357e-02 3.287667334079742432e-01 1.598064303398132324e-01 -2.191661745309829712e-01 -2.492820620536804199e-01 1.402160414727404714e-04 3.453411906957626343e-02 1.826562732458114624e-01 -1.204950511455535889e-01 -4.622665420174598694e-02 -2.398118078708648682e-01 2.859751582145690918e-01 2.019640207290649414e-01 1.119020655751228333e-01 -7.726605981588363647e-02 2.518403530120849609e-02 2.175065577030181885e-01 -2.098269760608673096e-01 -1.892742812633514404e-01 -7.946588099002838135e-02 -2.317135483026504517e-01 1.009189262986183167e-01
3.272704184055328369e-01 2.273684367537498474e-02 -2.329757660627365112e-01 5.667493119835853577e-02 -1.939305216073989868e-01 -3.569990396499633789e-02 2.026887536048889160e-01 7.392930239439010620e-02 -2.153206467628479004e-01 1.354178190231323242e-01 2.267948351800441742e-03 2.472296506166458130e-01 2.477231174707412720e-01 -3.070505261421203613e-01 5.484239012002944946e-02 -9.092954546213150024e-02 -2.538909576833248138e-02 -3.011921048164367676e-01 -1.493574306368827820e-02 -3.457615524530410767e-02 -1.662665456533432007e-01 1.544619351625442505e-01 3.554689586162567139e-01 -7.925693690776824951e-02 -1.062669139355421066e-02 5.728567391633987427e-02 1.331997811794281006e-01 -2.052256017923355103e-01 -4.319510608911514282e-02 1.631762236356735229e-01 -2.645311951637268066e-01 -1.343814879655838013e-01
1.001541223376989365e-02 -1.995256729423999786e-02 5.126119032502174377e-02 5.085983872413635254e-02 1.480866074562072754e-01 -2.436095848679542542e-02 -8.557693101465702057e-03 -2.093792259693145752e-01 -2.943780124187469482e-01 7.079362869262695312e-02 5.046443641185760498e-02 1.492018997669219971e-01 1.202540472149848938e-01 -2.807890772819519043e-01 -3.617351651191711426e-01 -1.852932870388031006e-01 2.507416903972625732e-01 6.859968602657318115e-02 2.081231959164142609e-02 -3.441404700279235840e-01 2.629497349262237549e-01 3.008108437061309814e-01 1.114846989512443542e-01 1.070975977927446365e-02 1.020870581269264221e-01 -1.200033165514469147e-02 1.142220422625541687e-01 1.647771745920181274e-01 -2.124907374382019043e-01 1.954267919063568115e-01 -1.410560160875320435e-01 -2.006550431251525879e-01
-2.609109282493591309e-01 1.230213940143585205e-01 7.202301919460296631e-02 1.051126345992088318e-01 1.143281385302543640e-01 1.039237380027770996e-01 -2.579300105571746826e-02 -1.176100894808769226e-01 -1.939935535192489624e-01 -1.935790642164647579e-03 1.374203115701675415e-01 1.528395414352416992e-01 -1.117807999253273010e-02 -5.561868846416473389e-02 -4.903059005737304688e-01 -1.876469105482101440e-01 -7.803773507475852966e-03 1.497331708669662476e-01 5.413810908794403076e-02 -1.484446972608566284e-01 1.037835106253623962e-01 1.116240322589874268e-01 2.946795821189880371e-01 -9.343283623456954956e-02 -2.125481963157653809e-01 1.250650966539978981e-04 1.891489923000335693e-01 -1.964890509843826294e-01 3.305193781852722168e-01 2.164654582738876343e-01 -1.610108315944671631e-01 -1.887974292039871216e-01
-2.316609025001525879e-01 6.318909674882888794e-02 -3.557756543159484863e-02 1.161359399557113647e-01 1.176361814141273499e-01 -2.541209012269973755e-02 -1.069150269031524658e-01 -9.778889268636703491e-02 -2.151742875576019287e-01 1.119147613644599915e-02 3.031336665153503418e-01 1.011835709214210510e-01 3.310604989528656006e-01 -1.383798867464065552e-01 -2.347530275583267212e-01 -8.101855218410491943e-02 -4.411806911230087280e-02 2.518601119518280029e-01 -1.884996891021728516e-01 -3.895833343267440796e-02 -1.283574253320693970e-01 1.531590074300765991e-01 3.085333406925201416e-01 -5.285208672285079956e-02 -5.034386366605758667e-02 -2.850202322006225586e-01 8.222344517707824707e-02 -2.775163948535919189e-01 -3.049526214599609375e-01 -1.523032933473587036e-01 -1.676411032676696777e-01 -3.067602775990962982e-02
3.058335781097412109e-01 4.408459365367889404e-02 -2.230534553527832031e-01 1.301129460334777832e-01 -1.699036806821823120e-01 -9.421820938587188721e-02 -3.108500270172953606e-03 -3.975527584552764893e-01 8.055350929498672485e-02 2.560489773750305176e-01 1.746735423803329468e-01 3.218440413475036621e-01 1.720366328954696655e-01 -3.074091672897338867e-01 -9.295699745416641235e-02 6.296893954277038574e-02 1.086982041597366333e-01 -5.143002420663833618e-02 -2.451922185719013214e-02 -7.116161286830902100e-02 -1.516470611095428467e-01 2.142207175493240356e-01 1.625017970800399780e-01 -1.965973377227783203e-01 -5.181593447923660278e-02 -3.250008225440979004e-01 1.219840571284294128e-01 -1.330694854259490967e-01 3.594773635268211365e-02 4.499201476573944092e-02 2.376661263406276703e-02 1.846842840313911438e-02
1.046722307801246643e-01 6.653560698032379150e-02 3.906949982047080994e-02 6.163872405886650085e-02 -5.161695554852485657e-02 -1.488234661519527435e-02 -1.500593274831771851e-01 1.816700100898742676e-01 -3.510897755622863770e-01 6.299214065074920654e-02 1.582349836826324463e-01 3.326424658298492432e-01 3.299538195133209229e-01 -2.446121275424957275e-01 -3.356541395187377930e-01 3.116131760179996490e-02 1.061129271984100342e-01 1.970262378454208374e-01 -2.571536786854267120e-02 -1.182790622115135193e-01 4.013955220580101013e-02 7.526578009128570557e-02 3.559215366840362549e-01 4.252416267991065979e-02 -8.500671386718750000e-02 2.279772609472274780e-02 1.013475432991981506e-01 -2.635461986064910889e-01 -1.396617591381072998e-01 -6.103121861815452576e-02 -1.141585335135459900e-01 2.266964465379714966e-01
-9.540352970361709595e-02 7.390809804201126099e-02 -2.996055223047733307e-02 4.078370034694671631e-01 1.018679887056350708e-01 9.525982290506362915e-02 3.565978258848190308e-03 9.831206500530242920e-02 4.432277008891105652e-02 -1.891784183681011200e-02 -5.253339558839797974e-02 1.365879327058792114e-01 3.572529852390289307e-01 -2.538505196571350098e-01 -1.450578719377517700e-01 3.900000825524330139e-02 9.087913483381271362e-02 -7.193735218606889248e-04 -1.106465887278318405e-02 -3.254834413528442383e-01 -2.526819892227649689e-02 2.530200965702533722e-02 2.925277054309844971e-01 -3.075810074806213379e-01 -1.811269819736480713e-01 1.039983034133911133e-01 2.918098568916320801e-01 1.711814105510711670e-02 -1.881950497627258301e-01 2.055633626878261566e-02 -2.759729325771331787e-01 1.177204996347427368e-01
1.937615871429443359e-02 -9.591268748044967651e-02 2.058151960372924805e-01 -4.955516755580902100e-02 9.275478869676589966e-02 -1.954332441091537476e-01 3.196753188967704773e-02 -6.552308797836303711e-02 -2.374245375394821167e-01 3.852645680308341980e-02 1.697501987218856812e-01 1.493148356676101685e-01 2.906060814857482910e-01 -4.692452028393745422e-02 -3.588140010833740234e-01 -4.276429489254951477e-02 2.091737389564514160e-01 2.383106201887130737e-01 2.116182297468185425e-01 -4.091592431068420410e-01 -5.038329586386680603e-02 9.449876844882965088e-02 2.141387760639190674e-01 -2.462968826293945312e-01 3.533155098557472229e-02 -3.656024113297462463e-02 5.367252975702285767e-02 -2.021449357271194458e-01 -1.964695304632186890e-01 -8.808120340108871460e-02 1.824115216732025146e-01 -1.030342206358909607e-01
-2.835793420672416687e-02 -1.677463203668594360e-01 1.379379779100418091e-01 8.617325127124786377e-02 1.400962769985198975e-01 -7.131820172071456909e-02 -1.158220320940017700e-01 -6.015421822667121887e-02 -9.086972475051879883e-02 -3.174461424350738525e-02 -3.244478628039360046e-02 5.961342155933380127e-02 1.321452558040618896e-01 -3.464240729808807373e-01 -2.016964107751846313e-01 6.726915389299392700e-02 2.157397568225860596e-01 -2.115914970636367798e-01 -1.393122375011444092e-01 -3.813461661338806152e-01 2.454771474003791809e-02 2.816077470779418945e-01 3.462781906127929688e-01 8.499895036220550537e-02 -1.945186220109462738e-02 1.002020854502916336e-02 3.127596080303192139e-01 7.012309879064559937e-02 1.831537783145904541e-01 -1.585458405315876007e-02 -1.741729676723480225e-01 -2.752704918384552002e-01
-7.737011462450027466e-02 -2.002648711204528809e-01 1.334309577941894531e-01 3.342152535915374756e-01 2.957537770271301270e-02 5.689488351345062256e-02 -3.196114301681518555e-02 -3.118146657943725586e-01 -6.415886431932449341e-02 -3.792435824871063232e-01 2.917294204235076904e-01 1.639418154954910278e-01 4.142624139785766602e-02 -1.952840685844421387e-01 -4.238861501216888428e-01 -7.108984142541885376e-02 1.649508923292160034e-01 -2.782001495361328125e-01 4.892192408442497253e-02 -1.913138292729854584e-02 -3.631869098171591759e-03 1.215934827923774719e-01 8.315848559141159058e-02 -9.107981622219085693e-02 -2.183806849643588066e-03 -7.651517540216445923e-02 -4.103262722492218018e-02 -2.323970384895801544e-02 -4.114362224936485291e-02 9.790524840354919434e-02 6.749626249074935913e-03 -2.841704189777374268e-01
-4.679946228861808777e-03 -9.499789029359817505e-02 -2.605250775814056396e-01 -1.125911921262741089e-01 -9.199609607458114624e-02 3.240149468183517456e-03 1.288664340972900391e-01 1.612181402742862701e-02 -4.160067141056060791e-01 1.566203385591506958e-01 1.880087703466415405e-01 8.043240010738372803e-02 2.876763045787811279e-01 -2.913609445095062256e-01 -2.331979572772979736e-01 -1.448739767074584961e-01 1.114321053028106689e-01 3.954910114407539368e-02 -5.521504208445549011e-02 -3.145072758197784424e-01 1.050419434905052185e-01 -5.047486722469329834e-02 9.598523378372192383e-02 -2.988695204257965088e-01 1.893429458141326904e-01 1.389931607991456985e-02 2.135388404130935669e-01 1.099173501133918762e-01 3.018517978489398956e-02 -1.892772465944290161e-01 -1.270051896572113037e-01 -1.672781407833099365e-01
-1.824098676443099976e-01 -3.924648277461528778e-03 1.453707218170166016e-01 -2.602340877056121826e-01 1.382908504456281662e-02 4.310386627912521362e-02 2.018927186727523804e-01 -3.840117156505584717e-01 -5.245088413357734680e-02 -2.166187018156051636e-02 -1.160608306527137756e-01 1.435391753911972046e-01 2.315673977136611938e-01 -3.078431189060211182e-01 -1.442188471555709839e-01 -4.512239247560501099e-02 1.945480257272720337e-01 -2.163479104638099670e-02 -1.550992429256439209e-01 -6.279125064611434937e-02 6.643877923488616943e-02 9.548199176788330078e-02 3.939042687416076660e-01 -1.233619078993797302e-01 -1.494064480066299438e-01 -2.095993757247924805e-01 -4.306960850954055786e-02 -7.335152477025985718e-02 2.865659296512603760e-01 -2.484259456396102905e-01 -2.307711541652679443e-02 1.047812923789024353e-01
2.372804582118988037e-01 8.982188254594802856e-02 -2.075100541114807129e-01 1.272378414869308472e-01 -1.802069544792175293e-01 1.624346897006034851e-02 2.021009624004364014e-01 -3.160586953163146973e-02 -8.824741095304489136e-02 1.735913902521133423e-01 7.952322810888290405e-02 7.831490039825439453e-02 -2.068090066313743591e-02 -4.038309156894683838e-01 -5.610074475407600403e-02 -1.179511025547981262e-01 2.277870923280715942e-01 -1.609680801630020142e-01 -9.722813963890075684e-03 1.141103282570838928e-01 -5.446980893611907959e-02 1.357606202363967896e-01 4.202257096767425537e-01 -6.892504543066024780e-02 -1.742898300290107727e-02 -1.973116099834442139e-01 2.123905420303344727e-01 -4.075103402137756348e-01 -6.831255555152893066e-02 1.214405968785285950e-01 -1.088202837854623795e-02 -8.519426733255386353e-02
3.716854751110076904e-02 2.247849106788635254e-01 -1.818677037954330444e-01 9.949749708175659180e-02 -1.079706773161888123e-01 6.186412274837493896e-02 5.317393317818641663e-02 -9.668499976396560669e-02 1.479552686214447021e-01 9.287849068641662598e-02 -1.342019587755203247e-01 1.976202577352523804e-01 2.891390919685363770e-01 -3.660720586776733398e-01 -1.570173054933547974e-01 -9.529133886098861694e-02 4.684635251760482788e-02 -3.300447762012481689e-01 -1.856250464916229248e-01 -5.814666301012039185e-02 -8.774137124419212341e-03 -4.778746888041496277e-02 3.208109736442565918e-02 7.664947211742401123e-02 -5.327984690666198730e-02 -9.005504846572875977e-02 4.963866472244262695e-01 -2.528899610042572021e-01 -1.769160479307174683e-01 7.617663592100143433e-02 6.544324010610580444e-02 -1.327205598354339600e-01
-1.074136868119239807e-01 -8.806645870208740234e-02 1.960651203989982605e-02 2.236969396471977234e-02 -1.631206646561622620e-02 7.391743361949920654e-02 -1.944001391530036926e-02 -1.023282781243324280e-01 -2.143471240997314453e-01 -1.366313546895980835e-02 3.678144812583923340e-01 2.161231189966201782e-01 3.475869297981262207e-01 -3.268285989761352539e-01 -1.401891410350799561e-01 -3.138089776039123535e-01 1.063332334160804749e-01 1.380833089351654053e-01 -2.024047970771789551e-01 -3.118630265817046165e-03 -1.623984277248382568e-01 -1.230365708470344543e-01 1.932142078876495361e-01 -9.648150205612182617e-02 -1.929693371057510376e-01 -2.861089073121547699e-02 2.769315838813781738e-01 -1.171493902802467346e-01 -2.634798586368560791e-01 -7.838546484708786011e-02 -1.524242162704467773e-01 -5.078725144267082214e-02
1.341327130794525146e-01 5.648559890687465668e-03 -4.509116336703300476e-02 2.167980670928955078e-01 1.171830445528030396e-01 -2.693229317665100098e-01 9.296189993619918823e-02 -3.294499516487121582e-01 8.271735161542892456e-03 -9.370199590921401978e-02 1.990645229816436768e-01 1.625342667102813721e-01 -1.171732973307371140e-02 -2.661300301551818848e-01 -3.551850020885467529e-01 -7.108042389154434204e-02 4.935287311673164368e-02 6.034475937485694885e-02 2.410245537757873535e-01 -2.661904878914356232e-02 2.433595992624759674e-02 3.377989828586578369e-01 1.267746537923812866e-01 -7.672797143459320068e-02 -1.258344352245330811e-01 -1.897933930158615112e-01 2.573846280574798584e-01 -1.911258399486541748e-01 6.452710181474685669e-02 -2.382265627384185791e-01 8.934666961431503296e-02 1.654200404882431030e-01
-4.830892011523246765e-02 -6.537389010190963745e-02 1.082912161946296692e-01 1.761411726474761963e-01 1.161103546619415283e-01 -1.130195185542106628e-01 -1.011467427015304565e-01 -2.496956586837768555e-01 -1.733931899070739746e-01 3.896347433328628540e-02 7.224848866462707520e-02 3.054243884980678558e-02 1.400841623544692993e-01 -2.469377368688583374e-01 -2.589974552392959595e-02 -8.800240606069564819e-02 3.002814352512359619e-01 -3.146966695785522461e-01 -5.795073881745338440e-02 -2.013109624385833740e-01 -3.527046367526054382e-02 2.797665894031524658e-01 7.117521762847900391e-02 6.702836602926254272e-03 -3.966969624161720276e-02 1.127058565616607666e-01 4.276804625988006592e-01 -1.234814226627349854e-01 2.782018482685089111e-01 3.356344252824783325e-02 -2.391780465841293335e-01 -2.432657927274703979e-01
-3.480090945959091187e-02 -2.880905754864215851e-02 -2.250287532806396484e-01 2.720343470573425293e-01 1.125167086720466614e-01 2.842245697975158691e-01 1.318788435310125351e-02 -5.312661081552505493e-02 -2.177724391222000122e-01 -2.314551770687103271e-01 1.832111328840255737e-01 2.370846867561340332e-01 -6.315400451421737671e-02 -3.037278056144714355e-01 -2.626236677169799805e-01 -1.749857813119888306e-01 1.438139677047729492e-01 -1.562034636735916138e-01 1.743683367967605591e-01 -2.625193893909454346e-01 1.689751893281936646e-01 2.212353050708770752e-01 1.891327053308486938e-01 -7.390271872282028198e-02 -1.226028278470039368e-01 -1.980772167444229126e-01 -2.393047092482447624e-03 -5.759746581315994263e-02 1.203497648239135742e-01 1.403472274541854858e-01 -1.262808144092559814e-01 -1.393761187791824341e-01
-4.070864245295524597e-02 3.107200562953948975e-01 1.104905158281326294e-01 1.891980916261672974e-01 -1.106594800949096680e-01 2.478463575243949890e-02 -1.797695606946945190e-01 -2.346997335553169250e-02 -1.101941093802452087e-01 7.631658762693405151e-02 2.426079660654067993e-01 3.360101580619812012e-02 1.098330691456794739e-01 -2.478878647089004517e-01 3.309627622365951538e-02 -3.371126204729080200e-02 3.405504524707794189e-01 1.937533766031265259e-01 1.966945379972457886e-01 -2.900759279727935791e-01 5.307443812489509583e-02 1.344907190650701523e-02 3.442426323890686035e-01 1.457259356975555420e-01 -2.619638741016387939e-01 -2.743862569332122803e-01 -1.645143888890743256e-02 -1.292604207992553711e-01 -1.807115375995635986e-01 5.239449441432952881e-02 -1.794660985469818115e-01 -8.233930170536041260e-02
6.344690173864364624e-02 -6.248388905078172684e-03 2.355284690856933594e-01 5.066581442952156067e-02 -2.754200994968414307e-01 1.181498765945434570e-01 -5.896825715899467468e-02 4.464143514633178711e-02 -3.283038735389709473e-01 2.069702139124274254e-03 4.178187251091003418e-01 1.106919571757316589e-01 -1.727287918329238892e-01 6.888768635690212250e-03 -1.999085843563079834e-01 -9.151212126016616821e-02 1.875996589660644531e-01 -2.616085708141326904e-01 1.898266077041625977e-01 -2.319049984216690063e-01 7.249204069375991821e-02 3.172230720520019531e-01 2.452400773763656616e-01 -5.065890029072761536e-02 -2.840126156806945801e-01 -2.092113904654979706e-02 4.072482511401176453e-02 -8.791623637080192566e-03 1.731668785214424133e-02 -7.272983901202678680e-03 -1.519488096237182617e-01 3.816292434930801392e-02
2.679322063922882080e-01 2.340662330389022827e-01 -1.318760402500629425e-02 -1.293041855096817017e-01 -2.297249585390090942e-01 6.502489000558853149e-02 -1.184494048357009888e-01 -3.208742439746856689e-01 -2.818215638399124146e-02 -2.954446710646152496e-02 1.808058656752109528e-02 3.434630632400512695e-01 2.646249532699584961e-01 -3.461191356182098389e-01 -8.407907187938690186e-02 2.279354631900787354e-02 1.011947467923164368e-01 -3.218612968921661377e-01 -6.593442708253860474e-02 1.225815564393997192e-01 1.249810121953487396e-02 1.976339332759380341e-02 2.828323841094970703e-01 -8.945068717002868652e-02 2.193827368319034576e-02 -2.508451640605926514e-01 2.147470116615295410e-01 -5.830157548189163208e-02 -7.019174844026565552e-02 6.177387386560440063e-02 -7.044275104999542236e-02 1.295720785856246948e-01
8.793388307094573975e-02 1.349412952549755573e-03 1.528787761926651001e-01 1.394937783479690552e-01 -2.286321967840194702e-01 9.012590162456035614e-03 1.129200458526611328e-01 7.065057288855314255e-03 -4.058686196804046631e-01 -7.700062543153762817e-02 1.049957796931266785e-01 -5.910017061978578568e-03 -1.259768754243850708e-01 -2.724251747131347656e-01 -7.989821583032608032e-02 -1.265323311090469360e-01 4.176467359066009521e-01 -1.136473380029201508e-02 2.040656283497810364e-02 -2.252790480852127075e-01 1.195065230131149292e-01 2.339004576206207275e-01 2.991402447223663330e-01 -1.142039522528648376e-01 -2.923174798488616943e-01 -1.053269878029823303e-01 -1.813336312770843506e-01 6.399755179882049561e-02 -3.410548344254493713e-02 -7.885131239891052246e-02 -2.188585549592971802e-01 6.355129927396774292e-02
-1.864367909729480743e-02 2.177331298589706421e-01 -1.061210632324218750e-01 1.374111771583557129e-01 1.080915555357933044e-01 1.010374203324317932e-01 7.833180576562881470e-02 9.339310228824615479e-02 -1.362518686801195145e-02 4.601433500647544861e-02 1.981336176395416260e-01 8.548704534769058228e-02 2.217174172401428223e-01 -3.206867575645446777e-01 -4.382600188255310059e-01 1.240031421184539795e-01 1.550988256931304932e-01 2.346049249172210693e-02 1.530181765556335449e-01 -1.045576930046081543e-01 1.992650926113128662e-01 9.779980778694152832e-02 2.574805915355682373e-01 -1.451098769903182983e-01 -1.518245041370391846e-01 2.972586080431938171e-02 1.435260921716690063e-01 -2.414426505565643311e-01 -2.433013319969177246e-01 1.742105372250080109e-02 -3.444381058216094971e-01 2.220029197633266449e-02
2.249403297901153564e-02 1.221116110682487488e-01 -9.839342534542083740e-02 4.867902398109436035e-01 5.148364230990409851e-02 -1.927700489759445190e-01 8.201558142900466919e-02 -3.722181618213653564e-01 1.358918249607086182e-01 1.460947841405868530e-01 2.230324596166610718e-01 1.247651204466819763e-01 9.097438305616378784e-02 -4.221494123339653015e-02 -2.671932280063629150e-01 -1.090230345726013184e-01 2.071140855550765991e-01 6.650664657354354858e-02 2.421858608722686768e-01 -1.969577968120574951e-01 -9.818612784147262573e-02 1.015033107250928879e-02 2.063713669776916504e-01 -1.080889031291007996e-01 -1.437153816223144531e-01 3.370545804500579834e-02 -7.996626943349838257e-02 -3.081563413143157959e-01 6.568519026041030884e-02 8.666234090924263000e-03 1.314359754323959351e-01 2.836585231125354767e-02
-4.321089014410972595e-02 -1.834605634212493896e-01 -1.363395601511001587e-01 7.806368172168731689e-02 -6.687428802251815796e-02 -6.544468551874160767e-02 1.828757226467132568e-01 -2.048487514257431030e-01 -2.394757568836212158e-01 1.670850217342376709e-01 5.140274390578269958e-02 1.078707203269004822e-01 3.079143464565277100e-01 -2.326924800872802734e-01 -3.489123582839965820e-01 -1.634985804557800293e-01 1.122395545244216919e-01 2.550954520702362061e-01 -1.155640259385108948e-01 -1.758725345134735107e-01 2.540340125560760498e-01 1.519844233989715576e-01 1.499706059694290161e-01 -4.945404361933469772e-03 -1.011360213160514832e-01 1.061103567481040955e-01 -1.664984077215194702e-01 -9.824419766664505005e-02 -2.463665753602981567e-01 1.214632242918014526e-01 -1.201243326067924500e-01 -2.789457738399505615e-01
-1.664084265939891338e-03 2.664876282215118408e-01 1.398654729127883911e-01 6.886756420135498047e-02 -2.347057163715362549e-01 9.121122211217880249e-02 1.129686366766691208e-02 -7.670583575963973999e-02 -1.648852974176406860e-01 -2.176522649824619293e-02 9.629564732313156128e-02 1.018561869859695435e-01 1.962625682353973389e-01 -4.063433110713958740e-01 -4.566733241081237793e-01 -9.502319246530532837e-02 2.870325744152069092e-01 2.300730496644973755e-01 -1.127409338951110840e-01 -1.501056849956512451e-01 -2.521609887480735779e-02 1.642089337110519409e-01 1.942744255065917969e-01 1.954474486410617828e-02 1.200508605688810349e-02 8.541822433471679688e-02 -3.361758135724812746e-04 -2.820511162281036377e-01 -1.921339780092239380e-01 -6.234805285930633545e-02 4.350929334759712219e-02 2.754672802984714508e-02
-9.183912724256515503e-02 1.640908233821392059e-02 -1.412048190832138062e-01 1.049139276146888733e-01 -8.323518559336662292e-03 9.234125167131423950e-02 -3.351963758468627930e-01 -3.641049265861511230e-01 2.760367095470428467e-02 4.436435922980308533e-02 1.642367988824844360e-01 4.699366092681884766e-01 9.413326531648635864e-02 -6.908367574214935303e-02 -6.114406138658523560e-02 4.609633982181549072e-02 2.663062810897827148e-01 2.752181887626647949e-01 4.974230378866195679e-02 -2.384603172540664673e-01 -1.314152032136917114e-01 -8.556914329528808594e-02 1.550498157739639282e-01 -2.118401974439620972e-01 -1.651128977537155151e-01 5.663176625967025757e-02 7.008139044046401978e-02 -2.699713110923767090e-01 -8.755776286125183105e-02 2.991552837193012238e-02 -1.071563288569450378e-01 -9.468054026365280151e-02
1.316597610712051392e-01 6.137342005968093872e-02 -1.397570371627807617e-01 1.151274070143699646e-01 6.172147393226623535e-02 8.520088344812393188e-02 2.301095575094223022e-01 -2.488656938076019287e-01 -1.658663451671600342e-01 7.100408524274826050e-02 1.985716968774795532e-01 3.180095255374908447e-01 2.024160772562026978e-01 -4.196380376815795898e-01 -5.618881434202194214e-02 -5.982619896531105042e-02 4.016257822513580322e-03 1.462006717920303345e-01 2.087628394365310669e-01 -5.418163910508155823e-02 -3.875444233417510986e-01 -1.813277043402194977e-02 1.871384531259536743e-01 -1.273645907640457153e-01 -3.018510043621063232e-01 4.804188758134841919e-02 8.733627200126647949e-02 6.714833527803421021e-02 6.188023835420608521e-02 -1.837347447872161865e-01 -8.310495316982269287e-02 -5.931024253368377686e-02
2.647613286972045898e-01 1.029806435108184814e-01 -2.560262978076934814e-01 2.404097467660903931e-02 -1.158617883920669556e-01 1.147394627332687378e-01 9.331955574452877045e-03 -4.518708586692810059e-02 -8.826594799757003784e-02 2.390217632055282593e-01 1.740525066852569580e-01 2.371707558631896973e-01 8.841750770807266235e-02 -3.593441545963287354e-01 -1.357423216104507446e-01 6.951361149549484253e-02 6.117071956396102905e-02 -1.814378947019577026e-01 5.848807096481323242e-02 6.094479933381080627e-02 -1.388482302427291870e-01 2.180392444133758545e-01 4.471151828765869141e-01 -3.242022544145584106e-02 1.072759851813316345e-01 -2.567629516124725342e-01 1.675502806901931763e-01 -2.885955572128295898e-01 1.844839751720428467e-02 2.584019675850868225e-02 -2.149152942001819611e-02 -1.045701131224632263e-01
3.248522579669952393e-01 2.322858273983001709e-01 -1.519622951745986938e-01 1.399979293346405029e-01 -1.371794044971466064e-01 -1.718892604112625122e-01 -1.766010671854019165e-01 -2.398635894060134888e-01 -5.578920245170593262e-02 3.269151551648974419e-03 2.439573220908641815e-02 2.558301389217376709e-01 2.567320764064788818e-01 -2.617987990379333496e-01 -2.157763689756393433e-01 5.438629165291786194e-02 -5.525254458189010620e-02 -2.103869467973709106e-01 -1.302190124988555908e-01 8.485560864210128784e-02 -1.028171703219413757e-01 1.481567621231079102e-01 3.292328119277954102e-01 -8.366394042968750000e-02 4.150373861193656921e-02 -2.770869731903076172e-01 5.050407722592353821e-02 -1.046072095632553101e-01 1.174753457307815552e-01 1.128831878304481506e-01 -7.931147515773773193e-02 -2.517659068107604980e-01
9.463896602392196655e-02 -7.748188823461532593e-02 6.350996345281600952e-02 1.074800416827201843e-01 1.515826582908630371e-01 -4.510942101478576660e-02 -1.213132366538047791e-01 -1.399201005697250366e-01 -3.742575272917747498e-02 6.478521972894668579e-02 4.848362132906913757e-02 3.508245572447776794e-02 1.114723458886146545e-01 -3.875834643840789795e-01 -1.246753856539726257e-01 -1.932327002286911011e-01 1.791229099035263062e-01 -2.940557003021240234e-01 -3.009563311934471130e-02 -2.029557377099990845e-01 1.678919196128845215e-01 3.917068541049957275e-01 2.891084253787994385e-01 -2.236641198396682739e-02 -6.824379414319992065e-02 2.690449915826320648e-02 3.718473911285400391e-01 -1.192400455474853516e-01 1.054556444287300110e-01 1.154854372143745422e-01 -1.701424270868301392e-01 -2.186464667320251465e-01
2.110558003187179565e-01 7.783208787441253662e-02 -9.718154370784759521e-02 -1.194162815809249878e-01 -1.243192851543426514e-01 -9.309528768062591553e-02 -1.015247404575347900e-01 -2.132377773523330688e-01 -1.148467734456062317e-01 8.822288364171981812e-02 8.961372077465057373e-03 2.320382297039031982e-01 1.178789585828781128e-01 -4.552837014198303223e-01 -2.858607769012451172e-01 1.073324009776115417e-01 1.716208606958389282e-01 -2.030985504388809204e-01 -9.751667827367782593e-02 4.260060191154479980e-02 6.102726608514785767e-02 -6.207295134663581848e-02 3.087598383426666260e-01 -6.913149356842041016e-02 -1.862781792879104614e-01 -3.985241055488586426e-01 1.438008695840835571e-01 -1.683995276689529419e-01 1.004717946052551270e-01 4.869976267218589783e-02 -3.078239038586616516e-02 -1.038986817002296448e-01
3.604549169540405273e-02 7.243166118860244751e-02 -1.224274709820747375e-01 1.945644915103912354e-01 1.383828520774841309e-01 9.171368926763534546e-02 -1.881470531225204468e-01 -3.969445079565048218e-02 -2.557689845561981201e-01 2.028892189264297485e-01 2.094178646802902222e-02 -8.636434376239776611e-02 3.543987274169921875e-01 -8.708398044109344482e-02 -2.294879704713821411e-01 -5.622961744666099548e-02 1.589213907718658447e-01 -1.416306346654891968e-01 -2.957493998110294342e-02 -4.036065340042114258e-01 1.775785088539123535e-01 3.169801831245422363e-01 1.362360920757055283e-02 2.887763082981109619e-01 -1.834499388933181763e-01 1.393437236547470093e-01 7.827492058277130127e-02 -2.370067238807678223e-01 -6.045474112033843994e-02 -1.067234277725219727e-01 2.020495012402534485e-04 -1.322733014822006226e-01
3.366898596286773682e-01 1.157524213194847107e-01 -1.060215830802917480e-01 9.965250641107559204e-02 -2.876915931701660156e-01 -5.294862762093544006e-02 4.618457704782485962e-02 -2.644919753074645996e-01 -1.275841295719146729e-01 9.919314645230770111e-03 9.855188429355621338e-02 1.870844513177871704e-01 1.474033147096633911e-01 -3.021337687969207764e-01 -2.516477704048156738e-01 1.205897405743598938e-01 1.579304188489913940e-01 -2.210228890180587769e-01 -7.459869235754013062e-02 1.781052350997924805e-01 -1.218830943107604980e-01 1.739926934242248535e-01 3.231587409973144531e-01 -2.010425180196762085e-01 1.453048288822174072e-01 -2.098019421100616455e-01 1.525679081678390503e-01 -1.073196232318878174e-01 2.228865399956703186e-02 -4.307961463928222656e-02 5.163974687457084656e-02 -1.908889561891555786e-01
5.374732986092567444e-02 3.804158866405487061e-01 -9.434688091278076172e-02 6.006722152233123779e-02 -1.455262675881385803e-02 -8.873903751373291016e-02 6.174120679497718811e-02 -3.420919878408312798e-03 -7.078708708286285400e-02 -5.686540156602859497e-02 1.424419134855270386e-01 3.953922688961029053e-01 2.537039518356323242e-01 -2.123262882232666016e-01 -4.228634536266326904e-01 5.336945876479148865e-02 1.787953525781631470e-01 9.723059087991714478e-02 -2.460793033242225647e-02 -8.804748207330703735e-02 -2.515342235565185547e-01 1.263085305690765381e-01 2.474754452705383301e-01 1.199834942817687988e-01 -1.571043021976947784e-02 -5.656236410140991211e-02 -2.759461058303713799e-03 -2.113357186317443848e-01 3.008634969592094421e-02 -1.279676556587219238e-01 -2.811962068080902100e-01 -5.370777100324630737e-02
-1.590189188718795776e-01 2.162113934755325317e-01 5.354348570108413696e-02 1.742391139268875122e-01 -1.530262641608715057e-02 1.423789560794830322e-01 5.305758863687515259e-02 -6.218483671545982361e-02 -7.077790051698684692e-02 2.961499057710170746e-02 2.158424407243728638e-01 2.183846235275268555e-01 1.678079366683959961e-01 -2.138011753559112549e-01 -3.852515816688537598e-01 5.982390139251947403e-03 1.702472120523452759e-01 3.013272583484649658e-01 8.415671437978744507e-02 -7.406485266983509064e-03 8.710298687219619751e-02 1.467551141977310181e-01 1.440347433090209961e-01 3.609920665621757507e-02 -9.590347111225128174e-02 -2.636614441871643066e-01 9.694955497980117798e-02 -4.554481208324432373e-01 6.552379578351974487e-02 1.279799342155456543e-01 -2.204009145498275757e-01 4.660279676318168640e-02
1.738677322864532471e-01 -1.526601314544677734e-01 -8.462815731763839722e-02 1.845200657844543457e-01 5.002567917108535767e-02 2.563126087188720703e-01 1.314509510993957520e-01 -9.629777073860168457e-02 -9.041419625282287598e-02 2.055180519819259644e-01 1.089976280927658081e-01 2.475987672805786133e-01 -1.381889334879815578e-03 -2.603354752063751221e-01 -1.165155768394470215e-01 -2.790628671646118164e-01 3.859220445156097412e-01 -2.159995436668395996e-01 3.752581402659416199e-02 -2.044498324394226074e-01 1.903070658445358276e-01 9.165433049201965332e-02 7.680091261863708496e-02 8.158368617296218872e-02 6.867018342018127441e-02 -6.858688592910766602e-02 7.466295734047889709e-03 -2.017160505056381226e-01 -1.958087980747222900e-01 8.210192620754241943e-02 -3.456480801105499268e-01 1.303341388702392578e-01
2.485904097557067871e-01 1.381715983152389526e-01 -1.774176210165023804e-01 -4.817894846200942993e-02 -2.138378024101257324e-01 1.205382682383060455e-02 -3.759471327066421509e-02 7.603046018630266190e-03 -8.871909976005554199e-02 2.580798566341400146e-01 -2.815960207954049110e-03 8.035717159509658813e-02 9.681419283151626587e-02 -3.930464088916778564e-01 -9.448219090700149536e-02 -2.843165397644042969e-02 2.499378658831119537e-02 -2.787362225353717804e-02 1.279494017362594604e-01 -2.188691310584545135e-02 -9.188368171453475952e-02 2.854937613010406494e-01 4.749916195869445801e-01 -7.764015346765518188e-02 3.658680990338325500e-02 -2.735327780246734619e-01 2.879259288311004639e-01 -2.702578008174896240e-01 -3.455743566155433655e-02 6.416347622871398926e-02 2.843575552105903625e-02 -7.327800989151000977e-02
3.014279603958129883e-01 1.074315756559371948e-01 -7.946811616420745850e-02 1.067721694707870483e-01 -8.393791317939758301e-02 -1.367296278476715088e-01 -1.339664459228515625e-01 1.677065156400203705e-02 -2.560900757089257240e-03 2.822691798210144043e-01 2.910771779716014862e-02 2.080516219139099121e-01 1.208165660500526428e-01 -3.493902385234832764e-01 8.484693616628646851e-02 -1.674909740686416626e-01 2.699892520904541016e-01 -2.550514638423919678e-01 -6.616492569446563721e-02 1.228310074657201767e-02 -2.348343431949615479e-01 1.685879081487655640e-01 4.369673132896423340e-01 -3.494902700185775757e-02 -1.125067546963691711e-01 -1.016003042459487915e-01 1.567099541425704956e-01 -1.524024158716201782e-01 -5.577226728200912476e-02 -4.596677049994468689e-02 -1.744825839996337891e-01 -1.246601790189743042e-01
9.808252006769180298e-02 -2.466451562941074371e-02 -7.301321625709533691e-02 2.254692614078521729e-01 -3.738583624362945557e-02 1.209035664796829224e-01 -2.363861054182052612e-01 -1.670771986246109009e-01 -1.254347264766693115e-01 -6.176640838384628296e-02 -1.954105496406555176e-01 6.079349666833877563e-02 4.744140803813934326e-01 -1.130407974123954773e-01 -6.511610746383666992e-02 7.882948964834213257e-02 3.475608229637145996e-01 8.385212719440460205e-02 -1.242033466696739197e-01 -1.054881960153579712e-01 -1.856267452239990234e-01 1.131125912070274353e-01 2.946549952030181885e-01 -3.165570795536041260e-01 -1.193887144327163696e-01 -1.461614221334457397e-01 -8.007153123617172241e-02 -2.014560550451278687e-01 1.235786229372024536e-01 -1.676929891109466553e-01 1.097455341368913651e-02 9.629636257886886597e-02
-7.954004406929016113e-02 -2.108578085899353027e-01 -4.609891399741172791e-02 1.143621355295181274e-01 -2.431808412075042725e-02 -5.288654193282127380e-02 2.355842478573322296e-02 -3.101655244827270508e-01 -1.837193220853805542e-02 -1.044672541320323944e-02 1.108010858297348022e-01 1.957664033398032188e-03 -1.295610051602125168e-02 -2.943375706672668457e-01 5.351516231894493103e-02 -4.791461303830146790e-02 2.050428092479705811e-01 -1.581594645977020264e-01 -1.642072051763534546e-01 -3.958112597465515137e-01 1.034280285239219666e-01 4.057182073593139648e-01 2.306852787733078003e-01 -1.057091429829597473e-01 6.507562845945358276e-02 4.599560424685478210e-02 1.706214100122451782e-01 -2.187567204236984253e-01 -1.267562992870807648e-02 -2.099127471446990967e-01 -2.552908957004547119e-01 -2.146547585725784302e-01
-1.737322956323623657e-01 -1.045736074447631836e-01 1.926986128091812134e-01 8.324889838695526123e-02 6.062166765332221985e-02 -4.936409741640090942e-02 1.431356072425842285e-01 -2.165469899773597717e-02 -2.023108117282390594e-02 1.143651604652404785e-01 -2.822085320949554443e-01 1.719370633363723755e-01 4.309703409671783447e-02 -2.120568901300430298e-01 -5.203902255743741989e-03 -3.410509228706359863e-01 3.088850378990173340e-01 -1.075788438320159912e-01 1.100993677973747253e-01 -1.410696506500244141e-01 1.583071351051330566e-01 1.898841708898544312e-01 4.024576842784881592e-01 1.005676835775375366e-01 -2.062781304121017456e-01 -2.143696509301662445e-02 2.761697471141815186e-01 -1.005759537220001221e-01 1.681372150778770447e-02 7.472933083772659302e-02 -1.933558434247970581e-01 -2.388114780187606812e-01
-3.443031609058380127e-01 1.871108412742614746e-01 -1.502955518662929535e-02 3.350315093994140625e-01 -3.626927733421325684e-02 4.036754742264747620e-02 -1.239298880100250244e-01 8.928823284804821014e-03 -1.029117852449417114e-01 7.914875447750091553e-02 1.837337762117385864e-01 1.760332137346267700e-01 2.465591430664062500e-01 -1.218657270073890686e-01 -3.619421124458312988e-01 7.321154233068227768e-03 7.189003378152847290e-02 1.770196706056594849e-01 1.189338117837905884e-01 -1.394310593605041504e-01 3.185640275478363037e-02 -2.961651235818862915e-02 1.320596188306808472e-01 -6.925231218338012695e-02 -1.058169677853584290e-01 -2.311785668134689331e-01 3.371789753437042236e-01 -1.386667639017105103e-01 2.201604247093200684e-01 2.475122064352035522e-01 1.120449416339397430e-02 -1.601711809635162354e-01
-1.664132252335548401e-02 -1.439661066979169846e-02 1.226256340742111206e-01 8.784634061157703400e-03 -1.546654105186462402e-01 1.623490601778030396e-01 6.888413429260253906e-02 -1.707252413034439087e-01 -1.751485168933868408e-01 2.519207298755645752e-01 1.231398805975914001e-01 3.034717142581939697e-01 -1.555414795875549316e-01 -1.501321792602539062e-01 -1.581494882702827454e-02 -1.518950164318084717e-01 1.397703438997268677e-01 -1.344080716371536255e-01 -7.136691361665725708e-02 -1.859270632266998291e-01 -6.215947121381759644e-02 8.462651073932647705e-02 3.867056071758270264e-01 -2.011842876672744751e-01 9.375877678394317627e-02 -4.165080785751342773e-01 1.958617269992828369e-01 -2.675912380218505859e-01 1.538729518651962280e-01 -1.754551827907562256e-01 7.149194832891225815e-03 6.100847944617271423e-02
1.384629011154174805e-01 8.416839689016342163e-02 -1.835057586431503296e-01 8.108842372894287109e-02 -1.226179003715515137e-01 5.606719851493835449e-02 3.327193483710289001e-02 -4.695544019341468811e-02 -5.269163474440574646e-02 2.744038999080657959e-01 2.295718342065811157e-01 2.139288634061813354e-01 -1.885480806231498718e-02 -3.067430555820465088e-01 -1.115200296044349670e-01 3.553951159119606018e-02 6.501916795969009399e-02 -1.815464645624160767e-01 1.105622574687004089e-01 1.594735682010650635e-01 -1.065027564764022827e-01 2.403817474842071533e-01 4.737468361854553223e-01 7.280637975782155991e-03 -1.215737126767635345e-02 -9.178519994020462036e-02 2.971542775630950928e-01 -3.859083950519561768e-01 -1.665851846337318420e-02 6.226781755685806274e-02 8.478422462940216064e-02 -4.141341522336006165e-02
9.198157489299774170e-02 5.802441015839576721e-02 -1.126148477196693420e-01 -1.281338334083557129e-01 -9.841940551996231079e-02 -6.999238580465316772e-02 -1.117867156863212585e-01 -2.526624202728271484e-01 -8.184712380170822144e-02 -4.727397486567497253e-02 6.602299213409423828e-02 2.588564157485961914e-01 1.513306647539138794e-01 -4.298924505710601807e-01 -1.865196526050567627e-01 2.540243268013000488e-01 1.619513928890228271e-01 -2.015065997838973999e-01 -1.700739143416285515e-03 2.106059491634368896e-01 2.133194915950298309e-02 2.038256973028182983e-01 3.394663929939270020e-01 -1.696042567491531372e-01 6.582903861999511719e-02 -3.042233586311340332e-01 2.186450064182281494e-01 -1.521496027708053589e-01 2.270133420825004578e-02 3.938439860939979553e-02 7.914723455905914307e-02 -8.637791126966476440e-02
-8.159229159355163574e-02 -9.554933756589889526e-02 -6.602350622415542603e-02 -4.237528145313262939e-02 -5.499889329075813293e-02 -2.743479982018470764e-02 2.720508724451065063e-03 4.326607659459114075e-02 -1.376146078109741211e-01 1.136932075023651123e-01 -1.959741413593292236e-01 1.397248804569244385e-01 1.724322885274887085e-01 -2.988261580467224121e-01 -3.327449038624763489e-02 -2.839155495166778564e-02 1.443443745374679565e-01 -4.362953603267669678e-01 -8.527041971683502197e-02 -6.123941391706466675e-02 -2.660214602947235107e-01 2.800851652864366770e-04 4.086800515651702881e-01 -2.483928203582763672e-01 -4.442442208528518677e-02 -8.669822663068771362e-02 2.534656226634979248e-01 -3.172656595706939697e-01 -6.895255297422409058e-02 1.307678073644638062e-01 -4.008226469159126282e-02 -2.052203714847564697e-01
1.490785181522369385e-01 4.638452082872390747e-02 -2.942310273647308350e-02 1.589631587266921997e-01 3.119306564331054688e-01 -3.104239702224731445e-02 -2.078378386795520782e-02 -1.203478500247001648e-01 -1.537151187658309937e-01 -1.557454913854598999e-01 2.606085836887359619e-01 8.717138320207595825e-02 2.572527229785919189e-01 -7.023769617080688477e-02 -2.328156977891921997e-01 -2.125417888164520264e-01 6.919151544570922852e-02 7.319875806570053101e-02 -9.369762986898422241e-02 -3.168554902076721191e-01 6.374131143093109131e-02 1.441996991634368896e-01 3.524018824100494385e-01 -2.717141211032867432e-01 -1.320927143096923828e-01 -1.343409866094589233e-01 3.791352733969688416e-02 2.179549336433410645e-01 3.217945396900177002e-01 -2.690442372113466263e-03 -1.019725054502487183e-01 4.277442023158073425e-02
-2.672225534915924072e-01 -4.818788915872573853e-02 1.329161971807479858e-01 -3.034633584320545197e-02 -8.774348348379135132e-02 -2.698239311575889587e-02 2.977388799190521240e-01 8.956444449722766876e-03 -4.411814212799072266e-01 8.086668699979782104e-02 -1.019911617040634155e-01 3.242330998182296753e-02 3.598246872425079346e-01 -1.166878342628479004e-01 -3.858084604144096375e-02 -2.031311839818954468e-01 1.886788159608840942e-01 -1.827372610569000244e-02 -6.410599220544099808e-03 -1.402736157178878784e-01 -1.838675588369369507e-01 7.329524308443069458e-02 2.123335897922515869e-01 -1.782738566398620605e-01 2.907517254352569580e-01 7.914523780345916748e-02 2.913836538791656494e-01 -1.152811720967292786e-01 1.226969808340072632e-01 4.658348485827445984e-02 -3.842214122414588928e-02 -1.807172298431396484e-01
9.861589968204498291e-02 3.224821984767913818e-01 1.475959718227386475e-01 1.956395953893661499e-01 -1.190673857927322388e-01 1.595273911952972412e-01 -1.697985082864761353e-01 -1.409365087747573853e-01 -1.942013949155807495e-01 1.240937709808349609e-01 2.275061160326004028e-01 2.482778280973434448e-01 2.205668985843658447e-01 -2.099409699440002441e-01 -1.527688652276992798e-01 -1.665408313274383545e-01 6.401158124208450317e-02 1.456402093172073364e-01 -1.906845122575759888e-01 -2.012139856815338135e-01 -1.155154481530189514e-01 5.894978344440460205e-02 3.802181780338287354e-01 -6.323260813951492310e-02 2.186602912843227386e-03 1.473985016345977783e-01 -5.660537630319595337e-02 -2.742111682891845703e-01 -8.107704669237136841e-02 6.728422641754150391e-02 -1.738347262144088745e-01 1.363854408264160156e-01
3.683084547519683838e-01 1.385471224784851074e-01 -2.138560563325881958e-01 6.133146211504936218e-02 -1.721818745136260986e-01 -1.072112619876861572e-01 -5.189110711216926575e-02 -2.042474001646041870e-01 -1.742610782384872437e-01 1.991375721991062164e-02 6.226834654808044434e-02 1.666867583990097046e-01 8.922032266855239868e-02 -1.908695697784423828e-01 -4.645862802863121033e-02 1.457091718912124634e-01 6.709470599889755249e-02 -2.087437063455581665e-01 -1.087957154959440231e-02 -3.735609725117683411e-02 -1.152440458536148071e-01 3.406784832477569580e-01 3.624204099178314209e-01 8.472789078950881958e-03 -4.397375881671905518e-02 -3.692977726459503174e-01 1.457699835300445557e-01 -2.115589678287506104e-01 -1.694367676973342896e-01 -3.099487349390983582e-02 -6.010989472270011902e-02 -1.787301599979400635e-01
5.362046509981155396e-02 1.690123230218887329e-01 -2.358149588108062744e-01 2.491991519927978516e-01 -3.699145093560218811e-02 -8.999829739332199097e-02 1.563593000173568726e-01 -7.786916941404342651e-02 -4.046597480773925781e-01 -1.194015238434076309e-02 5.872603040188550949e-03 1.897560060024261475e-01 2.496610283851623535e-01 -2.050725370645523071e-01 -1.159960925579071045e-01 4.833377897739410400e-02 -7.425227668136358261e-03 -2.829400300979614258e-01 1.654288768768310547e-01 2.556995749473571777e-01 -5.158827826380729675e-02 1.315847039222717285e-01 3.183209002017974854e-01 -3.629413992166519165e-02 -1.726048290729522705e-01 9.447207301855087280e-02 -1.747613251209259033e-01 7.186552137136459351e-02 2.812381135299801826e-03 -1.238338649272918701e-01 -1.390556395053863525e-01 -2.935589849948883057e-01
1.569337993860244751e-01 1.150193139910697937e-01 -5.264879390597343445e-02 8.837992697954177856e-02 -1.232046633958816528e-01 9.057838469743728638e-02 1.427195817232131958e-01 -3.324206173419952393e-02 2.145646512508392334e-02 2.386134862899780273e-01 1.505330651998519897e-01 2.349441498517990112e-01 4.946135729551315308e-02 -4.195364117622375488e-01 -7.477773725986480713e-02 5.346480756998062134e-02 7.023042440414428711e-02 -2.189411669969558716e-01 -7.259708642959594727e-02 9.588747471570968628e-02 -1.083826646208763123e-01 2.188173830509185791e-01 4.339791834354400635e-01 5.084419623017311096e-02 -5.458598956465721130e-02 -2.097346335649490356e-01 1.526230871677398682e-01 -3.733474612236022949e-01 -8.353420346975326538e-02 1.234517246484756470e-01 3.572257235646247864e-02 -1.830590665340423584e-01
3.906653076410293579e-02 1.262018829584121704e-01 2.277533710002899170e-01 -4.031040146946907043e-02 1.925946585834026337e-02 1.884991526603698730e-01 1.588630229234695435e-01 -2.839557230472564697e-01 -2.023437321186065674e-01 1.278141736984252930e-01 6.711840629577636719e-02 1.534204334020614624e-01 3.029112815856933594e-01 8.038691431283950806e-02 -2.080672979354858398e-01 -1.701621860265731812e-01 2.099293917417526245e-01 -1.622625738382339478e-01 3.014006912708282471e-01 -4.443104565143585205e-01 -2.469195052981376648e-02 2.058600336313247681e-01 1.327608525753021240e-01 8.249821513891220093e-02 -5.147278681397438049e-02 -1.992781460285186768e-01 1.374696940183639526e-01 9.787885099649429321e-02 1.788339167833328247e-01 -4.050740599632263184e-02 3.074376285076141357e-02 3.535489551723003387e-03
3.827656432986259460e-02 -6.175715941935777664e-03 -7.112136110663414001e-03 -1.710119843482971191e-01 -1.893737018108367920e-01 6.910376250743865967e-02 1.057526469230651855e-01 -2.750588655471801758e-01 2.280237339437007904e-02 -1.133016496896743774e-01 2.162614464759826660e-01 2.405415326356887817e-01 4.471511840820312500e-01 -3.091323971748352051e-01 -2.139863744378089905e-02 6.799135357141494751e-02 -4.654718213714659214e-04 -1.680364906787872314e-01 1.461863964796066284e-01 -7.180661708116531372e-02 3.706592619419097900e-01 1.791382133960723877e-01 2.329326272010803223e-01 5.955550819635391235e-03 1.764771789312362671e-01 1.098603382706642151e-02 1.502368301153182983e-01 -1.104748547077178955e-01 7.130198925733566284e-02 -1.273354738950729370e-01 -2.141107171773910522e-01 1.069150194525718689e-01
-6.098946183919906616e-02 2.420068979263305664e-01 5.308189243078231812e-02 4.285269975662231445e-01 -2.609579591080546379e-03 -6.246348377317190170e-03 1.147825866937637329e-01 -2.838104665279388428e-01 -4.238686710596084595e-02 8.338437415659427643e-03 2.211325615644454956e-01 2.834995090961456299e-01 8.739098161458969116e-02 -2.011687606573104858e-01 -1.587512791156768799e-01 3.830358758568763733e-02 2.519678771495819092e-01 1.411053389310836792e-01 1.527258008718490601e-01 -1.972364783287048340e-01 -1.716805547475814819e-01 1.590537130832672119e-01 1.605182141065597534e-02 -1.566692888736724854e-01 -1.453435719013214111e-01 -1.793556958436965942e-01 -7.325521856546401978e-02 -3.735042512416839600e-01 -1.345447301864624023e-01 -5.542332679033279419e-02 -7.588043063879013062e-02 -3.577450662851333618e-02
-6.669522821903228760e-02 -1.753345280885696411e-01 4.283999502658843994e-01 2.515615820884704590e-01 -1.339907646179199219e-01 -9.151645749807357788e-02 7.064219564199447632e-02 -3.118351399898529053e-01 -1.317962259054183960e-01 2.619848251342773438e-01 -7.421512901782989502e-02 -3.036732412874698639e-02 4.215175807476043701e-01 -2.607291638851165771e-01 -7.660052180290222168e-02 -2.140573710203170776e-01 5.112305656075477600e-02 1.099259499460458755e-02 1.443143784999847412e-01 -6.341072916984558105e-02 1.474342029541730881e-02 2.346412390470504761e-01 2.195570617914199829e-01 -4.893779754638671875e-02 1.276042014360427856e-01 -3.279910609126091003e-02 4.077267274260520935e-02 -4.480410739779472351e-02 1.588311791419982910e-01 3.251951932907104492e-02 -3.616643697023391724e-02 1.325935721397399902e-01
-4.732582345604896545e-02 1.909207999706268311e-01 1.788313686847686768e-01 1.128875091671943665e-01 6.343697011470794678e-02 1.512879133224487305e-01 2.085580527782440186e-01 -3.453719317913055420e-01 -1.179285645484924316e-01 9.221324324607849121e-02 4.255575127899646759e-03 -5.020539835095405579e-02 1.304173618555068970e-01 -1.488639265298843384e-01 -2.085677981376647949e-01 -1.763976216316223145e-01 3.192059993743896484e-01 -4.361490905284881592e-02 2.290265262126922607e-01 -3.734392821788787842e-01 -7.367933541536331177e-02 1.950264126062393188e-01 7.996567338705062866e-02 1.772251576185226440e-01 -1.503227204084396362e-01 -2.374377846717834473e-01 1.820201575756072998e-01 4.346885159611701965e-02 2.152261883020401001e-01 -7.976930588483810425e-02 -1.115405336022377014e-01 -1.790716648101806641e-01
-7.749924063682556152e-02 3.373498320579528809e-01 -1.067635193467140198e-01 -1.174831986427307129e-01 1.663554459810256958e-01 4.530842229723930359e-02 1.603468954563140869e-01 -1.714635491371154785e-01 -4.494636133313179016e-02 7.037636637687683105e-02 1.649202257394790649e-01 1.084898030967451632e-04 -6.238513067364692688e-02 -6.199273467063903809e-02 -4.336782097816467285e-01 4.173609241843223572e-02 6.187961995601654053e-02 -2.982144355773925781e-01 -2.203851789236068726e-01 -2.548229992389678955e-01 1.368080079555511475e-01 2.038561999797821045e-01 1.837264299392700195e-01 1.090514659881591797e-01 -3.144522607326507568e-01 -1.141745224595069885e-01 1.011086851358413696e-01 -1.395028233528137207e-01 -7.393466308712959290e-03 -7.962584495544433594e-02 -1.145381107926368713e-01 -2.551943361759185791e-01
-1.484663789597107098e-05 7.904428988695144653e-02 1.151804178953170776e-01 4.348655790090560913e-02 5.982985720038414001e-02 -5.539204552769660950e-02 -1.755876988172531128e-01 -1.534086745232343674e-02 2.955065853893756866e-02 -2.205132544040679932e-01 4.443232119083404541e-01 8.969947695732116699e-02 2.824689149856567383e-01 -2.114167362451553345e-01 -1.259107142686843872e-01 -3.249789476394653320e-01 4.642535746097564697e-02 4.971054196357727051e-02 -1.364375352859497070e-01 -1.288156211376190186e-01 5.375097692012786865e-02 1.737512201070785522e-01 2.698940038681030273e-01 -3.209372982382774353e-02 -9.040895104408264160e-02 -5.407263338565826416e-02 3.080907464027404785e-01 -2.633260190486907959e-01 -3.322919607162475586e-01 9.842409752309322357e-03 6.472937297075986862e-03 -8.520368486642837524e-02
-1.700275540351867676e-01 2.868700027465820312e-01 1.706513315439224243e-01 3.242901563644409180e-01 -4.538859426975250244e-02 -5.469745956361293793e-03 1.373872607946395874e-01 -2.082337290048599243e-01 -1.561446189880371094e-01 -1.074567735195159912e-01 2.572883069515228271e-01 2.861287295818328857e-01 4.985176399350166321e-02 -2.298805713653564453e-01 -2.475838959217071533e-01 -2.346884161233901978e-01 2.569680511951446533e-01 3.701740130782127380e-02 1.437832564115524292e-01 4.593457560986280441e-03 2.428406625986099243e-01 -1.708402633666992188e-01 2.402116656303405762e-01 -1.113607883453369141e-01 -1.346514225006103516e-01 -1.357551962137222290e-01 1.372899562120437622e-01 -1.302452683448791504e-01 3.051220998167991638e-02 7.508848607540130615e-02 -9.465936571359634399e-02 1.486087776720523834e-02
8.654030412435531616e-02 -1.904749572277069092e-01 -6.929636746644973755e-02 7.220821082592010498e-02 -2.229976840317249298e-02 1.678614318370819092e-01 -1.217177659273147583e-01 -4.180935621261596680e-01 -4.623323976993560791e-01 1.570743173360824585e-01 2.330196648836135864e-01 1.746706664562225342e-01 7.400212436914443970e-02 1.403245795518159866e-02 1.185100674629211426e-01 9.971717000007629395e-02 1.708749085664749146e-01 2.543793916702270508e-01 5.735210701823234558e-02 -1.384184509515762329e-01 3.162471204996109009e-02 2.600347399711608887e-01 6.085983663797378540e-02 -4.265189170837402344e-02 -7.105860114097595215e-02 1.334746330976486206e-01 1.690623462200164795e-01 -2.378696799278259277e-01 -7.863757014274597168e-02 6.335129588842391968e-02 1.643030089326202869e-03 2.574932277202606201e-01
-5.460213497281074524e-02 2.399536669254302979e-01 9.953936934471130371e-02 2.384978532791137695e-01 1.447611004114151001e-01 -8.813607692718505859e-02 -2.765205800533294678e-01 -1.325278729200363159e-01 -2.258331477642059326e-01 1.193785667419433594e-01 2.118960618972778320e-01 2.437393367290496826e-01 4.797468334436416626e-02 -2.491040974855422974e-01 -2.341906428337097168e-01 1.003954783082008362e-01 2.542675733566284180e-01 -1.509002037346363068e-02 -3.067498467862606049e-02 -3.449751734733581543e-01 -9.596736729145050049e-02 1.312840282917022705e-01 1.907699704170227051e-01 -1.878311159089207649e-03 -1.579361706972122192e-01 1.387481391429901123e-01 -1.675325073301792145e-02 -2.943614125251770020e-02 -1.853412538766860962e-01 9.591095894575119019e-02 -2.812157869338989258e-01 -1.881914883852005005e-01
3.878904879093170166e-01 5.684764310717582703e-02 -7.066590338945388794e-02 3.712940216064453125e-02 -1.911387592554092407e-01 -1.167610660195350647e-01 -2.133397758007049561e-02 -3.133095502853393555e-01 -7.578719407320022583e-02 2.089591026306152344e-01 -4.162908997386693954e-03 1.307773143053054810e-01 1.760452389717102051e-01 -3.608875572681427002e-01 -1.279219537973403931e-01 1.935537457466125488e-01 2.795631624758243561e-02 -7.270301133394241333e-02 -1.408096104860305786e-01 -4.480811208486557007e-02 -1.966423355042934418e-02 4.916164278984069824e-02 4.499041736125946045e-01 -6.659291684627532959e-02 -1.419410482048988342e-02 -2.886358201503753662e-01 2.160011529922485352e-01 -1.977469325065612793e-01 3.194030374288558960e-02 -3.893915563821792603e-02 1.195686403661966324e-02 -7.714896462857723236e-03
-1.749259233474731445e-01 -1.190902069211006165e-01 1.065038070082664490e-01 5.769684910774230957e-02 1.474031526595354080e-02 -8.812212198972702026e-02 4.779878631234169006e-02 -1.414065510034561157e-01 -1.497359424829483032e-01 3.043805956840515137e-01 3.328016996383666992e-01 6.857035309076309204e-02 2.849145829677581787e-01 2.100437693297863007e-02 -2.874642312526702881e-01 -1.137205734848976135e-01 7.687431573867797852e-02 1.521317958831787109e-01 -2.058657258749008179e-01 -1.659399867057800293e-01 1.702916026115417480e-01 1.989555358886718750e-01 3.235402405261993408e-01 -1.448709368705749512e-01 -1.877441108226776123e-01 6.141055747866630554e-02 5.130081251263618469e-02 1.292017400264739990e-01 -7.721416652202606201e-02 3.790135979652404785e-01 1.983436755836009979e-02 -3.163463994860649109e-02
-1.516955792903900146e-01 -1.597220897674560547e-01 -2.043930441141128540e-01 1.457645148038864136e-01 1.002761647105216980e-01 -1.650929600000381470e-01 -1.478057540953159332e-02 -5.939866974949836731e-02 2.926316112279891968e-02 3.180649504065513611e-02 5.685583874583244324e-02 2.560279369354248047e-01 2.879031188786029816e-02 -2.160205096006393433e-01 -3.854158520698547363e-02 -2.890672385692596436e-01 3.354042768478393555e-01 -2.624654769897460938e-01 8.246576040983200073e-02 -2.935494482517242432e-01 4.621485620737075806e-02 3.064639270305633545e-01 2.679699659347534180e-01 -7.251855731010437012e-02 1.708616167306900024e-01 -1.808242499828338623e-01 1.492125838994979858e-01 -2.629906535148620605e-01 1.624891608953475952e-01 -5.407989025115966797e-02 -2.823150530457496643e-02 -1.152523234486579895e-01
-2.887171506881713867e-01 5.831885710358619690e-02 -1.614328920841217041e-01 -1.888922601938247681e-02 -1.289424002170562744e-01 6.793077290058135986e-02 -2.402484714984893799e-01 -2.462230324745178223e-01 -9.107689559459686279e-02 -1.001961752772331238e-01 5.095650553703308105e-01 -1.574573479592800140e-02 2.752534449100494385e-01 -2.427635043859481812e-01 -3.507487177848815918e-01 -1.966199576854705811e-01 8.720321208238601685e-02 1.278221514075994492e-02 1.938699483871459961e-01 -6.351619958877563477e-02 2.796115912497043610e-02 1.061749309301376343e-01 6.760166585445404053e-02 -1.293340176343917847e-01 -1.588088124990463257e-01 -9.719499945640563965e-02 4.209183529019355774e-02 -6.793638318777084351e-02 -1.327833719551563263e-02 9.923853725194931030e-02 -5.474335630424320698e-04 -1.969720423221588135e-01
3.559214770793914795e-01 4.536412283778190613e-02 -3.838038071990013123e-02 9.774421900510787964e-02 -7.957784831523895264e-02 -1.134822815656661987e-01 3.086298108100891113e-01 -1.680406928062438965e-01 -8.967953920364379883e-02 -1.826466172933578491e-01 -1.070687547326087952e-01 1.333437263965606689e-01 1.886453330516815186e-01 -1.568286269903182983e-01 -3.559475243091583252e-01 -1.989652030169963837e-02 1.525354981422424316e-01 1.638523042201995850e-01 8.427001535892486572e-02 -9.790688753128051758e-02 -2.253314852714538574e-01 2.620722055435180664e-01 1.703353822231292725e-01 -1.548695862293243408e-01 -1.677436679601669312e-01 -1.517760604619979858e-01 2.538037002086639404e-01 -8.205836266279220581e-02 2.175770699977874756e-01 -1.869193762540817261e-01 -1.249690428376197815e-01 -1.159646175801753998e-02
-1.344680041074752808e-01 2.967303693294525146e-01 -2.585925161838531494e-01 -3.389840200543403625e-02 7.879968732595443726e-02 -1.510521024465560913e-01 7.713069766759872437e-02 -1.446656584739685059e-01 -1.764807552099227905e-01 -2.330171689391136169e-02 2.195195555686950684e-01 1.065539568662643433e-01 1.282556205987930298e-01 -1.257883161306381226e-01 -3.272511959075927734e-01 -1.730425804853439331e-01 2.132565528154373169e-01 1.984537243843078613e-01 4.019149020314216614e-02 -3.171003162860870361e-01 -8.690600842237472534e-02 1.265253126621246338e-01 3.837485909461975098e-01 -1.680171117186546326e-02 9.839666076004505157e-03 1.724322438240051270e-01 4.213862866163253784e-02 -9.708589315414428711e-02 -2.104101469740271568e-03 -1.064236536622047424e-01 1.423462033271789551e-01 2.804388403892517090e-01
7.205689698457717896e-02 -1.107290461659431458e-01 1.459627151489257812e-01 1.322848498821258545e-01 1.303137540817260742e-01 -1.600258648395538330e-01 2.024645544588565826e-02 -9.648512303829193115e-02 -1.316873170435428619e-02 1.225290354341268539e-02 -1.614031344652175903e-01 -3.963546827435493469e-02 9.920621663331985474e-02 -1.742399036884307861e-01 -1.602182984352111816e-01 -1.690594851970672607e-01 2.525604665279388428e-01 -3.968394994735717773e-01 -1.205508261919021606e-01 -1.715335398912429810e-01 1.644344031810760498e-01 2.463270127773284912e-01 5.164334177970886230e-01 -9.669009596109390259e-02 -8.806288987398147583e-02 -5.321486294269561768e-02 8.064892143011093140e-02 -2.421875894069671631e-01 2.289477139711380005e-01 1.011456549167633057e-01 3.066997975111007690e-02 2.661889232695102692e-02
2.556287050247192383e-01 1.327929645776748657e-01 -6.349096447229385376e-02 -7.164390292018651962e-03 -1.456990689039230347e-01 1.148073598742485046e-01 8.872517198324203491e-02 -3.874547034502029419e-02 -1.126242130994796753e-01 2.604210972785949707e-01 1.408309862017631531e-02 6.394583731889724731e-02 9.587142616510391235e-02 -3.870597779750823975e-01 -1.519624441862106323e-01 9.594415128231048584e-02 6.752741336822509766e-02 -1.229420676827430725e-01 -3.109319135546684265e-03 1.615808606147766113e-01 -1.297093629837036133e-01 2.173663228750228882e-01 4.925128817558288574e-01 -8.073554188013076782e-02 -4.966517165303230286e-02 -2.267203480005264282e-01 2.596282958984375000e-01 -2.657009661197662354e-01 -6.268434971570968628e-02 1.360719949007034302e-01 -2.244079485535621643e-02 -1.388756334781646729e-01
-2.402760386466979980e-01 1.667084395885467529e-01 -2.217630110681056976e-02 1.158232614398002625e-01 1.421195566654205322e-01 1.124429255723953247e-01 -1.875831335783004761e-01 -9.674704074859619141e-02 -2.866041958332061768e-01 4.700193926692008972e-02 3.832869827747344971e-01 1.813142895698547363e-01 4.333503246307373047e-01 -2.425224781036376953e-01 -1.018841713666915894e-01 -9.726217389106750488e-02 1.564612239599227905e-01 2.101523578166961670e-01 -2.796310931444168091e-02 -4.135965928435325623e-02 -9.260565042495727539e-02 8.342263847589492798e-02 7.034844905138015747e-02 -2.416563220322132111e-02 -6.577337044291198254e-04 1.237530633807182312e-02 1.105139777064323425e-01 -2.104337513446807861e-01 -1.957949101924896240e-01 1.890863175503909588e-03 -5.668109655380249023e-02 -3.196707367897033691e-01
-2.164392471313476562e-01 -1.418278366327285767e-01 -6.289950397331267595e-05 1.021471396088600159e-01 3.499536216259002686e-02 -4.125001281499862671e-02 3.374924957752227783e-01 -1.131004169583320618e-01 -1.868649572134017944e-01 3.471091389656066895e-02 -2.543126642704010010e-01 2.094476670026779175e-02 1.316962689161300659e-01 -2.889127098023891449e-02 -1.433624625205993652e-01 -2.282702736556529999e-02 3.484101295471191406e-01 -1.998232305049896240e-01 1.678901165723800659e-01 -2.633785605430603027e-01 2.334022819995880127e-01 2.486208528280258179e-01 2.310411781072616577e-01 1.837005466222763062e-01 -2.827183306217193604e-01 -1.801529377698898315e-01 8.984778076410293579e-02 -1.726099252700805664e-01 -3.261793404817581177e-02 9.495311230421066284e-02 -1.521913409233093262e-01 -8.193643391132354736e-02
1.690220832824707031e-01 1.916508935391902924e-02 -3.218260109424591064e-01 1.461597979068756104e-01 -2.016352023929357529e-03 1.350515633821487427e-01 7.883703708648681641e-02 -5.770020186901092529e-02 -5.060539394617080688e-02 2.555676400661468506e-01 -1.186743304133415222e-01 1.217171251773834229e-01 5.597572773694992065e-02 -3.776434063911437988e-01 -3.453361243009567261e-02 -2.270072698593139648e-02 1.827935427427291870e-01 -2.699485719203948975e-01 -1.181362792849540710e-01 1.422212123870849609e-01 -9.859914332628250122e-02 1.380556374788284302e-01 5.245056152343750000e-01 -7.154132425785064697e-02 -1.263810694217681885e-01 -3.706577047705650330e-02 1.221090778708457947e-01 -2.881495356559753418e-01 3.136405348777770996e-02 7.127265632152557373e-02 -2.114363387227058411e-02 -5.329275503754615784e-02
4.031189531087875366e-02 2.637541890144348145e-01 1.457412987947463989e-01 1.140101850032806396e-01 -1.152010560035705566e-01 2.349355667829513550e-01 -1.937504559755325317e-01 -1.097969859838485718e-01 -2.348334491252899170e-01 1.050922200083732605e-01 7.456244528293609619e-02 5.478784441947937012e-02 3.149633109569549561e-01 -3.375234305858612061e-01 -3.742941915988922119e-01 4.368717223405838013e-02 1.303369104862213135e-01 3.585597500205039978e-02 1.238994672894477844e-01 -2.478147447109222412e-01 -1.671780049800872803e-01 -5.305294878780841827e-03 3.343373835086822510e-01 -3.847809135913848877e-02 2.080370187759399414e-01 -1.750282794237136841e-01 -8.928681164979934692e-02 4.493172839283943176e-02 7.797642797231674194e-02 -8.445489220321178436e-03 1.030844151973724365e-01 -9.833401441574096680e-02
2.011953294277191162e-02 1.785904914140701294e-01 -1.649704426527023315e-01 -8.120132982730865479e-02 3.309952095150947571e-02 1.459972560405731201e-01 2.557398974895477295e-01 -3.538101613521575928e-01 -5.932382121682167053e-02 7.873412221670150757e-03 2.106576971709728241e-02 7.620377838611602783e-02 7.903958670794963837e-03 -2.389651238918304443e-01 4.050505161285400391e-02 -2.495564147830009460e-02 1.573815345764160156e-01 -2.821103036403656006e-01 -2.041236311197280884e-01 -3.004425466060638428e-01 1.846491545438766479e-02 2.511415481567382812e-01 1.082169190049171448e-01 4.379159584641456604e-02 -4.049560427665710449e-01 6.562310457229614258e-02 2.977569997310638428e-01 -9.015429764986038208e-02 -1.437653303146362305e-01 -9.538574516773223877e-02 -2.082417607307434082e-01 9.537220932543277740e-03
3.188897967338562012e-01 2.690364420413970947e-02 -1.475732624530792236e-01 3.482320159673690796e-02 -8.165603131055831909e-02 -3.878982365131378174e-02 1.173691228032112122e-01 -5.371978878974914551e-02 -8.518414944410324097e-02 2.135190069675445557e-01 2.998180687427520752e-02 2.470700740814208984e-01 1.144797131419181824e-01 -3.928997218608856201e-01 -1.473943889141082764e-01 3.675387939438223839e-03 1.812022030353546143e-01 -1.607342958450317383e-01 5.664781108498573303e-02 8.976344764232635498e-02 -1.553220152854919434e-01 1.060995310544967651e-01 5.032762885093688965e-01 7.505384832620620728e-02 -6.714161485433578491e-02 -1.396567076444625854e-01 2.388931959867477417e-01 -2.581054568290710449e-01 9.711432270705699921e-03 5.201001465320587158e-02 -1.163112372159957886e-01 -1.322547495365142822e-01
3.723396658897399902e-01 2.363776713609695435e-01 -1.505091935396194458e-01 4.616595432162284851e-02 1.170489471405744553e-02 -2.258551418781280518e-01 7.415466755628585815e-02 -1.791491508483886719e-01 -5.762133747339248657e-02 4.768814519047737122e-02 4.620313271880149841e-02 8.125259727239608765e-02 2.774368226528167725e-01 -3.899644017219543457e-01 2.076767198741436005e-02 5.551879107952117920e-02 2.279109656810760498e-01 -3.070709407329559326e-01 -4.704620316624641418e-02 6.968970596790313721e-02 -9.958519786596298218e-02 1.508181821554899216e-02 4.532573223114013672e-01 -5.741801578551530838e-03 5.751973763108253479e-02 -1.152503639459609985e-01 9.363499283790588379e-02 -1.901391595602035522e-01 -8.057541400194168091e-02 -8.818539232015609741e-02 -1.866270601749420166e-02 -4.543607123196125031e-03
-1.143908053636550903e-01 -1.016512885689735413e-01 -2.984378635883331299e-01 -6.944490969181060791e-02 3.162636235356330872e-02 -5.578793212771415710e-02 -5.651361122727394104e-02 -1.926892846822738647e-01 -2.345875650644302368e-01 1.479440033435821533e-01 6.943615735508501530e-04 9.929278492927551270e-02 1.739267557859420776e-01 -3.531523346900939941e-01 -5.725481733679771423e-02 -2.860210835933685303e-01 7.692658901214599609e-02 -3.178876638412475586e-01 1.731502823531627655e-02 9.856167435646057129e-02 1.396416034549474716e-02 1.465699523687362671e-01 2.206516712903976440e-01 -3.791608810424804688e-01 1.079134410247206688e-03 -1.506260633468627930e-01 2.147521674633026123e-01 -9.968189895153045654e-02 3.640649467706680298e-02 2.510586380958557129e-01 1.686798632144927979e-01 9.360334277153015137e-02
2.584465034306049347e-02 1.328861862421035767e-01 1.411777287721633911e-01 7.211504876613616943e-02 1.026435494422912598e-01 -7.207044214010238647e-02 -1.897000074386596680e-01 -1.367725878953933716e-01 -1.874918043613433838e-01 1.289229840040206909e-01 2.055174410343170166e-01 1.848819106817245483e-01 5.642665922641754150e-02 2.009388431906700134e-02 -3.107097446918487549e-01 -1.385348290205001831e-01 2.531283199787139893e-01 -1.162899583578109741e-01 -2.079793810844421387e-01 -2.916337549686431885e-01 -7.362853735685348511e-02 1.353382766246795654e-01 1.029624789953231812e-01 -1.171200871467590332e-01 -2.431333214044570923e-01 -8.976627886295318604e-02 -1.671826466917991638e-02 -1.276246160268783569e-01 -1.271071881055831909e-01 1.336153745651245117e-01 -5.143995881080627441e-01 -4.786578565835952759e-02
-7.881896942853927612e-02 1.105827689170837402e-01 -3.741300404071807861e-01 1.046250164508819580e-01 2.826935984194278717e-02 1.361551135778427124e-01 -1.323610246181488037e-01 -3.964542225003242493e-02 -9.427947551012039185e-02 5.744652450084686279e-02 3.703348934650421143e-01 3.515909910202026367e-01 1.708897501230239868e-01 -8.017951250076293945e-02 -8.343268185853958130e-02 -6.272260099649429321e-02 4.432870745658874512e-01 2.737669944763183594e-01 -1.042372733354568481e-01 -7.777182012796401978e-02 -4.126136377453804016e-02 1.365319788455963135e-01 4.765835776925086975e-02 3.191745141521096230e-03 -9.903324395418167114e-02 -3.016752935945987701e-02 3.814897313714027405e-02 -3.555815517902374268e-01 -6.231586262583732605e-02 -1.256167292594909668e-01 4.311613272875547409e-03 -5.871538817882537842e-02
-1.642934679985046387e-01 9.341370314359664917e-02 1.989273130893707275e-01 2.461885064840316772e-01 -7.882568240165710449e-02 -1.711461506783962250e-02 3.248718380928039551e-01 -2.374701499938964844e-01 -2.584824264049530029e-01 -1.942094415426254272e-01 -1.139435395598411560e-01 -2.659686803817749023e-01 3.264839202165603638e-02 -2.544076442718505859e-01 -1.604486703872680664e-01 4.781210422515869141e-02 2.371980994939804077e-01 -3.408024087548255920e-02 8.739152923226356506e-03 -1.092180311679840088e-01 5.548874661326408386e-02 7.302104681730270386e-02 2.821351289749145508e-01 1.131389215588569641e-01 -4.487931728363037109e-02 -3.419970273971557617e-01 2.732759416103363037e-01 -3.562553599476814270e-02 -1.308404207229614258e-01 -6.255774199962615967e-02 4.317837208509445190e-02 -1.597667485475540161e-01
4.525191336870193481e-02 2.105131000280380249e-02 5.344545468688011169e-03 3.428649157285690308e-02 3.427244722843170166e-01 -6.545624136924743652e-02 2.973516285419464111e-02 -4.097663164138793945e-01 -2.227978557348251343e-01 4.252064973115921021e-02 -5.948051065206527710e-02 1.428992003202438354e-01 2.330916672945022583e-01 9.814264252781867981e-03 -2.904280461370944977e-02 1.307917106896638870e-02 8.236331492662429810e-02 -1.287300586700439453e-01 -1.839574688347056508e-04 -2.163648903369903564e-01 1.900330483913421631e-01 3.380331099033355713e-01 2.703884541988372803e-01 1.442826390266418457e-01 2.729117404669523239e-04 5.683335941284894943e-03 1.177421584725379944e-01 -1.116822212934494019e-01 9.657511115074157715e-02 -8.614742010831832886e-02 -4.396902918815612793e-01 -1.549219489097595215e-01
-6.230442970991134644e-02 -1.561715900897979736e-01 -4.799179732799530029e-03 1.408001780509948730e-01 7.099188398569822311e-03 -1.862217783927917480e-01 1.602741032838821411e-01 1.330635976046323776e-02 -5.698464512825012207e-01 5.588598549365997314e-02 1.441280245780944824e-01 5.990169942378997803e-02 3.029998540878295898e-01 -1.958896964788436890e-01 1.631288826465606689e-01 -9.174441546201705933e-02 1.791661977767944336e-01 -2.908115833997726440e-02 -2.637397944927215576e-01 -2.813651561737060547e-01 1.606407761573791504e-01 1.095573753118515015e-01 7.196525484323501587e-02 -2.937306761741638184e-01 8.646707236766815186e-02 1.071854904294013977e-01 1.032397244125604630e-02 -8.286926895380020142e-02 -1.873406469821929932e-01 1.940770633518695831e-02 -3.888411074876785278e-02 2.717673545703291893e-03
2.346236407756805420e-01 2.590467333793640137e-01 -1.708042770624160767e-01 -5.427667126059532166e-02 -2.658526413142681122e-02 3.018566779792308807e-02 6.269128620624542236e-02 -3.730884939432144165e-02 3.288830863311886787e-03 2.481158226728439331e-01 1.296826004981994629e-01 2.007297873497009277e-01 2.543235756456851959e-02 -2.465396374464035034e-01 -1.026978790760040283e-01 7.768443226814270020e-02 1.463068872690200806e-01 -2.796006202697753906e-01 7.599483430385589600e-02 1.987030543386936188e-02 -7.077757269144058228e-02 1.260926425457000732e-01 4.493170976638793945e-01 1.853737607598304749e-02 9.328065067529678345e-02 -1.415709555149078369e-01 2.675206959247589111e-01 -4.202461540699005127e-01 -4.420543089509010315e-03 9.781102836132049561e-02 -2.633579447865486145e-02 -1.612613797187805176e-01
1.149780452251434326e-01 2.233416773378849030e-02 6.871238350868225098e-02 1.067728362977504730e-02 -8.906359970569610596e-02 3.510095775127410889e-01 2.562329769134521484e-01 -1.012754738330841064e-01 -3.370677828788757324e-01 1.907198578119277954e-01 -3.932330384850502014e-02 1.192243099212646484e-01 2.578969001770019531e-01 -1.150818318128585815e-01 1.653435677289962769e-01 -1.324318349361419678e-01 1.640599817037582397e-01 -6.377858668565750122e-02 -5.635023117065429688e-02 2.033956535160541534e-02 1.329128593206405640e-01 2.278700172901153564e-01 2.168903648853302002e-01 -1.991985887289047241e-01 -6.026633083820343018e-02 -3.193649947643280029e-01 2.881263792514801025e-01 -9.964209794998168945e-02 2.609341740608215332e-01 -6.353581696748733521e-02 -1.388173848390579224e-01 5.624477937817573547e-02
2.000442147254943848e-01 1.565454006195068359e-01 -1.413130909204483032e-01 1.318558305501937866e-01 -2.663028426468372345e-02 1.034601300489157438e-04 1.628850251436233521e-01 -1.035057455301284790e-01 -1.414706856012344360e-01 1.773873716592788696e-01 3.998042270541191101e-02 1.789092421531677246e-01 -2.312040189281105995e-03 -2.629854977130889893e-01 -9.627846069633960724e-03 7.188395410776138306e-02 1.811116337776184082e-01 -2.386056482791900635e-01 5.068229138851165771e-02 8.025060594081878662e-02 -9.542503952980041504e-02 1.951539665460586548e-01 5.216473340988159180e-01 2.157061360776424408e-02 7.290853559970855713e-02 -2.244195789098739624e-01 1.975984275341033936e-01 -4.249860942363739014e-01 -6.159635260701179504e-03 4.349653050303459167e-02 3.649516263976693153e-03 -6.968383491039276123e-02
-1.120641157031059265e-01 1.031856285408139229e-03 -5.381698254495859146e-03 3.654336035251617432e-01 -1.601687371730804443e-01 1.554641220718622208e-02 -1.092088874429464340e-02 6.888189911842346191e-02 -2.585478723049163818e-01 2.060925960540771484e-01 1.818199306726455688e-01 4.026072099804878235e-02 4.569499790668487549e-01 -7.275978475809097290e-02 -1.649859845638275146e-01 -5.640683323144912720e-02 1.148399189114570618e-01 9.559172391891479492e-02 -2.822687625885009766e-01 -9.227243065834045410e-02 -1.086732223629951477e-01 -5.085565894842147827e-02 1.269146054983139038e-01 -3.402668833732604980e-01 8.382860571146011353e-02 1.794068068265914917e-01 1.048392802476882935e-01 -1.291712671518325806e-01 1.022177711129188538e-01 -5.755160376429557800e-02 1.071542128920555115e-01 -2.927047908306121826e-01
-3.271668553352355957e-01 5.511067062616348267e-02 -5.017241928726434708e-03 3.107013404369354248e-01 1.262152045965194702e-01 1.335909068584442139e-01 1.125314459204673767e-01 -2.154484689235687256e-01 -3.131586313247680664e-01 1.913754642009735107e-01 1.104009449481964111e-01 2.311128824949264526e-01 1.568803340196609497e-01 -6.360404938459396362e-02 -8.530955761671066284e-02 -1.062271669507026672e-01 -4.628992825746536255e-02 8.021668531000614166e-03 8.324961364269256592e-02 -1.514256596565246582e-01 2.296420037746429443e-01 -1.085497662425041199e-01 3.215069472789764404e-01 -3.121365010738372803e-01 -3.392565846443176270e-01 -5.542954802513122559e-02 -7.219752669334411621e-02 -3.108957037329673767e-02 6.749792397022247314e-02 -9.193585813045501709e-02 -1.187192127108573914e-01 -6.451378762722015381e-02
-1.036584824323654175e-01 -3.040514700114727020e-02 -6.701226532459259033e-02 3.260693252086639404e-01 -3.273583948612213135e-01 -2.889669500291347504e-02 1.883282214403152466e-01 3.265007631853222847e-03 -2.268795073032379150e-01 -4.112330079078674316e-02 -6.446564197540283203e-02 1.972922533750534058e-01 1.907278001308441162e-01 -1.485632658004760742e-01 -1.693979203701019287e-01 -3.332120180130004883e-01 1.661489605903625488e-01 1.180474832653999329e-01 3.458410799503326416e-01 -8.619689941406250000e-02 2.201469391584396362e-01 3.211090564727783203e-01 2.495100162923336029e-02 2.773617208003997803e-02 8.908642455935478210e-03 -1.279280334711074829e-01 1.869221180677413940e-01 -1.285096406936645508e-01 6.385061889886856079e-03 2.035162597894668579e-01 7.164223492145538330e-02 -5.988631397485733032e-02
2.052127271890640259e-01 1.152092888951301575e-01 -1.196987107396125793e-01 -1.691697537899017334e-02 -9.289020672440528870e-03 8.637158572673797607e-02 8.601801097393035889e-02 -6.555372476577758789e-02 -7.109621912240982056e-02 2.202153652906417847e-01 -3.426285833120346069e-02 1.936695128679275513e-01 8.988616615533828735e-02 -3.660230636596679688e-01 -1.137640476226806641e-01 6.054903939366340637e-02 1.233873218297958374e-01 -1.648243814706802368e-01 1.563238725066184998e-02 5.924899876117706299e-02 -1.888931095600128174e-01 1.563975065946578979e-01 4.981294572353363037e-01 8.513162285089492798e-02 -4.746810346841812134e-02 -1.481030285358428955e-01 1.617034077644348145e-01 -4.435503184795379639e-01 3.472501784563064575e-02 1.111966222524642944e-01 -3.813412040472030640e-02 -1.900020390748977661e-01
5.399383977055549622e-02 9.873209893703460693e-02 1.014509648084640503e-01 1.191294193267822266e-01 9.732391685247421265e-02 1.609224379062652588e-01 -1.579350382089614868e-01 -3.218666017055511475e-01 1.078025922179222107e-01 -1.930573284626007080e-01 2.841877043247222900e-01 1.102143377065658569e-01 2.181667387485504150e-01 -1.378556489944458008e-01 -4.231700599193572998e-01 -2.121270000934600830e-01 2.868639826774597168e-01 -2.875727973878383636e-02 2.100262045860290527e-01 -2.339194566011428833e-01 1.641325950622558594e-01 9.038097411394119263e-02 2.111760973930358887e-01 8.176610618829727173e-02 -2.929804474115371704e-02 -1.949421763420104980e-01 7.114102691411972046e-02 1.529233008623123169e-01 -1.273462735116481781e-02 -1.321281045675277710e-01 2.281895652413368225e-02 -1.126247271895408630e-01
-1.553619503974914551e-01 2.920190691947937012e-01 1.668627113103866577e-01 1.728309988975524902e-01 -2.533513307571411133e-01 1.828694194555282593e-01 1.694037020206451416e-02 -3.874789178371429443e-02 -9.456228464841842651e-02 7.795178890228271484e-02 2.348338067531585693e-01 1.109988912940025330e-01 1.516444236040115356e-01 -1.065637543797492981e-01 -8.255896717309951782e-02 -3.062072992324829102e-01 2.705102562904357910e-01 1.868256032466888428e-01 4.030319303274154663e-02 -1.948777437210083008e-01 4.225121811032295227e-02 8.277153223752975464e-02 3.595916628837585449e-01 8.844274282455444336e-02 -1.974035352468490601e-01 -1.652615815401077271e-01 -1.827089637517929077e-01 -2.611087858676910400e-01 -2.693002810701727867e-03 -2.345610037446022034e-02 -2.302857339382171631e-01 -3.414016962051391602e-02
-7.586316764354705811e-02 -2.601068317890167236e-01 -5.446357652544975281e-02 2.050425708293914795e-01 -5.331993848085403442e-02 2.247802764177322388e-01 -2.481288835406303406e-02 -2.453925758600234985e-01 -4.127354919910430908e-02 2.144015766680240631e-02 -6.407206505537033081e-02 5.525800213217735291e-02 4.898237586021423340e-01 -5.475077405571937561e-02 -5.926385149359703064e-02 2.735376916825771332e-02 4.514943435788154602e-02 -1.661303192377090454e-01 9.145697951316833496e-02 -5.251457169651985168e-02 -2.828406095504760742e-01 1.099113672971725464e-01 3.066520988941192627e-01 -2.319629192352294922e-01 -1.731027849018573761e-02 1.325911283493041992e-01 7.490101456642150879e-02 -1.322745978832244873e-01 -2.469119876623153687e-01 -5.660260468721389771e-02 3.218103647232055664e-01 1.465308368206024170e-01
-2.320197075605392456e-01 -2.525878846645355225e-01 7.087508589029312134e-02 5.541496351361274719e-02 -1.170594915747642517e-01 1.965633779764175415e-01 -3.895904868841171265e-02 -2.781288325786590576e-01 -3.078030943870544434e-01 2.379474416375160217e-02 1.467030346393585205e-01 -1.535080187022686005e-02 2.125913947820663452e-01 -4.634289816021919250e-02 -3.276139795780181885e-01 1.120159104466438293e-01 2.050972878932952881e-01 2.897018790245056152e-01 -4.472093656659126282e-02 -2.856376469135284424e-01 4.800673574209213257e-02 -4.643096402287483215e-02 1.410369127988815308e-01 1.778400503098964691e-02 -1.222975924611091614e-01 1.738631129264831543e-01 1.190805435180664062e-01 -3.306073546409606934e-01 -2.139297723770141602e-01 -5.461668595671653748e-02 4.588561505079269409e-02 -7.071650028228759766e-02
-1.158478409051895142e-01 2.334997802972793579e-01 -2.433540225028991699e-01 4.358038008213043213e-01 1.186958402395248413e-01 2.613823711872100830e-01 5.384668242186307907e-03 -8.550715446472167969e-02 -3.300760686397552490e-02 -9.773875772953033447e-02 3.559729456901550293e-01 2.721144556999206543e-01 2.928603254258632660e-02 3.247581794857978821e-02 -2.442863732576370239e-01 -2.934502065181732178e-01 1.392644345760345459e-01 -6.421259045600891113e-02 1.428334861993789673e-01 -1.153910011053085327e-01 4.864305257797241211e-02 1.173807457089424133e-01 2.514151334762573242e-01 -1.149739176034927368e-01 -1.038632839918136597e-01 -5.091572925448417664e-02 9.911730140447616577e-02 -6.428238749504089355e-02 1.701950728893280029e-01 1.219529733061790466e-01 -1.284703426063060760e-02 -1.136076226830482483e-01
1.477289646863937378e-01 -1.283973455429077148e-01 -1.936397105455398560e-01 1.089442297816276550e-01 -3.778494521975517273e-02 1.727027297019958496e-01 -8.711678534746170044e-02 6.717500742524862289e-03 -2.527208626270294189e-01 1.792870163917541504e-01 -6.002650037407875061e-02 1.581782847642898560e-01 1.120688691735267639e-01 -2.425304502248764038e-01 -1.487488299608230591e-01 -1.369237303733825684e-01 1.066331937909126282e-01 -4.470199644565582275e-01 -4.395361617207527161e-02 -7.634752243757247925e-02 -2.248525172472000122e-01 -1.462401598691940308e-01 3.405188322067260742e-01 -2.672648131847381592e-01 -7.870165258646011353e-02 4.862545803189277649e-02 3.228287100791931152e-01 -1.265397220849990845e-01 -3.780349344015121460e-02 1.245899870991706848e-01 8.746263920329511166e-04 -1.118849292397499084e-01
6.814053654670715332e-02 3.113110736012458801e-02 -2.453462630510330200e-01 1.412960290908813477e-01 -4.868782684206962585e-02 -2.333548851311206818e-02 -1.160347238183021545e-01 -3.574568629264831543e-01 -3.396734595298767090e-01 1.625844240188598633e-01 2.151401191949844360e-01 2.929693460464477539e-02 2.360139340162277222e-01 -1.106107831001281738e-01 -1.359527111053466797e-01 -4.790440201759338379e-02 -8.558358252048492432e-02 2.124460190534591675e-01 -1.359997540712356567e-01 -3.723131865262985229e-02 -2.020677924156188965e-02 1.343155056238174438e-01 9.326355159282684326e-02 -1.514686644077301025e-01 1.322895288467407227e-02 -8.335505425930023193e-02 5.947213619947433472e-02 2.581139793619513512e-03 -1.467658132314682007e-01 2.893020510673522949e-01 -2.840342819690704346e-01 -4.164079129695892334e-01
4.473071917891502380e-02 2.511884868144989014e-01 -6.847846508026123047e-02 1.421599984169006348e-01 -1.718055307865142822e-01 1.814441084861755371e-01 2.872436866164207458e-02 -8.323866873979568481e-02 -1.237134709954261780e-01 2.425713837146759033e-01 1.372828632593154907e-01 -1.002963483333587646e-01 1.055735200643539429e-01 -2.580255568027496338e-01 -2.124210745096206665e-01 -9.830430150032043457e-02 2.684694528579711914e-01 1.582774519920349121e-01 8.463200181722640991e-02 -2.307122349739074707e-01 1.894707679748535156e-01 -1.843073070049285889e-01 4.895643293857574463e-01 2.726338058710098267e-02 -2.008406966924667358e-01 -5.024830251932144165e-02 -1.474595069885253906e-01 -9.388543548993766308e-04 -4.662382602691650391e-02 -1.081992909312248230e-01 -2.192773073911666870e-01 -9.938329458236694336e-02
-6.245323270559310913e-02 1.065226569771766663e-01 6.989596039056777954e-02 1.059467568993568420e-01 -2.275030165910720825e-01 6.749928463250398636e-03 -3.089567422866821289e-01 -1.355524212121963501e-01 -1.489345133304595947e-01 -1.012790948152542114e-01 4.300913512706756592e-01 1.276219040155410767e-01 3.763285279273986816e-01 -2.104819864034652710e-01 -2.794147729873657227e-01 -1.498878002166748047e-01 1.191491037607192993e-01 1.100382432341575623e-01 -1.358894556760787964e-01 8.426168560981750488e-02 1.064565405249595642e-01 -7.376910001039505005e-02 3.049517571926116943e-01 -3.954450786113739014e-02 -4.869479686021804810e-02 -2.146120071411132812e-01 6.282135844230651855e-02 -1.665380299091339111e-01 -1.546059399843215942e-01 -2.953246235847473145e-03 -3.034086339175701141e-02 -1.212123557925224304e-01
-6.729032099246978760e-02 2.045497149229049683e-01 4.413541406393051147e-02 1.981481611728668213e-01 8.776582777500152588e-02 -3.656426817178726196e-02 -6.231639534235000610e-02 -2.003025561571121216e-01 -2.254273891448974609e-01 2.154869884252548218e-01 2.695859670639038086e-01 2.173209339380264282e-01 1.243175342679023743e-01 -1.791699081659317017e-01 -2.567691206932067871e-01 2.101289667189121246e-02 1.934670060873031616e-01 8.755958080291748047e-02 -1.053794175386428833e-01 -2.586318552494049072e-01 -2.629832029342651367e-01 -9.641096740961074829e-02 3.228784203529357910e-01 -5.535711999982595444e-03 -8.390371501445770264e-02 1.408794820308685303e-01 -5.782403517514467239e-03 7.936005294322967529e-02 -1.501491963863372803e-01 6.977050565183162689e-03 -3.658046424388885498e-01 -1.812129467725753784e-01
-2.665653824806213379e-02 1.218158677220344543e-01 -1.818436235189437866e-01 4.592594504356384277e-01 1.887399554252624512e-01 1.144762188196182251e-01 -4.048695415258407593e-02 -2.008643448352813721e-01 -1.390603184700012207e-01 3.182770311832427979e-02 2.243794500827789307e-01 1.753298789262771606e-01 1.323132067918777466e-01 -1.065355464816093445e-01 -6.908620893955230713e-02 -1.256372183561325073e-01 1.492417305707931519e-01 -2.087777853012084961e-02 3.488010168075561523e-01 -2.239455282688140869e-02 2.520948648452758789e-01 1.721202135086059570e-01 3.918814361095428467e-01 -2.070431709289550781e-01 -8.251287788152694702e-02 -5.899230390787124634e-02 -2.122269868850708008e-01 -3.302381932735443115e-02 -6.481439806520938873e-03 8.428996056318283081e-02 -1.321405544877052307e-02 -2.589211426675319672e-02
3.628356158733367920e-01 1.061746105551719666e-01 -8.538356423377990723e-02 6.709138303995132446e-02 -2.417432218790054321e-01 -1.179297789931297302e-01 -8.822122961282730103e-02 -2.822456061840057373e-01 -2.081880122423171997e-01 1.643897145986557007e-01 1.858002133667469025e-02 1.644693762063980103e-01 1.245909556746482849e-01 -3.314326703548431396e-01 -1.589989960193634033e-01 1.092283055186271667e-01 6.922500580549240112e-02 -1.658501774072647095e-01 -3.067921660840511322e-02 2.188089191913604736e-01 -1.692076325416564941e-01 2.877707779407501221e-01 3.375361263751983643e-01 -1.052648872137069702e-01 -2.687531709671020508e-02 -8.159525692462921143e-02 1.784340590238571167e-01 -1.732823103666305542e-01 2.417152747511863708e-02 1.245750784873962402e-01 -7.685784250497817993e-02 -1.277570277452468872e-01
9.961814433336257935e-02 1.830484867095947266e-01 -2.226046174764633179e-01 1.813380420207977295e-01 2.298473566770553589e-02 -1.158502027392387390e-01 -2.455227822065353394e-01 -1.615341305732727051e-01 -5.132560431957244873e-02 1.330119818449020386e-01 3.832499682903289795e-02 1.153148338198661804e-02 2.130877524614334106e-01 1.550660580396652222e-01 -2.276853658258914948e-02 1.946889162063598633e-01 3.777630031108856201e-01 4.049581289291381836e-02 -6.315887719392776489e-02 -2.135313898324966431e-01 3.162716627120971680e-01 1.469936519861221313e-01 3.710330128669738770e-01 3.247802332043647766e-02 -2.104438245296478271e-01 1.060777977108955383e-01 6.399437785148620605e-02 1.182650774717330933e-01 1.346305310726165771e-01 -1.951922923326492310e-01 -3.576529026031494141e-02 -2.420666068792343140e-01
-1.624673157930374146e-01 1.660515367984771729e-01 -1.117714568972587585e-01 8.037670701742172241e-02 3.860544040799140930e-02 3.359374031424522400e-02 -1.182846799492835999e-01 -1.526160258799791336e-02 -1.682607680559158325e-01 4.447248950600624084e-02 3.669376671314239502e-01 1.815233826637268066e-01 3.315616548061370850e-01 -2.250026613473892212e-01 -7.894242554903030396e-02 -1.835061609745025635e-01 2.045772969722747803e-01 1.775773316621780396e-01 -5.954070389270782471e-02 -3.191009536385536194e-02 -7.601157575845718384e-02 -4.117878526449203491e-02 2.504799067974090576e-01 5.574380047619342804e-03 4.281326197087764740e-03 8.959009498357772827e-02 1.769179105758666992e-01 -2.220512628555297852e-01 -3.021269440650939941e-01 -1.574754863977432251e-01 -1.413324326276779175e-01 -3.728089928627014160e-01
1.338366270065307617e-01 1.254305243492126465e-01 1.679784655570983887e-01 3.098996281623840332e-01 -8.718502521514892578e-02 7.534057646989822388e-02 -2.036422640085220337e-01 -4.892792925238609314e-02 -2.917637526988983154e-01 7.163081318140029907e-02 3.305891454219818115e-01 2.583487927913665771e-01 2.500141561031341553e-01 -2.714153528213500977e-01 -7.006576657295227051e-02 -1.542740687727928162e-02 9.681063890457153320e-02 1.678401678800582886e-01 -1.392273902893066406e-01 -6.950020045042037964e-02 -9.695205092430114746e-02 4.652235284447669983e-02 3.944417536258697510e-01 -1.730029843747615814e-02 1.346217375248670578e-02 1.393984165042638779e-02 2.414310583844780922e-03 -1.527414619922637939e-01 -2.860647141933441162e-01 -1.304458677768707275e-01 -1.590915024280548096e-01 1.650731079280376434e-02
1.770874410867691040e-01 -4.063078761100769043e-02 -1.313552409410476685e-01 3.117112517356872559e-01 1.001044586300849915e-01 -2.360060513019561768e-01 8.926041424274444580e-02 -2.076713591814041138e-01 -3.735457360744476318e-01 2.023272067308425903e-01 2.662641704082489014e-01 2.222572453320026398e-02 2.489639520645141602e-01 -3.421963155269622803e-01 2.491428516805171967e-02 1.968718320131301880e-02 1.851063966751098633e-02 -3.507349789142608643e-01 2.340199202299118042e-01 9.931410849094390869e-02 -2.614666707813739777e-02 1.055238470435142517e-01 1.763483285903930664e-01 6.105122342705726624e-02 -1.732726991176605225e-01 6.193285435438156128e-02 1.674699038267135620e-02 -1.117207333445549011e-01 4.881710186600685120e-02 -1.336319744586944580e-01 -2.043805457651615143e-02 -4.350708052515983582e-02
2.361284345388412476e-01 2.052820324897766113e-01 -2.083427608013153076e-01 -2.778735756874084473e-02 1.147086247801780701e-01 -4.326429218053817749e-02 1.251503676176071167e-01 -2.478588605299592018e-03 -1.386668533086776733e-01 -5.641417205333709717e-02 -1.861166656017303467e-01 2.022812515497207642e-01 2.194934636354446411e-01 -3.619909286499023438e-01 8.836525678634643555e-02 -1.105606034398078918e-01 2.094053328037261963e-01 -1.527659595012664795e-01 -2.139901518821716309e-01 2.889467962086200714e-02 -2.256319075822830200e-01 1.297171111218631268e-04 3.779170811176300049e-01 -1.076540723443031311e-01 -2.563764341175556183e-02 -9.616643935441970825e-02 1.693728715181350708e-01 -3.605354130268096924e-01 -1.151253134012222290e-01 1.691742986440658569e-01 1.920225471258163452e-02 7.355735171586275101e-03
-9.000831842422485352e-02 -1.934965699911117554e-01 -7.396730780601501465e-02 2.670053243637084961e-01 2.919233404099941254e-02 -7.056371122598648071e-02 -6.281624082475900650e-03 -8.220870792865753174e-02 -8.824247121810913086e-02 1.862426549196243286e-01 -1.944776624441146851e-01 2.280242927372455597e-02 3.474960848689079285e-02 -1.953905969858169556e-01 -9.362565353512763977e-03 3.281745687127113342e-02 2.672463357448577881e-01 -2.539608776569366455e-01 2.566641271114349365e-01 5.541329085826873779e-02 1.903107017278671265e-01 4.682100117206573486e-01 3.236934542655944824e-01 4.676263034343719482e-02 9.228131175041198730e-02 -1.682262681424617767e-02 3.032339811325073242e-01 -1.692571789026260376e-01 1.397172957658767700e-01 8.644223958253860474e-02 -8.291061967611312866e-02 -1.147577017545700073e-01
-6.284551694989204407e-03 3.917947411537170410e-03 -2.699405513703823090e-02 1.356472820043563843e-02 -8.924935013055801392e-02 1.013821139931678772e-01 -2.580276131629943848e-01 -1.174424365162849426e-01 -1.559951603412628174e-01 -2.903274893760681152e-01 4.091743826866149902e-01 1.560043990612030029e-01 2.737807035446166992e-01 -3.850648403167724609e-01 -7.006373256444931030e-02 -3.133727908134460449e-01 -2.988095395267009735e-02 6.961420923471450806e-02 1.032425835728645325e-01 -1.101409941911697388e-01 -9.472938627004623413e-02 9.552852064371109009e-02 2.612597048282623291e-01 -7.346643600612878799e-03 3.339562192559242249e-02 -5.209773033857345581e-02 2.948693931102752686e-01 -4.900147020816802979e-02 -1.772388517856597900e-01 1.440296471118927002e-01 -6.123728305101394653e-02 -9.830728918313980103e-02
-1.255306005477905273e-01 -1.292351782321929932e-01 -2.206741124391555786e-01 1.703974306583404541e-01 -1.332827955484390259e-01 -7.592641562223434448e-02 1.259964797645807266e-02 -2.033658474683761597e-01 -1.866410821676254272e-01 4.661054909229278564e-02 5.580520629882812500e-02 5.309265479445457458e-02 2.757698595523834229e-01 -2.555804848670959473e-01 2.818462625145912170e-02 -7.021861523389816284e-02 1.112585440278053284e-01 -6.676845997571945190e-02 3.312002867460250854e-02 -3.721034228801727295e-01 1.062413677573204041e-01 4.348738193511962891e-01 -8.959992788732051849e-03 1.784054785966873169e-01 -3.602954745292663574e-02 1.849528700113296509e-01 2.550867795944213867e-01 -2.214224785566329956e-01 9.659259021282196045e-02 -1.240857243537902832e-01 -2.073057889938354492e-01 -1.694550663232803345e-01
-6.351025402545928955e-02 5.181990191340446472e-02 -5.509891360998153687e-02 1.808612495660781860e-01 2.734572291374206543e-01 -2.753036282956600189e-02 8.677512407302856445e-02 -3.118304610252380371e-01 -1.879488825798034668e-01 -4.709840193390846252e-02 6.589780747890472412e-02 1.053934320807456970e-01 -1.185679435729980469e-02 -4.619387909770011902e-02 -1.125674024224281311e-01 -1.762491762638092041e-01 2.224171012639999390e-01 -1.933667510747909546e-01 -9.834483265876770020e-03 -2.965407669544219971e-01 1.144512072205543518e-01 2.478448003530502319e-01 2.054935097694396973e-01 8.879093825817108154e-02 -1.348772346973419189e-01 -3.790920227766036987e-02 1.765385568141937256e-01 -3.448436781764030457e-02 2.906042337417602539e-01 2.135695517063140869e-01 -3.680003881454467773e-01 -2.474367320537567139e-01
-2.663943171501159668e-01 1.467182417400181293e-03 -1.740810424089431763e-01 1.373814642429351807e-01 4.739699140191078186e-02 -9.988486021757125854e-02 -1.808471828699111938e-01 -1.963085681200027466e-01 -3.017927706241607666e-01 -3.101609274744987488e-02 -2.730859257280826569e-02 5.528162792325019836e-02 3.572174310684204102e-01 -2.113617509603500366e-01 -1.511149667203426361e-02 2.207770198583602905e-02 1.279775351285934448e-01 -8.084796369075775146e-02 1.215500291436910629e-02 -1.912346780300140381e-01 8.334811776876449585e-02 4.614010155200958252e-01 -8.942985907196998596e-03 1.472567617893218994e-01 1.639511063694953918e-02 1.841929405927658081e-01 2.191812247037887573e-01 -1.825275272130966187e-01 2.154709994792938232e-01 -1.133055388927459717e-01 -1.822401434183120728e-01 -1.352251321077346802e-01
1.122806444764137268e-01 -3.566697239875793457e-02 1.379160862416028976e-02 4.458755999803543091e-02 2.276704087853431702e-02 8.170142024755477905e-02 -1.001608222723007202e-01 -1.356466580182313919e-02 -1.702663451433181763e-01 6.320836395025253296e-02 1.701526790857315063e-01 -4.388841241598129272e-02 6.325611472129821777e-02 -3.458590507507324219e-01 4.476428031921386719e-02 -8.497886359691619873e-02 2.827124297618865967e-01 -3.456254899501800537e-01 1.725058816373348236e-02 -2.904875576496124268e-01 1.859980076551437378e-01 3.980158269405364990e-01 2.435356527566909790e-01 -5.835545063018798828e-02 -5.205895006656646729e-02 2.750735282897949219e-01 2.231937944889068604e-01 -6.982427090406417847e-02 8.491379767656326294e-02 5.627151206135749817e-02 -1.967711895704269409e-01 -2.187947928905487061e-01
-2.995590120553970337e-02 -2.564728632569313049e-02 -5.547093600034713745e-02 -5.068766325712203979e-02 -1.138556748628616333e-01 7.329466938972473145e-02 1.856182962656021118e-01 -1.458947062492370605e-01 4.194763489067554474e-03 1.924757063388824463e-01 6.401222944259643555e-02 1.848467588424682617e-01 2.539721727371215820e-01 -2.028083205223083496e-01 -2.062717229127883911e-01 -1.492594033479690552e-01 2.137094885110855103e-01 -8.402261137962341309e-02 1.034617573022842407e-01 -1.804924458265304565e-01 1.063870117068290710e-01 4.247090518474578857e-01 1.566217541694641113e-01 -1.210193336009979248e-01 -2.243770472705364227e-02 -4.323275387287139893e-01 1.025886237621307373e-01 -2.569067524746060371e-03 2.897362112998962402e-01 -1.570804864168167114e-01 -1.168798580765724182e-01 1.607008725404739380e-01
4.473509266972541809e-02 -5.312670022249221802e-03 -2.196524888277053833e-01 3.905630111694335938e-01 9.809825569391250610e-02 2.448731213808059692e-01 1.462418437004089355e-01 -1.202385127544403076e-01 1.996828429400920868e-02 -8.922000229358673096e-02 2.683888971805572510e-01 1.540508121252059937e-01 1.423332840204238892e-01 1.238877046853303909e-02 -3.511955440044403076e-01 -2.915541827678680420e-01 2.426950186491012573e-01 -2.918276377022266388e-02 1.520353257656097412e-01 -1.822155416011810303e-01 1.072592660784721375e-01 4.311119392514228821e-02 2.021211683750152588e-01 -1.508655026555061340e-02 -1.714245378971099854e-01 -2.322324216365814209e-01 1.074986606836318970e-01 1.450580507516860962e-01 -2.254488617181777954e-01 -1.430479157716035843e-02 -1.456799656152725220e-01 -1.386910304427146912e-02
1.025744900107383728e-01 8.681847900152206421e-02 -7.184980809688568115e-02 1.459111273288726807e-01 -1.705940812826156616e-01 -1.752694994211196899e-01 1.985419094562530518e-01 -3.537482321262359619e-01 6.270038336515426636e-02 6.255940347909927368e-02 -6.732292938977479935e-03 3.362229168415069580e-01 2.759877443313598633e-01 -4.938082769513130188e-02 -3.528851866722106934e-01 -1.224937364459037781e-01 7.038087397813796997e-02 -4.543122649192810059e-02 1.791985481977462769e-01 5.799010023474693298e-02 -2.040326297283172607e-01 2.652069032192230225e-01 9.040633589029312134e-02 -1.022715196013450623e-01 -2.006912976503372192e-01 -1.455657333135604858e-01 2.807323336601257324e-01 2.464523306116461754e-03 5.220497399568557739e-02 -2.734820246696472168e-01 -3.368156403303146362e-02 2.998245647177100182e-03
-1.672413349151611328e-01 1.102840714156627655e-02 -8.965712040662765503e-02 2.717248797416687012e-01 -1.964985392987728119e-03 -1.388567127287387848e-02 -2.089452743530273438e-01 -1.753896027803421021e-01 -3.421918153762817383e-01 1.631010919809341431e-01 -9.156377613544464111e-02 -5.768521130084991455e-02 2.562037706375122070e-01 -3.493791073560714722e-02 -2.227596193552017212e-01 6.929276883602142334e-02 -1.688078418374061584e-02 -6.742827594280242920e-02 1.940385848283767700e-01 -3.382669091224670410e-01 -6.274900864809751511e-03 2.936149835586547852e-01 5.579493194818496704e-02 1.353770792484283447e-01 -2.735900878906250000e-01 1.734361611306667328e-02 3.182950615882873535e-01 -1.203421056270599365e-01 2.400842308998107910e-01 -1.378944367170333862e-01 -5.954788625240325928e-02 -5.461500212550163269e-02
-1.628715842962265015e-01 9.207686781883239746e-02 -7.560496777296066284e-02 1.029114946722984314e-01 -3.200156986713409424e-02 -3.743309527635574341e-02 -5.438129976391792297e-02 -8.816949278116226196e-02 -1.555380076169967651e-01 7.459992170333862305e-02 8.822081983089447021e-02 -2.163180261850357056e-01 2.073342502117156982e-01 -3.468537926673889160e-01 -1.496961712837219238e-01 4.105125553905963898e-03 3.711703121662139893e-01 3.203886151313781738e-01 2.454484440386295319e-02 -6.035573408007621765e-02 -1.669455133378505707e-02 2.751243114471435547e-01 2.760156691074371338e-01 -4.304065406322479248e-01 5.710969865322113037e-02 1.312035322189331055e-01 2.006214559078216553e-01 3.637542948126792908e-02 4.954427853226661682e-02 7.616297900676727295e-02 2.731556631624698639e-02 -1.111715734004974365e-01
3.241915255784988403e-02 1.765158474445343018e-01 -6.793142110109329224e-02 2.957618981599807739e-02 -1.791154593229293823e-01 1.479033231735229492e-01 -1.924057602882385254e-01 5.101975798606872559e-02 -3.216021358966827393e-01 5.764225497841835022e-02 5.149531364440917969e-01 1.598008126020431519e-01 2.932942211627960205e-01 -1.902629137039184570e-01 -2.407688200473785400e-01 9.382333606481552124e-03 1.415888369083404541e-01 2.718469314277172089e-02 1.498220711946487427e-01 1.152872368693351746e-01 1.028806790709495544e-01 8.040763437747955322e-02 2.377078235149383545e-01 -1.249902844429016113e-01 6.373775750398635864e-02 -1.464132070541381836e-01 9.007614850997924805e-02 -1.219338774681091309e-01 -2.725447714328765869e-01 9.545397758483886719e-02 -1.521564321592450142e-03 -1.157636344432830811e-01
2.167488485574722290e-01 -3.950205072760581970e-02 1.047130823135375977e-01 3.360600173473358154e-01 1.868053525686264038e-01 2.574260830879211426e-01 -1.050312966108322144e-01 -3.071281909942626953e-01 8.292896300554275513e-02 1.102994568645954132e-02 1.896546185016632080e-01 1.134448647499084473e-01 3.466377556324005127e-01 -2.170274034142494202e-02 -3.262332975864410400e-01 -2.488894015550613403e-01 1.165920943021774292e-01 -5.469081224873661995e-04 -8.528922498226165771e-02 -2.805651426315307617e-01 2.276770398020744324e-02 1.640452891588211060e-01 9.542001038789749146e-02 -1.545024663209915161e-01 -7.344949059188365936e-03 -2.005352973937988281e-01 4.507096111774444580e-02 -5.330735445022583008e-02 -5.271958070807158947e-04 2.214346677064895630e-01 1.031601452268660069e-03 -1.484181582927703857e-01
1.586653292179107666e-02 1.768985837697982788e-01 1.212113052606582642e-01 -7.505940645933151245e-02 -7.525121420621871948e-02 -8.505851030349731445e-02 -2.765055894851684570e-01 -1.775315850973129272e-01 -2.892174124717712402e-01 -4.360192641615867615e-02 3.083097040653228760e-01 2.022082805633544922e-01 2.606082260608673096e-01 -2.580547332763671875e-01 -1.737365275621414185e-01 -1.989899873733520508e-01 2.240715622901916504e-01 4.782886803150177002e-02 7.218927145004272461e-02 1.588531583547592163e-02 -1.363433245569467545e-02 -1.341915279626846313e-01 2.622417807579040527e-01 -1.844577640295028687e-01 -1.597249060869216919e-01 -1.701712161302566528e-01 1.484974175691604614e-01 -8.153161406517028809e-02 -3.580916821956634521e-01 4.105318337678909302e-02 1.762545667588710785e-02 -9.557379782199859619e-02
-1.292672157287597656e-01 1.082458198070526123e-01 4.191717505455017090e-02 3.610088527202606201e-01 -1.144181713461875916e-01 -1.194174885749816895e-01 -6.095186993479728699e-02 -4.209719598293304443e-01 2.382715232670307159e-02 -1.957319863140583038e-02 1.795904524624347687e-02 1.766867339611053467e-01 3.614498674869537354e-01 6.325124204158782959e-02 -1.225794255733489990e-01 2.600729465484619141e-02 4.927461966872215271e-03 -1.455950289964675903e-01 -2.863001823425292969e-01 4.737152904272079468e-02 1.730526834726333618e-01 1.455258727073669434e-01 4.107021689414978027e-01 2.083922326564788818e-01 1.074359118938446045e-01 9.630045294761657715e-02 5.502425879240036011e-02 -4.016276076436042786e-02 4.218669608235359192e-02 1.966998726129531860e-01 -1.157089397311210632e-01 1.961042173206806183e-02
-3.991199284791946411e-02 -6.599911302328109741e-02 2.642488293349742889e-02 1.125104725360870361e-01 1.622957140207290649e-01 -5.293566733598709106e-02 2.745569944381713867e-01 -2.942147552967071533e-01 -3.460732698440551758e-01 1.406910121440887451e-01 6.422264035791158676e-03 -1.402280200272798538e-02 8.322142064571380615e-02 -6.421494483947753906e-02 -4.464891925454139709e-02 -1.879680752754211426e-01 2.701897323131561279e-01 -5.088661611080169678e-02 -4.317135363817214966e-02 -2.235673666000366211e-01 1.985230594873428345e-01 3.801271021366119385e-01 1.394836604595184326e-01 1.595536172389984131e-01 -1.931368708610534668e-01 7.786226272583007812e-02 3.652462959289550781e-01 -8.948762901127338409e-03 9.795004129409790039e-02 1.404217034578323364e-01 -1.955966204404830933e-01 -2.749798446893692017e-02
5.097351595759391785e-02 9.072776138782501221e-02 -2.037419751286506653e-02 3.547989428043365479e-01 -6.640859693288803101e-02 -6.656198203563690186e-02 4.152383282780647278e-02 -9.023066610097885132e-02 -2.320821881294250488e-01 1.632846742868423462e-01 7.909023761749267578e-02 2.814675867557525635e-01 1.731042414903640747e-01 -2.333120852708816528e-01 -2.023128271102905273e-01 -1.955036520957946777e-01 1.274620443582534790e-01 2.151579856872558594e-01 1.224062070250511169e-01 -1.333256959915161133e-01 -2.177385240793228149e-01 1.287218332290649414e-01 1.717491745948791504e-01 -2.078180611133575439e-01 -2.472413927316665649e-01 -1.269886922091245651e-02 -1.072752624750137329e-01 -3.739365637302398682e-01 -1.471026688814163208e-01 -5.751473456621170044e-02 -1.833921223878860474e-01 1.069635897874832153e-01
2.568581700325012207e-01 -3.320144489407539368e-02 -1.217352524399757385e-01 -7.447461038827896118e-02 -1.612588167190551758e-01 -7.219560444355010986e-03 -2.209483236074447632e-01 -2.746574878692626953e-01 -2.568588824942708015e-03 1.875191926956176758e-01 6.312459707260131836e-02 3.577656149864196777e-01 1.374848634004592896e-01 -3.640196621417999268e-01 -1.555300354957580566e-01 -3.914097696542739868e-02 1.109986603260040283e-01 -7.195698097348213196e-03 9.463716298341751099e-02 1.478331070393323898e-02 -7.036737352609634399e-02 1.540593206882476807e-01 2.875228822231292725e-01 -6.718502193689346313e-02 -1.142742764204740524e-02 -4.323843717575073242e-01 9.789513051509857178e-02 -2.440858781337738037e-01 1.527360919862985611e-02 5.462584272027015686e-02 -1.190104112029075623e-01 -8.314894884824752808e-02
-3.613621741533279419e-02 1.157131642103195190e-01 5.983499437570571899e-02 -4.531300067901611328e-02 -1.083316355943679810e-01 1.556131094694137573e-01 1.677705049514770508e-01 -3.982659578323364258e-01 1.356915757060050964e-02 -1.750809140503406525e-02 -2.591693699359893799e-01 -5.135475844144821167e-02 3.999124169349670410e-01 5.426585301756858826e-02 -1.722197085618972778e-01 1.256516873836517334e-01 2.561996579170227051e-01 -6.938623636960983276e-02 -3.046605363488197327e-02 -2.441460788249969482e-01 6.539116799831390381e-02 -1.838070899248123169e-01 2.395153343677520752e-01 -2.052475512027740479e-01 1.061074808239936829e-02 -2.809835374355316162e-01 6.168805528432130814e-03 -2.478141486644744873e-01 9.256530553102493286e-02 -1.431741565465927124e-01 -2.004363685846328735e-01 6.191359832882881165e-03
2.067766487598419189e-01 -1.334443390369415283e-01 -1.977739483118057251e-01 3.067177534103393555e-02 5.903531610965728760e-02 -6.265912204980850220e-02 7.958956807851791382e-02 -3.194380700588226318e-01 -3.823855221271514893e-01 1.083541512489318848e-01 -2.489045262336730957e-02 2.832314372062683105e-01 1.080197542905807495e-01 -1.961949169635772705e-01 2.462318986654281616e-01 -1.746259629726409912e-01 2.319047003984451294e-01 -3.353951573371887207e-01 -5.522381514310836792e-02 2.986315265297889709e-02 -1.629224121570587158e-01 1.763940155506134033e-01 7.515081018209457397e-02 1.008698344230651855e-02 -9.705170243978500366e-02 9.133728593587875366e-02 -9.009476751089096069e-03 -1.975891739130020142e-01 -2.302413731813430786e-01 -1.083994805812835693e-01 -2.178208380937576294e-01 -2.827380225062370300e-02
-4.665310680866241455e-02 -2.845184803009033203e-01 1.013330742716789246e-02 4.689537361264228821e-02 3.166954964399337769e-02 -8.737605065107345581e-02 -1.236440241336822510e-01 -1.790174841880798340e-02 -1.017118394374847412e-01 1.459994763135910034e-01 -2.058914117515087128e-02 1.007902920246124268e-01 1.954708248376846313e-01 -3.573573827743530273e-01 -8.426728844642639160e-02 -7.575391978025436401e-02 1.687562912702560425e-01 -3.405342102050781250e-01 -3.301646932959556580e-02 -2.912457287311553955e-01 6.116493418812751770e-02 3.860333859920501709e-01 2.234145253896713257e-01 -8.839583396911621094e-02 -4.403261095285415649e-02 3.581731766462326050e-02 2.899222970008850098e-01 -2.507734894752502441e-01 1.257254332304000854e-01 -6.096709147095680237e-02 -2.049554735422134399e-01 -1.295632123947143555e-01
-1.553516536951065063e-01 1.513593792915344238e-01 -1.286923140287399292e-01 1.262167096138000488e-01 -8.456610143184661865e-03 -7.161725312471389771e-02 -1.107359230518341064e-01 -1.547135785222053528e-02 -1.454348117113113403e-01 -2.056382149457931519e-01 3.872399926185607910e-01 1.229362264275550842e-01 2.038016170263290405e-01 -6.965086329728364944e-03 -2.125989049673080444e-01 7.089342176914215088e-02 -3.326366096735000610e-02 3.580955564975738525e-01 -1.341913640499114990e-01 -1.203247159719467163e-01 7.833822071552276611e-02 1.996691077947616577e-01 4.234532713890075684e-01 -1.153131350874900818e-01 -3.419169187545776367e-01 -6.658160686492919922e-02 1.966103911399841309e-01 -1.118764802813529968e-01 -4.335768148303031921e-02 -4.596503823995590210e-02 3.576954454183578491e-02 -6.499470025300979614e-02
2.113115191459655762e-01 1.714221388101577759e-01 -1.721259206533432007e-01 2.205238342285156250e-01 -1.110957860946655273e-01 -4.243746772408485413e-02 7.698360830545425415e-02 -1.257779151201248169e-01 -1.514756232500076294e-01 3.221386969089508057e-01 1.421589851379394531e-01 3.738098219037055969e-02 2.039252370595932007e-01 3.537378832697868347e-02 -1.426900774240493774e-01 -1.750357598066329956e-01 2.014171183109283447e-01 2.049490623176097870e-02 2.632298171520233154e-01 -3.471192121505737305e-01 -8.547715842723846436e-02 3.141418397426605225e-01 1.920221596956253052e-01 -1.337154954671859741e-01 -1.076035425066947937e-01 -2.087589800357818604e-01 -7.790025789290666580e-03 -8.235567063093185425e-02 2.381649911403656006e-01 6.666200608015060425e-02 1.694303900003433228e-01 1.620649248361587524e-01
-3.209173306822776794e-02 2.283691763877868652e-01 8.828698843717575073e-02 -3.909208625555038452e-02 -1.618945896625518799e-01 -6.334680598229169846e-03 -1.894688755273818970e-01 -1.059944331645965576e-01 -3.373914957046508789e-01 -3.693709522485733032e-02 3.380035758018493652e-01 2.023768872022628784e-01 3.073218762874603271e-01 -3.387482762336730957e-01 -5.913755670189857483e-02 -4.814326018095016479e-02 2.428759336471557617e-01 1.772070974111557007e-01 -8.392363786697387695e-02 9.310362488031387329e-02 1.384899914264678955e-01 7.089012116193771362e-02 1.882460713386535645e-01 -1.350867450237274170e-01 -1.236344501376152039e-01 -2.434237152338027954e-01 -3.711130842566490173e-02 -1.709901839494705200e-01 -4.814758151769638062e-02 4.402306675910949707e-02 1.100119501352310181e-01 -2.705413103103637695e-01
5.462961271405220032e-03 1.975855827331542969e-01 4.258333519101142883e-02 1.361232995986938477e-01 -2.204444855451583862e-01 2.148272544145584106e-01 1.896375417709350586e-02 -1.095804050564765930e-01 -1.520093083381652832e-01 5.971435829997062683e-02 3.068704605102539062e-01 1.972339302301406860e-01 2.341150641441345215e-01 -2.663224339485168457e-01 8.250939659774303436e-03 -1.177502945065498352e-01 3.103889226913452148e-01 9.528033435344696045e-02 -3.435048460960388184e-02 -1.080241128802299500e-01 -3.938594087958335876e-02 -1.069312021136283875e-01 8.651268482208251953e-02 -2.383496463298797607e-01 -1.148063614964485168e-01 -4.660359919071197510e-01 -1.424595247954130173e-02 -1.311887204647064209e-01 -2.541719079017639160e-01 3.013670444488525391e-02 -1.318684071302413940e-01 8.846134692430496216e-02
-9.812692552804946899e-02 -2.700907289981842041e-01 -1.151534020900726318e-01 1.572279334068298340e-01 2.294940501451492310e-01 -4.053758922964334488e-03 2.167771607637405396e-01 -2.505020201206207275e-01 -1.328727304935455322e-01 -5.545601248741149902e-02 1.425374001264572144e-01 2.433641105890274048e-01 3.328791558742523193e-01 -1.402207612991333008e-01 -1.705597490072250366e-01 1.056364271789789200e-02 9.490986913442611694e-02 5.489994585514068604e-02 -2.740211784839630127e-01 -2.431689798831939697e-01 2.100377529859542847e-01 1.228257268667221069e-01 2.244682163000106812e-01 1.098033562302589417e-01 -1.028189342468976974e-02 8.933158963918685913e-02 -8.625309914350509644e-02 -1.298703998327255249e-01 -1.082772016525268555e-01 -1.397589314728975296e-02 2.222826927900314331e-01 -3.089682161808013916e-01
-5.042901635169982910e-02 -2.257882952690124512e-01 -1.275933086872100830e-01 2.120134234428405762e-01 1.758682876825332642e-01 -8.237116783857345581e-02 1.017899345606565475e-02 -1.278612762689590454e-01 8.793880045413970947e-02 2.796246409416198730e-01 -1.672583371400833130e-01 -1.169937551021575928e-01 1.348133534193038940e-01 -3.763436973094940186e-01 -1.191690117120742798e-01 -1.155567765235900879e-01 2.125292867422103882e-01 -2.143527716398239136e-01 -7.251952588558197021e-02 -1.997946351766586304e-01 -5.136440694332122803e-02 1.542468219995498657e-01 2.913223206996917725e-01 -1.835681349039077759e-01 -1.649535298347473145e-01 7.237975299358367920e-02 2.962445020675659180e-01 -2.465902715921401978e-01 1.816432625055313110e-01 1.057695895433425903e-01 -4.330298677086830139e-02 -8.813869953155517578e-02
1.614078581333160400e-01 -6.615079194307327271e-02 -5.993587523698806763e-02 -3.291272744536399841e-02 2.443614788353443146e-02 1.019898056983947754e-01 -1.145875155925750732e-01 -3.250804543495178223e-01 -4.779615998268127441e-02 -6.514937430620193481e-02 3.837676951661705971e-03 -5.124149098992347717e-02 2.856397330760955811e-01 -1.743823289871215820e-01 -1.797900497913360596e-01 9.487605839967727661e-02 4.735941886901855469e-01 1.682353317737579346e-01 -2.038695514202117920e-01 -1.994432806968688965e-01 -2.041852772235870361e-01 3.689619153738021851e-02 2.946126461029052734e-01 -3.002239465713500977e-01 -9.907838702201843262e-02 -1.029545441269874573e-01 -7.245084643363952637e-02 -1.852616369724273682e-01 -7.716199755668640137e-02 -8.610091358423233032e-02 -1.021403633058071136e-02 2.126429677009582520e-01
-3.244568035006523132e-02 1.324690282344818115e-01 -1.866009384393692017e-01 3.272385001182556152e-01 -2.493596971035003662e-01 1.668893545866012573e-01 -1.495679765939712524e-01 -1.171769425272941589e-01 -1.260779500007629395e-01 1.214804649353027344e-01 1.635890007019042969e-01 -2.100325673818588257e-01 3.308164775371551514e-01 8.862305432558059692e-02 -1.738627701997756958e-01 -1.251940727233886719e-01 2.305263131856918335e-01 -2.637005038559436798e-02 5.060350149869918823e-02 -7.546613365411758423e-02 4.000855237245559692e-02 -1.650539040565490723e-02 4.072480797767639160e-01 -5.620212852954864502e-02 -2.828655838966369629e-01 1.858150810003280640e-01 1.293042749166488647e-01 1.126467734575271606e-01 -2.566203474998474121e-01 -2.221571747213602066e-03 1.407974865287542343e-02 -7.519856840372085571e-02
6.147967651486396790e-02 3.042577207088470459e-01 2.762057632207870483e-02 1.741983741521835327e-01 -1.709546521306037903e-02 -6.795518100261688232e-02 -7.791250944137573242e-02 9.080112725496292114e-02 -1.860523223876953125e-01 1.723907291889190674e-01 1.346536129713058472e-01 2.697873115539550781e-01 1.977594941854476929e-01 -2.358598634600639343e-02 -1.334466487169265747e-01 -1.171623691916465759e-01 9.675287455320358276e-02 4.442004114389419556e-02 -2.136835008859634399e-01 -2.667072713375091553e-01 -1.770406961441040039e-01 1.509332358837127686e-01 3.975848257541656494e-01 -7.237014919519424438e-02 -1.493724286556243896e-01 2.524345815181732178e-01 1.233878731727600098e-02 -2.006376087665557861e-01 -2.264464497566223145e-01 -3.374386951327323914e-02 -2.912408113479614258e-01 -1.327370405197143555e-01
4.327947646379470825e-02 -7.294024806469678879e-03 1.797160506248474121e-02 2.515240609645843506e-01 -2.929674685001373291e-01 1.453484892845153809e-01 6.641191244125366211e-02 -1.791161298751831055e-01 -1.188786998391151428e-01 1.378221064805984497e-01 6.598004139959812164e-03 -2.748372554779052734e-01 3.890723362565040588e-02 -5.011057481169700623e-02 -1.483359783887863159e-01 -1.550152748823165894e-01 5.055720806121826172e-01 -1.365429349243640900e-02 -2.097499184310436249e-02 -8.392560482025146484e-02 2.272577770054340363e-02 1.684606075286865234e-01 4.275943338871002197e-01 1.700848042964935303e-01 -1.130521073937416077e-01 9.025697410106658936e-02 1.832855939865112305e-01 1.383924484252929688e-01 4.965663701295852661e-02 -1.195579916238784790e-01 -1.912674158811569214e-01 3.636325150728225708e-02
-1.959092766046524048e-01 -2.473651915788650513e-01 -9.182423353195190430e-02 1.007981002330780029e-01 -1.204750165343284607e-01 -5.090430378913879395e-02 -6.966019421815872192e-02 -1.003321483731269836e-01 -1.524305623024702072e-02 2.642590999603271484e-01 6.125767529010772705e-02 3.021528124809265137e-01 3.337021544575691223e-02 -4.197171889245510101e-03 -3.067978424951434135e-03 -2.478424161672592163e-01 3.024301230907440186e-01 -1.047913059592247009e-01 -1.312924362719058990e-02 -1.592612266540527344e-01 -1.556328088045120239e-01 2.997837066650390625e-01 8.574502542614936829e-03 -8.382005244493484497e-02 5.756365507841110229e-02 -2.290719002485275269e-01 3.548048734664916992e-01 -2.144345045089721680e-01 1.667639911174774170e-01 -1.257018744945526123e-01 -1.344177424907684326e-01 -2.891791462898254395e-01
-3.987297415733337402e-02 1.527910530567169189e-01 -9.585586935281753540e-02 2.990511655807495117e-01 4.153014346957206726e-02 -6.599796563386917114e-02 4.501083865761756897e-02 -3.979052305221557617e-01 -2.270680665969848633e-01 7.886734604835510254e-02 1.943963915109634399e-01 5.591429024934768677e-02 1.088414937257766724e-01 2.349616587162017822e-02 -5.020657181739807129e-01 -1.192870140075683594e-01 7.322790473699569702e-02 -1.474245190620422363e-01 3.435195684432983398e-01 8.726022206246852875e-03 1.369694620370864868e-01 1.805815845727920532e-01 1.526501625776290894e-01 1.422482281923294067e-01 1.317134965211153030e-02 -2.890738472342491150e-02 2.078051120042800903e-01 1.983861774206161499e-01 -4.338825494050979614e-02 4.306603595614433289e-02 -6.670753657817840576e-02 2.818348072469234467e-02
9.422593563795089722e-02 3.134647309780120850e-01 6.141669582575559616e-03 2.189611047506332397e-01 -3.124662116169929504e-02 -1.786547601222991943e-01 -9.535734355449676514e-02 -1.478295773267745972e-01 -5.248898267745971680e-02 1.638837605714797974e-01 1.162258684635162354e-01 2.850280106067657471e-01 9.273791313171386719e-02 -1.647640317678451538e-01 -9.093816578388214111e-02 -1.364088356494903564e-01 2.301308959722518921e-01 1.208724156022071838e-01 -3.501541018486022949e-01 -1.186662092804908752e-01 -2.060355097055435181e-01 6.515799462795257568e-02 3.706098198890686035e-01 5.028892681002616882e-02 -1.534760445356369019e-01 7.080879807472229004e-02 1.678508073091506958e-01 -1.130314245820045471e-01 -2.440696507692337036e-01 -8.453928679227828979e-02 -2.567982971668243408e-01 3.216009214520454407e-02
-1.708027273416519165e-01 -4.345520585775375366e-02 -1.537609100341796875e-01 5.102919042110443115e-02 1.843242347240447998e-01 -1.060889437794685364e-01 2.117208689451217651e-01 9.533333033323287964e-02 -1.614075750112533569e-01 9.180178493261337280e-02 -1.305871605873107910e-01 6.341529637575149536e-02 2.834906876087188721e-01 -2.661355584859848022e-02 -1.386853456497192383e-01 -1.564863622188568115e-01 3.281302452087402344e-01 -1.455988436937332153e-01 1.987039893865585327e-01 -2.523403465747833252e-01 1.296115219593048096e-01 3.953926861286163330e-01 2.225017547607421875e-01 9.515834599733352661e-02 -1.968745291233062744e-01 -2.302422523498535156e-01 -1.910618133842945099e-02 -1.834378242492675781e-01 -1.230147667229175568e-02 2.084695249795913696e-01 -1.697318702936172485e-01 3.559149429202079773e-02
8.963976800441741943e-02 8.542312309145927429e-03 7.075531035661697388e-02 -1.893130391836166382e-01 -5.720750242471694946e-02 1.599413156509399414e-02 1.867812573909759521e-01 -2.300375998020172119e-01 -7.313305884599685669e-02 2.830347279086709023e-03 -1.545221656560897827e-01 2.489871978759765625e-01 3.377630412578582764e-01 -1.161524280905723572e-01 4.965018108487129211e-02 -2.235107570886611938e-01 7.964073121547698975e-02 -2.255347222089767456e-01 -3.766041249036788940e-02 -4.144573956727981567e-02 -1.493345648050308228e-01 2.926950454711914062e-01 3.074330091476440430e-01 -2.340285480022430420e-01 1.408232003450393677e-01 -1.518769115209579468e-01 2.180382013320922852e-01 -5.930656194686889648e-02 2.440828531980514526e-01 -1.079861372709274292e-01 -3.240021467208862305e-01 -2.677166834473609924e-02
1.611545383930206299e-01 1.491224765777587891e-01 -2.655979692935943604e-01 2.470619082450866699e-01 6.566138938069343567e-03 4.434396326541900635e-01 -2.131467163562774658e-01 -2.649524994194507599e-02 -1.938384473323822021e-01 1.608904600143432617e-01 3.564219549298286438e-02 8.848924189805984497e-03 2.856999337673187256e-01 3.157509863376617432e-02 -2.220333218574523926e-01 3.327992856502532959e-01 3.075387775897979736e-01 -4.193295165896415710e-02 -5.134848877787590027e-02 -6.356120109558105469e-02 -1.332516875118017197e-02 1.803204417228698730e-02 2.704997956752777100e-01 -4.103470966219902039e-02 8.877304196357727051e-02 -1.747650355100631714e-01 1.085100919008255005e-01 -1.357970684766769409e-01 -1.454432010650634766e-01 -2.786143496632575989e-02 1.357535924762487411e-02 -2.804002352058887482e-02
1.591910272836685181e-01 2.143836952745914459e-02 1.390446573495864868e-01 8.101054280996322632e-02 -1.498609036207199097e-01 1.904460787773132324e-01 1.946926563978195190e-01 -8.743168413639068604e-02 -2.112252712249755859e-01 2.066401988267898560e-01 6.332155317068099976e-02 2.721002101898193359e-01 3.577916696667671204e-02 -3.299317061901092529e-01 4.993272200226783752e-02 -1.339560300111770630e-01 5.065698176622390747e-02 -2.352939397096633911e-01 2.614605426788330078e-02 -6.083972007036209106e-02 -8.457960933446884155e-02 2.410960197448730469e-01 3.752453029155731201e-01 1.542070508003234863e-01 3.697220236063003540e-02 -1.798080839216709137e-02 2.274866253137588501e-01 -3.189030289649963379e-01 -2.723825164139270782e-02 2.077593654394149780e-01 2.341848164796829224e-01 -4.489378631114959717e-02
1.076545417308807373e-01 3.242136212065815926e-03 -1.680522561073303223e-01 -1.437127888202667236e-01 -1.037320718169212341e-01 -2.437631338834762573e-01 -5.110129341483116150e-02 -1.867110133171081543e-01 -1.645808517932891846e-01 5.823742970824241638e-02 6.021281704306602478e-02 1.414752155542373657e-01 5.301467776298522949e-01 -1.358571648597717285e-01 1.373612880706787109e-01 -5.951868742704391479e-02 2.132685296237468719e-02 -2.891362830996513367e-02 4.691775888204574585e-02 5.799034237861633301e-02 1.594130396842956543e-01 2.684712409973144531e-01 1.256101578474044800e-01 1.167252287268638611e-02 -2.348761856555938721e-01 -2.610644102096557617e-01 3.064315021038055420e-01 -1.999076157808303833e-01 1.572195142507553101e-01 -1.338183730840682983e-01 2.749040722846984863e-02 1.870424151420593262e-01
-8.469919860363006592e-02 -1.557325124740600586e-01 -1.825695186853408813e-01 2.481235414743423462e-01 1.350356787443161011e-01 -1.215576380491256714e-01 5.101823806762695312e-02 -2.304951846599578857e-01 -2.150101661682128906e-01 3.148971796035766602e-01 -7.044070959091186523e-02 2.554512321949005127e-01 -6.980252265930175781e-02 -3.870058804750442505e-02 -3.170831203460693359e-01 -2.004684954881668091e-01 1.414275169372558594e-01 -1.843182444572448730e-01 -1.710149645805358887e-01 -8.851978182792663574e-02 6.386618316173553467e-02 3.233032226562500000e-01 2.446247786283493042e-01 -3.702507540583610535e-02 -1.163252517580986023e-01 -1.213368214666843414e-02 -6.235259398818016052e-02 -9.821858257055282593e-02 1.130758151412010193e-01 8.532745391130447388e-02 -3.031829297542572021e-01 -1.488459557294845581e-01
-4.036547243595123291e-02 -3.320030122995376587e-02 2.107270359992980957e-01 5.221027508378028870e-02 -1.024977583438158035e-02 -8.681813254952430725e-03 1.799687743186950684e-01 -1.956337243318557739e-01 -5.578665062785148621e-02 4.931397852487862110e-04 -3.781440481543540955e-02 2.144338041543960571e-01 4.020578861236572266e-01 1.607139706611633301e-01 1.251341849565505981e-01 6.070569530129432678e-02 1.268974095582962036e-01 8.149520307779312134e-02 -2.011405080556869507e-01 2.691786363720893860e-02 1.857031136751174927e-01 3.971843421459197998e-01 4.588138163089752197e-01 -1.782412081956863403e-01 -2.117505222558975220e-01 1.119925081729888916e-01 -3.902149572968482971e-02 4.696189239621162415e-02 -2.222190350294113159e-01 -7.264204323291778564e-02 -4.417647421360015869e-02 -7.603514939546585083e-02
3.135709092020988464e-02 -2.445769309997558594e-01 9.168639779090881348e-02 1.351265609264373779e-01 -2.271953374147415161e-01 -2.445439696311950684e-01 1.073504239320755005e-01 -2.243805825710296631e-01 -1.817306689918041229e-02 1.775359734892845154e-02 -9.081564843654632568e-02 1.229859218001365662e-01 3.693333268165588379e-01 -3.626212179660797119e-01 8.232286199927330017e-03 -3.006083369255065918e-01 1.761608570814132690e-01 -1.265486516058444977e-02 -1.541288495063781738e-01 -1.080695725977420807e-02 2.070158869028091431e-01 5.127658694982528687e-02 2.433734983205795288e-01 2.605214118957519531e-01 -1.024266406893730164e-01 9.710637480020523071e-02 7.771129161119461060e-02 -2.382530719041824341e-01 1.253778487443923950e-01 7.543027400970458984e-02 -1.582065224647521973e-01 8.659662678837776184e-03
-8.207109570503234863e-02 -2.721269726753234863e-01 3.141719847917556763e-02 2.068573534488677979e-01 1.167734637856483459e-01 -1.616191715002059937e-01 2.277546823024749756e-01 -4.117408692836761475e-01 -2.078337520360946655e-01 1.404493898153305054e-01 2.630326710641384125e-02 1.088340207934379578e-01 2.963752448558807373e-01 -2.922123074531555176e-01 -2.103528231382369995e-01 -2.523131668567657471e-02 2.048383504152297974e-01 1.374932974576950073e-01 -6.633853912353515625e-02 -1.718258559703826904e-01 1.449104100465774536e-01 -6.954824179410934448e-02 1.831564605236053467e-01 -5.994345620274543762e-02 -3.599530458450317383e-02 -1.715836115181446075e-02 -1.185627579689025879e-01 -6.026240810751914978e-02 -2.711784839630126953e-01 3.093907982110977173e-02 7.938867062330245972e-02 -2.507309615612030029e-01
-9.730201959609985352e-02 -1.708489656448364258e-02 -1.361358761787414551e-01 1.148076727986335754e-01 2.368976175785064697e-01 1.770478636026382446e-01 4.468671604990959167e-02 -3.359186947345733643e-01 -1.620671898126602173e-01 1.853492856025695801e-01 -2.727328054606914520e-02 8.928236365318298340e-02 2.533782720565795898e-01 5.762328952550888062e-02 1.016940996050834656e-01 1.765600293874740601e-01 2.735072970390319824e-01 5.280161276459693909e-03 1.793908178806304932e-01 -1.193429678678512573e-01 -1.803449690341949463e-01 1.322711706161499023e-01 2.546805441379547119e-01 8.677113801240921021e-02 -8.594242483377456665e-02 2.461282163858413696e-01 -2.804953232407569885e-02 -4.359495043754577637e-01 -3.412229241803288460e-03 2.425163537263870239e-01 9.309219568967819214e-02 -8.879926055669784546e-02
-2.174570411443710327e-01 6.215729191899299622e-02 -1.207071617245674133e-01 1.001193076372146606e-01 3.324741497635841370e-02 3.237500786781311035e-02 -2.521147727966308594e-01 -9.470099955797195435e-02 -4.850605875253677368e-02 -1.243083924055099487e-02 2.226146906614303589e-01 2.504624426364898682e-01 2.743220329284667969e-01 -2.664062678813934326e-01 -1.030577942728996277e-01 -5.566520616412162781e-02 2.247023284435272217e-01 2.727856040000915527e-01 -9.381891041994094849e-02 2.747559361159801483e-02 -2.837710380554199219e-01 9.450572729110717773e-02 2.530648112297058105e-01 4.516545683145523071e-02 3.115021437406539917e-02 -4.897468909621238708e-02 1.769031584262847900e-01 -2.894286513328552246e-01 -2.247734665870666504e-01 -4.754332080483436584e-02 -2.248812764883041382e-01 -2.510858476161956787e-01
2.048885971307754517e-01 4.235775023698806763e-02 -2.421893477439880371e-01 9.735897928476333618e-02 -9.660329669713973999e-03 1.484163757413625717e-02 -5.028373003005981445e-02 -3.599178493022918701e-01 -2.249641269445419312e-01 -1.708989292383193970e-01 3.715533912181854248e-01 1.555646508932113647e-01 2.924171090126037598e-01 -1.240807175636291504e-01 -1.061171526089310646e-03 1.880216896533966064e-01 3.116202652454376221e-01 1.843932718038558960e-01 2.491781264543533325e-01 -1.605306006968021393e-02 1.103321909904479980e-01 -2.425044775009155273e-02 5.804759636521339417e-02 -1.855542361736297607e-01 -1.156252697110176086e-01 -7.013861089944839478e-02 -4.074252769351005554e-02 -1.459214836359024048e-01 4.619687050580978394e-02 -1.325537357479333878e-02 -2.407079488039016724e-01 -1.785385012626647949e-01
1.907327324151992798e-01 7.626580446958541870e-02 -1.999232545495033264e-02 4.012912511825561523e-01 4.498704895377159119e-02 1.880012750625610352e-01 4.219937324523925781e-02 -1.347546577453613281e-01 -1.429394483566284180e-01 9.709990769624710083e-02 1.660420000553131104e-01 3.467301130294799805e-01 1.649247854948043823e-01 -1.324829757213592529e-01 -2.186067998409271240e-01 -2.146595343947410583e-02 8.300840854644775391e-02 1.461926251649856567e-01 2.700399458408355713e-01 -7.059723883867263794e-02 6.107129529118537903e-02 4.138459265232086182e-02 1.544286906719207764e-01 -1.585537940263748169e-01 -9.000093489885330200e-02 -2.566720843315124512e-01 1.732294410467147827e-01 -2.980196177959442139e-01 -1.825580000877380371e-01 -1.382050365209579468e-01 -2.420911043882369995e-01 6.300448626279830933e-02
-2.757726013660430908e-01 2.766050100326538086e-01 -1.216013655066490173e-01 8.622208982706069946e-02 2.629134058952331543e-01 -2.268541306257247925e-01 1.629312895238399506e-02 -1.513131149113178253e-02 3.461604239419102669e-03 5.763868987560272217e-02 -8.820452541112899780e-02 1.316660791635513306e-01 4.109057486057281494e-01 -1.021516844630241394e-01 -2.450987696647644043e-01 -1.340113282203674316e-01 6.442746520042419434e-02 -2.840708494186401367e-01 1.165698394179344177e-01 -1.200232505798339844e-01 1.656516045331954956e-01 1.405803710222244263e-01 3.053667247295379639e-01 -4.948563873767852783e-03 -2.559145390987396240e-01 -1.874351203441619873e-01 3.967307135462760925e-02 -2.683303132653236389e-02 -4.345823824405670166e-02 5.104875192046165466e-02 2.391328960657119751e-01 -2.147713862359523773e-02
1.500183641910552979e-01 -3.396547958254814148e-02 -1.463542282581329346e-01 -2.430899143218994141e-01 -8.800134807825088501e-02 8.600839227437973022e-02 -2.049179188907146454e-02 -2.146311998367309570e-01 -1.919320374727249146e-01 5.756214261054992676e-02 -1.790194306522607803e-03 4.957335069775581360e-02 -1.003147219307720661e-03 -2.299970984458923340e-01 -7.784435153007507324e-02 -2.786602675914764404e-01 -2.926912903785705566e-02 -1.379761397838592529e-01 2.156271338462829590e-01 -3.305448964238166809e-02 3.878628835082054138e-02 1.964110583066940308e-01 4.809850156307220459e-01 1.061375737190246582e-01 8.356167003512382507e-03 -1.711431592702865601e-01 3.052060008049011230e-01 -3.036549687385559082e-01 -1.966374926269054413e-02 2.561542987823486328e-01 1.294727772474288940e-01 -8.556047081947326660e-02
6.002401350997388363e-04 1.553124189376831055e-01 -4.522128403186798096e-02 1.303382366895675659e-01 2.445693612098693848e-01 3.774224594235420227e-02 2.184486240148544312e-01 -1.340076923370361328e-01 4.865223169326782227e-02 -5.611032992601394653e-02 -4.688254371285438538e-02 -1.185108870267868042e-01 3.212812244892120361e-01 -1.409423500299453735e-01 -1.402083039283752441e-01 -1.063311323523521423e-01 1.164532154798507690e-01 2.472579330205917358e-01 -4.105587676167488098e-02 -1.115338727831840515e-01 -1.259314715862274170e-01 5.988403558731079102e-01 1.774139255285263062e-01 1.392925716936588287e-02 -5.369123816490173340e-02 -4.042702540755271912e-02 2.923138737678527832e-01 6.830544769763946533e-02 5.349480360746383667e-02 1.404997259378433228e-01 -1.865860968828201294e-01 -8.432789146900177002e-02
-5.727649852633476257e-02 1.477427631616592407e-01 -3.846370801329612732e-02 3.091424405574798584e-01 -4.476845636963844299e-02 1.190725713968276978e-01 -2.446256577968597412e-02 -2.590566575527191162e-01 -1.813721507787704468e-01 1.461688429117202759e-01 4.298686236143112183e-02 -8.572361432015895844e-03 2.445394992828369141e-01 -2.158090658485889435e-02 9.594422578811645508e-02 3.257778286933898926e-02 -1.422214508056640625e-01 1.287761479616165161e-01 -2.941235005855560303e-01 -3.313087522983551025e-01 -2.154932767152786255e-01 1.382660418748855591e-01 3.670653104782104492e-01 -1.213711127638816833e-01 -3.062797188758850098e-01 1.025084704160690308e-01 -2.422167360782623291e-02 -2.762203812599182129e-01 2.874784357845783234e-02 1.296945959329605103e-01 1.198353022336959839e-01 -7.696051150560379028e-02
-6.898355670273303986e-03 2.079548686742782593e-01 -1.218367516994476318e-01 2.017969042062759399e-01 1.154285762459039688e-02 2.993239276111125946e-02 2.306125871837139130e-02 -3.696294501423835754e-02 -4.809172078967094421e-02 2.449257373809814453e-01 1.953946352005004883e-01 3.576150238513946533e-01 2.711127698421478271e-01 -8.193984627723693848e-02 -2.583200931549072266e-01 -9.542463719844818115e-02 2.724049687385559082e-01 1.824878901243209839e-01 2.879497408866882324e-01 -6.311746686697006226e-02 -1.006175875663757324e-01 -2.653030864894390106e-02 1.082298159599304199e-01 1.776915602385997772e-02 -1.021193936467170715e-01 -1.528722792863845825e-01 1.744908094406127930e-01 -3.659741878509521484e-01 -4.497279599308967590e-02 -2.498284913599491119e-02 -2.636824250221252441e-01 1.617820560932159424e-01
-5.705058574676513672e-02 6.830740720033645630e-02 -3.186920583248138428e-01 2.668147087097167969e-01 4.681082814931869507e-02 -8.649083226919174194e-02 6.560827791690826416e-02 -2.862480282783508301e-01 -2.433326244354248047e-01 2.401321828365325928e-01 6.881793588399887085e-02 1.604432985186576843e-02 3.279268145561218262e-01 1.226639673113822937e-01 -6.476329267024993896e-02 -6.211504340171813965e-02 1.792008243501186371e-02 -6.755394488573074341e-02 4.557948559522628784e-02 -3.968043625354766846e-01 2.540906146168708801e-02 3.445459008216857910e-01 -2.769650332629680634e-02 1.308639198541641235e-01 -9.185868501663208008e-02 1.053452789783477783e-01 1.103475391864776611e-01 -7.346434146165847778e-02 3.626894578337669373e-02 -9.940019249916076660e-02 -2.847241759300231934e-01 -1.996720582246780396e-01
-9.022378921508789062e-02 9.618268907070159912e-02 1.335403230041265488e-02 1.494581699371337891e-01 4.534596949815750122e-02 1.707561463117599487e-01 4.379884526133537292e-02 -8.949454873800277710e-02 -8.292583515867590904e-04 7.474338170140981674e-03 6.110261753201484680e-02 3.549156785011291504e-01 2.755241282284259796e-02 -2.702159881591796875e-01 1.557883247733116150e-02 -9.150939062237739563e-03 2.691668570041656494e-01 -3.407891392707824707e-01 7.401157170534133911e-02 -4.206193611025810242e-02 1.540773315355181694e-03 -1.842950657010078430e-02 3.749535977840423584e-01 -2.033680975437164307e-01 1.057147979736328125e-01 -1.779812872409820557e-01 3.603517413139343262e-01 -9.174576401710510254e-02 3.008609414100646973e-01 9.499248862266540527e-02 1.285990178585052490e-01 -1.994133293628692627e-01
-3.110275566577911377e-01 -1.410919707268476486e-02 1.275143586099147797e-02 7.719277590513229370e-02 -1.946550160646438599e-01 -4.731706157326698303e-02 2.189647778868675232e-02 -2.982838451862335205e-01 2.039891779422760010e-01 2.087947428226470947e-01 1.153538469225168228e-02 -9.244519472122192383e-02 4.941252768039703369e-01 -1.170726609416306019e-03 -4.855666682124137878e-02 -2.399329692125320435e-01 4.299983382225036621e-01 8.422840386629104614e-02 2.595547121018171310e-04 -8.578693494200706482e-03 -4.895826429128646851e-02 3.810433298349380493e-02 2.205948233604431152e-01 8.566202968358993530e-02 -2.178328186273574829e-01 -4.928904399275779724e-02 3.069893084466457367e-02 -5.035786330699920654e-02 -1.989702135324478149e-01 -1.147188842296600342e-01 -7.668337970972061157e-02 -7.404188811779022217e-02
-7.219140231609344482e-02 -5.304392054677009583e-02 7.158471643924713135e-02 1.687408089637756348e-01 2.067317664623260498e-01 -1.515009906142950058e-02 2.159725874662399292e-03 -2.530350685119628906e-01 -1.756441891193389893e-01 3.711250051856040955e-02 -2.107681930065155029e-01 8.585002273321151733e-02 2.945905327796936035e-01 -1.294759213924407959e-01 -7.818981260061264038e-02 -1.151795312762260437e-02 5.668411776423454285e-02 -3.364527821540832520e-01 -8.845815807580947876e-02 -1.570409536361694336e-01 1.465400755405426025e-01 2.379579544067382812e-01 1.240070164203643799e-01 -5.135136470198631287e-02 1.196998134255409241e-01 1.220833212137222290e-01 3.563667237758636475e-01 -2.704566419124603271e-01 1.717597395181655884e-01 -1.313628107309341431e-01 -1.854726970195770264e-01 -3.193980753421783447e-01
-7.947394251823425293e-02 -1.009114086627960205e-01 -1.949107833206653595e-02 1.440751999616622925e-01 1.694767326116561890e-01 -8.279595524072647095e-02 1.416562646627426147e-01 -2.027159035205841064e-01 -2.003185153007507324e-01 2.307783998548984528e-02 -5.933068692684173584e-03 4.496046155691146851e-02 4.321241751313209534e-02 -2.816827893257141113e-01 -8.705356717109680176e-02 -1.999623924493789673e-01 2.008700966835021973e-01 -2.819280922412872314e-01 1.473197042942047119e-01 -3.590795099735260010e-01 1.368609517812728882e-01 3.475044369697570801e-01 2.047453224658966064e-01 -2.023484185338020325e-02 -2.124062925577163696e-01 -9.612566232681274414e-02 1.451374441385269165e-01 -1.068629175424575806e-01 2.275147736072540283e-01 -5.660491809248924255e-02 -3.149950504302978516e-01 -2.844535559415817261e-02
6.529571861028671265e-02 -1.655283570289611816e-01 1.586440652608871460e-01 1.080793738365173340e-01 7.155127078294754028e-02 -1.430363021790981293e-02 -1.090643852949142456e-01 -1.627431362867355347e-01 -7.650528848171234131e-02 1.553630083799362183e-01 -4.880777373909950256e-02 2.521786689758300781e-01 -3.384105488657951355e-02 -2.489266395568847656e-01 -1.855004206299781799e-02 -2.997712977230548859e-02 4.068600833415985107e-01 -1.017943117767572403e-02 -2.689250558614730835e-02 -2.402192950248718262e-01 2.610357999801635742e-01 4.360923171043395996e-01 2.449337393045425415e-01 -1.909310668706893921e-01 -2.199548631906509399e-01 -1.659175008535385132e-02 2.453406900167465210e-01 -1.495276577770709991e-02 8.914315700531005859e-02 1.458591520786285400e-01 8.193032443523406982e-02 -6.023373082280158997e-02
-5.637532472610473633e-02 -1.445858180522918701e-01 8.782642334699630737e-02 3.204369544982910156e-02 -2.818930894136428833e-03 1.876257508993148804e-01 2.064397037029266357e-01 -2.326698750257492065e-01 -1.775014102458953857e-01 6.348445266485214233e-02 -1.618243753910064697e-01 8.935651928186416626e-02 3.284726738929748535e-01 -1.176053425297141075e-03 1.049065068364143372e-01 -1.810143142938613892e-01 5.113887786865234375e-02 -7.453713566064834595e-02 -6.369318068027496338e-02 -1.195810064673423767e-01 6.786748021841049194e-02 2.821079194545745850e-01 4.461059868335723877e-01 -7.878145575523376465e-02 -9.578111022710800171e-02 -3.215941786766052246e-01 7.238076627254486084e-02 -9.011700749397277832e-02 3.497007489204406738e-01 -1.289899460971355438e-02 -1.785112917423248291e-01 1.327436119318008423e-01
-2.287532538175582886e-01 -1.457620561122894287e-01 -1.655917167663574219e-01 3.022837042808532715e-01 1.614203490316867828e-02 1.161912903189659119e-01 -1.160045489668846130e-01 -4.201945960521697998e-01 3.936705645173788071e-03 -1.387384980916976929e-01 -6.117786839604377747e-02 1.085106581449508667e-01 2.147882878780364990e-01 -2.376128286123275757e-01 -1.054978743195533752e-01 -3.740137517452239990e-01 1.916222721338272095e-01 1.560157984495162964e-01 -9.313608705997467041e-02 -5.066473037004470825e-02 -4.798133671283721924e-02 -4.905463010072708130e-02 2.837538719177246094e-01 -6.855136901140213013e-02 6.788887083530426025e-02 9.442164748907089233e-02 5.731548741459846497e-02 -2.030187696218490601e-01 9.035233408212661743e-02 2.821694016456604004e-01 -8.605105429887771606e-02 4.163984674960374832e-03
1.191316023468971252e-01 1.978511735796928406e-02 -5.398027226328849792e-02 1.878881156444549561e-01 -2.315920963883399963e-02 9.888806939125061035e-02 -4.065795242786407471e-02 -2.971028089523315430e-01 -1.306299120187759399e-01 -1.563171893358230591e-01 9.803266823291778564e-02 9.074675850570201874e-03 4.956510383635759354e-03 4.884083196520805359e-02 -2.671613693237304688e-01 1.232400834560394287e-01 3.235896229743957520e-01 2.810530960559844971e-01 3.363899886608123779e-01 -1.444856524467468262e-01 -2.193607389926910400e-01 1.199192106723785400e-01 3.872100710868835449e-01 -7.786912471055984497e-02 -3.135301768779754639e-01 -2.656674012541770935e-02 2.236925661563873291e-01 1.070702373981475830e-01 -8.008002489805221558e-02 -1.311689615249633789e-02 1.546634268015623093e-02 -5.685934424400329590e-02
8.242804557085037231e-02 3.666663169860839844e-01 9.927480667829513550e-02 7.536945492029190063e-02 6.690105795860290527e-02 -1.069452017545700073e-01 -6.485055666416883469e-03 -1.042867451906204224e-01 -2.079037278890609741e-01 1.778977364301681519e-01 4.899055510759353638e-02 3.287741839885711670e-01 1.789264678955078125e-01 -8.052384108304977417e-02 -2.046765089035034180e-01 7.217808812856674194e-02 9.949308633804321289e-02 1.047576665878295898e-01 -2.045653611421585083e-01 -1.407065242528915405e-01 -1.095986440777778625e-01 6.408226490020751953e-02 2.542216777801513672e-01 -3.348634019494056702e-02 -9.186828881502151489e-02 9.510151296854019165e-02 2.276627421379089355e-01 -3.536717891693115234e-01 -1.667453497648239136e-01 -2.971201241016387939e-01 -2.649508118629455566e-01 -1.901211403310298920e-02
-1.634517759084701538e-01 1.232364550232887268e-01 3.351253224536776543e-03 3.488871455192565918e-01 -3.847105056047439575e-02 1.065833792090415955e-01 6.245937570929527283e-02 5.034320428967475891e-02 -8.174557983875274658e-02 1.453564614057540894e-01 9.066536091268062592e-03 1.934743076562881470e-01 2.759978175163269043e-01 -3.277888894081115723e-01 -3.599531948566436768e-01 1.763547956943511963e-02 1.758202910423278809e-01 6.767463684082031250e-02 1.029282063245773315e-02 -1.250726580619812012e-01 1.131402105093002319e-01 -6.423085182905197144e-02 1.786500513553619385e-01 -3.186196088790893555e-02 -1.497842967510223389e-01 1.133881416171789169e-02 2.215192168951034546e-01 -3.322093188762664795e-01 -5.841030180454254150e-02 -8.918728679418563843e-02 -3.227085471153259277e-01 1.991492211818695068e-01
-1.903615519404411316e-02 3.191919624805450439e-01 -5.054943263530731201e-02 4.845150560140609741e-02 -2.351977974176406860e-01 -2.915443480014801025e-01 5.334759131073951721e-02 -2.868231534957885742e-01 -4.796285647898912430e-03 1.732183098793029785e-01 3.815101459622383118e-02 1.718975603580474854e-01 1.369670033454895020e-01 8.661555498838424683e-02 -3.080924749374389648e-01 -1.006316095590591431e-01 -7.540400326251983643e-02 -1.827272772789001465e-01 7.655698340386152267e-03 -3.716921508312225342e-01 -8.669435977935791016e-02 1.103778406977653503e-01 2.299977093935012817e-01 -1.706153452396392822e-01 -1.496285945177078247e-02 2.089319825172424316e-01 1.213262230157852173e-01 -2.886278629302978516e-01 -1.524986028671264648e-01 -6.227355450391769409e-02 7.378838211297988892e-02 -1.469777375459671021e-01
-2.735413424670696259e-02 2.389013320207595825e-01 -1.579133048653602600e-02 4.997330605983734131e-01 2.944058477878570557e-01 -6.760061532258987427e-02 7.854625582695007324e-02 -1.040235981345176697e-01 6.893633399158716202e-03 5.236041545867919922e-02 2.270956486463546753e-01 1.093250289559364319e-01 1.598151326179504395e-01 -2.479481697082519531e-01 -6.912038475275039673e-02 -1.026735678315162659e-01 1.185541078448295593e-01 -8.528617024421691895e-02 1.636781543493270874e-01 -1.893618553876876831e-01 2.517726719379425049e-01 -1.978356391191482544e-02 2.396347820758819580e-01 -2.656811773777008057e-01 -1.461552381515502930e-01 -1.942237652838230133e-02 1.663068085908889771e-01 -1.794660985469818115e-01 -1.838235408067703247e-01 -1.567711308598518372e-02 -1.263166218996047974e-01 8.911599218845367432e-02
-1.072189286351203918e-01 -1.539315283298492432e-01 -6.110041216015815735e-02 5.752592161297798157e-02 2.106465250253677368e-01 -7.370018213987350464e-02 7.599020004272460938e-02 -3.945755213499069214e-02 -1.853124648332595825e-01 1.220119595527648926e-01 -2.908374182879924774e-02 1.935473680496215820e-01 1.694795936346054077e-01 -1.432879120111465454e-01 -1.118504852056503296e-01 -2.764652669429779053e-01 8.132752776145935059e-02 -3.331179618835449219e-01 -1.760027855634689331e-01 1.282960772514343262e-01 9.098057448863983154e-02 -4.352334141731262207e-02 4.386513829231262207e-01 -2.969261407852172852e-01 -1.793726831674575806e-01 -2.847341001033782959e-01 2.696405947208404541e-01 1.261382643133401871e-02 -6.199238449335098267e-02 1.046607270836830139e-01 1.341208815574645996e-01 1.516736578196287155e-02
-1.415046676993370056e-02 -1.806799322366714478e-01 2.396369166672229767e-02 1.735305786132812500e-01 -5.246055498719215393e-02 -1.543154865503311157e-01 1.472550928592681885e-01 -3.418117165565490723e-01 -2.328438311815261841e-01 -1.070453226566314697e-01 -1.291772723197937012e-01 3.410736024379730225e-01 2.239191532135009766e-01 1.026775911450386047e-01 3.122104704380035400e-02 -2.010806798934936523e-01 6.556126475334167480e-02 -1.320426464080810547e-01 -2.560282349586486816e-01 -1.300880461931228638e-01 2.971152067184448242e-01 1.793777197599411011e-01 2.778022587299346924e-01 1.386032551527023315e-01 -6.688825786113739014e-02 -2.723185531795024872e-02 8.865024894475936890e-02 -1.669108867645263672e-01 4.569173231720924377e-02 2.597760856151580811e-01 -1.817930787801742554e-01 7.745831459760665894e-02
2.170458883047103882e-01 -9.724503010511398315e-02 -1.329436153173446655e-01 -1.843722611665725708e-01 -8.881560713052749634e-02 -4.086788371205329895e-02 -7.718832045793533325e-02 -2.561835646629333496e-01 -2.289110422134399414e-01 1.273303106427192688e-02 -1.796723157167434692e-01 1.203427910804748535e-01 1.110953688621520996e-01 -2.860705256462097168e-01 1.303997337818145752e-01 -3.105292916297912598e-01 -4.371875524520874023e-02 -1.376231014728546143e-01 5.220250785350799561e-02 -1.618433743715286255e-01 6.527538597583770752e-02 8.204297721385955811e-02 4.467907547950744629e-01 9.576948732137680054e-02 -2.586008012294769287e-01 -7.112456113100051880e-02 3.730839788913726807e-01 -1.057877615094184875e-01 6.866370793431997299e-03 1.524242758750915527e-02 4.673131741583347321e-03 -1.072862818837165833e-01
-6.956193596124649048e-02 2.090834975242614746e-01 -1.867796294391155243e-02 2.617802917957305908e-01 -8.728788048028945923e-02 7.056527584791183472e-02 3.427639007568359375e-01 -3.415128290653228760e-01 -2.259665578603744507e-01 6.286478042602539062e-02 -7.563798874616622925e-02 -1.783956587314605713e-01 9.720073640346527100e-02 -2.198320776224136353e-01 1.459658890962600708e-01 -2.160239368677139282e-01 7.948383688926696777e-02 1.301807933486998081e-03 1.204340979456901550e-01 -2.531690895557403564e-01 1.791404038667678833e-01 9.129942953586578369e-02 2.914420664310455322e-01 -1.097957883030176163e-02 1.167194247245788574e-01 -5.744008719921112061e-02 1.581909805536270142e-01 -1.709142923355102539e-01 -2.541077136993408203e-01 -2.138097286224365234e-01 1.514441967010498047e-01 -5.254924297332763672e-02
-1.189250051975250244e-01 -1.784994453191757202e-02 -6.139042600989341736e-02 6.594881415367126465e-03 1.738876849412918091e-01 -1.396795660257339478e-01 3.247248008847236633e-02 -3.526587784290313721e-01 -1.446658521890640259e-01 1.992598623037338257e-01 5.718779563903808594e-02 2.791580557823181152e-01 2.639126479625701904e-01 -6.235096231102943420e-02 1.397491246461868286e-01 -2.278170585632324219e-01 4.743462800979614258e-02 -2.481940686702728271e-01 1.491580307483673096e-01 8.328299969434738159e-02 -4.328762292861938477e-01 2.343446165323257446e-01 1.844827532768249512e-01 1.076142638921737671e-01 1.296160835772752762e-02 1.414643228054046631e-01 3.544090315699577332e-02 -2.089467644691467285e-01 -2.169394865632057190e-03 7.534643262624740601e-02 -1.984556019306182861e-01 -1.692508906126022339e-01
1.464764773845672607e-01 -1.903587579727172852e-02 -1.606353223323822021e-01 1.738906204700469971e-01 2.172358036041259766e-01 1.646831259131431580e-02 -1.856637559831142426e-02 -2.426603287458419800e-01 -7.346947491168975830e-02 -1.287377029657363892e-01 4.384482502937316895e-01 -2.856566756963729858e-02 9.450054913759231567e-02 -9.455465525388717651e-02 -3.309103250503540039e-01 -1.368510276079177856e-01 1.151009127497673035e-01 -1.787017881870269775e-01 2.107219249010086060e-01 -1.658596694469451904e-01 1.263572722673416138e-01 5.925083532929420471e-02 3.055201172828674316e-01 -1.549141556024551392e-01 -4.899612814188003540e-02 -3.804120719432830811e-01 5.785240791738033295e-03 1.460806429386138916e-01 3.345985710620880127e-02 9.679163992404937744e-02 1.339596137404441833e-02 -1.457960307598114014e-01
-2.443779706954956055e-01 4.076465498656034470e-03 7.174904644489288330e-02 2.300278693437576294e-01 1.853923201560974121e-01 -2.653209120035171509e-02 1.218959614634513855e-01 -1.226118430495262146e-01 -2.282270789146423340e-01 1.565319746732711792e-01 3.414126336574554443e-01 -5.503077432513237000e-02 2.751948237419128418e-01 -5.312703177332878113e-02 -2.951256036758422852e-01 -3.650987893342971802e-02 3.919291123747825623e-02 1.617828458547592163e-01 -3.077344298362731934e-01 -2.937438189983367920e-01 1.347471177577972412e-01 1.504002064466476440e-01 2.620361745357513428e-01 -4.497158527374267578e-02 -1.864614337682723999e-01 9.104315191507339478e-02 8.356335759162902832e-02 -1.158110983669757843e-02 -7.179689407348632812e-02 2.085818052291870117e-01 -1.398437768220901489e-01 -1.245745792984962463e-01
6.323745846748352051e-02 -1.594798564910888672e-01 9.571228921413421631e-02 4.122623428702354431e-02 3.426476195454597473e-02 2.589850127696990967e-01 -2.624563872814178467e-02 1.474532634019851685e-01 -5.809975042939186096e-02 7.113084197044372559e-02 -2.876640483736991882e-02 2.586981356143951416e-01 6.802103668451309204e-02 -8.797940611839294434e-02 -3.594821095466613770e-01 -2.424277961254119873e-01 1.338774710893630981e-01 -3.503685593605041504e-01 1.474563330411911011e-01 -1.032733172178268433e-01 1.941285729408264160e-01 2.097658514976501465e-01 3.464132249355316162e-01 -9.108638018369674683e-02 -5.150821432471275330e-02 1.055423095822334290e-01 2.258169800043106079e-01 -1.970572173595428467e-01 -1.527230888605117798e-01 1.325836479663848877e-01 -2.495307773351669312e-01 -5.111869424581527710e-02
6.272944062948226929e-02 -1.097341179847717285e-01 -5.064497143030166626e-02 2.776986062526702881e-01 -4.041837900876998901e-02 -1.203665416687726974e-02 1.581024080514907837e-01 -4.592685997486114502e-01 -2.478175312280654907e-01 -8.759362250566482544e-02 -4.977648705244064331e-02 1.947357654571533203e-01 3.835841417312622070e-01 -3.161767497658729553e-02 9.673448652029037476e-02 -1.358012668788433075e-02 -5.945684388279914856e-02 -1.221510618925094604e-01 -5.848012492060661316e-02 -6.445814669132232666e-02 3.470280468463897705e-01 1.564718931913375854e-01 2.991601526737213135e-01 1.405928730964660645e-01 4.112469498068094254e-03 4.685196653008460999e-02 1.535551995038986206e-01 -4.240784421563148499e-02 1.302316933870315552e-01 1.174722015857696533e-01 -2.467738687992095947e-01 -4.731141030788421631e-03
1.531150192022323608e-01 3.114800713956356049e-02 3.217344731092453003e-02 2.448693662881851196e-01 -1.053549051284790039e-01 -1.530138999223709106e-01 7.039355486631393433e-02 3.299935907125473022e-02 -1.205446869134902954e-01 1.351732164621353149e-01 2.094559669494628906e-01 -1.387437582015991211e-01 2.291379272937774658e-01 -1.387935578823089600e-01 -2.678681910037994385e-01 1.577058732509613037e-01 2.633711993694305420e-01 1.612130850553512573e-01 2.613125443458557129e-01 -1.278380490839481354e-02 -3.243466615676879883e-01 1.646389365196228027e-01 1.358438730239868164e-01 1.296311803162097931e-02 -2.472918629646301270e-01 -2.628417015075683594e-01 6.688515655696392059e-03 -9.374580532312393188e-02 1.390006244182586670e-01 3.923971578478813171e-02 -2.119641900062561035e-01 -3.002057671546936035e-01
-1.870848052203655243e-02 6.021044775843620300e-02 1.195246279239654541e-01 3.492105901241302490e-01 5.692372471094131470e-02 -6.232988461852073669e-02 1.320844292640686035e-01 -1.352877616882324219e-01 -7.550451159477233887e-02 -6.258239038288593292e-03 -6.550236046314239502e-02 9.730221331119537354e-02 4.167987778782844543e-02 3.549641743302345276e-02 -2.399446964263916016e-01 4.543722793459892273e-02 1.170667819678783417e-02 -9.929406642913818359e-02 9.915769845247268677e-02 -1.870255321264266968e-01 1.278943289071321487e-02 1.254602074623107910e-01 3.423489034175872803e-01 -3.383410573005676270e-01 -4.696900025010108948e-02 1.359910238534212112e-02 3.027224838733673096e-01 -2.141296863555908203e-01 -4.159763455390930176e-01 -2.547555416822433472e-02 -3.443392217159271240e-01 1.599796861410140991e-02
6.879561394453048706e-02 5.606488138437271118e-02 1.868413537740707397e-01 1.682520955801010132e-01 4.407776519656181335e-02 8.260112255811691284e-02 -1.848896848969161510e-03 -2.447509439662098885e-03 -1.442766487598419189e-01 1.095235794782638550e-01 8.290117233991622925e-02 2.147218585014343262e-01 8.976478874683380127e-02 -1.896175742149353027e-01 7.287871837615966797e-02 -2.110041528940200806e-01 3.971582651138305664e-02 -3.788252174854278564e-01 2.238604873418807983e-01 -1.939576715230941772e-01 1.017980873584747314e-01 2.772886753082275391e-01 1.410843878984451294e-01 -1.091929525136947632e-01 -1.810636222362518311e-01 -2.447634786367416382e-01 3.777146339416503906e-02 -3.871003985404968262e-01 -2.182096689939498901e-01 1.701207756996154785e-01 -2.409074902534484863e-01 -1.001803576946258545e-01
-1.268026232719421387e-01 -1.517619043588638306e-01 -1.103637665510177612e-01 2.694760560989379883e-01 -1.671117991209030151e-01 7.488100975751876831e-02 -9.345773607492446899e-02 -2.566352188587188721e-01 -4.406933858990669250e-02 2.571047246456146240e-01 2.224108278751373291e-01 -1.677052974700927734e-01 3.609777092933654785e-01 -8.425939083099365234e-02 -3.189270943403244019e-02 -1.969679892063140869e-01 3.587241470813751221e-01 2.731367200613021851e-02 2.800450287759304047e-02 -9.490867704153060913e-02 6.261911988258361816e-02 -3.419103100895881653e-02 3.319698572158813477e-01 3.190475329756736755e-02 -1.438731253147125244e-01 5.842244997620582581e-02 1.966921426355838776e-02 1.374202370643615723e-01 -3.637385666370391846e-01 9.560266137123107910e-02 1.189289614558219910e-03 6.887436658143997192e-02
1.689936965703964233e-02 -8.227887004613876343e-02 3.188853152096271515e-03 3.144797682762145996e-01 -2.179291695356369019e-01 1.050966605544090271e-01 2.548800110816955566e-01 -1.202205717563629150e-01 -4.329959750175476074e-01 2.855167537927627563e-02 -4.968882724642753601e-02 1.243227124214172363e-01 -6.526774913072586060e-02 4.671564325690269470e-02 -1.314220577478408813e-01 -3.553924858570098877e-01 1.120526269078254700e-01 1.792457401752471924e-01 1.559321135282516479e-01 -9.928607195615768433e-02 -7.397343404591083527e-03 1.755394786596298218e-01 1.511429250240325928e-01 -1.157581806182861328e-01 -3.380203247070312500e-02 -2.885622382164001465e-01 3.198083043098449707e-01 1.332690753042697906e-02 9.285556524991989136e-02 1.301014423370361328e-01 -1.739953160285949707e-01 -1.057315170764923096e-01
2.112740576267242432e-01 -9.952184557914733887e-02 2.147755920886993408e-01 1.217370703816413879e-01 1.995502039790153503e-02 1.690128296613693237e-01 5.597413331270217896e-02 -1.905176937580108643e-01 -1.283949017524719238e-01 -1.526711583137512207e-01 1.998919248580932617e-01 1.503567248582839966e-01 5.713990330696105957e-02 -1.479999870061874390e-01 -2.686914801597595215e-01 -1.925609707832336426e-01 1.458251029253005981e-01 1.323805749416351318e-01 -7.165528088808059692e-02 -2.625063955783843994e-01 1.903280615806579590e-01 1.186541467905044556e-01 1.755736321210861206e-01 -1.152264624834060669e-01 1.000021919608116150e-01 -1.042417064309120178e-01 1.575649231672286987e-01 -4.270023107528686523e-01 2.243853509426116943e-01 3.003601133823394775e-01 2.642081864178180695e-02 5.279375240206718445e-02
3.364434838294982910e-02 1.797178834676742554e-01 -1.089328303933143616e-01 3.459813073277473450e-02 9.307446330785751343e-02 -5.461559817194938660e-02 1.632901281118392944e-01 -3.020873367786407471e-01 -8.336291462182998657e-02 -8.785980939865112305e-02 -1.704992651939392090e-01 1.478504389524459839e-01 2.116603106260299683e-01 -3.264120519161224365e-01 5.112868919968605042e-02 -1.391168534755706787e-01 -1.766731888055801392e-01 -2.428521364927291870e-01 4.644434433430433273e-03 3.970787674188613892e-02 -8.880890160799026489e-02 2.793887257575988770e-01 3.415091335773468018e-01 -1.662928313016891479e-01 -4.475033283233642578e-01 -3.838455304503440857e-02 2.060591876506805420e-01 6.731169298291206360e-03 9.542585164308547974e-02 7.780466973781585693e-02 -1.551966276019811630e-02 5.808902531862258911e-02
-1.174234598875045776e-02 -9.835571795701980591e-02 -3.625277057290077209e-02 2.649507224559783936e-01 9.084522724151611328e-02 8.655612915754318237e-02 -1.353116519749164581e-02 -1.217822656035423279e-01 -3.393721282482147217e-01 -1.593596041202545166e-01 9.537184238433837891e-02 1.426922976970672607e-01 -3.083406388759613037e-02 -2.484539896249771118e-01 -1.342961639165878296e-01 -3.656001389026641846e-01 2.041536122560501099e-01 -2.372168451547622681e-01 1.607247591018676758e-01 -2.866888940334320068e-01 9.418131411075592041e-02 1.860733777284622192e-01 1.062462627887725830e-01 -6.958993524312973022e-02 -2.564508020877838135e-01 -2.059869915246963501e-01 6.225280091166496277e-02 -1.728286594152450562e-01 2.753184139728546143e-01 4.389136284589767456e-02 -4.967138171195983887e-02 -1.256051659584045410e-01
-3.993375226855278015e-02 -2.760549448430538177e-02 1.788649260997772217e-01 2.305670380592346191e-01 -2.900812402367591858e-02 1.255239844322204590e-01 -1.326960921287536621e-01 -4.910740256309509277e-02 -2.942315638065338135e-01 1.084873825311660767e-01 1.497599035501480103e-01 3.516502678394317627e-02 2.655999064445495605e-01 -1.950128376483917236e-01 -2.274644076824188232e-01 6.362707912921905518e-02 2.495967596769332886e-01 2.581550180912017822e-01 8.126065880060195923e-02 -1.530079394578933716e-01 1.387386322021484375e-01 2.959635853767395020e-01 2.486807554960250854e-01 -3.902257978916168213e-01 1.502982228994369507e-01 1.469661016017198563e-02 2.266328781843185425e-01 1.180145815014839172e-01 -8.822827786207199097e-02 -1.132335737347602844e-01 1.803272962570190430e-02 -2.363170683383941650e-02
-2.713433653116226196e-02 -3.633974120020866394e-02 -3.143444359302520752e-01 1.202604472637176514e-01 -2.065064758062362671e-01 2.922873795032501221e-01 -1.600992679595947266e-01 -1.791548132896423340e-01 -2.222844511270523071e-01 1.187386661767959595e-01 -1.415306888520717621e-02 -3.169840946793556213e-02 2.931204140186309814e-01 4.065203247591853142e-04 -2.820760309696197510e-01 1.831395030021667480e-01 3.065186440944671631e-01 5.354554206132888794e-02 -1.093476787209510803e-01 -2.148563228547573090e-02 -5.796094611287117004e-02 -1.041451245546340942e-01 2.343655973672866821e-01 -2.893588244915008545e-01 -1.446987986564636230e-01 4.775261133909225464e-02 -4.990665242075920105e-02 -3.798796534538269043e-01 -1.046241633594036102e-02 -5.173229798674583435e-02 -1.731633965391665697e-04 1.477759703993797302e-02
-3.362905681133270264e-01 3.096723556518554688e-01 8.469677716493606567e-02 1.357938796281814575e-01 -1.434779763221740723e-01 1.603667736053466797e-01 6.688836961984634399e-02 -2.666281163692474365e-01 -1.354336440563201904e-01 2.004963010549545288e-01 2.452791035175323486e-01 -5.797133222222328186e-02 1.387329101562500000e-01 -1.868491321802139282e-01 -2.118279039859771729e-02 -8.006573468446731567e-02 2.560117840766906738e-01 -3.297443315386772156e-02 1.090220361948013306e-02 -3.774292469024658203e-01 9.341876208782196045e-02 -7.209663093090057373e-02 2.803716957569122314e-01 -2.822089195251464844e-02 -1.376509517431259155e-01 1.775961667299270630e-01 -1.778491735458374023e-01 -2.778397174552083015e-03 -1.759731583297252655e-02 1.824541389942169189e-01 -1.602253615856170654e-01 -1.285289674997329712e-01
-5.652961134910583496e-02 4.619830846786499023e-02 -3.757134377956390381e-01 -2.290188707411289215e-02 -5.658011138439178467e-02 8.417791686952114105e-03 1.781747788190841675e-01 -1.261636763811111450e-01 -6.725753098726272583e-02 2.440368235111236572e-01 6.915426254272460938e-02 -7.369587570428848267e-02 2.178051769733428955e-01 -6.222849711775779724e-02 1.395922154188156128e-03 5.609795823693275452e-02 7.334494590759277344e-02 -2.469201087951660156e-01 5.144598335027694702e-02 -2.477793246507644653e-01 -1.630152016878128052e-01 1.098063811659812927e-01 2.410181611776351929e-01 9.277878701686859131e-02 -3.273646235466003418e-01 -3.109911456704139709e-02 3.854387402534484863e-01 -4.147509112954139709e-03 -1.879310458898544312e-01 8.843477815389633179e-02 -3.406296074390411377e-01 1.472963541746139526e-01
8.969766646623611450e-02 1.996909230947494507e-01 -1.644246876239776611e-01 2.805190384387969971e-01 -4.797213524580001831e-02 -1.103045046329498291e-01 1.123444214463233948e-01 -2.366723120212554932e-01 6.662009656429290771e-02 3.187933191657066345e-02 5.988576635718345642e-02 1.486603319644927979e-01 -7.746337354183197021e-02 -6.224402040243148804e-02 -2.435995936393737793e-01 5.780538171529769897e-02 4.998216629028320312e-01 1.694152355194091797e-01 3.689799010753631592e-01 -1.691061258316040039e-01 -1.099950224161148071e-01 2.174237221479415894e-01 2.976185977458953857e-01 2.489651180803775787e-02 -8.601550012826919556e-02 -4.071101546287536621e-02 -3.495939821004867554e-02 -1.531126201152801514e-01 -6.877572089433670044e-02 -1.633202135562896729e-01 5.076645687222480774e-02 3.543565049767494202e-03
5.625163763761520386e-02 -4.112843051552772522e-02 8.940179646015167236e-02 3.324266970157623291e-01 4.648154601454734802e-02 1.114005818963050842e-01 -2.820434235036373138e-02 -3.836951553821563721e-01 -1.810192912817001343e-01 -1.391021162271499634e-01 1.426938623189926147e-01 2.242995202541351318e-01 8.062301576137542725e-02 2.159335091710090637e-02 1.209057494997978210e-01 -3.154740668833255768e-03 -1.489059813320636749e-02 -1.476679593324661255e-01 -1.798124462366104126e-01 -3.082678616046905518e-01 1.085344776511192322e-01 3.491016626358032227e-01 4.041928350925445557e-01 1.502085626125335693e-01 -1.525270100682973862e-02 -1.600549370050430298e-02 1.168686710298061371e-02 1.445592008531093597e-02 -6.537233293056488037e-02 2.009024024009704590e-01 6.474339962005615234e-02 2.259103208780288696e-01
-3.252064064145088196e-02 -1.670016795396804810e-01 7.285762578248977661e-02 -2.696462161839008331e-02 5.234676599502563477e-02 2.826641201972961426e-01 2.433117926120758057e-01 -8.737325668334960938e-02 -5.141697451472282410e-02 1.093274131417274475e-01 1.195301637053489685e-01 4.181163609027862549e-01 4.975145310163497925e-02 -2.362946718931198120e-01 1.195503622293472290e-01 -1.589959412813186646e-01 2.382005006074905396e-01 -8.246514201164245605e-02 -6.734051555395126343e-02 -1.058226972818374634e-01 5.538336187601089478e-02 1.668381094932556152e-01 2.697148621082305908e-01 -1.520272195339202881e-01 3.531957790255546570e-02 -2.913817465305328369e-01 3.325641453266143799e-01 -1.728689521551132202e-01 1.660532057285308838e-01 -1.768955290317535400e-01 5.272495374083518982e-02 -1.401549279689788818e-01
2.616623044013977051e-01 6.453108787536621094e-02 -1.935014128684997559e-01 1.160444766283035278e-01 -1.090067178010940552e-01 1.637834757566452026e-01 6.267298758029937744e-02 5.302214995026588440e-02 -1.016704365611076355e-01 2.925516068935394287e-01 1.190895438194274902e-01 1.527909636497497559e-01 7.908839732408523560e-02 -2.987226247787475586e-01 -7.705418020486831665e-02 7.393676787614822388e-02 1.312703043222427368e-01 -1.527468264102935791e-01 -5.589817836880683899e-02 4.144927859306335449e-02 -1.577563136816024780e-01 2.271577864885330200e-01 4.183691740036010742e-01 9.078510105609893799e-02 5.454706493765115738e-03 -1.858536303043365479e-01 2.259124666452407837e-01 -3.991025388240814209e-01 -4.975025728344917297e-02 4.800589382648468018e-02 -3.346760291606187820e-03 -1.892558634281158447e-01
-8.364775776863098145e-02 -7.328481972217559814e-02 -1.845698505640029907e-01 3.875574767589569092e-01 -2.201059646904468536e-02 -8.842730522155761719e-02 1.161809712648391724e-01 -1.803831905126571655e-01 -2.146339714527130127e-01 -8.331448584794998169e-02 2.810730934143066406e-01 2.580897212028503418e-01 3.454754054546356201e-01 -3.107367455959320068e-01 -4.089620336890220642e-02 -6.581583619117736816e-02 3.888640552759170532e-02 -7.775510847568511963e-02 2.235250324010848999e-01 7.196378707885742188e-02 -7.864223420619964600e-02 -1.039727777242660522e-01 1.702423691749572754e-01 8.694033324718475342e-02 -2.787864804267883301e-01 -2.218002229928970337e-01 -2.097970843315124512e-01 -3.117977408692240715e-03 9.850716590881347656e-02 -5.567154288291931152e-02 -1.348547041416168213e-01 -1.015996336936950684e-01
4.383814707398414612e-02 -2.378356456756591797e-01 -1.578424498438835144e-02 1.960810124874114990e-01 8.041027933359146118e-02 -2.044307589530944824e-01 -8.975031971931457520e-02 -6.512630730867385864e-02 -7.413873076438903809e-02 -4.792766273021697998e-02 -2.281959354877471924e-02 1.093509346246719360e-01 8.884617686271667480e-02 -2.784042060375213623e-01 -1.551261991262435913e-01 -2.624040246009826660e-01 2.402149736881256104e-01 -3.836999237537384033e-01 -7.227001711726188660e-03 -2.733331322669982910e-01 9.210380911827087402e-02 2.595994770526885986e-01 2.184309214353561401e-01 -2.476700767874717712e-02 -8.971383422613143921e-02 9.483376890420913696e-02 2.624368369579315186e-01 -2.258271872997283936e-01 -2.634501270949840546e-02 8.646558970212936401e-02 -1.123306751251220703e-01 -2.864832878112792969e-01
-8.931845426559448242e-02 -1.226110234856605530e-01 -3.675229847431182861e-02 4.589913040399551392e-02 -4.898268729448318481e-02 2.436996698379516602e-01 -3.214066475629806519e-02 -2.933952808380126953e-01 -2.265580892562866211e-01 -5.547687411308288574e-02 -2.790334634482860565e-02 1.489104330539703369e-01 4.491502791643142700e-02 1.387686878442764282e-01 6.014893949031829834e-02 2.536295652389526367e-01 1.258278191089630127e-01 1.237385123968124390e-01 1.023261398077011108e-01 -4.353097975254058838e-01 1.777045279741287231e-01 2.484827637672424316e-01 4.076141119003295898e-01 3.495233505964279175e-02 7.459199428558349609e-02 4.006467014551162720e-02 1.567471325397491455e-01 -3.106285631656646729e-01 -7.522695511579513550e-02 -1.116393730044364929e-01 5.967473611235618591e-02 1.278070807456970215e-01
1.378605663776397705e-01 1.751131266355514526e-01 -1.605784744024276733e-01 3.676467761397361755e-02 -2.648759633302688599e-02 9.114597737789154053e-02 7.034562528133392334e-02 -4.842882603406906128e-02 -2.069187909364700317e-02 2.292922288179397583e-01 1.430517882108688354e-01 1.804784387350082397e-01 1.363963931798934937e-01 -4.253881871700286865e-01 -8.031734824180603027e-02 2.486867131665349007e-03 7.905121147632598877e-02 -1.566759496927261353e-01 -2.814036235213279724e-02 1.956072747707366943e-01 -1.014983206987380981e-01 1.866755783557891846e-01 4.172545075416564941e-01 4.130024462938308716e-02 8.345795422792434692e-02 -2.353204488754272461e-01 2.234669774770736694e-01 -2.874226272106170654e-01 -1.016828343272209167e-01 1.697956919670104980e-01 -3.330876305699348450e-02 -2.624069154262542725e-01
6.905763596296310425e-02 -1.133254766464233398e-01 9.612845629453659058e-02 8.944528549909591675e-02 3.373945504426956177e-02 -1.650592088699340820e-01 -1.790808886289596558e-01 -2.211026996374130249e-01 -5.202377960085868835e-02 3.098836541175842285e-01 -8.883918076753616333e-02 1.718124747276306152e-01 8.561441302299499512e-02 -2.635612189769744873e-01 -1.729567497968673706e-01 -1.082191392779350281e-01 2.750179469585418701e-01 -1.006163284182548523e-01 -7.211755961179733276e-03 -2.739584743976593018e-01 2.293454259634017944e-01 2.683500349521636963e-01 2.523987889289855957e-01 3.295395895838737488e-02 -1.562735587358474731e-01 1.797983646392822266e-01 3.515533208847045898e-01 1.539218239486217499e-02 1.729954332113265991e-01 6.708206236362457275e-02 -3.944393992424011230e-02 -1.855190694332122803e-01
-2.187861502170562744e-02 1.540363132953643799e-01 -1.746643334627151489e-01 2.815107703208923340e-01 1.429433524608612061e-01 1.002533584833145142e-01 2.657746672630310059e-01 -2.765354216098785400e-01 -3.391743004322052002e-01 1.234631389379501343e-01 2.287203073501586914e-01 2.748424112796783447e-01 2.550826966762542725e-01 -2.640263736248016357e-01 -1.383169591426849365e-01 -1.187773421406745911e-01 -1.087866127490997314e-01 -2.196146845817565918e-01 1.622984856367111206e-01 1.338894665241241455e-01 -2.022043019533157349e-01 1.516698151826858521e-01 1.549735367298126221e-01 1.504283547401428223e-01 -1.767833232879638672e-01 -6.607945542782545090e-03 -6.237557530403137207e-02 2.931953594088554382e-02 6.335398554801940918e-02 -3.770928084850311279e-02 -5.836179852485656738e-02 -5.039803683757781982e-02
3.712323307991027832e-01 -2.236741036176681519e-02 1.044289022684097290e-01 1.303555071353912354e-01 3.054495900869369507e-02 2.797013819217681885e-01 6.822607666254043579e-02 -6.667737662792205811e-02 -2.436755448579788208e-01 1.166414469480514526e-02 2.222133725881576538e-01 2.336203604936599731e-01 1.438716500997543335e-01 -7.639376819133758545e-02 -2.751075029373168945e-01 -2.114477455615997314e-01 2.312024533748626709e-01 2.112266793847084045e-02 1.387250870466232300e-01 -1.940100789070129395e-01 8.617612719535827637e-02 6.461152434349060059e-02 8.616989850997924805e-02 -2.815051004290580750e-02 1.594364047050476074e-01 -7.813215255737304688e-02 3.733258247375488281e-01 -5.925424396991729736e-02 2.699639201164245605e-01 2.213482707738876343e-01 -7.913801819086074829e-02 -4.439762234687805176e-02
-3.301363885402679443e-01 -2.149111032485961914e-01 -7.819361984729766846e-02 -1.211378648877143860e-01 -2.304821647703647614e-02 6.338406354188919067e-02 1.675262749195098877e-01 -2.765848040580749512e-01 -2.162418514490127563e-01 -2.899968326091766357e-01 7.900606095790863037e-02 2.513979673385620117e-01 3.234136700630187988e-01 -1.109437197446823120e-01 -9.661878645420074463e-02 7.442927360534667969e-02 -1.154551059007644653e-01 -1.110555231571197510e-01 -5.914036184549331665e-02 -8.331075310707092285e-02 -1.392276026308536530e-02 2.672540247440338135e-01 3.707379698753356934e-01 2.135284394025802612e-01 -1.544240564107894897e-01 -1.333608031272888184e-01 4.531185701489448547e-02 1.042380481958389282e-01 -3.351504728198051453e-02 -1.550660133361816406e-01 9.358144551515579224e-02 6.001911684870719910e-02
1.118400618433952332e-01 1.636808514595031738e-01 1.252370178699493408e-01 1.804252117872238159e-01 2.217910066246986389e-02 1.337858289480209351e-01 -1.579806953668594360e-01 -8.712846040725708008e-02 -1.164482608437538147e-01 -4.089764505624771118e-02 2.414003759622573853e-01 -4.792188853025436401e-02 3.393192589282989502e-01 -2.566010877490043640e-02 -3.609931170940399170e-01 1.449055373668670654e-01 1.329080313444137573e-01 3.515728414058685303e-01 1.188983246684074402e-01 -2.069221138954162598e-01 1.353002386167645454e-03 2.655467092990875244e-01 3.528831899166107178e-01 -1.952718496322631836e-01 8.066974580287933350e-02 1.601564884185791016e-02 1.272129863500595093e-01 -2.818399481475353241e-02 5.184350162744522095e-02 1.574978679418563843e-01 -1.568454201333224773e-03 -1.896753162145614624e-01
1.682488364167511463e-04 -7.638002932071685791e-02 -1.324681490659713745e-01 5.312893167138099670e-02 -1.597222238779067993e-01 2.000761032104492188e-01 -1.293056905269622803e-01 -2.270926535129547119e-01 -3.821021020412445068e-01 -2.228706330060958862e-01 -1.254543960094451904e-01 6.435049325227737427e-02 2.796266674995422363e-01 1.092565730214118958e-01 -9.526873379945755005e-02 -1.931543648242950439e-01 3.875454962253570557e-01 -3.487060964107513428e-02 -5.147056281566619873e-02 1.427267938852310181e-01 1.911152154207229614e-01 -7.082824129611253738e-03 2.318126708269119263e-01 -2.438836097717285156e-01 1.271110586822032928e-02 -1.899955123662948608e-01 1.482269167900085449e-01 -1.555790901184082031e-01 -1.811468154191970825e-01 -1.101820319890975952e-01 1.993704400956630707e-02 1.894474625587463379e-01
-1.189651265740394592e-01 1.753730773925781250e-01 -7.806815952062606812e-02 -5.695893615484237671e-02 -7.546348869800567627e-02 1.047052145004272461e-01 6.985607743263244629e-02 -4.295522272586822510e-01 -1.926021426916122437e-01 2.015499621629714966e-01 2.818311452865600586e-01 4.342622682452201843e-02 -3.073452971875667572e-02 -1.833149604499340057e-02 -1.559339463710784912e-01 -3.602882102131843567e-02 1.680495142936706543e-01 -3.909011781215667725e-01 -2.382063567638397217e-01 -4.629842191934585571e-02 9.445822238922119141e-02 1.486757397651672363e-01 1.009784713387489319e-01 -7.939257472753524780e-02 -3.768808543682098389e-01 1.151330843567848206e-01 1.643055975437164307e-01 -1.346401870250701904e-01 -5.393683165311813354e-02 3.223375976085662842e-02 -2.385711371898651123e-01 7.094183564186096191e-02
6.333822757005691528e-02 -5.322084575891494751e-02 -1.889801472425460815e-01 1.337246894836425781e-01 -2.446064800024032593e-01 2.807168066501617432e-01 -1.987061947584152222e-01 -4.717796668410301208e-02 -2.165877521038055420e-01 -1.464585121721029282e-02 1.554759889841079712e-01 -2.525493688881397247e-02 1.344079375267028809e-01 -7.035058736801147461e-02 -2.204964458942413330e-01 2.199380546808242798e-01 4.037047922611236572e-01 -1.113935746252536774e-02 -1.497083455324172974e-01 -2.275446653366088867e-01 3.079579770565032959e-02 -2.690226584672927856e-02 2.598959803581237793e-01 -3.017768859863281250e-01 -1.466952413320541382e-01 4.172189906239509583e-02 1.532093435525894165e-01 -3.079751729965209961e-01 -8.440494537353515625e-02 -1.233076825737953186e-01 7.183596491813659668e-02 -2.499612420797348022e-02
-1.657769531011581421e-01 -4.225477203726768494e-02 -1.315166652202606201e-01 -5.079501122236251831e-02 -9.411999583244323730e-02 1.127266660332679749e-01 1.243951320648193359e-01 -3.332122862339019775e-01 -1.754711121320724487e-01 1.574237272143363953e-02 1.418892890214920044e-01 -4.658818617463111877e-02 -2.847773581743240356e-02 -1.498484909534454346e-01 -4.533791169524192810e-02 -6.916174292564392090e-02 2.618909478187561035e-01 -2.860822677612304688e-01 -1.722187548875808716e-01 -3.323896825313568115e-01 -8.466279506683349609e-02 2.613526284694671631e-01 5.461472552269697189e-03 5.762245133519172668e-02 -2.519980072975158691e-01 8.191439509391784668e-02 4.227229654788970947e-01 -2.510081231594085693e-01 8.971316367387771606e-02 -3.184979781508445740e-02 -1.385524272918701172e-01 9.885522723197937012e-02
9.291905909776687622e-03 3.105304241180419922e-01 2.088506519794464111e-01 -8.859635330736637115e-03 -6.440253462642431259e-03 9.535142779350280762e-02 -3.167290389537811279e-01 -6.723781675100326538e-02 -2.886793017387390137e-01 -8.624932169914245605e-02 3.686891794204711914e-01 2.611450105905532837e-02 2.421312630176544189e-01 -1.901493072509765625e-01 -2.437061369419097900e-01 -4.817923530936241150e-02 1.505097597837448120e-01 8.391599357128143311e-02 4.886233806610107422e-02 1.776238158345222473e-02 5.807328969240188599e-02 1.377557665109634399e-01 2.752437889575958252e-01 -2.331224977970123291e-01 -2.251619398593902588e-01 -1.949371546506881714e-01 1.452873647212982178e-01 -7.746142894029617310e-02 -1.852812170982360840e-01 7.775994017720222473e-03 7.228597998619079590e-02 -1.471559107303619385e-01
-2.309975624084472656e-01 8.461612462997436523e-02 -2.270427495241165161e-01 8.730091154575347900e-02 6.953285634517669678e-02 1.030700877308845520e-01 -1.293478310108184814e-01 -1.921764910221099854e-01 -2.506249248981475830e-01 2.577125728130340576e-01 2.575229406356811523e-01 3.053777515888214111e-01 1.121605113148689270e-01 -4.866598919034004211e-02 -2.004390209913253784e-01 1.000304147601127625e-01 3.474006652832031250e-01 9.773175418376922607e-02 -2.080078236758708954e-02 -1.100121513009071350e-01 -2.199266552925109863e-01 2.559585124254226685e-02 -7.171464711427688599e-02 1.783161051571369171e-02 -1.508676856756210327e-01 -1.348012089729309082e-01 1.975331753492355347e-01 -3.989599943161010742e-01 -3.728684410452842712e-02 -1.016820073127746582e-01 -9.155163913965225220e-02 2.768982760608196259e-02
-1.247598677873611450e-01 -3.216371238231658936e-01 -1.646221987903118134e-02 2.106565982103347778e-01 -1.659793257713317871e-01 1.343310922384262085e-01 -1.008294429630041122e-02 -1.523532122373580933e-01 -1.978365145623683929e-02 6.909094750881195068e-02 -3.295827284455299377e-02 1.425054296851158142e-02 4.440451264381408691e-01 1.207479387521743774e-01 -6.917331367731094360e-02 -5.496643111109733582e-02 4.006428420543670654e-01 -5.085961148142814636e-02 -1.505102366209030151e-01 -1.311170458793640137e-01 1.608311235904693604e-01 2.294615954160690308e-01 1.552730202674865723e-01 1.811860203742980957e-01 -1.981365829706192017e-01 1.100145578384399414e-01 2.877977490425109863e-01 6.788101047277450562e-02 4.290822520852088928e-02 -5.944754183292388916e-02 1.487282961606979370e-01 -1.916196048259735107e-01
7.088504731655120850e-02 3.222209215164184570e-01 2.192391753196716309e-01 1.642842888832092285e-01 1.692165806889533997e-02 4.498801380395889282e-02 -9.850001335144042969e-02 -8.144392073154449463e-02 -1.669746786355972290e-01 -1.850545406341552734e-01 1.891505718231201172e-01 4.775309562683105469e-02 2.429301142692565918e-01 1.890990138053894043e-02 -1.788060218095779419e-01 9.176761656999588013e-02 3.530912399291992188e-01 1.753138750791549683e-01 3.601236268877983093e-02 -1.987611800432205200e-01 6.453613936901092529e-02 2.746151089668273926e-01 1.607067286968231201e-01 -1.912743151187896729e-01 -5.877785384654998779e-02 -2.856370508670806885e-01 6.604924052953720093e-02 3.767355158925056458e-02 -1.070521324872970581e-01 1.072941496968269348e-01 -1.449335739016532898e-02 -3.811681568622589111e-01
1.930458694696426392e-01 -2.373975217342376709e-01 -3.046733438968658447e-01 2.643848657608032227e-01 -5.732303112745285034e-02 1.433978229761123657e-01 -1.521051377058029175e-01 6.943086534738540649e-02 -2.633194625377655029e-01 1.061724722385406494e-01 -4.194868355989456177e-02 2.562462091445922852e-01 2.584469914436340332e-01 7.829391956329345703e-02 -1.215166598558425903e-01 1.498627811670303345e-01 2.919787168502807617e-01 1.646591573953628540e-01 2.777893655002117157e-02 -1.217218637466430664e-01 -6.817287951707839966e-02 -1.472018775530159473e-03 2.766040563583374023e-01 -2.091978862881660461e-02 -3.412782251834869385e-01 -5.329760164022445679e-02 2.214438170194625854e-01 -8.101564645767211914e-02 -1.277808398008346558e-01 -1.693881489336490631e-02 1.755371987819671631e-01 -4.211540520191192627e-02
1.745564192533493042e-01 9.122822433710098267e-02 -2.389431893825531006e-01 2.006156444549560547e-01 -1.656393110752105713e-01 -2.052673697471618652e-02 -1.866985112428665161e-01 -2.978131771087646484e-01 -2.227457016706466675e-01 1.699691861867904663e-01 4.582094848155975342e-01 1.156803667545318604e-01 1.500703245401382446e-01 -9.236817806959152222e-02 -9.287173859775066376e-03 1.550220604985952377e-02 1.868050098419189453e-01 2.117801010608673096e-01 1.273674070835113525e-01 -1.136695891618728638e-01 -9.242508560419082642e-02 1.830623596906661987e-01 1.048934757709503174e-01 -1.636528372764587402e-01 3.209800645709037781e-02 1.553484201431274414e-01 -3.462599962949752808e-02 -2.875538468360900879e-01 -2.688776515424251556e-02 -1.691783405840396881e-02 -9.223926067352294922e-02 -2.682192325592041016e-01
-1.009535863995552063e-01 7.096510380506515503e-02 -1.562522351741790771e-01 -1.009970754384994507e-01 3.095456399023532867e-02 1.164364069700241089e-01 8.020162582397460938e-02 -3.219590783119201660e-01 4.375726729631423950e-02 1.855223625898361206e-01 -2.841025888919830322e-01 6.920972466468811035e-02 2.918311357498168945e-01 -2.211566120386123657e-01 1.649029999971389771e-01 -1.705120205879211426e-01 -1.028624325990676880e-01 -1.000362932682037354e-01 -1.433520466089248657e-01 -1.032278761267662048e-01 3.271630778908729553e-02 1.725815385580062866e-01 3.442362248897552490e-01 -2.045266330242156982e-01 -2.474389672279357910e-01 -2.460835129022598267e-01 5.759957060217857361e-02 -7.067906856536865234e-02 -1.905783452093601227e-02 2.220327407121658325e-02 -2.856767773628234863e-01 -2.404770553112030029e-01
6.635046750307083130e-02 2.146857231855392456e-02 1.978093683719635010e-01 2.647613584995269775e-01 2.128034532070159912e-01 -1.535278856754302979e-01 8.374880068004131317e-03 -2.330477684736251831e-01 -3.977332711219787598e-01 3.392625972628593445e-02 2.239724397659301758e-01 -2.812538295984268188e-02 1.806092560291290283e-01 -2.875493466854095459e-01 -6.520927697420120239e-02 -2.209024727344512939e-01 8.151669055223464966e-02 8.844611048698425293e-02 -1.762899458408355713e-01 -1.491616666316986084e-01 3.214239478111267090e-01 1.876731961965560913e-01 1.963831037282943726e-01 1.588107645511627197e-02 -1.174637898802757263e-01 -1.352194324135780334e-02 4.148070514202117920e-02 5.936414003372192383e-02 7.639689138159155846e-04 2.199548631906509399e-01 -1.030902564525604248e-01 -2.462490200996398926e-01
-2.480625957250595093e-01 -1.343770325183868408e-01 -1.332071572542190552e-01 -7.312768697738647461e-02 -1.980330049991607666e-01 -3.163865953683853149e-02 1.461063623428344727e-01 -5.383787676692008972e-02 -2.513201534748077393e-01 1.709149628877639771e-01 9.433733671903610229e-02 -1.467866897583007812e-01 3.623697161674499512e-01 -2.208547890186309814e-01 -1.571942865848541260e-01 8.045365661382675171e-02 1.820530444383621216e-01 -1.151340976357460022e-01 -1.675354093313217163e-01 -2.257211357355117798e-01 3.672726824879646301e-02 1.434871852397918701e-01 9.495221823453903198e-02 -3.857270479202270508e-01 9.563300013542175293e-02 -2.631334066390991211e-01 8.436030708253383636e-03 3.206963837146759033e-02 2.533566057682037354e-01 -1.145434081554412842e-01 -1.173467263579368591e-01 -1.517912745475769043e-01
3.917320072650909424e-02 3.034208416938781738e-01 1.869531534612178802e-02 1.546450108289718628e-01 -9.511639922857284546e-02 2.242627739906311035e-02 -9.139603935182094574e-03 -8.980987966060638428e-02 -1.496045738458633423e-01 2.368454188108444214e-01 3.204450905323028564e-01 -2.254303246736526489e-01 3.932194784283638000e-03 -4.532090201973915100e-02 -2.010830193758010864e-01 -2.118350267410278320e-01 2.717288136482238770e-01 8.311156183481216431e-03 2.151739597320556641e-01 -2.795646786689758301e-01 -2.286710962653160095e-02 1.502356827259063721e-01 4.980104267597198486e-01 -2.060125581920146942e-02 -1.754886507987976074e-01 4.552922397851943970e-02 -7.176049053668975830e-02 -3.067361004650592804e-02 -1.296175122261047363e-01 2.147602289915084839e-02 -9.914543479681015015e-02 -9.556440263986587524e-02
-6.918399780988693237e-02 -7.038837298750877380e-03 -6.373504549264907837e-02 7.787150144577026367e-02 3.819083049893379211e-02 2.453258484601974487e-01 1.223164647817611694e-01 -1.729791760444641113e-01 -2.490537464618682861e-01 -9.711577557027339935e-03 1.122710704803466797e-01 3.104619085788726807e-01 -1.275992542505264282e-01 -3.243543207645416260e-02 -4.196952879428863525e-01 -3.818034753203392029e-02 2.289455011487007141e-02 -1.862374395132064819e-01 -2.157159596681594849e-01 -1.617512106895446777e-01 -9.152860194444656372e-02 2.646703124046325684e-01 1.397515833377838135e-01 -2.614524215459823608e-02 -2.113140076398849487e-01 1.536358799785375595e-02 1.802460290491580963e-02 -1.127626225352287292e-01 -1.055514812469482422e-01 6.889766454696655273e-02 -4.607166647911071777e-01 -1.408453285694122314e-01
-5.807898938655853271e-02 6.930008530616760254e-02 1.293547544628381729e-02 -1.627742648124694824e-01 -1.007835660129785538e-02 6.362833827733993530e-02 -1.499798847362399101e-03 -3.671916127204895020e-01 1.325083822011947632e-01 1.425085663795471191e-01 1.536919772624969482e-01 5.212649703025817871e-02 4.127582013607025146e-01 1.750824153423309326e-01 -1.043428480625152588e-01 -1.806874126195907593e-01 -7.055382430553436279e-02 -1.182208769023418427e-02 -4.880034923553466797e-02 -7.567855715751647949e-02 6.072889640927314758e-02 2.894598245620727539e-01 5.458296537399291992e-01 -2.421259284019470215e-01 -9.354836307466030121e-03 4.189106822013854980e-02 -2.178943715989589691e-02 1.008026823401451111e-01 -7.664810121059417725e-02 -4.186704009771347046e-02 -8.671004325151443481e-02 -1.803718954324722290e-01
1.941716074943542480e-01 1.085949763655662537e-01 -1.814109086990356445e-02 3.790918290615081787e-01 -1.889322698116302490e-02 -4.177238419651985168e-02 7.845997065305709839e-02 -1.702510714530944824e-01 -2.877731062471866608e-02 -2.770926244556903839e-02 3.688264638185501099e-02 2.915436401963233948e-02 8.495178073644638062e-02 -7.624711096286773682e-02 -2.774014472961425781e-01 2.433122694492340088e-01 4.690137505531311035e-01 2.039955705404281616e-01 2.852102220058441162e-01 -1.456862241029739380e-01 -1.800816208124160767e-01 1.510742008686065674e-01 2.966912984848022461e-01 -4.620407894253730774e-02 -2.663395404815673828e-01 -3.547816723585128784e-02 -3.339010989293456078e-03 -6.069078668951988220e-02 -5.125194415450096130e-02 -7.668974995613098145e-02 2.239464595913887024e-02 -1.475198715925216675e-01
-2.635054290294647217e-01 1.710423082113265991e-01 -1.089056879281997681e-01 1.946689784526824951e-01 -1.651750355958938599e-01 6.713429838418960571e-02 -8.982137590646743774e-02 -8.009504526853561401e-02 -2.923740148544311523e-01 -1.774083264172077179e-02 4.303558766841888428e-01 3.776528835296630859e-01 7.253172993659973145e-02 -1.349917948246002197e-01 1.341480854898691177e-02 -1.093898639082908630e-01 2.210595458745956421e-01 1.977197229862213135e-01 -7.916532456874847412e-02 -2.010478451848030090e-02 -1.956389844417572021e-02 -1.396554112434387207e-01 3.316991925239562988e-01 -7.924188859760761261e-03 -1.261354144662618637e-02 -1.055141687393188477e-01 5.020235478878021240e-02 -2.079455405473709106e-01 -1.597566306591033936e-01 -8.399764448404312134e-02 7.393684238195419312e-02 -1.905815899372100830e-01
-3.100359067320823669e-02 -1.219028700143098831e-02 5.620024632662534714e-03 2.313979268074035645e-01 2.053846120834350586e-01 1.021287292242050171e-01 -1.200577020645141602e-01 -2.049539238214492798e-01 -3.619091212749481201e-01 1.175648495554924011e-01 5.532800406217575073e-02 -6.981935352087020874e-02 3.253513872623443604e-01 9.736406803131103516e-02 -2.144383341073989868e-01 1.431498676538467407e-01 6.900531053543090820e-02 -4.006032645702362061e-02 3.004563041031360626e-03 -2.897078394889831543e-01 3.719097748398780823e-02 4.848392903804779053e-01 1.171527951955795288e-01 1.089791730046272278e-01 -6.752545386552810669e-02 1.419092714786529541e-01 2.391850799322128296e-01 -1.444071382284164429e-01 1.244796812534332275e-01 -4.212419688701629639e-02 -1.546995192766189575e-01 -7.357861101627349854e-02
-1.228718385100364685e-01 -2.036478668451309204e-01 -1.090194359421730042e-01 1.716610789299011230e-01 2.460758574306964874e-02 2.457768172025680542e-01 6.896200589835643768e-03 -3.923804759979248047e-01 -3.910801410675048828e-01 -1.081736609339714050e-01 -9.610622376203536987e-02 2.565064430236816406e-01 1.166019886732101440e-01 9.438701719045639038e-02 -2.355602383613586426e-02 8.250790089368820190e-02 6.732384115457534790e-02 -1.835531555116176605e-02 -7.981053739786148071e-02 -3.485037088394165039e-01 6.779855489730834961e-02 2.914255559444427490e-01 1.713755726814270020e-01 1.644436083734035492e-02 1.194595843553543091e-01 1.737445294857025146e-01 -1.466259546577930450e-02 -2.552152872085571289e-01 -9.497953578829765320e-03 -1.433218177407979965e-02 -2.081870138645172119e-01 -1.104829609394073486e-01
1.919248849153518677e-01 -7.123401761054992676e-02 2.665630280971527100e-01 2.530470788478851318e-01 -1.226642504334449768e-01 2.299121022224426270e-01 2.451335638761520386e-02 -1.500179916620254517e-01 -1.205773726105690002e-01 -1.070609986782073975e-01 3.034557588398456573e-02 8.469409495592117310e-02 3.859927356243133545e-01 -1.011763364076614380e-01 -3.424421846866607666e-01 -2.322992496192455292e-02 4.273115992546081543e-01 -3.146159276366233826e-02 1.435131877660751343e-01 1.217266917228698730e-01 1.498388797044754028e-01 2.919863760471343994e-01 1.411976218223571777e-01 -1.729489490389823914e-02 -1.138468235731124878e-01 7.227005064487457275e-02 -1.049118340015411377e-01 1.103727072477340698e-01 -3.204196318984031677e-02 1.046896204352378845e-01 -1.126004904508590698e-01 8.877623081207275391e-02
2.413889393210411072e-02 1.189981624484062195e-01 1.338847447186708450e-02 3.678286671638488770e-01 1.840787753462791443e-02 7.565124332904815674e-02 5.447681620717048645e-02 -1.159541010856628418e-01 -2.019287347793579102e-01 1.301745176315307617e-01 2.540235817432403564e-01 3.355682492256164551e-01 2.014096081256866455e-01 -1.408652514219284058e-01 -1.779381781816482544e-01 -8.364754915237426758e-02 1.725986450910568237e-01 1.275433450937271118e-01 2.183388322591781616e-01 -2.354448474943637848e-02 -7.232432719320058823e-03 4.424298927187919617e-02 1.141491606831550598e-01 -1.491667181253433228e-01 -1.655751615762710571e-01 -2.758477926254272461e-01 1.863872557878494263e-01 -2.808080315589904785e-01 -1.015251502394676208e-01 -1.316661089658737183e-01 -2.943432033061981201e-01 1.744308173656463623e-01
7.448528893291950226e-03 2.703267633914947510e-01 2.909439504146575928e-01 1.993221938610076904e-01 -3.817891702055931091e-02 1.727213114500045776e-01 -1.162410229444503784e-01 -6.953416764736175537e-02 -4.175285995006561279e-01 2.092661522328853607e-02 2.059721201658248901e-01 1.129160895943641663e-01 2.911416292190551758e-01 -2.228977233171463013e-01 -2.586809694766998291e-01 9.897995740175247192e-02 9.266465902328491211e-02 9.119274467229843140e-02 5.481935292482376099e-02 -2.146380841732025146e-01 -4.641667753458023071e-02 2.988870143890380859e-01 2.677534520626068115e-01 6.373474001884460449e-02 9.803207963705062866e-02 -2.327459156513214111e-01 1.877762842923402786e-03 -4.330520983785390854e-03 -9.296814352273941040e-02 2.977474033832550049e-02 6.422692968044430017e-05 7.209971547126770020e-02
-1.567224115133285522e-01 6.258118897676467896e-02 1.934355646371841431e-01 -9.632530063390731812e-02 -8.931081742048263550e-02 1.922399103641510010e-01 -4.269766807556152344e-02 -2.973634898662567139e-01 -1.108365654945373535e-01 7.703982293605804443e-02 2.055017501115798950e-01 2.221051370725035667e-03 2.531966567039489746e-01 -8.390544354915618896e-02 -2.292833328247070312e-01 -1.672343313694000244e-01 2.630312740802764893e-01 -1.613664180040359497e-01 3.664621412754058838e-01 -2.248952835798263550e-01 -2.747173011302947998e-01 2.304084897041320801e-01 9.215684980154037476e-02 -1.011072546243667603e-01 1.993464827537536621e-01 -1.372305303812026978e-01 7.214599102735519409e-02 -3.431856632232666016e-02 2.496450096368789673e-01 3.216730058193206787e-02 8.274915069341659546e-02 -1.223661825060844421e-01
-1.033474579453468323e-01 3.267469704151153564e-01 -2.660134062170982361e-02 5.000482499599456787e-02 -7.230886816978454590e-02 2.625864148139953613e-01 8.684562891721725464e-02 -7.650134712457656860e-02 -1.842371821403503418e-01 6.681591272354125977e-02 3.577668666839599609e-01 3.568821549415588379e-01 2.600488364696502686e-01 -7.472977042198181152e-02 -2.919574268162250519e-02 -1.369765549898147583e-01 1.824423372745513916e-01 3.321492075920104980e-01 3.746617212891578674e-02 -1.552253365516662598e-01 5.760769546031951904e-02 -7.811489701271057129e-02 2.922066152095794678e-01 1.564758569002151489e-01 -1.409463584423065186e-01 4.310261458158493042e-03 9.818202257156372070e-02 -5.754363164305686951e-02 -1.288841515779495239e-01 -7.366033643484115601e-02 -1.816338449716567993e-01 -1.700538545846939087e-01
-1.234501525759696960e-01 3.279630094766616821e-02 -2.471422851085662842e-01 2.386853694915771484e-01 -9.611748903989791870e-02 -4.485708475112915039e-02 8.016875013709068298e-03 -5.196916684508323669e-02 -9.863944351673126221e-02 -1.287034004926681519e-01 3.732897937297821045e-01 2.431865781545639038e-01 2.985030114650726318e-01 5.040296912193298340e-02 -1.646743714809417725e-01 -3.840941935777664185e-02 -9.916555136442184448e-02 2.509321570396423340e-01 -1.748583912849426270e-01 -3.253036364912986755e-02 -2.565999627113342285e-01 1.969679743051528931e-01 2.534346580505371094e-01 -2.083109766244888306e-01 -1.828311383724212646e-01 8.603206835687160492e-03 1.053363457322120667e-01 -3.324295282363891602e-01 -7.917583733797073364e-02 6.056726723909378052e-02 -3.846421465277671814e-02 -1.529120653867721558e-01
-1.063301488757133484e-01 1.600605994462966919e-01 1.066462248563766479e-01 1.873756498098373413e-01 1.341653466224670410e-01 2.390234731137752533e-02 -2.265775762498378754e-02 -2.867272496223449707e-01 -1.907112896442413330e-01 2.036635577678680420e-01 2.794295549392700195e-01 1.529843360185623169e-01 3.796848282217979431e-02 -2.025333493947982788e-01 -3.729277849197387695e-01 8.246789686381816864e-03 2.114118337631225586e-01 6.330928765237331390e-03 -8.422750979661941528e-03 -1.970573216676712036e-01 -1.721891313791275024e-01 4.028066620230674744e-02 1.875757724046707153e-01 -1.875410228967666626e-01 -2.482556551694869995e-01 8.249940723180770874e-02 -1.066387668251991272e-01 -2.617775090038776398e-02 -1.870393157005310059e-01 2.064995467662811279e-03 -3.558683693408966064e-01 -1.642087846994400024e-01
1.670967228710651398e-02 -6.838703155517578125e-02 -1.868841121904551983e-03 -1.162838041782379150e-01 -4.156752023845911026e-03 2.926882803440093994e-01 1.078071445226669312e-02 -3.224650323390960693e-01 -2.115654572844505310e-02 1.591596454381942749e-01 -2.013132348656654358e-02 -8.936313539743423462e-02 3.580177128314971924e-01 2.281142175197601318e-01 -9.402169287204742432e-02 7.592527195811271667e-03 2.203943394124507904e-02 1.778371334075927734e-01 4.486775398254394531e-02 -1.225299984216690063e-01 -6.218851543962955475e-03 3.938947319984436035e-01 3.605854213237762451e-01 -3.100131452083587646e-01 -2.321805059909820557e-02 1.800620257854461670e-01 9.316425770521163940e-02 -2.161231487989425659e-01 -1.158483102917671204e-01 1.269680559635162354e-01 4.358813539147377014e-02 -1.349145621061325073e-01
-2.505751326680183411e-02 -1.117233335971832275e-01 -1.571519821882247925e-01 1.253501176834106445e-01 1.209045872092247009e-01 -1.348444670438766479e-01 -7.947480678558349609e-02 -8.768589049577713013e-02 -2.217057049274444580e-01 2.972229421138763428e-01 1.126021263189613819e-03 1.480824798345565796e-01 2.589240372180938721e-01 -1.615271270275115967e-01 -3.382454160600900650e-03 -2.368043959140777588e-01 5.643319338560104370e-02 -3.684872984886169434e-01 -1.132870614528656006e-01 -5.715313926339149475e-02 6.621150672435760498e-02 3.305521560832858086e-03 3.160008788108825684e-01 -3.424443006515502930e-01 -2.842862308025360107e-01 -1.428597271442413330e-01 1.211978420615196228e-01 -8.943851292133331299e-02 -1.296083927154541016e-01 2.739531919360160828e-02 2.004562020301818848e-01 1.810933053493499756e-01
1.393076479434967041e-01 -1.918042749166488647e-01 2.035776376724243164e-01 2.475681304931640625e-01 -3.526606783270835876e-02 -6.440260261297225952e-02 4.553712531924247742e-02 -2.172161489725112915e-01 -3.280772864818572998e-01 9.316436201333999634e-02 6.463333219289779663e-02 -2.197814173996448517e-02 2.067988514900207520e-01 -1.389875859022140503e-01 -1.260801404714584351e-01 -3.408281505107879639e-02 3.048114776611328125e-01 2.331194132566452026e-01 -5.063718929886817932e-02 -2.814119448885321617e-03 -1.431837826967239380e-01 1.889431327581405640e-01 1.972811818122863770e-01 -1.303494870662689209e-01 1.324764788150787354e-01 -6.095863133668899536e-02 3.320482671260833740e-01 2.203971743583679199e-01 -1.604995131492614746e-01 1.734718680381774902e-01 -4.074950516223907471e-02 -2.945472598075866699e-01
-9.798618406057357788e-02 1.442601084709167480e-01 5.338645540177822113e-03 1.937227398157119751e-01 -1.732986420392990112e-01 -2.457352280616760254e-01 -7.524599134922027588e-02 -7.121273875236511230e-02 -1.165062263607978821e-01 4.352441430091857910e-02 -1.821665465831756592e-01 2.884235046803951263e-02 1.816208958625793457e-01 5.237478390336036682e-02 -2.864045798778533936e-01 -1.525343805551528931e-01 4.225099682807922363e-01 -3.394928276538848877e-01 -2.143911318853497505e-03 -2.101485282182693481e-01 -2.382301092147827148e-01 2.373588085174560547e-01 2.923834323883056641e-01 -1.989320516586303711e-01 1.108839064836502075e-01 -1.328565478324890137e-01 -5.259236693382263184e-02 1.238394156098365784e-01 8.561008609831333160e-03 -8.242953568696975708e-02 -2.764856815338134766e-02 -9.272788465023040771e-02
2.675275504589080811e-01 6.211627274751663208e-02 -1.337091773748397827e-01 5.635704845190048218e-02 -1.186263710260391235e-01 -1.160887721925973892e-02 2.571373991668224335e-02 -1.066229194402694702e-01 -1.417186558246612549e-01 3.517340421676635742e-01 1.602042764425277710e-01 1.476648151874542236e-01 1.461339741945266724e-01 -2.387104183435440063e-01 -1.576602607965469360e-01 4.006277397274971008e-02 4.974075127393007278e-03 -2.328685820102691650e-01 5.375204607844352722e-02 8.074453473091125488e-02 -1.422500759363174438e-01 1.612447649240493774e-01 3.737230896949768066e-01 1.250652670860290527e-01 -4.196463525295257568e-02 -1.792972683906555176e-01 2.744635045528411865e-01 -4.240996539592742920e-01 1.560172438621520996e-02 6.420191377401351929e-02 1.104241088032722473e-01 -1.017063707113265991e-01
5.140169337391853333e-02 1.096182130277156830e-02 -9.016142040491104126e-02 1.428273916244506836e-01 -3.826302289962768555e-01 1.247046142816543579e-01 -1.274054795503616333e-01 -1.603440344333648682e-01 -2.216677963733673096e-01 2.331970036029815674e-01 -5.580124445259571075e-03 -9.921643882989883423e-02 2.696574032306671143e-01 -2.361832261085510254e-01 -7.794032245874404907e-02 -1.255699992179870605e-01 2.193161547183990479e-01 -7.964000105857849121e-02 -1.239269040524959564e-02 -1.272775977849960327e-01 -8.006404340267181396e-02 -1.523226685822010040e-02 3.176864385604858398e-01 -2.967310836538672447e-03 -2.039856165647506714e-01 6.147391721606254578e-02 1.775168776512145996e-01 2.967685461044311523e-01 -3.839602172374725342e-01 -3.512662649154663086e-02 -8.006250113248825073e-02 -5.160976573824882507e-02
1.093758419156074524e-01 6.021857727319002151e-03 1.463606953620910645e-01 3.169327508658170700e-03 -1.335569322109222412e-01 1.174783632159233093e-01 8.266897499561309814e-02 -8.905809372663497925e-02 -1.024422571063041687e-01 1.577851623296737671e-01 4.223278537392616272e-02 2.704514861106872559e-01 -6.958600133657455444e-02 -3.592244684696197510e-01 -3.885284811258316040e-02 -6.174903362989425659e-02 2.300673425197601318e-01 -1.286844313144683838e-01 5.586428567767143250e-03 -7.649115473031997681e-02 -6.555860489606857300e-02 1.949177682399749756e-01 4.300127923488616943e-01 2.916077971458435059e-01 8.575884252786636353e-02 -1.370512247085571289e-01 3.158587813377380371e-01 -3.146762251853942871e-01 1.003134157508611679e-02 1.891433894634246826e-01 1.436108201742172241e-01 -4.005947709083557129e-02
-3.418616205453872681e-02 2.613941729068756104e-01 1.378455758094787598e-01 8.262336999177932739e-02 -5.301594734191894531e-02 8.962345123291015625e-02 -1.152975484728813171e-01 8.986359089612960815e-02 -3.311609923839569092e-01 1.165105029940605164e-02 8.410507440567016602e-02 9.795025736093521118e-02 3.569699227809906006e-01 -3.659124970436096191e-01 -3.230764567852020264e-01 1.281644254922866821e-01 3.131691217422485352e-01 1.304789781570434570e-01 2.951111085712909698e-02 -5.659088119864463806e-02 4.235514788888394833e-04 2.575008571147918701e-01 1.566621661186218262e-01 -1.620031595230102539e-01 -5.147816985845565796e-02 -2.247610986232757568e-01 -2.881181612610816956e-02 -7.847495377063751221e-02 2.902236022055149078e-02 1.558415740728378296e-01 2.010530978441238403e-01 -4.351847618818283081e-02
-8.383253216743469238e-02 -8.541222661733627319e-02 2.738747559487819672e-02 4.111998900771141052e-02 1.096011325716972351e-01 -4.821387678384780884e-02 2.033828496932983398e-01 -7.237689942121505737e-02 -1.919799447059631348e-01 2.693190798163414001e-02 -1.474615484476089478e-01 6.228853389620780945e-02 2.131944745779037476e-01 5.157591030001640320e-02 -1.554414331912994385e-01 -1.759107112884521484e-01 2.368793934583663940e-01 -1.874150335788726807e-01 1.722643226385116577e-01 -2.742908596992492676e-01 2.695491313934326172e-01 1.973271965980529785e-01 3.662188053131103516e-01 1.189471930265426636e-01 -3.077499866485595703e-01 -1.681188046932220459e-01 1.905623376369476318e-01 -3.311676904559135437e-02 6.851855665445327759e-02 6.734523177146911621e-02 -3.599742054939270020e-01 -2.585892751812934875e-02
-6.041787564754486084e-02 1.646759957075119019e-01 -1.790191382169723511e-01 -4.510370641946792603e-02 2.173741161823272705e-01 1.202875971794128418e-01 4.692831635475158691e-02 -1.715177595615386963e-01 -2.385048270225524902e-01 2.441650927066802979e-01 4.492136836051940918e-02 6.229567155241966248e-02 3.264260292053222656e-01 9.127719700336456299e-02 2.294301688671112061e-01 2.953959107398986816e-01 2.657855153083801270e-01 1.286614406853914261e-02 4.433503746986389160e-02 -1.776759624481201172e-01 -1.713213026523590088e-01 1.866227239370346069e-01 2.628852725028991699e-01 -4.067846108227968216e-03 -1.377500146627426147e-01 -6.338066607713699341e-02 3.776856511831283569e-02 -9.737332910299301147e-02 -2.045960136456415057e-04 3.788626194000244141e-01 -8.172543346881866455e-02 -2.070349305868148804e-01
-1.153448000550270081e-01 4.263544976711273193e-01 -6.170910969376564026e-02 2.333484217524528503e-02 2.082510478794574738e-02 -1.931684315204620361e-01 -4.630003497004508972e-02 -4.006624817848205566e-01 -1.395943909883499146e-01 4.619740694761276245e-02 4.550956189632415771e-02 2.251897156238555908e-01 -3.075618669390678406e-02 -1.488792989403009415e-02 -1.528342515230178833e-01 -1.170106157660484314e-01 2.439803779125213623e-01 -2.428827621042728424e-02 -3.229747414588928223e-01 -1.488133221864700317e-01 -6.226011086255311966e-03 2.064473479986190796e-01 1.803609132766723633e-01 6.949093937873840332e-02 -4.447269812226295471e-02 1.260025352239608765e-01 -1.372878700494766235e-01 -3.231103122234344482e-01 -2.101631164550781250e-01 -1.391599327325820923e-01 1.268536299467086792e-01 -1.421475131064653397e-02
7.100351899862289429e-02 1.531438380479812622e-01 -1.193891316652297974e-01 1.855102330446243286e-01 -5.732396617531776428e-03 -4.461404085159301758e-01 1.689145341515541077e-02 -3.934325873851776123e-01 -9.999770671129226685e-02 -1.689955592155456543e-01 1.479545491747558117e-03 2.847557961940765381e-01 3.430968821048736572e-01 6.121636927127838135e-02 -6.367968767881393433e-02 1.232210770249366760e-01 9.430293738842010498e-02 3.172152908518910408e-03 -7.316502183675765991e-02 -1.211019828915596008e-01 1.003213897347450256e-01 6.730490177869796753e-02 3.158556222915649414e-01 2.116672992706298828e-01 8.769985288381576538e-04 -7.065958529710769653e-02 -1.177987381815910339e-01 -1.635085344314575195e-01 -1.730809509754180908e-01 6.482052803039550781e-02 -1.990667432546615601e-01 2.941149286925792694e-02
-3.212088346481323242e-01 3.912009671330451965e-02 -6.712123006582260132e-02 4.158351123332977295e-01 1.099759805947542191e-02 5.210072919726371765e-02 -6.487632542848587036e-02 -6.596847623586654663e-02 -1.151903197169303894e-01 -1.308142244815826416e-01 2.902895212173461914e-01 1.837249696254730225e-01 5.803106725215911865e-02 5.023400112986564636e-02 -2.245437204837799072e-01 -1.416461616754531860e-01 1.138201355934143066e-01 -8.654518052935600281e-03 6.924031674861907959e-02 -1.236753538250923157e-01 2.952190339565277100e-01 4.504542797803878784e-02 2.229487150907516479e-01 -1.678071022033691406e-01 -2.503823637962341309e-01 -2.610778510570526123e-01 2.585876286029815674e-01 -1.696838885545730591e-01 9.791111946105957031e-02 1.540033817291259766e-01 -1.389222741127014160e-01 -4.910157993435859680e-02
2.670977450907230377e-02 -1.078607514500617981e-01 -2.433400303125381470e-01 2.603127658367156982e-01 -1.598561853170394897e-01 1.369077861309051514e-01 -5.905970465391874313e-03 -2.852312624454498291e-01 -1.064389348030090332e-01 1.356859598308801651e-02 1.685759276151657104e-01 1.241183355450630188e-01 1.222980320453643799e-01 3.006848134100437164e-02 -3.759614378213882446e-02 1.766882538795471191e-01 4.145309925079345703e-01 2.160718888044357300e-01 2.712072059512138367e-02 -5.154624208807945251e-02 -4.615192860364913940e-02 -1.033486872911453247e-01 1.022529155015945435e-01 -2.317409962415695190e-01 -2.095078825950622559e-01 2.174713276326656342e-02 -3.179135383106768131e-04 -5.116913318634033203e-01 -6.688430905342102051e-02 -2.401872165501117706e-02 -1.358402669429779053e-01 -5.072193965315818787e-02
2.254438027739524841e-02 -1.871394068002700806e-01 -2.922159135341644287e-01 6.709567736834287643e-03 5.861761979758739471e-03 2.005755007266998291e-01 1.775985509157180786e-01 3.473084419965744019e-02 -2.102112472057342529e-01 7.629403471946716309e-02 -2.389925271272659302e-01 1.318977922201156616e-01 1.845365017652511597e-01 -4.205072522163391113e-01 -1.659532040357589722e-01 -1.231877803802490234e-01 2.037379741668701172e-01 -2.933122813701629639e-01 -6.363300234079360962e-02 -1.486600190401077271e-01 -2.254235595464706421e-01 9.453593753278255463e-03 2.570881843566894531e-01 -1.277154684066772461e-01 -5.300610512495040894e-02 4.310523718595504761e-02 2.275507301092147827e-01 -2.204888761043548584e-01 1.999808661639690399e-02 1.354530006647109985e-01 -6.567329913377761841e-02 -1.130467876791954041e-01
5.104847997426986694e-02 2.149296998977661133e-01 1.699256598949432373e-01 2.306835800409317017e-01 -2.123505026102066040e-01 7.638081908226013184e-03 -2.489735782146453857e-01 7.117579877376556396e-02 -3.352608978748321533e-01 9.000352770090103149e-02 3.903754949569702148e-01 5.506097152829170227e-02 1.313952803611755371e-01 -1.289961785078048706e-01 -2.647106051445007324e-01 -1.876966655254364014e-02 1.119117513298988342e-01 4.907390847802162170e-02 1.279747020453214645e-02 -2.886063605546951294e-02 9.774092584848403931e-02 2.734293639659881592e-01 2.247852534055709839e-01 -2.149060815572738647e-01 1.348212212324142456e-01 -2.415079176425933838e-01 3.397098276764154434e-03 -1.812502741813659668e-01 -1.115910410881042480e-01 1.761275976896286011e-01 8.814746141433715820e-02 -1.381367594003677368e-01
-4.736007377505302429e-02 -1.849826872348785400e-01 -7.172749936580657959e-02 8.787950873374938965e-02 4.453890398144721985e-02 -7.195124775171279907e-02 1.212612614035606384e-01 -3.630601763725280762e-01 -6.930654495954513550e-02 -2.148655056953430176e-01 -1.759105771780014038e-01 2.047020941972732544e-01 2.375253736972808838e-01 3.442543745040893555e-02 -1.524027436971664429e-01 1.249941810965538025e-01 8.341792225837707520e-02 -1.931137740612030029e-01 -2.267429605126380920e-02 1.686704754829406738e-01 1.209059134125709534e-01 2.528992295265197754e-01 4.698725938796997070e-01 7.773672044277191162e-02 -9.241055697202682495e-02 1.770762354135513306e-01 2.745800092816352844e-02 -5.896192789077758789e-02 1.546039730310440063e-01 1.710541397333145142e-01 -3.171747028827667236e-01 -1.478869281709194183e-02
-7.053051143884658813e-02 1.396568417549133301e-01 1.639921963214874268e-02 -1.414711922407150269e-01 9.581188857555389404e-02 -1.854598075151443481e-01 1.158178225159645081e-02 -2.908524274826049805e-01 1.070065330713987350e-02 1.561123281717300415e-01 -7.840288430452346802e-02 1.044236570596694946e-01 5.748199224472045898e-01 1.076931878924369812e-01 -3.567876294255256653e-02 -2.506291866302490234e-01 1.538780182600021362e-01 8.592268824577331543e-02 -2.536563277244567871e-01 -8.937227725982666016e-02 1.966269686818122864e-02 2.466895282268524170e-01 2.345879673957824707e-01 -1.866824626922607422e-01 -2.873564511537551880e-02 -9.246270358562469482e-02 -3.280756250023841858e-02 -1.249129250645637512e-01 2.277025580406188965e-02 -2.123232632875442505e-01 -2.154588252305984497e-01 8.186609297990798950e-02
2.367658354341983795e-02 -5.477587506175041199e-02 -1.015264615416526794e-01 3.717060089111328125e-01 -5.464668851345777512e-03 -1.270483136177062988e-01 1.227217763662338257e-01 -3.693668404594063759e-03 -2.805892825126647949e-01 6.354431062936782837e-02 1.610289812088012695e-01 1.620487719774246216e-01 2.893075048923492432e-01 -1.841123700141906738e-01 -1.065864041447639465e-01 -4.307636991143226624e-02 9.049055725336074829e-02 -2.087206095457077026e-01 1.335913091897964478e-01 2.127766460180282593e-01 -1.893960088491439819e-01 1.910215169191360474e-01 2.875323295593261719e-01 4.362793639302253723e-02 -1.159244030714035034e-01 1.131741702556610107e-01 1.405037590302526951e-03 2.876347862184047699e-02 4.496266692876815796e-02 -3.508885502815246582e-01 -2.826249897480010986e-01 -2.168883532285690308e-01
-1.194162890315055847e-01 1.110157445073127747e-01 -3.070758879184722900e-01 2.353793382644653320e-02 8.746441453695297241e-02 1.480304915457963943e-02 -2.617427706718444824e-01 -2.802034318447113037e-01 -1.173595190048217773e-01 1.012575551867485046e-01 3.375178277492523193e-01 2.862465381622314453e-01 1.665252894163131714e-01 -6.407124549150466919e-02 -1.508106440305709839e-01 -6.589614599943161011e-02 3.663168847560882568e-01 2.534239888191223145e-01 -1.549396011978387833e-02 3.676937660202383995e-03 -1.671090275049209595e-01 1.239522248506546021e-01 7.897962629795074463e-02 -2.354274876415729523e-02 4.105110839009284973e-02 -1.203169748187065125e-01 8.869652450084686279e-02 -3.201102912425994873e-01 -1.511592715978622437e-01 7.285681366920471191e-02 -5.992379039525985718e-02 -1.946163326501846313e-01
-6.414014846086502075e-02 1.350443363189697266e-01 -2.385247498750686646e-01 -8.336249738931655884e-03 2.088424749672412872e-02 1.326122134923934937e-01 2.235531359910964966e-01 -3.471913933753967285e-01 -4.094639420509338379e-02 -2.461003512144088745e-02 9.509230405092239380e-02 4.153191670775413513e-02 1.293431520462036133e-01 -6.692285835742950439e-02 -1.004473716020584106e-01 -8.034584112465381622e-03 1.441055983304977417e-01 -4.852922260761260986e-01 -1.412900686264038086e-01 -2.360983490943908691e-01 -6.672973930835723877e-02 9.887211769819259644e-02 6.768707931041717529e-02 -7.813115371391177177e-04 -2.608575522899627686e-01 4.883226379752159119e-02 3.786129057407379150e-01 -1.471658498048782349e-01 -1.809177845716476440e-01 -2.396464161574840546e-02 -2.331972867250442505e-01 -1.175546348094940186e-01
2.079792320728302002e-01 1.834006905555725098e-01 -2.438204437494277954e-01 1.689378172159194946e-01 9.394995868206024170e-02 -1.451906561851501465e-01 8.733148872852325439e-02 -8.900910615921020508e-02 -1.747614443302154541e-01 1.423009932041168213e-01 8.441141992807388306e-02 4.992054402828216553e-02 4.585005342960357666e-01 -2.045335024595260620e-01 7.903587818145751953e-02 -3.554327413439750671e-02 1.597675830125808716e-01 -2.311842590570449829e-01 -1.140847429633140564e-02 1.086975038051605225e-01 -1.757212579250335693e-01 1.727506220340728760e-01 1.848951280117034912e-01 1.933133602142333984e-02 -3.282628357410430908e-01 -1.317893564701080322e-01 -5.227176472544670105e-02 -9.140325337648391724e-02 8.695712685585021973e-02 -3.186330795288085938e-01 -1.506528723984956741e-02 -1.948425918817520142e-01
-1.608303934335708618e-02 4.201550781726837158e-02 7.544825971126556396e-02 -2.008261829614639282e-01 -3.967771828174591064e-01 -1.505571007728576660e-01 -3.586188331246376038e-02 -1.950204670429229736e-01 -3.098557516932487488e-02 8.367907255887985229e-03 1.114100813865661621e-01 2.993109524250030518e-01 4.395589828491210938e-01 -2.395450919866561890e-01 2.171988189220428467e-01 -1.193272247910499573e-01 1.755630970001220703e-01 -1.245915591716766357e-01 1.459362730383872986e-02 -5.459832772612571716e-02 1.726340800523757935e-01 2.833722531795501709e-01 6.430277973413467407e-02 7.598803378641605377e-03 -4.972906038165092468e-02 -1.907753944396972656e-01 1.827251315116882324e-01 -1.891471445560455322e-01 -7.793767750263214111e-02 -1.252793520689010620e-01 -4.778011515736579895e-02 1.468884795904159546e-01
-4.183471947908401489e-02 -1.553811728954315186e-01 -5.239659920334815979e-02 1.702119708061218262e-01 1.112476438283920288e-01 -1.609658747911453247e-01 -6.951604783535003662e-02 -6.666046380996704102e-02 1.784853450953960419e-02 2.254440449178218842e-02 1.025914177298545837e-01 2.092698812484741211e-01 6.340307742357254028e-02 -2.748060226440429688e-01 2.145805396139621735e-02 -2.266904562711715698e-01 3.749189972877502441e-01 -2.580251991748809814e-01 9.692134335637092590e-03 -2.264232188463211060e-01 4.662012308835983276e-02 2.039310932159423828e-01 2.705214917659759521e-01 -1.380453258752822876e-01 6.321319192647933960e-02 -1.969768404960632324e-01 3.430381715297698975e-01 -1.307753175497055054e-01 1.955043822526931763e-01 -1.985291093587875366e-01 -1.418000310659408569e-01 -1.961507946252822876e-01
1.286401301622390747e-01 4.374812170863151550e-02 1.717395484447479248e-01 7.766529917716979980e-02 -1.368124783039093018e-01 2.276089414954185486e-02 1.789414733648300171e-01 -5.430504307150840759e-02 -3.122797012329101562e-01 -1.156245693564414978e-01 3.152253851294517517e-02 -3.003052473068237305e-01 1.098299250006675720e-01 -3.268463313579559326e-01 -4.177700355648994446e-02 -2.236626148223876953e-01 1.658643782138824463e-01 8.513966947793960571e-02 1.771773248910903931e-01 -1.437697857618331909e-01 -7.513209432363510132e-02 3.103263378143310547e-01 3.346327543258666992e-01 7.077711820602416992e-02 -8.915751241147518158e-03 -9.406067430973052979e-02 2.743543982505798340e-01 1.336579322814941406e-01 -1.385141164064407349e-01 7.515246421098709106e-02 -1.784466803073883057e-01 -2.336335927248001099e-01
-1.024761721491813660e-01 -1.088945567607879639e-01 2.513335086405277252e-02 1.438313275575637817e-01 9.720091521739959717e-02 -8.332771062850952148e-02 3.183382377028465271e-02 -3.017319142818450928e-01 -2.541992068290710449e-01 3.204171955585479736e-01 8.859051764011383057e-02 2.279012501239776611e-01 1.826996654272079468e-01 -2.126669138669967651e-01 -4.007733166217803955e-01 9.863153100013732910e-02 1.478486806154251099e-01 8.699185401201248169e-02 1.028676927089691162e-01 -5.893583223223686218e-02 1.600676476955413818e-01 1.370162814855575562e-01 1.315448880195617676e-01 3.983360901474952698e-02 -8.393935859203338623e-03 1.212160810828208923e-01 -4.414136335253715515e-02 -1.461954265832901001e-01 -3.116753995418548584e-01 1.601821482181549072e-01 3.901565214619040489e-03 -3.227703571319580078e-01
1.334826201200485229e-01 1.052189469337463379e-01 -2.884412109851837158e-01 9.264116734266281128e-02 -1.747699081897735596e-01 3.253405094146728516e-01 -2.587796747684478760e-01 6.056129559874534607e-02 -1.550744771957397461e-01 8.609876781702041626e-02 4.193748161196708679e-02 -1.518838945776224136e-02 9.291453659534454346e-02 1.642702072858810425e-01 -6.901390105485916138e-02 2.112454622983932495e-01 3.505897521972656250e-01 -9.475009888410568237e-02 -9.216542541980743408e-02 -2.578836977481842041e-01 1.961248368024826050e-01 9.618967771530151367e-02 4.338950216770172119e-01 -1.279726475477218628e-01 -1.109182089567184448e-01 -9.617197513580322266e-02 7.187978178262710571e-02 -7.850416749715805054e-02 -1.375677436590194702e-01 -1.772277057170867920e-02 -5.467550083994865417e-02 -1.987228691577911377e-01
3.249284997582435608e-02 3.324400782585144043e-01 1.784384995698928833e-01 2.072889208793640137e-01 -5.907515063881874084e-02 1.212297007441520691e-01 -1.767837554216384888e-01 -1.204854696989059448e-01 -3.963296413421630859e-01 1.364539563655853271e-02 -4.498779028654098511e-02 6.518050283193588257e-02 4.100052118301391602e-01 -1.258147954940795898e-01 -3.096896111965179443e-01 -9.288453310728073120e-02 1.833176612854003906e-01 1.805243939161300659e-01 8.541201055049896240e-02 -2.540192604064941406e-01 -1.776365339756011963e-01 9.180700033903121948e-02 3.154184818267822266e-01 4.923316836357116699e-02 6.711609661579132080e-02 9.935053065419197083e-03 -5.103623494505882263e-03 -1.983148045837879181e-02 1.937493868172168732e-02 5.282440409064292908e-02 9.500371664762496948e-02 2.308321930468082428e-02
4.707413166761398315e-02 -7.750488002784550190e-04 3.670510649681091309e-02 1.321336179971694946e-01 4.748192057013511658e-02 1.983558684587478638e-01 -7.800488919019699097e-02 -2.252282947301864624e-02 -2.079072594642639160e-01 1.189834102988243103e-01 -4.209679365158081055e-02 8.142045885324478149e-02 5.755230411887168884e-02 -4.392853081226348877e-01 3.273326158523559570e-02 3.773895651102066040e-02 4.689255654811859131e-01 -4.365842044353485107e-01 -3.171655163168907166e-02 -9.757813811302185059e-02 1.775244623422622681e-01 2.999322116374969482e-01 9.748526662588119507e-02 2.514137327671051025e-02 -1.542284637689590454e-01 -3.138665854930877686e-02 1.214056983590126038e-01 -1.712919771671295166e-01 1.691316366195678711e-01 -1.848199777305126190e-02 -1.135418415069580078e-01 -5.382412672042846680e-02
1.529816240072250366e-01 9.540195460431277752e-04 1.000645011663436890e-01 1.039364561438560486e-01 -4.180966690182685852e-02 5.337059125304222107e-02 2.118266820907592773e-01 -1.110814064741134644e-01 -1.263524685055017471e-02 2.643522918224334717e-01 1.196062192320823669e-01 2.580074965953826904e-01 4.249273613095283508e-02 -1.999186873435974121e-01 2.987563796341419220e-02 -8.891395479440689087e-02 1.776034086942672729e-01 -2.105797082185745239e-01 1.161112338304519653e-01 -3.207080811262130737e-02 -3.264670446515083313e-02 8.249837905168533325e-02 4.858945012092590332e-01 8.330527693033218384e-02 -6.592578440904617310e-02 -2.567684054374694824e-01 2.908258140087127686e-01 -1.866667121648788452e-01 1.635980010032653809e-01 2.758866250514984131e-01 1.860369145870208740e-01 -1.549104601144790649e-01
-1.663725525140762329e-01 -2.035022154450416565e-02 -8.213347941637039185e-02 2.619833350181579590e-01 -1.959442794322967529e-01 3.297454491257667542e-02 -7.782024890184402466e-02 -1.196274161338806152e-01 -1.772712320089340210e-01 2.085075713694095612e-02 -1.422214210033416748e-01 9.611532837152481079e-02 3.465474247932434082e-01 3.892344236373901367e-01 -8.269631862640380859e-02 5.819615349173545837e-02 1.494555175304412842e-01 1.833641529083251953e-01 2.064695507287979126e-01 3.473771363496780396e-02 -8.538550883531570435e-02 1.503830552101135254e-01 3.167766332626342773e-01 -1.377900945954024792e-03 -3.259445726871490479e-02 1.446420419961214066e-02 1.037684530019760132e-01 -4.265305399894714355e-01 -2.466571629047393799e-01 1.005517691373825073e-02 7.304323464632034302e-02 -5.685964971780776978e-02
1.512005329132080078e-01 7.238585501909255981e-02 -1.792099922895431519e-01 -8.786515891551971436e-02 -1.565164178609848022e-01 -1.513640284538269043e-01 2.109551616013050079e-02 -3.321112990379333496e-01 1.426776647567749023e-01 -5.323859304189682007e-02 5.507867038249969482e-02 3.593504428863525391e-01 2.681978344917297363e-01 -3.989884257316589355e-01 -3.104112446308135986e-01 1.826922036707401276e-02 1.904725879430770874e-01 -1.763188987970352173e-01 4.598534200340509415e-03 -2.780783921480178833e-02 2.101731672883033752e-02 2.678959369659423828e-01 1.108576431870460510e-01 1.376720238476991653e-02 -7.619050145149230957e-02 -2.500835061073303223e-01 -1.520517002791166306e-02 -1.025125980377197266e-01 9.473159164190292358e-02 -2.071432620286941528e-01 -7.064861059188842773e-02 4.393558949232101440e-02
-7.464963942766189575e-02 1.771077513694763184e-01 -1.516215354204177856e-01 -2.225569821894168854e-02 -1.691558212041854858e-02 7.948147505521774292e-02 1.627498418092727661e-01 -4.831867292523384094e-02 -2.770656049251556396e-01 1.410696357488632202e-01 4.297541454434394836e-02 2.412441819906234741e-01 3.132025897502899170e-01 -1.862159371376037598e-01 -5.784844979643821716e-02 -1.139593422412872314e-01 1.399446725845336914e-01 4.535845220088958740e-01 6.451541930437088013e-02 -1.632064431905746460e-01 2.817635424435138702e-03 9.452404826879501343e-02 1.306702941656112671e-01 -7.739958353340625763e-03 -1.337867379188537598e-01 -1.703156083822250366e-01 1.177642121911048889e-02 -4.163436293601989746e-01 -2.557385563850402832e-01 -8.417966961860656738e-02 -1.447314769029617310e-01 -4.807610437273979187e-02
-5.738453567028045654e-02 3.250168859958648682e-01 3.495260700583457947e-02 -3.528728336095809937e-02 -2.850968539714813232e-01 1.399991065263748169e-01 9.426318854093551636e-02 -1.370344310998916626e-01 -1.983691006898880005e-02 -1.598712354898452759e-01 2.174309492111206055e-01 6.028289720416069031e-02 3.745284676551818848e-01 -1.385950297117233276e-01 5.542914848774671555e-03 3.775181621313095093e-02 1.425251662731170654e-01 -3.683526813983917236e-02 -1.110945940017700195e-01 -6.823103409260511398e-03 1.756722480058670044e-01 3.287433683872222900e-01 3.070949316024780273e-01 -1.573178321123123169e-01 2.017542868852615356e-01 -3.111464530229568481e-02 -1.098226308822631836e-01 -3.251299858093261719e-01 2.098921984434127808e-01 -1.249337196350097656e-01 -5.779546871781349182e-02 8.813006430864334106e-02
1.957246363162994385e-01 3.103123605251312256e-01 4.795454069972038269e-02 3.655484318733215332e-01 7.699649035930633545e-02 -1.615057885646820068e-01 -2.135415561497211456e-02 -1.285749524831771851e-01 -3.047130405902862549e-01 4.658931121230125427e-02 2.334239929914474487e-01 2.378546744585037231e-01 2.990544736385345459e-01 -2.231188863515853882e-01 3.300277888774871826e-02 4.559953510761260986e-02 -5.728120449930429459e-03 -2.641064673662185669e-02 2.001657783985137939e-01 -1.644327305257320404e-02 -8.985337615013122559e-02 1.175021380186080933e-01 1.728167086839675903e-01 -1.398410648107528687e-01 -3.471819162368774414e-01 -1.935020089149475098e-01 1.505888625979423523e-02 -4.263629391789436340e-02 1.538029462099075317e-01 -1.379052828997373581e-02 -1.633946746587753296e-01 9.524486958980560303e-02
1.842676550149917603e-01 2.059438377618789673e-01 1.449231803417205811e-01 1.142937541007995605e-01 -1.114827096462249756e-01 4.655121639370918274e-02 -1.429952681064605713e-01 -1.088801654987037182e-03 -3.896577060222625732e-01 5.196221172809600830e-02 -6.204750388860702515e-03 1.262755244970321655e-01 2.096671760082244873e-01 -2.441290616989135742e-01 -4.482044875621795654e-01 -1.546438783407211304e-02 3.471611738204956055e-01 8.674014359712600708e-02 -2.721355855464935303e-02 -2.781499922275543213e-01 -1.146039813756942749e-01 -2.002822421491146088e-02 2.408640682697296143e-01 9.882882237434387207e-02 1.213971748948097229e-01 -1.495172828435897827e-01 1.985244452953338623e-01 2.892193756997585297e-02 -8.576397597789764404e-02 -5.445920675992965698e-02 5.812371894717216492e-02 2.843018993735313416e-02
1.385033223778009415e-02 3.054012656211853027e-01 1.417379379272460938e-01 -1.500474195927381516e-02 1.488438993692398071e-01 -5.245096981525421143e-03 6.779429316520690918e-02 -3.098543584346771240e-01 8.105129748582839966e-02 1.177953742444515228e-02 -3.806142508983612061e-02 2.083245366811752319e-01 3.561431169509887695e-01 1.944978535175323486e-01 -5.814201384782791138e-02 -2.296465337276458740e-01 -6.900466233491897583e-02 6.099803373217582703e-02 -1.338644772768020630e-01 -1.603049971163272858e-02 1.286459565162658691e-01 3.484005331993103027e-01 5.056126713752746582e-01 -1.335846334695816040e-01 -1.860732585191726685e-01 -2.799205482006072998e-02 -1.270688418298959732e-02 3.860921785235404968e-02 3.922795504331588745e-02 -7.092518359422683716e-02 -7.790518552064895630e-02 -5.758737400174140930e-02
-5.890949442982673645e-02 -1.780179589986801147e-01 3.812369331717491150e-02 -6.995649635791778564e-02 -7.485357671976089478e-02 4.736493900418281555e-02 3.261718526482582092e-02 2.596962824463844299e-02 -1.252138614654541016e-01 6.956726312637329102e-02 -1.883869469165802002e-01 2.533479966223239899e-02 1.123424544930458069e-01 -2.119038552045822144e-01 -1.191913411021232605e-01 -4.243168532848358154e-01 2.679494917392730713e-01 -1.650829315185546875e-01 7.363238930702209473e-02 -2.443850934505462646e-01 1.847018748521804810e-01 1.939750760793685913e-01 4.310204684734344482e-01 1.200610026717185974e-01 -1.448716968297958374e-01 -2.801332739181816578e-04 2.562261223793029785e-01 -2.260112017393112183e-01 4.562111571431159973e-02 1.114702075719833374e-01 -2.282817512750625610e-01 3.525400767102837563e-03
-3.039264082908630371e-01 1.675554662942886353e-01 -1.744725108146667480e-01 5.894829332828521729e-02 -8.644475601613521576e-03 2.473257780075073242e-01 1.581143736839294434e-01 -3.584101498126983643e-01 -4.495724663138389587e-02 1.037973314523696899e-01 1.135039329528808594e-01 4.058929905295372009e-02 1.021374389529228210e-01 -1.465585231781005859e-01 -1.859731376171112061e-01 1.338648051023483276e-01 1.526937037706375122e-01 -3.454958200454711914e-01 -1.839924603700637817e-01 -2.344534248113632202e-01 -5.417237058281898499e-02 1.560563296079635620e-01 6.274095922708511353e-02 1.142398938536643982e-01 -3.949318230152130127e-01 1.340338680893182755e-02 1.983483433723449707e-01 -1.285917758941650391e-01 -5.047133937478065491e-02 -4.611757397651672363e-02 -1.536865979433059692e-01 -5.559263750910758972e-02
-7.748611271381378174e-02 -1.367633789777755737e-01 2.710931003093719482e-01 1.382277160882949829e-01 -1.023118868470191956e-01 -1.280895024538040161e-01 1.268752962350845337e-01 -2.571108341217041016e-01 -1.107371225953102112e-01 2.857926301658153534e-02 -2.835537791252136230e-01 -2.197194658219814301e-02 3.384097814559936523e-01 -1.882165074348449707e-01 -2.529549598693847656e-01 -2.466811686754226685e-01 2.634500563144683838e-01 -1.464017927646636963e-01 -3.272742033004760742e-02 -5.150365829467773438e-02 1.995596736669540405e-01 2.007699012756347656e-01 2.650443315505981445e-01 1.503971964120864868e-01 -1.138500198721885681e-01 -1.486964970827102661e-01 1.103313341736793518e-01 -8.335593342781066895e-02 2.013937681913375854e-01 1.848352402448654175e-01 -9.122218191623687744e-02 7.995818741619586945e-03
1.079461872577667236e-01 2.906138598918914795e-01 -1.640469133853912354e-01 -1.457751989364624023e-01 4.602597281336784363e-02 -1.441380474716424942e-02 2.841601967811584473e-01 -1.685834676027297974e-01 1.925789862871170044e-01 -6.925661861896514893e-02 4.740247502923011780e-02 9.683991968631744385e-02 2.507949173450469971e-01 -2.610398232936859131e-01 -3.478055819869041443e-02 -2.385339289903640747e-01 8.164865523576736450e-02 -3.360009193420410156e-01 -2.242866009473800659e-01 -2.019091248512268066e-01 5.750676989555358887e-02 1.585720181465148926e-01 2.641635239124298096e-01 -1.401783674955368042e-01 -2.073018401861190796e-01 4.799137264490127563e-02 2.780858874320983887e-01 -1.484233587980270386e-01 -8.094415068626403809e-02 -4.276458919048309326e-02 7.048567384481430054e-02 -1.227716207504272461e-01
1.791775077581405640e-01 -5.319680646061897278e-02 2.039569914340972900e-01 2.103904634714126587e-01 -1.684059053659439087e-01 -6.752065569162368774e-02 1.235424503684043884e-01 -1.850353777408599854e-01 -3.401516079902648926e-01 1.321427375078201294e-01 6.414574384689331055e-02 -2.877184152603149414e-01 1.160900965332984924e-01 -1.495469063520431519e-01 -2.654658257961273193e-01 -1.186312586069107056e-01 1.394800096750259399e-01 -5.310979112982749939e-02 2.364967316389083862e-01 -1.464458256959915161e-01 -2.360127419233322144e-01 2.381272017955780029e-01 1.560541093349456787e-01 1.784216053783893585e-02 -1.293934583663940430e-01 -1.230508834123611450e-01 2.482662200927734375e-01 8.533481508493423462e-02 -1.791122108697891235e-01 1.542788445949554443e-01 -1.398273110389709473e-01 -2.082477658987045288e-01
-1.691457480192184448e-01 -1.438352763652801514e-01 -2.527920603752136230e-01 1.899982541799545288e-01 7.548532634973526001e-02 1.638388186693191528e-01 -3.472463414072990417e-02 -2.914142310619354248e-01 1.035218536853790283e-01 -1.911184340715408325e-01 2.809509038925170898e-01 1.465740054845809937e-01 1.270527690649032593e-01 -1.749922037124633789e-01 -2.085579931735992432e-01 -2.819525599479675293e-01 -6.113364174962043762e-02 3.502513468265533447e-02 8.279914408922195435e-02 -2.091707736253738403e-01 1.634820997714996338e-01 -1.319203525781631470e-02 2.252434194087982178e-01 1.155934180133044720e-03 -1.967466920614242554e-01 -5.042674019932746887e-02 2.898385524749755859e-01 -1.974589526653289795e-01 9.602107852697372437e-02 2.906986176967620850e-01 -2.708352543413639069e-02 -1.506443470716476440e-01
-6.669175624847412109e-02 -4.396934434771537781e-02 -5.041823908686637878e-02 3.187896609306335449e-01 -2.439151853322982788e-01 -7.519980520009994507e-02 -1.075505241751670837e-01 -4.521969854831695557e-01 -9.374333918094635010e-02 -1.453832536935806274e-01 1.983272582292556763e-01 1.829663813114166260e-01 4.110279381275177002e-01 1.877856552600860596e-01 3.625367954373359680e-02 -1.093723028898239136e-01 -1.987947337329387665e-02 -1.581566780805587769e-01 -2.131987959146499634e-01 -6.379164289683103561e-03 1.231007203459739685e-01 2.406400889158248901e-01 2.054007649421691895e-01 -1.330165416002273560e-01 5.423196032643318176e-02 4.156342893838882446e-02 6.897941976785659790e-02 2.173795849084854126e-01 8.309576660394668579e-02 1.001659780740737915e-01 -3.791256994009017944e-02 -9.554601460695266724e-02
-1.211285069584846497e-01 -3.698041290044784546e-02 8.829507045447826385e-03 2.513343691825866699e-01 1.211903765797615051e-01 5.757988244295120239e-02 -1.275120526552200317e-01 -4.091578423976898193e-01 -1.547160893678665161e-01 3.589249402284622192e-02 6.735186278820037842e-02 -4.942145943641662598e-02 1.184440478682518005e-01 -1.542947720736265182e-02 -7.547088712453842163e-02 1.288841515779495239e-01 -2.179296128451824188e-02 8.350515365600585938e-02 -2.439614757895469666e-02 -3.584552407264709473e-01 -9.090232849121093750e-02 2.959073781967163086e-01 4.476247727870941162e-01 8.786173164844512939e-02 1.070262491703033447e-01 2.417248189449310303e-01 6.847597658634185791e-03 -3.318981826305389404e-01 -1.059575006365776062e-01 -1.549989916384220123e-02 1.324712932109832764e-01 -2.670622617006301880e-02
3.069578297436237335e-02 6.611150503158569336e-02 1.177901849150657654e-01 1.667701750993728638e-01 1.089966595172882080e-01 1.253623235970735550e-02 -2.123018652200698853e-01 -3.537772595882415771e-01 -9.951353073120117188e-02 1.223749071359634399e-01 4.210224002599716187e-02 1.147847622632980347e-01 2.649249136447906494e-01 -1.151408702135086060e-01 -4.683756530284881592e-01 -7.299773395061492920e-02 3.730993866920471191e-01 1.803154796361923218e-01 -3.316729562357068062e-03 -1.656632721424102783e-01 2.368526160717010498e-01 1.575086563825607300e-01 1.684066355228424072e-01 -9.312886744737625122e-02 -3.110380843281745911e-02 -7.224076241254806519e-02 6.958887726068496704e-02 1.380144357681274414e-01 7.687287032604217529e-02 2.325022071599960327e-01 -1.060635298490524292e-01 -6.596703082323074341e-02
4.932665452361106873e-02 3.601006790995597839e-02 1.574017107486724854e-01 -2.011344134807586670e-01 -2.386520951986312866e-01 -1.274645030498504639e-01 2.408048659563064575e-01 -4.249818623065948486e-02 -3.002682030200958252e-01 5.220913141965866089e-02 5.066445469856262207e-02 -8.707486558705568314e-04 3.607141375541687012e-01 -1.555549353361129761e-01 -1.875331997871398926e-02 -2.003300637006759644e-01 1.386350095272064209e-01 -1.014636754989624023e-01 -4.333037883043289185e-02 -3.461685478687286377e-01 9.832481294870376587e-02 1.815023124217987061e-01 1.541578918695449829e-01 -2.399062961339950562e-01 7.393468916416168213e-02 -1.641629785299301147e-01 -1.475040614604949951e-01 -2.826605141162872314e-01 2.662135064601898193e-01 1.294819917529821396e-02 3.832088841591030359e-04 -1.659267097711563110e-01
-6.825265288352966309e-02 -1.192531064152717590e-01 -1.872404813766479492e-01 2.204960733652114868e-01 1.712271571159362793e-01 2.631944715976715088e-01 -1.221485808491706848e-01 -4.013103544712066650e-01 -1.807753294706344604e-01 -1.456077992916107178e-01 -1.622411049902439117e-02 4.367520287632942200e-02 3.871379420161247253e-02 1.262514665722846985e-02 -2.523166835308074951e-01 -1.610126048326492310e-01 1.444199085235595703e-01 3.422104716300964355e-01 8.351299166679382324e-02 -1.716620773077011108e-01 -7.854875177145004272e-02 7.983746379613876343e-02 3.146568834781646729e-01 -8.551473170518875122e-02 1.122984811663627625e-01 4.589965566992759705e-02 1.253176480531692505e-01 -3.262593448162078857e-01 -9.100971370935440063e-02 1.394363194704055786e-01 -9.237947314977645874e-02 -9.583240002393722534e-02
8.994837105274200439e-02 -9.430389851331710815e-02 -1.623601764440536499e-01 1.738847494125366211e-01 3.639342263340950012e-02 -9.757303446531295776e-02 -1.557282060384750366e-01 -4.135468602180480957e-02 4.140984639525413513e-02 7.968495041131973267e-02 1.080309227108955383e-01 1.201597601175308228e-01 1.919119507074356079e-01 -2.882231175899505615e-01 -9.323418885469436646e-02 -1.375147551298141479e-01 3.138174116611480713e-01 -2.345167100429534912e-01 -1.867440044879913330e-01 -3.619787395000457764e-01 7.124833762645721436e-02 2.982828617095947266e-01 1.675872355699539185e-01 -8.794437348842620850e-02 1.562165319919586182e-01 1.219580918550491333e-01 2.316711246967315674e-01 -1.621925532817840576e-01 1.534871160984039307e-01 -2.138959243893623352e-02 -1.859313100576400757e-01 -2.843275666236877441e-01
-2.001287937164306641e-01 1.149482280015945435e-01 2.761723473668098450e-02 2.377623617649078369e-01 -9.709251672029495239e-02 -2.158315628767013550e-01 2.163029164075851440e-01 -4.432022273540496826e-01 -2.241008579730987549e-01 1.291653662919998169e-01 5.706246942281723022e-02 1.903023868799209595e-01 6.234819442033767700e-02 -2.353027760982513428e-01 -3.227068483829498291e-01 -1.695192418992519379e-02 1.760918349027633667e-01 -5.966450273990631104e-02 -1.686524786055088043e-02 -2.326498329639434814e-01 -4.349549114704132080e-02 1.934652477502822876e-01 -7.769289612770080566e-02 -7.136985659599304199e-02 -1.283445358276367188e-01 2.086352556943893433e-01 -2.648999169468879700e-02 -2.226444482803344727e-01 -1.043409481644630432e-01 9.353750199079513550e-02 2.245158404111862183e-01 2.031695656478404999e-02
-1.852354034781455994e-02 1.473302543163299561e-01 1.407347768545150757e-01 3.576224744319915771e-01 -2.146793156862258911e-01 -5.180856958031654358e-02 9.979013353586196899e-03 -2.374629080295562744e-01 -1.884859502315521240e-01 5.902413278818130493e-02 1.074520051479339600e-01 2.914069592952728271e-01 1.085881888866424561e-01 -1.471068710088729858e-01 -1.960159987211227417e-01 -5.067241564393043518e-02 1.059851497411727905e-01 1.731842756271362305e-01 5.495860055088996887e-02 -1.366679929196834564e-02 -9.984835237264633179e-02 -5.541542544960975647e-02 2.838630080223083496e-01 -2.426936924457550049e-01 -2.325382083654403687e-01 -3.741182088851928711e-01 1.165758445858955383e-01 -1.307346969842910767e-01 -1.786504089832305908e-01 -3.497330844402313232e-02 -2.005103528499603271e-01 1.417011469602584839e-01
5.612486228346824646e-02 2.729403674602508545e-01 -8.387102931737899780e-02 8.818941563367843628e-02 -1.151156201958656311e-01 4.982865229249000549e-02 3.414244651794433594e-01 -1.490524560213088989e-01 5.025674402713775635e-02 -9.561692178249359131e-02 5.794667173177003860e-03 -6.741017103195190430e-02 2.355854660272598267e-01 -2.280270904302597046e-01 -6.166437268257141113e-02 -5.052767693996429443e-02 3.660528734326362610e-02 1.962900161743164062e-01 -2.065778337419033051e-02 -2.264927029609680176e-01 1.979441791772842407e-01 4.409069120883941650e-01 5.390257388353347778e-02 -3.098545037209987640e-02 -1.362022012472152710e-01 1.672867871820926666e-02 4.604218006134033203e-01 -2.717321913223713636e-04 -1.268310397863388062e-01 1.417620927095413208e-01 -9.215971082448959351e-02 -1.355905383825302124e-01
-1.841271370649337769e-01 3.211837708950042725e-01 7.859035581350326538e-02 1.791785061359405518e-01 -1.947164237499237061e-01 -2.032249234616756439e-02 -1.057068482041358948e-01 -2.751433849334716797e-01 -2.403655648231506348e-01 1.518872678279876709e-01 2.928648293018341064e-01 -8.833353221416473389e-02 9.033318492583930492e-04 -2.668259739875793457e-01 -1.533725112676620483e-01 -1.499546915292739868e-01 9.918919205665588379e-02 -2.180964350700378418e-01 -8.437998592853546143e-03 -3.980540037155151367e-01 1.519600301980972290e-01 1.769573055207729340e-02 1.853760927915573120e-01 2.653597295284271240e-02 -1.861760616302490234e-01 1.562303956598043442e-02 -6.563779711723327637e-02 -1.554609928280115128e-02 -1.520508974790573120e-01 1.980751939117908478e-02 -2.509267032146453857e-01 8.659856021404266357e-02
9.333580383099615574e-04 -1.168082654476165771e-01 -9.282897412776947021e-02 -1.032361760735511780e-02 -1.624101847410202026e-01 1.137393787503242493e-01 7.897374778985977173e-02 -2.310635596513748169e-01 -5.106107145547866821e-02 3.976561129093170166e-02 -3.993934951722621918e-03 -8.932323008775711060e-02 3.420570492744445801e-01 8.245405554771423340e-02 -1.374268680810928345e-01 3.630729392170906067e-02 3.982368409633636475e-01 -4.031686577945947647e-03 -1.940025091171264648e-01 -1.826878786087036133e-01 -2.293073385953903198e-01 7.918333262205123901e-02 2.433695644140243530e-01 -3.051624298095703125e-01 2.386788371950387955e-03 -2.662025392055511475e-01 2.684183120727539062e-01 -1.728199273347854614e-01 -1.540365070104598999e-02 -2.381005734205245972e-01 -3.564323857426643372e-02 2.251476794481277466e-01
-1.240445822477340698e-01 3.347438275814056396e-01 -3.238173201680183411e-02 3.787616267800331116e-02 1.956514269113540649e-01 8.704047650098800659e-02 1.170989498496055603e-01 -4.193376377224922180e-02 -8.467417210340499878e-02 3.297875076532363892e-02 1.843031644821166992e-01 3.570340871810913086e-01 1.118474081158638000e-01 -1.382102966308593750e-01 -1.415929496288299561e-01 1.779848933219909668e-01 2.487818896770477295e-01 3.112008571624755859e-01 3.193945437669754028e-02 5.873794481158256531e-02 -4.454805515706539154e-03 -5.760781839489936829e-02 4.170095026493072510e-01 1.667783409357070923e-01 -3.036421537399291992e-01 -4.558898881077766418e-02 2.065034210681915283e-01 -1.653737276792526245e-01 4.101656004786491394e-02 6.852177530527114868e-02 -1.231510266661643982e-01 4.050841927528381348e-02
-1.561415344476699829e-01 6.289385259151458740e-02 7.833736389875411987e-02 -7.316550612449645996e-02 9.831577539443969727e-02 -6.109576299786567688e-02 7.716321200132369995e-02 -2.246610522270202637e-01 -1.204427182674407959e-01 1.121723651885986328e-01 -1.233409252017736435e-02 8.442193269729614258e-02 5.744403004646301270e-01 8.069731295108795166e-03 -2.602190338075160980e-02 5.921024829149246216e-02 6.008271872997283936e-02 -1.556971967220306396e-01 -1.150451367720961571e-03 1.119597107172012329e-01 -7.991909980773925781e-02 3.074770867824554443e-01 7.335116714239120483e-02 4.273426905274391174e-02 -1.693280488252639771e-01 -3.407179415225982666e-01 2.103781700134277344e-01 -2.946211695671081543e-01 -7.320094108581542969e-02 -2.682117223739624023e-01 1.049126759171485901e-01 9.541088342666625977e-02
1.446398627012968063e-02 6.346023082733154297e-02 -1.369994878768920898e-01 -6.150163337588310242e-02 5.339848995208740234e-02 -1.767246238887310028e-02 1.905953586101531982e-01 -2.972749471664428711e-01 -1.570959091186523438e-01 -1.029508486390113831e-01 8.897456526756286621e-02 1.089475825428962708e-01 9.947150945663452148e-03 -1.630014181137084961e-01 -8.999653905630111694e-02 -2.209484726190567017e-01 1.939380764961242676e-01 -3.792212903499603271e-01 -2.482684999704360962e-01 -3.368929028511047363e-01 1.421046704053878784e-01 1.404068320989608765e-01 5.709607899188995361e-02 4.481339082121849060e-02 -1.705181598663330078e-01 5.167667567729949951e-02 2.932897210121154785e-01 -1.695314943790435791e-01 2.626172639429569244e-02 -6.663801521062850952e-02 -3.723272383213043213e-01 -1.212601736187934875e-01
-1.277458816766738892e-01 -1.850137114524841309e-01 -1.132956594228744507e-01 -9.057745337486267090e-03 9.785510599613189697e-02 7.453081011772155762e-02 1.812250763177871704e-01 -8.806642889976501465e-02 1.141803152859210968e-02 7.750710099935531616e-02 1.598194539546966553e-01 3.225734531879425049e-01 8.736033737659454346e-02 7.971853017807006836e-02 -8.699968457221984863e-02 -2.658341825008392334e-01 2.132579311728477478e-02 -1.706697195768356323e-01 1.075053494423627853e-02 -9.255508333444595337e-02 9.814032912254333496e-02 2.703324854373931885e-01 2.233964800834655762e-01 -1.635629683732986450e-01 1.541744023561477661e-01 -1.036741957068443298e-01 3.519152998924255371e-01 -2.937358617782592773e-01 2.290727198123931885e-01 -2.783886194229125977e-01 -7.899377495050430298e-02 -2.726798951625823975e-01
-7.482550293207168579e-02 1.430271863937377930e-01 -1.328581105917692184e-02 9.063169360160827637e-02 -2.606150209903717041e-01 1.348289847373962402e-01 -1.629901826381683350e-01 -2.870014011859893799e-01 -1.370625942945480347e-01 -2.460645884275436401e-01 -9.645500034093856812e-02 4.593253880739212036e-02 6.189343333244323730e-02 -1.217985451221466064e-01 -2.936837077140808105e-02 -1.593470871448516846e-01 8.620824664831161499e-02 -3.204415142536163330e-01 -2.963464260101318359e-01 7.817988097667694092e-02 1.087089926004409790e-01 4.460162520408630371e-01 2.645091116428375244e-01 2.065888643264770508e-01 -4.877087473869323730e-02 4.782933741807937622e-02 1.143555939197540283e-01 -5.168002471327781677e-02 -7.555938512086868286e-02 6.833909451961517334e-02 -1.036981418728828430e-01 -2.566419541835784912e-01
-1.278618425130844116e-01 7.036621868610382080e-02 1.131542772054672241e-01 1.863973140716552734e-01 -1.265632659196853638e-01 2.336871437728404999e-02 -2.163264714181423187e-02 -5.339639633893966675e-02 -2.646877765655517578e-01 4.198211804032325745e-02 1.125924885272979736e-01 -5.762744694948196411e-02 3.176079988479614258e-01 -1.718786507844924927e-01 -3.482199609279632568e-01 1.418840587139129639e-01 1.738878041505813599e-01 3.254749476909637451e-01 -3.233115375041961670e-02 -1.516580879688262939e-01 2.292302064597606659e-02 3.380638957023620605e-01 2.305057346820831299e-01 -3.933054208755493164e-01 1.403530836105346680e-01 -4.010372608900070190e-02 1.905979961156845093e-01 3.053933009505271912e-02 -1.980861648917198181e-02 -9.465475380420684814e-02 -9.216250851750373840e-03 -2.806496247649192810e-02
2.485941350460052490e-02 1.549126952886581421e-01 -1.649368703365325928e-01 2.522014640271663666e-02 -9.958604723215103149e-02 -2.790255844593048096e-01 2.107969820499420166e-01 -4.080441296100616455e-01 -3.783883452415466309e-01 -5.863265320658683777e-02 1.286080926656723022e-01 -7.000774890184402466e-02 8.144286274909973145e-02 1.653755642473697662e-02 -3.229682445526123047e-01 -3.396941721439361572e-02 9.433377534151077271e-02 1.173768788576126099e-01 2.181658148765563965e-01 7.458075135946273804e-02 1.945826411247253418e-01 1.549884080886840820e-01 3.496100306510925293e-01 1.270947698503732681e-02 -1.005712971091270447e-01 -1.456740032881498337e-02 2.207875251770019531e-01 1.847895383834838867e-01 -1.087961420416831970e-01 -5.618017166852951050e-02 4.866753704845905304e-03 -8.086009882390499115e-03
3.032156080007553101e-02 -1.426660269498825073e-01 1.590625196695327759e-01 1.708119511604309082e-01 6.246962584555149078e-04 -8.113551884889602661e-04 -1.467527747154235840e-01 -1.892344951629638672e-01 -1.697322279214859009e-01 1.496597230434417725e-01 -2.066831290721893311e-02 6.816911511123180389e-03 2.080419957637786865e-01 -3.754512071609497070e-01 -1.139576062560081482e-01 -9.998325258493423462e-02 2.312309443950653076e-01 -2.258802503347396851e-01 -1.919921487569808960e-01 -3.648386001586914062e-01 1.821935176849365234e-01 2.500822246074676514e-01 2.063644975423812866e-01 6.227530073374509811e-03 -1.463642716407775879e-01 1.497075855731964111e-01 2.655189037322998047e-01 1.862600073218345642e-02 1.626800149679183960e-01 -9.657360613346099854e-02 -1.389194279909133911e-01 -1.593828499317169189e-01
2.791802883148193359e-01 1.618947535753250122e-01 -1.669211089611053467e-01 1.134719476103782654e-01 -5.754195898771286011e-02 3.621355816721916199e-02 1.230980381369590759e-01 -9.611739963293075562e-02 -1.114065200090408325e-02 3.086587190628051758e-01 2.287094742059707642e-01 1.483756899833679199e-01 1.466040313243865967e-01 -2.098336517810821533e-01 -4.572823271155357361e-02 -4.836202785372734070e-02 5.240961536765098572e-02 -1.592987924814224243e-01 -4.355539754033088684e-02 1.009962856769561768e-01 -1.169189438223838806e-01 1.245763897895812988e-01 5.078182816505432129e-01 4.590655118227005005e-02 6.925500184297561646e-02 -7.091405987739562988e-02 1.244929581880569458e-01 -3.775264322757720947e-01 3.111857548356056213e-02 1.915387809276580811e-01 2.601507119834423065e-02 -2.254927456378936768e-01
3.151367232203483582e-02 1.918077021837234497e-01 -7.536410819739103317e-03 2.059043496847152710e-01 1.697829663753509521e-01 -4.354539141058921814e-02 1.893717348575592041e-01 -5.200829356908798218e-02 -2.048542648553848267e-01 1.553121656179428101e-01 1.302091032266616821e-01 3.913472890853881836e-01 1.952277272939682007e-01 -1.803036183118820190e-01 -1.988173127174377441e-01 -2.341030091047286987e-01 3.511824905872344971e-01 -2.375110834836959839e-01 2.462110817432403564e-01 -3.212488293647766113e-01 -6.408818811178207397e-02 1.250351816415786743e-01 2.228617668151855469e-02 -1.633246541023254395e-01 -1.898547708988189697e-01 -4.344149678945541382e-02 2.864493429660797119e-02 -8.246466517448425293e-02 -1.989938132464885712e-02 -3.512693569064140320e-03 3.579795733094215393e-02 1.077373251318931580e-01
-5.869555100798606873e-02 -5.249236896634101868e-02 -1.118111386895179749e-01 4.082046449184417725e-01 -1.374456882476806641e-01 -1.101966276764869690e-01 -1.883593387901782990e-02 -2.718079984188079834e-01 -2.398847341537475586e-01 2.884651906788349152e-02 3.618516325950622559e-01 1.159421876072883606e-01 2.506478428840637207e-01 -7.848301529884338379e-02 -4.224567115306854248e-02 3.621307015419006348e-02 -1.297303289175033569e-01 2.006237655878067017e-01 -1.226598024368286133e-01 -2.894430458545684814e-01 -2.202444821596145630e-01 1.193779334425926208e-02 1.886605620384216309e-01 -1.912401616573333740e-01 -2.837324142456054688e-01 -4.506582021713256836e-02 2.045563608407974243e-02 -2.276005223393440247e-02 -2.049380168318748474e-02 1.782179176807403564e-01 -2.051841020584106445e-01 -9.475144557654857635e-03
5.009566619992256165e-02 -2.957792580127716064e-01 -3.042695857584476471e-02 -1.402393877506256104e-01 2.366864681243896484e-01 -1.067926660180091858e-01 -1.902655512094497681e-01 -2.949282526969909668e-01 -3.487522900104522705e-01 2.376134842634201050e-01 -1.083817780017852783e-01 1.180331781506538391e-01 2.637987434864044189e-01 -1.155234202742576599e-01 4.705662652850151062e-02 -1.609759330749511719e-01 1.468911916017532349e-01 -2.755783796310424805e-01 1.778836399316787720e-01 -1.484722457826137543e-02 8.233913779258728027e-02 2.607482858002185822e-02 3.713038861751556396e-01 -1.084489673376083374e-01 -1.303173750638961792e-01 5.612311512231826782e-02 8.990804851055145264e-02 -1.470098048448562622e-01 9.847497940063476562e-02 3.177519142627716064e-02 -1.756327897310256958e-01 -7.823813706636428833e-02
-1.193078309297561646e-01 -2.409627139568328857e-01 -1.776935309171676636e-01 1.009415611624717712e-01 1.186312083154916763e-02 -9.653475880622863770e-02 2.330341488122940063e-01 -4.393520951271057129e-01 -2.877814471721649170e-01 1.252237856388092041e-01 6.427054852247238159e-02 1.008279398083686829e-01 1.607337146997451782e-01 -3.002343773841857910e-01 -4.111484587192535400e-01 5.589266866445541382e-02 2.646243870258331299e-01 1.448868401348590851e-02 7.566380780190229416e-03 -9.182922542095184326e-02 3.663369640707969666e-02 4.489251598715782166e-02 3.501696884632110596e-02 8.201760798692703247e-02 -1.102100461721420288e-01 1.614606976509094238e-01 7.817538082599639893e-02 1.683853380382061005e-02 -2.143583893775939941e-01 2.514286153018474579e-02 1.033345833420753479e-01 -1.905193477869033813e-01
-2.128223702311515808e-02 2.408289313316345215e-01 -9.696695208549499512e-02 3.756903409957885742e-01 3.213567659258842468e-02 -1.065734028816223145e-01 2.091219425201416016e-01 -1.994881182909011841e-01 -2.973949909210205078e-02 2.110036462545394897e-01 -6.627242267131805420e-02 2.862024586647748947e-03 1.491125375032424927e-01 1.627532951533794403e-02 -1.569673269987106323e-01 -3.613419085741043091e-02 -1.565179973840713501e-02 -5.953631177544593811e-02 7.262828294187784195e-04 -2.067859321832656860e-01 -1.306934505701065063e-01 1.809700727462768555e-01 2.923361361026763916e-01 -1.903407424688339233e-01 4.873692244291305542e-02 5.699013918638229370e-02 1.880232095718383789e-01 -2.881343960762023926e-01 -3.090121448040008545e-01 1.156177967786788940e-01 -3.380140364170074463e-01 1.779200881719589233e-01
2.019996568560600281e-02 6.643709726631641388e-03 -2.601140178740024567e-02 -1.077940613031387329e-01 2.943912148475646973e-01 -6.250571459531784058e-02 -9.695859998464584351e-02 -4.597978889942169189e-01 -3.050028979778289795e-01 1.028407886624336243e-01 -9.821773320436477661e-02 1.039820984005928040e-01 2.753835916519165039e-01 -3.242011368274688721e-02 -1.386355608701705933e-02 -5.063380300998687744e-02 1.276119947433471680e-01 -4.214962124824523926e-01 6.773080676794052124e-02 -4.144201800227165222e-02 8.184941112995147705e-02 1.729461848735809326e-01 2.866800725460052490e-01 -1.973332092165946960e-02 1.824389845132827759e-01 8.301841095089912415e-03 2.023125812411308289e-02 -9.890884906053543091e-02 -1.458078473806381226e-01 -8.317016810178756714e-02 -2.158140689134597778e-01 -1.855448782444000244e-01
-1.654112637042999268e-01 2.068309783935546875e-01 -1.704641729593276978e-01 -7.643930148333311081e-03 8.544544875621795654e-02 -1.514827311038970947e-01 -5.721143260598182678e-02 6.828689016401767731e-03 -1.109222322702407837e-01 -1.335146278142929077e-01 5.957912653684616089e-02 1.148087382316589355e-01 3.207394182682037354e-01 -2.018057852983474731e-01 -4.261261820793151855e-01 1.316386908292770386e-01 1.852158457040786743e-01 2.966543138027191162e-01 3.248629719018936157e-02 -3.499730303883552551e-02 -1.176943704485893250e-01 -8.266543969511985779e-03 3.842615783214569092e-01 -6.411558389663696289e-02 -1.942169070243835449e-01 3.734043613076210022e-02 1.296885460615158081e-01 -2.582299113273620605e-01 6.644327659159898758e-03 -7.795788347721099854e-02 1.839253455400466919e-01 1.579877287149429321e-01
-2.298339083790779114e-02 -6.647867709398269653e-02 6.086918339133262634e-02 7.206803560256958008e-02 3.705953247845172882e-03 -2.443485893309116364e-02 1.544327139854431152e-01 -1.871890127658843994e-01 -2.384490072727203369e-01 9.737581014633178711e-02 -4.224352911114692688e-02 2.456151843070983887e-01 4.716794565320014954e-02 -2.376803904771804810e-01 -5.163189768791198730e-01 -1.420315448194742203e-02 3.004164993762969971e-01 1.555722951889038086e-01 2.374555729329586029e-02 -9.570873528718948364e-02 5.127219110727310181e-02 1.785353571176528931e-01 3.440841287374496460e-02 -8.330507576465606689e-02 -1.658338159322738647e-01 -7.796089351177215576e-02 1.647719740867614746e-01 -9.972692281007766724e-02 -2.103670835494995117e-01 -4.040697216987609863e-02 3.275655210018157959e-01 -2.864157259464263916e-01
1.818619668483734131e-01 3.633687645196914673e-02 1.372520029544830322e-01 -8.186179213225841522e-03 4.186011850833892822e-02 5.913167726248502731e-03 5.162694142200052738e-04 -5.823280662298202515e-02 -2.275413461029529572e-02 -2.405792623758316040e-01 2.379750013351440430e-01 2.109812349081039429e-01 3.140036165714263916e-01 1.915079355239868164e-01 -3.236303627490997314e-01 1.878270357847213745e-01 1.077121123671531677e-01 2.618258818984031677e-02 1.580776721239089966e-01 4.208267852663993835e-02 -1.488601416349411011e-01 2.322898954153060913e-01 3.042936921119689941e-01 -1.922112107276916504e-01 -2.790893316268920898e-01 6.535415351390838623e-02 2.769413292407989502e-01 -6.545756012201309204e-02 9.238974004983901978e-02 -2.925917804241180420e-01 1.088753994554281235e-02 -6.767199188470840454e-02
2.096708714962005615e-01 2.468941360712051392e-01 -1.204197555780410767e-01 9.593617916107177734e-02 3.812044113874435425e-02 -1.228621527552604675e-01 7.915777713060379028e-02 -2.853737957775592804e-02 -1.374564319849014282e-01 1.109474245458841324e-02 -4.015458747744560242e-02 1.582499146461486816e-01 1.847319602966308594e-01 -3.375999331474304199e-01 1.379702538251876831e-01 -9.965422004461288452e-02 -7.456293795257806778e-03 -3.556583821773529053e-01 -1.870289258658885956e-02 -2.488078176975250244e-02 -2.768264710903167725e-01 1.535654217004776001e-01 4.402678906917572021e-01 -1.276015043258666992e-01 -1.171660125255584717e-01 -2.173746936023235321e-02 2.243523597717285156e-01 -3.087188601493835449e-01 -8.356925100088119507e-02 1.270042955875396729e-01 -1.370444614440202713e-02 -6.336644291877746582e-02
1.842095404863357544e-01 2.495792061090469360e-01 -6.527435779571533203e-02 1.805243790149688721e-01 -6.948495656251907349e-02 -1.413913909345865250e-02 8.623383194208145142e-02 -5.553501844406127930e-02 4.945005755871534348e-03 3.077524900436401367e-01 8.761349320411682129e-02 1.554700285196304321e-01 7.530789822340011597e-02 -2.240248471498489380e-01 -6.237244233489036560e-02 1.727908477187156677e-02 1.056457832455635071e-01 -2.673898339271545410e-01 2.284275181591510773e-02 1.936395913362503052e-01 -3.167914599180221558e-02 3.325480520725250244e-01 3.667609095573425293e-01 9.942154586315155029e-02 -1.627973653376102448e-02 -1.311569064855575562e-01 2.329961657524108887e-01 -4.137032330036163330e-01 -5.048516020178794861e-02 8.534136414527893066e-02 -2.725115045905113220e-02 -1.860176920890808105e-01
-4.242956856614910066e-05 3.645131886005401611e-01 -5.538063496351242065e-02 1.186627969145774841e-01 1.410803794860839844e-01 -6.028505787253379822e-02 -4.941174015402793884e-02 -2.034649252891540527e-01 -1.764374226331710815e-01 2.168689966201782227e-01 1.221396103501319885e-01 3.318116366863250732e-01 2.079651653766632080e-01 -9.043446183204650879e-02 -3.502984642982482910e-01 4.299877583980560303e-02 1.112281084060668945e-01 4.658989608287811279e-03 -2.319952398538589478e-01 -6.445584446191787720e-02 -1.098936703056097031e-02 3.275420889258384705e-02 1.697346717119216919e-01 1.326849460601806641e-01 -1.053417101502418518e-01 1.517745703458786011e-01 1.497454643249511719e-01 -2.693658471107482910e-01 -2.682696580886840820e-01 -8.755992352962493896e-02 -2.769655883312225342e-01 -1.273514819331467152e-03
-2.371890246868133545e-01 1.175460368394851685e-01 -1.124620363116264343e-01 4.248474240303039551e-01 7.055432349443435669e-02 7.662854343652725220e-02 2.395194023847579956e-01 -3.286341726779937744e-01 -1.649146676063537598e-01 -1.027515307068824768e-01 1.900624483823776245e-01 2.242701798677444458e-01 1.077144518494606018e-01 -1.272077113389968872e-01 -6.236245483160018921e-02 -1.900765299797058105e-01 1.140381917357444763e-01 1.122742542065680027e-03 8.278657495975494385e-02 2.492132335901260376e-01 4.017153754830360413e-02 1.528593003749847412e-01 1.390451639890670776e-01 -8.943293243646621704e-02 -3.701147735118865967e-01 -1.256086826324462891e-01 -3.344304859638214111e-02 -1.096135471016168594e-02 9.744121879339218140e-02 -7.467256486415863037e-02 5.120895057916641235e-02 -2.502219080924987793e-01
-7.072705775499343872e-02 8.170925825834274292e-02 1.640174724161624908e-02 2.743016481399536133e-01 -1.278429664671421051e-02 -1.008131168782711029e-02 1.836949437856674194e-01 -1.350992470979690552e-01 1.345836967229843140e-01 -8.054772019386291504e-02 7.695079594850540161e-02 1.352238506078720093e-01 1.274330466985702515e-01 -2.202842980623245239e-01 -1.493921428918838501e-01 2.609221041202545166e-01 1.642709374427795410e-01 -6.380339711904525757e-02 5.273685976862907410e-02 -1.530352234840393066e-01 1.128127649426460266e-01 3.192946687340736389e-02 4.064462184906005859e-01 -7.661474496126174927e-02 -7.431639730930328369e-02 4.093490540981292725e-03 1.744959354400634766e-01 -2.152632027864456177e-01 -2.663097083568572998e-01 1.593068987131118774e-01 -4.550662636756896973e-01 1.696966439485549927e-01
-1.954626291990280151e-02 2.678111791610717773e-01 1.710766106843948364e-01 -1.215810626745223999e-01 1.031918525695800781e-01 -3.046803548932075500e-02 1.079641003161668777e-02 -2.650412023067474365e-01 -3.616430237889289856e-02 -6.812956184148788452e-02 3.283573314547538757e-02 1.619640141725540161e-01 4.385797977447509766e-01 5.190577358007431030e-02 6.921584159135818481e-02 8.748265355825424194e-02 2.638429701328277588e-01 -1.928592324256896973e-01 1.033409759402275085e-01 -9.200040251016616821e-02 1.087767165154218674e-02 2.571125328540802002e-01 8.137835562229156494e-02 1.360633671283721924e-01 -1.493952572345733643e-01 -2.367989122867584229e-01 2.637030482292175293e-01 -1.279256045818328857e-01 -1.125937700271606445e-01 -4.013773202896118164e-01 -3.416922315955162048e-02 6.780555844306945801e-02
-3.963013738393783569e-02 -2.447270788252353668e-03 -6.639523059129714966e-02 5.170160904526710510e-02 -2.479242533445358276e-01 1.166995465755462646e-01 9.685730934143066406e-02 3.462481871247291565e-02 -3.455794155597686768e-01 -7.970838993787765503e-02 -2.594628557562828064e-02 -1.134332362562417984e-02 2.134692370891571045e-01 -7.255516946315765381e-02 -1.415372788906097412e-01 7.274606078863143921e-02 4.452452063560485840e-01 6.305339932441711426e-02 -1.082696914672851562e-01 -1.434562802314758301e-01 -8.939448744058609009e-03 -1.086069270968437195e-01 2.635897397994995117e-01 -4.096108973026275635e-01 8.856449276208877563e-03 2.231894135475158691e-01 1.647157520055770874e-01 -1.453533470630645752e-01 -3.684742376208305359e-02 -1.707232743501663208e-01 -1.122585460543632507e-01 -2.793285250663757324e-01
-1.120330616831779480e-01 6.183493137359619141e-02 1.189153455197811127e-02 -1.261851936578750610e-02 -5.687455087900161743e-02 -2.346839942038059235e-02 -1.364564429968595505e-02 -2.396598011255264282e-01 -2.951126396656036377e-01 -6.462030112743377686e-02 3.777969181537628174e-01 1.353910267353057861e-01 2.504841983318328857e-01 -1.358508467674255371e-01 -2.372797578573226929e-01 -2.009533196687698364e-01 4.109698161482810974e-02 3.930975496768951416e-01 -5.923158489167690277e-03 9.406969696283340454e-02 8.489472791552543640e-03 2.562837302684783936e-01 2.664193511009216309e-01 -9.101647883653640747e-03 -1.014716997742652893e-01 -2.191442847251892090e-01 2.362237125635147095e-01 1.128149926662445068e-01 -2.052747309207916260e-01 -2.138768881559371948e-02 5.520624294877052307e-02 -1.315256357192993164e-01
6.877253949642181396e-02 7.469598203897476196e-02 2.286213040351867676e-01 6.805881112813949585e-02 -8.029501885175704956e-02 1.995817944407463074e-02 8.091270923614501953e-02 -1.823184043169021606e-01 -3.910491243004798889e-02 1.740567535161972046e-01 9.232307970523834229e-02 2.308384329080581665e-01 -6.421069800853729248e-02 -3.502457737922668457e-01 7.039677351713180542e-03 7.838942110538482666e-03 8.316746912896633148e-03 -1.279068440198898315e-01 1.399491876363754272e-01 -8.051660656929016113e-02 -5.453726649284362793e-02 9.198166429996490479e-02 4.969917535781860352e-01 1.008527800440788269e-01 -4.659966751933097839e-02 -1.606762707233428955e-01 2.597622871398925781e-01 -3.035573661327362061e-01 -1.058240160346031189e-01 2.886750102043151855e-01 2.214642316102981567e-01 -1.527165025472640991e-01
3.485904261469841003e-02 -2.736209034919738770e-01 1.256891041994094849e-01 1.251511573791503906e-01 3.910399228334426880e-02 -1.507959514856338501e-01 2.047325521707534790e-01 -1.211812570691108704e-01 -3.320581614971160889e-01 1.323644071817398071e-01 -3.343202918767929077e-02 6.612396240234375000e-02 2.100839912891387939e-01 -2.278169542551040649e-01 -1.743094027042388916e-01 -2.274771183729171753e-01 1.619676351547241211e-01 4.696432873606681824e-02 1.303441673517227173e-01 -3.485639393329620361e-01 1.031039580702781677e-01 1.982494890689849854e-01 1.705890297889709473e-01 -2.635937035083770752e-01 6.282991170883178711e-02 1.196102574467658997e-01 2.724829912185668945e-01 -9.207644313573837280e-02 1.704977154731750488e-01 1.428914368152618408e-01 -9.833207726478576660e-02 -1.567527651786804199e-01
-9.912769496440887451e-02 2.929691970348358154e-01 -1.317091733217239380e-01 -1.636249758303165436e-02 -1.428614258766174316e-01 2.203547861427068710e-03 1.537991017103195190e-01 -3.347684144973754883e-01 -2.193988114595413208e-01 2.746978104114532471e-01 2.517512999475002289e-02 -7.147844880819320679e-02 1.951557099819183350e-01 -2.581734955310821533e-01 -1.434256285429000854e-01 -2.090114504098892212e-01 2.555224597454071045e-01 -1.259128469973802567e-02 1.413840353488922119e-01 -1.381096690893173218e-01 6.844626367092132568e-02 3.398910760879516602e-01 -2.892826218158006668e-03 -4.591850936412811279e-02 -2.030857354402542114e-01 -2.234493941068649292e-01 -1.144370734691619873e-01 -3.518941625952720642e-02 2.451132088899612427e-01 -4.305497184395790100e-02 1.570326834917068481e-01 -1.153816282749176025e-01
-1.737110614776611328e-01 1.639430075883865356e-01 -2.339172177016735077e-02 4.233850836753845215e-01 1.455242745578289032e-02 -1.298450380563735962e-01 3.344717323780059814e-01 -4.381037503480911255e-02 -4.736210778355598450e-02 2.420635968446731567e-01 -6.219001859426498413e-02 1.632531583309173584e-01 1.221031621098518372e-01 -2.342748455703258514e-02 -1.551246047019958496e-01 2.317145764827728271e-01 5.528910085558891296e-02 -7.181138545274734497e-02 1.697778888046741486e-02 -1.548554152250289917e-01 9.952634572982788086e-03 1.701880097389221191e-01 2.395970225334167480e-01 -2.877539694309234619e-01 -5.537363886833190918e-02 -5.290004611015319824e-02 2.358544468879699707e-01 -2.554158568382263184e-01 -1.946343183517456055e-01 1.081697419285774231e-01 -2.587759792804718018e-01 5.177447944879531860e-02
-1.661298722028732300e-01 -8.576063439249992371e-03 -1.218231692910194397e-01 -3.617848083376884460e-02 7.975631952285766602e-02 -1.308458298444747925e-01 2.132683992385864258e-01 -5.112951621413230896e-02 -1.526540964841842651e-01 6.137856841087341309e-02 -1.135786473751068115e-01 1.456294357776641846e-01 2.164748013019561768e-01 2.491133846342563629e-02 -1.401504129171371460e-01 -2.110151499509811401e-01 3.602426350116729736e-01 -1.556629091501235962e-01 2.736814916133880615e-01 -2.277135998010635376e-01 2.052538543939590454e-01 4.017377793788909912e-01 1.689177006483078003e-01 1.112464889883995056e-01 -2.929541468620300293e-01 -1.590623557567596436e-01 6.482273340225219727e-02 -1.386000365018844604e-01 3.333037346601486206e-02 1.025587022304534912e-01 -1.946356594562530518e-01 5.028657242655754089e-02
7.964211702346801758e-02 4.121774435043334961e-01 1.906971037387847900e-01 1.239154115319252014e-01 -2.140658497810363770e-01 7.084830105304718018e-02 -1.101155132055282593e-01 5.366700515151023865e-02 -1.130291000008583069e-01 1.436744332313537598e-01 2.483777701854705811e-01 3.398941159248352051e-01 3.025964498519897461e-01 -1.459014713764190674e-01 -1.755457371473312378e-01 2.231997251510620117e-02 3.514131307601928711e-01 1.859582066535949707e-01 2.887727320194244385e-02 -5.679040029644966125e-02 -3.362364694476127625e-02 2.076126337051391602e-01 1.106942817568778992e-01 -7.828594744205474854e-02 1.564873382449150085e-02 3.827037662267684937e-02 6.456018239259719849e-02 -3.084211051464080811e-01 -1.372763961553573608e-01 1.457363460212945938e-02 7.433665543794631958e-02 3.260616213083267212e-02
-1.207141876220703125e-01 1.405373960733413696e-02 1.770801842212677002e-01 1.130365431308746338e-01 -2.013276889920234680e-02 1.068323403596878052e-01 1.737843151204288006e-03 6.540307402610778809e-02 2.446668893098831177e-01 -6.200773059390485287e-04 1.986897550523281097e-02 1.806093752384185791e-01 1.073729544878005981e-01 -3.649457097053527832e-01 -2.710486762225627899e-02 -1.083972230553627014e-01 2.100533246994018555e-01 -4.538307711482048035e-02 1.737114787101745605e-01 -1.231816560029983521e-01 -2.694443985819816589e-02 3.966712057590484619e-01 2.312359362840652466e-01 -7.250965386629104614e-02 9.061329066753387451e-02 -5.155082792043685913e-02 4.961131513118743896e-01 3.649109974503517151e-02 -1.506340801715850830e-01 -9.314493276178836823e-03 -2.918435633182525635e-01 -1.759792864322662354e-02
1.785254478454589844e-01 -4.380442574620246887e-02 1.171925067901611328e-01 1.384068876504898071e-01 -6.161411851644515991e-02 3.859441727399826050e-02 -4.225276410579681396e-02 -1.979762613773345947e-01 -1.741531863808631897e-02 3.167013078927993774e-02 1.207962259650230408e-01 2.429574131965637207e-01 1.821410655975341797e-01 -2.042061239480972290e-01 -2.437339127063751221e-01 -3.718965053558349609e-01 -1.983004622161388397e-02 -2.967935614287853241e-02 2.111035138368606567e-01 -2.099429517984390259e-01 2.792908437550067902e-02 -1.175845321267843246e-02 7.100149244070053101e-02 2.355784364044666290e-02 1.769931316375732422e-01 -2.891367971897125244e-01 3.283050656318664551e-01 -3.131364285945892334e-01 1.498181521892547607e-01 2.391402423381805420e-01 -1.528141051530838013e-01 -1.391340792179107666e-01
-3.569189831614494324e-02 -7.215990126132965088e-02 -1.360430121421813965e-01 6.727737188339233398e-02 1.181260272860527039e-01 -1.977891921997070312e-01 -1.687970161437988281e-01 -3.736040890216827393e-01 -3.982799351215362549e-01 -4.526294022798538208e-02 6.939271837472915649e-02 -7.496158033609390259e-02 3.562493920326232910e-01 3.752259910106658936e-02 -1.240703985095024109e-01 6.057614460587501526e-02 9.181051701307296753e-02 -1.038518249988555908e-01 1.167977750301361084e-01 -1.661577820777893066e-01 1.497038304805755615e-01 3.254654407501220703e-01 1.014893800020217896e-01 7.159481197595596313e-02 -1.511389389634132385e-03 1.340369880199432373e-01 2.781446278095245361e-01 -9.382236003875732422e-02 1.528421491384506226e-01 -1.534669194370508194e-02 -2.671678960323333740e-01 -1.658435463905334473e-01
-2.096512317657470703e-01 2.759270966053009033e-01 -2.536162361502647400e-02 2.170790880918502808e-01 -1.948100030422210693e-01 1.749624162912368774e-01 -6.385201215744018555e-02 -1.543375998735427856e-01 -1.911931782960891724e-01 -8.315013349056243896e-02 3.359166681766510010e-01 2.246320247650146484e-01 1.113220751285552979e-01 -2.922668159008026123e-01 -5.378946079872548580e-04 -1.137981656938791275e-02 2.390638142824172974e-01 2.304455488920211792e-01 -1.450477987527847290e-01 4.176605492830276489e-02 -1.256008744239807129e-01 -1.922370344400405884e-01 3.605098128318786621e-01 -3.089573048055171967e-02 -7.778391242027282715e-02 -1.277346163988113403e-01 8.495660126209259033e-02 -1.312089711427688599e-01 1.297223195433616638e-02 -5.551419779658317566e-02 -1.324022114276885986e-01 -2.161036729812622070e-01
-1.726907342672348022e-01 2.655127048492431641e-01 3.133542835712432861e-01 2.489358186721801758e-01 8.928267657756805420e-02 -1.415173858404159546e-01 7.186605781316757202e-02 -1.652656793594360352e-01 -1.230154186487197876e-01 -8.608827739953994751e-02 1.195017769932746887e-01 3.704138398170471191e-01 2.247363328933715820e-01 -1.812137067317962646e-01 -1.714665442705154419e-02 1.983798444271087646e-01 3.607120811939239502e-01 6.705441325902938843e-02 -2.734922766685485840e-01 -1.778369247913360596e-01 -1.230063959956169128e-01 3.178751468658447266e-02 1.844449788331985474e-01 -5.668774247169494629e-02 -1.985730528831481934e-01 1.135662645101547241e-01 5.547764897346496582e-02 4.470168799161911011e-02 -5.892654880881309509e-03 4.513054341077804565e-02 -1.561499834060668945e-01 6.126539409160614014e-02
-2.784679234027862549e-01 -1.305477786809206009e-02 -9.557387232780456543e-02 1.251060515642166138e-01 8.521405607461929321e-02 -6.711026653647422791e-03 -2.569700591266155243e-03 -1.752634644508361816e-01 -2.264550626277923584e-01 -1.999327391386032104e-01 1.241267770528793335e-01 7.209716737270355225e-02 3.838772177696228027e-01 -1.359796803444623947e-02 3.314405679702758789e-01 1.420944929122924805e-01 4.379184916615486145e-03 -1.465776860713958740e-01 1.029268000274896622e-02 -1.426507085561752319e-01 -1.098657920956611633e-01 3.867413997650146484e-01 3.281726837158203125e-01 -6.010840833187103271e-02 -1.681684553623199463e-01 -1.911302357912063599e-01 1.369514316320419312e-01 6.564189493656158447e-02 -4.088359326124191284e-02 9.939396381378173828e-02 -7.453852146863937378e-02 2.238893657922744751e-01
-1.508493870496749878e-01 -1.378750801086425781e-02 -6.381433457136154175e-02 -2.067811191082000732e-01 -7.810351997613906860e-02 -1.138158421963453293e-02 1.314187981188297272e-02 -2.849576175212860107e-01 9.156162291765213013e-02 1.968766748905181885e-02 8.931595087051391602e-02 1.090786233544349670e-01 3.675086200237274170e-01 -2.242839187383651733e-01 -2.098731845617294312e-01 1.716387085616588593e-02 1.510296016931533813e-01 2.852272689342498779e-01 -4.281004518270492554e-02 7.021120190620422363e-02 8.815945126116275787e-03 3.708381056785583496e-01 4.676819741725921631e-01 -2.245704680681228638e-01 -3.986353054642677307e-02 6.284340471029281616e-02 -9.373684227466583252e-02 8.430138230323791504e-02 -1.601517796516418457e-01 -1.171593070030212402e-01 -7.126997411251068115e-02 -2.639708295464515686e-02
-2.761649191379547119e-01 3.221757709980010986e-02 -2.415012940764427185e-02 3.915694653987884521e-01 1.506067067384719849e-01 2.383760809898376465e-01 1.416336297988891602e-01 -2.891180813312530518e-01 -1.939439475536346436e-01 -2.046249508857727051e-01 1.859929114580154419e-01 2.756937742233276367e-01 1.906102150678634644e-01 -2.201912738382816315e-02 1.555275619029998779e-01 -7.341866940259933472e-02 1.708408445119857788e-01 5.349791049957275391e-02 1.860392689704895020e-01 -1.728304773569107056e-01 7.286677509546279907e-02 2.169699966907501221e-01 2.527247369289398193e-01 -2.352017015218734741e-01 -5.239490047097206116e-02 -1.602232605218887329e-01 -7.649536430835723877e-02 -5.226000398397445679e-02 1.083353068679571152e-02 -1.535869687795639038e-01 8.680859580636024475e-03 1.619240827858448029e-02
-8.043937385082244873e-02 -1.127571463584899902e-01 4.786292091012001038e-02 1.723263412714004517e-01 1.018713042140007019e-01 1.506075412034988403e-01 8.898550271987915039e-02 -7.844644784927368164e-02 -1.024936139583587646e-01 1.172214597463607788e-01 2.342010661959648132e-02 7.929366081953048706e-02 3.837828040122985840e-01 -2.554300725460052490e-01 -3.199217319488525391e-01 2.078770995140075684e-01 -3.411131352186203003e-02 3.705278337001800537e-01 -1.297917366027832031e-01 -2.434188425540924072e-01 2.341411635279655457e-02 -3.369668871164321899e-02 3.934502005577087402e-01 7.817622274160385132e-02 -2.032140046358108521e-01 4.151299223303794861e-02 2.261250168085098267e-01 -3.565241931937634945e-04 -4.635978955775499344e-03 1.669429093599319458e-01 -4.331371188163757324e-02 -1.069871932268142700e-01
7.324566692113876343e-02 -1.741406172513961792e-01 -7.624264061450958252e-02 1.344255506992340088e-01 -1.018185988068580627e-01 -7.003794610500335693e-02 -9.144385904073715210e-02 1.411974430084228516e-02 -4.547903779894113541e-03 4.984003491699695587e-03 5.011519417166709900e-02 1.377664953470230103e-01 8.935020864009857178e-02 -7.082667201757431030e-02 -1.426575779914855957e-01 -7.960706949234008789e-02 2.864986956119537354e-01 -3.132461309432983398e-01 -9.230921417474746704e-02 -3.213409185409545898e-01 -5.632358416914939880e-02 3.320015072822570801e-01 2.445090860128402710e-01 -9.684651345014572144e-02 1.832217127084732056e-01 1.976876556873321533e-01 3.158964514732360840e-01 -1.835644394159317017e-01 3.189324587583541870e-02 -8.367269299924373627e-03 -2.113508880138397217e-01 -3.590654134750366211e-01
8.646567165851593018e-02 -4.252649098634719849e-02 8.178855478763580322e-02 1.154326125979423523e-01 -6.141818687319755554e-02 -3.952807560563087463e-02 8.372273296117782593e-03 1.294143497943878174e-02 -1.879262328147888184e-01 7.484852522611618042e-02 9.608062356710433960e-02 1.155369579792022705e-01 2.909727096557617188e-01 -3.940423130989074707e-01 -2.419963777065277100e-01 1.342515945434570312e-01 1.527268737554550171e-01 4.524031281471252441e-01 -9.348309785127639771e-02 -2.477868050336837769e-01 4.756363853812217712e-02 9.129745513200759888e-02 3.831946253776550293e-01 -1.558039635419845581e-01 2.883329521864652634e-03 3.611773997545242310e-02 2.373109906911849976e-01 1.793105341494083405e-02 -2.926841378211975098e-02 -1.175376474857330322e-01 1.466326266527175903e-01 -1.055653467774391174e-01
-1.311229914426803589e-01 -3.462644666433334351e-02 -3.029550798237323761e-02 2.699914388358592987e-02 -2.133344486355781555e-02 -1.364232152700424194e-01 2.450277209281921387e-01 1.601894646883010864e-01 -4.716779291629791260e-01 -1.023047138005495071e-02 1.185210496187210083e-01 -1.035480760037899017e-02 2.793299257755279541e-01 -3.656718432903289795e-01 -2.001544982194900513e-01 5.834038835018873215e-03 2.055010646581649780e-01 -1.680926084518432617e-01 -7.229126989841461182e-02 -1.956802904605865479e-01 3.873388096690177917e-02 -4.872918128967285156e-03 1.032636538147926331e-01 -2.549221515655517578e-01 1.890012323856353760e-01 -3.968309238553047180e-02 1.268023699522018433e-01 -1.239492222666740417e-01 1.630313545465469360e-01 -4.649505019187927246e-02 -2.690181508660316467e-02 -3.118343949317932129e-01
1.797347366809844971e-01 1.980231404304504395e-01 -5.130093544721603394e-02 8.390020579099655151e-02 -4.999169707298278809e-02 -7.258282601833343506e-02 8.804829418659210205e-02 -9.857866168022155762e-02 -2.059460431337356567e-01 2.511280775070190430e-01 -1.721218414604663849e-02 1.140236929059028625e-01 3.340170904994010925e-02 -1.983789652585983276e-01 4.831689409911632538e-03 2.119151875376701355e-02 1.104681566357612610e-01 -2.782271206378936768e-01 1.362133920192718506e-01 1.645735055208206177e-01 -1.866869777441024780e-01 2.578250169754028320e-01 4.772107601165771484e-01 1.190384570509195328e-02 -1.405775919556617737e-02 -1.752703189849853516e-01 2.653908729553222656e-01 -3.622775375843048096e-01 -2.087680250406265259e-02 1.862959265708923340e-01 -3.594835102558135986e-02 -1.938967965543270111e-02
1.584458164870738983e-02 -2.138059586286544800e-02 -4.350681975483894348e-02 2.148974090814590454e-01 -4.125784337520599365e-02 -2.544832602143287659e-02 -1.949654519557952881e-01 -2.456773072481155396e-01 -3.791708052158355713e-01 1.149998325854539871e-02 -1.092118322849273682e-01 1.004597842693328857e-01 3.062682747840881348e-01 -5.988765135407447815e-02 -1.080440208315849304e-01 -3.206992149353027344e-02 2.214995026588439941e-02 -1.657994389533996582e-01 9.356439113616943359e-02 -2.422906458377838135e-01 2.008777409791946411e-01 3.924658596515655518e-01 -9.634497016668319702e-02 1.906466186046600342e-01 -2.436499856412410736e-02 1.310765594244003296e-01 3.567245304584503174e-01 -1.846454590559005737e-01 7.083164900541305542e-02 -8.389265090227127075e-02 -1.455713063478469849e-01 -1.633165776729583740e-01
-1.031957007944583893e-02 8.401168137788772583e-02 -1.480540633201599121e-01 5.390408635139465332e-02 -1.093015298247337341e-01 -1.486116796731948853e-01 -1.512031406164169312e-01 -3.074645102024078369e-01 -2.951995730400085449e-01 -2.058400362730026245e-01 -1.238947454839944839e-02 1.994681060314178467e-01 3.308794200420379639e-01 1.312642395496368408e-01 1.024553328752517700e-01 -1.694915443658828735e-01 1.041889190673828125e-01 -6.051261723041534424e-02 -1.274985969066619873e-01 -1.240933537483215332e-01 1.071914285421371460e-01 -3.036377578973770142e-02 5.476634502410888672e-01 1.936230957508087158e-01 -6.504318118095397949e-02 2.336138784885406494e-01 -7.637340575456619263e-03 7.853858917951583862e-02 6.560859829187393188e-02 5.024125799536705017e-03 6.405724585056304932e-02 -1.082414910197257996e-01
-1.198532432317733765e-01 -2.084733098745346069e-01 2.112979441881179810e-02 1.243138536810874939e-01 -2.373801171779632568e-02 -1.014484167098999023e-01 -2.497887797653675079e-02 -1.746177822351455688e-01 -1.326492242515087128e-02 1.944269984960556030e-02 1.034467248246073723e-03 -1.294586211442947388e-01 1.111675053834915161e-01 -2.061922401189804077e-01 -1.151166185736656189e-01 -1.281921267509460449e-01 2.561269998550415039e-01 -3.348640799522399902e-01 -3.737149760127067566e-02 -3.253818154335021973e-01 9.024894982576370239e-02 3.196883499622344971e-01 2.645820677280426025e-01 -1.744258552789688110e-01 7.032436132431030273e-02 2.479829080402851105e-02 2.166044414043426514e-01 -2.735833823680877686e-01 5.737299099564552307e-02 -1.285992264747619629e-01 -1.810276061296463013e-01 -3.266884088516235352e-01
3.861628472805023193e-02 1.393270641565322876e-01 -1.164204403758049011e-01 3.875620365142822266e-01 -2.637181803584098816e-02 -4.940993711352348328e-02 2.251018136739730835e-01 -1.985140442848205566e-01 -2.912819981575012207e-01 -7.627315074205398560e-02 -6.449344754219055176e-02 -2.405158728361129761e-01 9.248561412096023560e-02 -1.613546311855316162e-01 1.088474169373512268e-01 -2.444685623049736023e-02 5.602782219648361206e-02 1.140663102269172668e-01 8.088474720716476440e-02 -2.968257367610931396e-01 -6.141503900289535522e-02 1.628416776657104492e-01 4.163302481174468994e-01 -7.171129342168569565e-03 1.622219532728195190e-01 -2.669152617454528809e-01 2.901929318904876709e-01 -2.859752625226974487e-02 -1.752706244587898254e-02 -1.065310388803482056e-01 7.936877012252807617e-02 -8.604792505502700806e-02
1.905899643898010254e-01 5.943523719906806946e-02 -1.406106352806091309e-01 2.825961410999298096e-01 -2.603838220238685608e-02 -1.055831238627433777e-01 9.491188824176788330e-02 -1.258584111928939819e-01 -2.446838766336441040e-01 3.524444624781608582e-02 -1.899011284112930298e-01 -6.562788784503936768e-02 2.620775699615478516e-01 -4.653545320034027100e-01 -1.327365636825561523e-01 -1.565938144922256470e-01 9.684390574693679810e-02 -3.828713297843933105e-01 1.764949411153793335e-01 1.774391531944274902e-01 3.103156015276908875e-02 1.479677557945251465e-01 1.643347740173339844e-01 1.158237606287002563e-01 -7.977092638611793518e-03 -2.684600837528705597e-02 1.722886040806770325e-02 -1.393615603446960449e-01 1.276426315307617188e-01 -5.207934975624084473e-02 -1.336078643798828125e-01 -2.360786199569702148e-01
2.162161283195018768e-02 -1.578819006681442261e-01 1.745951622724533081e-01 -1.611231565475463867e-01 1.497157514095306396e-01 -8.164376765489578247e-02 -1.948783099651336670e-01 -2.793766856193542480e-01 -2.318537384271621704e-01 1.926399022340774536e-01 1.758113503456115723e-01 1.106065660715103149e-01 1.464079916477203369e-01 -1.805384457111358643e-01 6.770573556423187256e-02 1.524178124964237213e-02 3.572537302970886230e-01 -2.843350768089294434e-01 1.231842264533042908e-01 1.349286884069442749e-01 1.242237389087677002e-01 2.464344203472137451e-01 2.690517008304595947e-01 -8.449565619230270386e-02 1.783339083194732666e-01 -5.880326032638549805e-03 -1.324099022895097733e-02 -1.976425498723983765e-01 1.038592383265495300e-01 -3.447123244404792786e-02 -2.391450852155685425e-01 -2.059348672628402710e-01
-1.874721646308898926e-01 -5.611110478639602661e-02 -3.418000638484954834e-01 9.198241680860519409e-02 -1.955811977386474609e-01 8.927039802074432373e-02 9.315584599971771240e-02 -1.884654909372329712e-01 -3.611919656395912170e-02 1.167908534407615662e-01 1.291536092758178711e-01 -1.433537751436233521e-01 1.283639818429946899e-01 8.306430652737617493e-03 -1.331205964088439941e-01 1.523210704326629639e-01 7.423348724842071533e-02 -3.512122333049774170e-01 -1.419994533061981201e-01 -2.461542189121246338e-01 -1.778113543987274170e-01 3.878974542021751404e-02 2.580118477344512939e-01 -1.672399416565895081e-02 -3.725582957267761230e-01 -2.446832358837127686e-01 2.339449971914291382e-01 -3.697002306580543518e-02 -5.050979182124137878e-02 -1.111767906695604324e-02 -2.612051069736480713e-01 3.312517330050468445e-02
-3.562727272510528564e-01 1.769387274980545044e-01 1.899240538477897644e-02 -4.372107610106468201e-02 1.266397088766098022e-01 7.210213690996170044e-02 2.684530913829803467e-01 -2.596183419227600098e-01 -2.388520725071430206e-02 -1.969886571168899536e-01 1.718123853206634521e-01 3.887711465358734131e-02 4.275964796543121338e-01 -9.106321632862091064e-02 1.750473864376544952e-02 4.408963024616241455e-02 7.368249446153640747e-02 -6.613128818571567535e-03 -8.494489639997482300e-02 3.529765829443931580e-02 -1.690665334463119507e-01 3.297927379608154297e-01 2.820203006267547607e-01 -2.830491364002227783e-01 5.643771216273307800e-02 -1.747126579284667969e-01 1.431539803743362427e-01 4.392849281430244446e-02 -1.348449885845184326e-01 5.275799706578254700e-02 1.503092050552368164e-01 6.612306833267211914e-02
-7.446941733360290527e-02 -1.256134919822216034e-02 -2.501761354506015778e-02 1.104953661561012268e-01 -2.278445474803447723e-02 -5.738199129700660706e-02 3.525589406490325928e-02 -2.195652946829795837e-02 -2.358656376600265503e-01 2.696036994457244873e-01 -3.521959185600280762e-01 1.100647449493408203e-01 2.617640420794487000e-02 -3.342048078775405884e-02 -2.614921703934669495e-02 -2.476792335510253906e-01 2.506045103073120117e-01 -1.611772328615188599e-01 2.040967494249343872e-01 -1.740876883268356323e-01 3.376229405403137207e-01 1.922300159931182861e-01 3.423022925853729248e-01 6.814299616962671280e-03 -9.138088673353195190e-02 5.418758094310760498e-02 1.701634526252746582e-01 -2.864834070205688477e-01 -2.513838745653629303e-02 1.553635578602552414e-03 -1.684137284755706787e-01 -2.596233487129211426e-01
1.643358916044235229e-01 2.294942438602447510e-01 -5.004974454641342163e-02 -1.961350440979003906e-01 -1.689582318067550659e-02 -6.384079810231924057e-03 1.597239524126052856e-01 3.330662474036216736e-02 5.354100465774536133e-02 8.982957340776920319e-03 1.290463004261255264e-02 1.399284303188323975e-01 2.157754004001617432e-01 -2.360518425703048706e-01 -7.979333400726318359e-03 1.479157209396362305e-01 1.204533055424690247e-01 -2.947641313076019287e-01 -1.192856058478355408e-01 -8.636301010847091675e-02 6.182516366243362427e-02 7.060452550649642944e-02 3.097204566001892090e-01 -1.684928834438323975e-01 -2.845225334167480469e-01 -1.965208947658538818e-01 4.235008656978607178e-01 -2.950400412082672119e-01 -2.440691441297531128e-01 -5.331375822424888611e-02 7.037381146801635623e-05 2.991808578372001648e-02
-9.119170159101486206e-02 -7.670147716999053955e-02 -1.299254745244979858e-01 2.248450666666030884e-01 2.060414105653762817e-01 1.992909461259841919e-01 1.684688031673431396e-01 8.003205060958862305e-02 -2.414191663265228271e-01 1.828466355800628662e-01 6.296101212501525879e-02 1.118942629545927048e-02 2.966766059398651123e-01 -2.636300325393676758e-01 -1.081442683935165405e-01 8.289418369531631470e-02 7.161244750022888184e-02 3.346957862377166748e-01 4.857479780912399292e-02 -2.145720422267913818e-01 4.562558978796005249e-02 2.104943692684173584e-01 2.248625755310058594e-01 1.097639277577400208e-01 -3.123572468757629395e-01 7.186408340930938721e-02 1.143229752779006958e-01 -2.469253391027450562e-01 -2.928795106709003448e-02 2.677791118621826172e-01 -5.684435367584228516e-02 -4.898044094443321228e-02
-1.395581476390361786e-02 -1.337893158197402954e-01 -1.828151345252990723e-01 1.638137102127075195e-01 1.193090677261352539e-01 -2.303009033203125000e-01 -7.738720625638961792e-02 1.604123506695032120e-03 2.107461355626583099e-02 -7.076173275709152222e-02 -1.101898998022079468e-01 2.119227647781372070e-01 7.087619602680206299e-02 -2.664066851139068604e-01 -1.605427414178848267e-01 -3.339285254478454590e-01 3.814801275730133057e-01 -3.670919239521026611e-01 1.202476397156715393e-01 -8.538757264614105225e-02 1.178141161799430847e-01 1.664848327636718750e-01 1.819080263376235962e-01 -9.421129524707794189e-02 -1.636724220588803291e-03 -1.587325781583786011e-01 2.284039407968521118e-01 -1.499077677726745605e-01 1.678546704351902008e-02 -1.166591607034206390e-02 -2.081407979130744934e-02 -2.937921881675720215e-01
-6.276566069573163986e-03 -4.421690944582223892e-03 5.206073448061943054e-02 -1.428184360265731812e-01 5.408555641770362854e-02 -1.173981279134750366e-01 6.792619079351425171e-02 -4.678296148777008057e-01 -1.416276991367340088e-01 1.292650252580642700e-01 -1.948794424533843994e-01 5.746692419052124023e-02 3.989138007164001465e-01 -6.390973925590515137e-02 5.703079327940940857e-02 -1.121264025568962097e-01 2.019390016794204712e-01 -2.525541186332702637e-01 4.493346810340881348e-02 6.951940804719924927e-02 2.236918918788433075e-02 3.221276104450225830e-01 2.436913549900054932e-01 -3.007104061543941498e-02 5.973842740058898926e-02 -1.291820853948593140e-01 1.131491363048553467e-01 1.567384460940957069e-03 1.082440651953220367e-02 -3.103491961956024170e-01 -2.695287764072418213e-01 3.801443427801132202e-02
-1.104065552353858948e-01 2.174183540046215057e-02 -1.677860766649246216e-01 2.221140116453170776e-01 -1.267502754926681519e-01 3.053661249577999115e-02 2.036940902471542358e-01 -7.701827585697174072e-02 9.778287261724472046e-02 1.884751021862030029e-01 5.685865506529808044e-02 2.018251568078994751e-01 2.422739565372467041e-01 -7.573035359382629395e-02 -3.745410740375518799e-01 2.026271261274814606e-02 4.241383075714111328e-02 -6.819498538970947266e-02 2.053454071283340454e-01 -8.621516078710556030e-02 5.956979840993881226e-02 -4.362664744257926941e-02 3.696366548538208008e-01 -8.681788295507431030e-02 -6.447118520736694336e-02 1.990523040294647217e-01 1.630820184946060181e-01 -2.269911319017410278e-01 -1.356254518032073975e-01 5.729426816105842590e-02 -4.106852710247039795e-01 1.826131790876388550e-01
-8.351442217826843262e-02 -7.199218124151229858e-02 -2.828389592468738556e-02 1.887841373682022095e-01 4.675813391804695129e-02 -2.748937159776687622e-02 -3.421679511666297913e-02 -2.375033050775527954e-01 -3.338823616504669189e-01 -1.319523155689239502e-01 7.099591195583343506e-02 3.031230717897415161e-02 3.025602698326110840e-01 1.261167321354150772e-02 -7.707958668470382690e-02 2.057716436684131622e-02 2.243482917547225952e-01 -1.833986341953277588e-01 3.649660199880599976e-02 -2.979658246040344238e-01 4.937301855534315109e-03 4.043056666851043701e-01 -1.942354626953601837e-02 4.712105169892311096e-02 -1.255732178688049316e-01 1.616470962762832642e-01 1.919518262147903442e-01 -2.288410663604736328e-01 6.541589647531509399e-02 -2.814476750791072845e-02 -4.081082642078399658e-01 -1.227362453937530518e-01
-1.202165037393569946e-01 3.294954895973205566e-01 1.242981627583503723e-01 4.521848261356353760e-02 -2.338664531707763672e-01 1.550846546888351440e-01 -2.767837047576904297e-02 -1.930415928363800049e-01 -2.371086776256561279e-01 1.025031879544258118e-01 4.484011232852935791e-02 2.546504735946655273e-01 2.241005897521972656e-01 -1.360996514558792114e-01 -6.331887096166610718e-02 -2.443532347679138184e-01 1.145717725157737732e-01 3.167154490947723389e-01 -1.496925111860036850e-02 -2.087069749832153320e-01 1.105666533112525940e-01 -1.622791960835456848e-02 2.107565104961395264e-01 -1.169469803571701050e-01 -1.789964586496353149e-01 -1.551560908555984497e-01 2.069217711687088013e-01 -1.500127315521240234e-01 -3.322806954383850098e-01 -4.846565425395965576e-02 -1.038371771574020386e-01 -6.234363466501235962e-02
1.461799591779708862e-01 4.987472668290138245e-02 -1.126458793878555298e-01 1.833236068487167358e-01 4.277862980961799622e-02 1.946191638708114624e-01 -2.359183579683303833e-01 -1.217676624655723572e-01 1.848720572888851166e-02 8.006848394870758057e-02 6.045193597674369812e-02 3.213075175881385803e-02 1.844659149646759033e-01 1.693050265312194824e-01 -3.227808475494384766e-01 3.177345991134643555e-01 4.182506799697875977e-01 -4.219436272978782654e-02 -8.491373807191848755e-02 -2.273977100849151611e-01 -7.361424714326858521e-02 -5.652480572462081909e-02 2.996889948844909668e-01 -1.205534394830465317e-02 -1.953938007354736328e-01 -1.391789615154266357e-01 -3.823428414762020111e-03 -3.014257550239562988e-01 -1.557251662015914917e-01 1.725873947143554688e-01 9.383956785313785076e-04 -6.095422804355621338e-02
7.006467878818511963e-02 2.031183540821075439e-01 4.933450371026992798e-02 2.225798666477203369e-01 1.769732981920242310e-01 1.156596168875694275e-01 1.157535836100578308e-01 -1.277872771024703979e-01 -1.941567510366439819e-01 1.531768739223480225e-01 3.493334949016571045e-01 8.973130583763122559e-02 5.143923163414001465e-01 5.680599808692932129e-02 5.914618447422981262e-02 -1.838846057653427124e-01 1.224790066480636597e-01 2.834668755531311035e-01 -8.518389426171779633e-03 -1.045368313789367676e-01 1.580830067396163940e-01 -9.529857779853045940e-04 1.725788265466690063e-01 1.971878297626972198e-02 -6.195723265409469604e-02 5.057145282626152039e-02 3.803426772356033325e-02 -1.126593202352523804e-01 -4.600867256522178650e-02 1.457111351191997528e-02 -2.281561642885208130e-01 -3.075899779796600342e-01
2.227129936218261719e-01 -1.442709118127822876e-01 1.287952512502670288e-01 5.834909528493881226e-02 -2.764709293842315674e-02 -8.921502530574798584e-02 1.279215216636657715e-01 -9.753415733575820923e-02 5.754795670509338379e-02 2.341077923774719238e-01 8.788137882947921753e-02 2.902929484844207764e-01 9.634509682655334473e-02 -3.886512219905853271e-01 2.903568558394908905e-02 -5.334577709436416626e-02 1.784913390874862671e-01 -1.342618912458419800e-01 2.888242900371551514e-02 -1.886409223079681396e-01 -9.030884504318237305e-02 1.308432817459106445e-01 3.493410050868988037e-01 -7.495621591806411743e-02 7.401446998119354248e-02 -1.997484862804412842e-01 2.972177565097808838e-01 -2.812125086784362793e-01 1.981859654188156128e-01 5.001087486743927002e-02 8.586446940898895264e-02 -2.442805171012878418e-01
6.081209704279899597e-02 3.128378093242645264e-02 7.377295941114425659e-02 5.277199298143386841e-02 -1.866507157683372498e-02 1.077467203140258789e-01 2.682067453861236572e-01 -9.007155895233154297e-02 -6.065231561660766602e-02 1.136345937848091125e-01 -2.336885780096054077e-02 3.089451789855957031e-01 -1.048705354332923889e-02 -3.614821732044219971e-01 -2.096086740493774414e-02 -1.422354727983474731e-01 2.621742188930511475e-01 -5.549903959035873413e-02 3.926465660333633423e-02 1.128051355481147766e-01 -3.944716230034828186e-02 2.437328696250915527e-01 4.126278460025787354e-01 2.369966506958007812e-01 2.688548900187015533e-02 -1.911715120077133179e-01 1.541527360677719116e-01 -2.250904589891433716e-01 -3.050651587545871735e-02 3.357971608638763428e-01 1.730775386095046997e-01 -4.731398820877075195e-02
-6.557541340589523315e-02 -5.005759000778198242e-02 6.113550439476966858e-02 9.968504309654235840e-02 -2.281676232814788818e-02 -9.693935513496398926e-02 -2.113685570657253265e-02 -3.774152994155883789e-01 2.465089038014411926e-02 -3.662129640579223633e-01 7.074301689863204956e-02 1.786452531814575195e-01 3.160562217235565186e-01 2.963984385132789612e-02 5.175311490893363953e-02 -2.115825377404689789e-02 1.683416962623596191e-01 1.129526495933532715e-01 -1.012690067291259766e-01 -8.437385410070419312e-02 -3.307117149233818054e-02 1.654294282197952271e-01 2.810171544551849365e-01 4.618805944919586182e-01 -2.156265079975128174e-02 -7.455810159444808960e-02 2.944059669971466064e-01 -2.491146922111511230e-01 -5.265290290117263794e-02 2.613617852330207825e-02 3.256944194436073303e-02 -1.125553548336029053e-01
2.105988115072250366e-01 -3.356889784336090088e-01 1.311409622430801392e-01 -2.668955177068710327e-02 -4.384092520922422409e-03 7.505048066377639771e-02 1.350780725479125977e-01 -1.410694569349288940e-01 -1.777055263519287109e-01 7.033067196607589722e-02 5.359034985303878784e-02 -1.231787260621786118e-02 3.112283349037170410e-01 -1.762920916080474854e-01 -1.556333899497985840e-01 -3.005879819393157959e-01 2.985914051532745361e-01 -6.623607128858566284e-02 -2.462419797666370869e-04 -1.546349823474884033e-01 3.311372548341751099e-02 3.286997973918914795e-01 -8.763161487877368927e-03 7.706289179623126984e-04 5.704239755868911743e-02 2.841987460851669312e-02 2.212792485952377319e-01 -8.250453323125839233e-02 5.543755833059549332e-03 2.323463708162307739e-01 -1.294403057545423508e-02 -3.981160521507263184e-01
1.123568713665008545e-01 -7.867375016212463379e-02 -1.358592212200164795e-01 -3.476202487945556641e-03 -6.613586843013763428e-02 1.997234672307968140e-01 -3.158008307218551636e-02 9.962990880012512207e-02 -6.833723187446594238e-02 4.340811446309089661e-02 1.773150563240051270e-01 7.651557028293609619e-02 1.162796318531036377e-01 -9.095330536365509033e-02 8.080799132585525513e-02 2.471996657550334930e-02 2.781660258769989014e-01 -1.719268113374710083e-01 -2.186925895512104034e-02 -2.480008155107498169e-01 7.591722905635833740e-02 7.378966361284255981e-02 3.814101815223693848e-01 -2.468727678060531616e-01 -7.965938746929168701e-02 -3.716141283512115479e-01 3.414327204227447510e-01 -2.491317540407180786e-01 2.975468933582305908e-01 1.396392192691564560e-02 8.137335628271102905e-02 -1.725208312273025513e-01
6.353234499692916870e-02 2.309611290693283081e-01 8.571275509893894196e-03 8.546536415815353394e-02 -5.259503424167633057e-02 -2.333009839057922363e-01 9.034180641174316406e-02 -2.636672928929328918e-02 -2.129757702350616455e-01 4.371118173003196716e-02 2.876370027661323547e-02 1.040778160095214844e-01 3.797417879104614258e-01 -2.258275151252746582e-01 1.586536318063735962e-01 -1.604116261005401611e-01 1.677856594324111938e-01 -3.243967890739440918e-01 -5.147667974233627319e-02 -1.034775078296661377e-01 -8.437216281890869141e-02 2.640487253665924072e-01 1.465858668088912964e-01 -1.428154408931732178e-01 -1.090099290013313293e-01 -3.589642047882080078e-01 1.465090215206146240e-01 -1.339910924434661865e-01 7.765825092792510986e-02 -3.170324862003326416e-01 7.027249783277511597e-02 8.399160206317901611e-02
7.545755803585052490e-02 1.728518903255462646e-01 1.800904422998428345e-02 4.297439381480216980e-02 -1.738084107637405396e-01 4.610105603933334351e-02 -2.641807496547698975e-01 -1.072060242295265198e-01 -2.969614267349243164e-01 6.102474778890609741e-02 3.487912416458129883e-01 8.436346799135208130e-02 3.192010223865509033e-01 -1.415551304817199707e-01 -1.152794510126113892e-01 -1.785842031240463257e-01 2.697397172451019287e-01 1.076251566410064697e-01 -3.032938949763774872e-02 1.208323389291763306e-01 -7.703951746225357056e-02 -6.325525045394897461e-02 1.228500083088874817e-01 -1.725434958934783936e-01 1.596198230981826782e-02 -2.131714373826980591e-01 1.680887192487716675e-01 -2.175888866186141968e-01 -2.370717972517013550e-01 1.515387147665023804e-01 5.583063513040542603e-02 -3.203191161155700684e-01
1.105985715985298157e-01 1.864245831966400146e-01 5.217783153057098389e-02 8.282804489135742188e-02 -1.644123792648315430e-01 8.587857335805892944e-02 -1.096675321459770203e-01 3.538727527484297752e-03 -2.580797076225280762e-01 1.039461642503738403e-01 4.224268496036529541e-01 -5.235112830996513367e-02 2.874522805213928223e-01 -1.495811045169830322e-01 -4.234575331211090088e-01 1.290783584117889404e-01 2.172238081693649292e-01 1.733379513025283813e-01 5.427131429314613342e-02 -2.884935773909091949e-02 -2.553423866629600525e-02 1.432839483022689819e-01 2.853598296642303467e-01 -9.890808910131454468e-02 1.142051666975021362e-01 -2.919972538948059082e-01 2.562978491187095642e-02 -6.633942574262619019e-02 6.997581571340560913e-02 1.704235523939132690e-01 3.018099814653396606e-02 -7.608524709939956665e-02
9.293770045042037964e-02 -1.221975833177566528e-01 1.714906394481658936e-01 4.194269329309463501e-02 -5.495525896549224854e-02 -6.297775357961654663e-02 7.937581092119216919e-02 -2.198183983564376831e-01 -3.661820590496063232e-01 3.520989790558815002e-02 -1.019413769245147705e-01 4.458083305507898331e-03 3.041281700134277344e-01 -1.465732306241989136e-01 -3.543077409267425537e-01 -6.678768247365951538e-02 2.222220599651336670e-01 9.346660226583480835e-02 8.311183005571365356e-02 -1.962787061929702759e-01 9.511604905128479004e-02 3.014135360717773438e-01 5.932495463639497757e-03 -2.175322324037551880e-01 1.246108114719390869e-01 -1.609853059053421021e-01 1.761911511421203613e-01 4.469778388738632202e-02 -1.204330194741487503e-02 1.445346176624298096e-01 -2.943010926246643066e-01 -2.469894289970397949e-01
-1.025900319218635559e-01 -3.203811347484588623e-01 -1.346926838159561157e-01 5.334730818867683411e-02 -1.764206141233444214e-01 -2.010675668716430664e-01 1.977046132087707520e-01 -3.080503344535827637e-01 -3.606068715453147888e-02 8.862674236297607422e-02 3.401522636413574219e-01 1.909484267234802246e-01 3.161313831806182861e-01 -5.053846538066864014e-02 -2.795825898647308350e-01 -1.780506968498229980e-01 9.795583784580230713e-02 1.780734601197764277e-04 5.941376090049743652e-02 -1.529563218355178833e-01 -3.266037255525588989e-02 -1.287772040814161301e-02 1.021018102765083313e-01 1.383121460676193237e-01 -1.824631728231906891e-02 1.235935911536216736e-01 -9.439487010240554810e-02 -1.599594354629516602e-01 -3.449190035462379456e-02 9.878057986497879028e-02 2.634258940815925598e-02 -3.969525694847106934e-01
1.464397609233856201e-01 1.915478557348251343e-01 -1.304231733083724976e-01 2.246874123811721802e-01 2.413068860769271851e-01 -4.738093167543411255e-02 3.224922344088554382e-02 -1.440483182668685913e-01 -1.908537596464157104e-01 1.057522818446159363e-01 1.737818568944931030e-01 1.044379696249961853e-01 3.358763158321380615e-01 -3.425739109516143799e-01 1.732989847660064697e-01 -2.090231776237487793e-01 1.865881681442260742e-02 -9.583348035812377930e-02 2.761003077030181885e-01 1.984371542930603027e-01 -9.724526852369308472e-02 2.268149107694625854e-01 2.360718548297882080e-01 -1.808435469865798950e-01 -1.648600399494171143e-01 -2.074847668409347534e-01 8.760991040617227554e-04 2.764380350708961487e-02 -6.563245505094528198e-02 1.399811953306198120e-01 -9.691724926233291626e-02 -1.439834535121917725e-01
-3.771547600626945496e-02 -2.687705457210540771e-01 4.783857241272926331e-02 5.561811849474906921e-02 -1.090836245566606522e-02 6.024127453565597534e-02 1.385312676429748535e-01 2.970987698063254356e-03 -1.672810614109039307e-01 8.411830663681030273e-02 -1.880686730146408081e-01 1.227174550294876099e-01 1.091881021857261658e-01 -1.688730716705322266e-01 -6.291552633047103882e-02 -3.405976891517639160e-01 3.576305210590362549e-01 -1.875900179147720337e-01 1.945542842149734497e-01 -3.297210931777954102e-01 1.625865995883941650e-01 1.231720298528671265e-01 3.314764499664306641e-01 1.969661563634872437e-02 -1.583591699600219727e-01 -2.112304978072643280e-02 1.996978074312210083e-01 -1.597571521997451782e-01 -4.921257123351097107e-02 9.745071083307266235e-02 -2.485863864421844482e-01 -1.610913872718811035e-01
4.151635244488716125e-02 -3.152523422613739967e-03 -5.428890138864517212e-02 2.288748323917388916e-01 -1.713887602090835571e-01 5.151206161826848984e-03 2.302132695913314819e-01 -2.687708474695682526e-02 -3.418869078159332275e-01 -1.893944665789604187e-02 7.069874554872512817e-02 1.364903599023818970e-01 1.940995007753372192e-01 1.465151645243167877e-02 -1.418381035327911377e-01 -4.692360758781433105e-01 2.386943101882934570e-01 1.763609796762466431e-01 2.599431574344635010e-01 -1.299123466014862061e-01 1.300039887428283691e-01 -3.081190586090087891e-02 -1.846762374043464661e-02 -3.802413493394851685e-02 -7.132201641798019409e-02 -2.142337113618850708e-01 3.495731949806213379e-01 -2.153774052858352661e-01 8.195044845342636108e-02 3.356633335351943970e-02 -5.083892028778791428e-03 -1.454237103462219238e-01
-5.403601005673408508e-02 -1.082672178745269775e-01 2.836405299603939056e-02 -7.926992326974868774e-02 -1.010485365986824036e-01 2.097181230783462524e-01 2.723194062709808350e-01 -1.825076937675476074e-01 -1.737246513366699219e-01 2.183814048767089844e-01 -2.933639101684093475e-02 1.039019301533699036e-01 3.146391212940216064e-01 -4.672816768288612366e-02 1.111146137118339539e-01 -1.653514802455902100e-01 2.282396852970123291e-01 -5.394333507865667343e-03 -3.175357356667518616e-02 -2.683591246604919434e-01 2.899583987891674042e-02 8.907653391361236572e-02 3.063893318176269531e-01 -9.995770454406738281e-02 -1.936208829283714294e-02 -3.110624253749847412e-01 1.435990780591964722e-01 -1.982307732105255127e-01 3.897142708301544189e-01 -7.681148499250411987e-02 -1.806860566139221191e-01 -3.083271346986293793e-02
-7.629188150167465210e-02 2.992319464683532715e-01 9.724774956703186035e-02 1.616386473178863525e-01 9.524286538362503052e-02 -1.196574512869119644e-02 2.864179387688636780e-02 -2.232576161623001099e-02 -1.887700408697128296e-01 1.158961281180381775e-01 3.305739164352416992e-01 3.683525919914245605e-01 1.277546435594558716e-01 7.609505951404571533e-02 -7.339320331811904907e-02 1.155946999788284302e-01 1.814437657594680786e-01 3.622973710298538208e-02 -2.394002377986907959e-01 -1.018168479204177856e-01 -1.162918135523796082e-01 5.045370757579803467e-02 4.387209713459014893e-01 7.141336053609848022e-02 -2.666957974433898926e-01 8.363053947687149048e-02 8.820750564336776733e-02 -1.331450641155242920e-01 -1.640519350767135620e-01 -5.209540575742721558e-02 -2.611303031444549561e-01 8.142207562923431396e-02
8.196880668401718140e-02 1.804919093847274780e-01 -1.183420047163963318e-02 1.116038300096988678e-02 1.823263019323348999e-01 5.339446663856506348e-02 1.527668908238410950e-02 -2.028760015964508057e-01 8.178275823593139648e-02 7.754746824502944946e-02 1.578029990196228027e-01 5.512835457921028137e-03 3.244661986827850342e-01 -5.544373393058776855e-02 3.560522571206092834e-02 -9.506046026945114136e-02 5.616004765033721924e-02 -1.586009263992309570e-01 -3.540740311145782471e-01 -1.798164248466491699e-01 4.698428884148597717e-02 3.671090304851531982e-01 4.206646084785461426e-01 -3.482672199606895447e-02 -5.184485763311386108e-02 4.201296567916870117e-01 1.081008687615394592e-01 -1.402788907289505005e-01 -5.152070894837379456e-02 -1.738748140633106232e-02 5.405822023749351501e-02 9.520652890205383301e-02
-1.191736087203025818e-01 -2.090612500905990601e-01 -7.845536619424819946e-02 8.415398001670837402e-02 3.143005818128585815e-02 -7.572647184133529663e-02 -4.986285045742988586e-02 1.010205224156379700e-01 -1.517451107501983643e-01 6.388690322637557983e-02 -2.195803821086883545e-01 1.793965995311737061e-01 5.396519973874092102e-02 -6.127835065126419067e-02 -5.540170893073081970e-02 -3.647399842739105225e-01 4.313808381557464600e-01 -2.172500342130661011e-01 5.714558064937591553e-02 -1.946272552013397217e-01 2.433934062719345093e-01 1.943892985582351685e-01 3.284166455268859863e-01 6.668965518474578857e-02 -9.303312003612518311e-02 1.935938373208045959e-02 1.770841479301452637e-01 -2.735047936439514160e-01 -3.987495228648185730e-02 9.370399266481399536e-02 -7.682007551193237305e-02 -2.095975875854492188e-01
1.576629281044006348e-01 3.521667718887329102e-01 7.600724697113037109e-02 3.081112504005432129e-01 -1.785666495561599731e-01 -8.035743376240134239e-04 -1.481635272502899170e-01 2.686558291316032410e-02 -3.081066906452178955e-01 3.557162731885910034e-02 2.358341068029403687e-01 3.736426830291748047e-01 2.052900493144989014e-01 -1.376777440309524536e-01 -3.800097852945327759e-02 -8.594459295272827148e-02 5.566984042525291443e-02 2.068556495942175388e-04 -2.051112204790115356e-01 -2.317290157079696655e-01 -8.556908369064331055e-02 -2.046318911015987396e-02 3.140141367912292480e-01 -6.889135390520095825e-02 -1.480239164084196091e-02 1.204518526792526245e-01 4.551539570093154907e-02 -2.434366047382354736e-01 -2.034658044576644897e-01 -5.815670266747474670e-02 -5.549522489309310913e-02 2.486500330269336700e-02
-3.170105516910552979e-01 9.828418493270874023e-02 4.407471790909767151e-02 5.231174826622009277e-01 1.240055039525032043e-01 9.766892343759536743e-02 3.923019766807556152e-02 -2.102062851190567017e-01 -2.906308174133300781e-01 -1.149339377880096436e-01 8.215359598398208618e-02 2.647860050201416016e-01 1.355919986963272095e-01 -1.617580503225326538e-01 1.057455968111753464e-02 -2.653085812926292419e-02 1.455840915441513062e-01 1.118880510330200195e-01 9.727264195680618286e-02 3.800505027174949646e-02 2.113350182771682739e-01 1.865071803331375122e-01 2.276760786771774292e-01 -2.644008994102478027e-01 -1.672459989786148071e-01 -5.043369904160499573e-02 -1.625444553792476654e-02 -2.001829445362091064e-01 -2.243343368172645569e-02 -1.612669439055025578e-03 -8.078414946794509888e-02 -2.916374709457159042e-03
-2.316583693027496338e-01 2.808874845504760742e-01 -4.534725099802017212e-02 2.293461710214614868e-01 -2.644281685352325439e-01 2.134854905307292938e-02 1.721091717481613159e-01 4.100247099995613098e-02 -1.328020244836807251e-01 1.797218620777130127e-01 3.122686743736267090e-01 -6.887057330459356308e-03 5.977972596883773804e-02 -1.076419427990913391e-01 -1.611169278621673584e-01 -3.458685241639614105e-03 9.223584830760955811e-02 1.135724857449531555e-01 2.242507338523864746e-01 -1.864684820175170898e-01 1.555825173854827881e-01 -1.250889059156179428e-02 4.764317274093627930e-01 7.466323673725128174e-02 -2.308684140443801880e-01 -1.676897518336772919e-02 -1.064043343067169189e-01 -8.868135511875152588e-02 2.736479043960571289e-02 6.633874028921127319e-02 -1.549015939235687256e-01 -2.391073703765869141e-01
-1.907320469617843628e-01 1.560107022523880005e-01 -1.253374367952346802e-01 -4.760492965579032898e-02 6.620954722166061401e-02 -5.806037783622741699e-02 3.276785016059875488e-01 -2.668965458869934082e-01 -3.374152481555938721e-01 1.283130608499050140e-02 1.667087972164154053e-01 6.965858489274978638e-02 7.372920215129852295e-02 -2.154794149100780487e-02 2.992592565715312958e-02 -1.219033673405647278e-01 -8.375608175992965698e-02 -2.531919479370117188e-01 -1.906285881996154785e-01 -1.738325804471969604e-01 -3.942039608955383301e-02 9.863235056400299072e-03 2.103486657142639160e-01 -6.616358458995819092e-02 -3.601945638656616211e-01 7.749150693416595459e-02 2.725333869457244873e-01 -2.362237274646759033e-01 6.042370200157165527e-02 -7.803562283515930176e-02 -3.099822998046875000e-01 -8.382168412208557129e-02
2.645155191421508789e-01 -6.855915486812591553e-02 4.202161729335784912e-02 -1.808174699544906616e-02 -2.004536539316177368e-01 -2.035553902387619019e-01 5.067676678299903870e-02 -2.060722410678863525e-01 2.365038730204105377e-02 1.864635199308395386e-01 1.114826276898384094e-01 2.812245488166809082e-01 1.946163028478622437e-01 -1.885398626327514648e-01 -1.386980861425399780e-01 -2.738327533006668091e-02 1.790457963943481445e-01 -2.315743714570999146e-01 -6.451398879289627075e-02 3.022157587110996246e-03 -1.523524373769760132e-01 7.924326509237289429e-02 2.332066148519515991e-01 -1.648374646902084351e-01 -2.557804621756076813e-02 -4.119195342063903809e-01 1.625644564628601074e-01 -3.367462158203125000e-01 -3.208263590931892395e-02 -1.685814261436462402e-01 -1.797229168005287647e-03 -1.892683357000350952e-01
-3.445139899849891663e-02 -1.564181298017501831e-01 1.437242478132247925e-01 4.584090411663055420e-02 -4.723785072565078735e-02 2.846010327339172363e-01 2.085258215665817261e-01 -2.107472121715545654e-01 -1.456559151411056519e-01 1.003232523798942566e-01 -9.659459441900253296e-02 1.482281982898712158e-01 3.220929503440856934e-01 -8.737820386886596680e-02 1.757288575172424316e-01 -2.589543461799621582e-01 1.075109541416168213e-01 -1.620808392763137817e-01 -9.021011739969253540e-02 -1.105116158723831177e-01 1.071927547454833984e-01 1.805548816919326782e-01 3.210542500019073486e-01 -1.282002776861190796e-01 -3.513806965202093124e-03 -3.315000832080841064e-01 1.346705108880996704e-01 -1.852908134460449219e-01 3.090800344944000244e-01 7.806251943111419678e-02 -1.496227681636810303e-01 -1.992496289312839508e-02
1.219201087951660156e-01 8.354469388723373413e-02 -1.674938201904296875e-01 -3.848562762141227722e-02 -8.122664690017700195e-02 -9.394474327564239502e-02 -3.108832538127899170e-01 -2.487441152334213257e-01 -3.230209052562713623e-01 -8.260556496679782867e-03 2.551743388175964355e-01 -3.147022053599357605e-02 3.234467506408691406e-01 1.302109379321336746e-02 -8.307549357414245605e-02 -1.486153155565261841e-01 1.962426006793975830e-01 2.255676090717315674e-01 1.295450031757354736e-01 4.454718530178070068e-02 4.701679199934005737e-02 1.004549488425254822e-01 2.203138023614883423e-01 -1.562728136777877808e-01 -4.668060690164566040e-02 4.836408887058496475e-03 -6.018734350800514221e-02 -1.946528702974319458e-01 -3.552939370274543762e-02 1.477309912443161011e-01 -1.549041122198104858e-01 -4.314724802970886230e-01
1.666580699384212494e-02 -1.819147318601608276e-01 -3.043283522129058838e-01 5.389154329895973206e-02 -6.171879917383193970e-02 1.923151500523090363e-02 1.003959700465202332e-01 -6.170385982841253281e-03 -1.521964818239212036e-01 7.508261501789093018e-02 -1.908210366964340210e-01 1.390260364860296249e-02 1.221457272768020630e-01 -3.277949392795562744e-01 -3.648649901151657104e-02 -1.522622108459472656e-01 2.298762053251266479e-01 -2.725468873977661133e-01 -3.172080218791961670e-02 -8.607032895088195801e-02 -2.641749978065490723e-01 1.604171702638268471e-03 3.759365081787109375e-01 -8.174401521682739258e-02 8.753903955221176147e-02 -1.345912665128707886e-01 4.323402643203735352e-01 -1.821388751268386841e-01 3.448239713907241821e-02 1.644563674926757812e-01 -3.719077259302139282e-02 -1.252691149711608887e-01
1.838002912700176239e-02 2.801290750503540039e-01 -3.238470852375030518e-02 3.011732101440429688e-01 -9.751415997743606567e-02 5.919991061091423035e-02 3.313162028789520264e-01 -2.558321654796600342e-01 -9.889164566993713379e-02 -1.916567236185073853e-01 2.288096025586128235e-02 -2.110799401998519897e-01 1.261030286550521851e-01 -2.825842201709747314e-01 4.014429450035095215e-02 -1.280645430088043213e-01 2.673524022102355957e-01 -9.601814672350883484e-03 1.345405355095863342e-02 -2.544309198856353760e-01 1.512475907802581787e-01 2.249896377325057983e-01 2.497763931751251221e-01 -8.806628175079822540e-03 1.887224167585372925e-01 -2.017926722764968872e-01 1.759261786937713623e-01 -3.733670338988304138e-02 -1.519850194454193115e-01 -6.017355620861053467e-02 1.468303203582763672e-01 8.022604882717132568e-02
1.276786774396896362e-01 -6.169818341732025146e-02 1.962776035070419312e-01 2.258175909519195557e-01 -5.248247459530830383e-02 3.923566080629825592e-03 2.338830828666687012e-01 -1.300921197980642319e-02 8.973249793052673340e-02 2.775710262358188629e-02 1.553318053483963013e-01 -3.037605434656143188e-02 -1.130864098668098450e-01 -6.176028400659561157e-02 -1.815177947282791138e-01 -1.509504579007625580e-02 2.894614636898040771e-01 -7.479018718004226685e-02 -1.523167919367551804e-02 -1.904259920120239258e-01 1.257947981357574463e-01 4.338354170322418213e-01 4.960083588957786560e-02 -1.817982047796249390e-01 -1.160730794072151184e-01 -3.094215691089630127e-01 3.617638051509857178e-01 -3.211899399757385254e-01 -6.764657795429229736e-02 9.112522006034851074e-02 -1.633717119693756104e-01 2.890630438923835754e-02
-8.111876994371414185e-02 1.462151408195495605e-01 -1.283709257841110229e-01 3.312393426895141602e-01 -3.645043373107910156e-01 7.343656569719314575e-02 -5.381588637828826904e-02 -6.645420193672180176e-02 -7.633573561906814575e-02 4.335758090019226074e-02 3.048629313707351685e-02 -1.384519189596176147e-01 2.802423536777496338e-01 -1.301261484622955322e-01 -8.545045554637908936e-02 -1.392150819301605225e-01 3.574098348617553711e-01 -6.055891513824462891e-02 -6.539489328861236572e-02 -1.493647843599319458e-01 -1.475733369588851929e-01 -7.475570589303970337e-02 3.249951899051666260e-01 -1.219901517033576965e-01 -1.716133356094360352e-01 -7.149007171392440796e-02 1.163139343261718750e-01 2.158733457326889038e-01 -3.617979288101196289e-01 3.499907627701759338e-02 1.272932422580197453e-04 -1.328037232160568237e-01
-1.172417625784873962e-01 2.803812026977539062e-01 1.085434332489967346e-01 7.231100648641586304e-02 4.295582696795463562e-02 2.307689189910888672e-01 -3.167135640978813171e-02 -3.879768028855323792e-02 -3.406708240509033203e-01 7.165382802486419678e-02 1.050545349717140198e-01 8.242078870534896851e-02 2.998525798320770264e-01 -1.543691754341125488e-01 -1.866729855537414551e-01 9.484316408634185791e-02 2.200928479433059692e-01 1.519091576337814331e-01 1.241045668721199036e-01 -4.653816577047109604e-03 -7.419627159833908081e-02 2.274866551160812378e-01 1.497182250022888184e-01 -3.142165839672088623e-01 -7.783611118793487549e-02 -2.659794390201568604e-01 5.441854521632194519e-02 2.309469506144523621e-02 -6.688808649778366089e-02 1.326894164085388184e-01 9.681064635515213013e-03 -4.106120467185974121e-01
-6.449244171380996704e-02 -1.119079627096652985e-02 -1.087402701377868652e-01 3.600850999355316162e-01 -3.558461740612983704e-02 -4.191107302904129028e-02 5.562645569443702698e-02 -3.276931867003440857e-02 6.495369225740432739e-02 2.082898169755935669e-01 -2.201002277433872223e-02 -1.936412155628204346e-01 1.652272194623947144e-01 -1.113389581441879272e-01 3.582084178924560547e-02 2.644795365631580353e-02 2.391100376844406128e-01 2.562443260103464127e-03 1.568340063095092773e-01 -3.058960437774658203e-01 1.615187376737594604e-01 3.806925117969512939e-01 2.902467548847198486e-01 -4.077549278736114502e-02 6.963959336280822754e-02 6.585720181465148926e-02 3.895934224128723145e-01 -9.645526111125946045e-02 -2.249754369258880615e-01 1.304968725889921188e-02 -2.522363662719726562e-01 -5.313722044229507446e-02
3.462992236018180847e-02 2.309841215610504150e-01 2.284402996301651001e-01 1.099362149834632874e-01 1.387471407651901245e-01 -1.097080036997795105e-01 2.192000001668930054e-01 -1.039886772632598877e-01 -9.253597259521484375e-02 9.084429591894149780e-02 -7.764703035354614258e-02 2.697540223598480225e-01 7.153341174125671387e-02 -1.179135814309120178e-01 -3.032790683209896088e-02 1.190756727010011673e-02 8.918433450162410736e-03 2.341279014945030212e-02 -9.947841614484786987e-02 -2.098682373762130737e-01 -1.495627462863922119e-01 1.011356562376022339e-01 4.598517417907714844e-01 -7.881350070238113403e-02 -1.923741251230239868e-01 2.169444710016250610e-01 -1.015024259686470032e-02 -3.449901938438415527e-01 -2.681214809417724609e-01 -1.862482912838459015e-02 -2.941758334636688232e-01 9.231891483068466187e-02
1.200650930404663086e-01 1.188308447599411011e-01 6.433071941137313843e-02 1.529498863965272903e-02 6.325826514512300491e-03 1.530077159404754639e-01 1.547535806894302368e-01 -7.913795858621597290e-02 -2.211322039365768433e-01 2.606312334537506104e-01 3.514076396822929382e-02 1.656737476587295532e-01 -2.007822692394256592e-02 -4.109866023063659668e-01 -3.638788592070341110e-03 4.435824230313301086e-02 1.424871236085891724e-01 -9.964873641729354858e-02 7.093630731105804443e-02 -9.255909174680709839e-02 2.047601900994777679e-02 2.065849006175994873e-01 4.698034226894378662e-01 1.643539220094680786e-01 -1.640832610428333282e-02 -1.302469372749328613e-01 1.927133798599243164e-01 -2.596994936466217041e-01 8.851826936006546021e-02 2.508457899093627930e-01 2.598075866699218750e-01 -4.351081326603889465e-02
9.338996559381484985e-02 1.095167249441146851e-01 -1.083724051713943481e-01 2.144185751676559448e-01 1.176571547985076904e-01 -1.159046441316604614e-01 1.953911334276199341e-01 -2.056523263454437256e-01 -2.093182951211929321e-01 1.104774400591850281e-01 4.080564677715301514e-01 1.317177712917327881e-01 3.018031716346740723e-01 -3.161705136299133301e-01 -7.763173431158065796e-02 -1.758263409137725830e-01 5.236911401152610779e-02 -1.785127520561218262e-01 1.343119889497756958e-01 1.893998831510543823e-01 -1.517447978258132935e-01 1.892749071121215820e-01 2.661031186580657959e-01 1.705817133188247681e-02 -1.437352597713470459e-01 -6.830215454101562500e-02 -1.387396752834320068e-01 1.771647632122039795e-01 -3.489978983998298645e-02 5.207369569689035416e-03 -1.215543448925018311e-01 -1.883908063173294067e-01
-2.799924835562705994e-02 -1.075665652751922607e-01 -7.597331702709197998e-02 2.181565463542938232e-01 7.508685439825057983e-02 -2.313871085643768311e-01 -2.014144957065582275e-01 -2.219810849055647850e-03 -8.871053159236907959e-02 3.733724355697631836e-02 -2.040107548236846924e-01 2.322916686534881592e-01 9.485170245170593262e-02 -2.254380434751510620e-01 -9.688425064086914062e-02 -3.000904023647308350e-01 3.475743532180786133e-01 -2.346122860908508301e-01 2.377845793962478638e-01 -1.425794959068298340e-01 8.319722861051559448e-02 1.826974153518676758e-01 2.560965418815612793e-01 -1.179955229163169861e-01 -1.729270815849304199e-02 4.410446807742118835e-02 3.029379546642303467e-01 -2.108557224273681641e-01 1.309489011764526367e-01 4.019657894968986511e-02 -4.609359800815582275e-02 -1.962996572256088257e-01
2.123333960771560669e-01 2.405789196491241455e-01 -2.585207112133502960e-02 3.473681509494781494e-01 -1.609269678592681885e-01 6.829627789556980133e-03 1.721269935369491577e-01 -2.225690037012100220e-01 -2.153405696153640747e-01 2.052114158868789673e-01 3.095022588968276978e-02 1.675169765949249268e-01 2.734067440032958984e-01 -2.174949795007705688e-01 -1.888416409492492676e-01 -4.749714210629463196e-02 8.567532896995544434e-02 -1.750569790601730347e-02 3.461423516273498535e-01 -2.752065956592559814e-01 -8.470063656568527222e-02 1.372815817594528198e-01 -2.477822359651327133e-03 -9.264946728944778442e-02 -6.840751320123672485e-02 -9.752161055803298950e-02 5.201153084635734558e-02 -1.466576009988784790e-01 7.726299762725830078e-02 -3.242588639259338379e-01 7.211332023143768311e-02 2.431601658463478088e-02
2.861497737467288971e-02 8.708717301487922668e-03 5.885026231408119202e-02 -7.307025790214538574e-02 2.169980667531490326e-02 2.715781927108764648e-01 1.701647341251373291e-01 -9.791269898414611816e-02 -1.136969327926635742e-01 1.403077840805053711e-01 2.017035894095897675e-02 2.508509755134582520e-01 9.041061252355575562e-02 -3.097374737262725830e-01 4.609909653663635254e-02 8.175547420978546143e-02 2.300634831190109253e-01 -3.017629981040954590e-01 1.546607613563537598e-01 -6.930404156446456909e-02 -7.632745802402496338e-02 1.052193641662597656e-01 3.297837674617767334e-01 -1.183490380644798279e-01 6.355565041303634644e-02 -2.907961308956146240e-01 2.724436819553375244e-01 -2.630945444107055664e-01 1.641422659158706665e-01 1.942156106233596802e-01 1.100238040089607239e-01 -2.178988158702850342e-01
-8.032342046499252319e-02 3.403012827038764954e-02 3.127386793494224548e-02 9.678475558757781982e-02 -1.507328003644943237e-01 -1.792624741792678833e-01 -9.001915901899337769e-02 -9.336261451244354248e-02 -4.739767685532569885e-02 5.691114813089370728e-02 1.329942494630813599e-01 1.543617993593215942e-01 3.850195109844207764e-01 -2.091283500194549561e-01 -1.936049759387969971e-01 8.603513985872268677e-02 2.695418596267700195e-01 3.849795758724212646e-01 -9.448699653148651123e-02 -9.789872169494628906e-02 2.224265970289707184e-02 1.120707988739013672e-01 2.799167037010192871e-01 -2.735626697540283203e-01 1.360478997230529785e-01 1.952695697546005249e-01 3.131697177886962891e-01 1.810520738363265991e-01 -2.898331731557846069e-02 -1.765892654657363892e-01 -2.049484476447105408e-02 -3.086034581065177917e-02
1.129331216216087341e-01 4.752301797270774841e-02 -1.760647743940353394e-01 7.603380829095840454e-02 3.200431466102600098e-01 -2.031114697456359863e-01 5.885427445173263550e-02 1.242473497986793518e-01 -2.937086820602416992e-01 1.648260504007339478e-01 1.423499882221221924e-01 1.508336365222930908e-01 3.577490150928497314e-01 -3.945688605308532715e-01 -1.546565350145101547e-02 1.707251183688640594e-02 6.793192774057388306e-02 5.738881230354309082e-02 9.895128756761550903e-02 1.534329541027545929e-02 -2.055284678936004639e-01 2.741382420063018799e-01 2.699188590049743652e-01 2.007344178855419159e-02 -5.451981723308563232e-02 -1.227687001228332520e-01 -2.779368497431278229e-02 3.302207961678504944e-02 -7.949395477771759033e-02 4.604957066476345062e-03 -1.337096095085144043e-01 -3.037500679492950439e-01
5.830214545130729675e-02 3.935522213578224182e-02 2.185908406972885132e-01 1.993634700775146484e-01 -3.460780084133148193e-01 -2.472172491252422333e-02 7.545630633831024170e-02 -3.425611853599548340e-01 -3.889333605766296387e-01 1.682355850934982300e-01 -1.709392368793487549e-01 -2.366455495357513428e-01 2.237844020128250122e-01 -9.008147567510604858e-02 -1.808658540248870850e-01 -6.926736328750848770e-03 1.537714153528213501e-01 -4.896735399961471558e-02 -4.529950767755508423e-02 -2.109447121620178223e-01 -1.106121987104415894e-01 1.567828506231307983e-01 1.816846430301666260e-01 1.081940382719039917e-01 4.816237464547157288e-02 -1.247978806495666504e-01 3.097690939903259277e-01 3.842981159687042236e-02 1.354959905147552490e-01 -4.826824739575386047e-02 -1.224084794521331787e-01 -5.681543797254562378e-02
-7.461634278297424316e-02 5.204010009765625000e-02 2.038885094225406647e-02 2.056653052568435669e-01 2.637149393558502197e-01 2.680255174636840820e-01 -7.588666677474975586e-02 -2.568854689598083496e-01 -4.074881598353385925e-02 -1.595873385667800903e-01 1.780194342136383057e-01 2.208371460437774658e-01 1.369510591030120850e-01 -1.006567012518644333e-02 -2.611426711082458496e-01 -2.351133078336715698e-01 1.889706104993820190e-01 1.137734055519104004e-01 -1.900067478418350220e-01 -2.831346988677978516e-01 3.411711752414703369e-02 -1.106237918138504028e-01 1.881407797336578369e-01 1.110778898000717163e-01 -9.910047054290771484e-02 1.043051481246948242e-01 2.682830095291137695e-01 -2.137709707021713257e-01 1.525719314813613892e-01 2.384139448404312134e-01 -1.341878771781921387e-01 -1.529707312583923340e-01
1.511771082878112793e-01 -9.629566222429275513e-02 8.462900668382644653e-02 1.161610037088394165e-01 -7.514182478189468384e-02 4.925824329257011414e-02 1.788344830274581909e-01 -1.167191006243228912e-02 -6.958083063364028931e-02 2.064253389835357666e-01 -4.525929689407348633e-02 1.908280104398727417e-01 3.495768457651138306e-02 -1.947391778230667114e-01 -1.126623079180717468e-01 9.923953562974929810e-03 6.843110918998718262e-02 -1.402516961097717285e-01 1.482692956924438477e-01 -9.302762150764465332e-02 -8.422259986400604248e-02 2.162979394197463989e-01 5.017116069793701172e-01 2.581954300403594971e-01 -5.697713047266006470e-02 -2.129886597394943237e-01 2.613058686256408691e-01 -3.368234336376190186e-01 -5.663377046585083008e-02 2.922821640968322754e-01 1.134659945964813232e-01 -1.003608331084251404e-01
2.587235271930694580e-01 2.390282899141311646e-01 2.309828065335750580e-02 2.532661259174346924e-01 2.518123947083950043e-02 5.025738850235939026e-02 1.837671697139739990e-01 -2.740535736083984375e-01 -3.692652285099029541e-02 7.827062904834747314e-02 3.253788352012634277e-01 1.726072579622268677e-01 3.087773621082305908e-01 -2.863003611564636230e-01 2.782938070595264435e-02 5.586588382720947266e-02 1.434665173292160034e-01 1.337721943855285645e-01 2.486646771430969238e-01 2.855462133884429932e-01 2.778082527220249176e-02 1.328064650297164917e-01 1.801152229309082031e-01 3.934977948665618896e-02 -2.072171568870544434e-01 1.391005218029022217e-01 1.343673374503850937e-02 -9.579923003911972046e-02 4.760717600584030151e-02 -5.235939472913742065e-02 -2.279300093650817871e-01 -1.095431819558143616e-01
-2.825383283197879791e-02 -5.106502026319503784e-02 -1.789281219244003296e-01 4.035398960113525391e-01 -2.183371335268020630e-01 1.455077826976776123e-01 -1.960061192512512207e-01 -1.460290700197219849e-01 -1.251594722270965576e-01 2.956636995077133179e-02 2.446159720420837402e-01 8.409281820058822632e-02 1.508488059043884277e-01 -1.199272349476814270e-01 -7.972860336303710938e-02 1.004317179322242737e-01 -1.172721832990646362e-01 1.417851001024246216e-01 -5.432600155472755432e-02 -1.001893654465675354e-01 8.023923635482788086e-02 4.109903872013092041e-01 4.521850645542144775e-01 1.633555162698030472e-03 -5.948881059885025024e-02 2.230247259140014648e-01 -7.821184583008289337e-03 -6.300351023674011230e-02 -1.451190859079360962e-01 1.032237932085990906e-01 1.424655765295028687e-01 -1.130943559110164642e-02
-3.102655522525310516e-02 -1.336953341960906982e-01 -4.824442565441131592e-01 1.265767365694046021e-01 -4.270314872264862061e-01 2.327586114406585693e-01 9.344611316919326782e-02 -8.220107853412628174e-02 -2.235456109046936035e-01 5.599335581064224243e-02 -1.827170141041278839e-02 -1.425650529563426971e-02 1.069493144750595093e-01 4.894250072538852692e-03 -1.598206609487533569e-01 5.051253736019134521e-02 2.081613242626190186e-01 1.232459023594856262e-01 1.947702318429946899e-01 -1.467856466770172119e-01 -2.916940301656723022e-02 2.154169976711273193e-01 2.512224912643432617e-01 4.713482782244682312e-02 -2.111950814723968506e-01 2.419982478022575378e-02 1.094580963253974915e-01 -1.599553674459457397e-01 -2.239252924919128418e-01 -2.801832184195518494e-02 7.658156752586364746e-02 -1.304833590984344482e-01
-2.489415705204010010e-01 1.685690730810165405e-01 -3.166838586330413818e-01 -6.993097811937332153e-02 3.790613263845443726e-03 7.757510058581829071e-03 -1.420535445213317871e-01 -1.939883530139923096e-01 -1.077476702630519867e-02 1.096700206398963928e-01 -2.622574195265769958e-02 1.206745356321334839e-01 2.888802886009216309e-01 6.601697951555252075e-02 3.150824457406997681e-02 2.465690523386001587e-01 -5.928013846278190613e-02 1.105524450540542603e-01 1.643541641533374786e-02 -2.252162098884582520e-01 1.283408552408218384e-01 1.933892518281936646e-01 3.985764086246490479e-01 2.153503894805908203e-01 -9.037416428327560425e-02 -1.061992254108190536e-03 2.019901275634765625e-01 -3.849281966686248779e-01 -1.446773707866668701e-01 -7.045325636863708496e-02 7.528622448444366455e-02 -1.225383058190345764e-01
-5.915375426411628723e-02 2.609470114111900330e-02 -6.360408663749694824e-02 -9.174010157585144043e-02 -2.226159349083900452e-02 1.126314476132392883e-01 -1.337543576955795288e-01 -2.305940389633178711e-01 -1.812488436698913574e-01 -3.628261983394622803e-01 4.321940243244171143e-01 1.225405111908912659e-01 1.927503049373626709e-01 -1.404745429754257202e-01 -3.166647851467132568e-01 -2.938390970230102539e-01 1.791204214096069336e-01 -4.670024290680885315e-02 2.118375152349472046e-01 6.491152942180633545e-02 1.710718274116516113e-01 1.213976815342903137e-01 1.685709506273269653e-01 -4.316138848662376404e-02 -1.434012502431869507e-01 -7.947713881731033325e-02 1.401016861200332642e-01 -3.415518440306186676e-03 -2.071402966976165771e-01 7.024969160556793213e-02 -2.705050259828567505e-02 -1.912510842084884644e-01
3.166010677814483643e-01 -1.444788556545972824e-02 -7.261793315410614014e-02 3.462474942207336426e-01 9.171407669782638550e-03 4.838302358984947205e-02 -1.470658034086227417e-01 1.437603775411844254e-02 -2.876701056957244873e-01 1.841552406549453735e-01 4.146970435976982117e-02 8.263739198446273804e-02 1.109609827399253845e-01 1.993950456380844116e-01 -9.846861660480499268e-02 -2.091791927814483643e-01 1.705814599990844727e-01 -5.118361208587884903e-03 -1.881837248802185059e-01 -7.414849102497100830e-02 1.392608135938644409e-02 -3.440468013286590576e-02 4.376820027828216553e-01 1.133739799261093140e-01 -8.100210875272750854e-02 6.651792675256729126e-02 4.216980040073394775e-01 9.561569429934024811e-03 -1.031679436564445496e-01 -1.371491104364395142e-01 1.518394649028778076e-01 4.634561762213706970e-02
-1.140113268047571182e-02 -1.932668834924697876e-01 3.282069414854049683e-02 5.465667322278022766e-02 9.445464611053466797e-02 4.280620068311691284e-02 2.501355707645416260e-01 -9.440115839242935181e-02 1.081476137042045593e-01 1.316607147455215454e-01 4.094566218554973602e-03 2.394168227910995483e-01 1.448382157832384109e-02 -3.442536592483520508e-01 -4.264332354068756104e-03 -1.830740272998809814e-01 2.216444313526153564e-01 -6.305987387895584106e-02 -9.262676350772380829e-03 -1.812832355499267578e-01 -1.341153830289840698e-01 2.658836245536804199e-01 3.872895538806915283e-01 -9.690849483013153076e-02 -4.801871255040168762e-03 -1.512789130210876465e-01 1.715799123048782349e-01 -2.770402133464813232e-01 3.439902365207672119e-01 1.212864145636558533e-01 5.169897153973579407e-02 -1.966429501771926880e-01
1.323353778570890427e-02 9.316734969615936279e-02 -1.378943622112274170e-01 3.004922270774841309e-01 2.106110565364360809e-02 -1.227132603526115417e-02 -1.783958375453948975e-01 -2.670451700687408447e-01 -9.983827173709869385e-02 -1.088949739933013916e-01 2.314401268959045410e-01 1.260872930288314819e-01 1.611144691705703735e-01 2.344044856727123260e-03 3.439816832542419434e-02 -2.006929367780685425e-01 -3.366572782397270203e-02 8.523831516504287720e-02 -9.423072636127471924e-02 -8.945064246654510498e-02 1.455722451210021973e-01 3.621852397918701172e-01 4.997603297233581543e-01 2.147897519171237946e-02 -1.043343842029571533e-01 2.838407754898071289e-01 8.905991911888122559e-02 6.131632626056671143e-02 -3.366640582680702209e-02 2.652109861373901367e-01 3.271705470979213715e-03 1.299796402454376221e-01
-1.101809293031692505e-01 7.141276448965072632e-02 2.796991169452667236e-02 1.215797141194343567e-01 9.445851296186447144e-02 -1.524839550256729126e-01 2.686199918389320374e-02 -7.937312126159667969e-02 -1.901652514934539795e-01 -5.967253353446722031e-03 2.188892066478729248e-01 -5.540144070982933044e-02 1.180963069200515747e-01 -2.212398797273635864e-01 2.246545627713203430e-03 -1.542114168405532837e-01 3.618122935295104980e-01 -2.459002286195755005e-01 2.289604861289262772e-03 -1.872331947088241577e-01 2.100319117307662964e-01 3.837607502937316895e-01 -1.982092671096324921e-02 1.277962177991867065e-01 -1.299070119857788086e-01 7.444173842668533325e-02 1.012994870543479919e-01 -3.025770187377929688e-01 1.027419418096542358e-01 -9.674378484487533569e-02 -3.216969966888427734e-01 -2.682490348815917969e-01
-9.575423598289489746e-02 -2.030035108327865601e-01 9.452607482671737671e-03 1.220884993672370911e-01 1.524483710527420044e-01 8.726474642753601074e-02 1.116781085729598999e-01 -1.330828368663787842e-01 -1.890321522951126099e-01 2.176755806431174278e-03 -3.739058971405029297e-01 1.484781056642532349e-01 5.718240141868591309e-02 -1.487130075693130493e-01 -4.616158083081245422e-02 -3.037690222263336182e-01 3.220495879650115967e-01 -1.319502890110015869e-01 1.677695363759994507e-01 -3.580468595027923584e-01 -1.184772849082946777e-01 1.779462099075317383e-01 3.572446405887603760e-01 3.849492222070693970e-02 -6.463614851236343384e-02 1.737653091549873352e-02 1.980232745409011841e-01 -1.825029402971267700e-01 1.406101435422897339e-01 2.073985151946544647e-02 -5.278233438730239868e-02 -6.276943534612655640e-02
1.156810522079467773e-01 4.504733160138130188e-02 -1.594461351633071899e-01 1.471218764781951904e-01 -9.043297916650772095e-02 -7.375774532556533813e-02 2.381445765495300293e-01 -2.037926949560642242e-02 -2.549396157264709473e-01 3.240640088915824890e-02 2.760843634605407715e-01 2.168876118957996368e-02 2.621034085750579834e-01 -2.584430277347564697e-01 -6.871403008699417114e-02 -9.865891188383102417e-03 -6.204383447766304016e-02 -2.169263511896133423e-01 5.882849171757698059e-02 3.173958510160446167e-02 -3.480979800224304199e-01 2.591781616210937500e-01 1.874234080314636230e-01 -2.012923359870910645e-03 -3.411008715629577637e-01 -5.175602622330188751e-03 6.717727333307266235e-02 -1.624566465616226196e-01 -6.114425882697105408e-02 -3.087609112262725830e-01 -2.033639699220657349e-01 -1.310148537158966064e-01
-5.717549100518226624e-02 2.809126116335391998e-02 -3.297079801559448242e-01 2.470756508409976959e-02 1.400627344846725464e-01 -1.494495868682861328e-01 1.727041453123092651e-01 1.437004357576370239e-01 -1.869292706251144409e-01 1.955741345882415771e-01 3.302204236388206482e-02 1.474829167127609253e-01 2.699126005172729492e-01 1.753616929054260254e-01 -3.012865185737609863e-01 -1.072965562343597412e-01 2.326119840145111084e-01 -1.803391724824905396e-01 1.900840103626251221e-01 -2.524040937423706055e-01 1.067873761057853699e-01 3.397170603275299072e-01 6.070413440465927124e-02 4.237079247832298279e-02 -2.297495305538177490e-01 -2.725404202938079834e-01 1.258431226015090942e-01 -1.364413797855377197e-01 -7.072562724351882935e-02 6.250870972871780396e-02 -4.938286542892456055e-02 2.539367787539958954e-02
-1.873597204685211182e-01 2.375839501619338989e-01 1.199746876955032349e-02 8.880616724491119385e-02 -3.456249237060546875e-01 2.377334237098693848e-02 6.153922155499458313e-02 -1.556256860494613647e-01 -2.377097457647323608e-01 1.902339905500411987e-01 1.405377686023712158e-01 -1.276254206895828247e-01 1.043073832988739014e-02 -1.460584402084350586e-01 -8.842529356479644775e-02 -2.319888770580291748e-02 2.823736071586608887e-01 2.594077028334140778e-02 7.660744339227676392e-02 -3.525568246841430664e-01 1.787204742431640625e-01 5.588117986917495728e-02 3.244049847126007080e-01 1.616843491792678833e-01 -2.834557294845581055e-01 -4.342306870967149734e-03 -9.010980278253555298e-02 -1.691519469022750854e-01 -2.833733260631561279e-01 3.428909182548522949e-02 -1.340270340442657471e-01 1.743088662624359131e-02
-2.597343325614929199e-01 3.194079399108886719e-01 1.301456522196531296e-02 -4.483117535710334778e-02 -9.621433913707733154e-02 3.699308335781097412e-01 1.017619371414184570e-01 -1.115462556481361389e-01 -2.093777954578399658e-01 1.171809583902359009e-01 1.518440693616867065e-01 1.911144107580184937e-01 2.968642413616180420e-01 -8.121030777692794800e-02 -1.673993766307830811e-01 -5.244973674416542053e-02 3.354424983263015747e-02 1.868755221366882324e-01 9.713771939277648926e-02 -2.642740905284881592e-01 -6.948733329772949219e-02 -1.775666177272796631e-01 2.538561820983886719e-01 8.771011605858802795e-03 -1.342635601758956909e-01 -1.406675130128860474e-01 1.094177365303039551e-01 -2.114662528038024902e-01 -1.670750603079795837e-02 -6.893483549356460571e-02 -2.269009053707122803e-01 -2.226266860961914062e-01
-1.966691613197326660e-01 -5.195090919733047485e-02 1.272071003913879395e-01 1.045525446534156799e-01 -2.254989296197891235e-01 4.119204357266426086e-02 -2.580713666975498199e-02 -2.381708100438117981e-02 -2.127944678068161011e-01 2.820173278450965881e-02 -4.002673551440238953e-03 -1.679125055670738220e-02 2.634719312191009521e-01 -2.361102849245071411e-01 -3.136985003948211670e-01 1.561686862260103226e-03 1.153370589017868042e-01 3.366416990756988525e-01 3.822410106658935547e-02 -2.745283544063568115e-01 9.887377731502056122e-03 9.691854566335678101e-02 4.273867905139923096e-01 -2.795881032943725586e-01 -1.865774020552635193e-02 1.764352619647979736e-01 1.321150511503219604e-01 -3.574487939476966858e-02 -3.490967303514480591e-02 -1.409038454294204712e-01 1.349322795867919922e-01 -2.109837234020233154e-01
-1.198058128356933594e-01 -1.005483195185661316e-01 8.466388285160064697e-02 2.217256575822830200e-01 -4.794192314147949219e-02 9.741728007793426514e-02 1.677295714616775513e-01 -3.660316169261932373e-01 -3.372411131858825684e-01 5.446716025471687317e-02 1.091800723224878311e-02 2.646569609642028809e-01 2.042075991630554199e-01 2.022752761840820312e-01 -8.650092035531997681e-02 1.467176526784896851e-01 9.400354698300361633e-03 6.081976369023323059e-02 -3.140248358249664307e-01 -1.653890609741210938e-01 2.671748697757720947e-01 2.096201181411743164e-01 3.190877735614776611e-01 7.211902737617492676e-02 -6.759264320135116577e-02 1.578667312860488892e-01 1.786084026098251343e-01 -7.827080041170120239e-02 -8.736690878868103027e-02 1.029320284724235535e-01 -2.857223153114318848e-03 -9.472302347421646118e-02
1.053421869874000549e-01 -2.154188305139541626e-01 -1.038409769535064697e-02 -9.643060714006423950e-02 2.310781925916671753e-01 2.954322099685668945e-02 -1.949229836463928223e-01 -2.847059667110443115e-01 -3.742544651031494141e-01 1.278825551271438599e-01 -1.366361826658248901e-01 1.000796630978584290e-01 1.864487826824188232e-01 -1.993729174137115479e-01 1.277244091033935547e-01 -6.962192803621292114e-02 1.728089898824691772e-01 -3.662374615669250488e-01 8.845433592796325684e-02 -5.187745392322540283e-02 1.282458752393722534e-01 2.034182846546173096e-02 4.332168996334075928e-01 -1.537056416273117065e-01 -1.145023033022880554e-01 -8.998034149408340454e-02 1.210303008556365967e-01 -4.971942305564880371e-02 3.503676503896713257e-02 1.564800143241882324e-01 -7.353184372186660767e-02 -8.288543671369552612e-02
-2.962162196636199951e-01 3.365642949938774109e-02 3.088114410638809204e-02 1.443049311637878418e-01 6.983853131532669067e-02 2.136989831924438477e-01 -6.521955132484436035e-02 -2.406630367040634155e-01 -1.996876150369644165e-01 1.946475058794021606e-01 3.038672208786010742e-01 1.750360578298568726e-01 1.744799464941024780e-01 1.343689262866973877e-01 -5.498132668435573578e-03 8.217138051986694336e-02 1.352143287658691406e-01 3.215281367301940918e-01 -3.944346308708190918e-02 -2.839921414852142334e-01 1.566262394189834595e-01 8.522000163793563843e-02 1.527038067579269409e-01 -3.309002146124839783e-02 -1.267848610877990723e-01 -8.615890145301818848e-02 7.007602602243423462e-02 -2.836656570434570312e-01 -1.334001123905181885e-01 9.333420544862747192e-02 -7.500355690717697144e-02 -3.457270562648773193e-01
-1.913519948720932007e-01 -1.099648624658584595e-01 2.348382212221622467e-02 2.692652642726898193e-01 -5.494860187172889709e-02 9.259897470474243164e-02 1.057747155427932739e-01 -2.171362340450286865e-01 -1.202525794506072998e-01 3.673506528139114380e-02 -8.825391530990600586e-02 -1.610996574163436890e-02 1.820321977138519287e-01 -6.188993342220783234e-03 -6.694671697914600372e-03 -4.735316038131713867e-01 4.004084970802068710e-03 -1.361963748931884766e-01 1.134860962629318237e-01 -3.809165060520172119e-01 -3.026617690920829773e-02 1.846562922000885010e-01 2.999875545501708984e-01 -7.186144590377807617e-02 -1.622042655944824219e-01 -1.489676982164382935e-01 9.832022339105606079e-02 -1.302656978368759155e-01 2.331985086202621460e-01 2.587286233901977539e-01 -1.480516940355300903e-01 -4.365273192524909973e-02
-7.300078123807907104e-02 -8.330201730132102966e-03 -6.856213323771953583e-03 3.196603357791900635e-01 9.248830378055572510e-02 9.620414674282073975e-02 5.593808740377426147e-02 -1.078784540295600891e-01 -2.615412473678588867e-01 -2.934140851721167564e-03 -1.082567796111106873e-01 2.190721482038497925e-01 1.974131613969802856e-01 4.863603785634040833e-02 -3.124676942825317383e-01 9.713971056044101715e-03 1.415352076292037964e-01 -2.513956427574157715e-01 9.684187918901443481e-02 -2.601863145828247070e-01 -2.216950524598360062e-03 1.139149218797683716e-01 2.377730011940002441e-01 1.140483841300010681e-01 -2.019573897123336792e-01 2.678743330761790276e-03 9.805718809366226196e-02 -2.382004633545875549e-02 1.367871016263961792e-01 2.673728168010711670e-01 -4.518258869647979736e-01 6.670448929071426392e-02
1.094511598348617554e-01 1.314378082752227783e-01 -1.629903316497802734e-01 3.510403633117675781e-01 -6.035615503787994385e-02 1.052133366465568542e-02 5.935744568705558777e-02 -2.098445892333984375e-01 -1.810605451464653015e-02 -2.554681599140167236e-01 2.127747088670730591e-01 1.064945608377456665e-01 2.724187672138214111e-01 -8.687418699264526367e-02 -3.323349356651306152e-01 -5.411686375737190247e-02 -4.221694543957710266e-02 1.801190227270126343e-01 1.756545305252075195e-01 -1.454344838857650757e-01 1.079525724053382874e-01 3.378968238830566406e-01 1.089971885085105896e-01 -3.599565327167510986e-01 -1.483670771121978760e-01 -1.035822108387947083e-01 3.423494286835193634e-03 -1.559712141752243042e-01 1.362155526876449585e-01 5.948521569371223450e-02 -2.637870493344962597e-04 -1.400553733110427856e-01
-7.881100475788116455e-02 1.640754519030451775e-03 -2.248999774456024170e-01 1.509873848408460617e-02 -1.498787198215723038e-02 -1.059134453535079956e-01 -1.185219883918762207e-01 6.577862799167633057e-02 1.393271535634994507e-01 1.046187058091163635e-01 1.803830824792385101e-02 1.275583654642105103e-01 3.322675824165344238e-01 -3.045936226844787598e-01 -3.349089622497558594e-02 7.821863889694213867e-02 2.527699768543243408e-01 -2.609719932079315186e-01 7.699169963598251343e-02 -2.158007472753524780e-01 1.065853014588356018e-01 2.456280291080474854e-01 3.654665946960449219e-01 -2.994855633005499840e-03 -1.262192130088806152e-01 -2.337662130594253540e-01 1.657141596078872681e-01 -7.048455625772476196e-02 6.940657645463943481e-02 -2.536044418811798096e-01 -1.050030067563056946e-02 3.062256872653961182e-01
-1.043425351381301880e-01 5.399613082408905029e-02 -1.248968616127967834e-01 2.947588562965393066e-01 1.022232323884963989e-01 1.263478696346282959e-01 -1.764767318964004517e-01 -2.701276838779449463e-01 -4.088962078094482422e-01 -7.562372088432312012e-02 8.875291049480438232e-02 3.169097378849983215e-02 1.116052418947219849e-01 5.780745996162295341e-04 -1.282775104045867920e-01 2.037487775087356567e-01 2.558087743818759918e-02 2.099478393793106079e-01 -1.211687773466110229e-01 -1.732574254274368286e-01 -2.427171766757965088e-01 1.388026624917984009e-01 3.412056267261505127e-01 -1.510873138904571533e-01 -2.456702739000320435e-01 6.756332516670227051e-02 4.386764764785766602e-02 -2.366964519023895264e-01 -1.508643925189971924e-01 -3.338414803147315979e-02 -3.907650709152221680e-02 -2.140998542308807373e-01
-1.720160096883773804e-01 2.111949771642684937e-01 -2.503228560090065002e-02 -1.289045959711074829e-01 -1.328904926776885986e-01 -1.986636966466903687e-01 -9.600050747394561768e-02 -2.091177552938461304e-01 -7.713747024536132812e-02 -1.061697304248809814e-01 1.309791356325149536e-01 4.092507362365722656e-01 3.938589394092559814e-01 -3.102499544620513916e-01 -6.897567212581634521e-02 1.547565218061208725e-02 -7.710019499063491821e-02 -1.037058830261230469e-01 1.292876601219177246e-01 -2.663236558437347412e-01 1.709385067224502563e-01 2.260716259479522705e-01 1.662342697381973267e-01 2.697246335446834564e-02 7.522327452898025513e-02 8.148555457592010498e-02 -2.880626358091831207e-03 -1.390173733234405518e-01 1.802280694246292114e-01 -1.078900992870330811e-01 -2.123616039752960205e-01 7.977894693613052368e-02
4.485770687460899353e-02 1.653421223163604736e-01 -7.414578646421432495e-02 -4.244874045252799988e-02 9.101915359497070312e-02 1.165335625410079956e-01 2.044664025306701660e-01 -1.868033260107040405e-01 1.283895969390869141e-01 -9.054778516292572021e-02 2.394006252288818359e-01 7.476503960788249969e-03 3.954457640647888184e-01 -3.234278559684753418e-01 6.006783619523048401e-02 4.435940831899642944e-02 2.634373605251312256e-01 -7.087641954421997070e-02 -3.052746653556823730e-01 -1.665653586387634277e-01 6.263012439012527466e-02 1.806266307830810547e-01 -6.888746470212936401e-02 -2.381432652473449707e-01 -1.605847328901290894e-01 -1.927065849304199219e-02 3.890170156955718994e-01 -2.642345987260341644e-02 -1.398757845163345337e-01 1.366449892520904541e-01 -7.109628617763519287e-02 -3.639923408627510071e-02
-1.442221105098724365e-01 9.965677559375762939e-02 -2.512662708759307861e-01 1.050147600471973419e-02 -1.929182559251785278e-01 -8.831126242876052856e-02 -1.691912561655044556e-01 -1.483947485685348511e-01 -1.199074089527130127e-01 1.508463732898235321e-02 -1.059150323271751404e-02 1.123591214418411255e-01 1.050745472311973572e-01 2.398389577865600586e-01 -2.609139382839202881e-01 1.496823579072952271e-01 8.547029644250869751e-02 8.107869885861873627e-03 4.802976176142692566e-02 -1.438746452331542969e-01 -2.826485969126224518e-02 -1.063451915979385376e-01 4.668579995632171631e-01 -2.615148015320301056e-02 -9.007448703050613403e-02 1.192618012428283691e-01 1.735850572586059570e-01 -3.893902599811553955e-01 -2.399099171161651611e-01 1.832320541143417358e-01 1.876156032085418701e-01 -1.800677180290222168e-01
5.960730090737342834e-02 -4.114633798599243164e-01 1.803259700536727905e-01 -1.788738183677196503e-02 -5.521856248378753662e-02 -4.049697518348693848e-02 -3.326698020100593567e-02 -1.280030161142349243e-01 -1.082292497158050537e-01 5.333111807703971863e-02 2.190965041518211365e-02 4.083858802914619446e-02 7.879981398582458496e-02 -3.839732706546783447e-01 -2.711066901683807373e-01 -1.003234460949897766e-01 1.141436621546745300e-01 -1.907216012477874756e-01 -1.333117783069610596e-01 -2.197440862655639648e-01 5.429176241159439087e-02 3.255379796028137207e-01 3.064967393875122070e-01 -4.887130111455917358e-02 -4.805411398410797119e-02 -3.481036750599741936e-03 3.717202544212341309e-01 -7.887791097164154053e-02 6.428746879100799561e-02 -4.277797043323516846e-02 -2.105503976345062256e-01 -2.202754281461238861e-02
3.000794351100921631e-01 -8.635568618774414062e-02 1.440625041723251343e-01 1.364763081073760986e-01 -8.812198042869567871e-02 4.840908944606781006e-02 1.694819629192352295e-01 -6.659592967480421066e-03 -3.178206458687782288e-02 2.560483217239379883e-01 8.007391542196273804e-02 3.863766491413116455e-01 4.084612429141998291e-02 -2.309923917055130005e-01 3.929227590560913086e-02 -5.724723264575004578e-02 1.327440887689590454e-01 -2.258337438106536865e-01 3.575662896037101746e-02 -1.848299354314804077e-01 3.098664060235023499e-02 2.178844362497329712e-01 3.651894629001617432e-01 7.148796319961547852e-02 -7.176004350185394287e-02 -1.858054250478744507e-01 2.374113798141479492e-01 -1.923618316650390625e-01 -1.148239821195602417e-01 3.112197518348693848e-01 -7.253426313400268555e-02 5.298387631773948669e-02
-1.311554759740829468e-01 -2.312014251947402954e-01 -1.887384653091430664e-01 1.249068379402160645e-01 -1.168750785291194916e-02 -3.008919022977352142e-02 2.594561874866485596e-01 -1.847522258758544922e-01 -7.189979404211044312e-02 -2.927048504352569580e-01 8.539166301488876343e-02 1.456604748964309692e-01 4.678158462047576904e-01 2.899456918239593506e-01 -1.318804472684860229e-01 -7.204039394855499268e-02 1.752515882253646851e-01 -1.648205369710922241e-01 6.205029785633087158e-02 -1.153194233775138855e-01 -4.901606962084770203e-02 2.651963233947753906e-01 2.185524553060531616e-01 9.193776175379753113e-03 -5.515521392226219177e-02 1.146461367607116699e-01 -2.655155025422573090e-03 -1.152796223759651184e-01 -7.011440396308898926e-02 -2.437448203563690186e-01 -4.478611797094345093e-02 -1.983578354120254517e-01
1.247958540916442871e-01 5.760705098509788513e-02 -1.550617069005966187e-02 -7.683986425399780273e-02 1.815375685691833496e-02 -7.466705143451690674e-02 6.313780788332223892e-03 -3.430563807487487793e-01 -3.375890552997589111e-01 1.793530210852622986e-02 1.178584471344947815e-01 -1.603585109114646912e-02 2.383530735969543457e-01 -2.574798166751861572e-01 -1.492619514465332031e-01 -7.734119892120361328e-02 1.677668392658233643e-01 2.524229288101196289e-01 -4.259818792343139648e-02 -1.128218509256839752e-02 9.363844990730285645e-02 2.510557472705841064e-01 8.190764486789703369e-02 -2.331583648920059204e-01 -3.938860725611448288e-03 -2.027942687273025513e-01 4.255168884992599487e-02 -3.013882972300052643e-02 -1.040750294923782349e-01 4.019538462162017822e-01 7.060164958238601685e-02 -3.515808284282684326e-01
-1.453033927828073502e-02 -2.005562037229537964e-01 1.389334201812744141e-01 1.586684584617614746e-01 1.033490076661109924e-01 -1.887019872665405273e-01 -1.772383414208889008e-02 -4.459868744015693665e-02 -5.286253988742828369e-02 1.374181807041168213e-01 1.000510342419147491e-02 6.125627085566520691e-02 1.415487527847290039e-01 -3.606627583503723145e-01 -1.059001758694648743e-01 -7.519016414880752563e-02 3.861548304557800293e-01 -2.717061340808868408e-01 -7.449644804000854492e-02 -1.804769039154052734e-01 5.761053040623664856e-02 1.278795003890991211e-01 2.508481144905090332e-01 -1.305862814188003540e-01 -3.954321146011352539e-03 2.399509996175765991e-01 4.135946631431579590e-01 -1.824916750192642212e-01 9.099118411540985107e-02 3.482370823621749878e-02 -7.195167988538742065e-02 -1.914329826831817627e-01
2.792205810546875000e-01 -3.707653284072875977e-02 6.256775557994842529e-02 1.919669210910797119e-01 -1.430995464324951172e-01 1.193506047129631042e-01 7.659965008497238159e-02 -2.919137105345726013e-02 -1.168589442968368530e-01 2.435420900583267212e-01 1.704567074775695801e-01 2.730410695075988770e-01 -1.264043152332305908e-02 -2.516140043735504150e-01 -2.274259924888610840e-02 -2.461218088865280151e-02 1.257547140121459961e-01 -2.543685734272003174e-01 -2.575842104852199554e-02 -1.694158017635345459e-01 -8.888302370905876160e-03 1.817119568586349487e-01 4.507241547107696533e-01 2.044048905372619629e-01 -8.810336887836456299e-02 -1.490221768617630005e-01 1.579039990901947021e-01 -2.478035092353820801e-01 -2.465707808732986450e-02 2.762199342250823975e-01 8.798857778310775757e-02 9.172432869672775269e-02
6.373398005962371826e-02 2.004667185246944427e-02 -1.799575835466384888e-01 4.527211189270019531e-02 -2.436601370573043823e-01 2.059209197759628296e-01 -3.919194266200065613e-02 -6.684111803770065308e-02 -2.292876541614532471e-01 5.983423814177513123e-02 -7.323103398084640503e-02 -8.414880931377410889e-02 2.908064424991607666e-01 4.502443969249725342e-02 -2.192117571830749512e-01 1.773357242345809937e-01 4.148800671100616455e-01 1.194734312593936920e-02 -7.559630274772644043e-02 -1.254630535840988159e-01 1.487235128879547119e-01 -1.509078145027160645e-01 2.945522367954254150e-01 -3.731944262981414795e-01 -1.153899356722831726e-02 3.738958388566970825e-02 8.778249472379684448e-02 -1.846811026334762573e-01 -1.037876382470130920e-01 -5.276823043823242188e-02 1.107122749090194702e-02 -3.113784492015838623e-01
-7.559484243392944336e-02 7.892176508903503418e-02 -1.314624100923538208e-01 9.174451231956481934e-02 2.605076134204864502e-01 1.500030606985092163e-02 1.282521933317184448e-01 -5.554339885711669922e-01 -1.508902460336685181e-01 1.066448464989662170e-01 1.287041883915662766e-02 1.864438205957412720e-01 2.428370416164398193e-01 1.332624852657318115e-01 -5.739338696002960205e-02 -9.549101442098617554e-02 9.311044216156005859e-02 -2.616574764251708984e-01 9.761960245668888092e-04 -2.463829219341278076e-01 1.193584501743316650e-01 2.714365124702453613e-01 1.643189191818237305e-01 7.780884951353073120e-02 1.300201099365949631e-02 1.305977534502744675e-02 9.895676374435424805e-02 -5.520097538828849792e-02 1.745370775461196899e-01 1.820361241698265076e-02 -3.181179463863372803e-01 -8.433148264884948730e-02
-7.855586707592010498e-02 -4.442247375845909119e-02 -1.303583681583404541e-01 3.227821588516235352e-01 -2.885081171989440918e-01 2.303073741495609283e-02 1.163012534379959106e-01 -2.378866672515869141e-01 -3.186252415180206299e-01 1.748803108930587769e-01 -4.179245978593826294e-02 -1.922206878662109375e-01 2.802190780639648438e-01 -2.321745604276657104e-01 -1.892071217298507690e-01 -9.252595901489257812e-02 3.388644158840179443e-01 -7.268091291189193726e-02 2.519200555980205536e-03 -5.347783677279949188e-03 -1.264495551586151123e-01 -2.142417617142200470e-02 2.335498332977294922e-01 7.716310024261474609e-02 -1.324941217899322510e-01 -3.017925657331943512e-02 -6.169337406754493713e-02 1.842914968729019165e-01 -2.841123938560485840e-01 1.406169533729553223e-01 7.510028034448623657e-02 -9.868738055229187012e-02
2.396244555711746216e-02 3.809679299592971802e-02 -3.937342762947082520e-01 3.096746094524860382e-02 -5.335471034049987793e-02 -1.831215918064117432e-01 -2.436287105083465576e-01 -1.871642172336578369e-01 -8.105809241533279419e-02 1.351417750120162964e-01 4.882134497165679932e-01 2.099725306034088135e-01 2.688642740249633789e-01 -5.373440682888031006e-03 3.858538912027142942e-05 -4.455662518739700317e-02 3.294075727462768555e-01 2.642685770988464355e-01 2.804305171594023705e-03 8.480000309646129608e-03 -7.837304472923278809e-02 8.093275129795074463e-02 7.147004455327987671e-02 -1.105651482939720154e-01 -1.702087521553039551e-01 -9.010481834411621094e-02 1.299098730087280273e-01 -1.949573755264282227e-01 -5.819809064269065857e-02 7.101590931415557861e-02 -9.866853058338165283e-02 -1.051372811198234558e-01
8.134441077709197998e-02 2.272653877735137939e-01 3.426062166690826416e-01 -6.694422662258148193e-02 -1.168035045266151428e-01 5.398685112595558167e-02 -1.982586085796356201e-01 1.005451977252960205e-01 -2.770482003688812256e-01 -1.426272559911012650e-02 2.441767752170562744e-01 1.358099728822708130e-01 1.708255112171173096e-01 -1.095630377531051636e-01 -1.856365054845809937e-01 -1.837005466222763062e-01 3.076309859752655029e-01 9.942287951707839966e-02 3.317857859656214714e-03 4.617696627974510193e-03 2.452874369919300079e-02 -1.039117947220802307e-01 3.945113122463226318e-01 -2.001656293869018555e-01 -1.818934381008148193e-01 -2.259793132543563843e-01 1.266750991344451904e-01 -2.137209922075271606e-01 -1.120705902576446533e-01 -2.234877273440361023e-02 1.043084636330604553e-02 -1.370392441749572754e-01
-8.767726272344589233e-02 5.801491066813468933e-02 9.586225450038909912e-02 2.256835699081420898e-01 1.229859814047813416e-01 -6.408977508544921875e-02 -4.488689824938774109e-02 -5.629438534379005432e-02 -3.180550634860992432e-01 -1.011656448245048523e-01 2.470992952585220337e-01 -5.332419183105230331e-03 2.305996567010879517e-01 -1.767840236425399780e-01 3.355647251009941101e-02 -9.486539661884307861e-02 2.069148719310760498e-01 -2.782949805259704590e-01 -6.348221004009246826e-02 -2.163608670234680176e-01 4.355705901980400085e-02 4.144872426986694336e-01 2.375946380198001862e-03 -1.043798960745334625e-02 3.316495940089225769e-02 7.398353517055511475e-02 1.340738683938980103e-01 -3.233472406864166260e-01 1.778339147567749023e-01 -7.046926766633987427e-02 -3.335090875625610352e-01 -1.246428936719894409e-01
2.617803774774074554e-02 -1.017446815967559814e-01 1.144717708230018616e-01 -2.469964325428009033e-01 -2.705442905426025391e-01 5.192349478602409363e-02 1.824994683265686035e-01 -2.905902080237865448e-02 3.643125528469681740e-03 1.991962790489196777e-01 2.275436371564865112e-01 -2.003726214170455933e-01 2.300420552492141724e-01 -6.521376967430114746e-02 5.321494769304990768e-03 -1.677321195602416992e-01 2.918186485767364502e-01 3.889478743076324463e-02 -1.646248064935207367e-02 1.087007820606231689e-01 8.003681153059005737e-02 2.575494945049285889e-01 3.872277438640594482e-01 -2.840010821819305420e-01 -2.242404967546463013e-01 7.570985704660415649e-02 2.484931498765945435e-01 -7.919383794069290161e-02 -1.637193262577056885e-01 -1.023662537336349487e-01 -1.437096577137708664e-02 -1.556776463985443115e-01
-1.052486058324575424e-02 -4.814895391464233398e-01 2.225328236818313599e-02 2.311306297779083252e-01 -4.026714712381362915e-02 2.821484766900539398e-02 9.183421730995178223e-02 -2.804792225360870361e-01 -1.589107215404510498e-01 1.642319858074188232e-01 1.306981593370437622e-01 3.661440312862396240e-02 1.903254538774490356e-01 -1.525938510894775391e-01 -2.632267773151397705e-01 -1.366813778877258301e-01 1.066073030233383179e-01 -6.748077273368835449e-02 9.723343700170516968e-02 -1.890077441930770874e-01 -3.364507574588060379e-03 1.489563286304473877e-01 2.238629907369613647e-01 -8.238585293292999268e-02 8.301126211881637573e-02 2.604966163635253906e-01 3.607416152954101562e-02 -9.710081666707992554e-02 -4.250227287411689758e-02 -3.178737312555313110e-02 -2.189724333584308624e-02 -4.213320016860961914e-01
2.178976498544216156e-02 -7.744918763637542725e-02 6.620832532644271851e-02 2.419499680399894714e-02 3.656946495175361633e-02 3.858882486820220947e-01 1.749010235071182251e-01 -2.018923908472061157e-01 -1.504978686571121216e-01 2.182354629039764404e-01 9.103855490684509277e-02 2.201480567455291748e-01 3.135773837566375732e-01 -4.752589389681816101e-02 9.904703497886657715e-02 -1.103823035955429077e-01 7.502539455890655518e-02 -1.706731319427490234e-01 3.223993256688117981e-02 9.325533756054937840e-04 1.235573962330818176e-01 1.191095262765884399e-01 3.417400121688842773e-01 -2.138417065143585205e-01 1.251420974731445312e-01 -2.673330307006835938e-01 2.190640717744827271e-01 -1.213763058185577393e-01 3.438224196434020996e-01 -8.651933819055557251e-02 8.341247215867042542e-03 -1.181612759828567505e-01
1.125102937221527100e-01 5.277463421225547791e-02 -7.167656719684600830e-02 7.313133776187896729e-02 -1.107283607125282288e-01 7.503659278154373169e-02 7.851186394691467285e-02 -2.907298877835273743e-02 -7.177241146564483643e-02 1.928385943174362183e-01 1.474831998348236084e-01 3.236886858940124512e-01 2.860500812530517578e-01 3.287784010171890259e-02 9.216085076332092285e-02 -6.816321611404418945e-02 2.116713076829910278e-01 -1.274385601282119751e-01 -2.289109379053115845e-01 -1.602148264646530151e-01 -4.637965187430381775e-02 7.186471950262784958e-03 2.790367603302001953e-01 -2.563837468624114990e-01 1.429187059402465820e-01 -2.313359081745147705e-01 3.668009936809539795e-01 -1.056063994765281677e-01 3.728507161140441895e-01 1.058617532253265381e-01 1.714645028114318848e-01 9.352348744869232178e-03
7.386144250631332397e-02 -6.380040198564529419e-02 5.209617689251899719e-02 5.376140028238296509e-02 -5.861332267522811890e-02 -1.703189462423324585e-01 1.424072980880737305e-01 -1.483234465122222900e-01 1.441850606352090836e-02 2.170361876487731934e-01 2.964240312576293945e-01 -2.743631601333618164e-01 1.124566197395324707e-01 -1.003695428371429443e-01 -7.749065291136503220e-03 -1.414013803005218506e-01 4.389300048351287842e-01 -1.860839277505874634e-01 2.184827327728271484e-01 -4.241741448640823364e-02 1.478678584098815918e-01 -1.408444792032241821e-01 4.007097184658050537e-01 -7.213284075260162354e-02 -6.017519533634185791e-02 -1.376997083425521851e-01 2.459278255701065063e-01 -1.161364167928695679e-01 1.347751915454864502e-01 -5.397998914122581482e-02 -1.150349006056785583e-01 -2.043531835079193115e-01
8.753197640180587769e-02 -1.356542706489562988e-01 -1.756969541311264038e-01 1.428738534450531006e-01 -2.824106439948081970e-02 1.629662215709686279e-01 -5.451149493455886841e-02 -3.465327918529510498e-01 -2.542969025671482086e-02 3.194465488195419312e-02 9.516952186822891235e-02 -7.861782610416412354e-02 5.786352753639221191e-01 1.738072037696838379e-01 -8.219216018915176392e-03 4.217442125082015991e-02 2.018087059259414673e-01 -1.791235655546188354e-01 -1.494611706584692001e-02 8.532357960939407349e-02 -1.390312612056732178e-01 -1.688996702432632446e-02 2.242343872785568237e-01 -6.984362006187438965e-02 7.733198814094066620e-03 2.507619746029376984e-02 2.216849774122238159e-01 -2.559025883674621582e-01 -2.855657227337360382e-02 -2.966437637805938721e-01 -3.780510276556015015e-02 1.667686849832534790e-01
1.562473177909851074e-01 -7.386603206396102905e-02 4.432261362671852112e-02 1.417925804853439331e-01 6.595069169998168945e-02 1.112529262900352478e-01 -1.731691956520080566e-01 -1.458156108856201172e-01 -1.363275945186614990e-01 1.106447502970695496e-01 4.677386581897735596e-02 -4.454727470874786377e-02 1.592031568288803101e-01 -3.616369962692260742e-01 -1.491594612598419189e-01 -1.231333706527948380e-02 3.238534927368164062e-01 -2.681413888931274414e-01 -1.750794202089309692e-01 -1.355050802230834961e-01 1.193159371614456177e-01 2.099801152944564819e-01 1.317545920610427856e-01 -8.973087370395660400e-02 -9.513138979673385620e-02 1.697434782981872559e-01 3.857451677322387695e-01 -1.085581351071596146e-02 1.122196987271308899e-01 -5.794293805956840515e-02 -2.119574546813964844e-01 -3.307066559791564941e-01
1.529076844453811646e-01 5.768821388483047485e-02 1.772996932268142700e-01 1.224207580089569092e-01 -1.026594564318656921e-01 1.680690795183181763e-01 2.417028136551380157e-02 -1.199715882539749146e-01 -9.730032831430435181e-02 2.670179307460784912e-01 1.920979097485542297e-02 2.442191839218139648e-01 9.480135887861251831e-02 -2.390054464340209961e-01 -6.053048372268676758e-02 -1.060979533940553665e-02 9.797020256519317627e-02 -3.089265227317810059e-01 1.204229295253753662e-01 -2.371524833142757416e-02 -9.061586111783981323e-02 7.148808240890502930e-02 4.060076773166656494e-01 8.099851012229919434e-02 -8.690117299556732178e-02 -2.507000565528869629e-01 3.103532791137695312e-01 -3.348657488822937012e-01 7.369473576545715332e-02 2.655884623527526855e-01 4.083759337663650513e-02 -3.354447335004806519e-02
-1.393832415342330933e-01 -4.852433875203132629e-02 -1.547616869211196899e-01 3.185586631298065186e-01 4.063278809189796448e-02 7.232750952243804932e-02 -1.277499794960021973e-01 -1.085029095411300659e-01 -1.180605739355087280e-01 1.775988340377807617e-01 1.469282656908035278e-01 8.897394686937332153e-02 1.314272880554199219e-01 2.302747666835784912e-01 3.242681175470352173e-02 7.691594213247299194e-02 1.937694847583770752e-01 -1.778968721628189087e-01 3.225452825427055359e-02 -1.993906646966934204e-01 -9.454315900802612305e-02 1.004649400711059570e-01 6.301628351211547852e-01 1.643056273460388184e-01 7.920928299427032471e-02 4.467696323990821838e-02 -7.034637778997421265e-02 -6.789927929639816284e-02 7.758659124374389648e-02 -1.868058890104293823e-01 1.285412162542343140e-01 -1.927915215492248535e-01
6.942596752196550369e-03 2.049231678247451782e-01 -1.940837800502777100e-01 3.871720135211944580e-01 1.256322264671325684e-01 1.083967909216880798e-01 -2.033012360334396362e-01 -1.873328238725662231e-01 -2.241636067628860474e-01 -2.450636327266693115e-01 1.541762202978134155e-01 7.886318117380142212e-02 6.945738941431045532e-02 -7.556611299514770508e-02 -2.137661278247833252e-01 -2.283400297164916992e-01 2.461331337690353394e-02 -1.647390723228454590e-01 2.860921621322631836e-01 -3.459460139274597168e-01 2.014687508344650269e-01 9.537656605243682861e-02 1.740449517965316772e-01 -1.008576825261116028e-01 -1.035715565085411072e-01 -1.360286027193069458e-01 1.416265964508056641e-01 -1.288471221923828125e-01 1.372951418161392212e-01 -4.056491330265998840e-02 -1.057090014219284058e-01 -2.795854583382606506e-02
1.737919002771377563e-01 3.587126359343528748e-02 -2.655790001153945923e-02 2.053402736783027649e-02 8.090033382177352905e-02 -1.672257669270038605e-02 -3.754790872335433960e-02 -2.463378459215164185e-01 -2.795272767543792725e-01 -6.506391800940036774e-03 2.107483893632888794e-01 5.374700948596000671e-02 4.093435108661651611e-01 2.587923407554626465e-01 2.541049942374229431e-02 -2.083945870399475098e-01 1.642544418573379517e-01 2.590110898017883301e-01 9.891741722822189331e-02 2.517654502298682928e-04 3.142510056495666504e-01 2.218963056802749634e-01 2.607856094837188721e-01 -2.057604957371950150e-03 3.294361382722854614e-02 7.273284345865249634e-02 -1.315840482711791992e-01 -1.072315275669097900e-01 2.286052476847544312e-04 -1.199285686016082764e-01 -3.437143266201019287e-01 -8.251105248928070068e-02
-7.953202724456787109e-02 -9.225253760814666748e-02 -2.961301803588867188e-01 3.203570544719696045e-01 -5.726120620965957642e-02 -4.144315049052238464e-02 -6.225306913256645203e-02 -1.750008463859558105e-01 -1.242270991206169128e-01 -9.420956484973430634e-03 1.727816760540008545e-01 1.857195347547531128e-01 3.878769874572753906e-01 -1.969773620367050171e-01 -3.664840012788772583e-02 1.678512692451477051e-01 -8.244531601667404175e-02 3.046257197856903076e-01 -4.691187292337417603e-03 -1.629577428102493286e-01 -2.143732905387878418e-01 1.373441517353057861e-01 8.370777964591979980e-02 -2.176028043031692505e-01 -2.143379151821136475e-01 -5.075024440884590149e-02 3.957990929484367371e-02 -3.445148169994354248e-01 -8.266358077526092529e-02 -6.630139797925949097e-02 9.096080437302589417e-03 -1.768596172332763672e-01
6.618139334022998810e-03 7.877372205257415771e-02 -1.915986984968185425e-01 2.046067416667938232e-01 -8.876734226942062378e-02 2.223765850067138672e-01 6.434918940067291260e-02 -2.773543000221252441e-01 -3.606195449829101562e-01 -6.272227317094802856e-02 -2.206513732671737671e-01 -6.730011850595474243e-02 1.556038409471511841e-01 -1.630491316318511963e-01 -2.181323319673538208e-01 1.078496128320693970e-01 3.105013966560363770e-01 -1.212207451462745667e-01 -3.117630816996097565e-02 3.582772240042686462e-02 2.136561572551727295e-01 7.495626062154769897e-02 2.234214544296264648e-01 -2.542160078883171082e-02 -1.064527034759521484e-01 -9.656679630279541016e-02 1.908613741397857666e-01 -7.889631390571594238e-02 -1.684240102767944336e-01 -3.047206699848175049e-01 2.588351368904113770e-01 1.133707687258720398e-01
3.614314645528793335e-02 2.007840275764465332e-01 3.699104487895965576e-02 7.946506887674331665e-02 -2.195457518100738525e-01 1.498231738805770874e-01 -4.586325213313102722e-02 -1.305934488773345947e-01 -2.663060724735260010e-01 1.573500335216522217e-01 3.619939684867858887e-01 -7.463340461254119873e-02 -1.030303388833999634e-01 -1.666411608457565308e-01 -1.395443528890609741e-01 -1.959379315376281738e-01 2.803012728691101074e-01 -1.507224291563034058e-01 2.585850954055786133e-01 -3.076638281345367432e-01 8.482812345027923584e-02 1.830419003963470459e-01 3.005577325820922852e-01 -9.078606963157653809e-02 -1.767550408840179443e-01 -1.225286200642585754e-01 -1.727499067783355713e-01 -4.121467098593711853e-02 -8.007082343101501465e-02 -3.856913000345230103e-02 -1.749902069568634033e-01 -1.181126981973648071e-01
-1.592865884304046631e-01 2.639434486627578735e-02 -1.993857175111770630e-01 1.804686486721038818e-01 6.872545182704925537e-02 -1.342726945877075195e-01 -6.905000656843185425e-02 -2.354289442300796509e-01 -1.387629657983779907e-01 -1.478797849267721176e-02 1.491206735372543335e-01 4.359451234340667725e-01 3.322041034698486328e-01 2.586449496448040009e-02 2.938590385019779205e-02 1.660610139369964600e-01 -6.572939455509185791e-02 8.901557326316833496e-02 -3.219691812992095947e-01 4.243355616927146912e-02 2.680324912071228027e-01 3.003093004226684570e-01 3.079621195793151855e-01 1.204357817769050598e-01 -1.191407293081283569e-01 -1.169768124818801880e-01 3.820258378982543945e-02 1.683180592954158783e-02 -1.040916889905929565e-01 5.765685439109802246e-02 -1.068530902266502380e-01 5.615950003266334534e-02
1.764810644090175629e-02 -3.662962913513183594e-01 1.004188135266304016e-01 -3.609425947070121765e-02 -5.992421507835388184e-02 -4.768775030970573425e-02 2.946688830852508545e-01 -2.656848728656768799e-01 -2.765485048294067383e-01 -6.045377813279628754e-03 2.596967816352844238e-01 -2.763129398226737976e-02 1.141327619552612305e-01 -3.125190138816833496e-01 -3.072380423545837402e-01 -1.357851475477218628e-01 1.737371832132339478e-01 -5.127934738993644714e-02 1.831298619508743286e-01 -3.558874130249023438e-01 9.995895624160766602e-02 1.248040348291397095e-01 1.428871601819992065e-01 8.734034746885299683e-02 -9.505937923677265644e-04 4.860977828502655029e-02 -1.737530343234539032e-02 -2.141997069120407104e-01 3.774956613779067993e-02 7.463014218956232071e-03 3.229508176445960999e-02 -1.578172743320465088e-01
-2.054463028907775879e-01 -9.032806009054183960e-02 -1.086128726601600647e-01 1.126923710107803345e-01 -2.732286453247070312e-01 3.186425939202308655e-02 -1.058518588542938232e-01 -3.092485070228576660e-01 -1.868720948696136475e-01 2.591071724891662598e-01 -9.986616671085357666e-02 -9.162636846303939819e-02 1.844216436147689819e-01 -2.907124459743499756e-01 -2.185379117727279663e-01 -6.308918446302413940e-02 2.968389987945556641e-01 2.196656726300716400e-02 1.274323761463165283e-01 -5.126365646719932556e-02 -6.610868126153945923e-02 -1.054820418357849121e-01 2.951881885528564453e-01 2.355804294347763062e-02 -2.493436634540557861e-01 -5.199551209807395935e-02 5.496885254979133606e-02 2.103882580995559692e-01 -2.091533690690994263e-01 1.971786608919501305e-03 3.278114646673202515e-02 -2.903490066528320312e-01
-5.831737071275711060e-02 1.047149226069450378e-01 -1.128787621855735779e-01 -4.162840545177459717e-03 1.219612136483192444e-01 -2.246630340814590454e-01 1.581815630197525024e-01 -4.336559474468231201e-01 -2.953766584396362305e-01 1.566801518201828003e-01 -1.196334511041641235e-01 -2.582195103168487549e-01 9.389234334230422974e-02 -2.164368331432342529e-01 -2.475888729095458984e-01 -1.003953590989112854e-01 2.660753428936004639e-01 5.230696126818656921e-02 5.703139677643775940e-02 -4.810841754078865051e-02 3.958851099014282227e-02 1.916699111461639404e-01 2.912731170654296875e-01 6.350547075271606445e-02 7.217906415462493896e-03 -1.371591091156005859e-01 3.219636678695678711e-01 9.395009279251098633e-02 -4.457082226872444153e-02 1.207117438316345215e-01 6.842812150716781616e-02 1.255125552415847778e-01
-5.956503003835678101e-02 -3.731533512473106384e-02 -2.157389074563980103e-01 2.266791313886642456e-01 3.573864325881004333e-02 -6.415363401174545288e-02 -1.343376189470291138e-01 -2.365614026784896851e-01 -4.196007251739501953e-01 1.999600604176521301e-02 -4.149342328310012817e-02 3.641451010480523109e-03 2.780154347419738770e-01 -1.815432906150817871e-01 -1.718405187129974365e-01 6.345906853675842285e-02 2.637217007577419281e-02 -1.813832670450210571e-01 1.095082461833953857e-01 -3.385501205921173096e-01 -1.278432179242372513e-02 3.486281335353851318e-01 -1.403143405914306641e-01 2.579142339527606964e-02 -1.539353877305984497e-01 -5.009341239929199219e-02 8.021862059831619263e-02 -3.257952034473419189e-01 1.017567664384841919e-01 -9.752766042947769165e-02 -1.463448703289031982e-01 -1.157492697238922119e-01
-1.416824162006378174e-01 7.564193010330200195e-02 6.816362589597702026e-02 -2.648350596427917480e-02 1.419378668069839478e-01 -1.178558841347694397e-01 2.207145541906356812e-01 -5.578790903091430664e-01 -1.262373328208923340e-01 1.865546256303787231e-01 -1.245301738381385803e-01 -2.259845659136772156e-02 1.968720406293869019e-01 -3.330831229686737061e-02 -2.658453881740570068e-01 -1.190155628137290478e-03 1.952546089887619019e-01 1.923716254532337189e-02 1.962070912122726440e-01 -1.847849190235137939e-01 8.125468343496322632e-02 1.447469592094421387e-01 1.736686825752258301e-01 -5.630984529852867126e-02 -7.305803149938583374e-02 -6.125298887491226196e-02 3.486806154251098633e-01 7.851275801658630371e-02 -2.063576132059097290e-01 1.539706736803054810e-01 1.196664646267890930e-01 9.006333351135253906e-02
-1.190028339624404907e-01 1.485612392425537109e-01 -1.357333660125732422e-01 1.312064528465270996e-01 -7.870327681303024292e-02 -3.299469500780105591e-02 -2.503931820392608643e-01 -7.798751443624496460e-02 -2.267445772886276245e-01 -6.350097805261611938e-02 2.847439050674438477e-01 7.255420088768005371e-02 3.250375986099243164e-01 -1.395052075386047363e-01 -1.184722334146499634e-01 -2.353420704603195190e-01 1.301664263010025024e-01 1.010582223534584045e-01 -9.149820357561111450e-02 5.793201923370361328e-02 -2.048124969005584717e-01 1.700115352869033813e-01 1.997723728418350220e-01 -4.727523401379585266e-02 -4.840425774455070496e-02 6.338669359683990479e-02 1.323932111263275146e-01 -2.397417575120925903e-01 -3.830603957176208496e-01 -1.133467927575111389e-01 -1.790199428796768188e-01 -3.014471828937530518e-01
-6.143701821565628052e-02 -1.215534135699272156e-01 8.594760671257972717e-03 2.307435423135757446e-01 4.984927177429199219e-02 -7.341701537370681763e-02 -1.156587302684783936e-01 -1.485896259546279907e-01 -1.288838088512420654e-01 9.924732893705368042e-02 -2.328685820102691650e-01 8.246730081737041473e-03 -3.348300978541374207e-02 -2.909080088138580322e-01 -7.769197225570678711e-02 1.793535612523555756e-02 2.585814595222473145e-01 -2.481341958045959473e-01 3.468234091997146606e-02 -1.089303791522979736e-01 2.599697113037109375e-01 3.618041872978210449e-01 3.816309273242950439e-01 -4.715653136372566223e-02 7.317630201578140259e-02 1.357445120811462402e-01 1.896655112504959106e-01 -2.715322375297546387e-01 1.140527352690696716e-01 -4.203896224498748779e-02 -2.320328205823898315e-01 -1.482733637094497681e-01
[truncated: 3,272,225 more chars]
