# Supplementary material for: The Language of Innovation
Source: PLoS One. 2020 Apr 30;15(4):e0230107. doi: 10.1371/journal.pone.0230107 (PMC7194493; doi:10.1371/journal.pone.0230107)
Supplement: S18 File — (GZ) [file pone.0230107.s018.tar.gz › 1996-2000/V2Run_29_VS_4500_embeddings1996-2000ED32.txt]

1.402971446514129639e-01 -8.227916061878204346e-02 -1.778956055641174316e-01 -2.034255415201187134e-01 5.780849233269691467e-02 -1.953628286719322205e-02 -1.176129430532455444e-01 -2.848777174949645996e-01 1.092927232384681702e-01 1.582166925072669983e-02 -1.472351849079132080e-01 2.435168251395225525e-02 -7.831784337759017944e-02 -1.602916717529296875e-01 -4.985323175787925720e-02 2.396930158138275146e-01 -1.542880684137344360e-01 -2.179842740297317505e-01 8.911178261041641235e-02 1.749735027551651001e-01 -6.980799138545989990e-02 7.070888578891754150e-02 -3.178838789463043213e-01 1.174721643328666687e-01 -2.605876922607421875e-01 1.367955356836318970e-01 1.450738161802291870e-01 2.422418445348739624e-01 2.564493715763092041e-01 -4.470221698284149170e-01 -1.036211475729942322e-02 -9.447031468152999878e-02
3.765741884708404541e-01 5.279490724205970764e-02 8.080729283392429352e-03 -1.595078222453594208e-02 7.753327488899230957e-02 -1.941649317741394043e-01 1.269213706254959106e-01 -8.088898658752441406e-02 5.698988214135169983e-02 2.898756563663482666e-01 -2.458795756101608276e-01 -1.469242945313453674e-02 3.664622828364372253e-02 -2.724679373204708099e-02 9.931702911853790283e-02 -1.092984303832054138e-01 -1.875270344316959381e-02 -3.643168509006500244e-01 4.943875223398208618e-02 8.366379141807556152e-02 -1.351109445095062256e-01 2.038361728191375732e-01 -1.961038410663604736e-01 -2.869369275867938995e-02 -4.109317958354949951e-01 1.555364280939102173e-01 -8.639585971832275391e-02 2.259594202041625977e-01 1.229080930352210999e-01 -3.136221766471862793e-01 -7.169283926486968994e-02 7.132685184478759766e-02
1.301051527261734009e-01 -1.088011115789413452e-01 -1.225125938653945923e-01 1.136472225189208984e-01 -6.739443540573120117e-02 -1.397795230150222778e-01 -1.535398699343204498e-02 8.057525008916854858e-02 -1.770138442516326904e-01 1.437859088182449341e-01 1.853639483451843262e-01 4.777120649814605713e-01 2.083212137222290039e-02 -8.737365901470184326e-02 -4.173814132809638977e-02 1.441379189491271973e-01 -1.222932413220405579e-01 -1.387867927551269531e-01 1.982951313257217407e-01 1.625962555408477783e-01 -5.473588407039642334e-02 9.543031454086303711e-03 -4.234372079372406006e-01 -6.485275179147720337e-02 -3.361641466617584229e-01 -3.902985528111457825e-02 -8.576254546642303467e-02 -1.662208586931228638e-01 1.109773293137550354e-01 -3.293092548847198486e-01 7.806880772113800049e-02 -6.634213775396347046e-02
-1.606270484626293182e-02 -3.222388625144958496e-01 -6.833952665328979492e-02 8.708353340625762939e-02 7.096168398857116699e-02 8.325716480612754822e-03 -2.393792569637298584e-01 -2.042616307735443115e-01 1.743413656949996948e-01 -8.948870748281478882e-02 -2.980259656906127930e-01 3.956072330474853516e-01 -7.714390754699707031e-02 -7.918078452348709106e-02 -8.930058032274246216e-02 1.598298363387584686e-02 9.265939891338348389e-02 -1.221603900194168091e-01 1.301538497209548950e-01 2.802961468696594238e-01 -4.411947131156921387e-01 -3.999421745538711548e-02 -4.373827204108238220e-02 8.348737657070159912e-02 -2.121998220682144165e-01 -1.986583322286605835e-01 -2.014708705246448517e-02 -5.327387526631355286e-02 6.324566155672073364e-02 -2.806680649518966675e-02 -1.778355538845062256e-01 -1.644389331340789795e-01
3.214531764388084412e-02 -6.434791721403598785e-03 -2.752036452293395996e-01 -8.244174718856811523e-02 2.843193411827087402e-01 4.832488484680652618e-03 -1.108392849564552307e-01 7.350007444620132446e-02 1.622093021869659424e-01 1.844989508390426636e-01 -1.007227376103401184e-01 2.724444568157196045e-01 8.176104724407196045e-02 5.019287019968032837e-02 -5.351324006915092468e-02 1.369765996932983398e-01 -2.002313286066055298e-01 -1.063055098056793213e-01 -1.525789499282836914e-01 1.816800534725189209e-01 -2.035288326442241669e-02 -5.956552550196647644e-02 -4.638936221599578857e-01 -1.131239682435989380e-01 -4.447083771228790283e-01 1.170868054032325745e-01 -2.109451293945312500e-01 -3.801420098170638084e-03 1.429506689310073853e-01 -1.492248326539993286e-01 4.706877283751964569e-03 -6.276609748601913452e-02
2.438201904296875000e-01 -1.094283908605575562e-01 -3.113485276699066162e-01 -9.551079571247100830e-02 -6.906617432832717896e-02 -3.670646622776985168e-02 1.665528165176510811e-03 2.944532632827758789e-01 8.307076059281826019e-03 1.147865802049636841e-01 -1.539597567170858383e-02 3.995598852634429932e-01 3.534039855003356934e-02 -4.222744703292846680e-02 1.112797781825065613e-01 1.140719205141067505e-01 -3.583360463380813599e-02 -8.605805039405822754e-02 -5.939970165491104126e-02 2.041310220956802368e-01 -1.297457963228225708e-01 1.104157418012619019e-01 -4.152439236640930176e-01 -3.203736245632171631e-02 -2.036774754524230957e-01 3.320896923542022705e-01 6.429931614547967911e-03 -1.570886820554733276e-01 8.268504589796066284e-02 -6.320127099752426147e-02 -2.627882957458496094e-01 -1.240708231925964355e-01
7.937690615653991699e-02 1.024233028292655945e-01 -1.489400118589401245e-01 -1.536730080842971802e-01 -1.449009031057357788e-01 -1.814313605427742004e-02 3.478151187300682068e-02 1.429156213998794556e-02 2.111249715089797974e-01 -3.825674206018447876e-02 -8.668719232082366943e-02 4.772481918334960938e-01 8.144610375165939331e-02 6.825203448534011841e-02 5.687351897358894348e-02 1.792377233505249023e-02 -1.411951780319213867e-01 5.389880016446113586e-02 9.957769513130187988e-02 -3.049884177744388580e-02 -1.961358040571212769e-01 -6.145017687231302261e-03 -2.822632789611816406e-01 -1.763291507959365845e-01 -2.256643623113632202e-01 7.018335908651351929e-02 1.689834520220756531e-02 -1.885658800601959229e-01 7.632645219564437866e-02 -3.757874369621276855e-01 -3.287065625190734863e-01 -2.979330122470855713e-01
3.085292875766754150e-01 -9.007229655981063843e-02 -2.077424675226211548e-01 -5.189129710197448730e-02 -4.918695241212844849e-02 1.205216199159622192e-01 -1.145349219441413879e-01 1.967712678015232086e-02 -3.817530721426010132e-02 -5.765538662672042847e-02 -1.961594820022583008e-01 3.674186170101165771e-01 9.876509755849838257e-02 5.460287630558013916e-02 1.979434788227081299e-01 3.357487320899963379e-01 -2.002507895231246948e-01 -1.654706001281738281e-01 1.514284759759902954e-01 -1.314121633768081665e-01 8.088366687297821045e-02 3.624480217695236206e-02 -8.248020708560943604e-02 -1.398337930440902710e-01 -2.060325741767883301e-01 2.589474618434906006e-01 -6.316929310560226440e-02 -1.450692564249038696e-01 1.795372962951660156e-01 -3.425472378730773926e-01 -1.600384563207626343e-01 -1.608700305223464966e-01
7.184747606515884399e-02 3.885895013809204102e-02 -1.466547399759292603e-01 1.193377450108528137e-01 -8.382629603147506714e-02 -4.862756282091140747e-02 1.069137975573539734e-01 -9.931474179029464722e-02 1.569602638483047485e-01 1.599293798208236694e-01 -3.277217224240303040e-02 2.921990454196929932e-01 2.644326388835906982e-01 3.597581684589385986e-01 -1.281119510531425476e-02 -8.733919262886047363e-02 -4.931414127349853516e-02 -2.426265776157379150e-01 1.853174120187759399e-01 1.142422035336494446e-01 -4.164582788944244385e-01 9.323844686150550842e-03 -2.476866692304611206e-01 -2.404882013797760010e-01 -1.421366333961486816e-01 2.008239775896072388e-01 3.797345608472824097e-02 1.706949025392532349e-01 2.358457595109939575e-01 -8.317029476165771484e-02 -1.435549580492079258e-03 -1.674123555421829224e-01
2.764786779880523682e-01 -3.891931772232055664e-01 -1.399412155151367188e-01 3.755699843168258667e-02 5.700503941625356674e-03 -4.468922317028045654e-02 -2.416502684354782104e-01 -1.235147714614868164e-01 -1.020742114633321762e-02 1.281841751188039780e-02 -1.202857345342636108e-01 3.321419656276702881e-01 -3.473174571990966797e-01 -8.755860477685928345e-02 3.381480649113655090e-02 1.650499254465103149e-01 -2.239539474248886108e-01 3.491334617137908936e-02 5.085413902997970581e-02 6.561060994863510132e-02 -1.949791461229324341e-01 1.638939827680587769e-01 -2.559827268123626709e-01 1.060540452599525452e-01 -1.735396981239318848e-01 1.655617728829383850e-02 3.976178541779518127e-02 8.044904470443725586e-02 -1.412127465009689331e-01 -9.259983152151107788e-02 -2.455329596996307373e-01 -2.579035758972167969e-01
1.010013967752456665e-01 8.414472639560699463e-02 -1.384560018777847290e-01 1.851315200328826904e-01 1.642339676618576050e-01 -1.207108125090599060e-01 8.759788423776626587e-02 -5.826468020677566528e-02 -9.276384860277175903e-02 1.475367993116378784e-01 -1.266437321901321411e-01 4.058851599693298340e-01 9.188345819711685181e-02 -2.993505820631980896e-02 1.947853416204452515e-01 1.972199231386184692e-01 -1.674108952283859253e-01 1.159098818898200989e-01 1.347819864749908447e-01 1.752876043319702148e-01 -1.546826958656311035e-01 -8.688219636678695679e-02 -3.405974805355072021e-01 5.323716625571250916e-02 -4.360620677471160889e-01 1.852474063634872437e-01 1.880151182413101196e-01 -1.240718141198158264e-01 -1.543346792459487915e-02 -1.806933283805847168e-01 -1.168325170874595642e-01 -1.300594508647918701e-01
3.234857022762298584e-01 1.731490194797515869e-01 -2.487610131502151489e-01 -1.251431368291378021e-02 -3.206615149974822998e-02 -2.331323921680450439e-01 -2.158431708812713623e-01 -3.916138783097267151e-02 1.008938625454902649e-01 1.905774623155593872e-01 -9.736580401659011841e-02 3.021727800369262695e-01 8.144644647836685181e-02 -2.222219947725534439e-03 -6.869779527187347412e-02 2.879565395414829254e-02 -4.086586833000183105e-02 -1.796315610408782959e-01 3.971521183848381042e-02 4.877604544162750244e-02 -1.824681907892227173e-01 -4.507952556014060974e-02 -1.890578269958496094e-01 1.231575012207031250e-02 -2.518632709980010986e-01 1.861933022737503052e-01 -2.532332390546798706e-02 -2.648818790912628174e-01 1.761357933282852173e-01 -3.926034271717071533e-01 -2.751781642436981201e-01 -3.815740719437599182e-02
3.339885771274566650e-01 -6.031186878681182861e-02 -2.409881353378295898e-01 2.142103612422943115e-01 -1.795581281185150146e-01 -1.957398205995559692e-01 5.298339948058128357e-02 4.947447031736373901e-02 -1.824700273573398590e-02 3.085126355290412903e-02 -2.070829272270202637e-01 3.237918615341186523e-01 4.260017722845077515e-02 -5.436685681343078613e-02 1.073335781693458557e-01 -4.970033466815948486e-02 -6.843935698270797729e-02 1.470740046352148056e-02 1.597223281860351562e-01 -4.608133062720298767e-02 -3.358502984046936035e-01 2.153345942497253418e-01 -2.649236321449279785e-01 -3.811808228492736816e-01 -2.385326325893402100e-01 2.184334695339202881e-01 1.759435608983039856e-02 1.151662245392799377e-01 6.134534999728202820e-02 -3.150947019457817078e-02 -2.616892009973526001e-02 8.040312677621841431e-02
2.261787056922912598e-01 -1.372404247522354126e-01 7.724583894014358521e-02 -6.341099739074707031e-02 -1.351981163024902344e-01 -1.861609965562820435e-01 1.586215384304523468e-02 -1.469121724367141724e-01 8.521062880754470825e-02 -5.921920388936996460e-02 -3.155736625194549561e-02 3.621522337198257446e-02 1.566974073648452759e-02 7.658364623785018921e-02 2.130067441612482071e-03 1.308352593332529068e-02 -3.136715665459632874e-02 -1.455457061529159546e-01 2.500241100788116455e-01 1.512432694435119629e-01 -3.214427232742309570e-01 1.151442378759384155e-01 -5.927775427699089050e-02 -3.439911007881164551e-01 -4.214999377727508545e-01 1.210518628358840942e-01 1.698223054409027100e-01 -2.870181016623973846e-02 3.776856362819671631e-01 -2.695179283618927002e-01 5.394170060753822327e-02 1.993314921855926514e-01
-1.163435280323028564e-01 1.476325839757919312e-01 7.838413119316101074e-02 8.782505057752132416e-03 2.644106745719909668e-01 8.281170576810836792e-02 -7.904858142137527466e-02 5.884263664484024048e-02 3.990461230278015137e-01 2.891285344958305359e-02 6.410136073827743530e-02 2.979436814785003662e-01 3.047638572752475739e-02 -7.311632484197616577e-02 -2.168017625808715820e-01 1.503241248428821564e-02 2.028956413269042969e-01 -2.531526982784271240e-01 1.207197830080986023e-01 3.193407952785491943e-01 -4.673263803124427795e-02 1.427660137414932251e-01 -1.890967786312103271e-01 -5.320354551076889038e-02 -2.874094545841217041e-01 2.621291279792785645e-01 -3.319015204906463623e-01 -6.306590884923934937e-02 3.503184393048286438e-02 -9.835001081228256226e-02 -7.562214136123657227e-02 -2.188611961901187897e-02
1.695871800184249878e-01 -1.756713539361953735e-02 -3.057630360126495361e-01 -2.822269201278686523e-01 -1.181384772062301636e-01 -1.868929117918014526e-01 -9.002741426229476929e-02 9.433243423700332642e-02 3.076737001538276672e-02 -6.279629468917846680e-02 -2.482883781194686890e-01 5.680614113807678223e-01 -9.806945919990539551e-02 2.170191407203674316e-01 1.650732709094882011e-03 1.997420936822891235e-01 -5.152470245957374573e-02 -5.404127016663551331e-02 1.191688552498817444e-01 7.907157763838768005e-03 -8.937549591064453125e-02 -8.138257078826427460e-03 9.379456192255020142e-02 -1.416556444019079208e-02 -2.676417231559753418e-01 2.343828827142715454e-01 9.227864444255828857e-02 -1.931445002555847168e-01 8.252521976828575134e-03 -1.674126982688903809e-01 -6.134298071265220642e-02 -7.012104988098144531e-02
9.275706112384796143e-02 -1.693617999553680420e-01 -2.657070159912109375e-01 -2.791602723300457001e-02 2.710890211164951324e-02 1.768967956304550171e-01 3.198107704520225525e-02 -3.628576546907424927e-02 1.598348766565322876e-01 8.703748881816864014e-02 -2.681427896022796631e-01 2.001598775386810303e-01 -1.916568130254745483e-01 -1.565104722976684570e-01 -3.907912224531173706e-02 1.771688610315322876e-01 -2.555620372295379639e-01 -1.978523731231689453e-01 1.926546692848205566e-01 3.014111332595348358e-02 -1.060195788741111755e-01 3.328247368335723877e-01 -9.587676823139190674e-02 7.617071270942687988e-02 -1.689278483390808105e-01 4.793894663453102112e-02 -1.976017802953720093e-01 6.246141716837882996e-02 9.127075225114822388e-02 8.639972656965255737e-03 -2.445982545614242554e-01 -4.429795145988464355e-01
1.670069694519042969e-01 -1.583040505647659302e-01 2.008250355720520020e-01 -1.425866633653640747e-01 5.130045115947723389e-02 -1.944959908723831177e-01 7.512107491493225098e-02 -4.610707238316535950e-02 8.673032373189926147e-02 2.937669120728969574e-02 2.180365659296512604e-02 1.485038250684738159e-01 1.022160500288009644e-01 -6.990367174148559570e-02 -6.676214933395385742e-02 -2.860851585865020752e-02 -1.534325480461120605e-01 -3.551444709300994873e-01 2.411398887634277344e-01 3.427585661411285400e-01 -3.314221799373626709e-01 1.828677207231521606e-01 1.259032171219587326e-02 -4.322944581508636475e-01 -3.053808212280273438e-01 9.937134385108947754e-02 -1.341108083724975586e-01 2.760953269898891449e-02 8.559674024581909180e-02 -2.819494344294071198e-02 3.154047951102256775e-02 4.157222807407379150e-03
-5.095088481903076172e-02 -1.983202695846557617e-01 -1.618097871541976929e-01 -3.532956168055534363e-02 2.131623588502407074e-02 -1.904826462268829346e-01 5.758908763527870178e-02 1.921486556529998779e-01 -4.624636098742485046e-02 7.732971757650375366e-02 -2.072428166866302490e-01 3.070347309112548828e-01 -8.011892437934875488e-02 -1.047210469841957092e-01 -5.395261687226593494e-04 -2.941690199077129364e-02 -2.964060008525848389e-01 -1.464329063892364502e-01 2.451235204935073853e-01 7.723722606897354126e-02 -1.004733592271804810e-01 2.219415605068206787e-01 -5.272668600082397461e-02 -3.724565505981445312e-01 -2.611005604267120361e-01 2.072007209062576294e-01 1.350322067737579346e-01 2.953712940216064453e-01 1.853050589561462402e-01 -2.351912409067153931e-01 -6.532150506973266602e-02 -5.802137404680252075e-02
2.668188214302062988e-01 -3.032444715499877930e-01 -1.685895621776580811e-01 -1.722805202007293701e-01 1.216256432235240936e-02 -8.924888074398040771e-02 -1.387888342142105103e-01 -5.754851922392845154e-02 -5.948033183813095093e-02 8.859881013631820679e-02 -3.473061621189117432e-01 2.460758686065673828e-01 -1.506813019514083862e-01 -7.374861091375350952e-02 2.263039946556091309e-01 9.705402888357639313e-03 4.745216667652130127e-02 -1.230217292904853821e-01 2.173654884099960327e-01 1.105991676449775696e-01 -3.554899096488952637e-01 1.718687862157821655e-01 -2.883033752441406250e-01 1.416581571102142334e-01 -4.730514436960220337e-02 -1.658345907926559448e-01 6.123176217079162598e-02 9.966684132814407349e-02 -9.937426447868347168e-02 -1.165194883942604065e-01 -1.581681221723556519e-01 -2.195252478122711182e-01
-8.208914659917354584e-03 -3.651021420955657959e-01 1.450924482196569443e-02 -7.187437266111373901e-02 1.716280542314052582e-02 2.191358953714370728e-01 -2.464856952428817749e-01 -2.509352564811706543e-02 1.809852756559848785e-02 7.946560159325599670e-03 -3.992909789085388184e-01 4.081858694553375244e-01 -2.356173545122146606e-01 -1.213501393795013428e-01 3.093078546226024628e-02 4.860171116888523102e-03 -2.622834406793117523e-02 -6.831200420856475830e-02 2.613732814788818359e-01 5.570117011666297913e-02 -1.589387357234954834e-01 5.082523077726364136e-02 -2.086977511644363403e-01 9.989882260560989380e-02 -2.284295409917831421e-01 -5.626183748245239258e-02 2.147090621292591095e-02 7.822795957326889038e-02 5.358821526169776917e-02 -2.657216191291809082e-01 -1.977354586124420166e-01 -1.457324326038360596e-01
2.654760479927062988e-01 -2.292700670659542084e-02 -1.221641004085540771e-01 -2.575264573097229004e-01 2.963405102491378784e-02 3.199300542473793030e-02 -2.533692717552185059e-01 -1.544590443372726440e-01 2.047600746154785156e-01 1.990370601415634155e-01 5.565055832266807556e-02 1.358584612607955933e-01 -1.667054295539855957e-01 9.068905562162399292e-02 -3.196149319410324097e-02 8.734933286905288696e-02 1.582629084587097168e-01 4.020383581519126892e-02 2.508044242858886719e-01 6.579396128654479980e-02 -9.928084164857864380e-02 -1.678615808486938477e-02 -3.469297587871551514e-01 -1.772573441267013550e-01 -3.825675249099731445e-01 2.458197176456451416e-01 -3.096497356891632080e-01 5.738865584135055542e-02 2.143002152442932129e-01 -4.871299955993890762e-03 -4.803339391946792603e-02 -1.661058515310287476e-03
1.290551871061325073e-01 -1.811324656009674072e-01 -4.901315271854400635e-02 1.519004255533218384e-02 9.047538787126541138e-02 1.135683269239962101e-03 -2.793665230274200439e-01 -4.285701736807823181e-02 5.264344066381454468e-02 -2.984374165534973145e-01 -1.459317505359649658e-01 3.700070977210998535e-01 -1.985483616590499878e-01 -2.414572536945343018e-01 6.412576884031295776e-02 -1.420825812965631485e-02 8.043663203716278076e-02 1.228194013237953186e-01 -1.260566413402557373e-01 2.246379256248474121e-01 -3.822274804115295410e-01 -1.020171269774436951e-01 -9.369985014200210571e-02 9.511583484709262848e-03 -1.262708306312561035e-01 -4.699851386249065399e-03 -1.811802387237548828e-01 4.052244126796722412e-01 7.715367525815963745e-02 -1.642399132251739502e-01 -6.839776039123535156e-02 6.221659481525421143e-02
7.628060132265090942e-02 -2.919432818889617920e-01 -3.063982352614402771e-03 1.945143789052963257e-01 -2.816932462155818939e-02 -1.200870722532272339e-01 -3.434691578149795532e-02 -3.026679158210754395e-01 3.800655305385589600e-01 1.602517813444137573e-01 -7.903224229812622070e-02 1.589494794607162476e-01 -1.153356879949569702e-01 2.423107177019119263e-01 -1.657879203557968140e-01 1.042504683136940002e-01 -2.381238527595996857e-02 -1.058547869324684143e-01 5.602809786796569824e-02 1.911099106073379517e-01 -3.290351480245590210e-02 8.071072399616241455e-02 -1.329246461391448975e-01 -2.543241679668426514e-01 -3.219720125198364258e-01 3.160849511623382568e-01 3.001405484974384308e-02 1.308007724583148956e-02 1.859224587678909302e-01 -2.567400634288787842e-01 -3.983850032091140747e-02 5.470666661858558655e-02
1.132268756628036499e-01 -1.554002612829208374e-01 -4.132391214370727539e-01 7.495920360088348389e-02 -9.722729772329330444e-02 -7.956611365079879761e-02 -1.964345574378967285e-02 -1.015635505318641663e-01 8.678158372640609741e-02 1.727257817983627319e-01 5.603865138255059719e-04 3.705915510654449463e-01 1.602162271738052368e-01 1.192367747426033020e-01 2.442276328802108765e-01 1.860980987548828125e-01 8.152178674936294556e-02 -2.499372232705354691e-03 1.296538263559341431e-01 1.072350144386291504e-01 -1.110804080963134766e-01 1.059398874640464783e-01 -1.582705378532409668e-01 -1.286112070083618164e-01 -5.263871550559997559e-01 1.471430659294128418e-01 -1.548003554344177246e-01 -7.404012233018875122e-02 1.467673294246196747e-02 -7.527614384889602661e-02 -4.587657749652862549e-02 -1.225149333477020264e-01
3.169112503528594971e-01 7.556165754795074463e-02 -1.674417704343795776e-01 -1.381393820047378540e-01 -1.835881024599075317e-01 -9.150883555412292480e-02 -8.842020481824874878e-02 3.819617256522178650e-02 -1.953914612531661987e-01 -1.372981518507003784e-01 -1.098054498434066772e-01 2.627709209918975830e-01 2.627596557140350342e-01 -2.841382101178169250e-02 5.104759335517883301e-02 -1.480136364698410034e-01 -2.158826291561126709e-01 2.401400953531265259e-01 1.051456630229949951e-01 1.509040594100952148e-01 -2.374486774206161499e-01 -1.206139922142028809e-01 -3.128225803375244141e-01 -1.850434541702270508e-01 -3.200478851795196533e-01 4.852354526519775391e-03 -9.521467983722686768e-02 -4.711639881134033203e-02 7.638346403837203979e-02 -2.401140183210372925e-01 -8.691336959600448608e-03 -2.108342349529266357e-01
5.601736530661582947e-02 4.082567244768142700e-02 1.826788065955042839e-04 -8.934228867292404175e-02 4.796485230326652527e-02 1.983639039099216461e-02 -1.184315532445907593e-01 1.353254616260528564e-01 2.032932359725236893e-03 1.006633117794990540e-01 -5.396855250000953674e-02 3.556678891181945801e-01 2.438370734453201294e-01 -1.455141752958297729e-01 3.734244778752326965e-02 -1.175813674926757812e-01 -8.012457191944122314e-02 3.088789805769920349e-02 3.054205179214477539e-01 3.893587887287139893e-01 -6.467311084270477295e-02 -3.503881394863128662e-02 -1.130132824182510376e-01 -1.465489268302917480e-01 -2.574378550052642822e-01 2.971981093287467957e-02 4.592317342758178711e-02 -2.697912752628326416e-01 2.538791596889495850e-01 -2.200980931520462036e-01 -3.131425976753234863e-01 -2.680581808090209961e-01
9.506592899560928345e-02 1.023462340235710144e-01 -1.943596750497817993e-01 -3.735459875315427780e-03 -4.140019009355455637e-04 -2.943527698516845703e-01 -1.165560260415077209e-01 1.427106410264968872e-01 6.445655971765518188e-02 8.041974157094955444e-02 -1.644221991300582886e-01 3.839571774005889893e-01 4.784323647618293762e-02 -3.812809288501739502e-02 -1.274591088294982910e-01 1.057009920477867126e-01 -8.450141549110412598e-02 5.430541560053825378e-02 6.208095699548721313e-02 6.753043085336685181e-02 -2.581637501716613770e-01 4.121100530028343201e-02 -1.914665848016738892e-01 -1.506560593843460083e-01 -2.743316888809204102e-01 1.968800276517868042e-01 -4.348038509488105774e-02 -3.245397806167602539e-01 2.828512899577617645e-02 -2.666340172290802002e-01 -1.614610999822616577e-01 -3.747725188732147217e-01
3.917915523052215576e-01 1.524154096841812134e-01 -2.380179762840270996e-01 -9.131505340337753296e-02 -9.813596308231353760e-02 -1.454156339168548584e-01 -1.042652577161788940e-01 2.802529558539390564e-02 1.629252173006534576e-02 9.765259176492691040e-02 8.583950996398925781e-02 2.996810972690582275e-01 -9.482312947511672974e-02 4.669686406850814819e-02 -1.266273260116577148e-01 1.796120256185531616e-01 -3.113146126270294189e-01 1.551146060228347778e-02 5.744360387325286865e-02 7.020637392997741699e-02 -1.326931118965148926e-01 1.533876210451126099e-01 -1.962079107761383057e-01 -1.119076684117317200e-01 -4.089436531066894531e-01 1.261181831359863281e-01 -1.191580761224031448e-02 -2.103355154395103455e-02 4.587099328637123108e-02 -1.608332097530364990e-01 -3.045654594898223877e-01 -2.177159637212753296e-01
1.540698707103729248e-01 7.940171053633093834e-04 -1.204387769103050232e-01 1.864591240882873535e-02 2.481066063046455383e-02 -7.006251811981201172e-02 7.546662539243698120e-02 -5.534056201577186584e-02 -1.033509746193885803e-01 -1.705900579690933228e-01 -2.195505201816558838e-01 3.428330421447753906e-01 1.164602115750312805e-01 -2.026585340499877930e-01 4.206444323062896729e-02 -1.658230423927307129e-01 3.953472524881362915e-02 1.997021734714508057e-01 -6.911962479352951050e-02 9.595593810081481934e-02 -1.806929111480712891e-01 -1.010843664407730103e-01 -2.044311910867691040e-01 -1.212518811225891113e-01 -3.601609468460083008e-01 1.955613642930984497e-01 -6.602333858609199524e-03 -2.665763497352600098e-01 2.337362766265869141e-01 -4.045586287975311279e-01 -1.682968139648437500e-01 -1.312454640865325928e-01
2.493725121021270752e-01 2.249910980463027954e-01 1.311333477497100830e-01 1.308269351720809937e-01 -1.077724620699882507e-01 4.173357039690017700e-02 -5.473797023296356201e-02 -3.311938345432281494e-01 -1.281986199319362640e-02 -1.775924414396286011e-01 3.670476004481315613e-02 3.233724236488342285e-01 -2.879385352134704590e-01 -1.129266619682312012e-01 1.524264961481094360e-01 -1.243560016155242920e-01 -8.451041579246520996e-02 -3.050101995468139648e-01 1.539986431598663330e-01 4.765658825635910034e-02 -3.123504519462585449e-01 3.293575942516326904e-01 -1.077889278531074524e-01 -1.691414415836334229e-02 -1.384467333555221558e-01 2.088546566665172577e-02 1.598009616136550903e-01 1.041792854666709900e-01 1.079366803169250488e-01 8.219218254089355469e-02 9.969245875254273415e-04 -1.906692236661911011e-01
1.528465598821640015e-01 1.162518933415412903e-02 5.170796066522598267e-02 -3.183583170175552368e-02 -2.246666252613067627e-01 7.668268680572509766e-02 -2.921784520149230957e-01 -2.061019092798233032e-01 1.259965002536773682e-01 -6.975878030061721802e-02 -1.941790729761123657e-01 2.623905837535858154e-01 1.023244857788085938e-01 9.003882110118865967e-02 7.814897224307060242e-03 3.075002878904342651e-02 -1.218320801854133606e-01 -5.000650510191917419e-02 1.281078159809112549e-01 4.860563278198242188e-01 9.921030141413211823e-03 1.925072669982910156e-01 -2.569717168807983398e-01 -2.069964855909347534e-01 -1.404042840003967285e-01 2.271437644958496094e-01 3.332692896947264671e-03 2.222034931182861328e-01 1.669027358293533325e-01 3.148708492517471313e-02 2.449536174535751343e-01 -1.270641237497329712e-01
1.208046078681945801e-01 8.516442030668258667e-02 -1.628729999065399170e-01 -1.407383680343627930e-01 -3.396943584084510803e-02 -1.839700043201446533e-01 -1.500470191240310669e-01 6.848839670419692993e-02 8.716893196105957031e-02 -2.655223198235034943e-02 3.570835292339324951e-02 2.883632779121398926e-01 -3.509569913148880005e-02 6.357324123382568359e-02 1.593306064605712891e-01 1.933767050504684448e-01 -2.608943879604339600e-01 -1.194602847099304199e-01 1.294406014494597912e-03 -4.039252176880836487e-03 -5.607374384999275208e-02 1.313351243734359741e-01 -1.508349478244781494e-01 -6.290271133184432983e-02 -4.495202302932739258e-01 3.355130553245544434e-01 -1.256025047041475773e-03 -2.276043593883514404e-01 2.733877301216125488e-01 -2.339975833892822266e-01 -2.356446981430053711e-01 -1.670518666505813599e-01
2.373449206352233887e-01 1.283428370952606201e-01 -1.344971358776092529e-01 1.298536062240600586e-01 -1.750525236129760742e-01 -7.013043016195297241e-02 -1.350745409727096558e-01 4.974728822708129883e-02 1.033568605780601501e-01 -1.808525994420051575e-02 -4.004503786563873291e-02 3.725844025611877441e-01 2.744955420494079590e-01 -2.140321135520935059e-01 -1.457467526197433472e-01 1.506081074476242065e-01 -1.581332981586456299e-01 -7.965876162052154541e-02 7.462367415428161621e-02 2.807788178324699402e-02 -8.289670199155807495e-02 2.100780233740806580e-02 -2.300065010786056519e-01 -2.795848846435546875e-01 -2.265950590372085571e-01 8.663661777973175049e-02 -1.348638534545898438e-01 -2.101417481899261475e-01 3.364813923835754395e-01 -4.916390776634216309e-02 -3.241696059703826904e-01 -3.785572573542594910e-02
2.219081372022628784e-01 -3.028479218482971191e-01 1.977477818727493286e-01 1.124139204621315002e-01 -9.590902179479598999e-02 1.206059306859970093e-01 -1.736572980880737305e-01 -4.146957024931907654e-02 9.294736385345458984e-02 -1.382319033145904541e-01 -7.880505919456481934e-02 4.445355236530303955e-01 -1.803059247322380543e-03 -1.214968934655189514e-01 -1.700204424560070038e-02 -1.932525634765625000e-01 2.103968411684036255e-01 -1.603025794029235840e-01 5.403905361890792847e-02 3.418776690959930420e-01 -7.196022570133209229e-02 2.606667950749397278e-02 -9.545650333166122437e-02 -2.279766649007797241e-01 -1.991611868143081665e-01 7.046476751565933228e-02 2.038298733532428741e-02 1.063796803355216980e-01 1.563343405723571777e-01 -6.730762124061584473e-02 2.031394690275192261e-01 -2.905205190181732178e-01
1.533437967300415039e-01 1.739817112684249878e-01 -3.359579741954803467e-01 -1.416124552488327026e-01 -1.577373296022415161e-01 -2.081580758094787598e-01 -1.193685457110404968e-01 1.121144369244575500e-01 1.212983950972557068e-01 -2.862303890287876129e-02 -5.087547004222869873e-02 5.391075015068054199e-01 1.122683882713317871e-01 5.317165702581405640e-02 1.714896559715270996e-01 -5.512180551886558533e-02 -8.722196519374847412e-02 -2.634894251823425293e-01 -4.219877347350120544e-02 1.757756322622299194e-01 -1.578628271818161011e-01 -2.308227308094501495e-02 -2.291068434715270996e-02 1.036434620618820190e-01 -2.644597589969635010e-01 1.913304179906845093e-01 -1.112055853009223938e-01 -5.891723558306694031e-02 -1.186561062932014465e-01 -1.728478670120239258e-01 -1.536960154771804810e-01 -1.588509529829025269e-01
2.133109569549560547e-01 -6.304547935724258423e-02 2.934467792510986328e-01 6.882926914840936661e-03 9.427060373127460480e-03 -2.550978362560272217e-01 -4.509002715349197388e-02 -3.155843317508697510e-01 8.484715968370437622e-02 3.020968846976757050e-02 -5.974696576595306396e-02 2.507482171058654785e-01 2.500257194042205811e-01 -7.841952890157699585e-02 1.894694417715072632e-01 1.798902302980422974e-01 -9.913729876279830933e-02 4.976455122232437134e-02 8.980484306812286377e-02 3.686805069446563721e-01 1.390927135944366455e-01 2.535305023193359375e-01 -2.666118144989013672e-01 4.521127790212631226e-02 9.963113814592361450e-03 -1.285409089177846909e-02 -2.457046508789062500e-02 5.607579275965690613e-02 4.781678318977355957e-02 -4.058407843112945557e-01 -1.085162442177534103e-02 -4.391497746109962463e-02
3.287187218666076660e-01 -7.156372070312500000e-02 -2.483154833316802979e-01 -1.766301095485687256e-01 5.570412427186965942e-02 -3.094457685947418213e-01 -3.104081749916076660e-02 -8.935135602951049805e-02 3.706291085109114647e-03 -1.757505536079406738e-01 -9.543469548225402832e-02 4.946402311325073242e-01 4.985838383436203003e-02 3.139474615454673767e-02 1.927763670682907104e-01 1.091050654649734497e-01 -1.322551816701889038e-01 -2.349009066820144653e-01 5.266569205559790134e-04 5.579112470149993896e-02 -1.689931452274322510e-01 -2.061039023101329803e-02 7.555050309747457504e-03 -1.423820108175277710e-01 -2.786234021186828613e-01 1.201688200235366821e-01 -7.856289297342300415e-02 -2.965207993984222412e-01 1.027590502053499222e-02 -9.044519066810607910e-02 -1.175129339098930359e-01 -1.248231679201126099e-01
1.937525123357772827e-01 -9.325854480266571045e-02 -1.963945338502526283e-03 -1.681914627552032471e-01 6.382857449352741241e-03 1.500965952873229980e-01 -3.187890350818634033e-01 -1.651789098978042603e-01 1.310608386993408203e-01 -1.613825187087059021e-02 -3.105235099792480469e-01 3.481901586055755615e-01 -1.687007695436477661e-01 4.204294178634881973e-03 3.383387997746467590e-02 -1.029747053980827332e-01 -8.605358749628067017e-02 -2.813247442245483398e-01 1.586372964084148407e-02 1.458824425935745239e-01 -3.107449412345886230e-01 6.047511100769042969e-02 -1.486683934926986694e-01 2.411263287067413330e-01 -1.595866121351718903e-02 1.403663605451583862e-01 -2.413082867860794067e-01 1.023681089282035828e-01 1.294545531272888184e-01 -7.435119897127151489e-02 -3.133729398250579834e-01 3.104659169912338257e-02
3.021419346332550049e-01 -1.760181337594985962e-01 -2.555917017161846161e-02 -2.294588088989257812e-01 -1.584390103816986084e-01 3.266303567215800285e-03 1.255454272031784058e-01 3.885865211486816406e-02 6.242752447724342346e-02 1.583102531731128693e-02 2.311618439853191376e-02 1.576693952083587646e-01 1.172722429037094116e-01 7.782980334013700485e-03 -3.931925818324089050e-02 -8.399319648742675781e-02 -1.349571794271469116e-01 -1.620856225490570068e-01 1.028019040822982788e-01 2.424589842557907104e-01 -1.990630030632019043e-01 3.154931068420410156e-01 -2.338532507419586182e-01 -1.772963255643844604e-01 -2.125151008367538452e-01 1.582527458667755127e-01 -5.639950744807720184e-03 -3.132743388414382935e-02 4.933544397354125977e-01 -2.279653549194335938e-01 1.486789584159851074e-01 4.761072993278503418e-02
9.885893017053604126e-02 -1.107030361890792847e-01 -1.279040127992630005e-01 6.214980036020278931e-02 -9.403337538242340088e-02 -1.795308440923690796e-01 -1.562644690275192261e-01 6.011830642819404602e-03 -6.930105388164520264e-02 2.105172276496887207e-01 -2.518324367702007294e-02 2.478082180023193359e-01 9.959194809198379517e-02 1.976383291184902191e-02 -9.042849391698837280e-02 1.539344787597656250e-01 -5.940232053399085999e-02 3.358317911624908447e-02 2.808315753936767578e-01 1.869515478610992432e-01 -2.837882339954376221e-01 -3.184819594025611877e-02 -2.814502716064453125e-01 -1.689088791608810425e-01 -4.211931023746728897e-03 4.385744035243988037e-01 -6.284380704164505005e-02 1.644468456506729126e-01 3.748256862163543701e-01 -2.180002480745315552e-01 -1.343837678432464600e-01 4.090003669261932373e-02
2.078706622123718262e-01 1.819569915533065796e-01 -8.766945451498031616e-02 -1.627711206674575806e-01 -1.014326289296150208e-01 -5.592207238078117371e-02 -4.459564760327339172e-02 -2.865258604288101196e-03 -3.347449749708175659e-02 7.666727155447006226e-02 -4.029337316751480103e-02 5.718436837196350098e-01 4.121528565883636475e-02 -2.129323780536651611e-01 8.680707216262817383e-02 -3.204015782102942467e-03 2.693546004593372345e-02 1.340807825326919556e-01 9.412039816379547119e-02 9.283418953418731689e-02 -2.133978158235549927e-01 2.222424186766147614e-02 -2.443537563085556030e-01 4.609540849924087524e-02 -2.936688363552093506e-01 1.713644117116928101e-01 -9.012512117624282837e-02 -3.189611136913299561e-01 6.342559307813644409e-02 -1.080463081598281860e-01 -1.921205818653106689e-01 -2.485101819038391113e-01
7.824515551328659058e-02 -1.098285317420959473e-01 -9.866184741258621216e-02 4.402810707688331604e-02 -1.357247382402420044e-01 1.267748475074768066e-01 -1.493203788995742798e-01 -1.596716642379760742e-01 6.151390820741653442e-02 5.955709889531135559e-02 -1.255154609680175781e-01 1.925425231456756592e-01 -2.253590077161788940e-01 -8.625353872776031494e-02 2.390265651047229767e-02 3.482112884521484375e-01 -2.969789132475852966e-02 -1.925114840269088745e-01 2.818152308464050293e-01 4.568802192807197571e-02 -3.584175705909729004e-01 1.738207936286926270e-01 -2.755635380744934082e-01 2.023629993200302124e-01 -1.676358580589294434e-01 9.812536835670471191e-02 -5.786766484379768372e-02 1.538314521312713623e-01 -1.464312374591827393e-01 -1.584676504135131836e-01 -3.048416078090667725e-01 -2.200300991535186768e-01
2.014283984899520874e-01 1.515867263078689575e-01 -3.803963363170623779e-01 -2.339893132448196411e-01 -6.668745726346969604e-02 -1.795674711465835571e-01 -1.632868498563766479e-01 1.385090779513120651e-02 8.074488490819931030e-02 -7.808508723974227905e-02 -2.379335165023803711e-01 1.685702502727508545e-01 -8.686142042279243469e-03 2.278679609298706055e-02 8.149596303701400757e-02 1.531030684709548950e-01 -1.443886756896972656e-01 -2.014979422092437744e-01 1.336599737405776978e-01 -2.171255275607109070e-02 -1.392106562852859497e-01 1.227165088057518005e-01 -2.780536115169525146e-01 -2.037539929151535034e-01 -2.728548943996429443e-01 1.424140781164169312e-01 -8.105845749378204346e-02 -2.223176509141921997e-01 5.258807539939880371e-02 -1.857626587152481079e-01 -3.114401400089263916e-01 -1.645526736974716187e-01
2.414952516555786133e-01 1.916044652462005615e-01 -2.305546589195728302e-02 -4.625572636723518372e-02 3.539068996906280518e-01 4.284695908427238464e-02 -2.914784550666809082e-01 -1.472728699445724487e-01 7.340887933969497681e-02 1.131207868456840515e-01 1.233029589056968689e-01 2.385788112878799438e-01 1.187633499503135681e-01 -1.155095100402832031e-01 -2.871815115213394165e-02 -8.592689037322998047e-02 1.351635605096817017e-01 -2.393886297941207886e-01 1.001330316066741943e-01 2.215264737606048584e-01 4.721082001924514771e-02 3.495107591152191162e-02 -3.663188517093658447e-01 -1.418090462684631348e-01 -4.130592346191406250e-01 1.742412149906158447e-01 -1.371582150459289551e-01 -1.141447573900222778e-01 2.062029018998146057e-02 -7.432194054126739502e-02 -1.019203960895538330e-01 -3.186272084712982178e-02
6.695564091205596924e-02 -9.520715475082397461e-02 -9.184856899082660675e-03 -7.377444952726364136e-02 -6.126051023602485657e-02 -2.265319786965847015e-02 -4.410171881318092346e-02 1.190255731344223022e-01 -1.497266441583633423e-01 2.850681729614734650e-02 -9.373702108860015869e-02 4.097483679652214050e-02 -2.466295287013053894e-02 -1.096231862902641296e-01 -3.369501233100891113e-01 7.842238247394561768e-02 -6.319800019264221191e-02 -1.645626127719879150e-01 1.135561242699623108e-01 -2.238501235842704773e-02 -2.347351312637329102e-01 3.470211327075958252e-01 -2.250574678182601929e-01 -2.412437796592712402e-01 -4.059469699859619141e-01 3.005650937557220459e-01 1.076963692903518677e-01 -2.072219550609588623e-01 1.338359117507934570e-01 -2.779909074306488037e-01 -1.393792033195495605e-01 -2.034850120544433594e-01
1.320903152227401733e-01 -2.418817579746246338e-01 1.713661402463912964e-01 9.635996818542480469e-02 -2.017710059881210327e-01 -2.606625668704509735e-02 -2.555116713047027588e-01 -1.011138707399368286e-01 -9.130731225013732910e-02 -9.180312603712081909e-02 -2.349775880575180054e-01 2.724706232547760010e-01 1.201485767960548401e-01 -5.670593306422233582e-02 1.036394685506820679e-01 -8.664701133966445923e-02 1.820139437913894653e-01 -2.043611407279968262e-01 -1.097383350133895874e-01 3.182605504989624023e-01 2.896887483075261116e-03 1.042087674140930176e-01 -3.697609901428222656e-01 -2.454273849725723267e-01 -1.847145110368728638e-01 4.047347977757453918e-02 2.398709068074822426e-03 2.050059586763381958e-01 2.411972582340240479e-01 -1.532568484544754028e-01 1.505450755357742310e-01 -9.057612717151641846e-02
1.379412412643432617e-01 -2.197105288505554199e-01 9.810375422239303589e-02 -1.016232445836067200e-01 -1.299277297221124172e-03 -1.028451994061470032e-01 7.483280450105667114e-02 -5.963286012411117554e-02 2.300742417573928833e-01 4.244440793991088867e-01 -2.060686647891998291e-01 6.802100688219070435e-02 2.154147624969482422e-01 -2.652408182621002197e-02 1.381662487983703613e-01 -1.496148854494094849e-01 -2.021762132644653320e-01 -1.502357870340347290e-01 2.928692698478698730e-01 4.777101054787635803e-02 -6.883381307125091553e-02 -4.875920712947845459e-02 -3.802431523799896240e-01 -8.212813735008239746e-02 -1.466019153594970703e-01 7.761699706315994263e-02 2.519765682518482208e-02 6.662641465663909912e-02 2.326858490705490112e-01 -1.812031716108322144e-01 3.343585878610610962e-02 -3.059766888618469238e-01
2.296980284154415131e-02 1.704925745725631714e-01 -1.155543699860572815e-01 -5.091895163059234619e-02 -2.895795367658138275e-02 6.697069853544235229e-02 -1.932259500026702881e-01 2.833716757595539093e-02 -1.134968921542167664e-01 3.880689386278390884e-03 -1.165065616369247437e-01 1.964714527130126953e-01 3.147044479846954346e-01 -1.277059689164161682e-02 -2.286320328712463379e-01 1.301231049001216888e-02 2.158173322677612305e-01 -1.963695734739303589e-01 1.988277882337570190e-01 1.943063735961914062e-01 -4.452228248119354248e-01 1.286229342222213745e-01 7.077327370643615723e-02 -1.783252209424972534e-01 -3.519801199436187744e-01 -2.407765537500381470e-01 -7.851633243262767792e-03 1.153962835669517517e-01 1.904717832803726196e-01 -2.069696485996246338e-01 -7.605988532304763794e-02 -1.170579250901937485e-02
-1.696717590093612671e-01 1.763911098241806030e-01 -2.326926887035369873e-01 6.040227785706520081e-02 -1.382648944854736328e-01 -2.873098291456699371e-02 -9.236836433410644531e-02 -7.361529022455215454e-02 2.430164255201816559e-02 -2.464188486337661743e-01 -1.317457258701324463e-01 3.019129037857055664e-01 -1.542923599481582642e-01 8.572708815336227417e-03 -2.175687626004219055e-02 1.780558675527572632e-01 1.170376911759376526e-01 5.296036601066589355e-02 -1.960074529051780701e-02 4.771417006850242615e-02 -2.129622995853424072e-01 4.398657381534576416e-01 -2.515126764774322510e-01 -7.332660257816314697e-02 -1.552488654851913452e-01 1.445116754621267319e-02 1.801727265119552612e-01 3.948376774787902832e-01 1.666487306356430054e-01 5.893792491406202316e-03 8.400831371545791626e-02 -2.199179977178573608e-01
1.598889827728271484e-01 -3.080249428749084473e-01 -1.754589974880218506e-01 8.958957158029079437e-03 -3.226315602660179138e-02 1.488877385854721069e-01 -2.084562629461288452e-01 -1.689991205930709839e-01 1.517470777034759521e-01 -2.430332601070404053e-01 -3.537155389785766602e-01 2.589704692363739014e-01 -2.066699862480163574e-01 -2.065680772066116333e-01 -7.116675376892089844e-02 -5.297151580452919006e-02 -7.780125737190246582e-02 -4.244631901383399963e-02 2.436217516660690308e-01 1.492466032505035400e-01 -4.355825781822204590e-01 -3.029035590589046478e-02 -3.849336504936218262e-02 1.120561957359313965e-01 -8.776994049549102783e-02 2.226120792329311371e-02 -1.221335604786872864e-01 -3.331523388624191284e-02 9.188439697027206421e-02 -9.560024738311767578e-02 -1.074566692113876343e-01 -1.960027813911437988e-01
2.994173765182495117e-01 1.254325062036514282e-01 -8.456161618232727051e-02 1.543552707880735397e-02 1.978377550840377808e-01 2.779289782047271729e-01 -2.068203389644622803e-01 -1.223554387688636780e-01 3.768450394272804260e-02 -2.272906303405761719e-01 -3.809002637863159180e-01 2.298137247562408447e-01 -9.398308396339416504e-02 -8.237627148628234863e-02 2.754090726375579834e-01 -2.264361456036567688e-02 3.256880491971969604e-02 -9.240787476301193237e-02 6.211093068122863770e-02 3.409384191036224365e-01 -2.168170660734176636e-01 6.939233094453811646e-02 -2.170251905918121338e-01 -5.528242141008377075e-02 -2.048672549426555634e-02 2.225932851433753967e-02 6.983360275626182556e-03 -2.138548530638217926e-02 -1.680845469236373901e-01 7.342712581157684326e-02 -1.845394372940063477e-01 -2.633200585842132568e-01
1.776637136936187744e-01 9.893701970577239990e-02 -2.015490084886550903e-02 -1.013500690460205078e-01 -5.897216498851776123e-02 -4.217391461133956909e-02 -8.628235012292861938e-02 -3.595703467726707458e-02 7.135644555091857910e-02 3.927351534366607666e-02 -2.047789692878723145e-01 4.101123213768005371e-01 1.390415877103805542e-01 1.696129739284515381e-01 -3.022788092494010925e-02 -1.593426614999771118e-01 -1.367952972650527954e-01 4.954915493726730347e-02 -1.612429507076740265e-02 2.037956714630126953e-01 -2.978413403034210205e-01 1.375928670167922974e-01 -2.474981546401977539e-01 -8.376663178205490112e-02 -1.850570142269134521e-01 1.079491600394248962e-01 -1.571067720651626587e-01 -4.312236011028289795e-01 1.293923854827880859e-01 -1.447511017322540283e-01 -1.331005990505218506e-01 -3.032963573932647705e-01
1.646357625722885132e-01 -1.897360384464263916e-01 -1.304180324077606201e-01 -1.528940349817276001e-01 -1.576551347970962524e-01 1.987218260765075684e-01 1.076640486717224121e-01 -9.808788448572158813e-02 -2.976992726325988770e-02 2.343609631061553955e-01 -1.818406283855438232e-01 3.909172713756561279e-01 -1.493784189224243164e-01 1.184424501843750477e-03 -9.391562640666961670e-02 3.030736148357391357e-01 1.051201596856117249e-01 -1.672009229660034180e-01 5.079132691025733948e-02 -1.355911493301391602e-01 -1.737643480300903320e-01 1.406411826610565186e-01 -1.454467326402664185e-01 4.353147372603416443e-02 -3.900640606880187988e-01 1.859643906354904175e-01 -1.116205658763647079e-02 2.707758545875549316e-02 1.898250281810760498e-01 -5.343600735068321228e-02 9.956598281860351562e-02 -2.772746086120605469e-01
1.751685738563537598e-01 -1.449621170759201050e-01 3.513494729995727539e-01 8.826439082622528076e-02 -1.450128853321075439e-01 1.763409823179244995e-01 -3.078644573688507080e-01 -8.083187788724899292e-02 6.368844956159591675e-02 -9.484490752220153809e-02 -2.796367406845092773e-01 1.090533062815666199e-01 8.191230893135070801e-02 -5.566892027854919434e-02 4.781810194253921509e-02 -4.611575603485107422e-02 -6.146385893225669861e-02 -1.019763797521591187e-01 1.222933232784271240e-01 3.574715256690979004e-01 -1.437351852655410767e-02 -2.513677254319190979e-02 -1.706347316503524780e-01 -1.648395955562591553e-01 -3.821449875831604004e-01 1.356912404298782349e-01 6.248373165726661682e-02 1.565682440996170044e-01 2.429880946874618530e-01 -7.536896318197250366e-02 1.024378538131713867e-01 -2.532498538494110107e-01
9.311412274837493896e-02 -8.994249254465103149e-02 -1.255763173103332520e-01 8.688821643590927124e-02 7.653634250164031982e-02 -2.239754050970077515e-02 1.924231499433517456e-01 -3.840716555714607239e-02 1.190791055560112000e-01 1.207903847098350525e-01 -5.392188578844070435e-02 2.802731692790985107e-01 -9.444319456815719604e-02 1.040458008646965027e-01 1.312556862831115723e-01 -6.233718618750572205e-02 1.029016748070716858e-01 -1.883218735456466675e-01 2.631559669971466064e-01 3.652957677841186523e-01 -2.154386192560195923e-01 -1.133396625518798828e-01 -2.720650136470794678e-01 -8.284815400838851929e-02 -1.448361128568649292e-01 3.581519126892089844e-01 6.451943516731262207e-02 1.593506187200546265e-01 3.716366589069366455e-01 -1.738407313823699951e-01 1.353491991758346558e-01 -9.809137880802154541e-02
3.823849260807037354e-01 3.175748884677886963e-01 -1.526141762733459473e-01 1.348585635423660278e-01 -6.417503207921981812e-02 3.944147005677223206e-02 -1.124824285507202148e-01 1.224165558815002441e-01 4.391703754663467407e-03 -1.727963089942932129e-01 -2.121076583862304688e-01 2.096076458692550659e-01 -5.993402376770973206e-02 1.186114773154258728e-01 -1.389159262180328369e-01 1.136797666549682617e-01 -7.895470410585403442e-02 2.901048399507999420e-03 2.778564095497131348e-01 5.051063746213912964e-02 1.187894865870475769e-02 -3.733717650175094604e-02 -1.957050710916519165e-01 -1.431458443403244019e-02 -4.276960194110870361e-01 1.216711029410362244e-01 -8.506579697132110596e-02 -9.622681885957717896e-02 2.105982899665832520e-01 -2.772555351257324219e-01 5.996030755341053009e-03 -2.189367711544036865e-01
4.728411734104156494e-01 -1.136634149588644505e-03 -2.133995145559310913e-01 -7.520603016018867493e-03 -7.618824485689401627e-03 4.224894940853118896e-02 2.100336700677871704e-01 -7.827515155076980591e-02 1.315449327230453491e-01 9.610880166292190552e-02 -1.821390837430953979e-01 4.505947977304458618e-02 -1.186454892158508301e-01 3.776398673653602600e-02 -2.157508879899978638e-01 -2.489895001053810120e-02 -6.245206296443939209e-02 -1.364835798740386963e-01 1.817855387926101685e-01 3.074055016040802002e-01 9.653309732675552368e-02 -1.075282543897628784e-01 -4.623736441135406494e-01 -1.669929474592208862e-01 -1.513174027204513550e-01 8.710677176713943481e-02 -2.052064985036849976e-03 1.647042632102966309e-01 5.062932521104812622e-02 -1.296753138303756714e-01 -6.688337028026580811e-02 -2.454074621200561523e-01
8.136138319969177246e-02 -1.876025944948196411e-01 3.494749963283538818e-02 -3.574640303850173950e-02 4.542186111211776733e-02 -1.137067526578903198e-01 -4.851564764976501465e-02 -1.376080811023712158e-01 8.835108578205108643e-02 -3.017522208392620087e-02 -2.729758620262145996e-01 3.741878271102905273e-01 -3.295035362243652344e-01 -1.178069934248924255e-01 8.581732213497161865e-02 1.357651054859161377e-01 -9.473656862974166870e-02 -1.392751932144165039e-01 8.573091775178909302e-02 1.157221943140029907e-01 -2.280912101268768311e-01 1.999681629240512848e-02 -2.528684735298156738e-01 -1.487118750810623169e-02 8.917949348688125610e-02 8.816040307283401489e-02 2.477031052112579346e-01 1.450209617614746094e-01 -6.833234429359436035e-02 -4.508047550916671753e-02 -3.103767335414886475e-01 -4.255069196224212646e-01
4.404657185077667236e-01 7.101591676473617554e-02 -3.119432330131530762e-01 1.032301932573318481e-01 1.104781851172447205e-01 -1.465164124965667725e-01 1.115366145968437195e-01 6.559954956173896790e-03 -7.102111726999282837e-02 -1.041925549507141113e-01 -5.048144236207008362e-02 -1.444579511880874634e-01 4.263277165591716766e-03 -1.928224693983793259e-03 -1.052209287881851196e-01 -5.063173919916152954e-02 3.110372088849544525e-02 -2.026370614767074585e-01 1.064159199595451355e-01 4.826892912387847900e-01 5.862842872738838196e-02 3.071272745728492737e-02 -3.043551445007324219e-01 -1.291240453720092773e-01 -2.967759072780609131e-01 7.040634006261825562e-02 1.053955182433128357e-01 2.174299061298370361e-01 5.276745930314064026e-02 -1.092226877808570862e-01 1.007772702723741531e-02 -1.661071032285690308e-01
2.237661182880401611e-01 1.326772719621658325e-01 -2.357386797666549683e-01 -1.976501345634460449e-01 2.158370465040206909e-01 4.317527636885643005e-02 -2.358189076185226440e-01 8.877942711114883423e-02 3.185115456581115723e-01 1.665635220706462860e-02 1.484961062669754028e-01 2.707836031913757324e-01 2.043100744485855103e-01 -5.910567194223403931e-02 1.233160942792892456e-01 1.377447098493576050e-01 -1.613792777061462402e-01 -8.263701200485229492e-02 1.413336098194122314e-01 1.249952539801597595e-01 -3.158347308635711670e-02 7.117625325918197632e-02 -2.106617540121078491e-01 -2.137408256530761719e-01 -3.353483378887176514e-01 1.981178671121597290e-01 -2.832764387130737305e-01 -1.050617080181837082e-02 3.214147686958312988e-02 1.809889823198318481e-02 -1.041804105043411255e-01 -2.008708417415618896e-01
-1.701562851667404175e-02 -2.279628068208694458e-01 -1.646649092435836792e-01 8.021108806133270264e-03 1.847336441278457642e-02 5.772296339273452759e-02 1.015059873461723328e-01 -1.874151825904846191e-01 5.801429226994514465e-02 -1.105882320553064346e-02 -1.212470978498458862e-01 1.256395876407623291e-01 1.340987235307693481e-01 2.538884431123733521e-02 3.407181054353713989e-02 3.013871610164642334e-01 -1.755116730928421021e-01 -3.543721437454223633e-01 3.022988736629486084e-01 -2.871805056929588318e-02 4.774800688028335571e-02 5.094476044178009033e-02 -2.047514170408248901e-01 -8.070621639490127563e-02 -4.201495647430419922e-01 2.915787696838378906e-01 3.737979801371693611e-03 -1.102878153324127197e-01 5.584236979484558105e-02 -1.385172754526138306e-01 2.560576200485229492e-01 -2.517336010932922363e-01
1.707093864679336548e-01 -1.660825312137603760e-02 -1.226408630609512329e-01 -2.741583585739135742e-01 -6.848376244306564331e-02 5.841311439871788025e-02 1.487261652946472168e-01 -7.753729075193405151e-02 1.994578242301940918e-01 -9.700826555490493774e-02 -4.497954249382019043e-02 1.256956756114959717e-01 2.552122175693511963e-01 -2.979657948017120361e-01 -2.758239209651947021e-01 -1.705099195241928101e-01 -2.974618971347808838e-02 -1.119597107172012329e-01 1.442142277956008911e-01 1.370713710784912109e-01 -2.377119362354278564e-01 1.710520386695861816e-01 -1.659735292196273804e-01 -1.349419504404067993e-01 -1.307801008224487305e-01 2.575379908084869385e-01 -4.954642429947853088e-02 -2.088351994752883911e-01 4.036069214344024658e-01 7.127975672483444214e-02 -1.125563010573387146e-01 -1.529264003038406372e-01
2.859838306903839111e-01 7.792309671640396118e-02 -6.667041778564453125e-02 -8.934547007083892822e-02 -8.371298760175704956e-02 -1.981548666954040527e-01 -1.362673044204711914e-01 1.640821099281311035e-01 -5.665257945656776428e-02 5.688864365220069885e-02 -2.001531422138214111e-03 2.807337939739227295e-01 2.003880590200424194e-01 -2.897319383919239044e-02 7.582481950521469116e-02 1.747203618288040161e-01 -9.843511879444122314e-02 -1.498699337244033813e-01 1.011018231511116028e-01 -9.941997379064559937e-02 -1.084252819418907166e-01 5.918764695525169373e-02 -2.047239840030670166e-01 -2.280290722846984863e-01 -4.729965031147003174e-01 -2.728574164211750031e-02 2.364550977945327759e-01 -8.150871843099594116e-02 7.132763415575027466e-02 -1.634466350078582764e-01 -2.931063473224639893e-01 -2.815184295177459717e-01
-4.518903046846389771e-02 -3.024940788745880127e-01 -2.004087269306182861e-01 -1.226017698645591736e-01 -1.159575805068016052e-01 -1.100935321301221848e-02 -3.374122083187103271e-02 -7.621118426322937012e-02 -2.530467212200164795e-01 -1.114326566457748413e-01 1.480003073811531067e-02 3.924103379249572754e-01 1.919563412666320801e-01 1.990565797314047813e-03 3.423725068569183350e-02 1.774773597717285156e-01 7.981310598552227020e-03 -2.173257917165756226e-01 9.983634576201438904e-03 1.845581382513046265e-01 -1.355181187391281128e-01 -7.863003015518188477e-02 -2.984621524810791016e-01 8.544115349650382996e-03 -1.839511394500732422e-01 2.652232348918914795e-01 1.939500719308853149e-01 -1.892339587211608887e-01 5.276453867554664612e-02 -3.504593968391418457e-01 -1.044309288263320923e-01 -1.459273695945739746e-01
5.937300994992256165e-02 -1.968716084957122803e-01 4.161645844578742981e-02 -2.203577011823654175e-02 -7.887336611747741699e-02 -3.004182316362857819e-02 8.796805143356323242e-02 -3.267002999782562256e-01 -1.222686618566513062e-01 1.004562154412269592e-01 -1.528998743742704391e-02 4.904589951038360596e-01 1.729448884725570679e-01 3.345933509990572929e-03 -9.885226935148239136e-02 7.689841091632843018e-02 -3.000931441783905029e-01 -1.509230732917785645e-01 1.366140097379684448e-01 7.961671054363250732e-02 -1.514651179313659668e-01 9.021768718957901001e-02 -1.533832848072052002e-01 -5.323163419961929321e-02 -3.311849236488342285e-01 -1.809191331267356873e-02 -3.076397478580474854e-01 2.916621044278144836e-02 -2.516056299209594727e-01 5.373452324420213699e-03 -2.379171401262283325e-01 -4.187374189496040344e-02
7.011994719505310059e-02 -2.882841825485229492e-01 -1.590890437364578247e-01 -1.050027459859848022e-01 -4.006728902459144592e-02 1.450743228197097778e-01 -1.638002246618270874e-01 -2.531895935535430908e-01 1.361388117074966431e-01 -1.698763072490692139e-01 -2.336969524621963501e-01 3.233640789985656738e-01 -1.990660429000854492e-01 -3.827247768640518188e-02 -4.915755242109298706e-02 -9.521620720624923706e-02 2.442922559566795826e-04 4.534919932484626770e-02 3.226435780525207520e-01 1.543579697608947754e-01 -3.894212841987609863e-01 7.420222740620374680e-03 -2.256702333688735962e-01 1.469886451959609985e-01 -1.378003656864166260e-01 -7.199300825595855713e-02 3.767919540405273438e-02 1.351693719625473022e-01 8.481953293085098267e-02 7.387391757220029831e-03 -2.741748690605163574e-01 -1.496877521276473999e-01
1.884000897407531738e-01 -3.685663044452667236e-01 5.914318561553955078e-02 2.940213307738304138e-02 -2.673353254795074463e-02 6.576542556285858154e-02 -2.155834734439849854e-01 -1.628367900848388672e-01 1.220468729734420776e-01 1.914799958467483521e-02 -4.364228844642639160e-01 2.434537708759307861e-01 -4.906768724322319031e-02 3.533439710736274719e-02 9.370933473110198975e-02 1.312880665063858032e-01 -1.239051893353462219e-01 -3.279595449566841125e-02 2.057055830955505371e-01 4.825095459818840027e-02 -1.193024069070816040e-01 1.586486101150512695e-01 -4.453019201755523682e-01 2.258601635694503784e-01 5.187339615076780319e-03 4.584124311804771423e-02 5.643973499536514282e-02 4.337784834206104279e-03 -1.339411139488220215e-01 -6.679117679595947266e-02 -1.979627311229705811e-01 -1.868041604757308960e-01
2.376395612955093384e-01 -2.269072234630584717e-01 2.230481505393981934e-01 1.258381903171539307e-01 -1.675031930208206177e-01 1.804625093936920166e-01 -2.297166436910629272e-01 -1.288964599370956421e-01 1.216031908988952637e-01 -2.368223108351230621e-02 -1.994924098253250122e-01 2.753040194511413574e-01 -7.484982907772064209e-02 -1.010300070047378540e-01 -8.365109562873840332e-02 -6.586465053260326385e-03 5.517062544822692871e-02 -1.566370874643325806e-01 -1.484117563813924789e-02 3.597466647624969482e-01 -6.632727384567260742e-02 5.144152417778968811e-02 -3.070867359638214111e-01 -1.367999464273452759e-01 -1.609247028827667236e-01 8.413210511207580566e-02 7.752827368676662445e-03 9.064949303865432739e-02 3.239174485206604004e-01 -2.312357425689697266e-01 1.620380878448486328e-01 -1.986916810274124146e-01
1.794952452182769775e-01 -3.030827641487121582e-01 1.093738130293786526e-03 -4.389258474111557007e-02 1.328382827341556549e-02 1.601278781890869141e-02 1.892283186316490173e-02 -6.484492868185043335e-02 1.699407249689102173e-01 1.777918078005313873e-02 -2.148315906524658203e-01 2.432154566049575806e-01 -2.202790081501007080e-01 -6.400144100189208984e-02 9.633989632129669189e-02 6.742893159389495850e-02 -1.170841138809919357e-02 9.726767987012863159e-02 5.589688941836357117e-02 9.577244520187377930e-02 -5.254859924316406250e-01 8.856651186943054199e-02 -3.752852976322174072e-01 5.209177732467651367e-02 -2.713178098201751709e-02 -1.748456433415412903e-02 4.603421315550804138e-02 7.646828144788742065e-02 -8.446119725704193115e-02 -1.132358163595199585e-01 -1.163947805762290955e-01 -4.196549355983734131e-01
2.290341556072235107e-01 -1.237215567380189896e-02 2.572615444660186768e-01 -1.742255538702011108e-01 -1.696836650371551514e-01 -1.207913309335708618e-01 -1.215196773409843445e-01 1.683195978403091431e-01 6.451626121997833252e-02 -8.052147179841995239e-02 -1.752799749374389648e-01 4.098038971424102783e-01 -4.933774098753929138e-02 7.029665261507034302e-02 -1.727129369974136353e-01 1.087388694286346436e-01 1.231345012784004211e-01 5.917223170399665833e-02 5.461931228637695312e-02 1.180860027670860291e-01 -1.307311374694108963e-02 -3.864243999123573303e-02 -1.462275683879852295e-01 -4.725017026066780090e-02 -2.297133952379226685e-01 4.524758756160736084e-01 2.259902060031890869e-01 2.086909115314483643e-01 2.642425894737243652e-01 -6.862949579954147339e-02 9.549094736576080322e-02 9.686861187219619751e-02
9.671542048454284668e-02 -4.478523433208465576e-01 -1.098775491118431091e-01 -1.557939499616622925e-01 -1.070791706442832947e-01 -4.473719000816345215e-02 -1.147105693817138672e-01 -1.603150963783264160e-01 7.623968273401260376e-02 3.124387469142675400e-03 -3.557915389537811279e-01 1.448398083448410034e-01 -2.097008824348449707e-01 -5.726021900773048401e-02 -1.872027851641178131e-02 1.764680892229080200e-01 -9.091701358556747437e-02 -7.460347563028335571e-02 1.251925081014633179e-01 8.738548308610916138e-02 -2.695787847042083740e-01 6.598389893770217896e-02 -2.660129070281982422e-01 2.205685675144195557e-01 -1.728756278753280640e-01 2.742284908890724182e-02 1.613001078367233276e-01 1.430357098579406738e-01 3.718311339616775513e-02 -2.052955776453018188e-01 -3.058632910251617432e-01 -1.466036587953567505e-01
2.887215316295623779e-01 -1.553831845521926880e-01 -3.985939621925354004e-01 -1.437875330448150635e-01 1.842843741178512573e-02 -9.855321049690246582e-02 4.363947082310914993e-03 -3.890787251293659210e-03 1.679530441761016846e-01 9.756431728601455688e-02 -8.842433989048004150e-02 5.144169330596923828e-01 -1.319354325532913208e-01 6.765802204608917236e-02 4.320650547742843628e-02 2.671270398423075676e-03 -1.682399213314056396e-01 -2.498469352722167969e-01 5.924492329359054565e-02 -3.782505169510841370e-02 -8.788068592548370361e-02 3.424154594540596008e-02 3.794562444090843201e-02 3.726686909794807434e-02 -2.328567504882812500e-01 2.382704913616180420e-01 -5.922152847051620483e-02 -8.182222396135330200e-02 -3.815057501196861267e-02 -2.168103754520416260e-01 -2.813948690891265869e-01 -1.122176200151443481e-01
1.285662353038787842e-01 -6.432974338531494141e-02 -3.042515814304351807e-01 2.057786798104643822e-03 -1.037787925451993942e-02 -9.575032442808151245e-02 -1.958833932876586914e-01 2.606438994407653809e-01 3.068079613149166107e-02 1.444491297006607056e-01 -2.568919956684112549e-02 3.478467166423797607e-01 2.127272337675094604e-01 3.830614686012268066e-02 9.338512271642684937e-02 2.961524128913879395e-01 -1.581126153469085693e-01 -9.525891393423080444e-02 2.894262671470642090e-01 7.089281827211380005e-02 -2.212727814912796021e-01 2.183933183550834656e-02 -2.732589840888977051e-01 4.469640925526618958e-02 -2.051634639501571655e-01 2.748662531375885010e-01 -1.727845817804336548e-01 -5.095289275050163269e-02 6.634940207004547119e-02 -2.548885345458984375e-01 -9.415377676486968994e-02 -8.522294461727142334e-02
1.986517161130905151e-01 -4.586822912096977234e-02 -9.240877628326416016e-02 1.217932179570198059e-01 4.431774094700813293e-02 -1.993992365896701813e-02 -1.619567722082138062e-01 -6.472925841808319092e-02 3.268123865127563477e-01 -7.534542679786682129e-02 1.395986415445804596e-02 1.120820641517639160e-01 -7.288707792758941650e-02 -2.634330280125141144e-02 2.487683445215225220e-01 3.986942768096923828e-02 2.914547361433506012e-02 -1.676481813192367554e-01 9.544364362955093384e-02 4.542933702468872070e-01 -1.201695427298545837e-01 -2.175853997468948364e-01 -1.408672928810119629e-01 -4.118953645229339600e-02 -2.711095511913299561e-01 3.367533683776855469e-01 -1.488556861877441406e-01 1.838866621255874634e-01 2.584075331687927246e-01 1.930384486913681030e-01 -1.736166179180145264e-01 -5.223555490374565125e-02
-5.847821384668350220e-02 -3.356674909591674805e-01 -1.605310589075088501e-01 4.412026144564151764e-03 5.481890961527824402e-02 1.238695830106735229e-01 -1.386341601610183716e-01 -2.425621002912521362e-01 6.012907996773719788e-02 -2.631994783878326416e-01 -2.617928087711334229e-01 3.081645071506500244e-01 -2.090876698493957520e-01 -5.066654831171035767e-02 -3.062449209392070770e-02 -1.459490414708852768e-02 8.077666163444519043e-03 4.531291779130697250e-03 3.337522149085998535e-01 2.094098329544067383e-01 -3.234113454818725586e-01 1.068004146218299866e-01 -2.540675699710845947e-01 2.455485761165618896e-01 -4.949834570288658142e-02 5.536916851997375488e-02 -4.585893452167510986e-02 1.132811903953552246e-01 -1.343425549566745758e-02 -1.404332518577575684e-01 -1.614117622375488281e-01 -1.237158775329589844e-01
1.328606251627206802e-02 -3.255647122859954834e-01 -6.819082051515579224e-02 -6.822699308395385742e-02 -1.845100708305835724e-02 2.152690887451171875e-01 -2.326805293560028076e-01 -1.421481668949127197e-01 4.931272938847541809e-02 -7.232858240604400635e-02 -3.378019034862518311e-01 4.149084985256195068e-01 -3.493171185255050659e-02 -3.320159390568733215e-02 3.265681862831115723e-02 -3.188680158928036690e-03 -1.328240185976028442e-01 -1.048404946923255920e-01 3.166865184903144836e-02 2.405601292848587036e-01 -3.928359746932983398e-01 7.999143004417419434e-02 -1.642518788576126099e-01 -6.515916436910629272e-02 2.179160341620445251e-02 4.942996427416801453e-02 -1.048573479056358337e-01 2.218654304742813110e-01 -1.725986748933792114e-01 -2.024317681789398193e-01 -1.715881973505020142e-01 -1.529020667076110840e-01
-1.563235372304916382e-01 4.491787031292915344e-02 5.274016410112380981e-03 -1.587795466184616089e-01 -1.184871699661016464e-02 -2.791426181793212891e-01 -2.373689115047454834e-01 -9.505135565996170044e-02 4.747179336845874786e-03 -1.952149122953414917e-01 4.282521083950996399e-02 6.645803898572921753e-02 7.060545682907104492e-02 -6.939132511615753174e-02 1.484010517597198486e-01 4.846172779798507690e-02 -1.231479421257972717e-01 -2.045778930187225342e-01 -1.186585240066051483e-02 -9.593114256858825684e-02 -6.456203013658523560e-02 1.052436009049415588e-01 -2.972511351108551025e-01 3.200449422001838684e-02 -4.121199250221252441e-01 3.278085291385650635e-01 -2.221460454165935516e-02 2.578430175781250000e-01 1.437833458185195923e-01 4.652527626603841782e-03 -4.219781458377838135e-01 -1.108434423804283142e-01
3.145422041416168213e-01 -7.939441502094268799e-02 2.586624920368194580e-01 2.513368800282478333e-02 -2.269938886165618896e-01 4.106588661670684814e-03 -3.184940218925476074e-01 7.601983100175857544e-02 1.856731176376342773e-01 5.108467116951942444e-02 -1.062704473733901978e-01 3.336703181266784668e-01 2.438738793134689331e-01 -1.309567987918853760e-01 9.720949083566665649e-02 -1.481171846389770508e-01 3.767072781920433044e-02 -2.012056671082973480e-02 -2.051437795162200928e-01 4.035404920578002930e-01 2.660473249852657318e-02 5.109295994043350220e-02 -9.688773006200790405e-02 -3.078320249915122986e-02 -2.964832782745361328e-01 3.995942324399948120e-02 8.519548177719116211e-02 1.174429282546043396e-01 2.077034115791320801e-01 -1.134618967771530151e-01 -3.140972182154655457e-02 -1.130408793687820435e-01
2.918370664119720459e-01 -1.874533295631408691e-01 2.981267869472503662e-02 2.273698747158050537e-01 -2.328014522790908813e-01 -1.194399446249008179e-01 -6.733062118291854858e-02 -2.897415757179260254e-01 4.511768743395805359e-02 -2.461360394954681396e-01 1.861392557621002197e-01 2.757688760757446289e-01 -1.435563340783119202e-02 2.524742856621742249e-02 -2.719191275537014008e-02 -4.517512395977973938e-02 3.237904980778694153e-02 -1.627025455236434937e-01 5.101329088211059570e-02 3.357358872890472412e-01 -1.429598480463027954e-01 1.591526865959167480e-01 -2.500201463699340820e-01 -7.574546337127685547e-02 -3.548955544829368591e-03 1.869843900203704834e-01 -2.766773998737335205e-01 2.840097248554229736e-01 1.147896796464920044e-01 -6.678032875061035156e-02 1.638855040073394775e-02 -1.620907336473464966e-01
4.213921725749969482e-02 1.271550171077251434e-02 -2.841919958591461182e-01 1.867206245660781860e-01 2.143058553338050842e-02 -1.551425457000732422e-01 -1.874715387821197510e-01 7.299970835447311401e-02 -2.157610058784484863e-01 1.464004963636398315e-01 -1.041661500930786133e-01 2.592875659465789795e-01 -4.243372380733489990e-02 -7.008270360529422760e-03 2.069200575351715088e-02 -2.934023365378379822e-02 -7.219062745571136475e-02 -8.878045529127120972e-02 3.354659676551818848e-01 1.301853656768798828e-01 -1.745294630527496338e-01 1.915350258350372314e-01 -2.700022757053375244e-01 -7.941637188196182251e-02 -8.531884104013442993e-02 3.426306843757629395e-01 -1.849632710218429565e-01 -4.001129046082496643e-02 4.019892513751983643e-01 -1.295612901449203491e-01 -1.454969942569732666e-01 -1.387545615434646606e-01
1.643861830234527588e-01 -1.230968013405799866e-01 -2.050947695970535278e-01 1.941685974597930908e-01 -2.561527192592620850e-01 -6.306117027997970581e-02 -1.379276812076568604e-01 -4.055225104093551636e-02 2.013600021600723267e-01 -2.258273065090179443e-01 -2.022302746772766113e-01 1.474708318710327148e-01 -9.171346575021743774e-02 1.899105757474899292e-01 1.364577412605285645e-01 -1.279295831918716431e-01 2.102718353271484375e-01 -8.352027274668216705e-03 2.021146267652511597e-01 2.697690725326538086e-01 -3.468866646289825439e-01 1.753165274858474731e-01 -1.530419755727052689e-02 9.499302506446838379e-02 -3.313216865062713623e-01 -4.415670037269592285e-02 2.187891863286495209e-02 1.727581769227981567e-01 2.249031141400337219e-02 -4.020098224282264709e-02 -3.027144670486450195e-01 -1.035671774297952652e-02
-1.680697500705718994e-02 -2.496833652257919312e-01 -2.491973191499710083e-01 -8.478014171123504639e-02 -9.708512574434280396e-02 2.168082445859909058e-01 -2.062530964612960815e-01 -1.506606638431549072e-01 1.812025308609008789e-01 -2.330671548843383789e-01 -2.197811007499694824e-01 3.366341590881347656e-01 -1.847755163908004761e-01 -1.274098157882690430e-01 -1.131806746125221252e-01 -8.518726378679275513e-02 -4.061260446906089783e-02 -8.509090542793273926e-02 2.603791356086730957e-01 1.836371123790740967e-01 -3.613142967224121094e-01 7.430010009557008743e-03 -2.151874005794525146e-01 1.584787815809249878e-01 -2.249141037464141846e-01 -1.088815703988075256e-01 1.158100962638854980e-01 7.113841176033020020e-02 4.072298482060432434e-02 8.284215815365314484e-03 -1.729127764701843262e-01 -4.713317379355430603e-02
1.164665296673774719e-01 -2.151516079902648926e-01 -1.155998110771179199e-01 -8.969727787189185619e-04 -1.781105399131774902e-01 6.168478168547153473e-03 -9.894638508558273315e-02 -6.473658233880996704e-02 -2.033828757703304291e-02 -1.112131178379058838e-01 -3.534357249736785889e-01 2.233226150274276733e-01 -3.368050754070281982e-01 -1.743136942386627197e-01 1.677305437624454498e-02 1.791673153638839722e-01 -4.688693955540657043e-02 4.638342931866645813e-02 1.346956789493560791e-01 1.971453428268432617e-01 -3.691166639328002930e-01 1.121514961123466492e-01 -3.369153141975402832e-01 3.400678280740976334e-03 -1.455016992986202240e-02 -5.052952095866203308e-02 2.792934477329254150e-01 8.038283884525299072e-02 -7.598703261464834213e-03 -4.161102697253227234e-02 -1.515562981367111206e-01 -2.855946719646453857e-01
6.982210278511047363e-02 -1.726560592651367188e-01 -1.356056481599807739e-01 -9.192285686731338501e-02 3.747256100177764893e-02 6.219353899359703064e-02 -2.798861861228942871e-01 -2.753074765205383301e-01 5.829231441020965576e-02 -1.072945296764373779e-01 -2.921069860458374023e-01 2.999102473258972168e-01 -1.380963530391454697e-02 -3.037546277046203613e-01 5.684778839349746704e-02 -2.374863773584365845e-01 1.568311601877212524e-01 -1.294687576591968536e-02 -1.945188045501708984e-01 1.808235347270965576e-01 -2.607508897781372070e-01 2.641427796334028244e-03 -2.543844282627105713e-01 -5.065903440117835999e-02 -4.517668485641479492e-02 -5.708250403404235840e-02 -2.502389848232269287e-01 2.672191262245178223e-01 5.265778303146362305e-02 -1.323029398918151855e-01 -1.201054975390434265e-01 -1.794441789388656616e-01
-7.522760331630706787e-02 1.675070673227310181e-01 -2.441599220037460327e-02 -5.226056277751922607e-02 -8.736900985240936279e-02 6.486271321773529053e-02 3.936725854873657227e-02 -3.875594958662986755e-02 -1.470543444156646729e-01 -5.283731967210769653e-02 -1.538439691066741943e-01 3.050056695938110352e-01 2.950536459684371948e-02 7.342652231454849243e-02 1.112673804163932800e-01 6.341370940208435059e-02 1.855901926755905151e-01 -6.454452127218246460e-02 2.945328056812286377e-01 -2.561426348984241486e-02 -2.924638688564300537e-01 3.651510458439588547e-03 -2.645856738090515137e-01 -3.061980903148651123e-01 -2.457778453826904297e-01 2.935847342014312744e-01 -1.131949201226234436e-02 2.578595280647277832e-01 1.940959393978118896e-01 -3.342765271663665771e-01 2.072693705558776855e-01 5.801696702837944031e-02
1.251844465732574463e-01 2.888828702270984650e-02 1.046025753021240234e-01 1.580782420933246613e-02 2.004987448453903198e-01 1.333204060792922974e-01 -3.606085479259490967e-01 7.517051883041858673e-03 -3.830700740218162537e-02 5.935736466199159622e-03 -5.404601618647575378e-02 2.669268287718296051e-02 1.722723543643951416e-01 1.636970639228820801e-01 -1.850414425134658813e-01 1.230484843254089355e-01 1.125296950340270996e-01 1.816196590662002563e-01 4.734312370419502258e-02 1.503321826457977295e-01 -5.001394748687744141e-01 2.892843186855316162e-01 -1.547268182039260864e-01 -8.651723712682723999e-02 -2.732312679290771484e-01 6.457707285881042480e-02 3.058272041380405426e-02 1.493286490440368652e-01 1.894433349370956421e-01 -1.294326782226562500e-01 -1.111521869897842407e-01 -2.654153704643249512e-01
3.001113533973693848e-01 1.227585151791572571e-01 -3.674843013286590576e-01 -1.360194683074951172e-01 -4.189149662852287292e-02 -1.661563217639923096e-01 -1.017262786626815796e-02 -2.369179949164390564e-02 1.028632968664169312e-01 3.888729214668273926e-02 3.340796753764152527e-02 3.077659010887145996e-01 -2.803265303373336792e-02 -2.633973024785518646e-02 7.737533748149871826e-02 9.785507619380950928e-02 -9.845893830060958862e-02 -9.227549284696578979e-02 -1.913399063050746918e-02 2.225728034973144531e-01 4.695738852024078369e-02 -1.369626913219690323e-02 -5.325730144977569580e-02 -1.069712862372398376e-01 -3.694687187671661377e-01 6.059313938021659851e-02 1.422093659639358521e-01 -7.784689217805862427e-02 2.755280435085296631e-01 -3.809706866741180420e-01 -2.288341224193572998e-01 -2.482973039150238037e-01
1.068708524107933044e-01 -4.016112983226776123e-01 8.220490068197250366e-02 -1.970943808555603027e-01 -7.344828452914953232e-03 1.404662728309631348e-01 -3.181340694427490234e-01 -1.699896156787872314e-01 7.905624806880950928e-03 5.644687265157699585e-02 -1.623465716838836670e-01 3.151817917823791504e-01 -1.204889267683029175e-01 -2.193978726863861084e-01 2.813182026147842407e-02 8.507163077592849731e-02 -1.077149435877799988e-01 -5.372000485658645630e-02 2.390697598457336426e-01 2.405938692390918732e-02 -3.646233081817626953e-01 1.737989485263824463e-01 -2.377362549304962158e-01 1.266075074672698975e-01 -4.140053689479827881e-02 -2.985226362943649292e-02 1.136201098561286926e-01 8.435657620429992676e-02 4.138563573360443115e-02 -6.230773776769638062e-02 -1.834729164838790894e-01 -2.497047334909439087e-01
3.224081397056579590e-01 -9.817061573266983032e-02 1.001176461577415466e-01 5.481734871864318848e-02 -1.688752621412277222e-01 7.086723297834396362e-02 -5.456717312335968018e-02 -2.363145500421524048e-01 1.875766068696975708e-01 1.485071778297424316e-01 -3.071551024913787842e-01 2.713461220264434814e-01 2.334354817867279053e-01 -5.438015982508659363e-02 4.266403242945671082e-02 3.173715248703956604e-02 -1.754127740859985352e-01 1.446717977523803711e-02 1.154348254203796387e-01 -6.895289290696382523e-03 -1.988822817802429199e-01 -4.790972918272018433e-02 -3.663941919803619385e-01 3.302611708641052246e-01 -1.894596070051193237e-01 -9.555160999298095703e-02 -2.435355931520462036e-01 8.040896803140640259e-02 -1.560495197772979736e-01 -6.650313735008239746e-02 -4.170311987400054932e-02 1.571712344884872437e-01
1.049156710505485535e-01 -2.995660305023193359e-01 -1.544318497180938721e-01 -3.263283520936965942e-02 8.108211681246757507e-03 1.149948462843894958e-01 -1.584822088479995728e-01 -2.683012187480926514e-01 2.454269677400588989e-01 -2.214381992816925049e-01 -3.413379788398742676e-01 3.134407997131347656e-01 -1.370707899332046509e-01 -8.556821197271347046e-02 -1.440186053514480591e-01 -1.847459673881530762e-01 -6.071102991700172424e-02 -5.796708166599273682e-02 2.415736615657806396e-01 1.737161278724670410e-01 -3.397390842437744141e-01 -2.052623406052589417e-02 -1.805685907602310181e-01 6.740017980337142944e-02 -1.754582226276397705e-01 -5.582949891686439514e-02 5.280816555023193359e-02 4.355273023247718811e-02 -1.624134555459022522e-02 -5.037437379360198975e-02 -2.532523572444915771e-01 -6.956353038549423218e-02
2.440292537212371826e-01 -1.333593297749757767e-02 1.669135689735412598e-01 1.713270395994186401e-01 5.054836720228195190e-02 -2.364635095000267029e-02 2.054651640355587006e-02 -1.308200061321258545e-01 1.693731099367141724e-01 2.222217852249741554e-03 -1.426373124122619629e-01 1.726869940757751465e-01 -3.408578038215637207e-02 1.339574903249740601e-02 -2.043832242488861084e-01 5.286733806133270264e-02 -1.057121306657791138e-01 4.974855855107307434e-02 3.452192842960357666e-01 -3.720926586538553238e-03 -1.174525618553161621e-01 1.864880174398422241e-01 -1.038760468363761902e-01 -2.621711492538452148e-01 -2.657153010368347168e-01 1.423088908195495605e-01 7.597912102937698364e-02 5.351212620735168457e-01 2.231622338294982910e-01 -2.015596479177474976e-01 -5.466168001294136047e-02 -1.745822839438915253e-02
-7.430069148540496826e-02 5.232407525181770325e-02 2.124464511871337891e-01 1.564109325408935547e-01 5.718759447336196899e-02 -2.040750831365585327e-01 -1.897968202829360962e-01 5.622754991054534912e-02 -3.970665112137794495e-02 -7.140217721462249756e-02 -3.041660785675048828e-01 2.130376845598220825e-01 -3.820686042308807373e-02 -1.855430752038955688e-02 3.822112083435058594e-01 2.493782490491867065e-01 -6.673381477594375610e-02 -1.746535748243331909e-01 -9.717991948127746582e-02 1.213119551539421082e-01 -2.583571672439575195e-01 1.966640204191207886e-01 -1.233427524566650391e-01 1.007984578609466553e-02 -2.011922001838684082e-01 6.526470184326171875e-03 2.444815039634704590e-01 8.110792934894561768e-02 7.777403108775615692e-03 -2.871500551700592041e-01 -2.067292667925357819e-02 -3.372160792350769043e-01
1.590651422739028931e-01 -2.803070843219757080e-01 -4.122064709663391113e-01 -3.593638166785240173e-02 -2.457885257899761200e-02 -1.176879089325666428e-02 4.038253426551818848e-02 -1.326059550046920776e-01 8.357580006122589111e-02 1.636005342006683350e-01 7.322676014155149460e-03 2.232000827789306641e-01 3.898945450782775879e-02 -4.599200561642646790e-02 -2.482445165514945984e-02 2.430721223354339600e-01 -1.545106321573257446e-01 6.888531148433685303e-02 1.431296616792678833e-01 1.124574691057205200e-01 -5.169741809368133545e-02 1.300413161516189575e-01 -1.422770768404006958e-01 1.516286004334688187e-02 -4.636408090591430664e-01 3.602764904499053955e-01 -1.059488430619239807e-01 -1.251883357763290405e-01 -7.714278995990753174e-02 -1.822402328252792358e-01 5.362530052661895752e-02 -2.061561048030853271e-01
3.192038536071777344e-01 -7.724474370479583740e-02 1.415734440088272095e-01 2.408806830644607544e-01 5.997263640165328979e-02 -7.355694472789764404e-02 -7.680082321166992188e-02 2.214090526103973389e-01 1.278556585311889648e-01 -1.737558692693710327e-01 -8.550644665956497192e-02 2.240179926156997681e-01 1.118858829140663147e-01 -1.451362669467926025e-01 2.990567125380039215e-02 8.416767418384552002e-02 -1.029250919818878174e-01 2.261262685060501099e-01 -1.945053189992904663e-01 1.756833493709564209e-02 -2.746633887290954590e-01 1.943864077329635620e-01 -1.062221974134445190e-01 1.172521803528070450e-02 -1.989444792270660400e-01 1.147233992815017700e-01 -8.768370002508163452e-02 3.314689993858337402e-01 4.534706473350524902e-01 -4.342968016862869263e-02 1.268662232905626297e-02 -4.533509537577629089e-02
4.008665680885314941e-01 -2.549928613007068634e-03 8.850145339965820312e-02 1.001263707876205444e-01 -3.594046458601951599e-02 -1.392291784286499023e-01 -1.038258969783782959e-01 1.465955935418605804e-02 -1.226794067770242691e-02 1.293440535664558411e-02 -5.050687864422798157e-02 1.876796036958694458e-01 -7.663622498512268066e-02 1.378687918186187744e-01 -1.403782367706298828e-01 5.866613984107971191e-02 6.200414523482322693e-02 9.049063920974731445e-02 3.714461326599121094e-01 4.552839323878288269e-02 -1.382298618555068970e-01 2.434820830821990967e-01 -1.109006106853485107e-01 -9.198614209890365601e-02 -3.360366821289062500e-01 1.812323480844497681e-01 -2.741551958024501801e-02 4.576504826545715332e-01 2.568116188049316406e-01 -9.133600443601608276e-02 1.469879746437072754e-01 -2.363223023712635040e-02
1.314257830381393433e-01 -5.790804699063301086e-02 -2.075742334127426147e-01 -1.869754195213317871e-01 -1.777691394090652466e-01 5.603559687733650208e-02 -3.060686402022838593e-03 -1.054888684302568436e-02 2.525594830513000488e-01 5.000896006822586060e-02 -4.346283674240112305e-01 2.511799931526184082e-01 -2.389727085828781128e-01 -2.489942610263824463e-01 -1.014250889420509338e-01 2.232912778854370117e-01 -4.722805693745613098e-02 1.616839766502380371e-01 4.130443558096885681e-02 2.981516420841217041e-01 8.681374043226242065e-02 8.909448236227035522e-02 -5.279983952641487122e-02 -2.829709053039550781e-01 -1.437748521566390991e-01 1.573049575090408325e-01 2.169113839045166969e-03 2.540505863726139069e-02 1.278285682201385498e-01 -2.211452275514602661e-01 1.982589215040206909e-01 3.172568231821060181e-02
8.713400363922119141e-02 1.018107384443283081e-01 1.073000654578208923e-01 -1.056368649005889893e-01 1.090023145079612732e-01 -2.842620611190795898e-01 -2.350729890167713165e-02 9.062384814023971558e-02 1.062887981534004211e-01 1.546542346477508545e-01 -1.509370356798171997e-01 2.833316326141357422e-01 1.571232676506042480e-01 -1.427297741174697876e-01 1.290901750326156616e-01 -1.452442258596420288e-02 -1.274631321430206299e-01 -8.819754421710968018e-02 -1.043692231178283691e-01 3.745804354548454285e-02 -3.732472360134124756e-01 -1.589613705873489380e-01 -3.182604908943176270e-01 -3.120226413011550903e-02 -2.602322697639465332e-01 1.211748868227005005e-01 -2.658853493630886078e-02 -2.000001817941665649e-01 1.703581809997558594e-01 -1.859857141971588135e-01 -2.023064047098159790e-01 -3.562167882919311523e-01
1.262894719839096069e-01 -3.027452155947685242e-02 -1.741918176412582397e-01 2.512512207031250000e-01 -6.406117230653762817e-02 1.064896658062934875e-01 -4.322698712348937988e-02 1.750658005475997925e-01 4.997645504772663116e-03 1.808864176273345947e-01 3.279002755880355835e-02 2.970054447650909424e-01 1.195782446302473545e-03 5.014572665095329285e-02 1.136591136455535889e-01 2.090218216180801392e-01 -1.656021773815155029e-01 -8.670783601701259613e-03 1.923896074295043945e-01 1.289455741643905640e-01 -5.113777518272399902e-02 8.009806275367736816e-02 -5.339668393135070801e-01 1.430457681417465210e-01 -3.205560147762298584e-01 1.072224453091621399e-01 7.807365804910659790e-02 -1.220913487486541271e-03 2.496208846569061279e-01 -2.082732021808624268e-01 -7.717083394527435303e-02 -1.811086535453796387e-01
-1.634650975465774536e-01 -1.485841870307922363e-01 -2.982202768325805664e-01 -4.034953117370605469e-01 8.100043982267379761e-02 1.392858475446701050e-01 9.900751709938049316e-02 -5.661097168922424316e-02 -1.118437275290489197e-01 -5.350577086210250854e-02 -4.403413459658622742e-02 1.974494010210037231e-01 2.514652609825134277e-01 7.389563252218067646e-04 -1.511728167533874512e-01 -5.979435890913009644e-02 9.892848879098892212e-02 -7.643093168735504150e-02 4.936454817652702332e-02 3.801491558551788330e-01 1.807884126901626587e-02 1.953633576631546021e-01 -1.325983554124832153e-01 1.575801968574523926e-01 -2.853970825672149658e-01 2.599529325962066650e-01 -5.911520496010780334e-02 1.768114417791366577e-01 1.013532802462577820e-01 -1.552218645811080933e-01 6.874921917915344238e-02 -2.194654047489166260e-01
3.013297915458679199e-01 1.178670078516006470e-01 -4.923788830637931824e-02 -1.769723892211914062e-01 -2.102909833192825317e-01 4.889212548732757568e-02 1.450919210910797119e-01 -2.875117585062980652e-02 1.696049585007131100e-04 -1.776705682277679443e-01 -2.924019284546375275e-02 2.958436906337738037e-01 5.517863109707832336e-02 -8.485051244497299194e-02 -1.316910535097122192e-01 1.372448503971099854e-01 -2.191480100154876709e-01 -2.955941855907440186e-01 4.782525449991226196e-02 2.399263978004455566e-01 5.672062281519174576e-03 -1.822662949562072754e-01 -1.220034137368202209e-01 -2.665067911148071289e-01 -4.092589020729064941e-01 2.902887463569641113e-01 9.427780285477638245e-03 -3.661173209547996521e-02 1.903693377971649170e-01 -9.953652322292327881e-02 -2.191880345344543457e-02 -1.116652637720108032e-01
2.213887572288513184e-01 -3.208108842372894287e-01 -1.950429193675518036e-02 -1.045018732547760010e-01 8.990290015935897827e-02 1.062716692686080933e-01 -1.451393961906433105e-01 -8.082914166152477264e-03 -2.601241692900657654e-02 -2.174018509685993195e-02 -1.056802347302436829e-01 3.163585364818572998e-01 -2.493333667516708374e-01 -2.943143993616104126e-02 -5.899395048618316650e-02 4.096410050988197327e-02 4.888364300131797791e-02 -6.987033039331436157e-02 2.044349908828735352e-01 1.272838097065687180e-03 -3.734354674816131592e-01 1.887048333883285522e-01 -3.158766031265258789e-01 2.157637625932693481e-01 -1.186839789152145386e-01 -9.495796263217926025e-02 1.018590703606605530e-01 1.159735396504402161e-01 -8.617204427719116211e-02 -2.133615314960479736e-01 -2.050667703151702881e-01 -3.213655352592468262e-01
2.528705000877380371e-01 1.281575709581375122e-01 -9.487424045801162720e-03 -2.478595823049545288e-01 7.132652401924133301e-02 -1.061117947101593018e-01 1.021657362580299377e-01 1.215190812945365906e-01 2.613042481243610382e-02 -1.334060281515121460e-01 -3.720796667039394379e-03 1.671037226915359497e-01 1.763278543949127197e-01 -3.221881389617919922e-01 2.307106973603367805e-03 2.395356446504592896e-02 1.111828684806823730e-01 -1.108959913253784180e-01 1.631065756082534790e-01 2.013920992612838745e-01 -2.806190773844718933e-02 2.919148802757263184e-01 -2.888081967830657959e-01 -3.265350759029388428e-01 -5.483308434486389160e-02 2.006869614124298096e-01 -1.566160321235656738e-01 -1.009779945015907288e-01 3.700719177722930908e-01 -2.125324606895446777e-01 -2.932334318757057190e-03 -8.163494616746902466e-02
2.412499040365219116e-01 -2.584207653999328613e-01 -4.815891012549400330e-02 3.802242875099182129e-02 -2.322881370782852173e-01 1.900843232870101929e-01 -2.573353946208953857e-01 -8.036569505929946899e-02 1.720879673957824707e-01 -7.884100079536437988e-02 -3.684407472610473633e-02 2.677584886550903320e-01 2.942359820008277893e-02 3.398051019757986069e-03 2.418708801269531250e-01 -8.701250702142715454e-02 1.049317568540573120e-01 -3.352621197700500488e-01 -1.872587390244007111e-02 9.297879040241241455e-02 -2.676302753388881683e-02 3.574701724573969841e-03 -1.438257992267608643e-01 -1.872045919299125671e-02 -6.642062962055206299e-02 2.145030498504638672e-01 9.638244286179542542e-03 3.289781510829925537e-01 3.298045992851257324e-01 -1.974608451128005981e-01 -7.375300675630569458e-02 -2.579404413700103760e-01
1.135272011160850525e-01 -1.240390986204147339e-01 -2.575990278273820877e-03 5.304649099707603455e-02 1.232874765992164612e-01 -1.859380900859832764e-01 8.730267733335494995e-02 -9.647232294082641602e-02 1.270199380815029144e-02 1.821803450584411621e-01 -1.380408555269241333e-01 3.321957588195800781e-01 -5.667605437338352203e-04 -2.810703814029693604e-01 -6.877143681049346924e-02 -1.490505486726760864e-01 -2.991150617599487305e-01 1.001934856176376343e-01 2.359038144350051880e-01 -9.309305250644683838e-02 -1.186601072549819946e-01 -1.279155313968658447e-01 -2.720595598220825195e-01 -2.232121974229812622e-01 -1.957243978977203369e-01 1.552491337060928345e-01 -2.158533036708831787e-01 -1.044873446226119995e-01 2.199537009000778198e-01 -2.197222858667373657e-01 3.684779629111289978e-02 -3.121748566627502441e-01
1.692302525043487549e-01 -3.182001113891601562e-01 -6.388667225837707520e-02 2.776068449020385742e-02 -1.813579499721527100e-01 2.017264813184738159e-01 -3.136356920003890991e-02 -1.794346272945404053e-01 -1.506817191839218140e-01 4.584353044629096985e-02 -2.152334153652191162e-01 2.081706672906875610e-01 3.251624852418899536e-02 -9.588854759931564331e-02 4.712343215942382812e-02 1.369370371103286743e-01 -2.670557051897048950e-02 -1.949490457773208618e-01 1.459484994411468506e-01 -1.729675382375717163e-01 2.935657091438770294e-02 4.694475829601287842e-01 -1.498149782419204712e-01 -1.061375439167022705e-02 -3.755895495414733887e-01 3.074331209063529968e-02 6.304217875003814697e-02 4.522894695401191711e-02 1.859651952981948853e-01 1.696785911917686462e-02 -1.117880642414093018e-01 -2.892480492591857910e-01
3.191471397876739502e-01 7.830494642257690430e-02 -1.576538383960723877e-01 -5.688845738768577576e-02 9.922319091856479645e-03 -1.642272919416427612e-01 -1.445491891354322433e-02 -1.132045835256576538e-01 9.021738171577453613e-02 -4.866555333137512207e-02 4.910703003406524658e-02 3.179193735122680664e-01 3.476727902889251709e-01 2.395998537540435791e-01 -4.924345389008522034e-02 6.801779568195343018e-02 -2.006586045026779175e-01 -3.449048101902008057e-01 -3.114622319117188454e-03 -3.979735448956489563e-02 -8.555185049772262573e-02 2.708187401294708252e-01 -1.329439133405685425e-01 -2.262844517827033997e-02 -2.570046782493591309e-01 2.660652399063110352e-01 2.354268729686737061e-01 -1.304979622364044189e-01 -1.344161629676818848e-01 -1.457796841859817505e-01 -9.431754052639007568e-02 -8.557952195405960083e-02
4.648726060986518860e-02 -1.988763511180877686e-01 3.143824264407157898e-02 3.296457529067993164e-01 -1.654711961746215820e-01 4.843049868941307068e-02 -1.406206488609313965e-01 -2.075533717870712280e-01 1.315046697854995728e-01 -1.404455304145812988e-01 -2.669465243816375732e-01 1.697156280279159546e-01 -2.804243750870227814e-02 -2.688166499137878418e-01 -1.429608464241027832e-01 6.317036598920822144e-02 -2.983531216159462929e-03 -1.649922281503677368e-01 3.040822595357894897e-02 3.696120083332061768e-01 -7.304709404706954956e-02 1.621048301458358765e-01 -9.821842610836029053e-02 -1.266210675239562988e-01 -2.366290539503097534e-01 6.814752519130706787e-02 -4.065590351819992065e-02 3.489032983779907227e-01 6.688406318426132202e-02 -7.906036078929901123e-02 2.790665924549102783e-01 -1.637251079082489014e-01
-4.964204505085945129e-02 -3.344210684299468994e-01 -1.798534393310546875e-01 -3.397200629115104675e-02 2.265251614153385162e-02 2.863257378339767456e-02 -2.287074774503707886e-01 -2.192390561103820801e-01 5.500360578298568726e-02 -2.335059940814971924e-01 -3.049741983413696289e-01 3.120093345642089844e-01 -2.177218645811080933e-01 -1.813873052597045898e-01 -1.688494682312011719e-01 -2.906528860330581665e-02 -6.256265938282012939e-02 -1.330914348363876343e-01 2.554329931735992432e-01 7.793229818344116211e-02 -4.114136695861816406e-01 7.682213187217712402e-02 -1.974832564592361450e-01 4.098305478692054749e-02 -3.008153103291988373e-02 -6.864707916975021362e-02 -4.542386531829833984e-02 8.899176865816116333e-02 9.058365970849990845e-02 -1.279383897781372070e-01 -1.741508394479751587e-01 -1.167519167065620422e-01
1.310080438852310181e-01 1.932822614908218384e-01 1.893475279211997986e-02 -1.170899420976638794e-01 2.332662418484687805e-02 -6.950481981039047241e-02 7.149392366409301758e-02 -9.624927490949630737e-02 -8.415624499320983887e-02 -1.031642332673072815e-01 -7.752371579408645630e-02 4.483695030212402344e-01 1.961033791303634644e-01 -4.190139472484588623e-02 -1.258662492036819458e-01 1.196818426251411438e-02 -9.165582805871963501e-02 5.285596102476119995e-02 8.676239848136901855e-02 1.548527181148529053e-01 -3.349814713001251221e-01 -1.715096086263656616e-01 -2.488060295581817627e-01 -1.755941063165664673e-01 -3.378944694995880127e-01 1.822443753480911255e-01 -9.819006919860839844e-02 -1.984395682811737061e-01 6.318408250808715820e-02 -3.001762628555297852e-01 -1.353019326925277710e-01 -2.116939872503280640e-01
2.102566063404083252e-01 -1.552138924598693848e-01 8.031562902033329010e-03 -7.388894259929656982e-02 1.222625449299812317e-01 -1.147665232419967651e-01 -1.296028196811676025e-01 -3.660982847213745117e-01 8.068758994340896606e-02 -2.038798183202743530e-01 1.984904520213603973e-02 1.951699852943420410e-01 2.547360770404338837e-02 6.980974972248077393e-02 -6.766407284885644913e-03 -3.939293383155018091e-04 5.819467455148696899e-02 -1.169548183679580688e-01 2.220474034547805786e-01 3.792812228202819824e-01 -6.787417083978652954e-02 1.930760294198989868e-01 -1.327205449342727661e-01 -1.825177967548370361e-01 -1.225867122411727905e-02 3.690532147884368896e-01 -1.737053990364074707e-01 3.843879997730255127e-01 -2.186114341020584106e-02 -3.562548756599426270e-02 1.674750298261642456e-01 -8.939304202795028687e-02
1.031766310334205627e-01 -2.359347641468048096e-01 3.321399167180061340e-02 7.625024765729904175e-03 -4.472573846578598022e-02 1.083765178918838501e-01 -1.934601962566375732e-01 -1.678543984889984131e-01 5.874662194401025772e-03 -2.739573419094085693e-01 -3.121718168258666992e-01 4.390167295932769775e-01 -1.395442038774490356e-01 -3.420934081077575684e-01 -4.305479303002357483e-02 -7.790452241897583008e-02 -6.067460030317306519e-02 -8.903616666793823242e-02 1.981093287467956543e-01 2.806037366390228271e-01 -3.245626091957092285e-01 -5.070832744240760803e-02 -1.194439530372619629e-01 -7.236620411276817322e-03 -6.008677557110786438e-02 1.447166316211223602e-02 -1.457650959491729736e-01 5.282162502408027649e-02 -4.879053216427564621e-03 1.856056228280067444e-02 -2.294145673513412476e-01 -1.039240211248397827e-01
3.776767551898956299e-01 7.890941202640533447e-02 -1.780316978693008423e-01 5.665577203035354614e-02 -1.903514377772808075e-02 -1.846442073583602905e-01 -1.817429661750793457e-01 1.015029400587081909e-01 -2.063353359699249268e-01 -1.123888343572616577e-01 2.464614994823932648e-02 2.729677557945251465e-01 -1.560942083597183228e-01 -1.944064497947692871e-01 1.779214888811111450e-01 -9.549283236265182495e-02 -7.373490929603576660e-02 -1.258650571107864380e-01 1.373666077852249146e-01 -1.314819902181625366e-01 4.823832586407661438e-02 9.803116321563720703e-02 -1.293965727090835571e-01 -2.634227573871612549e-01 -3.508880436420440674e-01 1.753990501165390015e-01 1.755017489194869995e-01 1.686242967844009399e-01 2.024391293525695801e-01 -2.666420936584472656e-01 -1.268786042928695679e-01 -9.150242805480957031e-02
1.964293718338012695e-01 1.886474639177322388e-01 -5.546033754944801331e-02 -1.125312224030494690e-01 -3.306964645162224770e-04 1.656951457262039185e-01 -4.691983107477426529e-03 -2.328258156776428223e-01 2.729200422763824463e-01 1.541763730347156525e-02 -4.286710023880004883e-01 2.642807066440582275e-01 -1.171222180128097534e-01 -1.637018918991088867e-01 9.614440053701400757e-02 1.017485465854406357e-02 -7.197317481040954590e-02 1.447703242301940918e-01 4.310864210128784180e-02 4.581260085105895996e-01 -6.863243132829666138e-02 8.436112850904464722e-02 -5.283372849225997925e-02 -5.048586055636405945e-02 -2.121959030628204346e-01 1.606765389442443848e-01 1.585089415311813354e-01 1.338884979486465454e-01 2.294144630432128906e-01 -4.691907018423080444e-02 1.673913747072219849e-02 1.617488861083984375e-01
8.868121355772018433e-02 -3.609862625598907471e-01 -1.004434973001480103e-01 -3.385093435645103455e-02 -2.194844931364059448e-02 1.163343861699104309e-01 -1.896491199731826782e-01 -1.989107728004455566e-01 1.145441159605979919e-01 -1.511819213628768921e-01 -3.324642181396484375e-01 4.589867591857910156e-01 -1.928224265575408936e-01 -1.090159043669700623e-01 1.062353178858757019e-01 -6.131899543106555939e-03 -1.133451834321022034e-01 -1.781046986579895020e-01 1.400748342275619507e-01 9.425656497478485107e-02 -3.732358217239379883e-01 4.163157660514116287e-03 -2.220703363418579102e-01 1.084214076399803162e-01 -1.131880804896354675e-01 -3.460062667727470398e-02 -7.424414902925491333e-02 9.804191440343856812e-02 -4.765446856617927551e-02 -5.469646304845809937e-02 -1.666610091924667358e-01 -8.853241056203842163e-02
7.473099976778030396e-02 -1.862436234951019287e-01 2.295241132378578186e-02 -1.071337610483169556e-02 7.173038274049758911e-02 6.917573511600494385e-02 -2.122622579336166382e-01 -8.308719843626022339e-02 1.424227952957153320e-01 3.224127739667892456e-02 -2.926951348781585693e-01 5.508297681808471680e-01 -1.628652215003967285e-01 -1.794352680444717407e-01 3.322340548038482666e-02 -5.597308278083801270e-02 -9.129607677459716797e-02 -3.531373292207717896e-02 6.227383762598037720e-02 1.834283396601676941e-02 -4.321932792663574219e-01 1.167442575097084045e-01 -9.836058318614959717e-02 2.100173830986022949e-01 -1.495440118014812469e-02 -4.860346019268035889e-02 -8.535417728126049042e-03 1.247330009937286377e-01 -1.029206067323684692e-01 -2.318040281534194946e-01 -2.406646162271499634e-01 -1.239762231707572937e-01
8.883838355541229248e-02 -1.091710701584815979e-01 -5.907962098717689514e-02 2.016220688819885254e-01 1.013087481260299683e-01 -6.653676927089691162e-02 -1.322191208600997925e-01 7.878534495830535889e-03 -3.284551575779914856e-02 -5.636110156774520874e-02 -2.965453863143920898e-01 3.413724303245544434e-01 -3.455360531806945801e-01 -3.021835088729858398e-01 1.530657261610031128e-01 -1.892184913158416748e-01 2.335517406463623047e-01 -4.315277934074401855e-02 2.992516010999679565e-02 1.480776965618133545e-01 -6.640862557105720043e-05 2.623097971081733704e-03 -1.133276745676994324e-01 2.957626245915889740e-02 -2.418721020221710205e-01 1.937359571456909180e-01 -6.437151879072189331e-02 3.776134848594665527e-01 1.996641047298908234e-02 -3.497672080993652344e-02 3.617214038968086243e-02 -2.940796911716461182e-01
3.383850753307342529e-01 -1.391195952892303467e-01 -2.015651911497116089e-01 -2.162185013294219971e-01 -3.541346490383148193e-01 -6.943932920694351196e-02 -5.042648315429687500e-02 -4.473939538002014160e-03 2.029969543218612671e-01 4.252279549837112427e-02 6.426547467708587646e-02 3.324505984783172607e-01 -1.370320003479719162e-02 3.015447640791535378e-03 -4.210074618458747864e-02 2.680041640996932983e-02 -2.412059307098388672e-01 -9.565612673759460449e-02 1.138212382793426514e-01 3.491093218326568604e-01 -4.727599769830703735e-02 -1.381015330553054810e-01 -8.026552945375442505e-02 -2.945229113101959229e-01 -1.836485564708709717e-01 2.456671297550201416e-01 -1.546076089143753052e-01 -4.793843999505043030e-02 7.976890355348587036e-02 1.211603824049234390e-02 2.290964685380458832e-02 -2.040530145168304443e-01
-6.427558511495590210e-02 -1.401776820421218872e-01 -2.943381071090698242e-01 1.046830117702484131e-01 3.900091350078582764e-02 -1.500983387231826782e-01 -3.060611523687839508e-02 6.215212866663932800e-02 -5.849578604102134705e-02 -2.187319844961166382e-01 -1.039960682392120361e-01 3.397695124149322510e-01 3.175957500934600830e-01 6.496817618608474731e-02 6.135966256260871887e-02 3.943072259426116943e-02 1.482438892126083374e-01 -8.832874149084091187e-02 6.276885420083999634e-02 1.960926949977874756e-01 -2.468574345111846924e-01 -1.072799563407897949e-01 -1.328820437192916870e-01 -2.491786703467369080e-02 -2.778309285640716553e-01 3.503831624984741211e-01 -1.900228857994079590e-01 -9.837116301059722900e-02 -6.351172924041748047e-02 -2.082428038120269775e-01 -2.457456439733505249e-01 -2.131042480468750000e-01
1.961524039506912231e-01 -1.766435652971267700e-01 1.311366856098175049e-01 1.955470442771911621e-02 2.058923989534378052e-01 -2.450786763802170753e-03 8.021416515111923218e-02 6.815128028392791748e-02 -1.124556437134742737e-01 -4.603803455829620361e-01 -1.523636747151613235e-02 3.179242610931396484e-01 -1.847042515873908997e-02 1.610348373651504517e-01 -2.009594738483428955e-01 1.553092151880264282e-01 -1.985795795917510986e-03 -1.109856218099594116e-01 1.534488052129745483e-01 7.168712466955184937e-02 -2.302062809467315674e-01 2.979276478290557861e-01 -2.997659146785736084e-01 1.688181906938552856e-01 -1.207526251673698425e-01 6.173856928944587708e-02 4.222540650516748428e-03 3.307931590825319290e-03 2.313318252563476562e-01 -6.773701310157775879e-02 1.742464452981948853e-01 -1.859403997659683228e-01
8.611108362674713135e-02 -1.722041890025138855e-02 2.225129008293151855e-01 -1.592416018247604370e-01 6.912651471793651581e-03 3.782056272029876709e-02 -2.574956119060516357e-01 -1.919047534465789795e-01 -2.351938188076019287e-02 -2.775354310870170593e-02 -9.603051096200942993e-02 2.735948860645294189e-01 1.224208697676658630e-01 4.351352527737617493e-02 1.053389012813568115e-01 2.253962010145187378e-01 -6.944632530212402344e-02 4.702716693282127380e-02 2.530077397823333740e-01 4.582641422748565674e-01 -5.334260687232017517e-02 1.440487802028656006e-01 1.713616028428077698e-02 5.353341624140739441e-02 -2.532932162284851074e-01 1.648414134979248047e-01 6.712432205677032471e-02 2.821434438228607178e-01 2.525952458381652832e-01 -7.313661277294158936e-02 2.208017557859420776e-01 -2.178844809532165527e-01
7.823973149061203003e-02 1.215048879384994507e-01 -6.164677813649177551e-02 -3.925011456012725830e-01 -2.583199553191661835e-02 2.492818534374237061e-01 -1.275935620069503784e-01 8.504016697406768799e-02 -2.815450914204120636e-02 5.601646751165390015e-02 -1.989368051290512085e-01 5.517561733722686768e-02 3.015706241130828857e-01 -8.696784824132919312e-02 -2.229695022106170654e-02 6.381123512983322144e-02 2.035327106714248657e-01 -4.972999915480613708e-02 -4.333692416548728943e-02 2.737768292427062988e-01 -3.023664653301239014e-01 1.680251508951187134e-01 -2.483824342489242554e-01 -4.930509626865386963e-02 -1.914759278297424316e-01 -1.594990491867065430e-02 1.353336870670318604e-01 1.270368248224258423e-01 3.969102203845977783e-01 -2.248885482549667358e-01 -9.919172152876853943e-03 -3.483823314309120178e-02
8.227062225341796875e-02 -2.154853940010070801e-01 -1.200839355587959290e-01 -7.592406123876571655e-02 4.962678626179695129e-02 1.583120971918106079e-01 -1.928770691156387329e-01 -2.202579975128173828e-01 2.178977131843566895e-01 -2.395803034305572510e-01 -2.011054754257202148e-01 3.976001143455505371e-01 -2.019497603178024292e-01 -1.304426044225692749e-01 -2.692667953670024872e-02 -5.738366395235061646e-02 -1.967375166714191437e-02 -1.296554356813430786e-01 1.505861282348632812e-01 1.207443624734878540e-01 -4.468337595462799072e-01 -9.848831593990325928e-02 -2.017390280961990356e-01 6.929928064346313477e-02 -6.459883600473403931e-02 -7.074379175901412964e-02 1.573799997568130493e-01 -8.162715821526944637e-04 4.574398696422576904e-02 -1.157332584261894226e-01 -2.889702320098876953e-01 -7.678733766078948975e-02
-7.230015099048614502e-02 -1.538107544183731079e-01 -1.533228009939193726e-01 1.229791343212127686e-01 -2.226892262697219849e-01 -2.516826987266540527e-01 -4.037569463253021240e-01 -4.725509509444236755e-02 3.177888989448547363e-01 -4.866042360663414001e-02 -3.775310516357421875e-02 1.701250821352005005e-01 5.092246457934379578e-02 -2.118982747197151184e-02 3.929354250431060791e-02 5.021994560956954956e-02 1.018878445029258728e-01 -4.505766183137893677e-02 8.952437900006771088e-03 7.328444719314575195e-02 -4.267996251583099365e-01 3.196089267730712891e-01 6.177587900310754776e-03 -1.545813530683517456e-01 -1.784398108720779419e-01 -1.279333382844924927e-01 1.696869544684886932e-02 1.925921589136123657e-01 1.929986923933029175e-01 7.195767760276794434e-02 -1.508132368326187134e-01 -1.913125962018966675e-01
2.540033776313066483e-03 -3.248369991779327393e-01 -1.064827814698219299e-01 -7.717537134885787964e-02 9.543208032846450806e-02 8.867032825946807861e-02 -2.715219557285308838e-01 -7.280679792165756226e-02 2.085861116647720337e-01 -1.277312189340591431e-01 -3.793788254261016846e-01 2.978715300559997559e-01 -1.834627985954284668e-01 -1.778696328401565552e-01 -7.263699173927307129e-02 -9.250667691230773926e-02 -4.331378731876611710e-03 -7.051733881235122681e-02 1.737945079803466797e-01 1.735349148511886597e-01 -3.921304643154144287e-01 -4.383458569645881653e-02 -2.082873433828353882e-01 1.226651892066001892e-01 -1.938013285398483276e-01 6.897762417793273926e-03 -5.149273201823234558e-02 1.109999418258666992e-01 -4.548278823494911194e-02 -4.315002635121345520e-02 -2.142373770475387573e-01 -1.665545701980590820e-01
4.162640497088432312e-02 1.498485803604125977e-01 -4.476230591535568237e-02 -2.551862001419067383e-01 -6.599889695644378662e-02 2.602259516716003418e-01 -1.386412531137466431e-01 -1.106123719364404678e-02 -9.576708078384399414e-02 -3.474355116486549377e-02 1.117358729243278503e-01 3.060794174671173096e-01 2.882080078125000000e-01 -1.924256980419158936e-01 -2.501438558101654053e-02 3.867185860872268677e-02 -3.302387148141860962e-02 2.577456459403038025e-02 1.042061820626258850e-01 -7.157699763774871826e-02 -3.717035055160522461e-01 1.380803436040878296e-01 -2.513984441757202148e-01 -5.566856637597084045e-02 -2.310266494750976562e-01 1.580256223678588867e-01 1.877773851156234741e-01 7.863734662532806396e-02 2.558321356773376465e-01 -3.025598824024200439e-01 -2.141932845115661621e-01 1.207616478204727173e-01
1.491089817136526108e-02 8.939547091722488403e-02 -2.826480269432067871e-01 8.863978832960128784e-02 -1.210070624947547913e-01 3.788290172815322876e-02 -6.364916265010833740e-02 3.437902778387069702e-02 7.064686715602874756e-02 1.714463904500007629e-02 1.223909705877304077e-01 2.862457036972045898e-01 -7.495585083961486816e-02 -2.469671517610549927e-01 -4.283700510859489441e-02 2.781776189804077148e-01 1.192766707390546799e-02 1.664128899574279785e-01 1.412378102540969849e-01 1.608902513980865479e-01 -2.547750473022460938e-01 -4.885791335254907608e-03 -3.359723985195159912e-01 8.952604979276657104e-02 -4.038838744163513184e-01 1.913406997919082642e-01 -3.280542790889739990e-02 6.892346590757369995e-02 3.197565078735351562e-01 -7.104937732219696045e-02 2.307884097099304199e-01 9.532488137483596802e-02
1.157433465123176575e-01 -1.175337508320808411e-01 5.010035820305347443e-03 2.662138044834136963e-01 2.864094972610473633e-01 -3.497921675443649292e-02 -1.232502162456512451e-01 -2.604144997894763947e-02 -8.408188074827194214e-02 7.078000158071517944e-02 -1.273533552885055542e-01 2.208549529314041138e-01 1.870389431715011597e-01 2.450385242700576782e-01 1.512200832366943359e-01 9.956141561269760132e-02 -7.731731235980987549e-02 -2.202209979295730591e-01 2.356137931346893311e-01 2.410200089216232300e-01 -3.593026399612426758e-01 2.888509333133697510e-01 -1.613673716783523560e-01 -3.792472928762435913e-02 -1.707200407981872559e-01 3.438636064529418945e-01 4.471807181835174561e-02 1.439944207668304443e-01 1.312363594770431519e-01 2.253472246229648590e-02 3.633028268814086914e-02 -2.501451037824153900e-02
6.096993759274482727e-02 -2.598565220832824707e-01 -8.734078705310821533e-02 -2.415009588003158569e-02 1.555037125945091248e-02 1.800050735473632812e-01 -1.981625258922576904e-01 -2.388783544301986694e-01 1.536285430192947388e-01 -2.822310328483581543e-01 -3.778621554374694824e-01 3.467505574226379395e-01 -9.570907056331634521e-02 -2.182591408491134644e-01 -8.531249314546585083e-02 -3.094235993921756744e-02 -1.380857825279235840e-01 -1.527864634990692139e-01 1.396869122982025146e-01 1.606993973255157471e-01 -3.827105164527893066e-01 3.864501789212226868e-02 -2.633956968784332275e-01 4.212540388107299805e-02 -4.131080955266952515e-02 -1.147077977657318115e-01 3.384148702025413513e-02 -4.627943038940429688e-02 9.165617823600769043e-02 -1.256482303142547607e-02 -1.610735058784484863e-01 -2.739528380334377289e-02
3.611293062567710876e-02 -4.849622398614883423e-02 8.420660346746444702e-02 1.327679902315139771e-01 -2.560277655720710754e-02 4.455434158444404602e-02 7.579945027828216553e-02 6.459682434797286987e-02 1.847150623798370361e-01 -2.530656568706035614e-02 -3.426073491573333740e-01 1.685362011194229126e-01 -1.010015904903411865e-01 8.115855976939201355e-03 1.142404675483703613e-01 7.801183313131332397e-02 -1.451337188482284546e-01 -1.722532957792282104e-01 2.348774224519729614e-01 -1.486042141914367676e-01 -2.476612031459808350e-01 -8.432023972272872925e-02 -4.760972559452056885e-01 -2.735473811626434326e-01 -3.213275969028472900e-01 2.136408835649490356e-01 3.292902931571006775e-02 -1.743641868233680725e-02 2.683866024017333984e-01 -1.023206859827041626e-01 9.958270192146301270e-02 -9.214451164007186890e-02
2.405006736516952515e-01 2.451734840869903564e-01 -2.296895980834960938e-01 1.379672586917877197e-01 -1.620554924011230469e-01 -2.306123822927474976e-01 -1.083207502961158752e-02 2.485033571720123291e-01 5.193082243204116821e-02 4.252981394529342651e-02 -1.551073491573333740e-01 2.676949203014373779e-01 7.527066767215728760e-02 8.286427706480026245e-02 -6.291138380765914917e-02 1.879419237375259399e-01 1.071064732968807220e-02 -5.231627076864242554e-02 2.777177393436431885e-01 2.362661659717559814e-01 -5.130808800458908081e-03 -7.512626796960830688e-02 -2.392600774765014648e-01 1.423639655113220215e-01 -3.191949129104614258e-01 1.733382344245910645e-01 -8.084965497255325317e-02 1.213414669036865234e-01 -6.098081357777118683e-03 -3.181051313877105713e-01 -7.951828837394714355e-02 -1.928165704011917114e-01
-6.279491633176803589e-02 1.456796377897262573e-01 1.906337141990661621e-01 -9.964371100068092346e-03 8.445034921169281006e-02 -1.253052502870559692e-01 -6.949333101511001587e-02 -1.700362563133239746e-01 2.310750260949134827e-02 -2.249920815229415894e-01 -6.761154532432556152e-02 3.723550140857696533e-01 1.313877999782562256e-01 -1.128643974661827087e-01 -5.027669668197631836e-02 -5.192024260759353638e-02 -2.114843428134918213e-01 -1.403280161321163177e-02 6.166351959109306335e-02 -1.353103220462799072e-01 -5.832746252417564392e-02 2.430119365453720093e-01 -3.464911580085754395e-01 8.733941614627838135e-02 -4.717040657997131348e-01 1.740858554840087891e-01 1.339222937822341919e-01 1.505947858095169067e-01 -2.780710756778717041e-01 -7.052496075630187988e-02 8.325082063674926758e-02 1.113183498382568359e-01
-1.083523109555244446e-01 -1.214522719383239746e-01 -2.785648964345455170e-02 -2.551702260971069336e-01 -7.997663319110870361e-02 -1.262987852096557617e-01 -1.874556392431259155e-01 4.574528336524963379e-02 -8.470267802476882935e-02 -9.561726450920104980e-02 7.251136004924774170e-02 1.787304729223251343e-01 3.790644407272338867e-01 -1.552961766719818115e-01 -1.412005573511123657e-01 -5.096887424588203430e-02 -3.760015359148383141e-03 -1.200839877128601074e-01 8.738096803426742554e-02 5.608157813549041748e-02 6.582981348037719727e-02 1.871510893106460571e-01 -2.552375793457031250e-01 -9.434706717729568481e-02 -3.092426955699920654e-01 2.883935868740081787e-01 -1.154885292053222656e-01 -2.291862070560455322e-01 3.514515459537506104e-01 -1.682518869638442993e-01 -7.176880538463592529e-02 -2.528127431869506836e-01
6.227324157953262329e-02 -8.849366009235382080e-02 -2.612372338771820068e-01 8.292685449123382568e-02 1.332876384258270264e-01 -2.105655521154403687e-01 1.002402082085609436e-01 -9.012468904256820679e-02 5.898959189653396606e-02 2.024869322776794434e-01 1.046934574842453003e-01 3.111460506916046143e-01 2.173900837078690529e-03 8.966361731290817261e-02 1.616240739822387695e-01 1.324214041233062744e-01 -1.812180429697036743e-01 2.462092088535428047e-03 2.866704761981964111e-01 1.348019987344741821e-01 -2.209792435169219971e-01 -1.414900720119476318e-01 -3.133029639720916748e-01 -9.588424116373062134e-02 -2.276236414909362793e-01 3.193866014480590820e-01 1.945463707670569420e-03 2.592500448226928711e-01 1.789726614952087402e-01 -4.132634773850440979e-02 8.787325024604797363e-02 -2.388367354869842529e-01
1.128104105591773987e-01 -1.703262180089950562e-01 6.407704949378967285e-02 7.524152845144271851e-02 -3.102978877723217010e-02 1.001042425632476807e-01 -2.519842982292175293e-01 -2.563715279102325439e-01 1.371961385011672974e-01 -1.430374532938003540e-01 -1.518676243722438812e-02 3.960684537887573242e-01 -1.081053018569946289e-01 -3.505342304706573486e-01 1.816764660179615021e-02 -2.142668366432189941e-01 1.813071966171264648e-01 4.663151875138282776e-02 -1.608963608741760254e-01 8.442953974008560181e-02 -3.012780249118804932e-01 -1.186874136328697205e-01 -1.425790339708328247e-01 4.625374451279640198e-02 -1.797936707735061646e-01 1.250782310962677002e-01 -1.543095409870147705e-01 1.963766962289810181e-01 7.908862084150314331e-02 -8.273114264011383057e-02 -2.158452570438385010e-01 -2.562899291515350342e-01
2.694099843502044678e-01 -2.960953116416931152e-02 2.684851363301277161e-02 -8.514110743999481201e-02 -3.069608099758625031e-02 -6.885079294443130493e-02 -3.113305428996682167e-04 -1.547562777996063232e-01 -7.080855965614318848e-02 -1.519062519073486328e-01 9.447497129440307617e-02 1.506813764572143555e-01 7.635170966386795044e-02 -5.435061082243919373e-02 -1.964592933654785156e-01 -1.027254834771156311e-01 -4.605872556567192078e-02 2.909146845340728760e-01 1.807567179203033447e-01 3.208849430084228516e-01 -3.768275678157806396e-01 -9.766688197851181030e-02 -7.074648886919021606e-02 2.152477391064167023e-02 -3.739279210567474365e-01 2.906686365604400635e-01 7.300800085067749023e-02 -1.677126288414001465e-01 2.419317066669464111e-01 -2.674573063850402832e-01 4.173324257135391235e-02 -4.810576140880584717e-02
3.445830643177032471e-01 2.411277592182159424e-01 -2.707782387733459473e-01 1.065905392169952393e-01 -1.133543103933334351e-01 -2.822371423244476318e-01 -4.860269278287887573e-02 9.108623117208480835e-02 2.058668732643127441e-01 -2.491178661584854126e-01 -4.007905349135398865e-02 4.636869579553604126e-02 1.032795757055282593e-01 -2.722162939608097076e-02 4.893882945179939270e-02 -2.801827527582645416e-02 -4.597036167979240417e-02 -4.083383828401565552e-03 3.124783039093017578e-01 7.242669910192489624e-02 1.807022094726562500e-01 -1.557652354240417480e-01 -4.017833471298217773e-01 4.107588157057762146e-02 -2.771905362606048584e-01 1.638794541358947754e-01 -1.407784372568130493e-01 -1.208607945591211319e-02 1.282050013542175293e-01 -7.737731933593750000e-02 1.526347547769546509e-02 -2.027880847454071045e-01
2.855831682682037354e-01 1.867655813694000244e-01 -1.781460940837860107e-01 -1.510683726519346237e-02 5.353684537112712860e-03 -9.253616631031036377e-02 -1.789080649614334106e-01 1.314981281757354736e-02 1.156310066580772400e-01 9.791167080402374268e-02 -7.314004749059677124e-02 2.303366661071777344e-01 1.913492977619171143e-01 -9.816547483205795288e-02 7.157477736473083496e-02 -1.667179763317108154e-01 -1.082312986254692078e-01 9.569623321294784546e-02 7.546876370906829834e-02 -3.021661750972270966e-02 -2.605943977832794189e-01 -7.753363996744155884e-02 -1.939349919557571411e-01 -6.600230000913143158e-03 -2.063991874456405640e-01 9.596980363130569458e-02 -6.117894127964973450e-02 -1.592661291360855103e-01 4.911749437451362610e-02 -4.592751264572143555e-01 -2.070779912173748016e-02 -4.653422832489013672e-01
4.717988967895507812e-01 1.046796068549156189e-01 -1.491156518459320068e-01 -5.680854991078376770e-02 -2.154496908187866211e-01 -7.133928127586841583e-03 -3.761903569102287292e-02 4.518174380064010620e-02 8.796618133783340454e-02 -4.778432101011276245e-02 1.769160851836204529e-02 3.610112369060516357e-01 2.676796913146972656e-01 -1.653564870357513428e-01 -1.226239725947380066e-01 1.095020174980163574e-01 -1.393834948539733887e-01 -1.810398250818252563e-01 1.018480509519577026e-01 2.040362656116485596e-01 -8.097040653228759766e-02 -1.892605870962142944e-01 -2.189831249415874481e-02 -7.998862862586975098e-02 -3.580282628536224365e-01 2.216823846101760864e-01 1.954380720853805542e-01 -1.251213103532791138e-01 1.022829636931419373e-01 -1.315523870289325714e-02 -1.569605171680450439e-01 -6.680282205343246460e-02
1.431268751621246338e-01 -2.273359522223472595e-02 -2.085711807012557983e-01 6.385374069213867188e-02 1.103930994868278503e-01 -6.689846515655517578e-02 1.089625209569931030e-01 -1.164311394095420837e-01 1.142282336950302124e-01 4.508555307984352112e-02 1.053346768021583557e-01 2.646280229091644287e-01 7.414038479328155518e-02 7.065489143133163452e-02 2.127110362052917480e-01 9.826087951660156250e-02 -4.755035974085330963e-03 -2.134462073445320129e-02 2.208835780620574951e-01 -3.045192733407020569e-02 -2.693155407905578613e-01 -9.504564106464385986e-02 -3.056258559226989746e-01 3.912795335054397583e-02 -4.463703930377960205e-01 2.116636484861373901e-01 1.679467111825942993e-01 9.289289265871047974e-02 3.238216042518615723e-01 3.339669853448867798e-02 3.282431662082672119e-01 -8.020533621311187744e-02
9.418328106403350830e-02 -4.003711342811584473e-01 -1.023472696542739868e-01 -4.586580023169517517e-02 5.837451666593551636e-03 1.496248096227645874e-01 -1.417795270681381226e-01 -6.389230489730834961e-02 -2.445514686405658722e-02 -1.655253916978836060e-01 -3.457974493503570557e-01 2.694922387599945068e-01 -5.648869648575782776e-02 -1.650977581739425659e-01 3.977747634053230286e-02 1.332110762596130371e-01 -1.786057054996490479e-01 -2.042304128408432007e-01 1.407471299171447754e-01 4.072108771651983261e-03 -3.419055938720703125e-01 5.967520549893379211e-02 -3.007362186908721924e-01 2.108836174011230469e-01 -8.097441494464874268e-02 -5.158995836973190308e-02 8.366771042346954346e-02 1.845042705535888672e-01 7.468908280134201050e-02 -7.260426878929138184e-02 -2.205569744110107422e-01 -2.076231688261032104e-01
1.284909695386886597e-01 3.135502338409423828e-02 -4.461493715643882751e-02 1.499663442373275757e-01 -2.119023352861404419e-01 2.805121243000030518e-02 -1.618166267871856689e-01 -5.945588927716016769e-03 1.471961736679077148e-01 -1.753013581037521362e-01 1.836584508419036865e-02 1.362498402595520020e-01 1.800300329923629761e-01 -1.358951479196548462e-01 1.140047088265419006e-01 2.489548623561859131e-01 3.397719860076904297e-01 -8.067668229341506958e-02 2.033010423183441162e-01 4.504262283444404602e-02 1.562952250242233276e-01 1.663771867752075195e-01 -2.934624850749969482e-01 2.956003844738006592e-01 -2.795801460742950439e-01 2.185192853212356567e-01 7.547242194414138794e-02 1.320919841527938843e-01 2.746369242668151855e-01 -2.325902730226516724e-01 9.207628667354583740e-02 1.047835052013397217e-01
2.077499926090240479e-01 1.804782897233963013e-01 -2.416449831798672676e-03 -1.280468106269836426e-01 -3.786161914467811584e-02 -6.077514588832855225e-02 -1.982956007122993469e-02 2.198301441967487335e-02 -9.616460651159286499e-02 -2.123791426420211792e-01 -1.202261298894882202e-01 5.210331082344055176e-01 6.911604851484298706e-02 2.802318893373012543e-02 -1.045195087790489197e-01 -1.332601159811019897e-01 -5.748296529054641724e-02 5.233013629913330078e-02 5.278561636805534363e-02 1.792131811380386353e-01 -2.805287539958953857e-01 -1.620495468378067017e-01 -1.861299425363540649e-01 -7.320785522460937500e-02 -1.684586107730865479e-01 2.579966485500335693e-01 -3.777326643466949463e-02 -2.082925438880920410e-01 1.820287555456161499e-01 -2.913417816162109375e-01 -2.056929320096969604e-01 -2.033499032258987427e-01
1.603596806526184082e-01 1.819446235895156860e-01 -4.014041721820831299e-01 -8.047041296958923340e-02 -2.171509563922882080e-01 -1.675096154212951660e-01 -1.510358601808547974e-01 -4.646757245063781738e-02 9.749536216259002686e-02 -7.681098580360412598e-02 -4.644589871168136597e-02 1.945737302303314209e-01 -9.513519704341888428e-03 -5.248260498046875000e-02 8.691342920064926147e-02 8.589062094688415527e-02 -2.113330215215682983e-01 -7.777644693851470947e-02 8.561658114194869995e-02 1.958087533712387085e-01 -1.778673678636550903e-01 -1.068533509969711304e-01 -1.324820369482040405e-01 3.543791547417640686e-02 -3.893359005451202393e-01 1.166691482067108154e-01 1.020214259624481201e-01 -3.334559500217437744e-01 8.904688060283660889e-02 -1.598986983299255371e-01 -1.564410030841827393e-01 -3.117490410804748535e-01
2.008910328149795532e-01 -1.938637495040893555e-01 4.578241333365440369e-02 -4.255037382245063782e-02 1.808679103851318359e-01 -5.050255358219146729e-02 1.415106654167175293e-02 -1.576360017061233521e-01 2.084170132875442505e-01 1.129896715283393860e-01 -3.304021358489990234e-01 4.480339586734771729e-01 1.775692999362945557e-01 9.509152919054031372e-02 -1.250130962580442429e-02 6.101237609982490540e-02 -2.288600057363510132e-01 -1.097637563943862915e-01 1.954555511474609375e-01 8.445171266794204712e-02 -4.406153410673141479e-02 -1.449795067310333252e-01 -2.044510468840599060e-02 1.301204562187194824e-01 -1.147670149803161621e-01 -1.220149397850036621e-01 -1.957482397556304932e-01 4.345775544643402100e-01 6.035531312227249146e-02 -3.713198751211166382e-02 -1.532624363899230957e-01 -1.160557940602302551e-01
4.219606146216392517e-02 -2.319857627153396606e-01 1.695270277559757233e-02 -6.701158825308084488e-03 3.229266405105590820e-01 3.515225835144519806e-03 -2.863656878471374512e-01 -2.585111260414123535e-01 5.677142739295959473e-02 -8.153569698333740234e-02 -2.982946336269378662e-01 2.497914433479309082e-01 -1.220314875245094299e-01 -3.489983081817626953e-01 1.602974683046340942e-01 -8.030017465353012085e-02 -1.500265151262283325e-01 -1.963769644498825073e-02 3.023485653102397919e-03 2.900073528289794922e-01 -2.897100746631622314e-01 1.172659453004598618e-02 -1.122996360063552856e-01 -1.067601889371871948e-02 -5.916194617748260498e-02 1.768874935805797577e-02 4.717802256345748901e-02 9.019417688250541687e-03 3.740327805280685425e-02 -2.613383829593658447e-01 -2.847794592380523682e-01 1.196254417300224304e-02
2.676003277301788330e-01 -1.515346467494964600e-01 -1.099466904997825623e-01 3.132094815373420715e-02 -1.770626306533813477e-01 -1.128872931003570557e-01 -2.514881491661071777e-01 -2.803963422775268555e-01 2.339892834424972534e-01 1.240761503577232361e-01 -6.415507942438125610e-02 1.284676641225814819e-01 2.733044326305389404e-01 -4.197558388113975525e-02 -1.286088526248931885e-01 -2.002616524696350098e-01 2.038599401712417603e-01 -2.662948668003082275e-01 -4.256720468401908875e-02 3.066614270210266113e-01 -2.304029464721679688e-01 -6.612660735845565796e-02 -1.019918397068977356e-01 1.067979708313941956e-01 -1.215059384703636169e-01 4.012069478631019592e-02 1.685127317905426025e-01 3.024108111858367920e-01 1.265088766813278198e-01 -3.462231531739234924e-02 1.733368933200836182e-01 -1.070727556943893433e-01
-6.494706869125366211e-02 1.093073561787605286e-01 1.812698133289813995e-02 -4.140873625874519348e-02 8.551099151372909546e-02 -1.265825480222702026e-01 -1.477419584989547729e-01 -7.873035967350006104e-02 -2.946983650326728821e-02 9.183921664953231812e-02 -2.404396831989288330e-01 2.174265235662460327e-01 1.305269170552492142e-02 -1.155956760048866272e-01 7.338780164718627930e-02 -1.123242899775505066e-01 -2.250263839960098267e-01 -1.287750154733657837e-01 -5.872348323464393616e-02 4.116809740662574768e-02 -2.572415769100189209e-01 -6.698969751596450806e-02 -3.594920933246612549e-01 -1.300124228000640869e-01 -2.780525982379913330e-01 1.795052289962768555e-01 -1.916166692972183228e-01 -2.310436666011810303e-01 1.670794337987899780e-01 -3.290657103061676025e-01 -6.143414229154586792e-02 -3.946343362331390381e-01
1.924743056297302246e-01 2.791799046099185944e-02 3.596248328685760498e-01 -1.281981170177459717e-01 -1.018165610730648041e-02 9.939910471439361572e-02 -2.301888465881347656e-01 -1.688072271645069122e-02 9.922970831394195557e-02 4.603839188348501921e-04 -1.187645122408866882e-01 3.233999013900756836e-01 2.211346030235290527e-01 3.268256783485412598e-02 1.838194280862808228e-01 -4.521877691149711609e-02 7.977379858493804932e-02 -2.300718724727630615e-01 -7.754070311784744263e-02 3.381651639938354492e-01 -8.784177899360656738e-02 1.195764541625976562e-01 -2.323653846979141235e-01 6.277036666870117188e-02 -1.499751657247543335e-01 2.739814817905426025e-01 2.574138641357421875e-01 1.779558509588241577e-01 7.807069271802902222e-02 -5.579153820872306824e-02 1.066540703177452087e-01 -2.512501776218414307e-01
1.967709958553314209e-01 -2.514803595840930939e-02 4.449272528290748596e-02 -2.781731635332107544e-02 -1.401378065347671509e-01 1.535685658454895020e-01 -1.999109387397766113e-01 -2.011307924985885620e-01 2.374779805541038513e-02 1.011274307966232300e-01 -9.314303845167160034e-02 2.323546409606933594e-01 1.346130669116973877e-01 -9.346906095743179321e-02 2.128063328564167023e-02 9.339053928852081299e-02 -1.459890902042388916e-01 2.009979262948036194e-02 3.120642900466918945e-01 4.405049681663513184e-01 -1.880801469087600708e-02 1.488124877214431763e-01 -8.703869581222534180e-02 -7.838124781847000122e-02 -1.714728176593780518e-01 3.472388386726379395e-01 -1.449195202440023422e-02 2.919370532035827637e-01 2.910002470016479492e-01 7.435811311006546021e-02 1.825544238090515137e-01 -1.282709985971450806e-01
1.752799451351165771e-01 -6.722987443208694458e-02 2.767684757709503174e-01 -1.675826162099838257e-01 -5.703381448984146118e-02 -7.690659910440444946e-02 -3.250899612903594971e-01 -2.530868723988533020e-02 2.581574209034442902e-02 -4.978359490633010864e-02 -1.156588792800903320e-01 1.756391823291778564e-01 1.061000525951385498e-01 -4.246000200510025024e-02 6.787954829633235931e-03 6.897570937871932983e-02 -1.280769109725952148e-01 -1.859665960073471069e-01 -1.435399502515792847e-01 3.212391734123229980e-01 -3.941449895501136780e-02 -3.375732572749257088e-03 -1.486666798591613770e-01 2.541367150843143463e-02 -2.730217874050140381e-01 1.987087726593017578e-01 4.576474726200103760e-01 2.408298403024673462e-01 1.673992574214935303e-01 -3.403666988015174866e-02 2.053300440311431885e-01 -1.656513065099716187e-01
3.181538581848144531e-01 -5.703163892030715942e-02 2.423070073127746582e-01 2.122660353779792786e-02 -2.686672210693359375e-01 1.879615634679794312e-01 -6.958445161581039429e-02 -6.229918077588081360e-02 1.211220920085906982e-01 -3.492072597146034241e-02 -2.124608159065246582e-01 2.606858313083648682e-01 1.008021682500839233e-01 4.986464977264404297e-02 -8.103939145803451538e-02 -7.787295430898666382e-02 1.383828967809677124e-01 -1.543610095977783203e-01 3.180218115448951721e-02 5.043153762817382812e-01 -1.358269453048706055e-01 -8.335971832275390625e-02 -3.475688397884368896e-01 -2.662598341703414917e-02 -1.989483237266540527e-01 5.355621129274368286e-02 5.157955735921859741e-02 1.226264536380767822e-01 1.393148452043533325e-01 -1.682493388652801514e-01 -2.498409524559974670e-02 -1.101875528693199158e-01
6.308224797248840332e-02 -1.568272858858108521e-01 -7.544250786304473877e-02 3.218753635883331299e-02 4.093002155423164368e-02 -2.268779277801513672e-02 -1.891782283782958984e-01 -1.654341965913772583e-01 2.709077894687652588e-01 2.459403127431869507e-02 -3.359696567058563232e-01 1.276094615459442139e-01 -2.216320633888244629e-01 1.166848763823509216e-01 1.139640808105468750e-01 1.447864621877670288e-01 -5.263171344995498657e-02 -1.412811726331710815e-01 6.193174049258232117e-02 -4.666303470730781555e-02 -1.939532756805419922e-01 4.524736106395721436e-01 -8.487991243600845337e-02 -1.981815397739410400e-01 -2.251159399747848511e-01 4.631901532411575317e-02 2.167211286723613739e-02 3.763315677642822266e-01 5.491232872009277344e-02 -2.537618577480316162e-01 -9.091579169034957886e-02 -1.064920425415039062e-01
8.921338617801666260e-02 -9.539674222469329834e-02 -7.903226464986801147e-02 6.060400977730751038e-02 1.719905734062194824e-01 5.067090690135955811e-02 1.544464230537414551e-01 2.610854618251323700e-02 3.870198428630828857e-01 4.836794361472129822e-02 5.409258231520652771e-02 2.720881104469299316e-01 5.738469958305358887e-02 -1.643002405762672424e-02 2.078363448381423950e-01 -2.558206580579280853e-02 -7.462393492460250854e-02 -2.529492415487766266e-02 2.536582350730895996e-01 1.798979751765727997e-02 8.236404974013566971e-04 7.968544028699398041e-03 -5.223273634910583496e-01 -9.427265077829360962e-02 -2.836069762706756592e-01 3.868574500083923340e-01 -1.027116551995277405e-02 8.456306159496307373e-02 7.233317941427230835e-02 -2.840301487594842911e-03 1.295873373746871948e-01 -1.667620390653610229e-01
1.676165610551834106e-01 -1.250868588685989380e-01 -1.280504046007990837e-03 7.273183763027191162e-02 -1.495124548673629761e-01 1.530585587024688721e-01 9.520027041435241699e-02 -1.964831203222274780e-01 1.788314729928970337e-01 3.732272237539291382e-02 -2.066150158643722534e-01 2.461213618516921997e-01 -1.290361881256103516e-01 -5.347242951393127441e-02 2.039162665605545044e-01 3.372762799263000488e-01 -5.191885679960250854e-02 -9.073951095342636108e-02 4.624814540147781372e-02 -1.378534585237503052e-01 -2.702493071556091309e-01 4.012022614479064941e-01 -8.036674559116363525e-02 9.064514189958572388e-02 -3.723166584968566895e-01 2.886427640914916992e-01 1.877280697226524353e-02 1.032406762242317200e-01 -3.756185993552207947e-02 -1.149354409426450729e-02 -6.814836710691452026e-02 -1.617197543382644653e-01
2.800380587577819824e-01 -1.210175901651382446e-01 2.289326190948486328e-01 -2.046702057123184204e-01 1.357452124357223511e-01 -2.189278602600097656e-01 -6.910373270511627197e-02 9.521895647048950195e-02 2.590353786945343018e-02 -1.440367195755243301e-02 -2.545406222343444824e-01 2.456360459327697754e-01 5.970474332571029663e-02 2.200450189411640167e-02 -1.889724731445312500e-01 -4.944408428855240345e-04 2.469947375357151031e-02 -2.089352458715438843e-01 8.405100554227828979e-02 2.244044542312622070e-01 3.622138127684593201e-02 -1.303233653306961060e-01 -4.736702144145965576e-02 -6.387235969305038452e-02 -2.804166078567504883e-01 2.840858697891235352e-01 2.945253252983093262e-01 2.978319823741912842e-01 1.521263718605041504e-01 3.215739130973815918e-02 -3.989810869097709656e-02 -2.825031578540802002e-01
8.230314403772354126e-02 1.668581366539001465e-01 -2.257256656885147095e-01 -4.510062932968139648e-02 1.266579777002334595e-01 7.629393786191940308e-02 -1.345359981060028076e-01 -5.612901877611875534e-03 8.758199214935302734e-02 -9.589434415102005005e-02 -1.296608126722276211e-03 1.377222090959548950e-01 2.275781035423278809e-01 -2.566552758216857910e-01 -1.029244214296340942e-01 -1.609170138835906982e-01 -2.559437453746795654e-01 -1.730730384588241577e-01 1.844637840986251831e-01 1.169453933835029602e-02 -1.202801764011383057e-01 2.869557440280914307e-01 -5.415386557579040527e-01 -1.996601819992065430e-01 -1.662602424621582031e-01 5.338194221258163452e-02 4.281538352370262146e-02 6.327027827501296997e-02 1.444760859012603760e-01 -9.551522880792617798e-02 -2.315862923860549927e-01 5.381192266941070557e-02
9.343257546424865723e-02 2.477394640445709229e-01 -2.064658999443054199e-01 5.376891046762466431e-02 -5.593815818428993225e-02 -2.479540742933750153e-02 -8.156394213438034058e-02 7.754897326231002808e-02 1.295789238065481186e-02 4.354341328144073486e-02 1.000826060771942139e-01 1.328663975000381470e-01 -4.410025104880332947e-02 -3.021741807460784912e-01 7.618415169417858124e-03 -1.182111799716949463e-01 -2.612117230892181396e-01 1.129919216036796570e-01 -1.710344851016998291e-02 9.020488709211349487e-02 -3.020437955856323242e-01 -2.195616625249385834e-02 -2.747021317481994629e-01 2.005918510258197784e-02 -3.174324929714202881e-01 2.237208932638168335e-01 -1.035008300095796585e-02 2.046195790171623230e-03 5.638867244124412537e-02 -3.178691864013671875e-01 -1.214891746640205383e-01 -4.517031013965606689e-01
5.232445523142814636e-02 -1.152448505163192749e-01 -1.549632996320724487e-01 -1.018204353749752045e-02 -6.822412461042404175e-02 -6.833206862211227417e-02 1.018847674131393433e-01 -3.269512206315994263e-02 1.472927629947662354e-01 6.941670924425125122e-02 -1.534730494022369385e-01 3.467257916927337646e-01 1.610765606164932251e-01 -9.584528207778930664e-02 1.493552923202514648e-01 -1.354040950536727905e-01 1.157446131110191345e-01 -2.369899451732635498e-01 2.859151065349578857e-01 -1.718543656170368195e-02 -1.895250678062438965e-01 -3.183679282665252686e-02 -3.843351006507873535e-01 -4.348993003368377686e-01 -9.694658219814300537e-02 2.478010952472686768e-01 1.538590043783187866e-01 2.332776039838790894e-01 1.849307864904403687e-02 -7.416339218616485596e-02 9.529042243957519531e-02 6.184479966759681702e-02
2.444426715373992920e-01 8.471217006444931030e-02 -5.312436819076538086e-02 5.200834013521671295e-03 -1.192820891737937927e-01 8.160708099603652954e-02 -1.700235009193420410e-01 6.143645197153091431e-02 1.787897944450378418e-01 -3.813652787357568741e-03 -1.584647297859191895e-01 1.769175231456756592e-01 1.215624734759330750e-01 -1.741351634263992310e-01 -3.000528924167156219e-02 -8.516654372215270996e-02 -3.032571673393249512e-01 9.614381194114685059e-02 -4.027983918786048889e-02 2.712177857756614685e-02 -1.186181455850601196e-01 -2.561693266034126282e-02 -3.141879737377166748e-01 -4.531375132501125336e-03 -4.030482470989227295e-01 1.749750226736068726e-01 4.401277378201484680e-02 -2.361154854297637939e-01 -9.651657938957214355e-02 -4.053363204002380371e-01 -1.692743450403213501e-01 -2.548735141754150391e-01
1.723014861345291138e-01 3.673962876200675964e-02 5.720595270395278931e-02 -9.647405147552490234e-02 -1.191651895642280579e-01 -2.593095004558563232e-01 -1.406903266906738281e-01 1.621349900960922241e-02 2.438649684190750122e-01 -4.158107936382293701e-02 -6.392519921064376831e-02 1.510050296783447266e-01 6.905003637075424194e-02 -8.885165303945541382e-02 3.150063753128051758e-01 2.282646149396896362e-01 -7.058701664209365845e-02 -2.138908766210079193e-02 4.217372834682464600e-01 3.193830549716949463e-01 -1.188884023576974869e-02 2.373023331165313721e-01 -1.588528156280517578e-01 1.337597370147705078e-01 1.751236617565155029e-01 8.817240595817565918e-02 1.626782119274139404e-01 -2.428500354290008545e-02 2.701958715915679932e-01 -2.719077169895172119e-01 -5.264141410589218140e-02 -5.200989916920661926e-02
3.019574880599975586e-01 1.057567913085222244e-02 1.706447154283523560e-01 -1.402410119771957397e-01 -1.218459010124206543e-01 4.041570052504539490e-02 -2.413447946310043335e-03 -2.062680125236511230e-01 4.304968193173408508e-02 -1.790181845426559448e-01 -2.250706851482391357e-01 3.511400520801544189e-02 1.360263377428054810e-01 7.374249398708343506e-02 7.683104276657104492e-02 1.761406064033508301e-01 2.875995263457298279e-02 3.504243493080139160e-02 1.582055389881134033e-01 4.558587968349456787e-01 -1.055036410689353943e-01 2.051770240068435669e-01 -2.270941734313964844e-01 -9.160478413105010986e-02 -2.011438310146331787e-01 2.735601067543029785e-01 -6.213123444467782974e-03 2.354920208454132080e-01 3.472343981266021729e-01 -1.344572380185127258e-02 1.048840433359146118e-01 -6.004097312688827515e-02
1.132119894027709961e-01 -9.143923223018646240e-02 -3.070322573184967041e-01 -1.620232611894607544e-01 -5.184993520379066467e-02 1.432670932263135910e-02 3.663586685433983803e-03 -9.643125534057617188e-02 8.132133632898330688e-02 6.756762415170669556e-02 5.761485919356346130e-02 3.172521293163299561e-01 -1.140299253165721893e-02 1.361554414033889771e-01 3.860105201601982117e-02 1.763360649347305298e-01 -1.144125461578369141e-01 -6.474121659994125366e-02 3.012455105781555176e-01 2.147189825773239136e-01 -8.187619596719741821e-02 1.064069196581840515e-01 -2.405664185062050819e-03 1.906729652546346188e-03 -6.310236454010009766e-01 1.662281155586242676e-01 -8.891464769840240479e-02 -1.905017644166946411e-01 5.587610229849815369e-02 -1.155755147337913513e-01 -9.181277453899383545e-02 -1.122345924377441406e-01
3.809723258018493652e-02 -3.546867668628692627e-01 -1.063929945230484009e-01 -8.774854987859725952e-02 -4.583883285522460938e-02 1.751429587602615356e-01 -1.451834887266159058e-01 2.786772884428501129e-02 2.152675688266754150e-01 -1.140212565660476685e-01 -1.748063713312149048e-01 2.506872117519378662e-01 -2.280953675508499146e-01 1.732866838574409485e-02 1.790947318077087402e-01 2.147932201623916626e-01 -7.545042037963867188e-02 -3.217226266860961914e-02 2.433636486530303955e-01 -2.624852396547794342e-02 -2.543605864048004150e-01 1.541567295789718628e-01 -3.637953400611877441e-01 3.010831773281097412e-02 -7.352282851934432983e-02 2.672792412340641022e-02 4.107940569519996643e-02 1.925179511308670044e-01 5.080873891711235046e-02 8.305529132485389709e-03 -1.598556041717529297e-01 -3.929117023944854736e-01
-2.281164377927780151e-01 1.748539954423904419e-01 -8.087405562400817871e-02 1.864658296108245850e-01 -1.070387586951255798e-01 -2.949884831905364990e-01 -1.100633814930915833e-01 -1.358834207057952881e-01 2.154034823179244995e-01 -2.772304415702819824e-01 -2.840237319469451904e-01 5.519605055451393127e-02 1.293987333774566650e-01 1.537392139434814453e-01 -1.905342936515808105e-02 1.405488103628158569e-01 4.532325640320777893e-02 -1.041812077164649963e-01 2.014687508344650269e-01 9.962705522775650024e-02 -7.920903712511062622e-02 2.976315915584564209e-01 -2.127964049577713013e-01 -5.302140489220619202e-02 -2.580094039440155029e-01 -1.034351345151662827e-02 -1.164834052324295044e-01 1.568839997053146362e-01 2.655192613601684570e-01 7.550135254859924316e-02 -2.921291887760162354e-01 -8.236709237098693848e-02
2.262477204203605652e-02 5.515984445810317993e-02 7.356216013431549072e-02 -1.854766458272933960e-01 8.762354031205177307e-03 1.311448812484741211e-01 -2.616662383079528809e-01 -1.829597204923629761e-01 1.027464270591735840e-01 1.445800065994262695e-01 -3.002721965312957764e-01 3.179470598697662354e-01 2.383844703435897827e-01 1.543282866477966309e-01 1.837611049413681030e-01 -3.041535243391990662e-02 -1.700217723846435547e-01 -7.503675669431686401e-02 1.114072352647781372e-01 3.072842061519622803e-01 -2.939557433128356934e-01 2.644948102533817291e-02 -5.456071719527244568e-02 5.432089790701866150e-02 -9.165037423372268677e-02 1.682569086551666260e-02 -2.979632616043090820e-01 1.250282675027847290e-01 -7.837528735399246216e-02 6.719750165939331055e-02 8.729252219200134277e-02 -3.654810786247253418e-01
1.275965124368667603e-01 -2.222173213958740234e-01 1.976517885923385620e-01 2.372637018561363220e-02 -1.023938059806823730e-01 1.535234451293945312e-01 -3.529023826122283936e-01 -1.696067452430725098e-01 1.179421991109848022e-01 -1.575368195772171021e-01 -1.780351400375366211e-01 3.714562952518463135e-01 -3.333073109388351440e-02 4.498240351676940918e-02 2.092391252517700195e-02 4.138621687889099121e-02 2.052790522575378418e-01 -2.858555018901824951e-01 -1.808234453201293945e-01 2.832291722297668457e-01 -1.641931086778640747e-01 3.099998272955417633e-02 -2.062267214059829712e-01 -1.261984258890151978e-01 -1.368477493524551392e-01 7.621428370475769043e-02 -6.211968511343002319e-02 2.218463122844696045e-01 1.752837598323822021e-01 -1.508999764919281006e-01 9.873490780591964722e-02 -1.722226291894912720e-01
1.758911758661270142e-01 2.465124428272247314e-01 -2.460289597511291504e-01 -4.360270872712135315e-02 4.280374944210052490e-02 -7.265873998403549194e-02 7.387891411781311035e-02 -1.136144548654556274e-01 -8.045509457588195801e-02 -5.063622072339057922e-02 -1.495546996593475342e-01 4.315765500068664551e-01 3.338400423526763916e-01 -3.508564084768295288e-02 -9.262298792600631714e-02 -2.048353105783462524e-02 -2.179218381643295288e-01 8.313319832086563110e-02 1.543432921171188354e-01 4.051143769174814224e-03 -8.047498017549514771e-02 2.109426259994506836e-01 -2.542833983898162842e-01 7.636070996522903442e-02 -2.709718048572540283e-01 2.052441835403442383e-01 2.239009439945220947e-01 -2.628923952579498291e-01 3.151020035147666931e-02 -1.696259826421737671e-01 -9.884379059076309204e-02 -8.372417837381362915e-02
3.307260572910308838e-01 -1.219497770071029663e-01 -2.796925604343414307e-01 1.223369613289833069e-01 2.159148007631301880e-01 -3.545099170878529549e-03 -3.225765004754066467e-02 -2.005062401294708252e-01 -7.049728929996490479e-02 -9.509212523698806763e-02 -1.784416735172271729e-01 1.014300286769866943e-01 -2.251792699098587036e-02 -1.296543926000595093e-01 5.843474343419075012e-02 2.731967270374298096e-01 -1.230890974402427673e-01 -2.356022745370864868e-01 3.779567480087280273e-01 -2.243097871541976929e-02 -9.872040152549743652e-02 1.915984600782394409e-01 9.327968955039978027e-02 -1.421927213668823242e-01 -2.907491326332092285e-01 2.003780603408813477e-01 1.483630202710628510e-02 3.213256001472473145e-01 1.388580203056335449e-01 -1.852682419121265411e-02 3.496264293789863586e-02 6.910538673400878906e-02
2.600704133510589600e-01 -2.083487110212445259e-03 -1.758033931255340576e-01 1.022321358323097229e-01 6.728913635015487671e-02 1.295828372240066528e-01 -1.217882111668586731e-01 1.828017234802246094e-01 9.771160781383514404e-02 -1.725872308015823364e-01 -2.003491818904876709e-01 1.544730663299560547e-01 1.113677844405174255e-01 -1.771764457225799561e-01 5.470185354351997375e-02 -1.162779480218887329e-01 -2.732450962066650391e-01 7.030475139617919922e-02 1.901037245988845825e-01 -2.059571444988250732e-02 -2.236542552709579468e-01 -1.354144513607025146e-01 -2.450484484434127808e-01 4.693628847599029541e-02 -3.433898389339447021e-01 2.510252408683300018e-02 4.357184842228889465e-02 -2.120116800069808960e-01 1.076977849006652832e-01 -4.146060645580291748e-01 5.333525594323873520e-03 -2.491799294948577881e-01
1.428153067827224731e-01 1.221016272902488708e-01 -2.155806869268417358e-01 3.018275834619998932e-02 -1.802108138799667358e-01 6.793904304504394531e-02 -1.320654749870300293e-01 3.175823390483856201e-02 1.750834286212921143e-01 1.445183455944061279e-01 -1.029994338750839233e-01 1.438723206520080566e-01 -1.020077839493751526e-01 5.714468657970428467e-02 5.193632096052169800e-02 7.448896020650863647e-02 -1.043375208973884583e-01 1.268287599086761475e-01 3.023608028888702393e-01 2.099555730819702148e-01 3.186697140336036682e-03 1.116556823253631592e-01 -2.237897515296936035e-01 4.573823139071464539e-02 -4.595749974250793457e-01 9.356625378131866455e-03 -9.787330031394958496e-02 -1.514562368392944336e-01 -4.680198431015014648e-02 -5.182382464408874512e-01 -6.914928555488586426e-02 -1.025589257478713989e-01
1.242098286747932434e-01 6.013095751404762268e-02 7.965858094394207001e-03 -1.150831431150436401e-01 -1.131521761417388916e-01 5.112614110112190247e-02 -4.764631856232881546e-03 -5.847031623125076294e-02 6.207432225346565247e-02 -1.467081159353256226e-01 1.333469059318304062e-02 2.644914686679840088e-01 5.984761714935302734e-01 -4.221195578575134277e-01 5.737746134400367737e-02 1.268168631941080093e-02 -1.754544675350189209e-02 4.222774133086204529e-02 4.099139943718910217e-02 6.768286973237991333e-02 -1.274949461221694946e-01 2.875266373157501221e-01 -3.074912726879119873e-01 -6.382557004690170288e-02 -9.371779859066009521e-03 2.262716442346572876e-01 -6.741243600845336914e-02 1.735056750476360321e-02 9.700088948011398315e-02 -7.837636396288871765e-03 1.405570656061172485e-01 -1.490160673856735229e-01
2.216774672269821167e-01 -2.649908363819122314e-01 1.376985460519790649e-01 1.917424649000167847e-01 -6.287584453821182251e-02 2.295023761689662933e-02 -3.037396669387817383e-01 -2.121677696704864502e-01 -3.995536267757415771e-02 -4.425415769219398499e-02 -2.114857882261276245e-01 3.049574494361877441e-01 4.256507381796836853e-03 -3.410988152027130127e-01 -1.556635200977325439e-01 -1.279036700725555420e-01 1.530173122882843018e-01 -1.261648088693618774e-01 -1.367236971855163574e-01 2.747301459312438965e-01 -1.287826895713806152e-01 2.779512293636798859e-02 -9.076776355504989624e-02 -1.178365722298622131e-01 -2.677648067474365234e-01 9.108383953571319580e-02 -1.599715948104858398e-01 2.647499442100524902e-01 1.689424812793731689e-01 -8.150579035282135010e-02 3.281133249402046204e-02 -4.581193206831812859e-04
-3.796380758285522461e-02 7.509479671716690063e-02 -9.854768961668014526e-02 3.205852955579757690e-02 -1.503459513187408447e-01 -3.335841000080108643e-01 -9.780660271644592285e-02 -1.067383065819740295e-01 -3.404882177710533142e-02 -3.149201869964599609e-01 -1.005087941884994507e-01 1.067591607570648193e-01 1.323324441909790039e-01 -1.531372368335723877e-01 -9.539490938186645508e-02 1.321259737014770508e-01 4.961551353335380554e-02 -2.058568224310874939e-02 3.588381037116050720e-02 -1.601627022027969360e-01 -2.316287346184253693e-02 1.382118314504623413e-01 -2.951650321483612061e-01 -1.172239556908607483e-01 -3.665185868740081787e-01 3.097192645072937012e-01 6.545346230268478394e-02 1.322252005338668823e-01 9.898627176880836487e-04 -4.233268275856971741e-02 -4.638039171695709229e-01 -1.368216276168823242e-01
3.686593845486640930e-02 1.047506332397460938e-01 1.337897218763828278e-02 -1.602054834365844727e-01 2.631795406341552734e-01 -1.359232664108276367e-01 -7.323196623474359512e-03 3.938348218798637390e-02 2.711811065673828125e-01 -2.593476474285125732e-01 1.449942439794540405e-01 2.324673831462860107e-01 -3.840745240449905396e-02 -8.593190461397171021e-02 -8.577161282300949097e-02 2.417563833296298981e-02 1.820330768823623657e-01 1.004689559340476990e-01 2.323459982872009277e-01 4.630358144640922546e-02 1.190141867846250534e-02 -3.729418292641639709e-02 -4.407696425914764404e-01 1.090752705931663513e-01 -3.557021617889404297e-01 1.464726477861404419e-01 2.421967834234237671e-01 9.161286801099777222e-02 2.484740465879440308e-01 -2.144389152526855469e-01 -9.340422600507736206e-02 3.563527390360832214e-02
2.897357046604156494e-01 7.067654281854629517e-02 -3.155499100685119629e-01 -1.821788102388381958e-01 -1.444807499647140503e-01 -1.907354742288589478e-01 -5.243957974016666412e-03 3.697679843753576279e-03 1.712907552719116211e-01 -6.922329962253570557e-02 4.062576964497566223e-02 4.656838774681091309e-01 -1.193983759731054306e-02 -1.710812449455261230e-01 -5.217534676194190979e-02 8.145008981227874756e-02 -7.565811276435852051e-02 -1.759412884712219238e-01 -2.922246791422367096e-02 1.744647622108459473e-01 -1.365207880735397339e-01 -2.117599993944168091e-01 1.200437024235725403e-01 -1.782856322824954987e-02 -3.972030282020568848e-01 -4.436208400875329971e-03 4.643194004893302917e-02 -8.155217021703720093e-02 2.982722818851470947e-01 -8.204717189073562622e-02 -1.145652085542678833e-01 -8.938439935445785522e-02
1.370825916528701782e-01 -1.075950413942337036e-01 4.883244633674621582e-02 5.647065863013267517e-02 1.340641230344772339e-01 -1.087309718132019043e-01 -1.016393303871154785e-01 1.236116811633110046e-01 2.840386629104614258e-01 -9.175156056880950928e-02 -1.632429510354995728e-01 -1.796818710863590240e-02 2.843090705573558807e-02 1.040805578231811523e-01 -2.366772443056106567e-01 -5.856086313724517822e-02 3.411529660224914551e-01 -7.548321783542633057e-02 4.151735007762908936e-01 9.159992635250091553e-02 2.687707729637622833e-02 1.553776264190673828e-01 -3.927579820156097412e-01 1.838759034872055054e-01 -2.930277585983276367e-01 -4.692639037966728210e-02 1.371811181306838989e-01 8.317147940397262573e-02 9.138801693916320801e-02 -1.867396682500839233e-01 1.578889042139053345e-01 -1.541615277528762817e-01
1.477392911911010742e-01 -3.572483956813812256e-01 -5.065418407320976257e-02 1.293341163545846939e-02 -1.245839670300483704e-01 1.185256168246269226e-01 -1.733752042055130005e-01 1.870752125978469849e-02 3.360877931118011475e-01 -2.777439355850219727e-01 -1.035581678152084351e-01 1.725067943334579468e-01 1.201239600777626038e-01 1.832327842712402344e-01 3.455440104007720947e-01 -1.963072121143341064e-01 -1.060294583439826965e-01 -1.050211191177368164e-01 -3.573386371135711670e-02 2.602789998054504395e-01 3.695348277688026428e-02 1.549536287784576416e-01 -6.815238296985626221e-02 -1.016870737075805664e-01 -2.064319849014282227e-01 6.215298920869827271e-02 -6.696292757987976074e-02 1.136075705289840698e-01 1.678524464368820190e-01 -1.269145756959915161e-01 -1.736010313034057617e-01 -2.852588593959808350e-01
2.479179650545120239e-01 -2.243149280548095703e-01 1.533404141664505005e-01 -1.429846286773681641e-01 6.540620326995849609e-02 -9.180925786495208740e-02 1.855179965496063232e-01 -4.954238608479499817e-02 2.960178554058074951e-01 -6.487511098384857178e-02 -1.473216116428375244e-01 1.864482611417770386e-01 1.186832878738641739e-02 2.521751224994659424e-01 -1.095716189593076706e-02 2.773678004741668701e-01 -5.116731300950050354e-02 -1.368946135044097900e-01 1.750780940055847168e-01 4.312638193368911743e-02 -2.389528155326843262e-01 -3.388668596744537354e-02 -3.598230779170989990e-01 -1.248532980680465698e-01 -2.309772968292236328e-01 1.737557351589202881e-01 -2.029111981391906738e-01 4.577744111884385347e-04 1.541749387979507446e-01 -1.861862391233444214e-01 2.521131336688995361e-01 -4.130627959966659546e-02
2.292910367250442505e-01 1.703787408769130707e-02 -2.554590702056884766e-01 -6.597357243299484253e-02 -6.145645398646593094e-03 -5.904021486639976501e-02 -1.035013496875762939e-01 -2.826582873240113258e-03 2.124001085758209229e-01 -1.278349608182907104e-01 -1.042711585760116577e-01 5.394096374511718750e-01 8.663621544837951660e-02 -1.116020232439041138e-01 -4.026152566075325012e-02 9.458109736442565918e-02 -2.488736957311630249e-01 -2.410735189914703369e-01 4.481167346239089966e-02 2.400142848491668701e-01 1.505204103887081146e-02 -1.318442225456237793e-01 7.277508825063705444e-02 5.271783098578453064e-03 -3.291990458965301514e-01 9.810207411646842957e-03 1.332406848669052124e-01 -2.824370265007019043e-01 1.291917562484741211e-01 -9.218277782201766968e-02 -1.813487410545349121e-01 -5.282747000455856323e-02
3.401320278644561768e-01 -8.875223249197006226e-02 1.379191279411315918e-01 -8.736858144402503967e-03 -1.735038310289382935e-02 -9.730312973260879517e-02 -2.558329105377197266e-01 -2.946621477603912354e-01 3.442131355404853821e-02 -1.299720108509063721e-01 7.726714760065078735e-02 9.050200134515762329e-02 -6.127900257706642151e-02 -3.471964225172996521e-02 -4.744073003530502319e-02 1.850744038820266724e-01 1.669178903102874756e-01 -1.827843338251113892e-01 1.725140511989593506e-01 1.194085329771041870e-01 -1.381625831127166748e-01 1.101537570357322693e-01 -1.915463954210281372e-01 -1.675475090742111206e-01 -1.306995283812284470e-02 5.019915103912353516e-01 -7.579052448272705078e-02 3.788140714168548584e-01 -1.353866327553987503e-02 -5.484755337238311768e-02 -3.613695502281188965e-02 -1.200163736939430237e-01
1.149964630603790283e-01 -1.702763140201568604e-01 -3.782200440764427185e-02 9.691612422466278076e-02 -8.808267116546630859e-02 -8.143320679664611816e-02 -2.668836712837219238e-01 -2.235596030950546265e-01 1.146093681454658508e-01 1.242249533534049988e-01 -1.620661020278930664e-01 2.933330535888671875e-01 -8.793278783559799194e-02 -3.572407737374305725e-02 1.633571833372116089e-01 1.788344085216522217e-01 -3.190155699849128723e-02 -6.055217701941728592e-03 -1.103723198175430298e-01 2.974069118499755859e-01 -1.122975274920463562e-01 4.198465645313262939e-01 -5.372449383139610291e-02 -7.920637726783752441e-03 -1.707471311092376709e-01 -1.866099536418914795e-01 1.740043759346008301e-01 2.796912789344787598e-01 2.255102694034576416e-01 1.803970709443092346e-02 -1.989699006080627441e-01 -2.145702391862869263e-01
-1.139070764183998108e-01 -9.263965487480163574e-02 -1.205012500286102295e-01 5.638011917471885681e-02 1.425200402736663818e-01 -1.248541250824928284e-01 -2.188261598348617554e-01 -1.732310801744461060e-01 1.350254565477371216e-01 -1.921459734439849854e-01 -1.755149811506271362e-01 1.674780696630477905e-01 3.563240766525268555e-01 -2.105175144970417023e-02 -3.359468281269073486e-02 -1.139908954501152039e-01 -1.402500830590724945e-02 -1.572473496198654175e-01 9.797448664903640747e-02 -1.070648338645696640e-02 1.378257721662521362e-01 -7.237539440393447876e-02 -1.244749501347541809e-01 1.605717837810516357e-01 -5.125322937965393066e-01 1.072646751999855042e-01 2.397430986166000366e-01 1.520088911056518555e-01 5.553396791219711304e-02 -2.924234569072723389e-01 -1.964963823556900024e-01 9.631793200969696045e-02
-2.071058750152587891e-02 -2.219942957162857056e-01 -4.183214157819747925e-02 1.771252043545246124e-02 1.222165301442146301e-02 5.578930303454399109e-02 -2.457513213157653809e-01 -2.835324220359325409e-02 1.923833787441253662e-01 -1.876652091741561890e-01 9.848544374108314514e-03 2.458060085773468018e-01 -2.805998325347900391e-01 -5.567208305001258850e-02 -1.827172636985778809e-01 -2.376128137111663818e-01 -1.697025001049041748e-01 -1.173591464757919312e-01 1.917401403188705444e-01 3.754470050334930420e-01 -3.781687617301940918e-01 3.309164196252822876e-02 -2.901086211204528809e-01 2.387727424502372742e-02 -3.320604562759399414e-01 -6.461141258478164673e-02 -4.880020767450332642e-02 -8.853648602962493896e-02 -4.074554890394210815e-02 1.268334314227104187e-02 -4.126635193824768066e-02 -4.493081569671630859e-02
2.374322563409805298e-01 4.849332943558692932e-02 2.290487475693225861e-02 2.364622801542282104e-01 -3.651928529143333435e-02 -3.688833210617303848e-03 -2.357433885335922241e-01 -2.465003877878189087e-01 7.892791181802749634e-02 7.731872051954269409e-02 -1.972679197788238525e-01 3.092817664146423340e-01 -2.134844101965427399e-02 -2.831975184381008148e-02 2.067552059888839722e-01 -2.703255973756313324e-02 -6.607919186353683472e-02 -2.018984109163284302e-01 6.352496892213821411e-02 4.088148009032011032e-03 -3.859042376279830933e-02 4.474317729473114014e-01 -2.037866413593292236e-01 2.057060301303863525e-01 -1.887443661689758301e-02 1.226016879081726074e-02 3.636181354522705078e-01 1.144448816776275635e-01 -1.221898049116134644e-01 -8.757119625806808472e-02 -6.343834567815065384e-03 -2.691933512687683105e-01
1.301599144935607910e-01 -1.678176671266555786e-01 -5.997943878173828125e-02 -5.873390287160873413e-02 -3.375919163227081299e-01 -2.804557792842388153e-02 -3.070473372936248779e-01 -1.182718425989151001e-01 6.204101815819740295e-02 7.571950554847717285e-02 -1.126573085784912109e-01 2.990631461143493652e-01 2.604912519454956055e-01 -3.226814046502113342e-02 3.728006780147552490e-02 8.244222402572631836e-02 -1.667440533638000488e-01 -2.290521562099456787e-01 8.321212977170944214e-02 3.581351041793823242e-01 -1.545584052801132202e-01 4.154249653220176697e-02 9.301163256168365479e-02 -9.617982059717178345e-02 -1.935446709394454956e-01 2.865022122859954834e-01 -2.037307620048522949e-01 1.754069179296493530e-01 6.530106067657470703e-02 -3.219796344637870789e-02 2.792565226554870605e-01 -4.426766559481620789e-02
-2.943115308880805969e-02 2.728894352912902832e-01 1.280585527420043945e-01 -1.963573042303323746e-03 6.424278020858764648e-02 -2.237137854099273682e-01 -2.462582439184188843e-01 -3.782908990979194641e-02 2.135931327939033508e-02 -1.940054744482040405e-01 3.354813531041145325e-02 4.541328251361846924e-01 7.145909965038299561e-02 -2.316921800374984741e-01 -9.480635821819305420e-02 1.152002215385437012e-01 2.663872204720973969e-03 2.102451920509338379e-01 1.089023649692535400e-01 4.763106256723403931e-02 4.998444020748138428e-02 3.739254772663116455e-01 -3.531229794025421143e-01 -1.547740548849105835e-01 -7.986147701740264893e-02 5.156999826431274414e-02 3.637429699301719666e-02 5.850724875926971436e-03 3.673810139298439026e-02 -9.610462188720703125e-02 1.829844117164611816e-01 -2.484709620475769043e-01
3.446954190731048584e-01 -1.160656362771987915e-01 -1.425488386303186417e-03 2.179408520460128784e-01 8.869055658578872681e-03 -2.690266668796539307e-01 1.253412943333387375e-02 -1.673121899366378784e-01 6.293953210115432739e-02 -2.273597419261932373e-01 4.445128142833709717e-02 2.932041287422180176e-01 1.274914443492889404e-01 -1.844474524259567261e-01 1.274464726448059082e-01 2.082067541778087616e-02 3.369265049695968628e-02 -2.658290043473243713e-02 -1.790241512935608625e-04 2.352245151996612549e-01 -9.510450810194015503e-02 3.499751910567283630e-02 1.359723974019289017e-02 4.449650272727012634e-02 1.349973082542419434e-01 -1.539554148912429810e-01 2.224655747413635254e-01 2.903915643692016602e-01 2.628282606601715088e-01 -2.845608890056610107e-01 -2.064396999776363373e-02 -3.364941477775573730e-01
3.322056233882904053e-01 -1.701502352952957153e-01 2.527281045913696289e-01 -4.129510521888732910e-01 -1.231980621814727783e-01 1.026964038610458374e-01 1.017902512103319168e-02 1.918146386742591858e-03 9.552612155675888062e-02 -3.191236779093742371e-02 3.134790435433387756e-02 1.118075996637344360e-01 2.468574047088623047e-01 -2.703158855438232422e-01 -8.383635431528091431e-02 -9.956907480955123901e-03 -1.352203339338302612e-01 -6.319591403007507324e-02 2.726680338382720947e-01 1.976659987121820450e-03 -2.734864056110382080e-01 2.318306863307952881e-01 -2.673276960849761963e-01 -3.510283678770065308e-02 -5.533483624458312988e-02 2.372841686010360718e-01 -5.055542290210723877e-02 -1.998264156281948090e-02 2.500703334808349609e-01 -5.109459161758422852e-02 -9.143669158220291138e-02 -4.470463469624519348e-02
-1.926507055759429932e-01 -9.649860858917236328e-02 -6.324874237179756165e-03 -1.171964332461357117e-01 1.807200163602828979e-01 -2.345886528491973877e-01 -5.731638148427009583e-02 -1.848239153623580933e-01 1.258804462850093842e-03 9.819704294204711914e-02 9.677448868751525879e-02 2.720878720283508301e-01 1.250529587268829346e-01 -2.118853032588958740e-01 -3.440323173999786377e-01 1.620751023292541504e-01 1.074437890201807022e-02 7.844530045986175537e-02 2.323345392942428589e-01 4.323435723781585693e-01 -6.565530598163604736e-02 2.083430290222167969e-01 -5.789197608828544617e-02 2.151456922292709351e-01 -3.389304876327514648e-01 1.139390096068382263e-01 1.282510012388229370e-01 3.073960170149803162e-02 1.000046059489250183e-01 -7.989304512739181519e-02 -8.511431515216827393e-02 5.529420450329780579e-02
1.581090316176414490e-02 4.638181999325752258e-02 -1.414858400821685791e-01 -2.349181622266769409e-01 -9.908486157655715942e-03 -2.154565453529357910e-01 -5.729361996054649353e-02 -7.680578529834747314e-02 -1.355161964893341064e-01 -4.023421183228492737e-02 -1.533534526824951172e-01 5.578895807266235352e-01 7.980304211378097534e-02 2.245290577411651611e-02 9.633170068264007568e-02 -1.090580299496650696e-01 -3.724373131990432739e-02 9.519138187170028687e-02 -8.062742417678236961e-04 1.446550935506820679e-01 -3.059614300727844238e-01 -1.370153874158859253e-01 -3.903435170650482178e-02 -8.507344871759414673e-02 -2.276359349489212036e-01 1.486660093069076538e-01 -5.194418132305145264e-02 -1.228971332311630249e-01 1.206932291388511658e-01 -3.201092779636383057e-01 -2.327279895544052124e-01 -2.616545259952545166e-01
2.476306110620498657e-01 -2.071351408958435059e-01 -2.128023356199264526e-01 1.720634661614894867e-02 1.842490285634994507e-01 1.222960948944091797e-01 6.520740687847137451e-02 -2.155200541019439697e-01 -2.492764741182327271e-01 -1.118638589978218079e-01 -2.025804482400417328e-02 1.927705705165863037e-01 1.222035512328147888e-01 -2.536672055721282959e-01 6.230773031711578369e-02 1.364240497350692749e-01 -4.571657255291938782e-02 2.267676442861557007e-01 7.699453085660934448e-02 1.513073686510324478e-02 -3.326004743576049805e-02 -1.560891270637512207e-01 -2.475916147232055664e-01 -3.602524846792221069e-02 -4.385435581207275391e-01 1.383681297302246094e-01 -1.237132325768470764e-01 1.812250614166259766e-01 1.362908780574798584e-01 -1.742479503154754639e-01 -1.011118516325950623e-01 -2.647180557250976562e-01
1.498343795537948608e-01 -1.661818176507949829e-01 -2.788941860198974609e-01 2.038006484508514404e-01 7.280839234590530396e-02 1.684608161449432373e-01 -6.067729368805885315e-02 -1.162935942411422729e-01 1.245339810848236084e-01 9.204105287790298462e-02 2.670168876647949219e-02 3.833679556846618652e-01 1.963431835174560547e-01 6.384084373712539673e-02 1.380317062139511108e-01 2.685951590538024902e-01 -4.919394850730895996e-02 -2.032785117626190186e-02 1.248733177781105042e-01 2.511680424213409424e-01 -1.215317472815513611e-01 1.062512695789337158e-01 -3.347217738628387451e-01 -2.566184289753437042e-02 -4.322533905506134033e-01 1.658602207899093628e-01 -6.925813108682632446e-02 -1.059003099799156189e-01 -1.021249294281005859e-01 -1.057155728340148926e-01 -4.294304549694061279e-02 -1.272933091968297958e-02
1.384976059198379517e-01 -5.960012972354888916e-02 1.329577267169952393e-01 1.680608242750167847e-01 1.032898128032684326e-01 -2.806345820426940918e-01 -1.265306323766708374e-01 -3.309126198291778564e-02 1.897812485694885254e-01 1.776322722434997559e-02 -1.115840896964073181e-01 4.010097384452819824e-01 -3.416916131973266602e-01 -2.089489400386810303e-01 -1.160978078842163086e-01 1.412591636180877686e-01 -7.821139693260192871e-02 -1.316244751214981079e-01 -7.235936820507049561e-02 -4.624399170279502869e-02 -9.561139345169067383e-02 2.844995558261871338e-01 -8.357719331979751587e-02 -1.467880308628082275e-01 -1.406851261854171753e-01 4.201084375381469727e-01 -4.551418870687484741e-02 1.824651509523391724e-01 -8.400095254182815552e-02 -8.847623318433761597e-02 1.365202963352203369e-01 -8.231794089078903198e-02
-8.757783472537994385e-02 -3.055654168128967285e-01 -1.509991735219955444e-01 -5.949552729725837708e-02 -1.312780082225799561e-01 -1.158932447433471680e-01 -9.999968111515045166e-02 -9.347590059041976929e-02 2.326784133911132812e-01 -2.533290088176727295e-01 -2.095625698566436768e-01 1.460440605878829956e-01 -3.642724752426147461e-01 -6.348115205764770508e-02 1.615162938833236694e-02 -1.114361807703971863e-01 -1.838508434593677521e-02 -2.020422667264938354e-01 9.708117693662643433e-02 4.493474960327148438e-01 -2.115663439035415649e-01 1.088807582855224609e-01 -2.442215681076049805e-01 1.275129765272140503e-01 -3.352271765470504761e-02 2.159887924790382385e-02 -1.518912613391876221e-01 -9.908874332904815674e-02 1.292582154273986816e-01 -7.382212579250335693e-02 1.565260253846645355e-02 -2.198973894119262695e-01
9.762569516897201538e-02 -1.115432754158973694e-02 -1.571614444255828857e-01 -6.598601490259170532e-02 3.368798196315765381e-01 -7.961013354361057281e-03 -2.515496909618377686e-01 -1.458193808794021606e-01 -3.608363866806030273e-02 -1.347258221358060837e-02 -1.490737199783325195e-01 3.852706253528594971e-01 1.170596703886985779e-01 -8.999035507440567017e-02 -5.195135250687599182e-02 -3.863469511270523071e-02 -8.623816072940826416e-02 2.920937165617942810e-02 2.325631864368915558e-02 -8.781798183917999268e-02 2.244633389636874199e-03 2.109141349792480469e-01 -4.758216440677642822e-02 -1.801056563854217529e-01 -2.579586803913116455e-01 1.958500444889068604e-01 7.214049249887466431e-02 1.100788563489913940e-01 4.072842597961425781e-01 1.485160291194915771e-01 3.975795805454254150e-01 -3.320630267262458801e-02
4.583220556378364563e-02 4.137742146849632263e-02 -2.671320140361785889e-01 -2.584705352783203125e-01 -3.777243196964263916e-01 -4.720912277698516846e-01 9.285689145326614380e-02 -7.382096350193023682e-02 1.191260218620300293e-01 -2.092588543891906738e-01 1.058627967722713947e-03 2.753050923347473145e-01 5.214517563581466675e-02 -1.278582960367202759e-01 -1.073265224695205688e-01 -9.314189106225967407e-02 3.535114228725433350e-02 3.395126387476921082e-02 1.708097010850906372e-01 3.473040759563446045e-01 -1.313483417034149170e-01 1.820125281810760498e-01 -5.270221456885337830e-02 6.479623168706893921e-02 -1.342326402664184570e-01 1.580465734004974365e-01 -1.484677940607070923e-01 -1.525009274482727051e-01 4.538537561893463135e-02 -4.200117290019989014e-02 -2.915389463305473328e-02 -5.330839380621910095e-02
1.360191553831100464e-01 -8.143997937440872192e-02 -3.349919319152832031e-01 1.908204983919858932e-03 4.904786497354507446e-02 -7.177186012268066406e-02 -1.772041618824005127e-01 -1.437139213085174561e-01 -4.879074171185493469e-02 6.817258149385452271e-02 -4.051906988024711609e-02 2.893096804618835449e-01 6.081064790487289429e-02 1.131201982498168945e-01 6.653493642807006836e-02 2.689310014247894287e-01 2.934433054178953171e-03 -7.607234269380569458e-02 2.201821357011795044e-01 2.356587648391723633e-01 -1.070352867245674133e-01 4.316923394799232483e-02 -2.414015233516693115e-01 -8.208831399679183960e-02 -3.590614795684814453e-01 3.365078568458557129e-01 -2.158929556608200073e-01 -5.926009267568588257e-02 -1.290558725595474243e-01 -1.967294365167617798e-01 -2.415641546249389648e-01 1.525670886039733887e-01
1.062605679035186768e-01 4.959354922175407410e-02 2.969290614128112793e-01 -2.757123410701751709e-01 -1.904263347387313843e-01 2.343136444687843323e-02 -6.523708254098892212e-02 1.258268207311630249e-01 1.996184289455413818e-01 2.679359167814254761e-03 -2.425333410501480103e-01 2.958802580833435059e-01 -6.294797640293836594e-03 -4.848697688430547714e-03 -7.434442639350891113e-02 2.671819925308227539e-01 -7.889431715011596680e-02 -1.202207505702972412e-01 1.776250004768371582e-01 1.713448464870452881e-01 -1.010843068361282349e-01 1.205132529139518738e-01 -1.297580301761627197e-01 1.216791570186614990e-01 -2.713499963283538818e-01 4.564087688922882080e-01 1.078658699989318848e-01 9.351268410682678223e-02 1.078852191567420959e-01 7.169517129659652710e-02 2.110127657651901245e-01 -1.924263127148151398e-02
1.971847712993621826e-01 -1.710111051797866821e-01 -6.131539121270179749e-02 1.318622529506683350e-01 -5.946465954184532166e-02 -2.626686170697212219e-02 -2.236754298210144043e-01 4.737039655447006226e-02 1.514377146959304810e-01 -1.517767310142517090e-01 -9.120844304561614990e-02 8.456299453973770142e-02 -2.931179702281951904e-01 1.553920190781354904e-02 1.194829717278480530e-01 -2.894530594348907471e-01 8.679056167602539062e-02 -1.379399150609970093e-01 8.821140974760055542e-02 2.233353555202484131e-01 -3.466905951499938965e-01 1.578171104192733765e-01 -3.943775966763496399e-02 -1.223124936223030090e-02 -1.744960993528366089e-01 3.456734418869018555e-01 1.001660600304603577e-01 9.392143040895462036e-02 2.912548184394836426e-01 -1.426182687282562256e-01 -2.324127405881881714e-01 -2.226283848285675049e-01
1.363814622163772583e-01 2.009653598070144653e-01 1.532516777515411377e-01 1.776052825152873993e-02 4.318596050143241882e-02 -3.146716207265853882e-02 -1.364782899618148804e-01 -1.008287444710731506e-01 2.488221675157546997e-01 -2.435503453016281128e-01 -1.617533862590789795e-01 1.060279086232185364e-01 -1.203760579228401184e-01 -2.937598526477813721e-01 -1.220195889472961426e-01 -1.736055873334407806e-02 4.419775679707527161e-02 7.638011127710342407e-02 2.912737727165222168e-01 -2.044721692800521851e-01 3.703909739851951599e-02 1.572840660810470581e-01 -1.868075430393218994e-01 4.482779651880264282e-02 -3.201282322406768799e-01 9.565982967615127563e-02 2.667543888092041016e-01 -3.013166040182113647e-02 3.792012631893157959e-01 -2.180549800395965576e-01 1.818072348833084106e-01 -7.351937890052795410e-02
-2.623277949169278145e-03 -7.423113286495208740e-02 1.342967897653579712e-01 1.367953270673751831e-01 -8.539595454931259155e-02 2.270192503929138184e-01 -3.348273038864135742e-01 -1.908421963453292847e-01 9.724876284599304199e-02 -1.573799699544906616e-01 -1.623781323432922363e-01 3.132761418819427490e-01 1.797371059656143188e-01 1.753432005643844604e-01 -1.794474571943283081e-01 -1.631036773324012756e-02 4.578948020935058594e-02 -4.892068356275558472e-02 -2.626004442572593689e-02 2.986175119876861572e-01 -1.725666671991348267e-01 1.589598357677459717e-01 -2.063147351145744324e-02 1.676825433969497681e-02 -2.265545874834060669e-01 2.479797452688217163e-01 1.902390420436859131e-01 1.177419126033782959e-01 2.823485136032104492e-01 1.246209442615509033e-02 1.698211580514907837e-01 -2.728096544742584229e-01
2.119049131870269775e-01 -9.818670898675918579e-02 5.497181788086891174e-02 -6.268509663641452789e-03 -1.192478761076927185e-01 9.992748498916625977e-02 -9.930198639631271362e-02 -1.873873323202133179e-01 1.522260159254074097e-01 3.470993787050247192e-02 -1.106687858700752258e-01 1.884773522615432739e-01 -1.108263619244098663e-02 1.859602890908718109e-02 3.738965373486280441e-03 6.048697978258132935e-02 4.079311341047286987e-02 -4.953223839402198792e-02 -1.194879412651062012e-02 3.877134919166564941e-01 -1.545811165124177933e-02 1.599979698657989502e-01 -2.296336740255355835e-01 -8.042178303003311157e-02 -3.017004728317260742e-01 2.585044801235198975e-01 4.230007156729698181e-02 5.832977294921875000e-01 2.025360465049743652e-01 3.866817429661750793e-02 8.772271126508712769e-02 -8.496840298175811768e-02
1.801068782806396484e-01 -3.443831205368041992e-01 4.166880995035171509e-02 -3.139124810695648193e-02 -3.021802008152008057e-01 -1.267421096563339233e-01 4.109322279691696167e-02 -4.524653404951095581e-02 1.856110244989395142e-01 -5.697915330529212952e-02 -2.324107587337493896e-01 7.813419401645660400e-02 4.503099620342254639e-02 -3.645476326346397400e-02 -1.299549490213394165e-01 -1.585147827863693237e-01 1.345203071832656860e-01 -3.641971647739410400e-01 -3.459312021732330322e-02 3.447960317134857178e-01 -1.723732054233551025e-01 5.127292126417160034e-02 -1.646380685269832611e-02 -1.773422509431838989e-01 -2.394412755966186523e-01 1.452981680631637573e-01 -1.273461431264877319e-01 1.287787556648254395e-01 3.418207764625549316e-01 -1.132547557353973389e-01 -5.391190946102142334e-02 -1.150638684630393982e-01
5.950033199042081833e-03 -7.184007763862609863e-02 -1.603356450796127319e-01 2.443978562951087952e-02 -1.277454644441604614e-01 -2.722276747226715088e-01 -2.595269978046417236e-01 -1.787962317466735840e-01 2.888379096984863281e-01 -4.345805570483207703e-02 -8.568223565816879272e-02 1.044371947646141052e-01 2.771323313936591148e-03 -1.189746409654617310e-01 1.213176548480987549e-01 6.967648118734359741e-02 1.036017984151840210e-01 1.054689171724021435e-03 -4.531093686819076538e-02 2.375950068235397339e-01 -2.668542265892028809e-01 4.670838415622711182e-01 -2.183334082365036011e-01 -1.258786767721176147e-01 -3.187852213159203529e-03 2.010515704751014709e-02 7.059676200151443481e-02 3.438318371772766113e-01 2.808151245117187500e-01 1.205306947231292725e-01 -1.464864052832126617e-02 -4.582052677869796753e-02
1.632415354251861572e-01 4.199872259050607681e-03 8.446093648672103882e-03 1.430450752377510071e-02 1.985591351985931396e-01 -2.966434955596923828e-01 -8.361133188009262085e-02 -2.355907559394836426e-01 -1.972254961729049683e-01 1.318611651659011841e-01 -1.411908417940139771e-01 2.745899856090545654e-01 1.303268671035766602e-01 -3.108183145523071289e-01 -1.015620306134223938e-01 -1.150618027895689011e-02 1.126688644289970398e-01 -1.743837259709835052e-02 2.109366655349731445e-01 3.963689133524894714e-02 -8.990569412708282471e-02 -7.815516740083694458e-02 -4.808735847473144531e-01 -1.406386960297822952e-02 -2.005951665341854095e-02 2.879742085933685303e-01 1.644927710294723511e-01 1.360406726598739624e-01 2.397552579641342163e-01 -7.931085675954818726e-02 -9.732831269502639771e-02 2.544488757848739624e-02
1.216257140040397644e-01 -2.055043131113052368e-01 -8.712288737297058105e-02 -7.441848516464233398e-03 6.296961009502410889e-02 -9.912159293889999390e-02 1.804187744855880737e-01 9.565012902021408081e-02 6.129265576601028442e-02 -8.797660470008850098e-02 8.768191188573837280e-02 1.379128545522689819e-01 1.936005204916000366e-01 4.094455391168594360e-03 4.613905027508735657e-02 -1.783694624900817871e-01 1.098581701517105103e-01 -1.752963364124298096e-01 3.240131139755249023e-01 1.199126057326793671e-02 -8.281510323286056519e-02 5.614513531327247620e-02 -3.672602176666259766e-01 4.650897905230522156e-02 -5.487117171287536621e-01 1.462536752223968506e-01 -7.576438784599304199e-02 6.799150258302688599e-02 -7.664329558610916138e-02 -2.652838639914989471e-02 -6.006545200943946838e-02 -3.635776638984680176e-01
2.377801984548568726e-01 8.801106363534927368e-02 -3.099469244480133057e-01 -2.280726581811904907e-01 8.961956948041915894e-03 -1.060680076479911804e-01 -1.644232422113418579e-01 -9.232802689075469971e-02 4.710736102424561977e-04 -6.901328265666961670e-02 4.530539363622665405e-02 5.502566695213317871e-01 -7.427804172039031982e-02 -4.773366451263427734e-02 -1.049204766750335693e-01 1.563145518302917480e-01 -5.250697955489158630e-02 -2.687618136405944824e-01 -6.449464708566665649e-02 2.086331844329833984e-01 -6.572670489549636841e-02 -6.434549391269683838e-02 1.193777769804000854e-01 -5.430732294917106628e-02 -3.916507959365844727e-01 -6.813238840550184250e-03 -8.369842171669006348e-02 -1.105446070432662964e-01 -4.816874861717224121e-02 -1.620184630155563354e-01 -1.372011452913284302e-01 -1.396753042936325073e-01
1.669920235872268677e-01 1.534869968891143799e-01 -1.477138847112655640e-01 -1.664246022701263428e-01 1.463647335767745972e-01 -5.278207361698150635e-03 -2.622464597225189209e-01 7.876932621002197266e-02 1.340049952268600464e-01 9.858249127864837646e-02 -3.812935575842857361e-02 3.322158455848693848e-01 4.225879535079002380e-02 9.010805189609527588e-02 4.964610189199447632e-02 2.595196962356567383e-01 -8.175925165414810181e-02 -1.177615299820899963e-01 2.022932022809982300e-01 2.001971602439880371e-01 2.020959183573722839e-02 -1.893877238035202026e-02 -3.192459344863891602e-01 -4.024742171168327332e-02 -4.726046919822692871e-01 2.256433367729187012e-01 -8.558820933103561401e-02 -4.333047568798065186e-02 4.417476058006286621e-02 1.136786863207817078e-01 -2.772898972034454346e-01 -4.793157801032066345e-02
3.515698909759521484e-01 -1.361654102802276611e-01 -8.123540133237838745e-02 -3.514514565467834473e-01 8.712764829397201538e-02 -1.529159098863601685e-01 -4.603666067123413086e-02 1.652010343968868256e-02 8.954555541276931763e-02 1.553093940019607544e-01 -2.327111512422561646e-01 3.053559362888336182e-01 -5.394860357046127319e-02 -2.017602473497390747e-01 -1.175748705863952637e-01 8.269441872835159302e-02 1.499083787202835083e-01 -2.891608774662017822e-01 1.432011127471923828e-01 7.040780037641525269e-02 -1.029297411441802979e-01 7.889053225517272949e-02 1.225624904036521912e-01 -1.291523575782775879e-01 -1.910693198442459106e-01 8.674069494009017944e-02 1.480807811021804810e-01 -1.376603096723556519e-01 -1.375405043363571167e-01 -3.093763589859008789e-01 2.291466891765594482e-01 -1.357879340648651123e-01
1.321427822113037109e-01 -7.522122561931610107e-02 -2.659576535224914551e-01 4.687213897705078125e-02 2.802272737026214600e-01 1.196293979883193970e-01 -1.390164047479629517e-01 -8.080885559320449829e-02 2.661405503749847412e-01 1.912894546985626221e-01 1.181297525763511658e-01 2.825892567634582520e-01 1.407097559422254562e-02 -2.197130322456359863e-01 -4.647882655262947083e-02 2.287169843912124634e-01 -1.692441850900650024e-01 -1.043718680739402771e-01 2.202811092138290405e-01 5.976281687617301941e-02 -1.076230034232139587e-01 -5.116824433207511902e-02 -2.952476441860198975e-01 -1.432006210088729858e-01 -3.044231235980987549e-01 3.381893634796142578e-01 1.403419673442840576e-01 -3.546716645359992981e-02 1.434156447649002075e-01 9.913432411849498749e-03 1.302648335695266724e-01 -4.396254196763038635e-02
1.561434417963027954e-01 -1.257889568805694580e-01 -2.189325243234634399e-01 8.056915551424026489e-02 -5.148412659764289856e-02 -2.124565988779067993e-01 -1.529727429151535034e-01 5.752650648355484009e-02 1.007074490189552307e-01 -5.200110003352165222e-02 -2.363319694995880127e-01 3.013663887977600098e-01 -3.593545258045196533e-01 -2.729575335979461670e-01 -7.104744762182235718e-02 -1.425886899232864380e-01 2.534418404102325439e-01 -8.301635831594467163e-02 -1.699078977108001709e-01 1.949198246002197266e-01 -2.526075541973114014e-01 9.024675935506820679e-02 -2.001398056745529175e-02 -1.198283280245959759e-03 -1.128336042165756226e-01 2.436516135931015015e-01 -2.207248359918594360e-01 2.141628563404083252e-01 -5.608502030372619629e-02 -6.886103004217147827e-02 5.992671102285385132e-02 -2.320099622011184692e-01
1.893014311790466309e-01 6.770601123571395874e-02 1.614816635847091675e-01 4.490871354937553406e-02 -1.209862753748893738e-01 -1.685876697301864624e-01 -2.752199470996856689e-01 -4.181036259979009628e-03 1.076364889740943909e-01 -1.320378780364990234e-01 1.579246670007705688e-02 2.624914646148681641e-01 2.080161720514297485e-01 -1.941199451684951782e-01 2.136578559875488281e-01 2.971977591514587402e-01 -6.345115136355161667e-03 1.068146061152219772e-02 1.959896683692932129e-01 3.447974920272827148e-01 -1.160124689340591431e-01 1.536256968975067139e-01 -2.187640517950057983e-01 -1.013940498232841492e-01 1.768861263990402222e-01 2.403107285499572754e-01 -7.195056229829788208e-02 2.827365696430206299e-01 8.034946769475936890e-02 -1.964320987462997437e-01 1.225988939404487610e-01 -1.126392781734466553e-01
-2.149215899407863617e-02 -2.204844057559967041e-01 2.155642583966255188e-02 -9.298488497734069824e-02 -1.236155331134796143e-01 -4.473902285099029541e-03 -8.075083792209625244e-02 -1.903551965951919556e-01 8.594012260437011719e-02 -1.719447374343872070e-01 7.410268485546112061e-02 3.991105258464813232e-01 -2.463062852621078491e-01 -2.499924451112747192e-01 1.880837082862854004e-01 -1.592862606048583984e-01 3.398055583238601685e-02 -1.042531281709671021e-01 -8.726640790700912476e-02 3.361244797706604004e-01 -1.949686706066131592e-01 2.410026639699935913e-01 -2.244234234094619751e-01 1.237852573394775391e-01 -2.081929519772529602e-02 -2.025807835161685944e-02 -1.029593348503112793e-01 1.268452405929565430e-01 -9.581062942743301392e-03 -2.728458940982818604e-01 2.262538969516754150e-01 -2.246145755052566528e-01
1.635731458663940430e-01 -1.504518985748291016e-01 1.134236454963684082e-01 5.540860071778297424e-02 3.015484511852264404e-01 -6.742040812969207764e-02 8.584181964397430420e-02 -1.656114161014556885e-01 5.329428240656852722e-02 -4.508454203605651855e-01 -1.056144386529922485e-01 1.016539931297302246e-01 1.334663331508636475e-01 1.359295845031738281e-01 3.773261606693267822e-02 1.489176452159881592e-01 -1.237120851874351501e-02 -2.110026478767395020e-01 6.451158225536346436e-02 2.306270897388458252e-01 -2.281106710433959961e-01 2.403050065040588379e-01 -1.488127708435058594e-01 2.244384288787841797e-01 -3.304482102394104004e-01 1.509842127561569214e-01 5.658943206071853638e-02 -8.787104487419128418e-02 2.611568868160247803e-01 1.137385815382003784e-01 1.006561447866261005e-03 -9.240683168172836304e-02
-2.017800137400627136e-02 -3.402780042961239815e-03 -1.581266224384307861e-01 -2.391142100095748901e-01 -1.847867667675018311e-02 5.357023701071739197e-02 -2.320545315742492676e-01 -2.555903494358062744e-01 1.254357099533081055e-01 1.395153999328613281e-01 -1.800036877393722534e-01 3.641291856765747070e-01 1.177369952201843262e-01 2.138679921627044678e-01 -8.332871831953525543e-03 1.519158631563186646e-01 -2.930599451065063477e-01 2.258018963038921356e-02 -1.368292272090911865e-01 2.740875184535980225e-01 -1.884284913539886475e-01 1.400104463100433350e-01 -8.322213590145111084e-02 3.654284477233886719e-01 -1.566284894943237305e-01 9.471359848976135254e-02 -9.606484323740005493e-02 2.704497277736663818e-01 1.299510747194290161e-01 -4.650271311402320862e-02 -2.256215736269950867e-02 2.880185283720493317e-02
6.099241599440574646e-02 -1.242854446172714233e-01 -7.399416714906692505e-02 -1.517889797687530518e-01 5.061769485473632812e-02 -5.289197713136672974e-02 1.132041662931442261e-01 2.913662465289235115e-03 2.130755037069320679e-01 1.538632512092590332e-01 -9.948697686195373535e-02 1.100108623504638672e-01 -1.261313557624816895e-01 -2.998539991676807404e-02 1.791247725486755371e-01 -6.140669062733650208e-02 -3.356347978115081787e-01 -5.466262996196746826e-02 2.156606763601303101e-01 -1.262666434049606323e-01 -3.356436491012573242e-01 -6.863685939606511965e-06 -3.817226588726043701e-01 -6.632813811302185059e-02 -1.103996112942695618e-01 3.765574991703033447e-01 -1.213349550962448120e-01 1.842946708202362061e-01 1.244814246892929077e-01 -1.713316589593887329e-01 2.290510982275009155e-01 -2.225984930992126465e-01
2.464822977781295776e-01 1.452079564332962036e-01 -1.879269815981388092e-02 -1.704371273517608643e-01 -1.725299097597599030e-02 -5.239396169781684875e-02 3.989910706877708435e-02 1.407728344202041626e-01 1.403540968894958496e-01 1.135515514761209488e-03 -2.297733910381793976e-03 2.703192234039306641e-01 2.739208042621612549e-01 -3.158352673053741455e-01 -1.301444768905639648e-01 1.017097234725952148e-01 -2.013858966529369354e-02 1.019932925701141357e-01 1.064849123358726501e-01 3.452582657337188721e-01 -3.031558543443679810e-02 2.190754115581512451e-01 -1.874340623617172241e-01 -1.813524365425109863e-01 -2.620519399642944336e-01 2.457712441682815552e-01 1.975793577730655670e-02 -1.717630922794342041e-01 3.693302571773529053e-01 -5.314414203166961670e-02 -7.985521107912063599e-02 8.127015084028244019e-02
1.877755969762802124e-01 -2.832997739315032959e-01 -2.573822140693664551e-01 -1.317558577284216881e-03 -6.337975710630416870e-02 2.307409793138504028e-02 -7.661902904510498047e-02 -2.169159501791000366e-01 2.040143013000488281e-01 -9.662882238626480103e-02 2.825719118118286133e-02 2.178833633661270142e-01 7.983493804931640625e-02 6.924568116664886475e-02 1.091165468096733093e-01 5.930771306157112122e-02 9.047516435384750366e-02 -2.433122843503952026e-01 -3.519467636942863464e-02 4.574479162693023682e-01 -1.085444614291191101e-01 -9.345802664756774902e-02 -4.102916121482849121e-01 -2.798999547958374023e-01 -8.684166520833969116e-02 1.034447271376848221e-02 -1.397549062967300415e-01 1.929818838834762573e-01 4.885973781347274780e-02 9.015691280364990234e-02 -1.068054661154747009e-01 -5.925107374787330627e-02
1.308293044567108154e-01 -7.148613221943378448e-03 1.731606125831604004e-01 -4.393795132637023926e-02 2.057623490691184998e-02 -1.254366785287857056e-01 -5.223600566387176514e-02 -5.903420597314834595e-02 1.516919136047363281e-01 -9.548494219779968262e-02 -5.663978680968284607e-02 4.406470954418182373e-01 1.249244883656501770e-01 -9.957306087017059326e-02 1.682200282812118530e-01 3.664501309394836426e-01 7.583665847778320312e-02 4.139335453510284424e-02 2.838902473449707031e-01 4.472955167293548584e-01 -1.930773258209228516e-01 2.102769613265991211e-01 -1.213193759322166443e-01 -1.280363276600837708e-02 1.321241557598114014e-01 -1.530863903462886810e-02 3.643380850553512573e-02 1.342063993215560913e-01 1.061543971300125122e-01 -1.517715752124786377e-01 2.063792496919631958e-01 -1.118069514632225037e-01
3.617694973945617676e-01 -2.769667208194732666e-01 -1.571563780307769775e-01 2.181825414299964905e-02 -1.944805830717086792e-01 1.766627281904220581e-01 8.650857955217361450e-02 1.410854905843734741e-01 -1.132555585354566574e-02 -8.244853466749191284e-02 4.167025163769721985e-02 2.720640301704406738e-01 3.626521676778793335e-02 -1.298201084136962891e-01 -5.032764002680778503e-02 -9.550897777080535889e-02 -2.738024890422821045e-01 -7.056099176406860352e-02 3.036657571792602539e-01 -1.003283634781837463e-01 3.206808120012283325e-02 2.371084243059158325e-01 -1.407513171434402466e-01 2.397275865077972412e-01 -3.134220242500305176e-01 1.865120530128479004e-01 -1.695350706577301025e-01 1.666944324970245361e-01 1.156671792268753052e-01 -1.010812167078256607e-02 -1.606805026531219482e-01 -1.127349287271499634e-01
2.546259164810180664e-01 -1.223737299442291260e-01 -9.319084137678146362e-02 -6.286824494600296021e-02 2.534600794315338135e-01 -6.414844095706939697e-02 -2.633734643459320068e-01 1.468557864427566528e-01 4.447079598903656006e-01 1.356175839900970459e-01 6.708403676748275757e-02 3.302330672740936279e-01 -6.928153336048126221e-02 -2.332169115543365479e-01 -2.500033937394618988e-02 3.852714598178863525e-02 5.122112482786178589e-02 -1.692510992288589478e-01 -1.404703967273235321e-02 2.074436545372009277e-01 -2.260012319311499596e-03 -7.286239415407180786e-02 -1.891248375177383423e-01 -3.318817913532257080e-02 -4.071436226367950439e-01 1.275188326835632324e-01 1.118507608771324158e-02 -1.393212527036666870e-01 -5.303204059600830078e-02 1.649613864719867706e-02 1.725970953702926636e-01 -7.831274718046188354e-02
6.562451273202896118e-02 5.253871437162160873e-03 -1.468225866556167603e-01 2.102841138839721680e-01 4.931868985295295715e-03 2.168912738561630249e-01 -9.785860776901245117e-02 -2.668562829494476318e-01 1.441049277782440186e-01 -1.768070012331008911e-01 1.422621309757232666e-01 2.419726252555847168e-01 -9.840234369039535522e-02 1.429589092731475830e-01 -2.691994793713092804e-02 -5.260407552123069763e-02 -8.148926496505737305e-02 -2.981303632259368896e-01 1.762550622224807739e-01 2.821996510028839111e-01 -2.910234630107879639e-01 8.761170320212841034e-03 -1.937198042869567871e-01 -1.905922144651412964e-01 -2.819975316524505615e-01 2.372266948223114014e-01 -9.033445268869400024e-03 1.734078675508499146e-02 -7.626999635249376297e-03 1.032533645629882812e-01 2.976650297641754150e-01 -1.930082291364669800e-01
1.323365867137908936e-01 -7.798107806593179703e-03 1.267670094966888428e-01 -9.250920265913009644e-02 3.823340311646461487e-02 -8.539340645074844360e-02 -2.325759269297122955e-02 1.422726064920425415e-01 3.075431287288665771e-01 -3.094333708286285400e-01 7.727855443954467773e-02 2.544862926006317139e-01 -4.320922121405601501e-02 -1.873775422573089600e-01 -2.705648243427276611e-01 -4.114757850766181946e-02 1.064857169985771179e-01 9.782969951629638672e-03 4.642971158027648926e-01 3.015666082501411438e-02 -8.844307810068130493e-02 -6.717842072248458862e-02 -3.671746551990509033e-01 2.364965341985225677e-02 -2.640426158905029297e-01 1.392400264739990234e-01 3.408524021506309509e-02 -8.495456725358963013e-02 2.670924067497253418e-01 -8.482018113136291504e-02 -3.942613303661346436e-02 4.603242129087448120e-02
2.730599939823150635e-01 -9.558157622814178467e-02 -1.752602607011795044e-01 8.926574885845184326e-02 1.124322712421417236e-01 -3.386578336358070374e-02 -2.635972201824188232e-01 -6.639871001243591309e-02 -2.660809159278869629e-01 7.680635154247283936e-02 -1.924530602991580963e-02 2.344408333301544189e-01 8.909857273101806641e-02 2.510316073894500732e-01 -1.378432214260101318e-01 5.023609101772308350e-02 -3.005370795726776123e-01 -7.496099919080734253e-02 3.053170442581176758e-01 2.007528841495513916e-01 -2.334058582782745361e-01 3.026043772697448730e-01 -2.528247535228729248e-01 7.538286596536636353e-02 -7.715215533971786499e-02 1.745506972074508667e-01 9.318567812442779541e-03 1.446654498577117920e-01 7.351476699113845825e-02 3.416924737393856049e-03 2.381806522607803345e-01 2.706593088805675507e-02
-2.830399572849273682e-02 -1.373695582151412964e-01 -2.658113241195678711e-01 -1.744295097887516022e-02 -8.978974819183349609e-02 4.070355743169784546e-02 -4.117897152900695801e-02 -1.751075126230716705e-02 -8.900164067745208740e-02 1.486330479383468628e-01 -1.926829069852828979e-01 2.191712707281112671e-01 1.227384731173515320e-01 2.829518727958202362e-02 -1.837563365697860718e-01 -8.166255056858062744e-02 8.581397682428359985e-02 -2.928350269794464111e-01 4.187477231025695801e-01 2.918689846992492676e-01 -2.752041518688201904e-01 1.240725163370370865e-02 -2.145739644765853882e-01 -2.060580551624298096e-01 -1.593485921621322632e-01 8.956126123666763306e-02 1.449496746063232422e-01 2.900273203849792480e-01 1.472993195056915283e-01 -8.316981047391891479e-02 -8.218140900135040283e-02 1.849772632122039795e-01
-3.114096261560916901e-02 6.526199728250503540e-02 -8.270152658224105835e-02 5.579574406147003174e-02 7.657157629728317261e-02 2.257906366139650345e-03 -2.141530811786651611e-02 -1.935475319623947144e-01 7.168936729431152344e-02 2.104048579931259155e-01 -2.675475180149078369e-01 5.137234330177307129e-01 -2.888902425765991211e-01 -1.067188084125518799e-01 2.584679424762725830e-02 6.063223630189895630e-02 -1.169230490922927856e-01 -8.727855980396270752e-02 -1.054417714476585388e-01 3.011862337589263916e-01 -1.591112315654754639e-01 3.832477927207946777e-01 -1.917174756526947021e-01 1.287913322448730469e-01 -8.665308356285095215e-02 1.053741946816444397e-01 -2.902509830892086029e-02 2.815064489841461182e-01 3.919107466936111450e-02 -4.091747477650642395e-02 5.978078022599220276e-02 5.286549031734466553e-02
1.418088525533676147e-01 -1.675352454185485840e-01 -6.071333214640617371e-02 1.619247198104858398e-01 -2.695110626518726349e-02 1.204946078360080719e-02 6.374023109674453735e-02 -1.022354140877723694e-01 1.203117221593856812e-01 1.461845040321350098e-01 -1.790527701377868652e-01 2.826341390609741211e-01 1.071795076131820679e-01 1.857016533613204956e-01 8.944351971149444580e-02 -5.557033419609069824e-02 -2.751829288899898529e-02 -4.211431741714477539e-02 1.100430116057395935e-01 2.948290109634399414e-01 -1.608561426401138306e-01 -9.008963406085968018e-02 -2.643107473850250244e-01 -7.037754356861114502e-02 -1.407456248998641968e-01 2.293376326560974121e-01 9.333383291959762573e-02 5.056120753288269043e-01 3.579882979393005371e-01 -1.102458909153938293e-01 3.927887603640556335e-02 -1.127016469836235046e-01
1.107703428715467453e-02 2.981983497738838196e-02 -2.949686050415039062e-01 7.975240796804428101e-02 1.764258295297622681e-01 -1.570793390274047852e-01 -1.115785017609596252e-01 1.884147822856903076e-01 -3.430426493287086487e-02 -6.458626687526702881e-02 5.571755394339561462e-02 2.849812805652618408e-01 4.842747375369071960e-02 -2.766899168491363525e-01 -2.513796985149383545e-01 -1.054987385869026184e-01 -1.414694786071777344e-01 -3.634808212518692017e-02 2.607440948486328125e-02 -1.842296216636896133e-03 -2.796744704246520996e-01 2.251622229814529419e-01 -3.874187171459197998e-01 -2.690425515174865723e-01 -2.826118767261505127e-01 1.740197837352752686e-01 6.081900745630264282e-02 1.037078276276588440e-01 1.585563868284225464e-01 -1.362069696187973022e-01 -8.658067882061004639e-02 9.886119514703750610e-02
-1.772471964359283447e-01 -7.839309424161911011e-02 -2.735856473445892334e-01 -1.525191403925418854e-02 5.853735655546188354e-02 -1.743644922971725464e-01 -1.109224781394004822e-01 -2.240169644355773926e-01 -5.394112318754196167e-03 -3.343762457370758057e-01 -1.024246811866760254e-01 1.464533209800720215e-01 2.921680510044097900e-01 -1.137739792466163635e-01 -1.500535607337951660e-01 -3.847276046872138977e-02 -5.812619626522064209e-02 9.279148280620574951e-02 -2.696435153484344482e-02 -6.427416205406188965e-02 -3.945614770054817200e-02 1.886990107595920563e-02 -2.696972787380218506e-01 3.279031440615653992e-02 -3.598636090755462646e-01 2.060033082962036133e-01 1.502831876277923584e-01 1.506197452545166016e-01 1.640549600124359131e-01 -2.910026907920837402e-01 -2.971077859401702881e-01 -1.237267553806304932e-01
3.118534088134765625e-01 3.808538615703582764e-01 -1.088851392269134521e-01 -4.965969547629356384e-02 -2.875567674636840820e-01 1.828530617058277130e-02 1.494916081428527832e-01 1.999180018901824951e-01 1.012984216213226318e-01 -1.968967318534851074e-01 -8.496597409248352051e-02 2.079184800386428833e-01 1.412771642208099365e-01 -2.385585159063339233e-01 6.470047682523727417e-02 1.377699077129364014e-01 1.138617247343063354e-01 -8.137174695730209351e-02 3.085712790489196777e-01 2.181899100542068481e-01 8.327651768922805786e-02 -2.207491546869277954e-03 -2.133997827768325806e-01 -4.691960290074348450e-02 -3.132177889347076416e-01 3.563560172915458679e-02 -3.888735547661781311e-02 1.079230979084968567e-01 2.285364419221878052e-01 2.700610272586345673e-02 -1.376880332827568054e-02 -1.255003958940505981e-01
2.710449695587158203e-01 3.145235031843185425e-02 -1.510119251906871796e-02 -2.327575534582138062e-02 1.076573431491851807e-01 1.682821288704872131e-02 -4.492078423500061035e-01 -2.142895758152008057e-01 2.010605633258819580e-01 7.132930308580398560e-02 -4.148092269897460938e-01 1.870999634265899658e-01 -3.594822948798537254e-03 -3.103373646736145020e-01 8.414057642221450806e-02 6.299808621406555176e-02 -1.725627332925796509e-01 1.201881691813468933e-01 2.488833479583263397e-02 1.117244437336921692e-01 6.468008272349834442e-03 2.880753017961978912e-02 1.281308569014072418e-02 -1.972377002239227295e-01 -3.343999087810516357e-01 1.676662117242813110e-01 -6.071059033274650574e-02 1.134006008505821228e-01 -1.875242292881011963e-01 5.554725974798202515e-02 -2.482515014708042145e-02 1.123676523566246033e-01
2.762282788753509521e-01 -3.322558701038360596e-01 -2.058929800987243652e-01 5.115980282425880432e-03 4.223429039120674133e-02 -4.703694209456443787e-02 1.420443654060363770e-01 3.085910528898239136e-02 1.394463330507278442e-01 -1.330533474683761597e-01 -6.099868565797805786e-02 4.821441695094108582e-02 1.467038393020629883e-01 6.695796735584735870e-03 2.962522208690643311e-02 2.095189839601516724e-01 1.231370121240615845e-01 -1.916703432798385620e-01 3.050327599048614502e-01 -1.857487857341766357e-02 -9.405177831649780273e-02 8.340472728013992310e-02 -1.439727246761322021e-01 1.321423146873712540e-02 -5.081507563591003418e-01 2.975872457027435303e-01 1.770459115505218506e-02 -3.149325028061866760e-02 -7.006291300058364868e-02 -7.834567688405513763e-03 -3.893143683671951294e-02 -3.156940937042236328e-01
3.046395070850849152e-02 -4.949213191866874695e-02 7.522520422935485840e-02 -1.178860589861869812e-01 -3.628890812397003174e-01 -3.333877027034759521e-01 -8.331800997257232666e-02 -1.263345777988433838e-01 1.138428077101707458e-01 -1.186715140938758850e-01 1.512439697980880737e-01 2.917603850364685059e-01 2.727347016334533691e-01 -1.113431435078382492e-02 3.153240978717803955e-01 2.636170089244842529e-01 -5.937725678086280823e-02 6.939399242401123047e-02 1.524058077484369278e-02 2.438451647758483887e-01 -2.909460067749023438e-01 8.010484278202056885e-02 -3.189827501773834229e-01 -5.471072625368833542e-03 -8.039630018174648285e-03 3.969391807913780212e-02 1.646127402782440186e-01 8.707857131958007812e-02 9.707619994878768921e-02 -1.675993762910366058e-02 1.564199328422546387e-01 3.850391134619712830e-02
-6.662674713879823685e-04 -2.395793795585632324e-01 -1.470821052789688110e-01 1.642506122589111328e-01 -2.347568273544311523e-01 -7.758006453514099121e-02 -4.230625629425048828e-01 -3.265267238020896912e-02 3.710041940212249756e-01 -1.300577074289321899e-01 1.018369384109973907e-02 1.639569848775863647e-01 -3.030695579946041107e-02 1.046863663941621780e-02 1.372103393077850342e-01 -1.269326210021972656e-01 4.154281690716743469e-02 -6.375090777873992920e-02 1.376906782388687134e-01 2.123936116695404053e-01 -3.143093287944793701e-01 2.016668319702148438e-01 8.051467128098011017e-03 -1.320323497056961060e-01 -2.548772096633911133e-01 3.587218467146158218e-03 9.112156927585601807e-03 1.636833995580673218e-01 1.574544459581375122e-01 -4.030580818653106689e-02 -1.838615685701370239e-01 -2.375116795301437378e-01
1.804450340569019318e-02 -3.062070310115814209e-01 -1.330072581768035889e-01 -1.814585030078887939e-01 5.420491844415664673e-02 1.038840264081954956e-01 -2.239658832550048828e-01 -2.138985395431518555e-01 1.375204175710678101e-01 -1.254125535488128662e-01 -2.574779391288757324e-01 3.842365443706512451e-01 -1.028494462370872498e-01 -1.054541096091270447e-01 -2.895817905664443970e-02 -1.900944113731384277e-01 -4.183633625507354736e-02 -3.855291754007339478e-02 2.056909501552581787e-01 2.100049406290054321e-01 -3.909110426902770996e-01 -1.049647293984889984e-02 -1.871516108512878418e-01 1.137313917279243469e-01 -2.194447964429855347e-01 -5.076237022876739502e-02 1.439407914876937866e-01 4.969784989953041077e-02 -2.557606995105743408e-02 7.969820499420166016e-02 -2.524436414241790771e-01 -5.673960968852043152e-02
3.928098303731530905e-04 9.569635987281799316e-02 -2.629178464412689209e-01 1.925645954906940460e-02 -1.056255996227264404e-01 6.811297498643398285e-03 1.595471203327178955e-01 -1.362528949975967407e-01 1.891579777002334595e-01 4.562912508845329285e-02 -2.177060097455978394e-01 4.510973095893859863e-01 1.846123188734054565e-01 -8.793634362518787384e-03 -1.530396007001399994e-02 -2.568956837058067322e-02 -1.388289332389831543e-01 -1.111228615045547485e-01 3.420326411724090576e-01 -9.434025269001722336e-04 -1.749359220266342163e-01 3.932847641408443451e-03 -1.984051465988159180e-01 1.579428762197494507e-01 -2.718223929405212402e-01 -8.690549433231353760e-02 -3.543438017368316650e-01 1.074776500463485718e-01 2.940351888537406921e-02 7.978764921426773071e-02 2.608734965324401855e-01 -7.033772021532058716e-02
2.522362768650054932e-01 -2.052585482597351074e-01 7.962822169065475464e-02 1.480091661214828491e-01 -8.525554090738296509e-02 1.725540161132812500e-01 -1.561522930860519409e-01 -2.610613107681274414e-01 -1.815694384276866913e-02 -6.309098005294799805e-02 -1.149805039167404175e-01 3.489553630352020264e-01 4.123447835445404053e-02 -6.437727808952331543e-02 -7.627219427376985550e-03 -9.961158968508243561e-03 3.011457063257694244e-02 -2.663522660732269287e-01 -1.038950905203819275e-01 3.792880773544311523e-01 5.712963640689849854e-02 5.982108786702156067e-02 -1.428074091672897339e-01 -1.261932402849197388e-01 -1.304265260696411133e-01 2.170959115028381348e-01 4.823542386293411255e-02 1.687116324901580811e-01 3.594479560852050781e-01 -2.270506024360656738e-01 2.417182363569736481e-02 -2.125549763441085815e-01
-2.059999257326126099e-01 -1.783475279808044434e-01 3.214493766427040100e-02 -3.926833271980285645e-01 -1.014085114002227783e-01 -2.446050494909286499e-01 -9.742531925439834595e-02 1.815654709935188293e-02 -7.529321312904357910e-02 -1.253447383642196655e-01 -1.124988794326782227e-01 1.204505935311317444e-01 1.898517608642578125e-01 -2.134405076503753662e-01 -2.286871075630187988e-01 1.132391989231109619e-01 2.121166735887527466e-01 7.178985327482223511e-02 1.390605568885803223e-01 3.414044082164764404e-01 9.444008581340312958e-03 2.896295785903930664e-01 -2.213257849216461182e-01 7.100375741720199585e-02 -2.476907968521118164e-01 7.975799590349197388e-02 -2.944573760032653809e-02 1.321083903312683105e-01 -6.698980182409286499e-02 -2.610360980033874512e-01 -8.425661921501159668e-02 -7.428479194641113281e-02
1.371095180511474609e-01 -3.785287737846374512e-01 -7.058084011077880859e-02 -5.059127230197191238e-03 -1.217641588300466537e-02 5.470690876245498657e-02 -1.584866344928741455e-01 -2.347842901945114136e-01 1.205991059541702271e-01 -2.607780098915100098e-01 -3.154141008853912354e-01 3.619583547115325928e-01 -1.108987182378768921e-01 -1.334156841039657593e-01 -1.212432682514190674e-01 -1.342546194791793823e-01 -8.180484175682067871e-02 -3.423850983381271362e-02 2.725972235202789307e-01 1.058806851506233215e-01 -3.512578010559082031e-01 6.098421663045883179e-02 -1.008412763476371765e-01 1.141477525234222412e-01 -1.149033010005950928e-01 -1.800854653120040894e-01 8.494109660387039185e-02 6.443807482719421387e-02 1.728544756770133972e-02 -1.319925934076309204e-01 -2.328999042510986328e-01 -3.173599392175674438e-02
2.555541396141052246e-01 -3.000323474407196045e-01 2.352010458707809448e-01 -9.497724473476409912e-02 -2.440398186445236206e-01 -2.367393225431442261e-01 -1.006662473082542419e-02 -1.432336717844009399e-01 1.232976391911506653e-01 -6.681319326162338257e-02 -9.059271216392517090e-02 2.994192540645599365e-01 5.665520951151847839e-02 4.636740684509277344e-02 -9.102007746696472168e-02 -1.837553530931472778e-01 -4.914443567395210266e-02 -3.097399473190307617e-01 -1.006088182330131531e-01 2.666285336017608643e-01 -1.375173032283782959e-01 4.312741011381149292e-02 -1.290804743766784668e-01 -2.346237897872924805e-01 -1.873025894165039062e-01 -5.020542535930871964e-03 -1.026994884014129639e-01 1.135755032300949097e-01 3.025224506855010986e-01 -2.072841972112655640e-01 1.123582944273948669e-01 -3.828336298465728760e-02
4.803335294127464294e-03 -2.062631212174892426e-02 -1.512288153171539307e-01 -7.172357290983200073e-02 -9.388036560267210007e-04 -1.182811856269836426e-01 1.407069265842437744e-01 -1.759332716464996338e-01 1.599622964859008789e-01 1.651022434234619141e-01 -3.505482971668243408e-01 5.133005380630493164e-01 1.569858491420745850e-01 2.704145573079586029e-02 1.599053740501403809e-01 8.908413350582122803e-02 -1.064878981560468674e-02 -1.899095177650451660e-01 9.562812000513076782e-02 1.458568274974822998e-01 -1.853079795837402344e-01 4.885477945208549500e-02 -1.393624246120452881e-01 2.352223396301269531e-01 -2.180064320564270020e-01 -5.250039696693420410e-02 -3.095216155052185059e-01 1.816339939832687378e-01 -8.187722414731979370e-02 -1.185272112488746643e-01 1.046116724610328674e-01 1.409104615449905396e-01
2.621686272323131561e-02 -1.048823595046997070e-01 -1.371421813964843750e-01 -8.922529965639114380e-02 -2.126491516828536987e-01 1.714463531970977783e-02 -1.492291092872619629e-01 1.460060626268386841e-01 -1.738700270652770996e-02 2.118648216128349304e-02 -4.146967083215713501e-02 3.322173953056335449e-01 -1.900191418826580048e-02 1.784506738185882568e-01 9.158019721508026123e-02 -6.812804192304611206e-02 3.496229276061058044e-02 -3.381207585334777832e-01 4.388616085052490234e-01 4.401695728302001953e-02 -3.483844995498657227e-01 5.447917431592941284e-02 -2.823847830295562744e-01 -1.809872686862945557e-01 -9.631352126598358154e-02 2.560334466397762299e-02 -2.906629443168640137e-02 3.059463500976562500e-01 2.305716127157211304e-01 -3.493854403495788574e-02 2.599054202437400818e-02 8.948411047458648682e-02
-8.496449887752532959e-02 8.261712640523910522e-02 1.418081521987915039e-01 -8.145591616630554199e-02 9.673697501420974731e-02 -1.958952695131301880e-01 -1.981686055660247803e-01 -1.009912267327308655e-01 1.151836365461349487e-01 -2.248960286378860474e-01 4.243931919336318970e-02 4.052782654762268066e-01 4.804133623838424683e-02 -3.354123532772064209e-01 2.632347345352172852e-01 8.806874044239521027e-03 -3.209405839443206787e-01 -2.482580840587615967e-01 -2.291658148169517517e-02 8.276604861021041870e-02 -2.929687732830643654e-03 3.804134726524353027e-01 1.618887670338153839e-02 3.720492497086524963e-02 -9.714138507843017578e-02 2.672833502292633057e-01 8.667496591806411743e-02 7.334185298532247543e-03 1.420190278440713882e-02 -9.472269564867019653e-02 1.739660948514938354e-01 -4.086770862340927124e-02
9.279472380876541138e-02 -2.338079176843166351e-02 -2.035098075866699219e-01 -2.986686117947101593e-02 6.584690511226654053e-02 -1.316205412149429321e-01 6.758771091699600220e-02 1.169110238552093506e-01 -1.863120198249816895e-01 -2.858429215848445892e-02 3.884043917059898376e-02 2.722024917602539062e-01 1.372325271368026733e-01 -3.394250869750976562e-01 1.549395918846130371e-02 -1.614100784063339233e-01 -1.845445930957794189e-01 -1.202198937535285950e-01 1.501105874776840210e-01 -2.723320387303829193e-02 -1.348330527544021606e-01 1.814784258604049683e-01 -3.764804601669311523e-01 -2.402424216270446777e-01 -3.482833802700042725e-01 3.155990540981292725e-01 1.896853893995285034e-01 1.094846203923225403e-01 -4.560229554772377014e-02 -1.772509515285491943e-01 -9.903088957071304321e-02 -5.139811336994171143e-02
3.905028477311134338e-02 -1.634101122617721558e-01 7.069014012813568115e-02 8.829586207866668701e-02 -2.434291839599609375e-01 -3.946986198425292969e-01 -1.818119287490844727e-01 -1.675025075674057007e-01 3.421410545706748962e-02 -3.017367720603942871e-01 -8.108807355165481567e-02 8.752806484699249268e-02 1.688489019870758057e-01 -4.122114181518554688e-02 -4.476467519998550415e-02 -9.979278594255447388e-02 -9.366109967231750488e-02 -1.936720758676528931e-01 3.924909606575965881e-02 -2.043060511350631714e-01 3.141126781702041626e-02 9.470225125551223755e-02 -3.355386853218078613e-01 1.829274445772171021e-01 -2.391323000192642212e-01 -8.687689900398254395e-02 -1.805270276963710785e-02 2.155798375606536865e-01 2.141034901142120361e-01 -2.406646609306335449e-01 -2.161355912685394287e-01 -1.631696224212646484e-01
1.314410269260406494e-01 1.526486128568649292e-01 -1.582198962569236755e-02 -2.103668004274368286e-01 -2.153447419404983521e-01 5.752392113208770752e-03 -4.616448655724525452e-02 -1.514531522989273071e-01 3.515431880950927734e-01 -1.098685804754495621e-02 -3.195462822914123535e-01 2.242777794599533081e-01 -1.817984879016876221e-02 -1.971970051527023315e-01 1.022711619734764099e-01 2.247723191976547241e-01 -2.728902362287044525e-02 1.304904818534851074e-01 1.768947839736938477e-01 4.633437395095825195e-01 -8.698069304227828979e-02 1.151867769658565521e-02 -9.181586652994155884e-02 -2.823833823204040527e-01 -2.836076319217681885e-01 9.239394217729568481e-02 -4.078082740306854248e-03 6.976905744522809982e-03 -1.039983704686164856e-01 -6.580068916082382202e-02 3.141405060887336731e-02 4.837944731116294861e-02
-2.095647901296615601e-01 -8.091441541910171509e-02 -2.500954270362854004e-01 -5.696010217070579529e-02 -1.569269411265850067e-02 3.790400177240371704e-02 -2.214340567588806152e-01 -8.796733617782592773e-02 -3.138170018792152405e-02 -3.251537978649139404e-01 -7.281541079282760620e-02 2.062013298273086548e-01 1.885559260845184326e-01 -2.046699374914169312e-01 -1.545467078685760498e-01 9.215009212493896484e-02 2.111198008060455322e-02 -4.265449941158294678e-02 -6.949135661125183105e-02 -3.434757515788078308e-02 1.938161067664623260e-02 -7.170006632804870605e-02 -3.196681439876556396e-01 1.946151629090309143e-02 -4.139232933521270752e-01 1.316127032041549683e-01 2.745928764343261719e-01 1.269295811653137207e-01 1.900907009840011597e-01 -2.555592060089111328e-01 -2.508487403392791748e-01 -6.712781265377998352e-03
1.511413007974624634e-01 1.763378828763961792e-01 1.909983903169631958e-02 -2.393167167901992798e-01 1.082511059939861298e-02 1.528410613536834717e-01 -1.616138517856597900e-01 -1.239144727587699890e-01 2.336951792240142822e-01 1.690920180408284068e-04 -4.228626787662506104e-01 1.596875488758087158e-01 -1.056607253849506378e-02 -6.163641437888145447e-02 9.654988348484039307e-02 -1.420413255691528320e-01 5.782170221209526062e-02 2.672722749412059784e-02 1.044498533010482788e-01 4.501534700393676758e-01 1.368697583675384521e-01 1.128170788288116455e-01 -1.158994734287261963e-01 -1.920682787895202637e-01 -1.776742786169052124e-01 3.032698631286621094e-01 1.343987733125686646e-01 2.181165665388107300e-01 2.241940237581729889e-02 -1.937163919210433960e-01 -6.291837245225906372e-02 2.412891760468482971e-02
1.934331357479095459e-01 2.324019968509674072e-01 -9.774863719940185547e-02 8.114302903413772583e-02 -8.616811782121658325e-02 -3.130658715963363647e-02 -5.122093111276626587e-02 5.531026422977447510e-02 -3.503681719303131104e-02 -5.642723664641380310e-02 -1.832710951566696167e-01 1.368514746427536011e-01 2.674796879291534424e-01 -1.883548498153686523e-01 3.048993833363056183e-02 -7.011175155639648438e-02 -3.180412352085113525e-01 -1.496757846325635910e-03 1.532006710767745972e-01 2.072048746049404144e-02 -1.496554464101791382e-01 4.709679260849952698e-02 -3.796133697032928467e-01 -1.760098934173583984e-01 -3.193363547325134277e-01 1.545681804418563843e-01 4.114291816949844360e-02 -7.688868045806884766e-02 -1.253289282321929932e-01 -3.825728297233581543e-01 -1.079257279634475708e-01 -2.771420478820800781e-01
3.898655623197555542e-02 -2.434399724006652832e-01 -2.762198448181152344e-01 -2.886171340942382812e-01 -3.741489956155419350e-03 -1.755002886056900024e-01 -1.582335680723190308e-01 -8.826687186956405640e-02 -1.471036225557327271e-01 -2.007654011249542236e-01 -4.575204104185104370e-02 2.480381280183792114e-01 1.189601719379425049e-01 1.155951693654060364e-01 2.403317838907241821e-01 4.808526113629341125e-02 -8.702568709850311279e-02 -1.680320203304290771e-01 1.044218242168426514e-01 2.036614865064620972e-01 -1.689341217279434204e-01 -1.473008841276168823e-01 -1.941628009080886841e-01 2.879415173083543777e-03 -2.387397438287734985e-01 4.025828242301940918e-01 -2.308614403009414673e-01 -9.495406597852706909e-02 -6.479790899902582169e-04 -1.675134897232055664e-01 -7.844942063093185425e-02 -1.053402796387672424e-01
1.409920006990432739e-01 9.318359941244125366e-02 2.540872991085052490e-01 6.048756185919046402e-03 -3.923589736223220825e-02 -1.700731180608272552e-02 -1.178609132766723633e-01 3.954210504889488220e-02 2.094383984804153442e-01 -3.876194059848785400e-01 1.148249059915542603e-01 2.835104763507843018e-01 1.783590614795684814e-01 -1.531661003828048706e-01 -1.805105805397033691e-02 5.591240897774696350e-02 1.713362932205200195e-01 -1.728567332029342651e-01 3.346239915117621422e-03 -1.443187743425369263e-01 -5.804156139492988586e-02 2.708279788494110107e-01 -2.947894930839538574e-01 1.715797185897827148e-01 -1.265059411525726318e-01 3.153276145458221436e-01 7.338044047355651855e-02 2.049525231122970581e-01 1.438455879688262939e-01 -8.701784908771514893e-02 2.160108834505081177e-01 -1.796552538871765137e-01
1.658910363912582397e-01 2.269958704710006714e-02 -1.737382858991622925e-01 9.492795914411544800e-02 -2.293395996093750000e-01 1.549235135316848755e-01 3.808944672346115112e-02 2.262923717498779297e-01 2.073388546705245972e-02 -1.940049231052398682e-01 -1.583816707134246826e-01 1.890949904918670654e-01 8.013302087783813477e-02 -3.932705521583557129e-02 -7.033426081761717796e-04 -2.598947584629058838e-01 -2.640652656555175781e-01 -9.901352226734161377e-02 2.924005687236785889e-01 6.729671359062194824e-02 -1.148810014128684998e-01 4.931474104523658752e-02 -2.376184612512588501e-01 -1.001938879489898682e-01 -2.942376732826232910e-01 2.774817049503326416e-01 2.363849617540836334e-02 1.148743033409118652e-01 2.534027770161628723e-02 -4.438965320587158203e-01 -1.107230968773365021e-02 -4.754848405718803406e-02
-1.224519312381744385e-01 -3.086360991001129150e-01 -1.868257969617843628e-01 -2.477575093507766724e-01 -8.020795136690139771e-02 7.728831470012664795e-02 -9.577359259128570557e-02 3.188715130090713501e-02 1.419880986213684082e-01 -2.389325201511383057e-01 1.789034754037857056e-01 1.857884377241134644e-01 2.634813776239752769e-03 -2.379812300205230713e-01 -7.667649071663618088e-03 -4.318781942129135132e-02 -1.546626240015029907e-01 3.127700462937355042e-02 1.605219542980194092e-01 -5.078287795186042786e-02 2.102534770965576172e-01 1.639724522829055786e-01 -1.715559363365173340e-01 6.366296112537384033e-02 -4.302279353141784668e-01 2.685826122760772705e-01 1.890679001808166504e-01 1.167157143354415894e-01 1.434446126222610474e-01 -2.081944644451141357e-01 -1.386738419532775879e-01 -1.447409838438034058e-01
1.131143718957901001e-01 -2.405582368373870850e-01 -2.059848606586456299e-01 7.552154362201690674e-02 -5.788349732756614685e-02 1.844102703034877777e-02 5.743820592761039734e-02 -2.233885973691940308e-01 -1.945518404245376587e-01 -2.781511843204498291e-01 1.225246087415143847e-04 2.156467586755752563e-01 1.379408389329910278e-01 -1.803818494081497192e-01 1.188757717609405518e-01 -5.537940561771392822e-02 -7.321894913911819458e-02 3.004750795662403107e-02 1.253617703914642334e-01 1.039235591888427734e-01 -1.119982078671455383e-01 -1.154959872364997864e-01 -4.427333176136016846e-02 1.159636378288269043e-01 -5.552558302879333496e-01 3.243533372879028320e-01 1.264476329088211060e-01 -1.929383277893066406e-01 1.263750195503234863e-01 -1.240379363298416138e-02 4.544558748602867126e-02 -1.866482049226760864e-01
-1.270477622747421265e-01 1.758321225643157959e-01 -6.270044296979904175e-02 7.253702729940414429e-02 3.219703957438468933e-02 -1.202780678868293762e-01 -2.624861598014831543e-01 -3.824057579040527344e-01 8.296462148427963257e-02 1.005338802933692932e-01 -2.486286312341690063e-01 2.288275361061096191e-01 -1.219510585069656372e-01 -1.125043779611587524e-01 1.503726243972778320e-01 -1.145299524068832397e-01 -3.180143982172012329e-02 1.641358286142349243e-01 2.451278828084468842e-02 3.422876596450805664e-01 -1.630136966705322266e-01 3.353023231029510498e-01 -3.417394757270812988e-01 -8.039817959070205688e-02 4.098178818821907043e-03 4.074702784419059753e-02 -1.747321933507919312e-01 2.343811392784118652e-01 1.032013148069381714e-01 3.609137609601020813e-03 -2.294005081057548523e-02 -1.113032028079032898e-01
2.187942862510681152e-01 1.041832044720649719e-01 3.079134598374366760e-02 5.878070369362831116e-02 2.019816311076283455e-03 -1.268429774791002274e-02 1.313543021678924561e-01 3.943456336855888367e-02 1.591720618307590485e-02 -8.449403196573257446e-02 9.054449945688247681e-02 2.081129401922225952e-01 3.478868901729583740e-01 -6.492263078689575195e-02 6.289298087358474731e-02 -1.307034492492675781e-01 -1.089464649558067322e-01 -6.909643113613128662e-02 2.428095191717147827e-01 4.035391211509704590e-01 -1.191652342677116394e-01 2.755895555019378662e-01 -1.185583397746086121e-01 -3.270062059164047241e-02 -2.082691490650177002e-01 2.161138057708740234e-01 -1.155379414558410645e-01 -4.878542199730873108e-02 4.467087984085083008e-01 -1.719993054866790771e-01 1.686864942312240601e-01 -7.483007758855819702e-02
-1.059857476502656937e-02 1.893200874328613281e-01 1.280076336115598679e-02 -1.603404134511947632e-01 -5.646826326847076416e-02 2.834790386259555817e-02 -2.264192104339599609e-01 -1.215123310685157776e-01 3.789135068655014038e-02 -7.371973991394042969e-02 9.330100566148757935e-02 9.541717171669006348e-02 1.737194210290908813e-01 -5.665545538067817688e-02 -1.588702350854873657e-01 3.474669903516769409e-02 2.766702771186828613e-01 -3.186377286911010742e-01 3.891816735267639160e-02 1.338873505592346191e-01 -2.694248557090759277e-01 4.126809835433959961e-01 -7.896013557910919189e-02 -5.164115130901336670e-02 -3.312135040760040283e-01 -1.483158320188522339e-01 1.133359000086784363e-01 2.686142027378082275e-01 2.540926039218902588e-01 -2.194284200668334961e-01 -7.002496719360351562e-02 -2.587311435490846634e-03
2.854548096656799316e-01 6.994485855102539062e-02 -3.678585216403007507e-02 5.221130326390266418e-02 -1.200244277715682983e-01 -1.322320699691772461e-01 -2.430358156561851501e-02 1.848458200693130493e-01 1.049457117915153503e-01 -1.995198428630828857e-01 -6.813734769821166992e-02 -2.107686363160610199e-02 -7.710826396942138672e-02 -1.310294121503829956e-01 -1.948595345020294189e-01 1.895406693220138550e-01 -1.111265867948532104e-01 -1.579165011644363403e-01 4.376413226127624512e-01 1.732032597064971924e-01 8.263321965932846069e-02 -2.384401112794876099e-02 -4.171711206436157227e-01 5.344981793314218521e-03 -3.961116373538970947e-01 2.133799940347671509e-01 -8.640109002590179443e-02 2.124191448092460632e-02 -9.155426919460296631e-02 -1.043768301606178284e-01 4.721280559897422791e-02 -1.335836350917816162e-01
2.616620957851409912e-01 -1.117229759693145752e-01 -2.300797849893569946e-01 -3.099428713321685791e-01 -3.931767940521240234e-01 9.595384448766708374e-02 -1.148982569575309753e-01 2.472833031788468361e-03 1.096230447292327881e-01 5.053831636905670166e-02 -1.095180734992027283e-01 3.165796697139739990e-01 4.510675743222236633e-02 -1.030908152461051941e-01 1.391394585371017456e-01 9.908469766378402710e-02 -2.439152598381042480e-01 -8.652900159358978271e-02 1.234776377677917480e-01 3.773584663867950439e-01 8.901914954185485840e-02 -5.556232109665870667e-02 -1.399626731872558594e-01 -1.133166179060935974e-01 -1.341673582792282104e-01 2.877528369426727295e-01 -3.875475749373435974e-02 4.727199673652648926e-02 1.482311785221099854e-01 1.286542117595672607e-01 -1.327468082308769226e-02 -1.144948527216911316e-01
1.063323616981506348e-01 1.901849210262298584e-01 -9.434293024241924286e-03 -4.668892547488212585e-02 7.777351886034011841e-02 -2.846114337444305420e-01 -2.309019714593887329e-01 -2.312782220542430878e-02 1.298452466726303101e-01 -1.723725944757461548e-01 -9.403433650732040405e-02 4.791570007801055908e-01 5.996704474091529846e-02 3.268762957304716110e-03 1.230303198099136353e-02 2.802514657378196716e-02 -1.167251244187355042e-01 2.493139356374740601e-01 3.192636966705322266e-01 8.209151029586791992e-02 -1.451495685614645481e-03 3.858238756656646729e-01 -7.974592596292495728e-02 -1.400460451841354370e-01 -1.025294605642557144e-02 -1.153117194771766663e-01 1.767097264528274536e-01 9.411827474832534790e-02 2.603632509708404541e-01 1.091388240456581116e-01 -1.627918928861618042e-01 -2.879055775701999664e-02
2.387803196907043457e-01 -2.924661636352539062e-01 -1.367651373147964478e-01 -8.566712588071823120e-02 1.401112824678421021e-01 -1.623152568936347961e-02 7.048352807760238647e-02 3.561436384916305542e-02 7.354526221752166748e-02 -1.063854768872261047e-01 3.685008734464645386e-02 4.641169682145118713e-02 1.530186831951141357e-01 -1.165498048067092896e-01 -2.408018568530678749e-03 9.578584134578704834e-02 -1.497455686330795288e-01 -1.995881646871566772e-01 3.959283530712127686e-01 -1.201202794909477234e-01 3.654596954584121704e-02 8.095500618219375610e-02 -1.982169002294540405e-01 6.411768496036529541e-02 -5.235830545425415039e-01 1.925549358129501343e-01 6.959328800439834595e-02 1.030902639031410217e-01 3.109938465058803558e-02 8.384209871292114258e-02 -1.438320726156234741e-01 -3.142377734184265137e-01
6.258252263069152832e-02 4.961162060499191284e-02 -3.641234338283538818e-01 1.218192651867866516e-01 1.253664959222078323e-02 -1.826328933238983154e-01 -5.634323135018348694e-02 7.821649312973022461e-02 -7.334044575691223145e-02 -1.391844153404235840e-01 -2.612633816897869110e-02 3.956784904003143311e-01 -4.563301056623458862e-02 -5.374920368194580078e-02 1.092514917254447937e-01 3.984650969505310059e-02 -2.163428813219070435e-01 1.446736752986907959e-01 8.598949015140533447e-02 2.513230741024017334e-01 -1.217075884342193604e-01 -9.373986162245273590e-03 -1.115345582365989685e-01 8.229781687259674072e-02 -2.126756310462951660e-01 1.872417330741882324e-01 -5.292305722832679749e-02 -1.675858199596405029e-01 1.154316216707229614e-01 -4.574715495109558105e-01 2.678823471069335938e-02 -3.098347485065460205e-01
5.193352326750755310e-02 -1.393128782510757446e-01 2.087719291448593140e-01 -2.168308943510055542e-01 -2.509416453540325165e-02 -2.196062058210372925e-01 -1.245450004935264587e-01 1.180085614323616028e-01 8.166030794382095337e-02 -1.403803229331970215e-01 -2.333625108003616333e-01 3.163050711154937744e-01 1.238367557525634766e-01 2.096158452332019806e-02 -2.593152523040771484e-01 -4.542135633528232574e-03 -7.097036391496658325e-02 -2.148354239761829376e-02 9.221851080656051636e-02 3.001658022403717041e-01 7.647068798542022705e-02 1.538642495870590210e-02 -8.459240943193435669e-02 -2.726514041423797607e-01 -2.070465981960296631e-01 3.116936981678009033e-01 3.140583932399749756e-01 1.569233983755111694e-01 1.769767552614212036e-01 2.621210552752017975e-02 1.959783285856246948e-01 -1.403634697198867798e-01
3.266741335391998291e-02 -8.964634686708450317e-02 -4.447560384869575500e-02 -1.900899708271026611e-01 -2.241428792476654053e-01 -2.098065614700317383e-01 -9.981384128332138062e-02 3.758859261870384216e-02 -2.025018632411956787e-01 -1.217535063624382019e-01 -1.622531116008758545e-01 3.535176515579223633e-01 3.584373295307159424e-01 -1.258307546377182007e-01 -1.227008029818534851e-01 1.654783934354782104e-01 6.451127678155899048e-02 -4.500631242990493774e-02 -1.629587821662425995e-02 4.321276247501373291e-01 9.019046276807785034e-02 7.826539129018783569e-02 -1.440472602844238281e-01 2.496505342423915863e-02 -1.009131371974945068e-01 1.567227542400360107e-01 1.160192117094993591e-01 3.551760613918304443e-01 1.333039253950119019e-01 3.377381339669227600e-02 2.767285145819187164e-02 -1.744035780429840088e-01
-9.181184321641921997e-02 -9.807015210390090942e-02 -1.039495766162872314e-01 1.081245541572570801e-01 1.226716190576553345e-01 -1.424015760421752930e-01 3.107060305774211884e-02 4.394857212901115417e-02 5.882852151989936829e-02 -2.643004655838012695e-01 1.338529139757156372e-01 1.575937718152999878e-01 1.444402933120727539e-01 -2.290556728839874268e-01 1.323212981224060059e-01 1.027246862649917603e-01 -1.314889490604400635e-01 -2.631152868270874023e-01 3.349304497241973877e-01 8.081080019474029541e-02 -4.410720989108085632e-02 1.241757273674011230e-01 -1.302353888750076294e-01 -1.590092182159423828e-01 -4.839853942394256592e-01 -5.045787245035171509e-02 -2.207347750663757324e-01 3.439634144306182861e-01 6.699770689010620117e-02 -5.469369888305664062e-02 1.002275720238685608e-01 1.326198875904083252e-01
1.982911974191665649e-01 -7.302369177341461182e-02 -4.345956146717071533e-01 4.331159219145774841e-02 5.928505957126617432e-02 1.081451475620269775e-01 -2.034039646387100220e-01 -3.623167797923088074e-02 -5.209074541926383972e-02 1.586126834154129028e-01 6.859255488961935043e-03 3.285102248191833496e-01 6.251406669616699219e-02 -6.436820607632398605e-03 1.721045374870300293e-01 1.734460741281509399e-01 -7.978650182485580444e-02 -9.417662024497985840e-02 1.944594234228134155e-01 2.488236427307128906e-01 -1.257173866033554077e-01 8.678768575191497803e-02 -3.313064277172088623e-01 4.734009504318237305e-02 -4.363988041877746582e-01 1.858033090829849243e-01 -1.235066279768943787e-01 -6.154665350914001465e-02 -6.436289101839065552e-02 -9.322993457317352295e-02 9.207609109580516815e-04 -7.990832440555095673e-03
2.590917348861694336e-01 6.329717487096786499e-02 -2.250969409942626953e-01 -7.981753349304199219e-02 -1.673365086317062378e-01 -1.219552606344223022e-01 -8.563747256994247437e-02 1.229607090353965759e-01 -1.932515203952789307e-01 -3.923640400171279907e-02 -1.266579329967498779e-01 1.690708845853805542e-01 -1.592605262994766235e-01 -2.680424153804779053e-01 8.192402869462966919e-02 2.383991181850433350e-01 -2.321649640798568726e-01 -1.971779204905033112e-02 -1.463704276829957962e-02 -1.031389310956001282e-01 -8.509645611047744751e-02 1.178954914212226868e-02 -2.929679155349731445e-01 -2.574728727340698242e-01 -3.964455425739288330e-01 1.112940534949302673e-01 5.516265705227851868e-02 1.936511695384979248e-01 1.821105182170867920e-01 -2.178276032209396362e-01 -1.952514499425888062e-01 -9.353788197040557861e-02
1.756699085235595703e-01 -1.241979002952575684e-01 8.443256467580795288e-02 6.358521431684494019e-02 -3.502936288714408875e-02 -2.359586209058761597e-01 -4.370377212762832642e-02 6.274745613336563110e-02 -1.066547930240631104e-01 7.803489267826080322e-02 -8.637521415948867798e-02 1.249364465475082397e-01 -7.988736033439636230e-02 -9.775616228580474854e-02 -1.485016942024230957e-01 6.548915803432464600e-02 -7.814725488424301147e-02 8.945389091968536377e-02 3.066842854022979736e-01 -1.141698285937309265e-01 -3.921577632427215576e-01 9.145746380090713501e-02 -1.785430461168289185e-01 -2.601021528244018555e-01 -2.295154780149459839e-01 -6.977420300245285034e-02 6.876751035451889038e-02 5.097468495368957520e-01 7.945664227008819580e-02 -2.347514629364013672e-01 6.928823888301849365e-02 -1.604896336793899536e-01
1.821504980325698853e-01 1.330128312110900879e-01 -2.458031326532363892e-01 -3.387829987332224846e-03 -5.742435529828071594e-02 -1.487452089786529541e-01 9.106291085481643677e-02 1.630517542362213135e-01 -9.507273882627487183e-02 -1.366244852542877197e-01 -2.155530899763107300e-01 4.656733274459838867e-01 -9.456408023834228516e-02 1.380383968353271484e-02 4.803311452269554138e-02 6.252767890691757202e-02 -2.133395522832870483e-01 -9.715574234724044800e-02 1.625941991806030273e-01 2.666793167591094971e-01 1.046235486865043640e-01 2.531274780631065369e-02 -2.942930459976196289e-01 5.639331415295600891e-02 -1.507493406534194946e-01 2.032928913831710815e-01 -1.280239224433898926e-01 -8.328146487474441528e-02 1.668920665979385376e-01 -3.109621107578277588e-01 -1.952050924301147461e-01 -1.345710158348083496e-01
1.759318113327026367e-01 1.729739597067236900e-03 -2.761655151844024658e-01 -2.426585257053375244e-01 3.682821989059448242e-02 -1.078303828835487366e-01 1.707965582609176636e-01 -2.192646861076354980e-01 -2.147542089223861694e-01 7.714302744716405869e-03 -8.521870523691177368e-02 4.005235731601715088e-01 2.557106316089630127e-01 -9.067276865243911743e-02 -1.223859265446662903e-01 -1.344026625156402588e-01 -1.561596095561981201e-01 -2.932258136570453644e-02 1.135601475834846497e-01 1.032099425792694092e-01 -1.374631673097610474e-01 1.448250561952590942e-01 -1.258099824190139771e-01 2.640676498413085938e-01 -1.827519387006759644e-01 2.720968984067440033e-02 3.855915740132331848e-02 -1.938029974699020386e-01 1.650246530771255493e-01 -2.062874436378479004e-01 -1.657830923795700073e-01 -2.801239490509033203e-01
4.514727592468261719e-01 -8.836727589368820190e-02 -1.087941750884056091e-01 -2.006854861974716187e-01 -1.666433066129684448e-01 8.969428017735481262e-03 1.399136334657669067e-01 -5.092478357255458832e-03 6.282788515090942383e-02 1.503018438816070557e-01 2.547990158200263977e-02 3.704797625541687012e-01 7.340922951698303223e-02 -1.477038264274597168e-01 -1.884921193122863770e-01 7.579152286052703857e-02 -1.715653687715530396e-01 -1.261232793331146240e-01 1.953530907630920410e-01 1.474652737379074097e-01 -1.263408809900283813e-01 -1.944807320833206177e-01 -1.213001310825347900e-01 -7.000754028558731079e-02 -4.148972034454345703e-01 2.463880479335784912e-01 1.226660795509815216e-02 -1.086798459291458130e-01 7.334756851196289062e-02 -9.934388101100921631e-02 -6.554272770881652832e-02 -1.134710162878036499e-01
-1.353588420897722244e-02 -2.948103286325931549e-02 -1.629120111465454102e-01 -3.439618647098541260e-01 5.601009353995323181e-02 -1.359077394008636475e-01 -7.197151333093643188e-02 -1.405377835035324097e-01 7.817322015762329102e-02 -1.320503205060958862e-01 -1.908560544252395630e-01 4.764156043529510498e-01 1.993220150470733643e-01 6.952342391014099121e-02 -2.391178905963897705e-01 -1.484934389591217041e-01 5.778437107801437378e-02 2.108003050088882446e-01 2.207646071910858154e-01 -3.038845211267471313e-02 1.246291175484657288e-01 3.040154874324798584e-01 -1.731309890747070312e-01 -1.323749572038650513e-01 -1.450272947549819946e-01 -6.006740033626556396e-02 1.330415308475494385e-01 1.950472891330718994e-01 2.292079031467437744e-01 5.483777448534965515e-02 -8.825242519378662109e-02 1.462956238538026810e-02
6.334786117076873779e-02 -3.298571333289146423e-02 -4.874017462134361267e-02 1.617965400218963623e-01 8.041539043188095093e-02 -1.540151685476303101e-01 -1.978861987590789795e-01 8.208946883678436279e-02 1.075416151434183121e-02 8.986050635576248169e-02 -2.401505410671234131e-01 4.260819554328918457e-01 -1.802861839532852173e-01 -3.281704783439636230e-01 -7.440517097711563110e-02 -7.962361723184585571e-02 1.020406335592269897e-01 -4.773198068141937256e-02 -3.170379400253295898e-01 1.651409268379211426e-01 -2.700446248054504395e-01 2.429074794054031372e-02 -5.668865144252777100e-02 -3.196261078119277954e-02 -2.654745876789093018e-01 1.521047502756118774e-01 -3.472420945763587952e-02 3.337392508983612061e-01 -9.641917049884796143e-02 -7.331778854131698608e-02 6.410835683345794678e-02 -2.181050479412078857e-01
2.719526588916778564e-01 -4.652043059468269348e-02 1.594965457916259766e-01 1.043912693858146667e-01 9.224836714565753937e-03 -2.134829759597778320e-02 -8.505956083536148071e-02 -5.396989360451698303e-02 -2.726448327302932739e-02 -2.341223359107971191e-01 1.323689669370651245e-01 1.020424254238605499e-02 1.816538721323013306e-01 -1.018766686320304871e-01 8.019731193780899048e-02 -1.909463107585906982e-01 -3.373195827007293701e-01 -1.852632462978363037e-01 1.167850382626056671e-02 1.589825153350830078e-01 -1.458005756139755249e-01 4.154991507530212402e-01 -4.003240168094635010e-01 3.748465329408645630e-03 -3.101279437541961670e-01 1.919903308153152466e-01 -2.575637213885784149e-02 -6.501042842864990234e-02 2.044644206762313843e-01 -7.718791067600250244e-02 -5.281743779778480530e-02 3.504815697669982910e-02
2.549709677696228027e-01 -3.571486473083496094e-02 -1.342395246028900146e-01 6.770538538694381714e-02 -1.758517771959304810e-01 -8.513158559799194336e-02 2.645170986652374268e-01 4.552597552537918091e-02 1.070290505886077881e-01 -2.129353284835815430e-01 -3.136150538921356201e-02 2.778084874153137207e-01 -1.368213724344968796e-02 -1.417605727910995483e-01 -2.520686984062194824e-01 2.238220721483230591e-02 -8.768922090530395508e-02 -2.920630276203155518e-01 4.409116506576538086e-02 1.821904182434082031e-01 -2.954971790313720703e-01 1.547365784645080566e-01 5.626158788800239563e-02 -1.426218748092651367e-01 -2.176748216152191162e-01 -7.259310781955718994e-02 6.734865903854370117e-02 3.187182545661926270e-01 -1.395332515239715576e-01 -1.836636811494827271e-01 2.303598076105117798e-01 -2.316971272230148315e-01
7.530112564563751221e-02 -3.105045557022094727e-01 -1.669446378946304321e-01 -1.138624772429466248e-01 -2.393993735313415527e-02 1.270626187324523926e-01 -2.317492216825485229e-01 -2.255474179983139038e-01 1.902619600296020508e-01 -1.706890761852264404e-01 -1.486867815256118774e-01 3.198183774948120117e-01 -1.519792973995208740e-01 -1.645718514919281006e-01 -9.059839881956577301e-03 3.947594389319419861e-02 -8.975892513990402222e-02 -1.959278136491775513e-01 3.756287992000579834e-01 1.624170392751693726e-01 -3.085724711418151855e-01 -8.020412921905517578e-02 -1.358547806739807129e-01 1.828330755233764648e-01 -7.167142629623413086e-02 -1.919097751379013062e-01 1.030072271823883057e-01 1.315802484750747681e-01 9.628504514694213867e-02 -1.291546970605850220e-01 -1.359676718711853027e-01 -1.115905866026878357e-01
5.263027548789978027e-02 6.068267673254013062e-02 1.039494648575782776e-01 -1.585862189531326294e-01 1.508900970220565796e-01 -1.421769261360168457e-01 1.493627578020095825e-01 1.840822994709014893e-01 3.304601907730102539e-01 -4.892207384109497070e-01 1.699569970369338989e-01 2.643687427043914795e-01 -4.829473420977592468e-02 3.597985580563545227e-02 -2.722003683447837830e-02 -1.283785551786422729e-01 -2.230645157396793365e-02 -3.122563660144805908e-02 2.656831145286560059e-01 1.005320847034454346e-01 -1.396744698286056519e-01 -4.111672192811965942e-02 -3.609820008277893066e-01 8.015686273574829102e-02 -1.318917274475097656e-01 8.013459295034408569e-02 3.376016765832901001e-02 1.195816695690155029e-01 2.125434428453445435e-01 -2.122698426246643066e-01 -1.436004489660263062e-01 -6.214791908860206604e-03
-8.693517744541168213e-02 -2.409465461969375610e-01 -3.316672518849372864e-02 1.092190518975257874e-01 -6.223122403025627136e-02 2.797521464526653290e-02 -2.565514445304870605e-01 -1.007459163665771484e-01 3.114199638366699219e-01 -1.830252259969711304e-01 -1.148944571614265442e-01 2.483987510204315186e-01 -1.603745073080062866e-01 2.390178851783275604e-04 -1.961669474840164185e-01 -2.830542027950286865e-01 -5.350337922573089600e-02 -1.098721772432327271e-01 3.274667263031005859e-01 2.923226058483123779e-01 -2.617839872837066650e-01 5.750876292586326599e-02 -3.231221437454223633e-01 1.693019829690456390e-02 -1.147847548127174377e-01 7.052292115986347198e-03 -1.291028261184692383e-01 -8.802581578493118286e-02 -3.391874581575393677e-02 -6.928816437721252441e-02 -1.703198701143264771e-01 -1.851327270269393921e-01
2.164624929428100586e-01 -3.393829241394996643e-02 -3.269463777542114258e-01 -8.534088730812072754e-02 -5.930698476731777191e-03 -2.118094861507415771e-01 -2.000373154878616333e-01 2.563135623931884766e-01 -8.552277088165283203e-02 -1.002177223563194275e-01 -8.541052788496017456e-02 1.820382177829742432e-01 -3.080551512539386749e-02 -1.418191045522689819e-01 -7.203372567892074585e-02 -7.545940577983856201e-02 -2.466144412755966187e-01 -1.202857643365859985e-01 2.870591580867767334e-01 -2.089859843254089355e-01 -1.993032544851303101e-01 5.055527389049530029e-02 -1.019848063588142395e-01 -2.535610496997833252e-01 -2.205873876810073853e-01 1.312475949525833130e-01 -8.265896886587142944e-02 9.551889449357986450e-02 9.279119223356246948e-02 -3.727738559246063232e-01 -1.289201080799102783e-01 -1.819358617067337036e-01
2.752058207988739014e-01 1.230525784194469452e-02 -1.040880158543586731e-01 4.097682237625122070e-02 -1.066519040614366531e-02 1.050230041146278381e-01 -1.876578181982040405e-01 -3.663486540317535400e-01 3.501870483160018921e-02 -1.728097051382064819e-01 1.045539826154708862e-01 1.093117743730545044e-01 1.547113656997680664e-01 1.708841510117053986e-02 1.658873073756694794e-02 2.015064060688018799e-01 1.244893148541450500e-01 -6.582765281200408936e-02 1.580538451671600342e-01 3.840768635272979736e-01 -1.632535457611083984e-01 1.658146828413009644e-01 -2.201728671789169312e-01 -1.893255412578582764e-01 -9.543931484222412109e-02 2.991683781147003174e-01 -3.882363438606262207e-02 3.945279419422149658e-01 6.387457251548767090e-02 5.582734011113643646e-04 9.022028744220733643e-02 -1.147413700819015503e-01
-9.998381137847900391e-02 -1.189505532383918762e-01 -6.138440221548080444e-02 -3.512515127658843994e-02 1.553154736757278442e-01 -2.143021523952484131e-01 -8.402011543512344360e-02 -1.784511357545852661e-01 2.683987282216548920e-02 1.164959147572517395e-01 -1.695346646010875702e-02 4.929588139057159424e-01 1.903913170099258423e-01 -1.110536977648735046e-01 -3.060453832149505615e-01 5.565721169114112854e-02 3.386928886175155640e-02 1.947178840637207031e-01 3.151936829090118408e-02 3.479577898979187012e-01 -3.786769807338714600e-01 1.784749031066894531e-01 5.224504694342613220e-02 1.319610178470611572e-01 -1.305788159370422363e-01 1.707493960857391357e-01 1.540895253419876099e-01 -6.413848698139190674e-02 1.275193244218826294e-01 -3.361300006508827209e-02 4.915665462613105774e-02 9.260033071041107178e-02
3.432793915271759033e-01 6.192120257765054703e-03 -1.625498682260513306e-01 -1.132173761725425720e-01 -1.943992823362350464e-01 -2.133304923772811890e-01 -5.046760290861129761e-02 -1.262683421373367310e-01 1.415051966905593872e-01 1.752787083387374878e-01 -9.691092371940612793e-02 4.772332608699798584e-01 2.072441428899765015e-01 -1.496984660625457764e-01 1.833474077284336090e-02 9.813681989908218384e-02 1.274407207965850830e-01 -1.525686532258987427e-01 1.862071081995964050e-02 1.762341894209384918e-02 8.465463668107986450e-02 4.224082455039024353e-02 1.260455697774887085e-01 -2.055132389068603516e-02 -2.160484045743942261e-01 2.201422005891799927e-01 1.759444922208786011e-01 -1.527210772037506104e-01 -5.535986274480819702e-03 -3.904722630977630615e-01 9.966198354959487915e-02 2.417400479316711426e-02
1.093559116125106812e-01 -1.008607521653175354e-01 -5.270054563879966736e-02 3.410087525844573975e-02 8.006017655134201050e-02 -2.172668278217315674e-01 2.918603131547570229e-03 -4.653508961200714111e-02 3.004332184791564941e-01 -5.188928171992301941e-02 -9.229301661252975464e-02 3.601276874542236328e-01 2.195213884115219116e-01 1.026282086968421936e-02 3.028011918067932129e-01 -5.338552407920360565e-03 5.807265639305114746e-02 -1.063875779509544373e-01 3.498739898204803467e-01 2.464305758476257324e-01 1.097514759749174118e-03 1.001020520925521851e-01 7.778975367546081543e-02 1.697932742536067963e-02 7.882184535264968872e-02 2.520873844623565674e-01 -2.172900289297103882e-01 -7.836312800645828247e-02 -6.203863024711608887e-02 -3.403646647930145264e-01 1.506713330745697021e-01 -2.593410313129425049e-01
5.978779122233390808e-02 7.879251986742019653e-02 -3.631063401699066162e-01 1.066166162490844727e-01 5.687763541936874390e-02 -1.325233131647109985e-01 -5.953138321638107300e-02 -2.130691707134246826e-02 9.913152456283569336e-02 3.382135331630706787e-01 -4.805386066436767578e-02 2.514173984527587891e-01 -4.200692474842071533e-02 5.957161262631416321e-02 -9.042932093143463135e-02 1.656449735164642334e-01 -8.053541928529739380e-02 -6.717561930418014526e-02 2.432391941547393799e-01 2.896094918251037598e-01 -1.568580120801925659e-01 2.172846533358097076e-02 -4.277876317501068115e-01 3.326563537120819092e-02 -3.580467030405998230e-02 2.535726130008697510e-01 2.284352295100688934e-02 6.414117664098739624e-02 2.667440772056579590e-01 -6.824254244565963745e-02 1.713950335979461670e-01 -2.300401180982589722e-01
-1.756379306316375732e-01 -2.782436907291412354e-01 -2.473060786724090576e-01 -4.131205379962921143e-02 1.089268475770950317e-01 6.341556459665298462e-02 -1.083020195364952087e-01 -1.770858764648437500e-01 -7.829160243272781372e-02 -1.765887141227722168e-01 -1.057118847966194153e-01 2.722799479961395264e-01 3.280656933784484863e-01 -1.406800933182239532e-02 -1.456520706415176392e-01 5.964575707912445068e-02 6.394780427217483521e-02 -6.781051307916641235e-02 1.931812427937984467e-02 -3.965123556554317474e-03 -4.484270885586738586e-02 -1.474150270223617554e-01 -1.729463189840316772e-01 1.099294573068618774e-01 -5.387241244316101074e-01 2.562290430068969727e-01 1.354723572731018066e-01 -7.722722738981246948e-02 1.365531682968139648e-01 -1.319134682416915894e-01 -6.415615230798721313e-02 -1.396301388740539551e-01
1.675949394702911377e-01 -1.674882024526596069e-01 5.377410724759101868e-02 3.849978372454643250e-02 -1.834410242736339569e-02 -1.335214264690876007e-02 -3.395271003246307373e-01 -1.817347407341003418e-01 -2.649999409914016724e-02 -2.365107685327529907e-01 -1.746156811714172363e-01 3.121884465217590332e-01 -1.225574389100074768e-01 -2.268814295530319214e-01 1.848584264516830444e-01 -1.100054904818534851e-01 1.519879996776580811e-01 -7.127076387405395508e-02 -1.102917343378067017e-01 1.384669393301010132e-01 -3.293233513832092285e-01 -1.113271415233612061e-01 -1.565337479114532471e-01 -1.119379997253417969e-01 -4.196417704224586487e-02 4.453752189874649048e-02 -3.135741353034973145e-01 2.124467641115188599e-01 1.152191162109375000e-01 -2.282828539609909058e-01 -1.380100846290588379e-01 -2.103894352912902832e-01
1.458567380905151367e-01 1.296405494213104248e-01 -3.381111621856689453e-01 2.016476839780807495e-01 -8.929103612899780273e-02 -2.458808571100234985e-02 -8.843247592449188232e-02 1.284650862216949463e-01 2.192171663045883179e-02 -1.234317496418952942e-01 1.875165104866027832e-02 7.693348079919815063e-02 1.218127608299255371e-01 -3.558104336261749268e-01 1.066691353917121887e-01 9.748146682977676392e-02 -2.546756267547607422e-01 -9.895142912864685059e-02 2.765127420425415039e-01 4.574575275182723999e-02 -2.762626707553863525e-01 -1.187191009521484375e-01 -2.014637887477874756e-01 -2.358509451150894165e-01 -2.017627358436584473e-01 1.088243424892425537e-01 1.196918711066246033e-01 4.608250409364700317e-02 1.376274786889553070e-02 -3.337817192077636719e-01 -7.031023502349853516e-02 -2.536826133728027344e-01
-5.193960852921009064e-03 7.483569532632827759e-02 1.450237482786178589e-01 -1.532494742423295975e-02 -1.572668924927711487e-02 4.816150665283203125e-02 -2.433409094810485840e-01 -2.136586159467697144e-01 2.474496811628341675e-01 -1.532570123672485352e-01 2.612032461911439896e-03 3.835696578025817871e-01 1.842539906501770020e-01 -1.541239470243453979e-01 8.350808173418045044e-02 3.273594677448272705e-01 -1.196639910340309143e-01 -1.988336294889450073e-01 2.527179121971130371e-01 3.617045581340789795e-01 -1.245180424302816391e-02 6.275288015604019165e-02 -1.040140092372894287e-01 7.183804363012313843e-02 1.427825689315795898e-01 2.017934061586856842e-02 4.107175767421722412e-02 7.376737892627716064e-02 3.259997665882110596e-01 -1.915313899517059326e-01 1.498964279890060425e-01 2.482656156644225121e-03
6.289108097553253174e-02 2.118720859289169312e-01 -4.131091013550758362e-02 -1.069860607385635376e-01 -1.082539036870002747e-01 -3.322947919368743896e-01 -1.894081085920333862e-01 -2.626870572566986084e-01 1.890615373849868774e-01 1.227644621394574642e-03 -5.124797672033309937e-02 1.862556040287017822e-01 -8.764473348855972290e-02 4.692514892667531967e-03 -1.095743849873542786e-01 6.899565458297729492e-02 6.274152547121047974e-02 5.289005115628242493e-02 6.609269231557846069e-02 4.042435903102159500e-03 -1.400650665163993835e-02 4.092254936695098877e-01 -1.597559005022048950e-01 -2.097681015729904175e-01 -2.023592740297317505e-01 2.055274695158004761e-02 1.050166115164756775e-01 1.191685944795608521e-01 2.403627187013626099e-01 1.350926905870437622e-01 9.162505716085433960e-02 -4.627357721328735352e-01
7.559686154127120972e-02 -9.509872645139694214e-02 1.493051648139953613e-01 -5.608608201146125793e-02 3.310823813080787659e-02 1.336036771535873413e-01 5.774543806910514832e-02 -1.474378257989883423e-01 3.632565140724182129e-01 1.567835658788681030e-01 -2.469220012426376343e-01 4.019471704959869385e-01 2.356448471546173096e-01 -4.451189935207366943e-02 -5.425479263067245483e-02 9.204027242958545685e-03 -2.405680119991302490e-01 -5.257711559534072876e-02 -8.947017043828964233e-02 1.009634062647819519e-01 -2.112711407244205475e-02 -2.403683587908744812e-02 -2.688327431678771973e-01 2.628647685050964355e-01 -2.563176453113555908e-01 9.450951218605041504e-02 -2.699904143810272217e-01 1.950351595878601074e-01 -2.626453340053558350e-02 4.714303091168403625e-02 -2.476995587348937988e-01 -7.154167443513870239e-02
9.842384606599807739e-02 -1.977811306715011597e-01 -3.498474955558776855e-01 -9.663414210081100464e-02 -4.563624504953622818e-03 -8.995947241783142090e-02 -9.957449510693550110e-03 -2.535367906093597412e-01 -2.121105343103408813e-01 -2.830585837364196777e-01 -1.769991070032119751e-01 1.568150371313095093e-01 1.811713725328445435e-01 5.831860005855560303e-03 1.178899556398391724e-01 -2.369521884247660637e-03 -5.993091501295566559e-03 -3.078088397160172462e-03 1.873735487461090088e-01 1.876978874206542969e-01 -2.777039706707000732e-01 -1.240849196910858154e-01 -9.517879784107208252e-02 -1.296273767948150635e-01 -2.136515080928802490e-01 1.979074180126190186e-01 -7.649800740182399750e-03 -2.877221703529357910e-01 5.462521687150001526e-02 -3.355749845504760742e-01 -4.863036796450614929e-02 -2.116532921791076660e-01
8.864116668701171875e-02 2.033798545598983765e-01 -1.329597979784011841e-01 -1.566749215126037598e-01 -9.648042917251586914e-02 1.904682368040084839e-01 -3.726718947291374207e-02 -1.468105316162109375e-01 3.177874684333801270e-01 -2.927357517182826996e-02 -4.759863913059234619e-01 2.590948045253753662e-01 -9.494007378816604614e-02 -3.088297545909881592e-01 1.335191428661346436e-01 1.387590169906616211e-01 -5.460149794816970825e-02 5.403660982847213745e-02 -2.724839188158512115e-02 2.901381552219390869e-01 4.762298241257667542e-02 5.980455130338668823e-02 -9.033626317977905273e-02 -5.681046843528747559e-02 -2.607434391975402832e-01 2.338864058256149292e-01 1.340459138154983521e-01 1.961563229560852051e-01 9.925491362810134888e-02 -7.409586757421493530e-02 1.986007392406463623e-02 -9.341483004391193390e-03
5.711913481354713440e-02 1.519586145877838135e-01 1.637846976518630981e-01 -5.687398090958595276e-02 -3.770750015974044800e-02 1.935255080461502075e-01 -1.174553018063306808e-02 -2.036774158477783203e-01 2.778471410274505615e-01 7.462194561958312988e-02 -1.834848076105117798e-01 5.699815750122070312e-01 3.041115030646324158e-02 1.672207415103912354e-01 6.029031053185462952e-02 -5.779960379004478455e-02 -1.894754543900489807e-02 -1.711160242557525635e-01 2.053880691528320312e-01 -6.302085518836975098e-02 -2.029706388711929321e-01 1.646924912929534912e-01 -5.048505216836929321e-02 3.028707802295684814e-01 -1.953684538602828979e-01 -6.627395749092102051e-02 -4.611318930983543396e-02 2.115565836429595947e-01 1.954899542033672333e-02 1.297051366418600082e-02 -2.152025699615478516e-01 -1.058822497725486755e-01
3.737280890345573425e-02 2.068744450807571411e-01 5.137851927429437637e-03 1.763555407524108887e-01 4.475909098982810974e-02 -1.577755808830261230e-01 -1.007105782628059387e-01 -8.784171193838119507e-02 4.715337976813316345e-02 -3.585707768797874451e-02 -1.565970033407211304e-01 3.941045403480529785e-01 -1.498756557703018188e-01 3.847574349492788315e-03 4.716010019183158875e-02 1.834096573293209076e-02 -1.352058053016662598e-01 -2.912952005863189697e-01 -3.477317467331886292e-02 1.384709216654300690e-02 -1.921003311872482300e-01 3.038485646247863770e-01 -9.111329168081283569e-02 1.115663871169090271e-01 1.938242465257644653e-02 -6.183116696774959564e-03 3.243246972560882568e-01 1.263443529605865479e-01 7.121657580137252808e-02 -2.609583735466003418e-01 -1.036551073193550110e-01 -4.599420726299285889e-01
1.869336068630218506e-01 -2.578920423984527588e-01 -7.357035577297210693e-02 9.237547218799591064e-02 -2.364235371351242065e-01 2.263044714927673340e-01 -2.597379088401794434e-01 -1.419756710529327393e-01 7.569417357444763184e-02 -1.402651816606521606e-01 -7.987676560878753662e-02 2.684956789016723633e-01 6.700102984905242920e-02 -1.180891133844852448e-02 2.001818716526031494e-01 -1.064326986670494080e-01 -3.485697507858276367e-02 -3.254621326923370361e-01 -1.268277913331985474e-01 2.306180298328399658e-01 3.572222962975502014e-02 1.141046211123466492e-01 -7.942264527082443237e-02 -6.016524136066436768e-02 -2.400289326906204224e-01 7.669529318809509277e-02 -7.632268592715263367e-03 2.557574212551116943e-01 2.002681493759155273e-01 -1.480739265680313110e-01 -1.093935221433639526e-01 -3.554810881614685059e-01
4.393755197525024414e-01 -1.405873894691467285e-01 2.060693055391311646e-01 2.403728365898132324e-01 1.080266758799552917e-01 -7.132501900196075439e-02 -1.600437760353088379e-01 3.925659880042076111e-02 5.638021975755691528e-02 -2.278245091438293457e-01 1.159890443086624146e-01 1.497002411633729935e-02 -2.765420079231262207e-02 3.961431980133056641e-02 -7.333217561244964600e-02 1.456017326563596725e-02 -1.836073249578475952e-01 -2.093531787395477295e-01 1.865956187248229980e-01 3.020147383213043213e-01 -6.934617459774017334e-02 3.236193358898162842e-01 -3.267864882946014404e-01 1.142674088478088379e-01 -1.890928745269775391e-01 -6.533262133598327637e-02 -1.132431849837303162e-01 -7.605877518653869629e-02 2.383447736501693726e-01 -7.550285756587982178e-02 -6.865443289279937744e-02 -8.679218590259552002e-02
2.819459438323974609e-01 -6.777493655681610107e-02 2.408767491579055786e-02 -2.888733744621276855e-01 -1.875273734331130981e-01 -2.500936202704906464e-02 -7.754889130592346191e-02 2.810513973236083984e-02 1.703949719667434692e-01 -7.022415101528167725e-02 1.120373699814081192e-02 8.969015628099441528e-02 2.929400205612182617e-01 -2.660051882266998291e-01 -2.193898409605026245e-01 -3.133983165025711060e-02 -1.115249991416931152e-01 -3.867606073617935181e-02 1.745306849479675293e-01 9.562197327613830566e-02 -2.491622418165206909e-01 1.717467606067657471e-02 -2.588357925415039062e-01 -1.913946419954299927e-01 -2.912800312042236328e-01 3.798329234123229980e-01 -4.620834067463874817e-02 -1.644822806119918823e-01 2.375364005565643311e-01 -2.118975855410099030e-02 7.604064792394638062e-02 -3.102595917880535126e-02
-1.177801489830017090e-01 -9.064335376024246216e-02 -1.872689574956893921e-01 -5.005604773759841919e-02 6.644282490015029907e-02 5.607547238469123840e-03 -2.634879946708679199e-01 -1.057923510670661926e-01 3.260647058486938477e-01 -2.214033603668212891e-01 -1.291172057390213013e-01 6.657444685697555542e-02 3.474239408969879150e-01 -1.963243633508682251e-01 -1.525559425354003906e-01 3.052997961640357971e-02 1.988716721534729004e-01 4.055689275264739990e-02 1.590359508991241455e-01 2.848707698285579681e-02 1.557626109570264816e-02 -6.584784388542175293e-02 -1.505940258502960205e-01 2.461091130971908569e-01 -3.633199036121368408e-01 8.766553550958633423e-02 1.363191455602645874e-01 2.514485716819763184e-01 1.667508035898208618e-01 -2.231999784708023071e-01 -2.025034576654434204e-01 -1.122575346380472183e-02
2.971099615097045898e-01 6.572070717811584473e-02 -1.647971719503402710e-01 -2.042539604008197784e-02 -2.349663972854614258e-01 -2.762098312377929688e-01 -2.157601416110992432e-01 1.511584781110286713e-02 -8.704074472188949585e-02 -6.539705395698547363e-02 3.919526003301143646e-03 2.672546803951263428e-01 -1.367077976465225220e-01 -3.559858351945877075e-02 -5.048746988177299500e-02 5.222879350185394287e-03 -5.683349817991256714e-02 -2.475570738315582275e-01 1.027798429131507874e-01 -1.805697083473205566e-01 -1.492355316877365112e-01 -7.037374190986156464e-03 -2.868642508983612061e-01 -3.311758339405059814e-01 -3.346247076988220215e-01 1.062852591276168823e-01 1.034744828939437866e-01 1.011499464511871338e-01 1.580281853675842285e-01 -2.612950801849365234e-01 -1.892288923263549805e-01 2.205258049070835114e-02
2.578149437904357910e-01 -1.552026420831680298e-01 1.467171460390090942e-01 6.419073790311813354e-02 -1.010126248002052307e-01 3.067095065489411354e-03 -2.970310747623443604e-01 -7.198378443717956543e-02 4.656604677438735962e-02 1.230642944574356079e-02 -1.468904018402099609e-01 1.908814758062362671e-01 -2.187055796384811401e-01 1.929385513067245483e-01 -4.037174582481384277e-02 -1.213557496666908264e-01 7.579907029867172241e-02 -1.004358232021331787e-01 1.397992372512817383e-01 5.035500526428222656e-01 -5.171956121921539307e-02 2.472328394651412964e-02 -1.998425126075744629e-01 -5.920154973864555359e-02 -2.063341587781906128e-01 1.598938405513763428e-01 1.472551077604293823e-01 3.307936489582061768e-01 -4.770120978355407715e-02 -2.455378770828247070e-01 -7.721325755119323730e-02 -1.224185079336166382e-01
-2.610017359256744385e-02 -3.085530400276184082e-01 -1.510885357856750488e-01 1.125285997986793518e-01 -1.197930052876472473e-01 5.682636424899101257e-02 -2.795472741127014160e-01 2.042794786393642426e-02 1.926850080490112305e-01 -1.028515547513961792e-01 -1.247728765010833740e-01 1.381112933158874512e-01 -1.635981500148773193e-01 -1.117701306939125061e-01 -1.457041781395673752e-02 -2.890527546405792236e-01 -1.034485250711441040e-01 -1.527079045772552490e-01 1.891525983810424805e-01 3.321460783481597900e-01 -3.782849907875061035e-01 1.343058645725250244e-01 -3.175350725650787354e-01 5.114078521728515625e-02 -2.732256352901458740e-01 5.648038163781166077e-02 3.703257814049720764e-02 1.590289175510406494e-02 1.385183446109294891e-02 -3.529491275548934937e-02 -1.681504547595977783e-01 -1.150163337588310242e-01
2.308482490479946136e-02 6.010586512275040150e-04 -6.940978765487670898e-02 -1.512298285961151123e-01 -6.750495173037052155e-03 -1.692379713058471680e-01 -1.570626348257064819e-01 -1.503226067870855331e-02 1.300843656063079834e-01 -1.142328530550003052e-01 -3.108894266188144684e-02 3.591769039630889893e-01 2.564289867877960205e-01 8.332576602697372437e-02 -2.485581785440444946e-01 6.935821473598480225e-02 1.623151265084743500e-02 2.177926898002624512e-01 4.457211866974830627e-02 -1.365395188331604004e-01 1.515520364046096802e-01 1.112238541245460510e-01 -1.325117200613021851e-01 2.973633110523223877e-01 -1.898095160722732544e-01 2.948330640792846680e-01 1.190908700227737427e-01 1.393670588731765747e-01 3.555249422788619995e-02 -2.617288231849670410e-01 -1.125985458493232727e-01 -4.126815795898437500e-01
1.377145349979400635e-01 -6.750117056071758270e-03 -6.869798153638839722e-02 -1.686072722077369690e-02 -1.486287117004394531e-01 8.564859628677368164e-02 -5.356058478355407715e-02 -1.733246892690658569e-01 1.051697358489036560e-01 5.582681670784950256e-02 -3.500822186470031738e-01 3.032210469245910645e-01 -2.327015846967697144e-01 6.756243854761123657e-02 1.936576664447784424e-01 2.098003029823303223e-01 -1.655141860246658325e-01 3.810339840129017830e-03 1.805204898118972778e-01 -1.369477808475494385e-01 -3.533114790916442871e-01 3.235077559947967529e-01 -6.817459315061569214e-02 3.457025811076164246e-02 -1.155832633376121521e-01 1.260758936405181885e-01 6.730985641479492188e-02 1.331492960453033447e-01 -6.901820003986358643e-02 -1.914639025926589966e-02 -7.756361737847328186e-03 -4.170756042003631592e-01
1.439980864524841309e-01 5.179143510758876801e-03 -2.577178776264190674e-01 -2.121197879314422607e-01 1.753627806901931763e-01 -1.648241728544235229e-01 1.309538632631301880e-01 5.971359834074974060e-02 -3.664352372288703918e-02 -1.237286105751991272e-01 -1.321633458137512207e-01 3.248172402381896973e-01 8.924498409032821655e-02 7.088281959295272827e-02 3.770049661397933960e-02 1.761805713176727295e-01 4.288932681083679199e-02 1.088894307613372803e-01 2.451071590185165405e-01 2.708715796470642090e-01 -1.517597287893295288e-01 1.267861425876617432e-01 -1.526169776916503906e-01 -5.564817786216735840e-02 -2.516211569309234619e-01 2.160415984690189362e-02 -2.723909914493560791e-01 -1.199819520115852356e-01 -2.955921180546283722e-02 -3.494252264499664307e-01 -3.360638916492462158e-01 -5.650563910603523254e-02
1.353838592767715454e-01 1.832655817270278931e-01 -7.264442741870880127e-02 -4.158838093280792236e-02 2.018671482801437378e-01 -2.056338191032409668e-01 -1.396567523479461670e-01 -1.483587622642517090e-01 1.920893043279647827e-02 -3.630707859992980957e-01 -3.043570816516876221e-01 8.535525202751159668e-02 1.091498658061027527e-01 1.222251541912555695e-02 3.216579258441925049e-01 2.194012254476547241e-01 -2.432291805744171143e-01 -1.077776625752449036e-01 -1.198795139789581299e-01 2.681113965809345245e-02 -2.191873937845230103e-01 8.778431266546249390e-02 -1.645930260419845581e-01 -4.551561549305915833e-02 -1.787576079368591309e-01 -1.812681108713150024e-01 2.264810204505920410e-01 1.704242080450057983e-01 7.975000888109207153e-02 6.690948503091931343e-04 -1.222846433520317078e-01 -2.889873385429382324e-01
2.229287624359130859e-01 -1.324508786201477051e-01 -3.109706342220306396e-01 8.139578253030776978e-02 4.856777563691139221e-02 1.084240749478340149e-01 -7.715331763029098511e-02 -1.190262809395790100e-01 -1.713506691157817841e-02 1.158045902848243713e-01 -2.067446261644363403e-01 3.451014161109924316e-01 8.164857327938079834e-02 -1.377295404672622681e-01 1.500617265701293945e-01 1.564662456512451172e-01 -1.124342679977416992e-01 -1.829531639814376831e-01 1.651338338851928711e-01 -4.905456304550170898e-02 -1.695048213005065918e-01 1.736355274915695190e-01 -2.015915662050247192e-01 2.237385362386703491e-01 -2.635667622089385986e-01 1.956920772790908813e-01 -3.524033129215240479e-01 -6.562633812427520752e-02 1.074923053383827209e-01 -1.368854492902755737e-01 5.463814735412597656e-02 2.282868474721908569e-01
2.951337099075317383e-01 1.501850932836532593e-01 -8.039432764053344727e-02 -1.227064654231071472e-01 -2.005917727947235107e-01 -1.093565970659255981e-01 -5.775787308812141418e-02 -8.851518481969833374e-02 6.280930340290069580e-02 6.017961725592613220e-02 -1.420544236898422241e-01 1.927886456251144409e-01 -8.789573609828948975e-02 -2.738173902034759521e-01 -4.126899316906929016e-02 3.819382190704345703e-02 -1.337759103626012802e-02 -1.898390799760818481e-01 1.097039431333541870e-01 -2.118426710367202759e-01 -2.038677595555782318e-02 8.532217144966125488e-02 -1.471884250640869141e-01 -3.200911879539489746e-01 -5.232142806053161621e-01 4.173764958977699280e-02 6.876902282238006592e-02 9.243676811456680298e-02 1.770966798067092896e-01 -2.462768256664276123e-01 -2.125638723373413086e-01 -6.132120266556739807e-02
5.103737860918045044e-02 1.837274879217147827e-01 9.108952432870864868e-02 -6.405419856309890747e-02 7.387398183345794678e-02 -3.439713418483734131e-01 -1.548721492290496826e-01 -3.347809985280036926e-02 4.467160906642675400e-03 -1.909329555928707123e-02 -5.317174643278121948e-02 4.006603956222534180e-01 -5.526509881019592285e-02 -1.456374078989028931e-01 1.027931272983551025e-01 2.610456645488739014e-01 1.204871162772178650e-01 2.260116636753082275e-01 3.310489058494567871e-01 -7.176981121301651001e-02 -7.811453938484191895e-02 2.926537096500396729e-01 -1.977158337831497192e-02 -2.979508340358734131e-01 -8.264393359422683716e-02 6.534529477357864380e-02 1.917816996574401855e-01 6.244706735014915466e-02 2.262957394123077393e-01 8.690888993442058563e-03 -4.757037013769149780e-02 -2.627899348735809326e-01
2.468772530555725098e-01 -1.874294281005859375e-01 -1.199876815080642700e-01 2.734853923320770264e-01 -1.893981844186782837e-01 -5.286628380417823792e-02 -1.154305413365364075e-01 -3.839078843593597412e-01 1.018330454826354980e-01 -1.973461508750915527e-01 4.773357510566711426e-02 1.125909313559532166e-01 2.978201769292354584e-02 -7.709551602602005005e-02 -1.112634763121604919e-01 8.532114326953887939e-02 1.176682859659194946e-01 -1.016327068209648132e-01 -6.727415323257446289e-02 4.237293899059295654e-01 -2.229613810777664185e-01 8.815430849790573120e-02 -3.365297615528106689e-01 -2.557642757892608643e-02 -8.521531522274017334e-02 1.503662317991256714e-01 -1.493623405694961548e-01 2.529425621032714844e-01 1.025522425770759583e-01 -1.151522919535636902e-01 1.875324361026287079e-02 -6.832027435302734375e-02
1.879449635744094849e-01 1.223174482583999634e-01 -3.485801443457603455e-02 -1.972562223672866821e-01 -1.943221241235733032e-01 2.113946899771690369e-02 -6.950343400239944458e-02 -2.311837971210479736e-01 2.450216263532638550e-01 -6.163131818175315857e-02 -2.953362166881561279e-01 2.699718773365020752e-01 -1.040147393941879272e-01 -2.094005942344665527e-01 2.217653840780258179e-01 1.664014756679534912e-01 -3.480181097984313965e-02 2.123827040195465088e-01 1.431539356708526611e-01 2.679927647113800049e-01 5.458556860685348511e-02 8.702062815427780151e-02 -4.419925436377525330e-02 -1.957408934831619263e-01 -3.207907676696777344e-01 3.834496438503265381e-01 7.080810517072677612e-02 5.014869570732116699e-02 2.975015901029109955e-02 -7.592359185218811035e-02 -1.797652617096900940e-02 6.110123917460441589e-02
2.484491467475891113e-01 -1.636024266481399536e-01 1.185294613242149353e-02 7.937262952327728271e-02 8.259476721286773682e-02 -2.129792273044586182e-01 -6.794928014278411865e-02 3.559704404324293137e-03 1.411853134632110596e-01 -2.121414095163345337e-01 -8.899281173944473267e-02 5.765876919031143188e-02 5.986912921071052551e-02 -1.984029859304428101e-01 1.313133835792541504e-01 1.843903511762619019e-01 -5.064679309725761414e-02 -4.938177391886711121e-02 6.312437355518341064e-02 2.144427299499511719e-01 -2.108662724494934082e-01 2.569345235824584961e-01 -1.022390201687812805e-01 -1.487231552600860596e-01 -1.339295133948326111e-02 1.501607596874237061e-01 -1.533537209033966064e-01 4.445499479770660400e-01 4.170976877212524414e-01 -1.265457421541213989e-01 1.627108603715896606e-01 -1.397437751293182373e-01
2.688422203063964844e-01 1.544056683778762817e-01 -2.575678052380681038e-03 2.084271237254142761e-02 1.916365325450897217e-01 1.885509341955184937e-01 -9.062623977661132812e-02 -3.036398887634277344e-01 2.779766619205474854e-01 1.515613310039043427e-02 -2.272372096776962280e-01 3.219266831874847412e-01 -2.844042479991912842e-01 -1.827435195446014404e-02 4.560409486293792725e-02 -6.150038912892341614e-02 1.019201129674911499e-01 1.438857913017272949e-01 -2.101033367216587067e-02 3.732294440269470215e-01 -1.145188286900520325e-01 3.509648740291595459e-01 -1.721053123474121094e-01 2.430145442485809326e-02 -1.180465146899223328e-01 -3.932908922433853149e-02 -8.786257356405258179e-02 -4.788290336728096008e-02 -8.723251521587371826e-03 -2.038245350122451782e-01 3.368550166487693787e-02 -7.290900498628616333e-02
3.554513156414031982e-01 -1.318249702453613281e-01 1.439021527767181396e-02 1.615504920482635498e-01 1.012435629963874817e-01 -1.595158278942108154e-01 3.058777190744876862e-02 2.130960822105407715e-01 1.838020533323287964e-01 -1.747890561819076538e-01 -3.341568261384963989e-02 -5.245085433125495911e-02 7.181987911462783813e-02 6.885136663913726807e-02 -7.999212294816970825e-02 -2.037571370601654053e-01 -3.313927948474884033e-01 -1.207926869392395020e-01 7.107742875814437866e-02 2.357953339815139771e-01 -2.237064018845558167e-02 3.277249336242675781e-01 -3.828878998756408691e-01 -1.012216438539326191e-03 -3.316142857074737549e-01 1.664918214082717896e-01 -4.793126881122589111e-02 1.167962551116943359e-01 1.242357343435287476e-01 -9.304981678724288940e-03 4.402469843626022339e-02 -1.060952469706535339e-01
-1.800641417503356934e-01 -1.664162054657936096e-02 -3.493172302842140198e-02 9.244710952043533325e-02 -3.316161036491394043e-02 -2.041439265012741089e-01 1.236707568168640137e-01 -3.895675763487815857e-02 1.499903574585914612e-02 2.158443480730056763e-01 -1.269715428352355957e-01 3.576905131340026855e-01 1.211808621883392334e-02 -2.511860430240631104e-01 6.839210540056228638e-02 6.459694122895598412e-04 5.813131574541330338e-04 -1.745888888835906982e-01 2.274043262004852295e-01 2.144218683242797852e-01 -1.427381634712219238e-01 -2.038893103599548340e-02 -4.136287868022918701e-01 -4.438957571983337402e-02 -1.067663580179214478e-01 3.704552352428436279e-01 5.238321796059608459e-02 3.515728563070297241e-02 3.514387905597686768e-01 9.572819620370864868e-02 -5.003818497061729431e-02 -1.712781637907028198e-01
9.308218955993652344e-03 -1.027927175164222717e-01 1.551036238670349121e-01 -2.203806675970554352e-02 -4.164545238018035889e-02 5.284891277551651001e-02 -2.524930424988269806e-02 -8.963957428932189941e-02 1.585296541452407837e-01 -9.380029886960983276e-02 -2.035628855228424072e-01 2.458858937025070190e-01 8.428457379341125488e-02 -6.129029765725135803e-02 4.131681621074676514e-01 -2.230323664844036102e-02 -6.823634356260299683e-02 1.394907012581825256e-02 3.605447411537170410e-01 1.806996762752532959e-01 1.188130825757980347e-01 2.953025698661804199e-01 -4.498729407787322998e-01 -2.064473330974578857e-01 1.017175316810607910e-01 9.454368054866790771e-02 1.954604238271713257e-01 -8.061712980270385742e-02 7.483170181512832642e-02 -1.105974465608596802e-01 1.537313014268875122e-01 -1.201442927122116089e-01
-1.492309719324111938e-01 7.507520727813243866e-03 8.889284729957580566e-02 -3.482607007026672363e-01 -7.214187830686569214e-02 -3.891875743865966797e-01 -2.806436643004417419e-02 1.112485751509666443e-01 9.443662315607070923e-02 -9.387314319610595703e-02 1.174830272793769836e-01 1.769013851881027222e-01 2.796556651592254639e-01 -1.023590341210365295e-01 -1.179200187325477600e-01 1.039785817265510559e-01 -5.769509007222950459e-04 7.085588574409484863e-02 1.823952198028564453e-01 4.529486000537872314e-01 -8.183044940233230591e-02 1.732714623212814331e-01 -2.112389206886291504e-01 1.870249584317207336e-02 -2.109575122594833374e-01 1.279065161943435669e-01 2.340800873935222626e-02 2.033697515726089478e-01 -9.190566837787628174e-02 -1.292656362056732178e-01 -1.971192955970764160e-01 -1.024600341916084290e-01
1.659321486949920654e-01 -6.423511356115341187e-02 -1.112705245614051819e-01 -9.462746977806091309e-02 -8.749746531248092651e-02 -2.516669631004333496e-01 5.550333857536315918e-02 -3.021149523556232452e-02 -1.689134910702705383e-02 -1.645064204931259155e-01 -1.954051554203033447e-01 1.655923575162887573e-01 8.485262840986251831e-02 -1.596051752567291260e-01 -9.038224816322326660e-02 -4.670652747154235840e-02 -1.483734995126724243e-01 -2.941907942295074463e-01 1.629749685525894165e-01 3.753173351287841797e-02 -2.367924749851226807e-01 4.107422754168510437e-02 -2.632656693458557129e-01 -3.839157521724700928e-01 -1.496038436889648438e-01 2.447192519903182983e-01 -6.651204824447631836e-02 -3.509060293436050415e-02 3.466362655162811279e-01 -2.510172128677368164e-01 1.319588571786880493e-01 1.911795884370803833e-01
1.500670015811920166e-01 2.694660425186157227e-02 -1.688159257173538208e-01 5.366279184818267822e-02 -1.094719278626143932e-03 1.146933436393737793e-01 -4.012577831745147705e-01 9.520117193460464478e-02 -1.287541091442108154e-01 -9.310771524906158447e-02 -2.501683533191680908e-01 8.325839787721633911e-02 -8.341585099697113037e-02 -1.940543763339519501e-02 -1.107363961637020111e-03 2.390108853578567505e-01 1.097508966922760010e-01 -1.666637659072875977e-01 2.797558158636093140e-02 6.876512616872787476e-02 -1.838561147451400757e-01 3.310801386833190918e-01 -2.612598836421966553e-01 -1.816840916872024536e-01 -4.285920783877372742e-02 -1.608112454414367676e-02 5.709371343255043030e-02 3.093910515308380127e-01 3.746254444122314453e-01 -1.470377743244171143e-01 5.523270368576049805e-02 -2.163657546043395996e-01
-1.245607882738113403e-01 -1.499656140804290771e-01 -1.253141611814498901e-01 -2.459261864423751831e-01 1.179819330573081970e-01 -1.143279075622558594e-01 5.106257274746894836e-02 -1.687030792236328125e-01 -2.318694144487380981e-01 -2.221720991656184196e-03 -1.468219459056854248e-01 2.393604218959808350e-01 2.554250061511993408e-01 -1.310392469167709351e-01 -1.324514597654342651e-01 -9.351726621389389038e-02 2.051932066679000854e-01 -9.001011401414871216e-02 2.534503340721130371e-01 3.086870312690734863e-01 -4.913832619786262512e-02 4.165344312787055969e-02 -5.084086656570434570e-01 7.355535030364990234e-02 -1.507334262132644653e-01 2.435212135314941406e-01 -4.925744608044624329e-02 7.287129759788513184e-02 1.106658130884170532e-01 -7.135366648435592651e-02 -2.309106104075908661e-02 3.210919350385665894e-02
1.579923182725906372e-01 -8.756125718355178833e-02 2.398063540458679199e-01 1.138874441385269165e-01 -1.247622519731521606e-01 2.107852250337600708e-01 -1.792652755975723267e-01 -1.631929874420166016e-01 1.013564243912696838e-01 -6.437148153781890869e-02 -5.022086948156356812e-02 5.129404664039611816e-01 1.069640442728996277e-01 -8.973134309053421021e-02 2.469422179274260998e-04 -1.166140362620353699e-01 1.401811391115188599e-01 -2.549108564853668213e-01 -4.000882059335708618e-02 2.703204751014709473e-01 6.748957931995391846e-02 1.356410142034292221e-02 -9.836812317371368408e-02 -1.614491194486618042e-01 -2.472459524869918823e-01 1.234447434544563293e-01 1.599368304014205933e-01 1.420085132122039795e-01 3.108074367046356201e-01 -1.607285588979721069e-01 -4.091509059071540833e-02 -1.377747654914855957e-01
1.456917375326156616e-01 2.508554980158805847e-02 -4.055193625390529633e-03 -1.853508353233337402e-01 -8.110834285616874695e-03 -5.440856888890266418e-02 1.058359667658805847e-01 1.179086603224277496e-02 2.930622994899749756e-01 1.116430163383483887e-01 -1.529047936201095581e-01 1.452159583568572998e-01 3.665799498558044434e-01 -1.066936850547790527e-01 1.090350821614265442e-01 1.241248399019241333e-01 9.839218854904174805e-02 -2.916326224803924561e-01 1.194670870900154114e-01 1.057689040899276733e-01 -1.926761865615844727e-01 1.897038072347640991e-01 7.963700592517852783e-02 -1.513471007347106934e-01 -4.451517164707183838e-01 2.926800847053527832e-01 -7.399663329124450684e-02 -5.540234968066215515e-02 4.504658281803131104e-02 -2.092655450105667114e-01 2.263371944427490234e-01 -3.954478725790977478e-02
1.597272604703903198e-01 7.678478956222534180e-02 -2.357786446809768677e-01 2.276061773300170898e-01 -1.295298784971237183e-01 8.075582981109619141e-02 -9.337981045246124268e-02 -9.668047726154327393e-02 1.508760750293731689e-01 8.326984010636806488e-03 8.525650948286056519e-02 1.338847279548645020e-01 1.691274493932723999e-01 4.435503110289573669e-02 7.748521119356155396e-02 1.854020655155181885e-01 -2.792947180569171906e-02 -3.699458017945289612e-02 9.748114645481109619e-02 2.218313366174697876e-01 -1.173732876777648926e-01 1.162818521261215210e-01 -3.511535823345184326e-01 2.155642956495285034e-01 -5.257536768913269043e-01 7.859636843204498291e-02 -1.743695586919784546e-01 -2.434741854667663574e-01 5.177953746169805527e-03 -2.092575877904891968e-01 -5.435555242002010345e-03 -1.636883020401000977e-01
2.736130654811859131e-01 8.771120756864547729e-02 -1.897534579038619995e-01 -8.873973041772842407e-02 4.830444157123565674e-01 7.328801602125167847e-02 -5.073942616581916809e-02 -1.224526017904281616e-01 1.867099478840827942e-02 -1.796599626541137695e-01 -1.513973474502563477e-01 2.491178512573242188e-01 2.617355063557624817e-02 -2.718941308557987213e-02 5.829595029354095459e-02 -1.334035694599151611e-01 -4.508898034691810608e-02 5.897952709347009659e-03 -1.106891110539436340e-01 1.424015220254659653e-02 -8.009266853332519531e-02 1.954114586114883423e-01 -1.302058994770050049e-01 -1.642391383647918701e-01 -3.157565891742706299e-01 1.253253072500228882e-01 1.063347980380058289e-01 3.738124296069145203e-02 3.416641354560852051e-01 1.235306710004806519e-01 2.854000031948089600e-01 -1.801417022943496704e-01
4.787415266036987305e-01 3.055365681648254395e-01 8.682028390467166901e-03 6.936529278755187988e-02 -2.062336355447769165e-01 -1.686149090528488159e-01 1.020657494664192200e-01 1.231589838862419128e-01 6.490637362003326416e-02 3.767700493335723877e-02 -1.591034531593322754e-01 1.541735231876373291e-01 -3.330685943365097046e-02 -1.506161987781524658e-01 2.249548397958278656e-02 2.339807301759719849e-01 4.568503051996231079e-02 -1.515590702183544636e-03 2.103566825389862061e-01 3.505886793136596680e-01 2.484453469514846802e-02 -1.150323525071144104e-01 -2.059943079948425293e-01 -5.407968163490295410e-02 -3.981435596942901611e-01 1.778733581304550171e-01 6.884375959634780884e-02 9.540001302957534790e-02 2.574087120592594147e-03 6.965416669845581055e-02 -3.930113837122917175e-02 -5.825965851545333862e-02
-2.070967853069305420e-01 -5.899963900446891785e-02 1.497714035212993622e-02 -1.184928044676780701e-01 -8.523892611265182495e-03 -2.386102825403213501e-01 -2.842871248722076416e-01 -1.583779603242874146e-01 1.225279495120048523e-01 -3.472759127616882324e-01 -2.688992023468017578e-01 1.575602293014526367e-01 -7.308785617351531982e-02 3.588063642382621765e-02 -2.057842165231704712e-01 2.933091856539249420e-02 -1.889625489711761475e-01 -1.084058433771133423e-01 2.281800657510757446e-02 -2.455154433846473694e-02 1.574171334505081177e-01 3.373432159423828125e-01 -2.342577576637268066e-01 -1.570982933044433594e-01 -2.999927103519439697e-01 3.564237803220748901e-02 -1.198975145816802979e-01 1.213852465152740479e-01 4.560570791363716125e-02 -1.128812059760093689e-01 -2.820601761341094971e-01 -1.113440096378326416e-01
1.645849794149398804e-01 -1.094759777188301086e-01 -4.131947755813598633e-01 -1.441679149866104126e-01 5.917757749557495117e-02 -2.849900424480438232e-01 -2.189970910549163818e-01 7.961842417716979980e-02 -1.544488668441772461e-01 4.542899131774902344e-02 2.421117573976516724e-02 3.674001097679138184e-01 1.155157014727592468e-01 -1.181860640645027161e-01 7.307714968919754028e-02 2.366282939910888672e-01 -3.440183401107788086e-01 -1.035206913948059082e-01 1.269730478525161743e-01 1.887520402669906616e-01 -5.124280601739883423e-02 -7.406588643789291382e-03 -2.138034999370574951e-01 6.285544484853744507e-02 -1.188802272081375122e-01 3.076349385082721710e-02 -4.028528556227684021e-02 -4.570143297314643860e-02 1.038625985383987427e-01 -1.756046712398529053e-01 -2.872419357299804688e-01 6.464730948209762573e-02
-2.129581756889820099e-02 3.414255753159523010e-02 3.488764911890029907e-02 -9.942531585693359375e-02 -6.620487570762634277e-02 6.955458223819732666e-02 -3.764562606811523438e-01 -2.903224825859069824e-01 2.633002698421478271e-01 -1.409863382577896118e-01 -4.011083766818046570e-02 2.130085825920104980e-01 -1.444128602743148804e-01 -9.537254273891448975e-02 1.341736614704132080e-01 1.296337544918060303e-01 -1.055057272315025330e-01 -3.275009691715240479e-01 5.393804982304573059e-02 -8.208908140659332275e-02 7.917784154415130615e-02 4.317405223846435547e-01 -1.746679991483688354e-01 1.088583469390869141e-01 -2.048695981502532959e-01 9.346977621316909790e-02 1.452193409204483032e-01 -1.851024776697158813e-01 1.336937993764877319e-01 7.655234076082706451e-03 1.382101029157638550e-01 -2.120098173618316650e-01
1.061065718531608582e-01 6.832439452409744263e-02 -6.279452890157699585e-02 -1.642214953899383545e-01 -9.566234052181243896e-02 3.408960700035095215e-01 -9.281507879495620728e-02 -7.739029079675674438e-02 3.000842034816741943e-01 -8.712319284677505493e-02 -3.580145239830017090e-01 1.785867214202880859e-01 -1.432545948773622513e-02 -9.353032708168029785e-02 1.569572836160659790e-01 1.012877598404884338e-01 1.387837808579206467e-02 -2.157958224415779114e-02 1.035825088620185852e-01 5.319938063621520996e-01 -1.216895207762718201e-01 -2.562719956040382385e-02 -5.287014693021774292e-02 -5.658844485878944397e-03 -1.544693857431411743e-01 1.736664623022079468e-01 6.456129252910614014e-02 2.833077311515808105e-01 1.884536445140838623e-01 -1.021939516067504883e-01 1.065054312348365784e-01 5.646245181560516357e-02
2.029815614223480225e-01 -2.154916971921920776e-01 -1.167512089014053345e-01 2.488569729030132294e-02 -2.939536273479461670e-01 1.584756076335906982e-01 -3.075304329395294189e-01 1.115919575095176697e-01 3.168294131755828857e-01 -2.341591864824295044e-01 -3.503036499023437500e-02 3.497409820556640625e-01 5.913857370615005493e-02 1.076029613614082336e-01 2.959869988262653351e-02 -8.499106764793395996e-02 -1.105890646576881409e-01 -5.037724599242210388e-02 -7.107073068618774414e-02 2.571455538272857666e-01 4.617739841341972351e-02 3.167554140090942383e-01 3.446603193879127502e-02 -1.285083405673503876e-02 -2.066180706024169922e-01 5.452889483422040939e-03 7.909486303105950356e-04 2.808948457241058350e-01 -3.713093325495719910e-02 -2.315152287483215332e-01 -9.969575703144073486e-02 -3.640794008970260620e-02
2.475118637084960938e-01 1.204214915633201599e-01 1.279232054948806763e-01 4.721389710903167725e-02 -4.049293398857116699e-01 -3.494521975517272949e-02 -2.992978692054748535e-01 -2.208865731954574585e-01 1.504994346760213375e-03 1.209207922220230103e-01 -1.654371768236160278e-01 3.450421690940856934e-01 -1.012636069208383560e-02 -3.031566143035888672e-01 -1.535092294216156006e-01 2.412872388958930969e-02 7.104576379060745239e-02 6.974250823259353638e-02 1.460125744342803955e-01 1.691799908876419067e-01 -1.212538592517375946e-02 5.872766487300395966e-03 -2.107633799314498901e-01 7.561482489109039307e-02 7.589355111122131348e-02 8.934572339057922363e-02 2.951584160327911377e-01 8.809052407741546631e-02 6.909668445587158203e-02 -2.610230743885040283e-01 1.721790879964828491e-01 -5.945801734924316406e-02
3.750004991888999939e-02 1.087657436728477478e-01 -3.300418555736541748e-01 3.694055229425430298e-02 1.096246615052223206e-01 9.907215088605880737e-02 -8.187488466501235962e-02 1.607613265514373779e-01 7.504571974277496338e-02 -2.049497142434120178e-02 -6.620123982429504395e-02 2.678787112236022949e-01 3.207483887672424316e-02 -2.595856487751007080e-01 -1.577860116958618164e-01 -1.648324280977249146e-01 -2.223976254463195801e-01 -1.248233318328857422e-01 1.543459296226501465e-01 -4.588099196553230286e-03 -1.351832300424575806e-01 2.999223172664642334e-01 -3.065314590930938721e-01 -3.061037659645080566e-01 -3.497022092342376709e-01 1.312928199768066406e-01 1.329510658979415894e-01 1.321443263441324234e-02 1.903392970561981201e-01 -8.998392522335052490e-02 -1.528086662292480469e-01 9.791380912065505981e-02
1.479438543319702148e-01 5.879715550690889359e-03 -2.348119020462036133e-02 -3.136320114135742188e-01 1.514880359172821045e-01 -2.232371419668197632e-01 1.849273443222045898e-01 -3.467717021703720093e-02 1.280606836080551147e-01 -2.099465429782867432e-01 1.643851771950721741e-02 5.451665446162223816e-02 -1.564374752342700958e-02 -1.718872040510177612e-02 -3.696467354893684387e-02 1.155088990926742554e-01 4.577309358865022659e-03 -1.155767366290092468e-01 3.070940673351287842e-01 1.371348202228546143e-01 -2.771604657173156738e-01 3.960093259811401367e-01 1.164825074374675751e-02 1.302186399698257446e-01 -3.705607950687408447e-01 7.439430058002471924e-02 -1.902097016572952271e-01 -4.906781017780303955e-02 2.269224822521209717e-01 -1.937564909458160400e-01 2.102443575859069824e-01 1.042329985648393631e-02
2.414287626743316650e-01 -1.686632335186004639e-01 2.637857496738433838e-01 5.032641440629959106e-02 -6.088302284479141235e-02 -1.726157590746879578e-02 -1.532109528779983521e-01 -9.449117816984653473e-03 -2.058583125472068787e-02 -1.301329731941223145e-01 -2.158740013837814331e-01 2.896991670131683350e-01 3.082728199660778046e-02 -5.206601694226264954e-02 2.092900313436985016e-02 -1.384783685207366943e-01 2.299168258905410767e-01 -1.715051978826522827e-01 -3.336022049188613892e-02 3.905406296253204346e-01 -2.719194069504737854e-02 7.051032036542892456e-02 -2.886105179786682129e-01 -2.114887535572052002e-01 -2.716772556304931641e-01 -4.699730873107910156e-02 4.180466383695602417e-02 1.277853548526763916e-01 2.594579756259918213e-01 -1.936931610107421875e-01 2.220667004585266113e-01 -1.566275805234909058e-01
-2.958671562373638153e-02 -2.036398947238922119e-01 -1.894405484199523926e-01 -3.088483400642871857e-02 1.515461653470993042e-01 5.268511176109313965e-02 -2.681514024734497070e-01 -1.935473978519439697e-01 1.224098354578018188e-01 -1.167132109403610229e-01 -1.837678849697113037e-01 2.583290040493011475e-01 -1.865516304969787598e-01 -1.698284000158309937e-01 -2.640271186828613281e-01 -8.452789485454559326e-02 -1.477254778146743774e-01 -2.063099294900894165e-01 3.310103118419647217e-01 7.700074464082717896e-02 -4.194057583808898926e-01 4.333368316292762756e-02 -1.182911247014999390e-01 1.184418201446533203e-01 -1.409310549497604370e-01 -1.041219756007194519e-01 -2.528868801891803741e-02 5.996134504675865173e-02 -4.378666356205940247e-02 -1.958148926496505737e-01 -1.730248183012008667e-01 -1.589870452880859375e-01
3.042283952236175537e-01 -1.757847666740417480e-01 -3.898974880576133728e-02 8.682972192764282227e-02 2.042288184165954590e-01 -4.920689016580581665e-02 4.754078760743141174e-02 -1.617746651172637939e-01 5.334656685590744019e-02 8.851315826177597046e-02 -9.397887624800205231e-03 2.452887743711471558e-01 -1.781915277242660522e-01 5.143062397837638855e-02 7.916291058063507080e-02 3.357838392257690430e-01 -5.649352818727493286e-02 -1.466366052627563477e-01 6.585832685232162476e-02 1.493811011314392090e-01 -1.539535820484161377e-01 1.789144873619079590e-01 -1.812054216861724854e-02 -3.107931613922119141e-01 -4.132557809352874756e-01 2.493513524532318115e-01 -1.121800094842910767e-01 1.756273061037063599e-01 1.551453769207000732e-01 -2.036088705062866211e-01 -3.309474512934684753e-02 -1.535798460245132446e-01
1.957561969757080078e-01 1.031479164958000183e-01 -3.062207996845245361e-01 -1.406632363796234131e-01 -3.421980142593383789e-01 -1.308314688503742218e-02 2.019351869821548462e-01 -1.942325085401535034e-01 -2.328234761953353882e-01 -7.920873467810451984e-04 -7.005799561738967896e-02 3.691515326499938965e-01 1.756147593259811401e-01 -9.627970308065414429e-02 -9.288512915372848511e-02 -6.649402529001235962e-02 -2.224213443696498871e-02 -1.089278422296047211e-02 7.914846390485763550e-02 2.652925848960876465e-01 -1.374666690826416016e-01 9.711391478776931763e-02 -1.961579322814941406e-01 6.239176169037818909e-02 -4.202935993671417236e-01 6.694579124450683594e-02 -1.736745471134781837e-03 -1.330395489931106567e-01 4.910878464579582214e-02 6.508134305477142334e-03 1.409447491168975830e-01 -1.550901234149932861e-01
-8.172822743654251099e-02 -2.139077894389629364e-02 -1.001269593834877014e-01 -7.931266725063323975e-02 -5.096037313342094421e-02 3.466892614960670471e-02 -2.098669856786727905e-01 -1.744681447744369507e-01 -5.118727311491966248e-02 -3.875161334872245789e-02 -6.486092507839202881e-02 2.566748261451721191e-01 -6.251789163798093796e-03 -5.251869186758995056e-02 -8.198029361665248871e-03 -4.054047539830207825e-02 1.102485507726669312e-01 -4.721673205494880676e-02 -1.163742616772651672e-01 3.411811888217926025e-01 -1.440188586711883545e-01 -2.095903828740119934e-02 -2.342644147574901581e-02 5.719698220491409302e-02 -3.155341446399688721e-01 1.207109633833169937e-02 -1.327214241027832031e-01 4.315413236618041992e-01 2.022133916616439819e-01 -1.855410188436508179e-01 1.942203938961029053e-01 -4.833483994007110596e-01
4.550471007823944092e-01 -1.888678967952728271e-01 2.439006417989730835e-01 -2.678752839565277100e-01 -1.292679607868194580e-01 9.373266249895095825e-03 -6.688429415225982666e-02 -1.327008847147226334e-02 2.516282796859741211e-01 7.194438576698303223e-02 -1.097118183970451355e-01 -2.841653116047382355e-02 3.849380612373352051e-01 -1.690354496240615845e-01 -6.076720356941223145e-02 -6.639668345451354980e-02 -2.312186360359191895e-02 -2.136988937854766846e-02 2.855424582958221436e-01 -2.451134286820888519e-02 -2.078266590833663940e-01 1.522857546806335449e-01 -2.662144005298614502e-01 -6.919463723897933960e-02 -2.524283528327941895e-01 1.615122258663177490e-01 -6.800668686628341675e-02 -3.405882418155670166e-02 8.035173267126083374e-02 -1.795784011483192444e-02 1.599963754415512085e-02 -1.028926149010658264e-01
1.113817542791366577e-01 -5.539261177182197571e-02 -2.143629044294357300e-01 -2.089484035968780518e-01 2.530398964881896973e-01 -6.078789010643959045e-02 -3.474869132041931152e-01 5.126741155982017517e-02 3.501877784729003906e-01 2.335580140352249146e-01 -1.763971149921417236e-01 3.533901572227478027e-01 9.825123474001884460e-03 -1.377457976341247559e-01 -1.067414358258247375e-01 5.823294073343276978e-02 5.973116680979728699e-02 -1.808087080717086792e-01 2.401077300310134888e-01 7.272548228502273560e-02 1.085839420557022095e-01 -9.137582033872604370e-02 -1.460411399602890015e-01 -1.994833201169967651e-01 -2.677782177925109863e-01 1.066179871559143066e-01 8.970977365970611572e-02 -5.396764725446701050e-02 -8.314049988985061646e-02 -1.719932109117507935e-01 1.583186388015747070e-01 2.692282386124134064e-02
-5.030932649970054626e-02 7.773112505674362183e-02 1.304751783609390259e-01 -5.689068511128425598e-02 7.621166855096817017e-02 1.011135429143905640e-01 -4.879207909107208252e-01 -1.556416004896163940e-01 -1.773172244429588318e-02 1.154304742813110352e-01 -1.495020836591720581e-01 1.629329174757003784e-01 1.099543422460556030e-01 -3.682125359773635864e-03 -4.266683012247085571e-02 1.551304906606674194e-01 -1.110431328415870667e-01 5.073209106922149658e-02 1.709710508584976196e-01 4.284488260746002197e-01 -2.909041941165924072e-02 1.720696687698364258e-01 -3.271954879164695740e-02 8.674025535583496094e-02 -2.258789241313934326e-01 -5.109908059239387512e-03 -1.261337697505950928e-01 2.516242265701293945e-01 1.893427371978759766e-01 -1.382806003093719482e-01 9.389340132474899292e-02 -3.626359999179840088e-01
7.813876122236251831e-02 5.898759514093399048e-02 -2.067305743694305420e-01 -1.274221092462539673e-01 -2.307524206116795540e-03 -2.363910675048828125e-01 -1.532576046884059906e-02 -1.173581555485725403e-01 2.963148290291428566e-03 -1.296259462833404541e-01 -1.727554015815258026e-02 4.193959832191467285e-01 1.842087954282760620e-01 3.898994252085685730e-02 -1.246240511536598206e-01 1.210553050041198730e-01 -6.886854022741317749e-02 -2.687653601169586182e-01 2.319267392158508301e-01 -2.649941146373748779e-01 -6.232492998242378235e-02 3.100883662700653076e-01 -2.008383572101593018e-01 7.202560082077980042e-04 -1.958256661891937256e-01 2.111501544713973999e-01 -4.883851483464241028e-02 -3.124251365661621094e-01 2.652274258434772491e-02 -2.139414995908737183e-01 -1.479443162679672241e-01 -1.012480184435844421e-01
1.723983287811279297e-01 -1.395944803953170776e-01 -3.891124576330184937e-02 -2.338618040084838867e-01 -3.125215768814086914e-01 9.197970479726791382e-02 -6.159864738583564758e-02 -6.872090697288513184e-02 -3.706791205331683159e-03 -4.093117080628871918e-03 -9.581893682479858398e-02 8.174582570791244507e-02 1.613448560237884521e-01 -1.225336641073226929e-01 6.345406291075050831e-04 -2.020277455449104309e-02 -4.707916174083948135e-03 -1.945667117834091187e-01 4.382802248001098633e-01 -1.618523746728897095e-01 -2.060723006725311279e-01 3.034701943397521973e-01 -9.713325649499893188e-02 -2.750161290168762207e-01 -2.256026715040206909e-01 2.965468168258666992e-01 -4.222533851861953735e-02 -2.500580810010433197e-02 1.994921714067459106e-01 -2.030855417251586914e-01 -4.291353374719619751e-02 -1.505664288997650146e-01
7.720172405242919922e-02 -1.474263705313205719e-02 1.071378737688064575e-01 -2.161634154617786407e-03 5.744931474328041077e-02 -1.311723291873931885e-01 2.267067432403564453e-01 -1.675647646188735962e-01 -4.246326908469200134e-02 -1.715362817049026489e-01 -1.982137262821197510e-01 4.638238549232482910e-01 -4.820159170776605606e-03 -9.515070915222167969e-02 1.102085807360708714e-03 4.058567807078361511e-02 -2.375323139131069183e-02 -4.774458706378936768e-02 -2.656848169863224030e-02 -2.003126293420791626e-01 -1.055368855595588684e-01 7.787028700113296509e-02 -9.275288879871368408e-02 1.791522838175296783e-02 -5.248839259147644043e-01 2.518276870250701904e-01 2.994140377268195152e-03 1.475843936204910278e-01 1.054646330885589123e-03 1.094883456826210022e-01 -2.879380583763122559e-01 -2.461224347352981567e-01
7.635331153869628906e-02 -1.535621583461761475e-01 -8.618776500225067139e-02 -6.408093124628067017e-02 2.799060642719268799e-01 1.333339214324951172e-01 -2.876539528369903564e-01 -3.235413730144500732e-01 9.717237949371337891e-02 -6.887928396463394165e-02 -3.510813117027282715e-01 3.735704123973846436e-01 -1.205856800079345703e-01 -1.542948931455612183e-01 -7.095588743686676025e-02 -2.084737122058868408e-01 -2.295499742031097412e-01 -1.259181350469589233e-01 -3.651074692606925964e-02 1.549407839775085449e-01 -1.908274441957473755e-01 1.127652451395988464e-01 -1.297645121812820435e-01 5.367253348231315613e-02 -1.029000654816627502e-01 -9.145198762416839600e-02 -1.381070315837860107e-01 1.607674807310104370e-01 -6.329320371150970459e-02 -1.870751529932022095e-01 -1.695075929164886475e-01 -1.315859258174896240e-01
-4.037426039576530457e-02 -3.514986038208007812e-01 -2.075037211179733276e-01 -1.277136057615280151e-01 6.142015010118484497e-02 1.925848126411437988e-01 -2.435245811939239502e-01 -7.575640827417373657e-02 8.913704007863998413e-02 -3.430093526840209961e-01 -1.950918883085250854e-01 3.290618956089019775e-01 4.922477994114160538e-03 -1.286051571369171143e-01 2.551251277327537537e-02 -8.662889152765274048e-02 -1.873693913221359253e-01 -2.565554678440093994e-01 1.529756039381027222e-01 1.995287537574768066e-01 -2.832616567611694336e-01 -3.967130929231643677e-02 -1.319003105163574219e-01 6.094587594270706177e-02 -1.278010755777359009e-01 -2.127359062433242798e-01 1.320010125637054443e-01 5.592967942357063293e-02 -1.739385537803173065e-02 -3.393801674246788025e-02 -2.265467792749404907e-01 -1.043981164693832397e-01
2.681635916233062744e-01 1.079851668328046799e-02 -2.050034105777740479e-01 -2.987306714057922363e-01 9.144642949104309082e-02 -1.351315677165985107e-01 2.279710955917835236e-02 -4.314802959561347961e-02 1.543214917182922363e-01 -1.052905060350894928e-02 1.115290001034736633e-01 6.154637336730957031e-01 -3.731141611933708191e-02 -4.165345057845115662e-02 -4.824277758598327637e-02 7.750548422336578369e-02 -8.608389645814895630e-02 -2.281134724617004395e-01 2.731894701719284058e-02 2.640739381313323975e-01 -4.443545639514923096e-02 1.585889793932437897e-02 1.214106380939483643e-01 -7.016643136739730835e-02 -1.966551244258880615e-01 2.750863134860992432e-01 1.326853409409523010e-03 -1.545733362436294556e-01 1.109477505087852478e-01 -1.339033246040344238e-01 -8.378895372152328491e-02 -1.173081174492835999e-01
7.206510286778211594e-03 1.677997596561908722e-02 -3.066421151161193848e-01 1.547515094280242920e-01 -1.304951161146163940e-01 -1.225389093160629272e-01 1.241311356425285339e-01 -3.196345567703247070e-01 6.099552288651466370e-02 2.019463181495666504e-01 -3.466395661234855652e-02 3.307566344738006592e-01 2.273143231868743896e-01 -1.326488703489303589e-01 -1.602137461304664612e-03 1.726597547531127930e-01 -7.431519031524658203e-02 5.555811151862144470e-02 2.744713053107261658e-02 -9.305824339389801025e-02 -1.646277904510498047e-01 -2.625992754474282265e-03 -3.725452721118927002e-01 1.403362601995468140e-01 -1.971901804208755493e-01 3.638184070587158203e-02 -1.785469949245452881e-01 2.219960987567901611e-01 1.730497926473617554e-01 -2.912079691886901855e-01 1.673554629087448120e-01 -1.007104739546775818e-01
1.711266785860061646e-01 -6.946434825658798218e-02 -1.379188299179077148e-01 -1.752380132675170898e-01 2.115316689014434814e-01 -1.980706863105297089e-02 -3.595309853553771973e-01 1.267691403627395630e-01 3.738769590854644775e-01 4.008704423904418945e-02 -3.360836580395698547e-02 2.720560729503631592e-01 5.838232114911079407e-02 -2.853243649005889893e-01 2.341493964195251465e-02 2.344207018613815308e-01 5.448954924941062927e-02 -2.142425477504730225e-01 1.510506570339202881e-01 1.687529683113098145e-01 7.291533052921295166e-02 -1.344220936298370361e-01 -2.637762129306793213e-01 -1.633741855621337891e-01 -3.676850795745849609e-01 3.953326866030693054e-02 -3.855487331748008728e-02 -4.647386819124221802e-02 -1.427516713738441467e-02 -6.234816834330558777e-02 -4.078362137079238892e-02 5.348943546414375305e-02
6.317148357629776001e-02 2.091268301010131836e-01 3.526786342263221741e-02 1.587643101811408997e-02 -1.972940191626548767e-02 -2.465343661606311798e-02 -3.229949772357940674e-01 1.332172285765409470e-02 2.813520431518554688e-01 -7.861499488353729248e-02 -2.917731404304504395e-01 1.963714808225631714e-01 -1.167914494872093201e-01 -1.157896220684051514e-01 2.942371927201747894e-02 8.269818127155303955e-02 -5.134943127632141113e-02 -3.898410797119140625e-01 2.143522500991821289e-01 -7.226935029029846191e-02 1.224171929061412811e-02 3.293196260929107666e-01 -1.128234714269638062e-01 1.622741110622882843e-02 -1.742064058780670166e-01 4.598277434706687927e-02 2.376748472452163696e-01 -2.024474553763866425e-02 8.133718371391296387e-02 1.647260189056396484e-01 1.293128877878189087e-01 -3.664483428001403809e-01
-9.150493144989013672e-02 5.640565976500511169e-02 -1.783852428197860718e-01 -2.030673474073410034e-01 2.088665030896663666e-02 5.592939257621765137e-02 -3.889507055282592773e-01 -3.469998948276042938e-03 1.829983666539192200e-02 -1.857149899005889893e-01 2.515150047838687897e-02 1.350996345281600952e-01 3.984713852405548096e-01 -1.918657869100570679e-02 -8.502119779586791992e-02 -1.431494113057851791e-02 8.249793201684951782e-02 -4.311261326074600220e-02 1.122290045022964478e-01 -9.472203254699707031e-02 -1.245947107672691345e-01 1.094212010502815247e-01 -2.293812781572341919e-01 -1.071279421448707581e-01 -3.061017990112304688e-01 -1.015674206428229809e-03 1.389680951833724976e-01 1.425127983093261719e-01 3.304358720779418945e-01 -3.176174461841583252e-01 -2.712756693363189697e-01 -3.789734467864036560e-02
1.257919520139694214e-01 5.304004624485969543e-02 5.991256237030029297e-02 -1.070445775985717773e-01 -7.122609764337539673e-02 -2.461521700024604797e-02 -1.431174669414758682e-02 7.739458978176116943e-02 -7.811254262924194336e-02 3.427405282855033875e-02 -2.484169155359268188e-01 1.728135347366333008e-01 2.201032340526580811e-01 -2.138582170009613037e-01 6.170662492513656616e-02 -9.187294542789459229e-02 -3.472111523151397705e-01 4.242138564586639404e-02 1.917283684015274048e-01 1.662167534232139587e-02 -1.869131624698638916e-01 1.629908233880996704e-01 -4.185486733913421631e-01 -1.454208977520465851e-02 -2.906410098075866699e-01 1.037594154477119446e-01 -1.785816550254821777e-01 -2.166957706212997437e-01 -5.673775076866149902e-02 -3.815053403377532959e-01 -8.441638946533203125e-02 -1.513070017099380493e-01
-4.481111839413642883e-02 -2.516726553440093994e-01 -2.588447928428649902e-01 1.469190232455730438e-02 -2.378340438008308411e-02 1.555836573243141174e-02 -2.967938482761383057e-01 -9.203679114580154419e-02 2.790367305278778076e-01 -1.534916311502456665e-01 -1.683935970067977905e-01 2.490709125995635986e-01 -1.763709783554077148e-01 -2.445153892040252686e-02 1.641930639743804932e-02 -2.531186640262603760e-01 -1.717080920934677124e-01 -1.808014661073684692e-01 2.085453122854232788e-01 2.728302776813507080e-01 -2.173904180526733398e-01 -1.097244173288345337e-01 -3.280359506607055664e-01 -1.850548014044761658e-02 -2.156969010829925537e-01 -9.604591876268386841e-02 -5.491770058870315552e-02 -1.207571625709533691e-01 -2.152041299268603325e-03 5.140568595379590988e-03 -1.242185104638338089e-02 -2.476535141468048096e-01
2.337502837181091309e-01 -2.057602107524871826e-01 1.503965854644775391e-01 6.379245966672897339e-02 1.209748629480600357e-02 9.366223216056823730e-02 -3.210836946964263916e-01 8.497797534801065922e-04 9.416546672582626343e-02 3.942734003067016602e-02 -5.887202173471450806e-02 3.772203624248504639e-02 3.004690706729888916e-01 4.439642652869224548e-02 -6.867396086454391479e-02 -3.117850050330162048e-02 6.163054332137107849e-02 -8.534776419401168823e-02 3.242928907275199890e-02 2.976143956184387207e-01 -3.432632982730865479e-01 2.354197353124618530e-01 -2.542586028575897217e-01 -1.962917745113372803e-01 -1.984030753374099731e-01 9.808971732854843140e-02 -1.524178534746170044e-01 4.271386563777923584e-02 4.245432913303375244e-01 -9.301941096782684326e-02 -7.425313815474510193e-03 -1.046166867017745972e-01
3.125541508197784424e-01 -6.171825528144836426e-02 -2.310135215520858765e-01 8.270423114299774170e-02 2.184344679117202759e-01 -1.486625075340270996e-01 -2.908192761242389679e-02 -1.978997439146041870e-01 1.541795209050178528e-02 -1.513203382492065430e-01 -1.994511634111404419e-01 -8.967221714556217194e-03 -2.313894033432006836e-01 5.923423916101455688e-02 -6.363514810800552368e-02 1.096966266632080078e-01 -8.518973737955093384e-02 6.937014311552047729e-02 2.449980676174163818e-01 1.374239008873701096e-02 -1.528116911649703979e-01 3.283599913120269775e-01 -9.057282656431198120e-02 -2.628984451293945312e-01 -2.934540510177612305e-01 2.108081132173538208e-01 3.004580177366733551e-02 2.760529518127441406e-01 1.062631756067276001e-01 -2.997415661811828613e-01 5.190427973866462708e-02 8.522871881723403931e-03
1.553751230239868164e-01 -1.386671066284179688e-01 -1.541171073913574219e-01 -1.318867802619934082e-01 2.466569095849990845e-01 4.057708010077476501e-02 -2.768281400203704834e-01 7.395682483911514282e-02 3.931222259998321533e-01 8.923326432704925537e-02 -2.551244199275970459e-02 2.503974139690399170e-01 -3.984993696212768555e-02 -1.776189059019088745e-01 -6.251665204763412476e-02 2.783318459987640381e-01 -2.799309790134429932e-02 -8.656626194715499878e-02 4.864959791302680969e-02 1.979381740093231201e-01 1.544568836688995361e-01 5.666728317737579346e-02 -1.572858095169067383e-01 -2.484496235847473145e-01 -3.957160413265228271e-01 6.376300938427448273e-03 1.467345654964447021e-01 -1.461520791053771973e-01 -1.057545617222785950e-01 -9.314531832933425903e-02 5.930988863110542297e-02 -2.103917002677917480e-01
3.679353892803192139e-01 3.486642986536026001e-02 6.476432085037231445e-02 8.405952714383602142e-03 1.279931217432022095e-01 -7.807128131389617920e-02 -5.793648958206176758e-02 -3.510048985481262207e-01 4.046946018934249878e-02 -1.271255314350128174e-01 3.922924026846885681e-02 1.328175365924835205e-01 -3.711670578923076391e-04 5.484363809227943420e-02 -4.236515611410140991e-02 9.013935923576354980e-02 1.157575547695159912e-01 -1.536021381616592407e-01 1.094432920217514038e-01 2.272388637065887451e-01 -1.882066726684570312e-01 1.400766223669052124e-01 -1.117773428559303284e-01 -2.021247893571853638e-01 -1.656528264284133911e-01 4.395071268081665039e-01 -6.847642362117767334e-04 4.218367934226989746e-01 7.006046921014785767e-02 6.337753031402826309e-03 3.078527189791202545e-02 -2.162114232778549194e-01
2.199285477399826050e-01 6.538610905408859253e-02 -3.229129314422607422e-01 5.397265776991844177e-02 -5.291923508048057556e-02 -1.669727861881256104e-01 -1.262971758842468262e-01 6.634762138128280640e-02 1.286192890256643295e-02 -9.649086743593215942e-02 5.673220008611679077e-02 1.347199827432632446e-01 3.675616905093193054e-02 -2.387038059532642365e-02 4.585096240043640137e-02 2.171607017517089844e-01 -1.513331979513168335e-01 7.057026494294404984e-03 -9.012664854526519775e-02 1.015666276216506958e-01 -2.275588959455490112e-01 5.661350488662719727e-02 -6.007305160164833069e-02 -1.348941624164581299e-01 -5.453435182571411133e-01 2.256192564964294434e-01 2.854894660413265228e-02 -4.180065914988517761e-02 -5.368520691990852356e-02 -3.602711558341979980e-01 -2.869811356067657471e-01 -1.517437696456909180e-01
2.579854130744934082e-01 -2.002977766096591949e-02 -2.080735713243484497e-01 2.309544682502746582e-01 2.261510640382766724e-01 -1.058748662471771240e-01 -4.933466911315917969e-01 -2.528357086703181267e-03 1.876987516880035400e-01 -1.814048364758491516e-02 1.448853686451911926e-02 1.927730292081832886e-01 1.613654568791389465e-02 1.647672951221466064e-01 -9.035663306713104248e-02 -1.598867923021316528e-01 9.770720452070236206e-02 -6.118137761950492859e-02 -1.629053056240081787e-01 2.531777620315551758e-01 -7.015402615070343018e-02 1.069682538509368896e-01 -2.918445765972137451e-01 -2.193192541599273682e-01 -2.042683362960815430e-01 1.145676076412200928e-01 -1.113098412752151489e-01 6.046592816710472107e-02 -3.454149886965751648e-02 -4.805420711636543274e-02 1.143430322408676147e-01 -2.356897145509719849e-01
-3.002841956913471222e-02 -1.930579394102096558e-01 -1.546681970357894897e-01 2.659759819507598877e-01 -1.820739507675170898e-01 -2.701445948332548141e-03 -1.859667748212814331e-01 -4.409324005246162415e-02 -4.145565256476402283e-02 -9.475043974816799164e-03 -2.975289821624755859e-01 2.052271813154220581e-01 -5.970544368028640747e-02 1.374571472406387329e-01 -5.862313881516456604e-02 1.428596079349517822e-01 1.224452704191207886e-01 -2.984255552291870117e-01 2.878715693950653076e-01 1.455135941505432129e-01 -3.652589023113250732e-01 1.236796155571937561e-01 -3.715090453624725342e-01 -1.156782880425453186e-01 -5.666352435946464539e-02 1.238438710570335388e-01 -2.168599367141723633e-01 1.380497366189956665e-01 1.218291819095611572e-01 6.630166899412870407e-03 6.431636959314346313e-02 8.281186223030090332e-02
1.255363225936889648e-01 -1.308290660381317139e-01 3.237935006618499756e-01 -3.110018372535705566e-01 2.470478229224681854e-02 -1.196324974298477173e-01 -8.986882120370864868e-02 1.733636669814586639e-02 1.388702541589736938e-01 -9.480088204145431519e-02 -2.499161064624786377e-01 1.661148369312286377e-01 1.636607795953750610e-01 6.191580742597579956e-02 9.406741708517074585e-02 4.546749591827392578e-02 8.680602535605430603e-03 -4.071903601288795471e-02 6.036014109849929810e-02 4.328545629978179932e-01 -1.287817656993865967e-01 -4.866889119148254395e-02 -1.091560423374176025e-01 1.227558702230453491e-01 -2.328369319438934326e-01 1.869853883981704712e-01 1.669650524854660034e-01 1.776552349328994751e-01 2.176171094179153442e-01 -1.889299899339675903e-01 2.469468414783477783e-01 -2.259979099035263062e-01
1.034833863377571106e-01 5.920493602752685547e-02 -2.984944283962249756e-01 2.284793853759765625e-01 -6.089274585247039795e-02 -2.313642203807830811e-01 -5.171656236052513123e-02 1.812829971313476562e-01 1.116166263818740845e-02 -1.840848624706268311e-01 -1.669638603925704956e-02 5.244771242141723633e-01 6.302776932716369629e-02 3.581728786230087280e-02 9.850696474313735962e-02 2.057032287120819092e-02 -1.252246648073196411e-01 8.160208165645599365e-02 8.706845343112945557e-02 1.254362612962722778e-01 -1.455984711647033691e-01 -3.130039572715759277e-02 -1.665034592151641846e-01 1.627586930990219116e-01 -2.726529836654663086e-01 6.937991827726364136e-02 1.107805001083761454e-04 -2.029464691877365112e-01 1.360344737768173218e-01 -3.989615142345428467e-01 6.210484076291322708e-03 -8.280830830335617065e-02
1.578120738267898560e-01 1.257829964160919189e-01 -2.594203650951385498e-01 -3.951217606663703918e-02 7.641781866550445557e-02 -3.292201161384582520e-01 -3.534110262989997864e-02 6.516268849372863770e-02 -8.770550601184368134e-03 1.220578327775001526e-02 4.136396571993827820e-02 3.285550773143768311e-01 1.160204932093620300e-01 -2.427571862936019897e-01 -2.884700298309326172e-01 2.148019820451736450e-01 -3.409192562103271484e-01 -2.977012991905212402e-01 -1.152397319674491882e-01 2.122918665409088135e-01 -6.671557575464248657e-02 -7.730237208306789398e-03 -1.131637841463088989e-01 -9.594270586967468262e-02 -1.091183796525001526e-01 3.105904161930084229e-01 -7.627341896295547485e-02 1.729953661561012268e-02 -2.845106180757284164e-03 -6.541045755147933960e-02 -8.611541241407394409e-02 -2.077182084321975708e-01
-1.362229436635971069e-01 5.621114745736122131e-02 3.901020064949989319e-02 -2.189108729362487793e-01 1.552535593509674072e-01 -2.629146277904510498e-01 -2.086575925350189209e-01 -2.734160721302032471e-01 1.509737968444824219e-01 6.685283780097961426e-02 -6.418529152870178223e-02 3.972085416316986084e-01 4.056540504097938538e-02 -1.324641406536102295e-01 3.456428647041320801e-01 -1.570719294250011444e-02 -1.204461231827735901e-01 -3.675145804882049561e-01 4.802423343062400818e-02 1.194973215460777283e-01 -9.851705282926559448e-02 2.453770190477371216e-01 -6.443781405687332153e-02 1.087130084633827209e-01 -7.782263308763504028e-02 1.049584001302719116e-01 1.748666018247604370e-01 7.987722009420394897e-02 2.029897719621658325e-01 1.106190830469131470e-01 1.206477358937263489e-01 1.231985390186309814e-01
6.183274462819099426e-02 2.510184645652770996e-01 -1.867339909076690674e-01 -3.229503333568572998e-02 1.004407331347465515e-01 -1.985949426889419556e-01 -1.645881533622741699e-01 -1.740065217018127441e-01 -1.992563251405954361e-03 -1.037574708461761475e-01 -1.242248248308897018e-02 5.377521514892578125e-01 8.030969649553298950e-02 4.288680106401443481e-02 1.001277118921279907e-01 -7.018849998712539673e-02 3.148181363940238953e-02 1.388548165559768677e-01 2.012258023023605347e-01 -1.205668821930885315e-01 1.210889816284179688e-01 3.502018153667449951e-01 -3.247807919979095459e-01 -2.271642982959747314e-01 -1.514643132686614990e-01 -1.640261895954608917e-02 1.735530495643615723e-01 -2.144370600581169128e-02 6.246133893728256226e-02 -1.581172347068786621e-01 -1.005224063992500305e-01 -6.728971749544143677e-02
1.834792643785476685e-01 -1.409452110528945923e-01 -3.194180428981781006e-01 -1.030635237693786621e-01 -1.252034865319728851e-02 -1.072088479995727539e-01 6.856688857078552246e-02 -6.646427512168884277e-02 -1.700477302074432373e-02 1.411587744951248169e-01 7.399319857358932495e-02 1.957506537437438965e-01 -6.259670853614807129e-02 -8.056306838989257812e-02 4.788124188780784607e-02 2.012875676155090332e-01 -1.182761490345001221e-01 2.488336861133575439e-01 1.128799915313720703e-01 8.656738698482513428e-02 -2.782745957374572754e-01 -1.004563551396131516e-02 -4.472191631793975830e-01 5.329117178916931152e-02 -3.541096448898315430e-01 2.004368789494037628e-02 1.587885767221450806e-01 1.787121146917343140e-01 6.780013442039489746e-02 -1.004555225372314453e-01 3.351408541202545166e-01 -9.666093438863754272e-02
2.589415907859802246e-01 -4.917869344353675842e-02 -1.183335259556770325e-01 -2.373107373714447021e-01 -6.644424516707658768e-03 -2.618911564350128174e-01 -1.427454352378845215e-01 1.909269690513610840e-01 -1.175325922667980194e-02 1.131364703178405762e-01 -1.883590221405029297e-02 3.691182732582092285e-01 2.535670995712280273e-01 -2.063287645578384399e-01 -6.798426806926727295e-02 -1.491488665342330933e-01 -9.445764124393463135e-02 -3.944748546928167343e-03 1.935110837221145630e-01 6.860678642988204956e-02 -2.799598872661590576e-01 2.270389348268508911e-01 -2.939831316471099854e-01 4.690587893128395081e-02 -1.374242007732391357e-01 1.565732508897781372e-01 -7.332160137593746185e-03 -1.520743966102600098e-01 2.343999743461608887e-01 2.033846974372863770e-01 -1.364263445138931274e-01 1.820567809045314789e-02
1.819436699151992798e-01 -1.103558316826820374e-01 1.119385436177253723e-01 -3.539719432592391968e-02 -1.946348994970321655e-01 2.229216247797012329e-01 -1.820011585950851440e-01 -2.441341429948806763e-01 3.510265797376632690e-02 -1.544442027807235718e-01 -1.621449738740921021e-01 4.328452348709106445e-01 2.794441878795623779e-01 1.032582819461822510e-01 5.800335202366113663e-03 -1.196142882108688354e-01 1.329137533903121948e-01 -2.421839535236358643e-01 -7.710784673690795898e-02 1.880536377429962158e-01 4.124580323696136475e-02 -9.330584108829498291e-02 -1.541482657194137573e-01 -1.292030662298202515e-01 -1.601786613464355469e-01 6.339870393276214600e-02 2.268570661544799805e-02 1.131647005677223206e-01 2.721473574638366699e-01 -2.904914319515228271e-01 3.587786853313446045e-02 -2.181352376937866211e-01
1.190207749605178833e-01 1.468496173620223999e-01 -1.637149304151535034e-01 -1.394669264554977417e-01 -1.231523528695106506e-01 -3.720739111304283142e-02 -2.843067348003387451e-01 1.298857331275939941e-01 -1.136448904871940613e-01 6.698637269437313080e-03 -2.593994699418544769e-02 2.313155680894851685e-01 1.702718883752822876e-01 -1.420891135931015015e-01 -1.943825930356979370e-02 -2.534303367137908936e-01 1.041700784116983414e-02 -2.154763787984848022e-01 2.586605548858642578e-01 -6.471554934978485107e-02 -1.759433001279830933e-01 4.324048459529876709e-01 -2.659456431865692139e-01 -1.061102449893951416e-01 -3.197628855705261230e-01 1.719443202018737793e-01 -1.933470182120800018e-02 -1.899887621402740479e-01 5.182707309722900391e-02 -1.110921278595924377e-01 -1.223126128315925598e-01 -8.377725630998611450e-02
1.866926848888397217e-01 1.582312211394309998e-02 -5.369475483894348145e-02 -3.706495091319084167e-02 3.264558315277099609e-02 2.158334702253341675e-01 -2.938844263553619385e-01 3.475777804851531982e-03 -1.825439482927322388e-01 3.248353675007820129e-02 -1.866220496594905853e-02 3.079430758953094482e-01 2.025116384029388428e-01 -6.950266659259796143e-02 -2.188607305288314819e-01 9.877204149961471558e-02 2.458661496639251709e-01 -4.230380430817604065e-02 9.364808350801467896e-02 1.831603646278381348e-01 -4.081156849861145020e-01 2.060561478137969971e-01 3.364299610257148743e-02 -2.071144133806228638e-01 -1.889857351779937744e-01 -7.185053080320358276e-02 4.014671221375465393e-02 1.017120182514190674e-01 3.372817933559417725e-01 -1.606364250183105469e-01 -9.984253346920013428e-02 -1.832659989595413208e-01
-1.135500334203243256e-02 -3.788430094718933105e-01 -1.789043098688125610e-01 -6.363225728273391724e-02 1.092125475406646729e-01 8.408977836370468140e-02 -2.318371385335922241e-01 -1.616023629903793335e-01 1.455501466989517212e-01 -1.983824968338012695e-01 -2.345859557390213013e-01 3.982872664928436279e-01 -4.681154713034629822e-02 -1.629169136285781860e-01 -1.257636249065399170e-01 -2.203710824251174927e-01 -7.140421122312545776e-02 -1.571582108736038208e-01 2.703602015972137451e-01 5.514489486813545227e-02 -3.415099382400512695e-01 -3.135780245065689087e-02 -1.844400316476821899e-01 1.803692281246185303e-01 -1.071778684854507446e-01 -6.467567384243011475e-02 1.053022667765617371e-01 9.891446679830551147e-02 6.036264076828956604e-02 -4.597013071179389954e-02 -1.150487139821052551e-01 -9.209699183702468872e-02
1.932757347822189331e-01 -7.306150346994400024e-02 2.117914408445358276e-01 -2.055519372224807739e-01 5.064000189304351807e-02 -6.945109367370605469e-02 -2.568833827972412109e-01 6.654202193021774292e-02 5.649163201451301575e-02 -3.705036267638206482e-02 -2.771690487861633301e-01 2.452359497547149658e-01 1.536371111869812012e-01 1.045996248722076416e-01 2.761294133961200714e-02 1.112569570541381836e-01 3.151237592101097107e-02 -4.547933116555213928e-02 -3.586655855178833008e-02 3.283629715442657471e-01 -6.656642258167266846e-02 -4.426811356097459793e-03 -2.647922635078430176e-01 2.096921764314174652e-02 -1.817499697208404541e-01 3.271540701389312744e-01 2.779836654663085938e-01 2.684924304485321045e-01 1.377463340759277344e-01 -1.517417430877685547e-01 2.797007560729980469e-01 -7.967280596494674683e-02
6.307135336101055145e-03 -1.953659392893314362e-02 1.948198825120925903e-01 5.600716546177864075e-02 -5.801286175847053528e-02 -1.899510174989700317e-01 -9.393523633480072021e-02 2.786490879952907562e-02 1.167959421873092651e-01 -2.002444416284561157e-01 -1.469662487506866455e-01 3.692862391471862793e-01 6.035111844539642334e-02 -1.717531085014343262e-01 4.080407619476318359e-01 2.148739546537399292e-01 2.540531158447265625e-01 -1.076236888766288757e-01 3.773445487022399902e-01 1.616832464933395386e-01 1.744092553853988647e-01 2.753287553787231445e-02 -1.961506456136703491e-01 1.635851860046386719e-01 -1.238306984305381775e-01 1.399352401494979858e-01 -1.360527873039245605e-01 3.622310236096382141e-02 8.971147984266281128e-02 -2.111643552780151367e-01 3.073781728744506836e-03 -5.886779725551605225e-02
1.580356061458587646e-01 -6.755311042070388794e-02 2.234552055597305298e-01 1.633810251951217651e-02 -1.421177089214324951e-01 1.179742366075515747e-01 -2.334364056587219238e-01 -7.155708223581314087e-02 2.288910597562789917e-01 -1.099148020148277283e-01 -2.347282133996486664e-02 2.448271512985229492e-01 7.919137179851531982e-02 -2.055888622999191284e-01 -8.367031812667846680e-02 -8.168184012174606323e-02 9.448868036270141602e-02 -1.259192377328872681e-01 -2.001199424266815186e-01 3.209550678730010986e-01 -2.381775714457035065e-02 7.715788483619689941e-02 -2.435664534568786621e-01 -6.007178127765655518e-02 -2.735030949115753174e-01 7.183721661567687988e-02 6.021309643983840942e-02 2.824947834014892578e-01 4.264723062515258789e-01 -1.996895819902420044e-01 2.451670914888381958e-02 -1.277209222316741943e-01
2.147952467203140259e-01 -2.172966897487640381e-01 -2.605881541967391968e-02 3.182188794016838074e-02 2.463393807411193848e-01 -1.376779824495315552e-01 5.144718289375305176e-02 -2.802504226565361023e-02 -1.331714689731597900e-01 -4.266861975193023682e-01 -1.503708213567733765e-01 1.427091956138610840e-01 -2.473220787942409515e-02 1.522612124681472778e-01 -7.669937610626220703e-02 1.221830621361732483e-01 -7.994567975401878357e-03 -2.094045095145702362e-02 1.074542924761772156e-01 3.473590314388275146e-01 -2.049914002418518066e-01 3.155031204223632812e-01 -1.718329936265945435e-01 2.696516513824462891e-01 -2.036146372556686401e-01 1.261905133724212646e-01 4.912648722529411316e-02 -1.318428367376327515e-01 1.439288705587387085e-01 -8.313419669866561890e-02 1.991256028413772583e-01 -1.163491755723953247e-01
1.449338197708129883e-01 -2.449247986078262329e-01 9.962749481201171875e-02 3.938987851142883301e-02 2.494523301720619202e-02 3.897963836789131165e-02 -4.420970752835273743e-02 -2.576924301683902740e-02 4.906839504837989807e-02 4.881235212087631226e-02 -3.340747654438018799e-01 4.118592441082000732e-01 3.222597017884254456e-02 2.020431011915206909e-01 -1.721354424953460693e-01 2.181696332991123199e-02 -1.414763629436492920e-01 -7.384618371725082397e-02 1.243811659514904022e-02 2.306051701307296753e-01 -2.139035165309906006e-01 8.043894916772842407e-02 -1.959186941385269165e-01 1.684518158435821533e-01 5.260384082794189453e-02 -1.320993602275848389e-01 -1.259129047393798828e-01 4.618688225746154785e-01 1.004395410418510437e-01 -2.265521287918090820e-01 -1.367136538028717041e-01 -1.322544515132904053e-01
-2.893982455134391785e-02 2.891175076365470886e-02 1.469774842262268066e-01 -1.767797470092773438e-01 -1.372372359037399292e-01 8.789189159870147705e-02 -3.004184365272521973e-01 7.140079140663146973e-02 7.493611425161361694e-02 -4.075627774000167847e-03 -5.278136208653450012e-02 3.190213441848754883e-01 -1.622472703456878662e-01 7.428728789091110229e-02 -1.171782016754150391e-01 -1.409062743186950684e-01 -2.375534921884536743e-02 -1.291220262646675110e-02 9.184572845697402954e-02 2.133020162582397461e-01 1.053783111274242401e-02 1.443104818463325500e-02 -1.564453542232513428e-01 5.961541086435317993e-02 -2.418246418237686157e-01 -1.320613026618957520e-01 -1.119957491755485535e-01 2.987103164196014404e-01 2.612220346927642822e-01 -2.993034720420837402e-01 1.302579343318939209e-01 -4.609277844429016113e-01
7.712805271148681641e-02 1.540983766317367554e-01 -1.648258045315742493e-02 -1.057479977607727051e-01 -7.662645727396011353e-02 6.106934510171413422e-03 -2.928934395313262939e-01 -1.752360314130783081e-01 1.671791672706604004e-01 -1.362937688827514648e-01 -4.498198330402374268e-01 2.422710508108139038e-01 -9.104073047637939453e-02 -2.507545948028564453e-01 1.467103958129882812e-01 -7.392834126949310303e-02 -2.404334256425499916e-03 1.338953971862792969e-01 1.008058562874794006e-01 1.161718145012855530e-01 3.971360251307487488e-02 5.074968189001083374e-02 -1.448573917150497437e-01 -9.257167577743530273e-02 -3.366957008838653564e-01 3.860063254833221436e-01 5.581124220043420792e-03 1.617248207330703735e-01 -5.718945339322090149e-02 2.259017340838909149e-02 -7.227630913257598877e-02 2.405845820903778076e-01
3.914765641093254089e-02 1.438585817813873291e-01 1.325722336769104004e-01 -1.042276769876480103e-01 2.053841352462768555e-01 8.002179116010665894e-02 -8.312481641769409180e-02 -2.126376032829284668e-01 -3.777920734137296677e-03 -7.141239941120147705e-02 -1.083707287907600403e-01 4.908374249935150146e-01 1.397494040429592133e-02 -1.429375261068344116e-01 1.037141531705856323e-01 2.578344643115997314e-01 -2.331263571977615356e-01 -1.128713190555572510e-01 -5.053956806659698486e-02 -3.595872968435287476e-02 -6.222661118954420090e-03 3.513798117637634277e-01 -2.961771190166473389e-01 -1.264841388911008835e-02 -2.126742899417877197e-01 -7.186248153448104858e-02 1.954813450574874878e-01 -1.121457219123840332e-01 2.627159953117370605e-01 -7.049834728240966797e-02 -1.793910264968872070e-01 5.748074129223823547e-02
2.016691565513610840e-01 -1.629318743944168091e-01 -1.241701170802116394e-01 1.332319527864456177e-01 -1.807042956352233887e-01 -9.870640933513641357e-02 -1.851679831743240356e-01 -3.696106374263763428e-01 1.207701861858367920e-01 -1.994447261095046997e-01 7.257305830717086792e-02 8.640859276056289673e-02 3.177404403686523438e-02 5.371830239892005920e-02 -2.297417521476745605e-01 -1.952902376651763916e-01 4.745702072978019714e-02 -1.430618166923522949e-01 1.277597248554229736e-01 3.165867328643798828e-01 5.933566018939018250e-03 5.353851988911628723e-02 -1.091760322451591492e-01 1.618858873844146729e-01 -7.143066078424453735e-02 3.162274062633514404e-01 -1.375517547130584717e-01 3.295712769031524658e-01 2.033375948667526245e-01 -1.067594438791275024e-01 4.995690286159515381e-02 -2.371284216642379761e-01
2.501891255378723145e-01 2.754001878201961517e-02 -7.847813516855239868e-02 6.658893544226884842e-03 2.315410971641540527e-01 2.091474831104278564e-01 -2.197350412607192993e-01 -3.195502460002899170e-01 1.984975188970565796e-01 -1.339188069105148315e-01 -1.920181214809417725e-01 3.200803697109222412e-01 -2.059178650379180908e-01 -2.533406317234039307e-01 -2.238565683364868164e-02 -5.431119352579116821e-02 6.345581263303756714e-02 -1.268438100814819336e-01 -9.369189850986003876e-03 2.517395019531250000e-01 -1.603783667087554932e-01 1.910529583692550659e-01 -6.130012497305870056e-02 -4.033393040299415588e-02 -1.221556812524795532e-01 -3.761586174368858337e-02 1.242219954729080200e-01 -1.798390038311481476e-02 -1.449695974588394165e-01 -2.633666694164276123e-01 -2.935246825218200684e-01 -1.272462606430053711e-01
2.210990637540817261e-01 -6.976648420095443726e-02 -1.464524567127227783e-01 -3.581531643867492676e-01 2.048184126615524292e-01 -2.313963621854782104e-01 -8.196733146905899048e-02 1.724318861961364746e-01 -1.446862071752548218e-01 1.370306685566902161e-02 1.108100190758705139e-01 3.988139331340789795e-01 3.035657107830047607e-01 -1.148190945386886597e-01 -3.731437399983406067e-02 -2.715806011110544205e-03 5.265353992581367493e-02 -1.462917476892471313e-01 1.958742588758468628e-01 1.724587976932525635e-01 -2.117641270160675049e-01 5.525914579629898071e-02 -2.331423759460449219e-01 5.231064185500144958e-02 -1.926060914993286133e-01 1.535604745149612427e-01 -1.869837194681167603e-01 1.361857820302248001e-02 1.908420920372009277e-01 1.747537702322006226e-01 -7.049062103033065796e-02 1.908742077648639679e-02
3.472844958305358887e-01 -2.554618120193481445e-01 -1.391913294792175293e-01 1.440324336290359497e-01 -1.705906689167022705e-01 4.778781905770301819e-02 -1.861007660627365112e-01 -2.937134802341461182e-01 2.154735773801803589e-01 4.174345359206199646e-02 -1.027823239564895630e-01 3.017139732837677002e-01 -9.228853881359100342e-02 -5.425633490085601807e-02 -1.304175797849893570e-02 -4.870541021227836609e-02 -4.805732518434524536e-02 -2.620203197002410889e-01 -1.100418642163276672e-01 1.364886909723281860e-01 1.013827323913574219e-02 -3.469194471836090088e-02 -2.954735420644283295e-02 -8.009040355682373047e-02 -1.855382323265075684e-02 1.470389962196350098e-01 -7.750359177589416504e-02 3.069218099117279053e-01 2.347182631492614746e-01 -2.447367161512374878e-01 -2.512334287166595459e-02 -3.314641714096069336e-01
-3.446040302515029907e-02 6.919997395016252995e-04 1.098784953355789185e-01 -2.468284517526626587e-01 -2.847287617623806000e-02 -1.754974126815795898e-01 -3.089937269687652588e-01 -4.765297845005989075e-02 2.377136647701263428e-01 8.912800252437591553e-02 -1.701871603727340698e-01 1.651099026203155518e-01 -1.031216979026794434e-01 -2.683934196829795837e-02 5.791987851262092590e-02 3.194706887006759644e-02 1.279192324727773666e-02 -1.537488698959350586e-01 3.352843225002288818e-02 1.638753861188888550e-01 1.495001837611198425e-02 4.779906570911407471e-01 -1.012307256460189819e-01 4.179067444056272507e-03 -1.616998165845870972e-01 -5.365740880370140076e-02 2.649811841547489166e-02 1.796655505895614624e-01 2.702909111976623535e-01 6.348264217376708984e-02 1.022261977195739746e-01 -4.687853157520294189e-01
1.008427068591117859e-01 -3.245947137475013733e-02 -2.505923211574554443e-01 -4.167045056819915771e-01 1.723387688398361206e-01 1.525490432977676392e-01 -1.328233033418655396e-01 1.619168967008590698e-01 3.154749870300292969e-01 2.588347159326076508e-02 4.160439223051071167e-02 2.953192591667175293e-01 -4.079501703381538391e-02 2.946832682937383652e-03 3.396060690283775330e-02 1.660524010658264160e-01 -9.236125275492668152e-03 -2.572614252567291260e-01 1.147678643465042114e-01 2.547280788421630859e-01 -1.680599600076675415e-01 2.101945318281650543e-02 -2.994546294212341309e-01 -9.106604754924774170e-02 -3.253866732120513916e-01 1.310163587331771851e-01 1.334460228681564331e-01 5.814956873655319214e-02 -1.069607213139533997e-01 9.286055713891983032e-02 -2.551187202334403992e-02 -6.651631556451320648e-03
3.058504462242126465e-01 -9.177015721797943115e-02 2.388884276151657104e-01 -2.512380480766296387e-01 -1.530668698251247406e-02 1.740275882184505463e-02 -1.890470683574676514e-01 7.826006971299648285e-03 8.363574743270874023e-02 -5.056199803948402405e-02 -1.735855340957641602e-01 1.982521414756774902e-01 1.896231621503829956e-01 1.158612444996833801e-01 9.603790193796157837e-02 -8.321196585893630981e-02 -1.460878849029541016e-01 -9.858798980712890625e-02 9.775144606828689575e-02 4.425789713859558105e-01 -5.380929633975028992e-02 -1.130309607833623886e-02 -9.200149029493331909e-02 -8.189816772937774658e-02 -1.649013310670852661e-01 3.797281384468078613e-01 2.190978527069091797e-01 1.866404116153717041e-01 4.605273529887199402e-02 1.237696707248687744e-01 7.090936601161956787e-02 -2.561501860618591309e-01
2.128067314624786377e-01 1.510544121265411377e-01 -4.837810248136520386e-02 4.080612957477569580e-02 1.255591809749603271e-01 -1.592224985361099243e-01 7.528591901063919067e-02 1.359171122312545776e-01 2.678892388939857483e-02 -1.629377305507659912e-01 -8.789741247892379761e-02 2.080096155405044556e-01 -3.865823894739151001e-02 -4.574983194470405579e-02 1.325038522481918335e-01 1.563750207424163818e-01 -1.734143644571304321e-01 -1.089622825384140015e-02 1.620058417320251465e-01 3.685443103313446045e-01 -1.671624742448329926e-02 4.403637722134590149e-02 -2.980437874794006348e-01 -1.369812060147523880e-02 -3.821709454059600830e-01 7.646786049008369446e-03 -2.173525393009185791e-01 -2.575637400150299072e-01 4.355316981673240662e-02 -3.678563535213470459e-01 -1.057818159461021423e-01 -2.172001153230667114e-01
-1.124907657504081726e-01 -1.003098636865615845e-01 -2.647087574005126953e-01 -2.296944521367549896e-02 2.983010001480579376e-02 1.330419350415468216e-02 -1.261158585548400879e-01 5.585366114974021912e-02 1.176193207502365112e-01 -2.677201628684997559e-01 -1.776030361652374268e-01 1.188906058669090271e-01 3.391543626785278320e-01 -2.537657879292964935e-02 -5.791161209344863892e-02 -3.816182166337966919e-02 8.657178841531276703e-03 -1.328371465206146240e-01 7.630659639835357666e-02 8.452330529689788818e-02 -6.587502360343933105e-02 3.758898749947547913e-02 -2.156934291124343872e-01 2.648884952068328857e-01 -2.794839143753051758e-01 4.296626746654510498e-01 1.334458440542221069e-01 5.591976642608642578e-02 1.299435198307037354e-01 -1.876300759613513947e-02 -4.098320603370666504e-01 1.137653216719627380e-01
8.379171043634414673e-02 5.788693949580192566e-02 -6.938447244465351105e-03 -5.325867980718612671e-02 -1.383238732814788818e-01 1.602515429258346558e-01 1.362941265106201172e-01 2.637693285942077637e-02 -1.392534673213958740e-01 -1.902133226394653320e-01 -1.757210940122604370e-01 3.377414047718048096e-01 1.633592396974563599e-01 -1.838655471801757812e-01 3.169596567749977112e-02 2.022120058536529541e-01 -2.103386968374252319e-01 1.660774499177932739e-01 3.462881147861480713e-01 3.032310903072357178e-01 -1.285768300294876099e-01 -3.127700462937355042e-02 -2.956286668777465820e-01 1.213352456688880920e-01 -2.127747237682342529e-01 6.721868366003036499e-02 -2.072473615407943726e-01 4.459736868739128113e-02 2.323661297559738159e-01 -1.714076101779937744e-01 -1.879752725362777710e-01 5.470012128353118896e-02
1.573791652917861938e-01 -4.106051623821258545e-01 -1.175579279661178589e-01 9.871002286672592163e-02 -2.341848760843276978e-01 1.291505694389343262e-01 -3.594568073749542236e-01 -7.142841070890426636e-02 6.627479940652847290e-02 -2.115305364131927490e-01 -9.348937869071960449e-02 2.589034140110015869e-01 -1.322110146284103394e-01 6.970493495464324951e-02 7.634989917278289795e-02 -1.825031936168670654e-01 1.690658042207360268e-03 -1.630596667528152466e-01 7.318253815174102783e-02 2.711224853992462158e-01 -2.050902843475341797e-01 1.330176442861557007e-01 -2.829274535179138184e-01 -6.713577359914779663e-02 -1.648480296134948730e-01 -9.431777149438858032e-02 8.377010375261306763e-02 2.437077760696411133e-01 -1.302993856370449066e-02 -8.543772250413894653e-02 -1.091133654117584229e-01 -1.386804282665252686e-01
-2.744453027844429016e-02 -2.825234830379486084e-01 -1.207091957330703735e-01 -8.658575266599655151e-02 -8.452454209327697754e-02 -2.621107175946235657e-02 -1.302855908870697021e-01 1.483765710145235062e-02 3.413969874382019043e-01 -2.056511789560317993e-01 9.084945544600486755e-03 3.236963450908660889e-01 -2.434483915567398071e-01 -9.233742952346801758e-02 -1.970319151878356934e-01 -2.862547338008880615e-01 -3.080308064818382263e-02 -1.469838768243789673e-01 1.377852857112884521e-01 2.090288102626800537e-01 -3.147583901882171631e-01 -1.298799365758895874e-01 -2.733508944511413574e-01 -2.257516793906688690e-02 -1.842765063047409058e-01 -1.334830224514007568e-01 -6.168800592422485352e-02 7.391010969877243042e-02 -9.653653018176555634e-03 3.762986138463020325e-02 -5.915520712733268738e-02 -2.785959541797637939e-01
2.323405593633651733e-01 -1.402819063514471054e-02 1.287331283092498779e-01 5.563013255596160889e-02 -4.244309663772583008e-02 -1.954978853464126587e-01 1.449729204177856445e-01 -2.748709917068481445e-01 7.873672246932983398e-02 -1.619870811700820923e-01 -1.426171660423278809e-01 4.395549893379211426e-01 1.668963581323623657e-01 -2.676420509815216064e-01 -1.935827545821666718e-03 5.378893390297889709e-02 -1.865541040897369385e-01 4.748873412609100342e-02 3.307589292526245117e-01 1.867898553609848022e-01 6.972103565931320190e-02 9.449943155050277710e-02 -2.506471611559391022e-02 1.188519597053527832e-02 1.925478279590606689e-01 1.562024652957916260e-01 1.327944695949554443e-01 7.345420867204666138e-02 -4.319205880165100098e-02 -1.205834820866584778e-01 -3.093064203858375549e-02 -3.787008225917816162e-01
4.581056535243988037e-03 -3.142467439174652100e-01 2.398242056369781494e-01 -1.521110069006681442e-02 -6.758532673120498657e-02 -7.959203503560274839e-05 -1.354410648345947266e-01 -8.247384801506996155e-03 1.224619001150131226e-01 -1.819401532411575317e-01 1.409943848848342896e-01 -1.912877312861382961e-03 1.422021239995956421e-01 -1.444538682699203491e-01 1.208344995975494385e-01 -1.596058011054992676e-01 -1.374227255582809448e-01 -1.549981683492660522e-01 7.354667782783508301e-02 2.128478139638900757e-01 -1.031446680426597595e-01 1.350485533475875854e-01 -1.958918124437332153e-01 -2.093896716833114624e-01 -3.226497173309326172e-01 -2.942563965916633606e-02 2.708247303962707520e-02 2.757488191127777100e-01 3.688839673995971680e-01 -3.424894213676452637e-01 1.011988371610641479e-01 -1.458860635757446289e-01
2.260053716599941254e-02 -2.191855162382125854e-01 -1.671959906816482544e-01 1.022408604621887207e-01 -2.237554043531417847e-01 -1.333864331245422363e-01 -3.015130758285522461e-01 -1.022175252437591553e-01 2.419457137584686279e-01 -8.451783657073974609e-02 -2.257964909076690674e-01 1.620684415102005005e-01 -1.050060614943504333e-01 9.550562500953674316e-02 1.382806301116943359e-01 -2.553350627422332764e-01 1.391568034887313843e-01 -2.573962509632110596e-02 4.985204339027404785e-02 1.202545240521430969e-01 -4.530135095119476318e-01 1.007017642259597778e-01 -1.061160117387771606e-01 -1.719709113240242004e-02 -5.795628204941749573e-02 9.501048177480697632e-02 2.202198952436447144e-01 1.224348098039627075e-01 1.048030108213424683e-01 -3.579232096672058105e-01 -1.173390448093414307e-01 -6.164389476180076599e-02
1.649040728807449341e-01 6.360403448343276978e-02 4.988769441843032837e-02 1.577251255512237549e-01 -1.657478660345077515e-01 1.739463210105895996e-01 -1.956743746995925903e-01 -2.346411645412445068e-01 3.961000144481658936e-01 6.638106703758239746e-02 -2.897613123059272766e-02 3.554604649543762207e-01 -4.754923284053802490e-02 -1.597389429807662964e-01 -5.098116770386695862e-02 7.770771533250808716e-02 2.252390049397945404e-02 -3.011045753955841064e-01 1.277367919683456421e-01 4.352518916130065918e-02 -1.587182879447937012e-01 4.294911921024322510e-01 -8.094947040081024170e-02 6.024523079395294189e-02 -1.831880211830139160e-01 -1.478007435798645020e-01 1.323755681514739990e-01 1.225924193859100342e-01 5.629398860037326813e-03 8.482706733047962189e-03 -8.774459362030029297e-02 -2.010855823755264282e-01
2.178878784179687500e-01 7.341767195612192154e-03 -6.255488842725753784e-02 1.683318614959716797e-01 -1.130675375461578369e-01 -8.852750808000564575e-02 -1.145948320627212524e-01 4.742996394634246826e-02 7.152685429900884628e-03 -1.088020130991935730e-01 -1.230010911822319031e-01 1.955981403589248657e-01 1.097960919141769409e-01 -1.659098863601684570e-01 -5.213978141546249390e-02 -1.944078505039215088e-01 -1.390413492918014526e-01 7.087954878807067871e-02 1.724470406770706177e-01 1.729926615953445435e-01 -3.467146158218383789e-01 -1.561546176671981812e-01 -1.151790469884872437e-01 -3.354531154036521912e-02 -2.389845997095108032e-01 1.262723058462142944e-01 -8.821561001241207123e-03 -1.909231394529342651e-01 -4.721878841519355774e-02 -5.275659561157226562e-01 -1.408795863389968872e-01 -2.930018603801727295e-01
1.182880699634552002e-01 2.207895666360855103e-01 -2.622470259666442871e-01 -4.363265261054039001e-02 -3.802015632390975952e-02 1.589923514984548092e-03 -5.741155520081520081e-02 2.196693718433380127e-01 -5.478916317224502563e-02 -1.093913391232490540e-01 1.075888145714998245e-02 5.449079349637031555e-02 -2.749905176460742950e-02 -3.232057094573974609e-01 1.856180429458618164e-01 4.354172199964523315e-02 -2.344874739646911621e-01 -1.389947682619094849e-01 2.391084730625152588e-01 -7.258298993110656738e-02 -2.260450273752212524e-01 4.280318319797515869e-02 -2.480984479188919067e-01 -2.150753885507583618e-01 -3.377271890640258789e-01 1.664866209030151367e-01 2.554396353662014008e-02 2.039009034633636475e-01 1.154204551130533218e-02 -3.326007425785064697e-01 -5.608764663338661194e-02 -2.420141547918319702e-01
7.310008257627487183e-02 -1.505891084671020508e-01 4.250837489962577820e-02 -7.529451698064804077e-02 8.851625770330429077e-02 -7.338376343250274658e-02 -1.297622174024581909e-01 1.704397350549697876e-01 -8.559702895581722260e-03 -1.688216328620910645e-01 5.561695247888565063e-02 3.838248550891876221e-02 1.759488880634307861e-01 4.695182666182518005e-02 1.189164966344833374e-01 -2.049339264631271362e-01 -1.811686158180236816e-01 -1.177002862095832825e-01 1.422775685787200928e-01 3.450634181499481201e-01 -2.936716973781585693e-01 3.071379065513610840e-01 -8.804200589656829834e-02 -1.561694890260696411e-01 -2.278529703617095947e-01 1.948066949844360352e-01 3.589275851845741272e-02 2.354104071855545044e-01 2.171517908573150635e-01 -4.007259607315063477e-01 1.597166061401367188e-01 6.655910611152648926e-02
6.731182336807250977e-02 -1.088031008839607239e-01 1.686809808015823364e-01 -1.656164377927780151e-01 7.478799670934677124e-03 -1.059880256652832031e-01 7.685117423534393311e-02 1.697866618633270264e-02 2.731352746486663818e-01 6.692662835121154785e-02 3.968531265854835510e-02 1.950737982988357544e-01 3.918125331401824951e-01 -3.017646670341491699e-01 1.361947413533926010e-02 -1.349419504404067993e-01 -1.879376322031021118e-01 6.355164200067520142e-02 1.530452519655227661e-01 2.032012853305786848e-04 -2.911435365676879883e-01 1.324745416641235352e-01 -1.021488234400749207e-01 -8.509784936904907227e-02 -9.777096658945083618e-02 3.026253581047058105e-01 -1.121817007660865784e-01 7.507560402154922485e-02 4.530766978859901428e-02 -7.803086936473846436e-02 8.269503712654113770e-02 -4.598543047904968262e-01
3.076681308448314667e-02 -2.137243449687957764e-01 8.688333630561828613e-02 8.688714355230331421e-02 2.108618170022964478e-01 5.954710021615028381e-02 -4.372424259781837463e-02 -3.980770409107208252e-01 1.130531132221221924e-01 2.439222484827041626e-01 -1.323162615299224854e-01 3.704168796539306641e-01 1.310555543750524521e-02 -1.250236630439758301e-01 -2.495525032281875610e-02 -6.912651588208973408e-04 -3.262159824371337891e-01 5.006950814276933670e-03 1.999239772558212280e-01 6.327906157821416855e-03 -2.039101570844650269e-01 4.449381306767463684e-02 -1.693225353956222534e-01 1.445417553186416626e-01 -2.405660301446914673e-01 2.405440062284469604e-02 -1.908003985881805420e-01 8.352590352296829224e-02 1.321428418159484863e-01 -2.998155355453491211e-01 5.137144401669502258e-02 1.872837394475936890e-01
2.978725135326385498e-01 -1.911663264036178589e-01 -9.116125106811523438e-02 1.376636326313018799e-01 -1.546609550714492798e-01 -5.314231291413307190e-02 -1.828100532293319702e-01 -3.550910949707031250e-01 6.962144374847412109e-02 -1.966279745101928711e-01 1.705499291419982910e-01 1.765750944614410400e-01 4.301670938730239868e-02 3.810912603512406349e-03 -1.139556169509887695e-01 2.184758195653557777e-03 1.465588659048080444e-01 -8.737595379352569580e-02 -1.666495949029922485e-02 4.631057977676391602e-01 -1.180498972535133362e-01 1.377774327993392944e-01 -2.578728497028350830e-01 -4.606107249855995178e-02 -7.171194255352020264e-02 1.764117479324340820e-01 -1.772998720407485962e-01 2.942017316818237305e-01 1.263781040906906128e-01 -9.763573110103607178e-02 9.043783880770206451e-03 -1.316980272531509399e-01
8.437540382146835327e-02 -1.094305813312530518e-01 -9.248757362365722656e-02 1.587778925895690918e-01 1.164142414927482605e-01 8.900305628776550293e-02 -1.349935978651046753e-01 1.020652577280998230e-01 -2.348714172840118408e-01 6.241339817643165588e-02 -1.554876565933227539e-01 3.200939595699310303e-01 2.381067872047424316e-01 1.533903628587722778e-01 -7.944353669881820679e-02 2.574524581432342529e-01 -1.513919513672590256e-02 -2.671002745628356934e-01 3.058133423328399658e-01 1.895205229520797729e-01 -2.005252540111541748e-01 1.954388916492462158e-01 -3.583627641201019287e-01 5.432614311575889587e-02 -1.227756068110466003e-01 1.616916060447692871e-01 1.704570502042770386e-01 2.156556546688079834e-01 -3.791027143597602844e-02 -1.209023371338844299e-01 1.211818382143974304e-01 1.413288805633783340e-02
1.418772190809249878e-01 -1.729497453197836876e-03 -2.439642101526260376e-01 7.348877936601638794e-02 -1.897421330213546753e-01 -1.703819930553436279e-01 -2.411759346723556519e-01 -6.825992465019226074e-02 3.097764551639556885e-01 -1.316012591123580933e-01 -1.054800376296043396e-01 3.834095969796180725e-02 4.273766651749610901e-02 -9.344094432890415192e-03 1.342665255069732666e-01 -3.144923970103263855e-02 1.054256260395050049e-01 1.822263747453689575e-02 -5.111048370599746704e-02 2.071390599012374878e-01 -3.336338996887207031e-01 4.380523860454559326e-01 -2.112266607582569122e-02 -1.113380566239356995e-01 -1.192551776766777039e-01 2.165055274963378906e-02 -4.697602987289428711e-02 2.834289073944091797e-01 3.465796709060668945e-01 1.082357764244079590e-01 -1.367760151624679565e-01 -1.396636813879013062e-01
1.978456526994705200e-01 1.035547330975532532e-01 -4.565524756908416748e-01 -1.113763153553009033e-01 -1.866807113401591778e-03 -2.473856210708618164e-01 -8.003660291433334351e-02 -4.015044867992401123e-02 6.022686138749122620e-02 -8.223184943199157715e-02 1.549858301877975464e-01 5.538513660430908203e-01 -6.613419204950332642e-02 -1.100104302167892456e-01 -1.482209116220474243e-01 1.834471821784973145e-01 -1.683964580297470093e-01 -1.959226280450820923e-01 3.716737404465675354e-02 2.875439822673797607e-01 -7.738443464040756226e-02 -5.762142315506935120e-02 -8.911090344190597534e-02 3.436962375417351723e-03 -6.300463527441024780e-02 9.223756939172744751e-02 6.643179059028625488e-02 -1.012525334954261780e-01 5.881205573678016663e-02 -1.145876199007034302e-01 -7.331085205078125000e-02 -1.721468716859817505e-01
2.415454387664794922e-01 1.451432257890701294e-01 -6.662282347679138184e-02 -6.366314738988876343e-02 8.567377924919128418e-02 -2.274698764085769653e-01 -1.230446249246597290e-01 -1.789056360721588135e-01 9.270063042640686035e-02 -6.211193650960922241e-02 1.140429303050041199e-01 5.214207768440246582e-01 2.653418853878974915e-02 -1.063915789127349854e-01 1.019833758473396301e-01 -9.063274413347244263e-02 3.567025437951087952e-02 2.515581250190734863e-01 -7.963299751281738281e-02 4.180698990821838379e-01 -5.001691170036792755e-03 3.605832159519195557e-01 3.612436586990952492e-03 -1.232332512736320496e-01 -2.221046388149261475e-01 -5.137773975729942322e-02 -2.442284859716892242e-02 -1.052035465836524963e-01 9.600771963596343994e-02 -1.060336232185363770e-01 4.683780670166015625e-02 2.610733918845653534e-02
1.690412312746047974e-01 -2.076844424009323120e-01 -1.555848717689514160e-01 4.507393017411231995e-02 -1.838246434926986694e-01 1.041775383055210114e-02 -4.500252380967140198e-02 -3.722985982894897461e-01 1.704417169094085693e-01 -2.256519496440887451e-01 6.193472072482109070e-03 1.671037673950195312e-01 2.068344205617904663e-01 1.226982697844505310e-01 -1.902739517390727997e-02 2.953575924038887024e-02 1.594489514827728271e-01 -1.606671214103698730e-01 -7.962495088577270508e-02 3.173415362834930420e-01 -8.785215020179748535e-02 2.546470146626234055e-03 -1.664866507053375244e-01 -8.334534615278244019e-02 -4.719380289316177368e-02 1.983561068773269653e-01 -1.680416911840438843e-01 3.875453174114227295e-01 1.132116839289665222e-01 -2.301892191171646118e-01 8.417949080467224121e-02 -2.587608098983764648e-01
1.282468885183334351e-01 6.823024898767471313e-02 -2.630116045475006104e-01 7.396217435598373413e-02 -1.269643604755401611e-01 -2.102918624877929688e-01 1.840648055076599121e-02 4.699920862913131714e-02 1.686513423919677734e-01 -4.220395907759666443e-02 -1.485668122768402100e-01 2.981942892074584961e-01 -2.206155098974704742e-02 -2.820312231779098511e-02 1.086298227310180664e-01 6.536051630973815918e-02 -1.918166726827621460e-01 -1.232665926218032837e-01 7.435257732868194580e-02 2.672774493694305420e-01 2.112807147204875946e-02 -5.306726694107055664e-02 6.173888221383094788e-02 -1.412288844585418701e-01 -4.301267564296722412e-01 1.295742243528366089e-01 -1.866119727492332458e-02 -1.532471477985382080e-01 2.396690249443054199e-01 -2.747190296649932861e-01 -2.122559845447540283e-01 -3.510286211967468262e-01
7.430573925375938416e-03 6.955022364854812622e-02 -3.822999298572540283e-01 -5.010211840271949768e-02 2.481423690915107727e-02 -3.181820735335350037e-02 -5.520878732204437256e-02 -2.221479415893554688e-01 -3.435858339071273804e-02 1.289017349481582642e-01 -1.640867069363594055e-02 2.008525878190994263e-01 1.572188287973403931e-01 -1.719299703836441040e-01 -1.699096639640629292e-03 2.009926885366439819e-01 -1.324119567871093750e-01 -2.773549593985080719e-02 1.320969611406326294e-01 1.475517004728317261e-01 -2.497887611389160156e-01 4.706878587603569031e-02 -4.680603146553039551e-01 7.517777383327484131e-02 -3.479255437850952148e-01 8.926375955343246460e-02 7.451313547790050507e-03 -7.763036340475082397e-02 2.228090763092041016e-01 -9.893009066581726074e-02 3.125801086425781250e-01 1.508344057947397232e-02
3.710760772228240967e-01 1.930390447378158569e-01 -2.711270451545715332e-01 -1.989127695560455322e-02 -2.369379997253417969e-01 -1.367172747850418091e-01 3.594123525545001030e-03 2.348566204309463501e-01 1.259422600269317627e-01 -9.158412367105484009e-02 -1.401587277650833130e-01 2.475145608186721802e-01 1.650862991809844971e-01 -4.700394812971353531e-03 -5.821176245808601379e-02 5.007358640432357788e-02 -8.925998210906982422e-02 1.033545061945915222e-01 2.505594491958618164e-01 1.126091629266738892e-01 1.650721579790115356e-01 8.602900058031082153e-02 -4.642722308635711670e-01 5.965537205338478088e-02 -2.329705655574798584e-01 1.662874668836593628e-01 -8.625120669603347778e-02 5.737489834427833557e-02 -4.047329723834991455e-02 -6.575877964496612549e-02 1.406294405460357666e-01 -1.286002844572067261e-01
1.223354190587997437e-01 8.853448927402496338e-02 -1.314601898193359375e-01 -3.147305250167846680e-01 -3.220769762992858887e-01 1.474276036024093628e-01 -8.231428265571594238e-02 3.835690021514892578e-02 9.806279838085174561e-02 -7.312959432601928711e-02 -3.916679620742797852e-01 2.699597179889678955e-01 -6.753002852201461792e-02 -2.035752236843109131e-01 6.976232677698135376e-02 1.098399609327316284e-01 -2.657827734947204590e-01 1.325629465281963348e-02 1.330448836088180542e-01 3.481928408145904541e-01 -1.858066767454147339e-01 1.867230832576751709e-01 2.191006205976009369e-02 -4.821590334177017212e-02 -2.360301315784454346e-01 7.194221019744873047e-02 1.522164344787597656e-01 1.159376651048660278e-01 -8.751174062490463257e-02 6.971552968025207520e-02 1.751410812139511108e-01 1.794493012130260468e-02
2.078324407339096069e-01 -3.755035698413848877e-01 -6.257624179124832153e-02 -1.096900627017021179e-01 -4.573381319642066956e-02 1.343003362417221069e-01 -1.393938064575195312e-01 -5.914654582738876343e-02 1.539037674665451050e-01 -3.676687180995941162e-02 -9.191872924566268921e-02 2.084533423185348511e-01 -2.674233317375183105e-01 -1.325701773166656494e-01 4.188248515129089355e-02 2.280283421277999878e-01 1.513698231428861618e-02 -9.268911182880401611e-02 2.123720794916152954e-01 1.849887222051620483e-01 -2.073895633220672607e-01 2.223281562328338623e-01 -1.477710306644439697e-01 1.239635981619358063e-02 -1.197221502661705017e-01 -7.397672533988952637e-02 -3.271546959877014160e-02 2.595476508140563965e-01 -2.487346902489662170e-02 -2.571401000022888184e-01 -4.068736732006072998e-01 -1.179672703146934509e-01
-1.700160279870033264e-02 -4.418333247303962708e-02 -2.252087593078613281e-01 1.809077858924865723e-01 -2.251196056604385376e-01 -1.961184889078140259e-01 -1.787192821502685547e-01 -2.244224846363067627e-01 2.821873426437377930e-01 -2.933739684522151947e-02 4.999348428100347519e-03 1.327820420265197754e-01 -4.067924991250038147e-02 -9.603757411241531372e-02 1.141855940222740173e-01 2.874493785202503204e-02 1.690720766782760620e-02 4.903209581971168518e-02 -4.522741213440895081e-02 2.765788137912750244e-01 -2.418019026517868042e-01 3.662624657154083252e-01 -7.635080069303512573e-02 -8.066024631261825562e-02 -1.862393468618392944e-01 -3.147681429982185364e-02 1.035106852650642395e-01 3.035872280597686768e-01 4.124299287796020508e-01 -6.264475733041763306e-02 -6.949057430028915405e-02 -1.280046999454498291e-01
3.113992512226104736e-01 -2.197215110063552856e-01 -6.465278565883636475e-03 -1.693227142095565796e-02 -1.866440847516059875e-02 1.774709671735763550e-01 1.870726980268955231e-02 -1.796343773603439331e-01 -5.302679538726806641e-02 -3.117228150367736816e-01 6.620602309703826904e-02 3.195829093456268311e-01 9.649944305419921875e-02 -9.335586428642272949e-02 -4.392003640532493591e-02 -6.689358502626419067e-02 -2.204341441392898560e-01 2.764579653739929199e-01 1.094446480274200439e-01 8.703943341970443726e-02 -2.451138794422149658e-01 -1.150104328989982605e-01 -3.015116453170776367e-01 -1.473383456468582153e-01 -2.652225196361541748e-01 2.102479785680770874e-01 6.734293699264526367e-02 -1.953174918889999390e-01 1.887892867671325803e-04 -2.371059209108352661e-01 1.342103630304336548e-02 -1.220659539103507996e-01
2.017303258180618286e-01 -1.563631147146224976e-01 8.466756343841552734e-02 9.125445783138275146e-02 -1.349080055952072144e-01 1.018399372696876526e-01 -2.531513869762420654e-01 -2.932319045066833496e-01 -7.223860174417495728e-02 -2.743094861507415771e-01 -1.099870428442955017e-01 2.461176663637161255e-01 -1.665788888931274414e-01 -3.448419272899627686e-01 7.591702789068222046e-02 -1.185069009661674500e-01 1.045386269688606262e-01 -4.450549185276031494e-02 -6.938126683235168457e-02 2.007270902395248413e-01 -4.632485806941986084e-01 -2.676751464605331421e-02 -1.659426987171173096e-01 1.070301700383424759e-02 -9.058882296085357666e-02 9.860033541917800903e-02 -1.482121646404266357e-01 1.310030221939086914e-01 1.654690951108932495e-01 -1.374903172254562378e-01 -1.133490055799484253e-01 -6.277202069759368896e-02
2.642163038253784180e-01 -2.390687167644500732e-01 7.822217047214508057e-02 9.650894254446029663e-02 3.130883276462554932e-01 -2.264201045036315918e-01 3.375739604234695435e-02 -2.119275480508804321e-01 1.328966468572616577e-01 -3.054490983486175537e-01 -2.412912696599960327e-01 1.229931041598320007e-01 -1.124102845788002014e-01 4.206797853112220764e-02 -2.505282461643218994e-01 2.211797684431076050e-01 -3.097429685294628143e-02 -2.308241091668605804e-03 5.816389992833137512e-02 7.587952911853790283e-02 -1.329867839813232422e-01 2.524370253086090088e-01 -2.176377326250076294e-01 1.258387863636016846e-01 -2.534714639186859131e-01 1.077838167548179626e-01 5.564120411872863770e-02 -1.519442349672317505e-01 2.937478423118591309e-01 1.195906847715377808e-02 8.524993807077407837e-02 -3.736851736903190613e-02
1.654221415519714355e-01 -2.081367373466491699e-01 -1.591085195541381836e-01 2.547298073768615723e-01 1.021961271762847900e-01 -1.598205417394638062e-01 -2.568523883819580078e-01 -3.383762761950492859e-02 3.349224030971527100e-01 1.501924842596054077e-01 -1.897170245647430420e-01 1.136004179716110229e-01 4.042221605777740479e-02 4.635869339108467102e-02 -1.662880629301071167e-01 -9.432817250490188599e-02 3.320411443710327148e-01 -8.690841495990753174e-02 1.661162227392196655e-01 2.928595542907714844e-01 -5.578871443867683411e-02 1.318745464086532593e-01 -1.590817719697952271e-01 -2.692261934280395508e-01 -2.701801657676696777e-01 1.694467514753341675e-01 -4.986492171883583069e-02 1.376444250345230103e-01 -6.763537228107452393e-02 1.783102750778198242e-01 -1.996700651943683624e-02 -5.174346640706062317e-02
2.265272289514541626e-01 6.438669562339782715e-02 3.166648373007774353e-02 -6.638365983963012695e-02 7.610617578029632568e-02 -2.023888677358627319e-01 -8.579746820032596588e-03 1.441323608160018921e-01 2.122587561607360840e-01 -3.400794267654418945e-01 5.960431694984436035e-02 2.794226706027984619e-01 -1.161059811711311340e-01 -1.461159884929656982e-01 -5.316577106714248657e-02 -1.170879676938056946e-01 1.608010828495025635e-01 -4.198210313916206360e-02 2.675622105598449707e-01 -5.952569097280502319e-02 -1.311927437782287598e-01 -1.792538464069366455e-01 -5.796656012535095215e-01 7.526153326034545898e-02 -1.698059737682342529e-01 1.663933880627155304e-02 2.158976532518863678e-02 -2.368493005633354187e-02 1.796946078538894653e-01 -1.126690283417701721e-01 -4.869662597775459290e-02 -8.098697662353515625e-02
1.318547576665878296e-01 -1.295516849495470524e-03 -1.682621687650680542e-01 -3.528222814202308655e-02 2.168133668601512909e-02 6.037299707531929016e-02 7.435231655836105347e-02 2.264230847358703613e-01 -4.071250185370445251e-02 -1.917893737554550171e-01 -1.673066020011901855e-01 2.155809998512268066e-01 1.484578382223844528e-02 -2.267825156450271606e-01 -7.522353529930114746e-02 -1.262030303478240967e-01 -3.288888931274414062e-01 -9.823408722877502441e-02 2.244153469800949097e-01 1.038860231637954712e-01 -2.213272154331207275e-01 3.433900326490402222e-02 -2.843765914440155029e-01 -1.457775235176086426e-01 -2.820746302604675293e-01 1.600517928600311279e-01 5.817538872361183167e-02 1.293894797563552856e-01 -1.555456370115280151e-01 -4.691732525825500488e-01 5.701598897576332092e-02 4.318913072347640991e-02
2.088683545589447021e-01 -1.782867759466171265e-01 9.858381003141403198e-02 3.217621892690658569e-02 2.671051919460296631e-01 -9.305623918771743774e-02 -2.422098666429519653e-01 3.784094005823135376e-02 4.537650346755981445e-01 1.832270622253417969e-02 6.028985977172851562e-02 2.379361093044281006e-01 1.285223960876464844e-01 6.682525575160980225e-02 -1.457013487815856934e-01 4.645359516143798828e-02 2.231653034687042236e-01 -5.728600546717643738e-02 -9.587998688220977783e-02 1.450340598821640015e-01 5.058953911066055298e-02 1.100714579224586487e-01 -2.811938226222991943e-01 5.700827389955520630e-02 -4.172400236129760742e-01 -9.881895966827869415e-04 2.624986506998538971e-02 1.155478656291961670e-01 1.502608060836791992e-01 1.196860596537590027e-01 1.539652794599533081e-01 -1.839244961738586426e-01
8.796837925910949707e-02 9.848688729107379913e-03 -1.774212270975112915e-01 -1.143527776002883911e-01 4.305268079042434692e-02 -8.002977818250656128e-02 -8.911065757274627686e-02 2.070373743772506714e-01 2.721888124942779541e-01 3.139764815568923950e-02 -2.397889830172061920e-02 5.220510959625244141e-01 7.427709549665451050e-02 -2.903545796871185303e-01 -6.360763683915138245e-03 3.139462172985076904e-01 -3.402659296989440918e-02 -1.987594068050384521e-01 -1.698587276041507721e-02 1.649284660816192627e-01 -1.261890232563018799e-01 -1.139051690697669983e-01 2.534613907337188721e-01 -7.815299183130264282e-02 -3.192670941352844238e-01 2.994035929441452026e-02 -8.202695101499557495e-02 2.069642022252082825e-02 8.111627399921417236e-02 -3.330358490347862244e-02 -2.046652436256408691e-01 -1.580277830362319946e-01
-1.925380714237689972e-02 -3.137708306312561035e-01 -8.395879529416561127e-03 1.219529584050178528e-01 -3.259184584021568298e-02 -1.131536960601806641e-01 -3.691660761833190918e-01 -1.019430384039878845e-01 1.905343979597091675e-01 -2.411207407712936401e-01 -1.914102397859096527e-02 1.744629740715026855e-01 -1.537889391183853149e-01 -8.159656822681427002e-02 -4.533977434039115906e-02 -2.152200788259506226e-01 -1.936778426170349121e-01 -1.715006083250045776e-01 2.464737594127655029e-01 2.669298648834228516e-01 -3.527745604515075684e-01 -9.375528246164321899e-02 -2.310335934162139893e-01 5.295277759432792664e-02 -2.821497917175292969e-01 -6.245452538132667542e-02 -4.708816111087799072e-02 3.499673679471015930e-02 -9.015367180109024048e-02 -8.273412287235260010e-02 -1.632758677005767822e-01 -6.952471286058425903e-02
4.197188466787338257e-02 -1.173313409090042114e-01 -6.438741832971572876e-02 1.711190119385719299e-02 1.354318410158157349e-01 1.520743407309055328e-02 1.756323575973510742e-01 -3.705852925777435303e-01 2.106996476650238037e-01 -2.203875035047531128e-02 -3.238157927989959717e-01 4.203492105007171631e-01 1.834804415702819824e-01 -6.067373231053352356e-02 1.390141099691390991e-01 4.538212902843952179e-03 -1.595533341169357300e-01 -4.547711834311485291e-02 1.610363572835922241e-01 -5.780114606022834778e-02 -7.539200037717819214e-02 1.751373987644910812e-03 -2.881542146205902100e-01 3.639696538448333740e-02 -1.862846314907073975e-01 -3.845929354429244995e-02 -3.851969540119171143e-01 1.792483031749725342e-01 1.928873062133789062e-01 3.604944562539458275e-03 -9.005837142467498779e-02 3.601642698049545288e-02
2.466100603342056274e-01 -3.150342106819152832e-01 -5.218275263905525208e-02 7.909934222698211670e-02 -1.418659538030624390e-01 7.695689052343368530e-02 -1.624942868947982788e-01 -1.709232032299041748e-01 7.004338502883911133e-02 -8.511091768741607666e-02 -1.003760471940040588e-01 2.736599147319793701e-01 8.566229790449142456e-02 6.002971529960632324e-02 -4.982437007129192352e-03 -1.084461510181427002e-01 7.053145021200180054e-02 -2.510731518268585205e-01 -5.973860621452331543e-02 1.964949071407318115e-01 -1.520061790943145752e-01 -1.663916260004043579e-01 -7.702852040529251099e-02 -7.848346233367919922e-02 -1.178887207061052322e-03 2.844604253768920898e-01 -4.142095521092414856e-02 3.589650392532348633e-01 2.985711991786956787e-01 -2.734134793281555176e-01 4.039811715483665466e-02 -2.816897332668304443e-01
1.893486976623535156e-01 -2.080608159303665161e-01 -2.831073105335235596e-01 2.097981274127960205e-01 7.913150638341903687e-02 1.632875390350818634e-02 8.570680394768714905e-03 -1.433420926332473755e-01 -1.413802709430456161e-02 7.447564601898193359e-02 -2.293869853019714355e-01 2.868011295795440674e-01 -1.027316600084304810e-01 -8.621338056400418282e-04 -1.268476992845535278e-01 2.578296959400177002e-01 1.406721472740173340e-01 -6.055653840303421021e-02 3.036368191242218018e-01 -4.914471134543418884e-02 -8.329781144857406616e-02 3.885436654090881348e-01 1.376043818891048431e-02 2.864485792815685272e-02 -2.851009070873260498e-01 1.516093909740447998e-01 -2.398100495338439941e-01 -3.237302601337432861e-02 1.143356859683990479e-01 -2.837896943092346191e-01 4.567746445536613464e-02 1.737219281494617462e-02
7.112754136323928833e-02 -1.443522721529006958e-01 -2.206654287874698639e-02 1.101089417934417725e-01 -7.838498055934906006e-02 4.441446438431739807e-02 -3.516065180301666260e-01 -1.474614739418029785e-01 2.511670589447021484e-01 -1.647142320871353149e-01 -1.598953902721405029e-01 1.279690414667129517e-01 -1.998783946037292480e-01 -4.508737847208976746e-02 7.482784986495971680e-02 -3.060874342918395996e-01 -6.495997309684753418e-02 -1.905357390642166138e-01 2.213510125875473022e-01 2.209229469299316406e-01 -4.361122250556945801e-01 2.621831372380256653e-02 -1.780609488487243652e-01 9.360565245151519775e-02 -2.216308265924453735e-01 8.392757922410964966e-02 8.849527686834335327e-02 6.021745130419731140e-02 1.394737958908081055e-01 -1.914663799107074738e-02 -2.043704688549041748e-01 -1.889129728078842163e-01
7.493145018815994263e-02 1.444899588823318481e-01 -1.034119874238967896e-01 1.420304626226425171e-01 8.124292641878128052e-02 -4.745500534772872925e-02 -2.628568112850189209e-01 -4.952598363161087036e-02 -1.077952701598405838e-02 -1.145017668604850769e-01 1.821188926696777344e-01 4.606510400772094727e-01 1.654537171125411987e-01 -1.986192017793655396e-01 -7.892867922782897949e-02 -1.937938183546066284e-01 -8.242393285036087036e-02 -2.199847996234893799e-01 1.231526210904121399e-01 -5.259490013122558594e-02 -2.175387889146804810e-01 2.448965609073638916e-01 -1.401348114013671875e-01 -1.391686350107192993e-01 -1.897425353527069092e-01 1.624552756547927856e-01 1.206233575940132141e-01 -1.604304760694503784e-01 1.526077240705490112e-01 -1.851069182157516479e-01 -3.267115652561187744e-01 8.148372173309326172e-02
1.319295912981033325e-01 -1.266818046569824219e-01 4.101376980543136597e-02 -1.181893050670623779e-01 2.921357192099094391e-02 2.371339350938796997e-01 -1.348126828670501709e-01 -1.703956425189971924e-01 -8.556656539440155029e-03 2.329880446195602417e-01 -1.414286941289901733e-01 4.507035613059997559e-01 2.158233374357223511e-01 -6.490299105644226074e-02 5.712335929274559021e-02 -6.472582370042800903e-02 -3.471951484680175781e-01 1.525271218270063400e-02 2.269528992474079132e-02 -8.511771261692047119e-02 -3.800011873245239258e-01 6.222390756011009216e-02 -8.287300169467926025e-02 1.302693188190460205e-01 -2.618993222713470459e-01 -1.707854680716991425e-02 -8.264273405075073242e-02 1.427192538976669312e-01 2.814796268939971924e-01 -8.963440358638763428e-02 -1.556727290153503418e-01 5.132903903722763062e-02
3.277986049652099609e-01 1.728695444762706757e-02 1.624677777290344238e-01 1.557586938142776489e-01 3.477928638458251953e-01 -1.562623232603073120e-01 -2.187641412019729614e-01 1.257530003786087036e-01 1.427348256111145020e-01 -3.024970889091491699e-01 -1.055765599012374878e-01 1.349803209304809570e-01 1.307714134454727173e-01 1.491379924118518829e-02 -2.018884271383285522e-01 4.712985083460807800e-02 -5.826587602496147156e-02 -1.364478021860122681e-01 1.160818934440612793e-01 2.140567004680633545e-01 -1.993164420127868652e-01 1.579872071743011475e-01 -1.575750559568405151e-01 1.117153540253639221e-01 -1.774026453495025635e-01 3.600173816084861755e-02 1.075611561536788940e-01 2.838005721569061279e-01 3.481628596782684326e-01 -3.628728911280632019e-02 -1.091952249407768250e-02 1.253378950059413910e-02
-6.276474893093109131e-02 3.543615713715553284e-02 -6.444901227951049805e-02 -1.154522225260734558e-01 -7.618882507085800171e-02 -1.663397997617721558e-01 -9.200097620487213135e-02 -7.667592167854309082e-02 -2.737978398799896240e-01 5.157608911395072937e-02 -1.196477338671684265e-01 4.394942820072174072e-01 1.307361125946044922e-01 -7.968182116746902466e-02 7.354498654603958130e-02 4.136779531836509705e-02 -3.705991804599761963e-02 -2.436721175909042358e-01 3.812478184700012207e-01 2.323429286479949951e-01 -9.461307525634765625e-02 -1.193615868687629700e-01 -3.624824285507202148e-01 -2.136307954788208008e-01 2.461860328912734985e-02 2.773585617542266846e-01 -3.228136524558067322e-02 1.311849057674407959e-01 1.999809592962265015e-01 8.856730908155441284e-02 6.330307573080062866e-03 -9.936030954122543335e-02
-5.039643868803977966e-02 -3.255212306976318359e-01 -1.221773996949195862e-01 -2.748806960880756378e-02 8.061466366052627563e-02 2.458364143967628479e-02 -2.277038246393203735e-01 -1.983678787946701050e-01 3.049569129943847656e-01 -1.806418448686599731e-01 3.569861873984336853e-02 1.828425675630569458e-01 -1.752887368202209473e-01 -1.673071831464767456e-01 -1.575264148414134979e-03 -2.795203924179077148e-01 -5.772745236754417419e-02 -2.559381723403930664e-01 2.927666902542114258e-01 2.469345331192016602e-01 -2.034604549407958984e-01 -1.391347348690032959e-01 -2.847656905651092529e-01 8.806630223989486694e-02 -2.297053039073944092e-01 -6.737789511680603027e-02 -9.419914335012435913e-02 1.066058967262506485e-02 1.066770311444997787e-02 2.421074174344539642e-02 -1.528163999319076538e-01 -1.576440334320068359e-01
6.734221428632736206e-02 -1.079703867435455322e-01 -1.119463592767715454e-01 1.171011179685592651e-01 5.004277825355529785e-02 2.006909549236297607e-01 2.911258861422538757e-02 -1.611330062150955200e-01 -1.180754378437995911e-01 -1.101575344800949097e-01 3.190478682518005371e-02 4.288765490055084229e-01 1.186563819646835327e-01 -2.533872723579406738e-01 1.511933505535125732e-01 9.645085036754608154e-02 -1.467973142862319946e-01 -1.299028545618057251e-01 2.083634585142135620e-01 3.894675150513648987e-02 -9.356818348169326782e-02 2.624784596264362335e-02 -1.637007147073745728e-01 3.449486196041107178e-01 -4.193895459175109863e-01 1.103563327342271805e-02 -3.120450079441070557e-01 1.390569210052490234e-01 -8.050098270177841187e-02 -1.437909454107284546e-01 -6.941860914230346680e-02 5.668297410011291504e-02
-9.016908705234527588e-02 4.052506014704704285e-02 -8.874718844890594482e-02 -3.076443076133728027e-01 -1.775700300931930542e-01 -4.128295481204986572e-01 1.979974843561649323e-02 1.259358078241348267e-01 2.174759469926357269e-02 -9.488254785537719727e-02 1.397024691104888916e-01 3.008811771869659424e-01 1.737302690744400024e-01 3.901679068803787231e-02 1.776984930038452148e-01 -5.000026524066925049e-02 7.312109321355819702e-02 -4.206735268235206604e-02 2.368237078189849854e-01 7.722920924425125122e-02 -1.901241391897201538e-01 1.858475506305694580e-01 -4.210323095321655273e-01 1.582649499177932739e-01 -2.374218404293060303e-01 1.215687245130538940e-01 9.880313277244567871e-02 1.034554094076156616e-01 -1.231453865766525269e-01 -1.294595450162887573e-01 1.227545663714408875e-01 -5.845161527395248413e-02
1.611701957881450653e-02 -2.574769854545593262e-01 1.710387691855430603e-02 -2.748647928237915039e-01 -7.265607267618179321e-02 -1.263249218463897705e-01 -8.967117406427860260e-03 -1.727410703897476196e-01 3.611240386962890625e-01 -3.091691061854362488e-02 1.531663686037063599e-01 1.080031320452690125e-01 7.174023240804672241e-02 -2.844201624393463135e-01 -2.994873821735382080e-01 -1.614487171173095703e-01 1.140933334827423096e-01 5.553410737775266171e-04 9.016747772693634033e-02 -1.392426900565624237e-02 -4.650422930717468262e-02 4.725827835500240326e-03 -2.806678712368011475e-01 2.307987213134765625e-01 -4.727384448051452637e-01 1.111050546169281006e-01 5.613361671566963196e-02 5.231196060776710510e-02 -1.817075349390506744e-02 -1.614069789648056030e-01 -1.104983091354370117e-01 -4.774911701679229736e-02
2.221684902906417847e-02 6.388217210769653320e-02 -2.444397509098052979e-01 -1.058481410145759583e-01 2.671587653458118439e-02 -3.358914554119110107e-01 -1.182047054171562195e-01 -1.918448656797409058e-01 -2.473524585366249084e-02 -1.534384787082672119e-01 -1.312569379806518555e-01 3.221662044525146484e-01 9.921486675739288330e-02 -1.576562672853469849e-01 -7.919284701347351074e-02 -1.132100075483322144e-01 1.901849806308746338e-01 3.037265241146087646e-01 1.311494857072830200e-01 1.564255356788635254e-01 1.749603636562824249e-02 3.728394806385040283e-01 1.357342153787612915e-01 1.331578940153121948e-01 -1.855443716049194336e-01 1.646475791931152344e-01 1.224896162748336792e-01 1.293531507253646851e-01 2.290940657258033752e-02 -2.966761589050292969e-01 6.304136663675308228e-02 -1.727681607007980347e-01
-2.459760569036006927e-02 1.278851833194494247e-02 4.422391206026077271e-02 4.251920804381370544e-02 9.937833994626998901e-02 -8.727031201124191284e-02 3.089960478246212006e-02 -2.209938503801822662e-02 1.333347856998443604e-01 2.401705980300903320e-01 -2.348153293132781982e-01 1.791826188564300537e-01 -5.150419473648071289e-02 -1.227502822875976562e-01 -8.570677042007446289e-02 -2.188860177993774414e-01 -1.047021597623825073e-01 4.238121956586837769e-02 5.391385033726692200e-02 -6.668302416801452637e-02 -2.967138588428497314e-01 -1.126714870333671570e-01 -3.727666139602661133e-01 -4.531767219305038452e-02 -3.140794634819030762e-01 2.376594990491867065e-01 3.634750470519065857e-02 -6.130165234208106995e-02 1.687377989292144775e-01 -3.127036690711975098e-01 1.241790428757667542e-01 -4.208475351333618164e-01
-5.417279526591300964e-02 -3.409708142280578613e-01 -2.185562700033187866e-01 -9.943220019340515137e-02 2.016010582447052002e-01 3.032624348998069763e-02 -9.615069627761840820e-02 -2.367216162383556366e-02 1.383414864540100098e-01 -3.483721017837524414e-01 -5.824803560972213745e-02 4.446570575237274170e-02 2.290612608194351196e-01 -2.710000276565551758e-01 1.215234249830245972e-01 -5.815302580595016479e-02 -7.592047005891799927e-02 9.074974060058593750e-02 2.812478691339492798e-03 1.546317785978317261e-01 4.294309392571449280e-02 1.797611415386199951e-01 -4.307135343551635742e-01 1.646528244018554688e-01 -2.780898511409759521e-01 -1.040977314114570618e-01 1.566061377525329590e-01 2.142475843429565430e-01 9.311142563819885254e-02 -3.036340326070785522e-02 1.701749563217163086e-01 1.064782612957060337e-03
2.457687258720397949e-02 -3.665541112422943115e-01 -6.312891840934753418e-02 2.248420268297195435e-01 -1.965596675872802734e-01 7.562806829810142517e-03 -4.013343453407287598e-01 -9.138055145740509033e-02 1.626565009355545044e-01 -1.042599156498908997e-01 -8.448448032140731812e-02 1.342265158891677856e-01 -7.543201744556427002e-02 -4.320843145251274109e-02 1.532224118709564209e-01 -2.312867939472198486e-01 -1.013253927230834961e-01 -2.825035527348518372e-02 1.046375706791877747e-01 4.931555688381195068e-02 -3.267853558063507080e-01 8.320975303649902344e-02 -2.165287882089614868e-01 -1.357772797346115112e-01 -2.288262099027633667e-01 -7.955495384521782398e-04 -1.685826778411865234e-01 2.727431356906890869e-01 2.007981091737747192e-01 -2.013919353485107422e-01 2.596639283001422882e-02 -1.231687068939208984e-01
-7.004691660404205322e-02 1.379359662532806396e-01 9.348545223474502563e-03 -7.249759882688522339e-02 -7.916621118783950806e-02 -2.069551646709442139e-01 -1.000528633594512939e-01 -1.538482159376144409e-01 1.186528578400611877e-01 9.914987534284591675e-02 1.685529649257659912e-01 1.228928864002227783e-01 2.793813347816467285e-01 -1.193588227033615112e-02 2.661918103694915771e-01 2.706042677164077759e-02 -1.957127302885055542e-01 1.536051928997039795e-01 2.814025282859802246e-01 3.240648508071899414e-01 -1.052150353789329529e-01 2.551012337207794189e-01 -4.766165018081665039e-01 7.617414742708206177e-02 -1.374986469745635986e-01 1.316977292299270630e-01 1.731124818325042725e-01 8.288286626338958740e-02 5.808543879538774490e-03 -1.114099696278572083e-01 7.919217646121978760e-02 -1.540020406246185303e-01
2.362017929553985596e-01 -1.437078565359115601e-01 3.367717564105987549e-01 -7.502263039350509644e-02 -1.815941780805587769e-01 1.772183328866958618e-01 -2.092622220516204834e-01 5.997015535831451416e-02 3.028610646724700928e-01 7.919313758611679077e-02 -3.469593077898025513e-02 2.322169542312622070e-01 -4.245939198881387711e-03 9.331635199487209320e-03 8.564273267984390259e-02 8.009245991706848145e-02 -1.968299001455307007e-01 -2.720763161778450012e-02 6.647812575101852417e-02 3.880848586559295654e-01 -1.974865421652793884e-02 5.151022225618362427e-02 -3.063912987709045410e-01 -6.353954225778579712e-02 -2.358734756708145142e-01 1.615483015775680542e-01 1.647575497627258301e-01 1.575097292661666870e-01 3.882202506065368652e-02 -4.178933054208755493e-02 9.029339253902435303e-02 -2.918922305107116699e-01
1.341448873281478882e-01 -2.232232540845870972e-01 -8.394125103950500488e-02 8.004504442214965820e-02 -2.491038739681243896e-01 -1.602898985147476196e-01 -1.633579283952713013e-01 -3.190624713897705078e-01 1.859981119632720947e-01 -9.821875393390655518e-02 7.002957165241241455e-02 2.088322192430496216e-01 6.843896210193634033e-02 4.973444715142250061e-02 -3.682639822363853455e-02 -9.597770869731903076e-03 9.381528943777084351e-02 8.493014425039291382e-02 -1.201447397470474243e-01 2.002254128456115723e-01 -2.317521125078201294e-01 -1.604166068136692047e-02 -1.360871940851211548e-01 -1.103776618838310242e-01 -1.517332941293716431e-01 2.367981672286987305e-01 -1.981672495603561401e-01 3.976844847202301025e-01 2.311772406101226807e-01 -2.104366570711135864e-01 2.479304969310760498e-01 -1.010132282972335815e-01
6.758161634206771851e-02 5.885851383209228516e-02 -3.078125603497028351e-02 -1.768124699592590332e-01 -5.379429459571838379e-02 1.655251830816268921e-01 -1.101190298795700073e-01 -1.373869329690933228e-01 2.403860688209533691e-01 1.951900422573089600e-01 -3.702462911605834961e-01 5.061316490173339844e-01 1.513786613941192627e-01 2.246985584497451782e-02 9.190825372934341431e-02 -1.218677535653114319e-01 -9.378955513238906860e-02 -1.771905273199081421e-01 1.781072169542312622e-01 1.603056862950325012e-02 -6.881225854158401489e-02 1.211215257644653320e-01 -4.366423934698104858e-02 1.817858219146728516e-01 -3.392844200134277344e-01 1.725608110427856445e-02 -6.803431361913681030e-02 2.511839866638183594e-01 -1.753139495849609375e-01 -6.503965705633163452e-02 -1.279957294464111328e-01 3.996325656771659851e-02
2.519932687282562256e-01 -5.838741734623908997e-02 2.580277919769287109e-01 -4.943168722093105316e-03 1.701069474220275879e-01 -3.559602424502372742e-02 -2.425592541694641113e-01 -2.294010370969772339e-01 5.765915662050247192e-02 -8.654760569334030151e-02 6.775771081447601318e-02 2.067732810974121094e-01 -2.338505722582340240e-02 -1.071593537926673889e-01 -4.227746278047561646e-03 2.753234505653381348e-01 5.658722296357154846e-02 -2.332697510719299316e-01 1.660714447498321533e-01 -3.968282416462898254e-02 -1.703014373779296875e-01 4.311204329133033752e-02 -3.291755914688110352e-02 -2.423400282859802246e-01 -1.767765730619430542e-01 4.682603180408477783e-01 -1.175782904028892517e-01 2.389987111091613770e-01 -1.536077708005905151e-01 -9.676256775856018066e-02 2.889235131442546844e-02 -2.147355973720550537e-01
2.849998772144317627e-01 1.509378105401992798e-01 -2.053419500589370728e-01 4.364883899688720703e-02 -1.256997287273406982e-01 -2.020058184862136841e-01 1.208263915032148361e-02 1.804132610559463501e-01 1.370171755552291870e-01 -2.958028912544250488e-01 -2.136178165674209595e-01 1.799894124269485474e-01 3.750890493392944336e-02 -1.017444804310798645e-01 -1.988643109798431396e-01 2.303130626678466797e-01 1.039608195424079895e-01 -2.206875570118427277e-02 2.569431066513061523e-01 2.025678753852844238e-01 1.023008748888969421e-01 -2.116094082593917847e-01 -3.901461958885192871e-01 -1.028807833790779114e-01 -2.923019528388977051e-01 7.236258685588836670e-02 -8.047799021005630493e-02 6.546333432197570801e-02 6.826626509428024292e-02 -1.752662956714630127e-01 -2.153543382883071899e-02 -1.722432486712932587e-02
2.377273589372634888e-01 1.417378038167953491e-01 4.908081516623497009e-02 -1.506360620260238647e-01 -6.815583258867263794e-02 -2.243476212024688721e-01 1.284401491284370422e-02 3.203900754451751709e-01 -1.788734942674636841e-01 -2.590701356530189514e-02 -1.447416990995407104e-01 4.112108349800109863e-01 -3.838562965393066406e-02 5.366937816143035889e-02 2.565081045031547546e-02 1.515550613403320312e-01 -2.713084220886230469e-01 -1.320331990718841553e-01 1.773723065853118896e-01 1.983842402696609497e-01 2.036190219223499298e-02 1.396036595106124878e-01 -2.825695872306823730e-01 3.096425235271453857e-01 -1.527353078126907349e-01 3.914214670658111572e-02 -3.928993642330169678e-02 -5.684451013803482056e-02 6.431276351213455200e-02 -2.369340509176254272e-01 -1.826328188180923462e-01 -9.519401937723159790e-02
1.137113124132156372e-01 2.690180670469999313e-03 -1.024731621146202087e-01 -1.793055087327957153e-01 -7.231523282825946808e-03 -5.006251111626625061e-02 -1.444698125123977661e-01 1.776332855224609375e-01 1.768199913203716278e-02 -1.440462619066238403e-01 1.686175912618637085e-01 3.101664185523986816e-01 1.649434566497802734e-01 1.898408494889736176e-02 4.630602151155471802e-02 -2.322765886783599854e-01 1.001384854316711426e-01 -7.595739513635635376e-02 1.505381762981414795e-01 -1.385383605957031250e-01 -3.090139925479888916e-01 3.193909823894500732e-01 -4.415778815746307373e-01 -1.966779530048370361e-01 -2.709279954433441162e-01 5.502581968903541565e-02 1.830752938985824585e-01 -7.159955054521560669e-02 1.378746032714843750e-01 -5.753771401941776276e-03 -1.722826957702636719e-01 -8.628421276807785034e-02
1.960157901048660278e-01 -5.314235761761665344e-02 -1.972085982561111450e-02 -3.229470849037170410e-01 -2.336418479681015015e-01 -1.166521459817886353e-01 -1.037986129522323608e-01 6.005644798278808594e-02 3.821128606796264648e-02 -2.275797724723815918e-01 -2.260497957468032837e-02 2.773593962192535400e-01 2.988234460353851318e-01 -2.876124978065490723e-01 -4.626968875527381897e-02 2.345971018075942993e-01 3.125404566526412964e-02 6.210456043481826782e-02 4.049923419952392578e-01 2.468017041683197021e-01 7.359565049409866333e-02 2.660666406154632568e-01 -2.320605665445327759e-01 6.023591384291648865e-02 5.254960153251886368e-03 1.137346401810646057e-01 -8.280685171484947205e-03 2.418581210076808929e-02 9.795204550027847290e-02 -5.153612419962882996e-02 1.485997885465621948e-01 -1.438223384320735931e-02
1.503422204405069351e-02 5.725001916289329529e-02 -1.591491103172302246e-01 -3.645804896950721741e-02 -5.937947332859039307e-02 -4.404363408684730530e-02 -2.290481328964233398e-01 -1.057723537087440491e-01 -2.530951239168643951e-02 5.505387485027313232e-02 -3.197740018367767334e-02 3.004918098449707031e-01 -7.652224600315093994e-02 -8.168078213930130005e-02 -4.909462854266166687e-02 -2.088029682636260986e-01 2.065160721540451050e-01 -6.749587506055831909e-02 -1.303552649915218353e-02 3.759016692638397217e-01 -2.392878979444503784e-01 4.670069739222526550e-02 -1.457354053854942322e-02 1.735330373048782349e-01 -2.279458045959472656e-01 -1.078472565859556198e-02 -2.114500105381011963e-01 3.320261240005493164e-01 1.417806446552276611e-01 -3.949746116995811462e-02 1.759912371635437012e-01 -4.572651088237762451e-01
6.812600418925285339e-03 -8.458616584539413452e-02 -1.411543786525726318e-01 -1.640211045742034912e-01 -8.564618229866027832e-02 -9.076698869466781616e-02 3.733507823199033737e-03 1.299745589494705200e-01 -1.316123604774475098e-01 -3.205120563507080078e-02 -1.212748736143112183e-01 3.388336896896362305e-01 2.663853764533996582e-01 -1.285103559494018555e-01 -1.480039507150650024e-01 7.078297436237335205e-02 3.488432615995407104e-02 3.088520467281341553e-01 2.438564449548721313e-01 3.761730492115020752e-01 1.036212313920259476e-02 6.815940141677856445e-02 -2.487046420574188232e-01 -2.505361661314964294e-02 -1.563519984483718872e-01 2.440571635961532593e-01 -5.664368346333503723e-02 -1.442921906709671021e-02 2.893059551715850830e-01 -3.216619789600372314e-01 -1.059928759932518005e-01 -2.438799291849136353e-02
9.562861919403076172e-02 -2.011887431144714355e-01 -6.935569643974304199e-02 1.584490686655044556e-01 -4.080588370561599731e-02 -1.496573984622955322e-01 -1.012952774763107300e-01 -1.255307048559188843e-01 7.646954059600830078e-02 3.233519941568374634e-02 4.526878893375396729e-02 1.835678666830062866e-01 9.201379865407943726e-02 8.798830956220626831e-02 2.010515183210372925e-01 6.949575990438461304e-02 -6.750608980655670166e-02 8.139330893754959106e-02 7.177203148603439331e-02 2.361928522586822510e-01 -2.143289893865585327e-01 2.628362178802490234e-01 -3.809519410133361816e-01 -6.935475021600723267e-02 -6.779208034276962280e-02 2.793334424495697021e-01 -3.280270472168922424e-02 4.889845550060272217e-01 2.737650871276855469e-01 8.183161728084087372e-03 1.606067121028900146e-01 -7.478850334882736206e-02
4.072988629341125488e-01 -5.047539621591567993e-02 -6.462895870208740234e-02 -2.542638480663299561e-01 1.555128991603851318e-01 1.191377406939864159e-03 -1.115081906318664551e-01 -1.559354811906814575e-01 1.971584931015968323e-02 -9.560260176658630371e-02 5.768215656280517578e-02 1.244814544916152954e-01 -1.526448782533407211e-02 -7.211179286241531372e-02 1.501144766807556152e-01 1.804088950157165527e-01 -2.099600881338119507e-01 -1.108036711812019348e-01 2.020765095949172974e-01 4.363389313220977783e-01 4.678325727581977844e-02 -1.625522971153259277e-02 -2.212633937597274780e-01 -2.148659825325012207e-01 -1.905142446048557758e-03 2.852603197097778320e-01 -4.494260065257549286e-03 2.992713749408721924e-01 1.408256739377975464e-01 3.047386556863784790e-02 8.151606470346450806e-02 -1.714642345905303955e-01
3.703240072354674339e-03 -1.445392072200775146e-01 -2.355061471462249756e-01 -2.631459385156631470e-03 9.923215210437774658e-02 2.499000634998083115e-03 2.294683605432510376e-01 -1.160772144794464111e-01 -2.239844202995300293e-01 1.592184603214263916e-01 -2.399833947420120239e-01 3.237494826316833496e-01 -1.997113600373268127e-02 -8.267343044281005859e-02 8.283652365207672119e-02 -1.976966485381126404e-02 -1.841977587901055813e-03 -1.168445125222206116e-01 3.366570472717285156e-01 -2.448062412440776825e-02 -1.917732357978820801e-01 2.198407500982284546e-01 -2.358234077692031860e-01 -1.497927457094192505e-01 -4.060043990612030029e-01 7.527250051498413086e-02 6.522370129823684692e-02 -7.536670193076133728e-03 1.281978040933609009e-01 -1.663624942302703857e-01 2.275610566139221191e-01 -1.837593764066696167e-01
-1.025216747075319290e-02 4.668423905968666077e-02 7.967449724674224854e-03 -1.552913151681423187e-02 6.298200786113739014e-02 -1.132369711995124817e-01 -1.848662793636322021e-01 -3.108527362346649170e-01 1.743216961622238159e-01 -2.477749586105346680e-01 -3.484044671058654785e-01 2.735165059566497803e-01 -1.645840555429458618e-01 -7.441392540931701660e-02 1.662980169057846069e-01 -2.637372910976409912e-02 4.994611442089080811e-02 -4.681214690208435059e-01 4.151721671223640442e-02 -1.568366028368473053e-02 -2.510383427143096924e-01 2.345589101314544678e-01 -4.006293043494224548e-02 -1.437115669250488281e-01 1.458402536809444427e-02 1.294298022985458374e-01 2.285891212522983551e-02 2.171994149684906006e-01 -5.382339470088481903e-03 -2.526018917560577393e-01 3.040829300880432129e-02 -8.683741837739944458e-02
-7.814477384090423584e-02 -1.045570746064186096e-01 -1.646021157503128052e-01 -1.860044300556182861e-01 -2.480937838554382324e-01 -3.111900687217712402e-01 1.906167119741439819e-01 -1.311995834112167358e-01 -8.859807252883911133e-02 -3.184939622879028320e-01 8.853574283421039581e-03 3.545815944671630859e-01 1.739469021558761597e-01 -8.205194026231765747e-02 -1.621591895818710327e-01 -5.439947545528411865e-02 -1.158309578895568848e-01 9.124121814966201782e-02 7.779178023338317871e-02 2.400434613227844238e-01 -2.657938562333583832e-02 2.707239799201488495e-02 -1.083670333027839661e-01 -6.421646103262901306e-03 -2.777425944805145264e-01 2.480195760726928711e-01 6.518024951219558716e-02 -1.145474761724472046e-01 1.716223955154418945e-01 -1.790177524089813232e-01 -2.807323336601257324e-01 -1.140955910086631775e-01
1.536013036966323853e-01 1.707900762557983398e-01 -4.183663427829742432e-02 8.795779198408126831e-02 4.442735388875007629e-02 -1.344095319509506226e-01 -1.234751120209693909e-01 -6.799029186367988586e-03 -1.134748533368110657e-01 -4.081304743885993958e-02 -6.391662359237670898e-02 3.367113769054412842e-01 -2.125917747616767883e-02 6.018717959523200989e-02 2.054178565740585327e-01 3.493669927120208740e-01 -2.537384331226348877e-01 -2.965909540653228760e-01 -2.365419715642929077e-01 2.398002594709396362e-01 -1.591065526008605957e-01 2.319172322750091553e-01 5.837965384125709534e-02 -8.845482766628265381e-02 -8.780195564031600952e-02 1.775120645761489868e-01 2.569037079811096191e-01 3.459264710545539856e-02 3.762799082323908806e-03 -1.651976853609085083e-01 4.113274812698364258e-02 -3.324715793132781982e-01
2.444669045507907867e-02 7.200892269611358643e-02 -1.108259335160255432e-01 -1.591881662607192993e-01 3.315669596195220947e-01 1.431126147508621216e-01 3.156061843037605286e-02 -2.574069499969482422e-01 3.050529360771179199e-01 -1.620029807090759277e-01 -3.077266812324523926e-01 3.868535757064819336e-01 3.991385921835899353e-02 -1.804713308811187744e-01 7.010724861174821854e-03 -5.802034866064786911e-03 6.713327020406723022e-02 1.185217872262001038e-02 -7.869648188352584839e-02 3.491765633225440979e-02 -1.150985285639762878e-01 1.894986480474472046e-01 3.172146901488304138e-02 -2.616071403026580811e-01 -1.450847536325454712e-01 2.297488898038864136e-01 1.315214037895202637e-01 -1.159777566790580750e-01 3.288869857788085938e-01 -1.076024547219276428e-01 4.538958892226219177e-02 -6.302645802497863770e-02
5.328732356429100037e-02 -1.105891093611717224e-01 -2.777442038059234619e-01 -2.190920859575271606e-01 -6.967934966087341309e-02 -1.884119361639022827e-01 -1.534731239080429077e-01 -9.161456674337387085e-02 2.795076072216033936e-01 3.897663205862045288e-02 -1.847056895494461060e-01 2.372706681489944458e-01 3.238436579704284668e-01 -7.684113085269927979e-02 -5.371218174695968628e-02 -8.630214631557464600e-02 8.643570542335510254e-02 2.258329838514328003e-01 9.074074029922485352e-02 -1.157450601458549500e-01 1.238831728696823120e-01 1.345662027597427368e-01 -6.525313109159469604e-02 2.202333323657512665e-02 -3.221436440944671631e-01 2.337386459112167358e-01 3.804076015949249268e-01 1.620346307754516602e-02 9.573508799076080322e-02 -2.166151553392410278e-01 6.763171404600143433e-02 -1.182007044553756714e-01
2.055770307779312134e-01 -2.210449278354644775e-01 1.733714640140533447e-01 1.029655039310455322e-01 -4.120466485619544983e-02 -1.889211870729923248e-02 -1.328051388263702393e-01 -8.847703784704208374e-02 2.083250321447849274e-03 -1.743735373020172119e-01 -1.337387561798095703e-01 2.689152359962463379e-01 8.118247985839843750e-02 -5.960652977228164673e-02 4.972635954618453979e-02 -1.063410192728042603e-02 2.171707749366760254e-01 -9.972064942121505737e-02 -2.015829682350158691e-01 4.084374606609344482e-01 -1.451813429594039917e-01 7.943963259458541870e-02 -3.086523115634918213e-01 -2.134277522563934326e-01 -2.418479770421981812e-01 -8.729175478219985962e-02 -9.969780594110488892e-02 1.656392961740493774e-01 3.381279706954956055e-01 -1.222134977579116821e-01 1.051914244890213013e-01 -1.754081696271896362e-01
2.128484398126602173e-01 -2.300719916820526123e-01 -1.587393879890441895e-01 2.076737731695175171e-01 -8.232104778289794922e-02 1.931497007608413696e-01 -1.954670250415802002e-01 -1.165506318211555481e-01 2.515866756439208984e-01 -9.788513928651809692e-02 -5.421705916523933411e-02 2.313566207885742188e-01 -1.323526203632354736e-01 -2.799467742443084717e-02 -1.973618417978286743e-01 -8.015310019254684448e-02 -1.905936449766159058e-01 -1.767281144857406616e-01 2.269971519708633423e-01 2.047893255949020386e-01 -4.372197091579437256e-01 -5.783382803201675415e-03 -3.293396234512329102e-01 -8.351848274469375610e-02 -1.517520993947982788e-01 -4.346992820501327515e-02 -1.429000198841094971e-01 9.446461498737335205e-02 -1.949419267475605011e-02 2.132867649197578430e-02 -6.553211063146591187e-02 -1.322490572929382324e-01
1.383147090673446655e-01 -3.526556072756648064e-03 3.137992620468139648e-01 -1.945676282048225403e-02 -1.293492689728736877e-02 -6.496594846248626709e-02 6.730353087186813354e-02 -2.265949100255966187e-01 2.619162797927856445e-01 -1.985258460044860840e-01 -3.968653455376625061e-02 3.649586737155914307e-01 1.977913528680801392e-01 -1.330598890781402588e-01 3.585708886384963989e-02 9.549672901630401611e-02 -2.534236311912536621e-01 7.904210686683654785e-02 -1.117321755737066269e-02 3.786971047520637512e-02 5.866698175668716431e-02 3.298519551753997803e-01 -1.764822378754615784e-02 1.793502420186996460e-01 -2.640173733234405518e-01 3.567966520786285400e-01 4.961282759904861450e-02 1.176170855760574341e-01 6.412219256162643433e-02 6.200967356562614441e-02 7.155469618737697601e-03 -2.714153528213500977e-01
2.958486378192901611e-01 -8.309759199619293213e-02 -5.174792185425758362e-02 5.780960991978645325e-02 1.007985621690750122e-01 -3.409126400947570801e-02 4.349783807992935181e-02 -1.653587818145751953e-02 -5.245237424969673157e-02 -3.072850406169891357e-01 -3.674641251564025879e-02 2.394356392323970795e-02 1.090219020843505859e-01 -1.714203357696533203e-01 -1.631065756082534790e-01 -1.939358711242675781e-01 -3.327948749065399170e-01 2.227153442800045013e-02 1.847136765718460083e-01 1.625228226184844971e-01 -3.767722249031066895e-01 7.120186090469360352e-02 -4.153260588645935059e-02 -1.058841645717620850e-01 -2.309908568859100342e-01 2.838657498359680176e-01 -1.183627843856811523e-01 7.179869711399078369e-02 2.277511358261108398e-01 -3.744353950023651123e-01 -6.553173065185546875e-02 1.621618680655956268e-02
2.471991777420043945e-01 -2.160927951335906982e-01 1.256224066019058228e-01 1.109512746334075928e-01 -1.066724807024002075e-01 1.798387914896011353e-01 -2.853796482086181641e-01 -1.299097687005996704e-01 -2.520447596907615662e-02 -1.375523675233125687e-02 -3.260612785816192627e-01 2.438029646873474121e-01 1.525546014308929443e-01 -2.863534726202487946e-02 -1.701846718788146973e-01 -2.195093631744384766e-01 2.656789124011993408e-01 -1.091763228178024292e-01 -6.511867046356201172e-02 2.842407822608947754e-01 -7.026253640651702881e-02 8.669903129339218140e-02 -1.508997827768325806e-01 -1.245125234127044678e-01 -2.437073141336441040e-01 9.137340635061264038e-02 1.415986847132444382e-02 1.714908480644226074e-01 2.343998402357101440e-01 -2.050671279430389404e-01 3.254956007003784180e-02 -2.014273554086685181e-01
8.466614782810211182e-02 -2.776708304882049561e-01 -1.878394186496734619e-01 -4.293850064277648926e-02 8.591809868812561035e-02 1.187906488776206970e-01 -1.884369850158691406e-01 -2.400804907083511353e-01 2.471074312925338745e-01 -9.877645224332809448e-02 -4.160726070404052734e-02 1.365101039409637451e-01 -2.135734558105468750e-01 -3.649535123258829117e-03 -1.709898859262466431e-01 -2.031573802232742310e-01 -1.377001404762268066e-01 -2.534219324588775635e-01 3.258040547370910645e-01 2.870022654533386230e-01 -2.918301522731781006e-01 3.026142017915844917e-03 -2.669789493083953857e-01 -4.088364914059638977e-02 -2.924893200397491455e-01 -5.858108401298522949e-02 3.527490049600601196e-02 8.515392988920211792e-02 -7.496933639049530029e-02 -4.393374547362327576e-02 -1.236875951290130615e-01 -8.054948598146438599e-02
-1.578406691551208496e-01 -3.293967247009277344e-02 -1.855673640966415405e-01 -1.672277003526687622e-01 2.936526946723461151e-02 2.609622199088335037e-03 -2.316064983606338501e-01 -8.978082239627838135e-02 1.620514392852783203e-01 -3.247715532779693604e-01 -4.159833863377571106e-02 1.103401854634284973e-01 2.673959434032440186e-01 -6.431954354047775269e-02 -1.503061652183532715e-01 -2.128400839865207672e-02 1.677515804767608643e-01 -9.212654083967208862e-02 6.468164920806884766e-02 -7.397546619176864624e-02 -3.696092218160629272e-02 4.001519083976745605e-02 -3.316015303134918213e-01 -1.254744827747344971e-01 -2.695331275463104248e-01 5.899103358387947083e-02 9.161298722028732300e-02 1.156670451164245605e-01 2.833810448646545410e-01 -3.859150707721710205e-01 -3.189122378826141357e-01 -3.016191534698009491e-02
1.674039214849472046e-01 4.985626041889190674e-02 1.614366024732589722e-01 -2.304975539445877075e-01 -1.601658165454864502e-01 -3.369921073317527771e-02 -1.458598077297210693e-01 -1.444104909896850586e-01 1.423269361257553101e-01 3.479948639869689941e-02 -1.257674992084503174e-01 2.104050070047378540e-01 9.503604471683502197e-02 7.884538173675537109e-02 8.981717377901077271e-02 3.215825557708740234e-01 -9.516345709562301636e-02 1.015849560499191284e-01 3.219706118106842041e-01 3.996341526508331299e-01 -2.072647400200366974e-02 7.703851163387298584e-02 -8.832618594169616699e-02 -6.138597382232546806e-04 -1.975435763597488403e-01 1.427839696407318115e-01 3.225934132933616638e-02 3.479010462760925293e-01 2.943466007709503174e-01 -1.545908488333225250e-02 1.852658689022064209e-01 -1.161512807011604309e-01
4.139447212219238281e-01 2.580527774989604950e-02 2.420317530632019043e-01 -2.027562707662582397e-01 1.209030002355575562e-01 -7.545274496078491211e-02 -6.216840445995330811e-02 4.517657682299613953e-02 2.291264683008193970e-01 -2.012295275926589966e-01 2.318444252014160156e-01 3.473451361060142517e-03 -3.921292722225189209e-02 -9.538009762763977051e-02 -1.415272951126098633e-01 -9.389821439981460571e-02 -5.879524350166320801e-02 -4.960943013429641724e-02 1.954977214336395264e-01 7.453402876853942871e-02 -1.377889811992645264e-01 3.585377708077430725e-02 -5.298835635185241699e-01 1.812333762645721436e-01 -1.493925899267196655e-01 1.128154918551445007e-01 -4.095717146992683411e-02 8.669829368591308594e-02 1.097745075821876526e-01 -2.753072977066040039e-01 1.152929756790399551e-02 -6.060394924134016037e-03
1.505687087774276733e-01 -2.908181846141815186e-01 -3.234529495239257812e-01 -7.117526233196258545e-02 9.388706833124160767e-02 -6.952690333127975464e-02 6.707865744829177856e-02 -1.903157979249954224e-01 -8.699110895395278931e-02 -2.356621176004409790e-01 -7.197836786508560181e-02 2.588037550449371338e-01 2.268373668193817139e-01 4.423071630299091339e-03 5.984169989824295044e-02 -1.448290981352329254e-02 3.156397864222526550e-02 1.106123551726341248e-01 5.711431801319122314e-02 1.208453103899955750e-01 -3.170262873172760010e-01 -1.634585112333297729e-01 -1.217763945460319519e-01 7.131842523813247681e-02 -2.168692648410797119e-01 1.597248613834381104e-01 -1.778775602579116821e-01 -2.399058640003204346e-01 5.700877308845520020e-02 -2.678307294845581055e-01 -1.419735252857208252e-01 -3.210161924362182617e-01
2.944350838661193848e-01 2.253163009881973267e-01 -1.497357338666915894e-01 6.589622935280203819e-04 -1.623477041721343994e-01 -8.037567883729934692e-02 -6.574281305074691772e-02 -2.248327247798442841e-03 4.111903719604015350e-03 -1.696776002645492554e-01 -1.982307620346546173e-02 4.244469478726387024e-02 -1.313952356576919556e-01 -6.022897735238075256e-02 -1.119298115372657776e-01 -2.867735363543033600e-02 -9.718465805053710938e-02 1.250886321067810059e-01 1.013889685273170471e-01 8.399255573749542236e-02 -1.207231655716896057e-01 7.512874901294708252e-02 -3.797403573989868164e-01 -4.061540961265563965e-02 -3.957566022872924805e-01 2.244672477245330811e-01 7.833090424537658691e-02 -2.086800336837768555e-01 -1.323487162590026855e-01 -3.602706491947174072e-01 1.748530939221382141e-02 -3.534461557865142822e-01
1.163824051618576050e-01 -1.859281510114669800e-01 2.907672226428985596e-01 -4.024324938654899597e-02 -1.728835999965667725e-01 1.058142334222793579e-01 -1.349326968193054199e-01 1.390510052442550659e-01 2.370474934577941895e-01 -4.388406127691268921e-02 -1.974155157804489136e-01 3.026640117168426514e-01 8.493459224700927734e-02 1.023026406764984131e-01 8.205627650022506714e-02 1.128896921873092651e-01 -1.501591354608535767e-01 -9.082385897636413574e-02 -1.751602999866008759e-02 4.521627128124237061e-01 -9.339848160743713379e-02 -7.727906852960586548e-02 -3.363640010356903076e-01 -1.412164717912673950e-01 -1.359749585390090942e-01 1.818037033081054688e-01 2.193851619958877563e-01 1.439843177795410156e-01 1.493925927206873894e-03 3.280564770102500916e-02 2.804802171885967255e-02 -2.358803004026412964e-01
3.078851699829101562e-01 2.206954406574368477e-03 -7.513081282377243042e-02 -2.021026164293289185e-01 9.883775562047958374e-02 1.162492949515581131e-02 -2.275380790233612061e-01 -8.077654987573623657e-02 1.187349297106266022e-02 -2.673860788345336914e-01 8.286859840154647827e-02 3.906087875366210938e-01 4.890458285808563232e-02 -8.773245662450790405e-02 -1.951348632574081421e-01 -1.917889714241027832e-01 -6.339251529425382614e-03 1.577959507703781128e-01 1.636885404586791992e-01 -1.328186988830566406e-01 -3.620640374720096588e-03 2.667441368103027344e-01 -1.326107680797576904e-01 -7.417882978916168213e-02 -1.493876278400421143e-01 -3.606115281581878662e-01 1.971067637205123901e-01 1.658325493335723877e-01 7.526036351919174194e-02 -1.466697752475738525e-01 6.148812174797058105e-02 -2.473608702421188354e-01
3.554888069629669189e-03 -2.191081345081329346e-01 2.496850937604904175e-01 1.965570822358131409e-02 -1.011437699198722839e-01 1.301756054162979126e-01 6.410249322652816772e-02 -1.121765933930873871e-02 2.324550449848175049e-01 1.026592403650283813e-02 1.484378427267074585e-01 1.664013415575027466e-01 4.642882645130157471e-01 -1.402026265859603882e-01 -6.870596110820770264e-02 -2.433132082223892212e-01 -2.168810367584228516e-02 5.823311861604452133e-03 9.623614698648452759e-02 2.970420122146606445e-01 -1.297658979892730713e-01 1.867374479770660400e-01 -2.414930015802383423e-01 2.809652592986822128e-03 -2.420086413621902466e-01 1.198355555534362793e-01 -1.127762496471405029e-01 7.237216085195541382e-02 3.057803213596343994e-01 -1.392784267663955688e-01 -7.126607000827789307e-02 -1.947634071111679077e-01
-5.694187711924314499e-03 -1.307358294725418091e-01 -1.183088794350624084e-01 6.231698021292686462e-02 -2.804870307445526123e-01 -2.530804276466369629e-01 -3.156566321849822998e-01 1.749350130558013916e-02 3.276547193527221680e-01 -1.922998726367950439e-01 -1.542464494705200195e-01 5.514384061098098755e-02 -6.833363324403762817e-02 -2.791030146181583405e-02 1.282902061939239502e-01 -9.095378965139389038e-02 1.466668248176574707e-01 -7.073123008012771606e-02 -1.726649142801761627e-02 1.687909364700317383e-01 -3.566916584968566895e-01 2.992230355739593506e-01 -4.882984980940818787e-02 -1.197502836585044861e-01 -1.830400228500366211e-01 -3.703921660780906677e-02 -2.298941649496555328e-02 1.538063585758209229e-01 2.670078575611114502e-01 -3.131351247429847717e-02 -1.592500507831573486e-01 -2.747603058815002441e-01
-4.913739860057830811e-03 -1.765589565038681030e-01 -2.517591714859008789e-01 -1.063932944089174271e-02 -7.836732268333435059e-02 -9.728673100471496582e-02 -3.279527127742767334e-01 -7.494048029184341431e-02 1.771777272224426270e-01 -2.891389131546020508e-01 -1.283837854862213135e-01 2.119677662849426270e-01 -2.479203045368194580e-01 1.479389220476150513e-01 1.514137983322143555e-01 -1.835457533597946167e-01 2.380319237709045410e-01 -1.031784713268280029e-01 1.995932310819625854e-02 9.267224371433258057e-02 -3.449148535728454590e-01 2.443882972002029419e-01 -9.062042832374572754e-02 -3.097082721069455147e-03 -1.483393907546997070e-01 1.864908039569854736e-01 2.094620466232299805e-01 -2.733322232961654663e-02 1.901887804269790649e-01 -1.945194900035858154e-01 -1.156025826930999756e-01 -9.042425453662872314e-02
4.484066367149353027e-01 -1.483324170112609863e-01 -2.140150368213653564e-01 -2.878386154770851135e-02 -9.072149544954299927e-02 9.538511931896209717e-02 -2.261986434459686279e-01 -2.473383210599422455e-03 8.220102638006210327e-02 -3.014468252658843994e-01 -1.436674892902374268e-01 1.673880219459533691e-02 -7.468552794307470322e-03 1.052926294505596161e-02 -3.249475061893463135e-01 -1.844171881675720215e-01 -8.350541442632675171e-02 -1.290578246116638184e-01 2.384164631366729736e-01 2.087422609329223633e-01 9.490872919559478760e-02 3.422711193561553955e-01 -8.480685949325561523e-02 7.850391417741775513e-02 -6.915392726659774780e-02 -3.168718516826629639e-02 2.056062966585159302e-02 1.445669680833816528e-01 1.964605227112770081e-02 -1.502075940370559692e-01 5.304500833153724670e-02 -2.950501143932342529e-01
1.120088100433349609e-01 1.181079447269439697e-01 8.874079585075378418e-02 -1.195534169673919678e-01 -2.423871606588363647e-01 -7.124094665050506592e-02 -2.335459887981414795e-01 -2.205199301242828369e-01 2.921100854873657227e-01 -1.128665432333946228e-01 -1.213551163673400879e-01 9.018533676862716675e-02 -7.294988632202148438e-02 2.382487989962100983e-02 -2.294764369726181030e-01 -1.426552832126617432e-01 -9.022068977355957031e-02 -1.091049835085868835e-01 8.257152885198593140e-02 -8.891917020082473755e-02 1.993778645992279053e-01 2.707385122776031494e-01 -2.081286460161209106e-01 2.647385895252227783e-01 -4.282163083553314209e-01 2.388794869184494019e-01 1.315848715603351593e-02 4.511770233511924744e-02 1.747878342866897583e-01 6.387969106435775757e-02 -1.847153007984161377e-01 -1.090618446469306946e-01
1.795919090509414673e-01 -9.202177822589874268e-02 3.747841417789459229e-01 3.218952938914299011e-02 -5.212172865867614746e-02 1.550942063331604004e-01 -1.816751956939697266e-01 -6.440378725528717041e-02 1.269707232713699341e-01 -1.442224234342575073e-01 -1.386432945728302002e-01 2.731926739215850830e-01 1.099501084536314011e-02 1.024895012378692627e-01 -3.829579800367355347e-02 -1.920748353004455566e-01 1.138711199164390564e-01 -1.244311928749084473e-01 8.421770483255386353e-02 3.786861896514892578e-01 -6.043038796633481979e-03 -1.005135825835168362e-03 -1.937873959541320801e-01 -7.073314487934112549e-02 -4.418311119079589844e-01 8.991198241710662842e-02 -7.821194082498550415e-02 1.401489824056625366e-01 2.589081525802612305e-01 -1.999877691268920898e-01 -8.410588838160037994e-03 -1.280457228422164917e-01
1.143476516008377075e-01 -2.584659159183502197e-01 -2.305314540863037109e-01 4.653598740696907043e-02 -2.926387637853622437e-02 4.217493906617164612e-02 -2.819212079048156738e-01 -9.800010174512863159e-02 3.249452710151672363e-01 -1.145544722676277161e-01 -1.167035996913909912e-01 1.874840110540390015e-01 -2.360002100467681885e-01 -1.014850512146949768e-01 -1.112060919404029846e-01 -1.861886531114578247e-01 -4.675226658582687378e-02 -2.921385169029235840e-01 3.618517518043518066e-01 1.801850199699401855e-01 -3.475306332111358643e-01 2.035925164818763733e-02 -1.547782272100448608e-01 -1.085297092795372009e-01 -1.732931137084960938e-01 5.723214242607355118e-03 8.005495183169841766e-03 1.651122868061065674e-01 1.795836910605430603e-02 -1.319710863754153252e-03 -7.875857502222061157e-02 -1.442321836948394775e-01
1.155334785580635071e-01 -1.186665147542953491e-01 8.673773705959320068e-02 1.759948953986167908e-02 -7.949377596378326416e-02 -2.926162183284759521e-01 -9.475954622030258179e-02 -8.286044001579284668e-02 8.113808184862136841e-02 -9.527766704559326172e-02 -3.343842178583145142e-02 2.213901579380035400e-01 1.481239050626754761e-01 -1.942815035581588745e-01 4.322034865617752075e-02 4.377781227231025696e-02 3.275988101959228516e-01 1.361910700798034668e-01 3.897151723504066467e-02 2.047028392553329468e-01 5.336830392479896545e-02 2.187956124544143677e-01 -2.544022202491760254e-01 4.125220477581024170e-01 -3.830935359001159668e-01 2.177143692970275879e-01 -2.323804348707199097e-01 -1.941985450685024261e-02 -3.103149589151144028e-03 -1.211549565196037292e-01 1.136918086558580399e-02 9.707637131214141846e-02
1.515476405620574951e-01 -1.297268569469451904e-01 -6.061898171901702881e-02 -4.739021416753530502e-03 1.332105249166488647e-01 -7.295284420251846313e-02 8.553057163953781128e-02 4.140857979655265808e-02 8.412286639213562012e-02 2.231754213571548462e-01 -9.181297570466995239e-02 3.926648795604705811e-01 -6.663253903388977051e-02 1.512183398008346558e-01 9.733314067125320435e-02 9.901360422372817993e-02 -7.410622388124465942e-02 -1.668437942862510681e-02 1.289928257465362549e-01 1.730364114046096802e-01 -1.128907203674316406e-01 -1.717482805252075195e-01 -3.639294505119323730e-01 -3.628603368997573853e-02 -2.158457487821578979e-01 2.592389881610870361e-01 2.748638093471527100e-01 3.415155112743377686e-01 2.167740166187286377e-01 -1.567427217960357666e-01 1.951687932014465332e-01 -1.197716146707534790e-01
-2.508882433176040649e-02 2.155422568321228027e-01 1.049226075410842896e-01 6.168791279196739197e-02 -1.284058112651109695e-02 1.159947514533996582e-01 2.201500721275806427e-02 -7.619597762823104858e-02 -1.652545332908630371e-01 -3.043711781501770020e-01 -3.605503961443901062e-02 2.951817810535430908e-01 2.375631779432296753e-01 -3.282044827938079834e-02 1.482556313276290894e-01 2.462842166423797607e-01 -9.797895699739456177e-02 1.458492279052734375e-01 2.470389008522033691e-01 2.135133296251296997e-01 1.717326045036315918e-01 1.723869442939758301e-01 -1.284057497978210449e-01 1.087603420019149780e-01 -3.028556704521179199e-01 7.649048417806625366e-02 -2.602903246879577637e-01 2.696722745895385742e-01 1.830665618181228638e-01 -1.901641935110092163e-01 1.793942041695117950e-02 -1.913040727376937866e-01
-7.521981000900268555e-02 5.148841068148612976e-03 -2.151777446269989014e-01 -2.243517488241195679e-01 -1.225155070424079895e-01 6.697924435138702393e-02 1.200868785381317139e-01 -2.357552051544189453e-01 -2.614485323429107666e-01 3.779980540275573730e-02 -4.148370772600173950e-02 4.766787290573120117e-01 1.889458149671554565e-01 -1.209546625614166260e-01 -8.162022568285465240e-03 1.665154658257961273e-02 -2.051617577672004700e-02 4.849501699209213257e-02 1.646091341972351074e-01 4.570477828383445740e-02 -2.005241960287094116e-01 1.955442279577255249e-01 -1.036392599344253540e-01 1.787712275981903076e-01 -3.911359310150146484e-01 1.430024504661560059e-01 4.139175638556480408e-02 -1.127802357077598572e-01 2.135424315929412842e-01 -1.316554099321365356e-01 -1.380736529827117920e-01 -1.892286986112594604e-01
7.069692760705947876e-02 -1.569657325744628906e-01 1.347853541374206543e-01 -1.383346468210220337e-01 -1.217353250831365585e-02 -1.647392958402633667e-01 -1.750682294368743896e-01 -3.963597491383552551e-02 1.325512081384658813e-01 -3.296280503273010254e-01 -1.971250027418136597e-01 1.589003801345825195e-01 2.280860543251037598e-01 1.374293118715286255e-01 -2.246989756822586060e-01 6.754011660814285278e-02 -2.693500742316246033e-02 -1.759124249219894409e-01 7.858348079025745392e-03 -1.756268739700317383e-01 -9.914369136095046997e-02 5.569102987647056580e-02 -5.024064183235168457e-01 3.303629159927368164e-02 -1.907443702220916748e-01 8.027417957782745361e-02 -2.324929535388946533e-01 2.006126940250396729e-01 -1.313269883394241333e-01 -4.012678936123847961e-02 -1.293129324913024902e-01 -2.356763184070587158e-01
4.996600151062011719e-01 -1.354203850496560335e-04 -1.343513429164886475e-01 1.988419592380523682e-01 -7.257021218538284302e-02 -7.814315706491470337e-02 -1.474151574075222015e-02 -2.653665840625762939e-02 -1.331831421703100204e-02 -1.443351898342370987e-02 -2.457606196403503418e-01 -8.844096958637237549e-02 -7.036441564559936523e-02 -3.848122432827949524e-02 -1.604064106941223145e-01 1.801192178390920162e-03 -5.640026181936264038e-02 -8.188261836767196655e-02 2.110676765441894531e-01 1.298336982727050781e-01 1.218422278761863708e-01 -1.333122849464416504e-01 -4.027855396270751953e-01 -3.883902728557586670e-02 -3.503687977790832520e-01 1.152723729610443115e-01 5.097443610429763794e-02 1.099129393696784973e-01 1.308441162109375000e-01 -3.792344778776168823e-02 8.565942943096160889e-02 -3.679812848567962646e-01
-9.587303735315799713e-03 4.917701706290245056e-02 -2.138338424265384674e-02 7.697093486785888672e-02 -1.099090725183486938e-01 -2.872687578201293945e-01 -1.775567829608917236e-01 -7.822282612323760986e-02 8.110637217760086060e-02 -2.067020349204540253e-02 3.131200000643730164e-02 5.190052390098571777e-01 2.380238659679889679e-02 -1.431731283664703369e-01 3.204371333122253418e-01 1.981300264596939087e-01 -1.103671565651893616e-01 -6.856981199234724045e-03 2.460887283086776733e-01 1.746448725461959839e-01 -3.963082283735275269e-02 3.205699920654296875e-01 -1.083577424287796021e-01 8.331017941236495972e-02 5.022324249148368835e-02 2.897221744060516357e-01 8.896192163228988647e-02 -1.269742846488952637e-01 1.218010932207107544e-01 -1.980590969324111938e-01 1.219167783856391907e-01 1.130295619368553162e-01
1.109779477119445801e-01 -3.027077019214630127e-01 1.571488529443740845e-01 -1.868532150983810425e-01 -9.429046511650085449e-02 6.175955757498741150e-02 -2.978083118796348572e-02 9.715184569358825684e-02 2.315956652164459229e-01 1.456577479839324951e-01 6.477819383144378662e-02 -1.824378222227096558e-02 3.397027552127838135e-01 -1.926142126321792603e-01 -1.536083072423934937e-01 1.329397968947887421e-02 -1.782038807868957520e-01 6.373316049575805664e-03 8.052539825439453125e-02 1.753323972225189209e-01 -2.256282866001129150e-01 2.191517949104309082e-01 -2.521183490753173828e-01 -1.502999961376190186e-01 -1.463406980037689209e-01 5.226953327655792236e-02 -7.084659487009048462e-02 3.078921139240264893e-01 2.627608776092529297e-01 -4.130571335554122925e-02 -6.439838558435440063e-02 -3.237068951129913330e-01
2.282677888870239258e-01 -4.135132580995559692e-02 2.336844652891159058e-01 -1.137387380003929138e-01 -5.172079801559448242e-02 2.213015779852867126e-02 7.600166648626327515e-02 2.065583504736423492e-02 3.730518519878387451e-01 -2.705311775207519531e-01 2.093641161918640137e-01 1.950837671756744385e-01 -1.228003297001123428e-03 -1.284743696451187134e-01 -8.317317813634872437e-02 -2.004047036170959473e-01 -9.031367301940917969e-02 -2.458929084241390228e-02 1.852534711360931396e-01 -1.999020949006080627e-02 -1.633685678243637085e-01 8.084597997367382050e-03 -4.790419340133666992e-01 5.706857889890670776e-02 -1.970222890377044678e-01 2.448903396725654602e-02 1.239036023616790771e-01 5.012807995080947876e-02 2.640396952629089355e-01 -2.827534079551696777e-01 -6.219145376235246658e-03 3.845195472240447998e-02
4.192195534706115723e-01 -1.298703551292419434e-01 1.613924801349639893e-01 -1.384856700897216797e-01 -7.736595580354332924e-04 -8.703814446926116943e-02 5.003828182816505432e-02 -7.556705921888351440e-02 2.534298300743103027e-01 -2.413749992847442627e-01 -1.906037330627441406e-01 -1.957321725785732269e-02 -3.856184659525752068e-03 2.409461587667465210e-01 -1.298222541809082031e-01 1.038177758455276489e-01 -1.590717881917953491e-01 2.791293896734714508e-02 1.637494117021560669e-01 4.751373082399368286e-02 -1.963084787130355835e-01 3.640800118446350098e-01 -1.085564047098159790e-01 -4.085155203938484192e-02 -1.408396512269973755e-01 1.220636069774627686e-01 -2.653233408927917480e-01 -2.286316640675067902e-02 3.336760997772216797e-01 -1.976052075624465942e-01 -1.210841815918684006e-02 -7.470942288637161255e-02
3.316656053066253662e-01 -1.761088520288467407e-01 2.000998854637145996e-01 -1.700974106788635254e-01 5.687521025538444519e-02 -8.317359536886215210e-02 -1.690724194049835205e-01 1.076931953430175781e-01 2.281886152923107147e-02 -9.798979759216308594e-02 -2.394120395183563232e-01 2.604309022426605225e-01 -1.670809462666511536e-02 7.398013025522232056e-02 -6.941094994544982910e-02 1.127282530069351196e-01 1.055381372570991516e-01 -2.061734497547149658e-01 -1.229523345828056335e-01 2.961511909961700439e-01 -1.282414942979812622e-01 -6.732590496540069580e-02 -9.874575585126876831e-02 1.429977361112833023e-02 -2.339643090963363647e-01 4.291469454765319824e-01 1.335022747516632080e-01 1.753022670745849609e-01 7.553814351558685303e-02 1.425338238477706909e-01 1.097108349204063416e-01 -2.611723244190216064e-01
2.009261399507522583e-01 -1.235881373286247253e-01 1.169522926211357117e-01 -2.844135463237762451e-01 -4.239913076162338257e-02 -1.352551579475402832e-01 8.732610940933227539e-02 -1.702462881803512573e-01 2.720478475093841553e-01 -1.024287864565849304e-01 -1.773617863655090332e-01 7.612284272909164429e-02 -3.156593441963195801e-02 1.390264630317687988e-01 -1.468706130981445312e-01 1.184380427002906799e-01 -2.509983628988265991e-02 1.379265356808900833e-02 3.464996069669723511e-02 5.123836547136306763e-02 -1.990488618612289429e-01 3.860583007335662842e-01 -8.749812096357345581e-02 -1.110164597630500793e-01 -2.872350811958312988e-01 1.116408556699752808e-01 -2.349141985177993774e-01 -3.022824041545391083e-02 4.284277260303497314e-01 -2.049658745527267456e-01 1.565576195716857910e-01 3.133362159132957458e-02
8.339475840330123901e-02 8.309977501630783081e-02 7.265985012054443359e-03 -1.650580018758773804e-01 -1.080768927931785583e-01 -9.915488213300704956e-02 -2.219799011945724487e-01 -3.735112398862838745e-02 7.793707773089408875e-03 -1.148310750722885132e-01 -1.832121312618255615e-01 4.971426427364349365e-01 1.267758011817932129e-01 -3.683217242360115051e-02 -2.472942695021629333e-02 -1.089279800653457642e-01 -1.090518310666084290e-01 1.450621038675308228e-01 9.123552590608596802e-03 1.404194235801696777e-01 -2.549383640289306641e-01 -2.038162052631378174e-01 -1.753108054399490356e-01 -1.372763961553573608e-01 -2.151125222444534302e-01 2.559703886508941650e-01 -2.013508230447769165e-02 -2.569244801998138428e-01 1.307106949388980865e-02 -3.447238206863403320e-01 -1.846791207790374756e-01 -1.503973007202148438e-01
[truncated: 3,277,384 more chars]
