# Supplementary material for: The Language of Innovation
Source: PLoS One. 2020 Apr 30;15(4):e0230107. doi: 10.1371/journal.pone.0230107 (PMC7194493; doi:10.1371/journal.pone.0230107)
Supplement: S18 File — (GZ) [file pone.0230107.s018.tar.gz › 1996-2000/V2Run_15_VS_4500_embeddings1996-2000ED32.txt]

1.440862119197845459e-01 -1.138195320963859558e-01 2.452303841710090637e-02 2.592494487762451172e-01 1.256908625364303589e-01 1.074451357126235962e-01 -5.798445641994476318e-02 -6.902290135622024536e-02 -3.228056132793426514e-01 3.886093571782112122e-02 4.104574210941791534e-03 2.715663313865661621e-01 3.269878625869750977e-01 -6.386202573776245117e-02 5.103278439491987228e-03 -1.203222274780273438e-01 -1.955419480800628662e-01 -1.644329167902469635e-02 3.660972788929939270e-02 -1.002335175871849060e-01 2.322615385055541992e-01 1.932808011770248413e-01 -1.348949819803237915e-01 -3.358421474695205688e-02 -6.712145358324050903e-02 2.691204249858856201e-01 -4.269387722015380859e-01 1.033043786883354187e-01 1.325870603322982788e-01 2.319351136684417725e-01 1.060809642076492310e-01 2.121190875768661499e-01
5.186771042644977570e-03 1.857682913541793823e-01 -2.822647057473659515e-02 1.579216569662094116e-01 1.877472102642059326e-01 -7.946640253067016602e-02 3.242348879575729370e-02 4.552211612462997437e-03 -1.377145200967788696e-01 -1.154300756752490997e-02 1.652530133724212646e-01 2.956232726573944092e-01 2.364808619022369385e-01 1.679613888263702393e-01 5.893609300255775452e-02 -5.297937393188476562e-01 -1.411593407392501831e-01 -6.696165539324283600e-03 -6.827051937580108643e-02 -1.722165048122406006e-01 -1.278673857450485229e-01 -3.618690744042396545e-02 -1.465992480516433716e-01 2.572822272777557373e-01 1.734468340873718262e-02 3.495313823223114014e-01 -1.434806436300277710e-01 2.263057976961135864e-01 1.262486726045608521e-01 7.350406795740127563e-02 -1.385105401277542114e-01 -2.378697134554386139e-02
7.992653548717498779e-02 -7.614242285490036011e-02 7.570180296897888184e-02 2.371809929609298706e-01 3.507598489522933960e-02 -1.675925217568874359e-02 3.351490246132016182e-03 4.684346914291381836e-02 -8.588473498821258545e-02 2.006039721891283989e-03 -6.319280713796615601e-02 3.185654878616333008e-01 3.256226181983947754e-01 -3.470915928483009338e-02 5.351490154862403870e-02 -3.081441819667816162e-01 -2.203321307897567749e-01 3.453533723950386047e-02 2.734505534172058105e-01 -3.484303653240203857e-01 -4.125525802373886108e-02 -8.042296022176742554e-02 8.577319234609603882e-02 -8.475334197282791138e-02 -1.428432948887348175e-02 8.599492907524108887e-02 1.339021027088165283e-01 1.534647643566131592e-01 4.376679360866546631e-01 -2.140471488237380981e-01 6.085570529103279114e-02 2.131236791610717773e-01
3.067241907119750977e-01 -1.243037283420562744e-01 5.536300688982009888e-02 1.594938039779663086e-01 -3.452054923400282860e-03 -1.932750083506107330e-02 -3.873410448431968689e-02 -1.468833088874816895e-01 9.290025383234024048e-02 1.556635946035385132e-01 5.427216645330190659e-03 1.438577026128768921e-01 3.363857865333557129e-01 -3.092409484088420868e-02 -8.675784617662429810e-02 -3.065152168273925781e-01 -8.394917845726013184e-02 -1.709577292203903198e-01 -5.669416114687919617e-02 -8.648243546485900879e-02 7.782925665378570557e-02 2.898293733596801758e-01 1.389269977807998657e-01 -1.374160796403884888e-01 -3.125790655612945557e-01 -2.589129507541656494e-01 -1.059412583708763123e-01 -1.087708994746208191e-01 2.691306471824645996e-01 -6.766235083341598511e-02 1.171995922923088074e-01 3.399667143821716309e-01
5.572135001420974731e-02 -1.762772798538208008e-01 -6.213869154453277588e-02 9.966411441564559937e-02 1.869103610515594482e-01 1.877440661191940308e-01 3.103953087702393532e-03 3.619127720594406128e-02 -1.630550324916839600e-01 -2.654080837965011597e-02 6.475691497325897217e-02 1.631256788969039917e-01 3.683476746082305908e-01 -7.798714935779571533e-02 -3.458572179079055786e-02 -2.004260122776031494e-01 -3.559940308332443237e-02 -1.568681932985782623e-02 4.601101577281951904e-01 -3.886035457253456116e-02 1.601932197809219360e-01 -3.479484841227531433e-02 -2.440890073776245117e-01 1.823967881500720978e-02 4.099785536527633667e-02 1.302067786455154419e-01 -1.633038185536861420e-02 -2.350445650517940521e-02 2.153956741094589233e-01 -1.171986460685729980e-01 -3.074035048484802246e-01 4.046109616756439209e-01
-1.576304435729980469e-01 -1.100505441427230835e-01 -4.002607241272926331e-02 1.310874819755554199e-01 1.680424064397811890e-01 1.041901186108589172e-01 2.760874032974243164e-01 -1.039823666214942932e-01 -4.164494872093200684e-01 -1.363544911146163940e-01 -2.629555948078632355e-02 1.373162418603897095e-01 1.983193606138229370e-01 1.211721748113632202e-01 -4.341823980212211609e-02 -2.494465410709381104e-01 -1.830870471894741058e-02 1.894212886691093445e-02 2.434722781181335449e-01 -3.414840400218963623e-01 5.427678301930427551e-02 -5.119780823588371277e-02 -1.151807159185409546e-01 -8.493666350841522217e-02 7.149121165275573730e-02 1.447717398405075073e-01 -1.724901497364044189e-01 5.009609274566173553e-03 2.951765954494476318e-01 -9.421800076961517334e-02 -1.269354075193405151e-01 3.432700932025909424e-01
5.898743122816085815e-02 8.801992237567901611e-02 3.425827994942665100e-02 1.346120089292526245e-01 1.987426914274692535e-02 3.270597755908966064e-02 3.277301490306854248e-01 -2.439028322696685791e-01 -2.486960738897323608e-01 7.766890525817871094e-02 -3.238923475146293640e-02 1.497997194528579712e-01 6.838131695985794067e-02 -6.697610020637512207e-02 2.762036323547363281e-01 -2.058577388525009155e-01 -3.128348886966705322e-01 -9.532896429300308228e-02 7.873001694679260254e-02 -1.871573776006698608e-01 1.824562549591064453e-01 -1.061734650284051895e-02 -3.060733377933502197e-01 -8.656715601682662964e-02 5.103075876832008362e-02 1.042130053974688053e-03 -6.456471234560012817e-02 1.819596439599990845e-01 2.358315587043762207e-01 -1.613522320985794067e-02 -1.356816142797470093e-01 4.301077425479888916e-01
2.902273833751678467e-02 1.521153841167688370e-02 -2.031691372394561768e-01 2.353072166442871094e-01 1.558658927679061890e-01 -1.971044391393661499e-01 1.922176629304885864e-01 -2.264852076768875122e-01 -1.808353066444396973e-01 1.443566381931304932e-01 -1.511183977127075195e-01 -1.717213094234466553e-01 1.686094999313354492e-01 4.195371642708778381e-02 2.711464464664459229e-01 -3.314481079578399658e-01 -9.353644214570522308e-03 5.589912459254264832e-02 1.680387556552886963e-01 -2.664641141891479492e-01 -6.850169599056243896e-02 4.511402174830436707e-02 -1.481000483036041260e-01 -8.647446334362030029e-02 -2.132632285356521606e-01 1.593968719244003296e-01 -1.752678602933883667e-01 -1.285623461008071899e-01 1.088815256953239441e-01 -9.267899394035339355e-02 -1.907137781381607056e-01 3.433880209922790527e-01
3.898844122886657715e-02 -3.425084799528121948e-02 -3.869043290615081787e-02 2.508575618267059326e-01 -4.392264038324356079e-02 1.922390609979629517e-01 6.821973621845245361e-02 9.923946112394332886e-02 3.612883016467094421e-02 -1.450571864843368530e-01 6.092961505055427551e-02 2.249530106782913208e-01 2.265922874212265015e-01 -1.076560243964195251e-01 9.704836457967758179e-02 -2.937960326671600342e-01 -2.483900934457778931e-01 1.643037497997283936e-01 2.836352288722991943e-01 -5.556532368063926697e-02 -2.459365874528884888e-01 7.306329160928726196e-02 -2.772629559040069580e-01 -1.704135090112686157e-01 -7.537585496902465820e-02 2.532480359077453613e-01 -3.348599076271057129e-01 1.224580686539411545e-02 1.898448616266250610e-01 1.020522266626358032e-01 1.746618002653121948e-02 2.670862376689910889e-01
2.735825479030609131e-01 -9.147451817989349365e-02 5.462859570980072021e-02 4.054678976535797119e-02 -4.333723708987236023e-02 2.851410955190658569e-02 -1.191955059766769409e-01 -2.146030589938163757e-02 -1.537685394287109375e-01 -3.358654910698533058e-03 -7.930710911750793457e-02 3.884456679224967957e-02 4.304576814174652100e-01 -1.162638440728187561e-01 1.591194421052932739e-02 -3.825521767139434814e-01 -8.310891687870025635e-03 -2.939182221889495850e-01 -1.853477209806442261e-01 6.148120388388633728e-03 3.360388875007629395e-01 1.303380280733108521e-01 9.300713986158370972e-02 2.130646817386150360e-02 1.780238300561904907e-01 2.662346512079238892e-02 -2.112497575581073761e-02 -2.220408618450164795e-02 2.298019826412200928e-01 -2.589060738682746887e-02 -5.628717318177223206e-02 4.099772274494171143e-01
-2.037870511412620544e-02 -1.437538713216781616e-01 -5.114505067467689514e-02 1.548493206501007080e-01 3.915020823478698730e-02 2.721560895442962646e-01 4.463216289877891541e-02 -1.759457439184188843e-01 -1.898958981037139893e-01 1.377330124378204346e-01 1.413424164056777954e-01 5.186601728200912476e-02 1.403450220823287964e-01 -3.147450089454650879e-01 1.837686598300933838e-01 -1.949803978204727173e-01 -1.302854865789413452e-01 -1.216834858059883118e-01 2.493089586496353149e-01 -3.615609109401702881e-01 1.763217151165008545e-02 -2.070781439542770386e-01 2.956789359450340271e-02 -6.250091642141342163e-02 -2.390757761895656586e-02 -9.494466334581375122e-02 -1.301615387201309204e-01 1.733698300085961819e-03 3.936525285243988037e-01 -6.394620239734649658e-02 -7.306389510631561279e-02 3.346202075481414795e-01
7.112269103527069092e-02 1.952901855111122131e-02 -9.062770754098892212e-02 3.555011153221130371e-01 -1.813072711229324341e-02 -1.180745959281921387e-01 1.997271627187728882e-01 -1.216080784797668457e-01 -4.185997843742370605e-01 7.644183933734893799e-02 1.486717611551284790e-01 1.271851807832717896e-01 2.171144336462020874e-01 -2.419112809002399445e-02 6.412360072135925293e-02 -1.001707911491394043e-01 -2.051727473735809326e-01 1.333100795745849609e-01 1.448310017585754395e-01 -3.447695374488830566e-01 1.336088180541992188e-01 1.165532097220420837e-01 -7.615214586257934570e-02 -4.873611778020858765e-02 -1.783347427845001221e-01 -7.362122833728790283e-02 -1.123685613274574280e-01 1.793055236339569092e-02 2.937131524085998535e-01 -9.227026998996734619e-02 -1.850290596485137939e-01 3.021411299705505371e-01
-4.817344993352890015e-02 -1.586289107799530029e-01 -4.357135668396949768e-02 3.447068035602569580e-01 -1.972213685512542725e-01 9.793573990464210510e-03 -2.114927768707275391e-02 -1.101597249507904053e-01 -2.976332604885101318e-01 1.938999444246292114e-01 2.592422366142272949e-01 2.105239927768707275e-01 1.163365244865417480e-01 -2.781029045581817627e-02 2.153955847024917603e-01 -3.227946162223815918e-01 -1.466433703899383545e-01 -3.960880637168884277e-02 2.313125412911176682e-03 -1.576643884181976318e-01 -4.076957106590270996e-01 9.700658172369003296e-02 -1.751119345426559448e-01 -6.699252873659133911e-02 6.678289920091629028e-02 7.092883437871932983e-02 -1.903029233217239380e-01 2.188701182603836060e-02 2.640234231948852539e-01 1.084663420915603638e-01 5.147421732544898987e-02 9.267514199018478394e-02
1.721693575382232666e-01 9.216248989105224609e-02 -1.529745571315288544e-02 4.965215027332305908e-01 -1.326667815446853638e-01 -2.544884383678436279e-01 -1.147387996315956116e-01 2.325236424803733826e-02 -1.292096972465515137e-01 -4.035804793238639832e-02 1.822950690984725952e-01 3.317043185234069824e-01 2.566927373409271240e-01 2.705402374267578125e-01 1.630692183971405029e-01 -1.778473109006881714e-01 -2.044878304004669189e-01 1.658390015363693237e-01 6.396575272083282471e-02 -2.021192200481891632e-02 -9.228342771530151367e-02 3.468062030151486397e-03 -1.224421858787536621e-01 2.849462628364562988e-02 -1.707039773464202881e-01 5.002089217305183411e-02 -2.248644232749938965e-01 -1.269791927188634872e-02 8.950726687908172607e-02 1.356062740087509155e-01 -2.195309996604919434e-01 7.089581340551376343e-02
7.830861024558544159e-03 2.134165316820144653e-01 1.970988884568214417e-02 2.720934152603149414e-01 -5.008998513221740723e-02 2.238394320011138916e-01 -8.099789172410964966e-02 -1.944817975163459778e-02 -6.625771522521972656e-02 4.762233421206474304e-02 8.527092635631561279e-03 3.856384754180908203e-01 4.162694886326789856e-02 6.940498948097229004e-02 1.591891050338745117e-02 -2.656553387641906738e-01 1.198963299393653870e-01 2.903749346733093262e-01 1.355896592140197754e-01 -1.776940971612930298e-01 -2.015080861747264862e-02 1.610522344708442688e-02 -1.537920087575912476e-01 1.073542535305023193e-01 1.169952447526156902e-03 4.583471268415451050e-02 7.701905071735382080e-02 -2.645639181137084961e-01 7.981120049953460693e-02 -1.483109742403030396e-01 -2.738393843173980713e-01 4.708671569824218750e-01
1.081436574459075928e-01 -2.485974729061126709e-01 -2.982217669486999512e-01 2.814544737339019775e-01 3.065133392810821533e-01 6.277375668287277222e-02 2.402002662420272827e-01 -2.264817357063293457e-01 -3.156074583530426025e-01 2.531753182411193848e-01 -5.608072131872177124e-02 -9.117724746465682983e-02 1.316819489002227783e-01 9.389603883028030396e-02 1.707704663276672363e-01 -1.806840300559997559e-01 -1.134139150381088257e-01 -8.420385420322418213e-02 -1.156884878873825073e-01 -5.425250902771949768e-02 1.746161431074142456e-01 9.082016535103321075e-03 9.021398727782070637e-04 -5.329449847340583801e-02 -2.246103622019290924e-02 3.902054578065872192e-02 -1.055193468928337097e-01 9.883439540863037109e-02 3.351694345474243164e-01 -8.082351833581924438e-02 -1.341661512851715088e-01 2.425785511732101440e-01
2.023573666810989380e-01 5.927138775587081909e-02 5.060661211609840393e-02 5.509863048791885376e-02 2.377371937036514282e-01 5.717571452260017395e-02 -5.751019343733787537e-02 -2.892280369997024536e-02 -1.972072869539260864e-01 2.946807742118835449e-01 6.674062460660934448e-02 -7.156839966773986816e-02 4.559325575828552246e-01 -1.040980741381645203e-01 3.640469610691070557e-01 -2.865373790264129639e-01 1.344130635261535645e-01 -9.048368781805038452e-02 -2.060125917196273804e-01 -7.760252803564071655e-02 9.599796682596206665e-02 1.671441644430160522e-01 1.961647532880306244e-03 1.261788904666900635e-01 7.611486315727233887e-02 7.568032294511795044e-02 -2.789046764373779297e-01 -4.034109413623809814e-02 3.050902858376502991e-02 -9.060692787170410156e-02 -7.247878611087799072e-02 2.902342081069946289e-01
2.495744079351425171e-01 1.046793684363365173e-01 5.311164259910583496e-02 2.855631709098815918e-01 4.340006783604621887e-02 -1.306574940681457520e-01 -7.992576062679290771e-02 -2.061236649751663208e-01 -1.053222715854644775e-01 -1.614835262298583984e-01 8.374390751123428345e-02 3.873433172702789307e-01 9.614488482475280762e-02 1.625939756631851196e-01 1.463343668729066849e-02 -3.286759257316589355e-01 -5.914101004600524902e-02 9.767831861972808838e-02 2.160988152027130127e-01 1.093839947134256363e-02 -3.404935449361801147e-02 -1.577674597501754761e-01 4.095935262739658356e-03 8.397086709737777710e-02 1.602409034967422485e-01 1.621172279119491577e-01 -2.791121602058410645e-01 2.566143497824668884e-02 2.453442066907882690e-01 3.704766631126403809e-01 5.595234408974647522e-02 1.111038699746131897e-01
-5.262442305684089661e-02 -1.049472019076347351e-01 -2.260770648717880249e-02 1.074817776679992676e-01 -6.358769256621599197e-03 -2.209592759609222412e-01 -1.374941170215606689e-01 -1.513455212116241455e-01 -1.128582283854484558e-01 1.704541407525539398e-02 1.376595795154571533e-01 1.490056365728378296e-01 2.160210758447647095e-01 -1.824232749640941620e-02 7.648590952157974243e-02 -3.016683161258697510e-01 -5.548794567584991455e-02 1.110018603503704071e-02 -7.846559584140777588e-02 -4.651495069265365601e-02 -3.333319127559661865e-01 2.191349305212497711e-02 -3.745022714138031006e-01 -6.844850629568099976e-02 1.108030751347541809e-01 -1.241653710603713989e-01 -1.793761104345321655e-01 6.456400454044342041e-02 5.512145161628723145e-01 7.739529013633728027e-02 -1.914788186550140381e-01 8.286804705858230591e-02
8.046584576368331909e-02 -1.587650924921035767e-01 1.473146677017211914e-01 3.260670229792594910e-02 1.006014570593833923e-01 -1.587352603673934937e-01 -5.960413441061973572e-02 -1.280721873044967651e-01 9.803085587918758392e-03 -1.924991235136985779e-02 -9.748165309429168701e-02 8.023453503847122192e-02 3.659329116344451904e-01 -3.480157256126403809e-02 -3.490211442112922668e-02 -4.515806436538696289e-01 -6.514710932970046997e-02 -2.520549297332763672e-01 -2.617882192134857178e-01 -1.136035174131393433e-01 1.828667521476745605e-01 3.949724435806274414e-01 -2.870001271367073059e-02 1.325144618749618530e-01 4.121717810630798340e-02 8.404468744993209839e-02 -1.524721682071685791e-01 2.819646336138248444e-02 2.742556929588317871e-01 -1.569618433713912964e-01 7.363831996917724609e-02 1.961893141269683838e-01
3.428012728691101074e-01 -9.155910462141036987e-02 8.009749650955200195e-02 5.179314315319061279e-02 8.060278743505477905e-02 -6.773285567760467529e-02 -1.993090808391571045e-01 -5.086942762136459351e-02 1.557206809520721436e-01 -4.327928274869918823e-02 -4.682184755802154541e-02 6.825587898492813110e-02 2.966119945049285889e-01 -2.044169008731842041e-01 7.579267024993896484e-02 -4.779771566390991211e-01 -8.148763328790664673e-02 -2.683837432414293289e-03 -1.890405267477035522e-01 -1.733891069889068604e-01 2.834976613521575928e-01 2.548322677612304688e-01 -6.367696076631546021e-02 -2.608593320474028587e-03 -1.725628077983856201e-01 1.654333807528018951e-02 -1.890150308609008789e-01 -1.539532840251922607e-01 1.681605577468872070e-01 1.258785575628280640e-01 -5.401105433702468872e-02 2.373293191194534302e-01
-2.502645738422870636e-02 3.225010335445404053e-01 -6.023760512471199036e-02 1.332117170095443726e-01 4.667953774333000183e-02 2.376564033329486847e-02 -3.480003029108047485e-02 1.873207688331604004e-01 -1.833273470401763916e-01 1.905959993600845337e-01 9.530163556337356567e-02 4.083182513713836670e-01 2.870893478393554688e-01 1.200627461075782776e-01 -1.096366867423057556e-01 -2.498129159212112427e-01 3.824981674551963806e-02 6.015388667583465576e-02 3.803129792213439941e-01 -1.114147752523422241e-01 2.701979689300060272e-02 2.120258063077926636e-01 9.782998263835906982e-02 -9.485096484422683716e-02 -1.025035325437784195e-02 1.356926262378692627e-01 -1.745852082967758179e-01 -9.256503731012344360e-02 2.430723160505294800e-01 2.405455708503723145e-02 -2.265288680791854858e-01 1.517096310853958130e-01
7.980075478553771973e-02 1.929649561643600464e-01 3.029164485633373260e-02 2.100257426500320435e-01 8.405105769634246826e-02 -1.469133049249649048e-01 -2.308275252580642700e-01 -3.711226880550384521e-01 4.139452800154685974e-02 -7.147951424121856689e-02 -2.226308286190032959e-01 2.410025149583816528e-01 2.505960762500762939e-01 -1.608656197786331177e-01 -1.975046843290328979e-01 -3.005939722061157227e-01 -1.203904226422309875e-01 -1.014511212706565857e-01 -9.346333332359790802e-03 -1.593407988548278809e-01 -2.082493714988231659e-02 2.735845148563385010e-01 -4.627303779125213623e-02 -1.741418428719043732e-02 -4.136900603771209717e-02 -1.424020528793334961e-01 -1.956238448619842529e-01 -1.743240207433700562e-01 4.561710730195045471e-02 -6.692954897880554199e-02 -2.477246373891830444e-01 2.695012688636779785e-01
1.346747577190399170e-01 7.791125774383544922e-02 -3.427784517407417297e-02 1.593979448080062866e-01 -3.991920873522758484e-02 -1.869311928749084473e-01 -1.937952786684036255e-01 -7.643731683492660522e-02 1.824409409891813993e-04 1.435488760471343994e-01 1.053207367658615112e-01 1.612094044685363770e-01 2.836361825466156006e-01 4.831152968108654022e-03 -3.040553815662860870e-02 -3.270742595195770264e-01 -1.741817295551300049e-01 -8.305937796831130981e-02 3.866456449031829834e-01 6.176352873444557190e-02 -1.730809658765792847e-01 5.081997439265251160e-02 -1.377119868993759155e-01 -2.539305090904235840e-01 3.136892989277839661e-02 1.985735893249511719e-01 -2.448989003896713257e-01 1.594486981630325317e-01 -1.770560257136821747e-02 1.326742619276046753e-01 -3.175540864467620850e-01 2.685280740261077881e-01
1.661893427371978760e-01 1.247211918234825134e-02 -4.027643054723739624e-02 7.869830727577209473e-02 1.299168616533279419e-01 1.411907672882080078e-01 5.642493069171905518e-02 8.574475347995758057e-02 -3.352912962436676025e-01 3.626044094562530518e-01 -1.831424422562122345e-02 -3.087298944592475891e-02 1.642235517501831055e-01 -6.093377247452735901e-02 2.155009284615516663e-02 -3.888709843158721924e-01 -9.579407423734664917e-02 -2.396308258175849915e-02 1.854046583175659180e-01 -1.672835350036621094e-01 -6.012513488531112671e-02 -8.948289789259433746e-03 -1.937953010201454163e-02 -4.376877471804618835e-02 2.483123168349266052e-02 1.742262244224548340e-01 -2.998862266540527344e-01 -6.407666020095348358e-03 3.370595872402191162e-01 -2.536643743515014648e-01 -9.103687107563018799e-02 3.228313922882080078e-01
1.143920868635177612e-01 2.778234705328941345e-02 -6.896180659532546997e-02 4.783698916435241699e-01 1.553382724523544312e-01 1.019465029239654541e-01 9.265831112861633301e-02 -1.154034584760665894e-01 -6.987334787845611572e-02 7.266077399253845215e-02 1.348273456096649170e-01 3.136563599109649658e-01 8.847463876008987427e-02 6.914280354976654053e-02 2.062223851680755615e-01 3.380766883492469788e-02 -3.366290032863616943e-01 -1.304092407226562500e-01 1.294756382703781128e-01 -3.420417606830596924e-01 8.378847688436508179e-02 -5.879241973161697388e-02 -1.857669502496719360e-01 1.675044745206832886e-01 -3.622154146432876587e-02 -3.692163154482841492e-03 -9.018919616937637329e-02 -1.753739416599273682e-01 2.265783548355102539e-01 -5.071010440587997437e-02 1.705866679549217224e-02 2.856230437755584717e-01
1.395546346902847290e-01 3.269976973533630371e-01 1.839759349822998047e-01 1.996649056673049927e-01 1.090625002980232239e-01 -4.601626843214035034e-02 2.278988510370254517e-01 2.240090444684028625e-02 -1.922539621591567993e-01 -9.250796586275100708e-02 -6.984522193670272827e-02 2.411087453365325928e-01 4.574010893702507019e-02 -2.272750623524188995e-02 1.155125051736831665e-01 -5.265317857265472412e-02 -1.357183903455734253e-01 -5.038142204284667969e-02 2.137272208929061890e-01 -3.051722049713134766e-01 2.740497887134552002e-01 1.015854626893997192e-01 -5.581550300121307373e-03 9.174953401088714600e-02 -1.758925989270210266e-02 5.556660518050193787e-02 -1.860802918672561646e-01 4.121455177664756775e-02 5.120369791984558105e-01 4.457400739192962646e-02 -9.590400755405426025e-02 1.986197233200073242e-01
-5.008677393198013306e-02 6.398656219244003296e-02 -2.013098448514938354e-01 1.378785967826843262e-01 1.012471765279769897e-01 8.648169040679931641e-02 3.002033233642578125e-01 -1.824892610311508179e-01 -3.169160783290863037e-01 -4.936778917908668518e-03 7.970586419105529785e-02 1.836711019277572632e-01 1.789119392633438110e-01 -1.510809808969497681e-01 1.325000524520874023e-01 -1.697264313697814941e-01 -1.958151459693908691e-01 -4.652555286884307861e-02 -3.773850947618484497e-02 -1.315173655748367310e-01 2.791562974452972412e-01 1.148516777902841568e-02 -1.259900480508804321e-01 5.628235638141632080e-02 -4.842544347047805786e-02 6.358858942985534668e-02 -9.100013971328735352e-02 2.352846553549170494e-03 3.826518356800079346e-01 -1.250263899564743042e-01 -3.382351016625761986e-03 4.667856395244598389e-01
-1.207562983036041260e-01 -1.031753644347190857e-01 -1.079545393586158752e-01 1.345405727624893188e-01 8.210150152444839478e-02 -6.290769577026367188e-02 2.157138288021087646e-01 -1.922287344932556152e-01 -3.770546019077301025e-01 -1.205819752067327499e-02 1.019085869193077087e-01 2.371721565723419189e-01 2.041156888008117676e-01 -1.164260357618331909e-01 1.697273850440979004e-01 -3.120025992393493652e-01 -1.496774703264236450e-01 1.076964884996414185e-01 1.767664104700088501e-01 -9.372272342443466187e-02 5.824832990765571594e-02 1.222513169050216675e-01 -6.390150636434555054e-02 1.174703240394592285e-01 -1.473611444234848022e-01 1.313365995883941650e-01 -1.523800287395715714e-02 2.836579680442810059e-01 2.898508310317993164e-01 1.923951655626296997e-01 -1.027536466717720032e-01 3.146630227565765381e-01
1.041704788804054260e-01 5.012367665767669678e-02 -7.728379219770431519e-02 3.773185014724731445e-01 -9.267132729291915894e-02 -1.603513024747371674e-02 2.925352454185485840e-01 -1.273027807474136353e-01 -1.186817437410354614e-01 1.619787700474262238e-02 1.363355480134487152e-02 1.414285451173782349e-01 -6.346160173416137695e-02 -1.978942155838012695e-01 -3.163902461528778076e-02 -1.240205913782119751e-01 -1.809240132570266724e-01 -2.713856697082519531e-01 1.501216441392898560e-01 -2.802437841892242432e-01 1.476454287767410278e-01 9.428981691598892212e-02 -2.689933478832244873e-01 5.612131673842668533e-03 -4.484653007239103317e-03 1.497960370033979416e-02 -2.231195122003555298e-01 -1.760629266500473022e-01 3.095553219318389893e-01 -1.247821226716041565e-01 1.277162581682205200e-01 3.380709886550903320e-01
9.278269857168197632e-02 6.672503799200057983e-02 1.296801716089248657e-01 1.479291617870330811e-01 -2.210870757699012756e-02 9.147571027278900146e-02 -1.762127969413995743e-03 1.440978497266769409e-01 -2.051894553005695343e-02 1.642412990331649780e-01 -9.696929901838302612e-02 3.081598319113254547e-03 1.825627386569976807e-01 2.811793424189090729e-02 -1.779632568359375000e-01 -1.543995141983032227e-01 -1.261772215366363525e-01 -1.692175418138504028e-01 -4.185692667961120605e-01 -2.416121214628219604e-01 -1.614907383918762207e-01 -1.307637542486190796e-01 1.893613338470458984e-01 -3.923036158084869385e-02 -4.409180581569671631e-02 2.161346524953842163e-01 -9.535100311040878296e-02 1.643902659416198730e-01 1.873616576194763184e-01 2.437123805284500122e-01 -3.669424951076507568e-01 3.457576930522918701e-01
1.100101508200168610e-02 -1.790428161621093750e-01 8.345699310302734375e-02 2.959607839584350586e-01 1.691487729549407959e-01 2.021186798810958862e-01 -2.101659774780273438e-01 -2.508277297019958496e-01 1.530531644821166992e-01 -8.647436648607254028e-02 1.536545157432556152e-01 1.604477912187576294e-01 1.878837496042251587e-02 1.924143135547637939e-01 2.281956933438777924e-02 -2.664604410529136658e-02 8.614507317543029785e-02 -8.499807864427566528e-02 1.752514541149139404e-01 -9.543078392744064331e-02 -1.388143934309482574e-02 2.843609750270843506e-01 -7.047913223505020142e-02 6.704694032669067383e-02 6.374892592430114746e-02 2.430977374315261841e-01 -3.993664383888244629e-01 2.053804695606231689e-01 1.809044927358627319e-01 6.616657227277755737e-02 -3.216730058193206787e-01 1.657070666551589966e-01
7.352198660373687744e-02 -8.843803405761718750e-02 -1.820593029260635376e-01 2.016833722591400146e-01 1.810634583234786987e-01 -5.925184115767478943e-02 1.378720402717590332e-01 2.853926457464694977e-02 -3.653649389743804932e-01 -7.985978573560714722e-02 3.920229151844978333e-02 2.720886841416358948e-03 9.275757521390914917e-02 -1.431958377361297607e-01 7.370744645595550537e-02 -3.656172156333923340e-01 -2.227532416582107544e-01 4.394148127175867558e-04 1.471850872039794922e-01 -2.587586939334869385e-01 9.708792716264724731e-02 1.353892777115106583e-02 1.023159641772508621e-02 -5.900600552558898926e-02 -6.621821224689483643e-02 1.634778231382369995e-01 -7.351974397897720337e-02 7.068250328302383423e-02 3.083475232124328613e-01 1.312728226184844971e-01 -1.815208345651626587e-01 4.571611881256103516e-01
-9.399047493934631348e-02 -1.092205941677093506e-01 1.131377965211868286e-01 5.156962275505065918e-01 1.300059407949447632e-01 -1.124555021524429321e-01 7.133764028549194336e-02 -1.513056159019470215e-01 -2.520884275436401367e-01 -2.182782590389251709e-01 -1.618394255638122559e-02 2.108837217092514038e-01 -3.887997940182685852e-02 -7.478214800357818604e-02 2.466865926980972290e-01 -1.128297522664070129e-01 -1.304830461740493774e-01 2.153456956148147583e-01 1.180334836244583130e-01 -3.349325060844421387e-01 -5.080265924334526062e-02 6.101089343428611755e-02 6.486930698156356812e-02 1.645258441567420959e-02 -3.027229569852352142e-02 7.544351276010274887e-03 -1.434984151273965836e-02 -1.644075382500886917e-03 3.230654001235961914e-01 -6.259701214730739594e-03 -9.673089534044265747e-02 3.018353283405303955e-01
3.111446835100650787e-02 2.434665337204933167e-02 3.231925070285797119e-01 4.603671729564666748e-01 9.441432543098926544e-03 1.164751797914505005e-01 -3.547955453395843506e-01 -1.977376788854598999e-01 1.226218044757843018e-01 1.431370712816715240e-02 3.523401450365781784e-03 1.221606805920600891e-01 -5.657515022903680801e-03 7.605555653572082520e-02 -5.137610062956809998e-02 -2.160094231367111206e-01 4.513269755989313126e-03 1.799453645944595337e-01 -1.501658838242292404e-02 -4.996939003467559814e-02 -7.373675704002380371e-02 2.913117110729217529e-01 -9.493158012628555298e-02 -7.028835359960794449e-03 -8.646666072309017181e-03 1.109180375933647156e-01 -1.165102794766426086e-01 2.073889821767807007e-01 2.354919165372848511e-01 2.051197588443756104e-01 -1.303974241018295288e-01 3.164475262165069580e-01
-3.654003515839576721e-02 -1.669601798057556152e-01 -6.811057031154632568e-02 2.350052446126937866e-01 8.044446259737014771e-02 1.179209202527999878e-01 4.474694728851318359e-01 -8.239829540252685547e-02 -2.594973146915435791e-01 9.943035989999771118e-02 3.230935253668576479e-04 -5.660785734653472900e-02 1.134618744254112244e-01 1.473078690469264984e-02 8.900602906942367554e-02 -3.426840007305145264e-01 -1.184029057621955872e-01 -1.369726359844207764e-01 1.776256114244461060e-01 -2.208513319492340088e-01 3.289512097835540771e-01 2.088795751333236694e-01 4.155311733484268188e-02 -1.121845394372940063e-01 -8.092487603425979614e-02 -1.223248057067394257e-02 -2.495681792497634888e-01 1.839464455842971802e-01 1.721122860908508301e-01 2.374081127345561981e-02 -3.552040830254554749e-02 2.261134833097457886e-01
9.452201426029205322e-02 -1.043893769383430481e-01 -7.872083783149719238e-02 3.333563730120658875e-02 -1.539996862411499023e-01 -1.694429665803909302e-01 -1.371455844491720200e-02 -4.902559146285057068e-02 -1.015726998448371887e-01 7.773514091968536377e-02 -3.486481308937072754e-02 1.597296744585037231e-01 -9.104645252227783203e-02 1.327569335699081421e-01 -7.460293825715780258e-03 -8.100204169750213623e-02 1.694341003894805908e-01 -1.315086036920547485e-01 -3.990893438458442688e-02 -2.700054347515106201e-01 1.647046804428100586e-01 2.302307784557342529e-01 -1.792930662631988525e-01 -3.634774088859558105e-01 -9.454524517059326172e-02 3.013605251908302307e-02 -4.545820653438568115e-01 3.944317996501922607e-01 2.388273328542709351e-01 1.092879623174667358e-01 1.447998285293579102e-01 1.237357258796691895e-01
1.273487210273742676e-01 -3.091370165348052979e-01 -1.956170052289962769e-01 2.185666114091873169e-01 5.147603154182434082e-02 -8.147097378969192505e-02 3.706399798393249512e-01 -2.536058723926544189e-01 -1.612261980772018433e-01 1.048935577273368835e-01 -5.282764509320259094e-02 4.853071644902229309e-02 1.249912530183792114e-01 6.327800452709197998e-02 9.640426933765411377e-02 -4.770371019840240479e-01 -1.150429695844650269e-01 -2.714976295828819275e-02 1.096547693014144897e-01 -2.445329278707504272e-01 2.196361869573593140e-01 1.295922547578811646e-01 8.845061808824539185e-02 -3.186665102839469910e-02 9.120235219597816467e-03 -4.088443703949451447e-03 5.556577816605567932e-03 3.541952231898903847e-03 3.008222579956054688e-01 -3.302131220698356628e-02 -1.374250501394271851e-01 1.493161320686340332e-01
2.288551628589630127e-01 1.506176739931106567e-01 -6.441097706556320190e-02 1.444345861673355103e-01 -5.299380421638488770e-02 3.488026931881904602e-02 -1.553383022546768188e-01 -2.416538596153259277e-01 6.088497117161750793e-02 1.964402049779891968e-01 -1.552765220403671265e-01 -1.609537005424499512e-02 1.094240099191665649e-01 7.209463417530059814e-02 -3.354189172387123108e-02 -3.677176535129547119e-01 -6.983361393213272095e-02 -1.724847406148910522e-01 -8.509373664855957031e-02 -2.664694935083389282e-02 1.145601496100425720e-01 4.318452179431915283e-01 1.629685461521148682e-01 2.029663771390914917e-01 -1.592602282762527466e-01 1.254227310419082642e-01 -3.473146855831146240e-01 -1.453314572572708130e-01 2.069085240364074707e-01 -4.032053798437118530e-02 -1.617438346147537231e-01 1.726599484682083130e-01
7.855655997991561890e-02 1.776504814624786377e-01 1.657441705465316772e-01 4.080449640750885010e-01 -8.956290781497955322e-02 -5.857441201806068420e-02 1.588098704814910889e-02 -6.929020863026380539e-03 -1.792969405651092529e-01 -5.747621133923530579e-02 1.161429211497306824e-01 2.132739424705505371e-01 1.793490350246429443e-02 3.522797524929046631e-01 2.900999784469604492e-01 -3.477035760879516602e-01 -1.720146983861923218e-01 -1.234492138028144836e-01 1.471909731626510620e-01 -1.054232344031333923e-01 -1.668637990951538086e-01 2.267857268452644348e-02 6.530779600143432617e-02 -5.996107682585716248e-02 -1.683379895985126495e-02 1.408621966838836670e-01 -2.003506273031234741e-01 5.138057470321655273e-02 2.820245027542114258e-01 7.167802751064300537e-02 -1.943585276603698730e-01 1.829131692647933960e-01
1.529661566019058228e-01 -1.747506260871887207e-01 1.078839823603630066e-01 2.075968086719512939e-01 1.227097138762474060e-01 3.925780951976776123e-02 -2.602474018931388855e-02 1.432207226753234863e-01 -5.431703478097915649e-02 -5.802321061491966248e-02 4.038587510585784912e-01 6.172187253832817078e-02 1.815164983272552490e-01 1.277021467685699463e-01 1.007526144385337830e-01 -2.769953310489654541e-01 -2.481942996382713318e-02 5.166799575090408325e-02 3.847368359565734863e-01 -2.673492431640625000e-01 -8.680335432291030884e-02 1.532347500324249268e-01 -1.359235644340515137e-01 -1.324840486049652100e-01 -2.200072258710861206e-01 4.868006333708763123e-02 -2.173258811235427856e-01 4.393272846937179565e-02 3.557760417461395264e-01 9.508329629898071289e-02 -1.200550720095634460e-01 6.623467057943344116e-02
2.460596524178981781e-02 6.687752902507781982e-02 -1.217976585030555725e-01 2.081763744354248047e-01 2.299519628286361694e-01 -6.920823454856872559e-02 3.066025972366333008e-01 -8.374971896409988403e-02 -1.847696900367736816e-01 1.548040509223937988e-01 -4.228110425174236298e-03 1.284918934106826782e-01 9.758823364973068237e-02 2.815207466483116150e-03 1.480895876884460449e-01 -1.227080896496772766e-01 -4.896231368184089661e-02 -1.568754911422729492e-01 4.255949705839157104e-02 -2.988951206207275391e-01 1.541255712509155273e-01 -1.340564712882041931e-02 -7.900495082139968872e-02 -2.370787858963012695e-01 3.139835596084594727e-02 -1.250170022249221802e-01 -2.886973135173320770e-02 -7.704665511846542358e-02 3.981635868549346924e-01 8.094811439514160156e-02 8.848022669553756714e-03 5.136362910270690918e-01
1.673152893781661987e-01 4.673975706100463867e-02 1.977204531431198120e-01 1.500156521797180176e-01 1.763432025909423828e-01 -7.181288301944732666e-02 6.165841221809387207e-02 -3.932916373014450073e-02 -6.617388129234313965e-02 -5.366706289350986481e-03 -1.001048907637596130e-01 -7.443594187498092651e-02 5.567998886108398438e-01 -2.403437048196792603e-01 -1.468859016895294189e-01 -2.369822263717651367e-01 -1.840851618908345699e-03 -1.054908782243728638e-01 -1.429889500141143799e-01 2.760959044098854065e-02 1.373381316661834717e-01 1.089176833629608154e-01 6.669979076832532883e-03 9.649895131587982178e-02 4.164417460560798645e-02 1.064497306942939758e-01 -3.191366493701934814e-01 -8.173728734254837036e-02 2.381472289562225342e-01 -5.361412093043327332e-02 -5.753492936491966248e-02 3.797481358051300049e-01
-4.646677896380424500e-02 -5.126990005373954773e-02 -1.506882309913635254e-01 -3.051569219678640366e-03 2.303235828876495361e-01 -5.362893640995025635e-02 1.452798545360565186e-01 -1.761668324470520020e-01 -4.073468446731567383e-01 6.964683532714843750e-02 1.786202788352966309e-01 2.442204765975475311e-02 5.952309072017669678e-02 4.555448517203330994e-02 1.975057423114776611e-01 -3.665510118007659912e-01 -1.494944393634796143e-01 -5.834495648741722107e-02 1.395073086023330688e-01 -2.401068806648254395e-01 1.316747963428497314e-01 2.419451773166656494e-01 -1.170844510197639465e-01 -6.926712393760681152e-02 -1.085210591554641724e-01 9.485290944576263428e-02 -7.669064402580261230e-02 7.221595942974090576e-02 2.854908108711242676e-01 -4.827981442213058472e-02 -2.721728384494781494e-01 3.084262907505035400e-01
2.197532914578914642e-03 1.581477224826812744e-01 8.579974062740802765e-03 5.297037586569786072e-02 -1.405810266733169556e-01 8.520310372114181519e-02 -3.984359651803970337e-02 1.048959325999021530e-02 -2.223668694496154785e-01 1.492762714624404907e-01 -1.884134672582149506e-02 2.568106353282928467e-01 1.350511610507965088e-01 9.447354823350906372e-02 -1.162105351686477661e-01 -1.552614718675613403e-01 -3.133036941289901733e-02 1.391968876123428345e-01 2.640813291072845459e-01 -4.528480023145675659e-02 3.149880794808268547e-03 5.483569204807281494e-02 -7.979092001914978027e-02 1.314068138599395752e-01 2.795384526252746582e-01 9.156119823455810547e-02 -6.641728430986404419e-02 -2.014229446649551392e-02 2.698118686676025391e-01 1.259813606739044189e-01 -3.406502306461334229e-01 5.707187652587890625e-01
6.126443296670913696e-02 -8.262905478477478027e-02 5.755837634205818176e-02 3.785311877727508545e-01 5.892029777169227600e-02 -4.341802895069122314e-01 -9.114667028188705444e-02 1.875267736613750458e-02 -2.961624264717102051e-01 -1.517605930566787720e-01 2.394010722637176514e-01 2.285424806177616119e-02 3.253510221838951111e-02 -1.925290375947952271e-01 5.365886539220809937e-02 -3.110639452934265137e-01 -8.364859223365783691e-02 -8.881114423274993896e-02 1.211278662085533142e-01 -1.928497552871704102e-01 -1.780022680759429932e-02 -3.506946191191673279e-02 -8.775303512811660767e-02 -2.822625450789928436e-02 2.492319047451019287e-01 6.204719096422195435e-02 -2.863709330558776855e-01 -1.686390116810798645e-02 2.001715451478958130e-01 -2.576221898198127747e-02 -6.399839371442794800e-02 2.568138241767883301e-01
-5.455159768462181091e-02 2.821392118930816650e-01 2.846056818962097168e-01 3.728693723678588867e-01 -2.640289068222045898e-02 1.545618404634296894e-03 -2.582382559776306152e-01 -2.493469417095184326e-01 1.318745613098144531e-01 1.626977026462554932e-01 -1.103028096258640289e-02 2.170972153544425964e-02 8.170854300260543823e-02 2.556026875972747803e-01 -1.527841985225677490e-01 -1.739035993814468384e-01 2.070049010217189789e-02 -1.458458751440048218e-01 1.382772177457809448e-01 -2.093476355075836182e-01 -5.537295341491699219e-02 1.401070058345794678e-01 -8.411945402622222900e-02 9.933456778526306152e-03 1.613488346338272095e-01 1.205565407872200012e-01 -1.845579296350479126e-01 1.272919028997421265e-01 2.273249328136444092e-01 1.722841411828994751e-01 -1.062197051942348480e-02 3.331057727336883545e-01
9.069085121154785156e-03 4.978641867637634277e-02 2.465960383415222168e-01 2.570230700075626373e-02 -2.451434917747974396e-02 -5.798825249075889587e-02 6.287170201539993286e-02 -1.276873797178268433e-01 2.323792129755020142e-01 -6.082990020513534546e-02 5.893719196319580078e-02 3.935306668281555176e-01 2.632490098476409912e-01 1.056775171309709549e-02 3.135320544242858887e-01 -2.066416889429092407e-01 -1.675547286868095398e-02 8.629631251096725464e-03 1.256031244993209839e-01 1.736905574798583984e-01 -1.015127226710319519e-01 -1.266259402036666870e-01 -2.183979153633117676e-01 -8.591688238084316254e-03 1.864508241415023804e-01 -1.579049080610275269e-01 -2.665227651596069336e-01 1.474774032831192017e-01 2.811230719089508057e-01 7.149551808834075928e-02 1.202460527420043945e-01 3.373430669307708740e-01
2.779722511768341064e-01 1.295608431100845337e-01 1.664566099643707275e-01 1.053275316953659058e-01 6.684456020593643188e-02 -1.933960765600204468e-01 1.641315817832946777e-01 -1.161199435591697693e-02 -3.330669105052947998e-01 1.252268850803375244e-01 3.578471839427947998e-01 2.421725690364837646e-01 -1.634682528674602509e-02 3.038122355937957764e-01 -1.637196540832519531e-01 -1.217850148677825928e-01 -1.475567221641540527e-01 -1.115425378084182739e-01 -1.462149620056152344e-01 -2.514636814594268799e-01 -9.930972754955291748e-02 7.384738326072692871e-02 -1.904417388141155243e-02 -8.363224565982818604e-02 -1.199004426598548889e-01 9.497028589248657227e-02 -9.568137116730213165e-03 -4.132584854960441589e-02 1.357013285160064697e-01 2.878414988517761230e-01 -6.761983782052993774e-02 2.795391082763671875e-01
-6.658303737640380859e-02 -1.828981339931488037e-01 -3.632938563823699951e-01 7.284990698099136353e-02 9.321747720241546631e-02 9.690290689468383789e-02 -1.593604385852813721e-01 -1.120801270008087158e-01 -1.154983192682266235e-01 5.052769556641578674e-03 2.406056076288223267e-01 1.590531766414642334e-01 4.084075614809989929e-02 -1.004281640052795410e-01 2.764136344194412231e-02 -9.475963562726974487e-02 1.852676123380661011e-01 -1.059213429689407349e-01 -3.413781225681304932e-01 -2.180378884077072144e-01 -1.062222570180892944e-01 2.575832605361938477e-01 7.215273380279541016e-02 -1.089386194944381714e-01 2.627905085682868958e-02 9.588597714900970459e-02 -2.100229263305664062e-01 1.412771046161651611e-01 1.605152636766433716e-01 3.602448403835296631e-01 -1.246804296970367432e-01 3.183825612068176270e-01
1.473538726568222046e-01 -5.037276446819305420e-02 2.438375353813171387e-02 1.236828044056892395e-01 4.063353687524795532e-02 -5.266534909605979919e-02 -2.279112935066223145e-01 -1.156431287527084351e-01 -1.360373198986053467e-01 1.529939025640487671e-01 -7.996033877134323120e-02 7.351446151733398438e-02 1.893690526485443115e-01 -2.933293282985687256e-01 -1.168156340718269348e-01 -4.197085797786712646e-01 -7.713846862316131592e-02 -6.044712290167808533e-02 -1.020855978131294250e-01 -7.441847026348114014e-02 1.001283153891563416e-01 3.926760256290435791e-01 6.289743632078170776e-02 1.892413385212421417e-02 -2.532753944396972656e-01 -1.508751325309276581e-02 -1.861653327941894531e-01 -8.953361213207244873e-02 2.253834754228591919e-01 1.894227042794227600e-02 7.221990823745727539e-02 4.088770747184753418e-01
2.393442764878273010e-02 -8.809806406497955322e-02 -1.052629426121711731e-01 3.702891469001770020e-01 -7.358980178833007812e-02 -8.455935865640640259e-03 1.297468785196542740e-02 -1.584807224571704865e-02 -4.250973463058471680e-02 -1.339873224496841431e-01 -2.241323292255401611e-01 -6.763389706611633301e-02 1.687321066856384277e-01 8.980422466993331909e-02 -1.299825310707092285e-01 -3.090682923793792725e-01 7.665313035249710083e-02 -3.825077414512634277e-01 -1.214493140578269958e-01 -1.475203335285186768e-01 2.995105832815170288e-02 3.910492658615112305e-01 -2.148419618606567383e-01 2.661076188087463379e-01 -1.557962447404861450e-01 -3.967245295643806458e-02 -9.691567718982696533e-02 -1.507724672555923462e-01 6.025677081197500229e-03 4.936100542545318604e-02 -1.219429299235343933e-01 2.814969718456268311e-01
1.497344076633453369e-01 1.414159387350082397e-01 -3.217212483286857605e-02 2.344742268323898315e-01 7.630598545074462891e-02 -9.415868669748306274e-02 3.317367434501647949e-01 -1.456783264875411987e-01 -1.673059612512588501e-01 6.465240567922592163e-02 6.994592398405075073e-02 1.108620036393404007e-02 2.571107447147369385e-01 -1.746919751167297363e-02 -8.812725543975830078e-02 -1.254825443029403687e-01 -8.104462921619415283e-02 -1.417800188064575195e-01 1.003252118825912476e-01 -1.285257339477539062e-01 1.227550134062767029e-01 3.876526281237602234e-02 -3.122169375419616699e-01 1.256940811872482300e-01 -1.253902465105056763e-01 -7.518748287111520767e-03 1.790195144712924957e-02 1.203229427337646484e-01 3.844643831253051758e-01 8.016736060380935669e-02 -1.246744673699140549e-02 5.103153586387634277e-01
9.751186519861221313e-02 -1.675033122301101685e-01 -8.091767132282257080e-02 9.037024527788162231e-02 3.044141530990600586e-01 -1.049792692065238953e-01 1.826393231749534607e-02 1.927629113197326660e-01 -5.885693803429603577e-02 1.254117637872695923e-01 1.473325341939926147e-01 8.591977506875991821e-02 3.523661792278289795e-01 -6.034277379512786865e-02 1.578798294067382812e-01 -3.669856488704681396e-01 9.403104335069656372e-02 -4.436510428786277771e-02 7.245937362313270569e-03 -1.348502933979034424e-02 -1.236166805028915405e-01 -1.871104352176189423e-02 2.345068007707595825e-01 -1.731003373861312866e-01 1.030969992280006409e-01 6.225233525037765503e-02 -4.453886747360229492e-01 -2.294696308672428131e-02 1.253444999456405640e-01 -1.079441630281507969e-03 5.476363003253936768e-03 3.606573343276977539e-01
1.156254112720489502e-01 -5.556501448154449463e-02 2.406924664974212646e-01 2.731281518936157227e-01 -5.125626176595687866e-02 6.365624070167541504e-02 -2.566044926643371582e-01 -2.161972820758819580e-01 2.615866959095001221e-01 1.515107750892639160e-01 1.568942666053771973e-01 3.120779395103454590e-01 7.148828357458114624e-02 2.308063954114913940e-01 1.095850095152854919e-01 -6.353440880775451660e-02 -2.009927481412887573e-02 -7.521992921829223633e-02 7.616981863975524902e-02 -9.060861170291900635e-02 -9.558380395174026489e-02 2.985225021839141846e-01 -2.023480832576751709e-01 1.292687654495239258e-01 1.376493275165557861e-01 1.455998420715332031e-01 -2.843943834304809570e-01 7.857332378625869751e-02 6.580075621604919434e-02 1.071792840957641602e-01 -1.126299574971199036e-01 3.350247442722320557e-01
2.181875146925449371e-02 3.880500048398971558e-02 1.860974170267581940e-02 2.119766622781753540e-01 2.113082855939865112e-01 1.707900166511535645e-01 4.526550695300102234e-02 9.058631956577301025e-03 8.544341661036014557e-03 -4.760723933577537537e-02 1.524808555841445923e-01 3.808335065841674805e-01 3.307133615016937256e-01 9.203898906707763672e-02 3.007012046873569489e-02 -2.842818200588226318e-01 2.777213929221034050e-03 -2.639028802514076233e-02 2.645502984523773193e-01 8.212859742343425751e-03 -2.006559669971466064e-01 1.288488805294036865e-01 -8.678588271141052246e-02 -1.592306047677993774e-01 -2.685786597430706024e-02 -3.241153061389923096e-02 -3.759588897228240967e-01 2.981554567813873291e-01 2.484835386276245117e-01 -9.136171638965606689e-02 8.688312768936157227e-02 1.908837705850601196e-01
-1.656126827001571655e-01 -9.220585227012634277e-02 -5.668443068861961365e-02 3.099800646305084229e-01 6.396125257015228271e-02 -3.267078474164009094e-02 -1.030258387327194214e-01 -2.466799616813659668e-01 -2.854737639427185059e-01 1.062974855303764343e-01 7.589999120682477951e-03 8.870324492454528809e-02 1.653942614793777466e-01 -2.167902141809463501e-01 1.483472436666488647e-01 -5.147276818752288818e-02 -8.910287171602249146e-02 -1.918290555477142334e-01 2.302977889776229858e-01 -1.550820320844650269e-01 -5.107151344418525696e-02 1.490017473697662354e-01 -3.779304027557373047e-02 1.080949679017066956e-01 -2.821706235408782959e-01 2.131221890449523926e-01 -1.182479336857795715e-01 9.413114935159683228e-02 2.335118949413299561e-01 -1.426293253898620605e-01 1.837377995252609253e-01 4.149134457111358643e-01
-1.348585188388824463e-01 6.238572299480438232e-02 4.622159153223037720e-02 -2.842020429670810699e-02 -1.261446774005889893e-01 7.693495601415634155e-02 1.768911443650722504e-02 -1.664567440748214722e-01 -1.807983219623565674e-01 3.871490946039557457e-03 7.639979571104049683e-02 4.126033186912536621e-01 3.351321220397949219e-01 5.145342648029327393e-02 2.158073782920837402e-01 -1.620566248893737793e-01 -1.143614277243614197e-01 8.282729238271713257e-02 2.382039725780487061e-01 -7.670266926288604736e-02 -6.116057559847831726e-02 2.214797884225845337e-01 3.772077709436416626e-02 1.448262333869934082e-01 8.470331318676471710e-03 3.956306874752044678e-01 -1.907255351543426514e-01 2.747388780117034912e-01 -4.392373841255903244e-03 -2.072511762380599976e-01 7.510737981647253036e-03 2.435377985239028931e-01
1.202790141105651855e-01 -1.171592622995376587e-01 2.978244423866271973e-01 2.574297040700912476e-02 4.673969000577926636e-02 1.184171512722969055e-01 9.193768352270126343e-02 -4.217663779854774475e-02 3.143323585391044617e-02 1.854409873485565186e-01 -2.008660584688186646e-01 1.362249553203582764e-01 4.345395863056182861e-01 -3.385615721344947815e-02 -1.257591098546981812e-01 -3.599261343479156494e-01 -5.729112774133682251e-02 -2.784006595611572266e-01 -1.539098024368286133e-01 -2.050696015357971191e-01 2.334181964397430420e-01 2.990045249462127686e-01 7.154017686843872070e-02 5.136673524975776672e-02 1.114888265728950500e-01 6.813561171293258667e-02 -5.489452555775642395e-02 -1.295590400695800781e-01 -3.271333128213882446e-02 1.578240692615509033e-01 -2.940208092331886292e-02 2.539738714694976807e-01
5.567141994833946228e-02 1.815092414617538452e-01 -1.774895191192626953e-01 1.514717042446136475e-01 -1.833944767713546753e-01 7.050325721502304077e-02 1.647409982979297638e-02 -1.439501196146011353e-01 -2.664803564548492432e-01 4.818654060363769531e-02 4.397248849272727966e-02 2.525801956653594971e-01 2.822425961494445801e-01 2.917328774929046631e-01 5.205805599689483643e-02 -2.153736352920532227e-01 -9.336795657873153687e-02 -1.599052697420120239e-01 1.041143909096717834e-01 3.545716404914855957e-02 1.333815883845090866e-02 8.586269617080688477e-02 -5.410404875874519348e-02 1.861013323068618774e-01 4.472859576344490051e-02 3.812405467033386230e-01 -6.911648809909820557e-02 2.818618714809417725e-01 1.140690222382545471e-01 -2.187219113111495972e-01 1.919339001178741455e-01 2.760965526103973389e-01
4.867228679358959198e-03 1.445252727717161179e-02 -4.270258918404579163e-02 2.660350203514099121e-01 1.324441730976104736e-01 2.483315914869308472e-01 6.908224523067474365e-02 1.375768929719924927e-01 -3.275229036808013916e-01 6.023672968149185181e-02 -7.838156819343566895e-02 1.659950315952301025e-01 5.741384625434875488e-02 7.392143458127975464e-02 1.808195412158966064e-01 -3.504686355590820312e-01 2.831712923943996429e-02 4.229279235005378723e-02 3.063307702541351318e-01 -1.528035290539264679e-02 2.250167727470397949e-01 1.068943515419960022e-01 -5.663882195949554443e-02 7.308254390954971313e-02 -1.767095923423767090e-02 -6.503569427877664566e-03 4.237213730812072754e-02 -6.821750104427337646e-02 2.233150899410247803e-01 1.468415409326553345e-01 -3.159593045711517334e-01 4.123596549034118652e-01
6.074836477637290955e-02 -1.045383214950561523e-01 1.313474625349044800e-01 3.796603381633758545e-01 3.115866482257843018e-01 -6.889189779758453369e-02 -1.590875387191772461e-01 -1.386059224605560303e-01 -6.706374138593673706e-02 3.135490119457244873e-01 3.943320736289024353e-02 6.974712759256362915e-02 2.202373445034027100e-01 -1.894747912883758545e-01 2.083955556154251099e-01 -3.513376116752624512e-01 8.242551982402801514e-02 1.099671497941017151e-01 1.924980580806732178e-01 -4.822712019085884094e-02 2.100224792957305908e-02 -2.655261456966400146e-01 -3.577336296439170837e-02 -5.665411427617073059e-02 7.455741614103317261e-02 9.739845991134643555e-02 -2.966432869434356689e-01 -5.695300176739692688e-02 1.286693811416625977e-01 -1.887492835521697998e-01 -7.867767661809921265e-02 1.370073407888412476e-01
2.174204960465431213e-02 -3.001431003212928772e-02 1.720335781574249268e-01 3.896049857139587402e-01 -1.580666750669479370e-01 -8.854192495346069336e-02 1.574714928865432739e-01 1.519727259874343872e-01 1.979375071823596954e-02 -2.320943921804428101e-01 6.083329021930694580e-02 1.081040948629379272e-01 -8.355215936899185181e-02 1.947809159755706787e-01 4.095290601253509521e-02 -2.651548683643341064e-01 -1.184861660003662109e-01 -1.014457419514656067e-01 9.647461771965026855e-02 6.749748438596725464e-02 1.085630878806114197e-01 7.246489822864532471e-02 -4.642783105373382568e-02 1.593377441167831421e-01 -5.272107227938249707e-05 1.838152110576629639e-01 -2.261914908885955811e-01 -1.404177546501159668e-01 4.490811228752136230e-01 -8.653624355792999268e-02 -7.017668336629867554e-02 3.852791190147399902e-01
-5.143080651760101318e-02 -2.409064918756484985e-01 -2.419725507497787476e-01 6.702324002981185913e-02 -1.337291896343231201e-01 -1.045490056276321411e-01 1.314635574817657471e-01 -1.462121605873107910e-01 -2.275355160236358643e-01 -2.990560978651046753e-02 1.447507739067077637e-01 1.523183137178421021e-01 1.271558851003646851e-01 7.972747087478637695e-02 1.758320033550262451e-01 -3.558880090713500977e-01 -3.524194061756134033e-01 1.718740314245223999e-01 5.330181121826171875e-02 -1.236133873462677002e-01 1.252347230911254883e-01 1.279281079769134521e-01 -1.889095604419708252e-01 -8.287103474140167236e-02 8.178875595331192017e-02 9.287639707326889038e-02 -8.533014915883541107e-03 -4.812232032418251038e-02 3.185342252254486084e-01 5.064611136913299561e-02 3.418189659714698792e-02 4.031328856945037842e-01
7.524004578590393066e-02 -2.361539304256439209e-01 9.540126472711563110e-02 2.292348071932792664e-02 1.679313033819198608e-01 -9.963817149400711060e-02 4.199472665786743164e-01 -2.047689408063888550e-01 -1.242086663842201233e-01 3.310988247394561768e-01 2.445408552885055542e-01 2.633832991123199463e-01 7.041656970977783203e-02 -2.470818758010864258e-01 -3.456772118806838989e-02 -1.880276203155517578e-01 -6.307193078100681305e-03 2.876983955502510071e-02 2.191825956106185913e-01 -1.330475658178329468e-01 8.448214083909988403e-02 -2.633707597851753235e-02 -1.158252432942390442e-01 -4.055928811430931091e-02 -2.402033358812332153e-01 3.263407573103904724e-02 -2.018873095512390137e-01 -5.582411540672183037e-04 2.738285958766937256e-01 1.349711120128631592e-01 1.107569709420204163e-01 1.457973122596740723e-01
1.385371983051300049e-01 -4.663676023483276367e-02 2.094692140817642212e-01 4.588413983583450317e-02 -1.628510802984237671e-01 -1.323231756687164307e-01 5.595549941062927246e-02 -1.481943279504776001e-01 -3.704088041558861732e-03 2.237963974475860596e-01 -4.575058445334434509e-02 -3.891058266162872314e-02 3.611900806427001953e-01 -1.475990563631057739e-01 8.363743126392364502e-02 -2.198207974433898926e-01 -1.823738366365432739e-01 1.608011722564697266e-01 1.712502092123031616e-01 -2.686195969581604004e-01 1.234852522611618042e-02 -3.228726238012313843e-02 1.453706771135330200e-01 2.227578908205032349e-01 2.550498843193054199e-01 -1.811363361775875092e-02 -3.441760241985321045e-01 -6.334602087736129761e-02 3.466757535934448242e-01 1.745653152465820312e-02 -9.867154993116855621e-03 2.475439906120300293e-01
2.264064252376556396e-01 -7.699059695005416870e-02 2.069220095872879028e-01 2.726154215633869171e-02 -9.150652587413787842e-02 -1.639107465744018555e-01 -1.662043035030364990e-01 -1.063460367731750011e-03 -1.325056999921798706e-01 2.113233804702758789e-01 1.351736392825841904e-02 1.320988684892654419e-01 3.594860434532165527e-01 -1.009610742330551147e-01 -1.581440716981887817e-01 -4.196013510227203369e-01 -8.101920783519744873e-02 -1.670778095722198486e-01 -1.047574877738952637e-01 -3.657113760709762573e-02 1.195697635412216187e-01 3.956373035907745361e-01 6.001222133636474609e-02 -4.729698598384857178e-02 -1.166082620620727539e-01 -6.445886939764022827e-02 -2.022593170404434204e-01 -1.330166310071945190e-01 1.776302456855773926e-01 1.027300804853439331e-01 -7.297772914171218872e-02 2.622971534729003906e-01
1.185673624277114868e-01 -1.672237366437911987e-01 1.641142517328262329e-01 8.814267814159393311e-02 1.674805879592895508e-01 -7.434297353029251099e-02 -3.050912171602249146e-02 -1.245617866516113281e-01 9.248362481594085693e-02 -1.320076137781143188e-01 -1.032504960894584656e-01 1.264355778694152832e-01 3.119470477104187012e-01 -1.660693138837814331e-01 4.410966485738754272e-02 -3.671911060810089111e-01 -1.174702718853950500e-01 -1.028023064136505127e-01 -2.801266908645629883e-01 -1.301553286612033844e-02 3.370507955551147461e-01 2.896516323089599609e-01 2.017172127962112427e-01 9.076239913702011108e-02 1.216976419091224670e-01 -5.343089997768402100e-02 -1.710772067308425903e-01 -1.107191815972328186e-01 1.942262053489685059e-01 1.045628543943166733e-02 -1.529648303985595703e-01 2.984995245933532715e-01
2.815024554729461670e-02 -3.484443202614784241e-02 3.130041062831878662e-01 4.512319266796112061e-01 1.516862660646438599e-01 7.418879121541976929e-02 -2.602035105228424072e-01 -2.056050449609756470e-01 1.261888295412063599e-01 -4.757487028837203979e-02 -3.511471208184957504e-03 1.535290777683258057e-01 2.078672051429748535e-01 2.105429917573928833e-01 2.539242384955286980e-03 -2.290908247232437134e-01 -6.935740355402231216e-03 -2.888364344835281372e-02 1.238865079358220100e-03 -1.134072840213775635e-01 -1.157722026109695435e-01 3.466331958770751953e-01 4.188953340053558350e-02 -8.535176515579223633e-02 1.382303088903427124e-01 1.018451452255249023e-01 -2.640522420406341553e-01 1.160897836089134216e-01 1.261425167322158813e-01 1.443676501512527466e-01 -8.563321083784103394e-02 2.510236799716949463e-01
2.374842762947082520e-02 -1.822708249092102051e-01 1.582542806863784790e-01 1.005022525787353516e-01 1.290004104375839233e-01 -1.421715021133422852e-01 -1.654566377401351929e-01 -1.050143837928771973e-01 -2.194638550281524658e-02 1.001903042197227478e-01 -1.221026778221130371e-01 1.733159273862838745e-01 4.497566819190979004e-01 -1.146356835961341858e-01 -4.902070853859186172e-03 -1.593822985887527466e-01 -1.434703171253204346e-01 -2.815320491790771484e-01 -2.261680811643600464e-01 -2.273928187787532806e-02 1.667584925889968872e-01 3.531498610973358154e-01 1.046186499297618866e-02 1.392332315444946289e-01 -1.339182257652282715e-02 7.579191774129867554e-02 -2.316106343641877174e-03 -9.948810935020446777e-02 9.893259406089782715e-02 9.439993649721145630e-02 -8.008416742086410522e-02 4.416139721870422363e-01
-2.932211458683013916e-01 -7.897073030471801758e-02 1.772854328155517578e-01 4.010299742221832275e-01 -2.112782150506973267e-01 -1.065220963209867477e-02 -3.288146108388900757e-02 -1.159235835075378418e-01 -3.062044829130172729e-02 3.171412944793701172e-01 2.354628741741180420e-01 1.195995360612869263e-01 4.343423992395401001e-02 2.829110026359558105e-01 2.280221134424209595e-02 -2.965315580368041992e-01 1.425409764051437378e-01 1.879230290651321411e-01 1.037503927946090698e-01 -7.294686138629913330e-02 2.087010629475116730e-02 9.978406131267547607e-02 1.115081533789634705e-01 -2.678454481065273285e-02 6.320212967693805695e-03 -7.563548162579536438e-03 -3.159964084625244141e-01 1.117215305566787720e-01 -2.638130821287631989e-02 1.156282722949981689e-01 -5.453579500317573547e-02 2.998078763484954834e-01
1.397438049316406250e-01 -1.848904788494110107e-01 1.574655324220657349e-01 1.007544845342636108e-01 2.898484095931053162e-02 -4.251227900385856628e-02 -1.600762605667114258e-01 -1.347475647926330566e-01 6.481582671403884888e-02 1.884429603815078735e-01 -6.412997096776962280e-02 -8.256851881742477417e-02 3.647221624851226807e-01 -1.394367665052413940e-01 -6.728791445493698120e-02 -3.666737377643585205e-01 -2.399656455963850021e-03 -1.447556316852569580e-01 -1.793912947177886963e-01 -5.007291957736015320e-02 2.795664668083190918e-01 2.903918623924255371e-01 6.082692742347717285e-02 4.350445419549942017e-02 2.613378688693046570e-02 1.646575033664703369e-01 -1.461567431688308716e-01 -2.334550172090530396e-01 3.687204122543334961e-01 3.284350782632827759e-02 -6.160378083586692810e-02 2.336983233690261841e-01
9.518332034349441528e-02 -1.245837360620498657e-01 -1.483623236417770386e-01 3.169621229171752930e-01 1.628347635269165039e-01 -6.310385465621948242e-02 2.705292999744415283e-01 4.371184483170509338e-02 -2.055901885032653809e-01 2.365043014287948608e-01 4.174987785518169403e-03 -1.927418857812881470e-01 2.843963801860809326e-01 1.383669376373291016e-01 6.787660717964172363e-02 -3.899663090705871582e-01 -2.116418182849884033e-01 -3.044786490499973297e-02 1.070893928408622742e-02 -2.583677768707275391e-01 1.619716286659240723e-01 1.612826436758041382e-01 1.287935078144073486e-01 1.917134225368499756e-02 -1.103575248271226883e-02 9.911489672958850861e-03 -1.303979754447937012e-01 7.663267105817794800e-02 3.040036261081695557e-01 -1.978428801521658897e-03 -1.145378500223159790e-01 2.117667347192764282e-01
1.831474155187606812e-02 -3.032646775245666504e-01 -8.886664360761642456e-02 1.595887392759323120e-01 1.760553270578384399e-01 7.716412842273712158e-02 7.051974534988403320e-02 1.296381838619709015e-02 -3.172496259212493896e-01 8.884228020906448364e-02 6.033015903085470200e-03 1.079153344035148621e-01 1.601512581110000610e-01 -5.564275663346052170e-03 7.262306660413742065e-02 -3.632934987545013428e-01 -1.154616940766572952e-03 8.963783085346221924e-02 2.969538271427154541e-01 -2.571098804473876953e-01 1.629485934972763062e-02 1.404358893632888794e-01 -2.207743376493453979e-01 -1.542473137378692627e-01 -1.145538613200187683e-01 -1.455810517072677612e-01 -1.895923465490341187e-01 2.828655997291207314e-03 3.988354802131652832e-01 1.669232384301722050e-03 1.059793308377265930e-01 2.316504716873168945e-01
1.740849167108535767e-01 5.731472373008728027e-02 -6.032286956906318665e-02 2.052903026342391968e-01 1.431278586387634277e-01 2.267490178346633911e-01 8.350423537194728851e-03 -2.671508491039276123e-01 -3.324201703071594238e-02 -7.398061454296112061e-02 -1.349518895149230957e-01 2.551177740097045898e-01 2.477235049009323120e-01 1.618649065494537354e-01 4.033270105719566345e-02 -1.629827022552490234e-01 1.910184323787689209e-01 -1.219478547573089600e-01 2.562145888805389404e-01 2.217259705066680908e-01 -1.500657945871353149e-01 2.610392868518829346e-01 9.036248922348022461e-02 -7.389508187770843506e-02 -8.008363097906112671e-02 6.445088982582092285e-02 -1.295379847288131714e-01 -5.749377235770225525e-02 4.113045930862426758e-01 2.766920661088079214e-04 -7.271089404821395874e-02 3.099804818630218506e-01
2.225277423858642578e-01 -2.036929875612258911e-01 1.949710398912429810e-01 1.458522528409957886e-01 -1.072242856025695801e-01 -1.210424602031707764e-01 -1.825498938560485840e-01 -5.483209341764450073e-02 -8.237416297197341919e-02 1.051678806543350220e-01 -2.071374654769897461e-01 1.146055087447166443e-01 2.535161375999450684e-01 -1.617413610219955444e-01 -1.729221343994140625e-01 -4.157889187335968018e-01 -1.750131696462631226e-01 -5.784782767295837402e-02 -1.512554287910461426e-01 -5.125663056969642639e-02 1.400955766439437866e-01 3.513608276844024658e-01 1.279178112745285034e-01 -1.497096270322799683e-01 -9.555877000093460083e-02 8.662419766187667847e-02 -8.578174561262130737e-02 -1.171324476599693298e-01 1.000473052263259888e-01 -4.598190262913703918e-02 -8.554308861494064331e-02 3.487572968006134033e-01
3.483133912086486816e-01 -3.485355526208877563e-03 4.683001339435577393e-02 1.709537804126739502e-01 1.753192394971847534e-02 7.604286074638366699e-02 -2.215423434972763062e-01 -1.001967564225196838e-01 -6.358840316534042358e-02 -6.135667674243450165e-03 2.752415603026747704e-03 -1.846636645495891571e-02 2.687458693981170654e-01 -9.568448876962065697e-04 -7.407274842262268066e-02 -3.524724841117858887e-01 -1.710945963859558105e-01 6.022375449538230896e-02 -1.770027130842208862e-01 -2.194183915853500366e-01 1.528889536857604980e-01 4.024798274040222168e-01 -3.718957304954528809e-02 1.795775443315505981e-01 -1.510037183761596680e-01 -4.747829213738441467e-02 -2.441333681344985962e-01 -6.869509816169738770e-02 4.840819910168647766e-02 -1.303515285253524780e-01 -9.464316815137863159e-02 3.558356165885925293e-01
-1.590261906385421753e-01 -1.448422223329544067e-01 1.143645048141479492e-01 -3.681660071015357971e-02 3.072788007557392120e-02 2.385734617710113525e-01 5.092090368270874023e-02 -9.229721128940582275e-02 -1.599661707878112793e-01 3.350543379783630371e-01 2.672094702720642090e-01 1.875787824392318726e-01 2.228200882673263550e-01 -4.322200641036033630e-02 7.902602665126323700e-03 -1.529734134674072266e-01 -5.486315861344337463e-02 -5.650326982140541077e-02 -2.147431820631027222e-01 -7.585126906633377075e-02 1.616674512624740601e-01 -7.641831785440444946e-02 -4.012988209724426270e-01 5.680827051401138306e-02 2.315022647380828857e-01 3.098793029785156250e-01 6.376695632934570312e-02 -9.654573351144790649e-02 1.722155362367630005e-01 -4.237737506628036499e-03 -2.142879515886306763e-01 2.408113479614257812e-01
2.478693425655364990e-02 -4.210858792066574097e-02 1.914037764072418213e-01 4.955197572708129883e-01 1.189145594835281372e-01 7.819387316703796387e-02 -1.099641527980566025e-02 -2.590692043304443359e-01 1.679033786058425903e-01 1.021357774734497070e-01 1.105514541268348694e-01 5.013328418135643005e-02 1.024281308054924011e-01 3.641824722290039062e-01 -7.058562710881233215e-03 -9.094984829425811768e-02 7.616231683641672134e-03 1.478828303515911102e-02 -8.721727132797241211e-02 -2.045526802539825439e-01 6.147511303424835205e-02 3.511608242988586426e-01 -1.016791835427284241e-01 -8.306799083948135376e-02 1.426450312137603760e-01 4.796735942363739014e-02 -1.221222579479217529e-01 1.005851253867149353e-01 4.242137819528579712e-02 -1.177041530609130859e-01 -1.906934976577758789e-01 3.597070574760437012e-01
1.442003846168518066e-01 -1.866687275469303131e-02 1.985231488943099976e-01 4.130286276340484619e-01 2.683065533638000488e-01 5.859700031578540802e-03 -2.170629948377609253e-01 -3.227341473102569580e-01 7.185946404933929443e-02 -3.761361539363861084e-02 7.366082817316055298e-02 2.652508914470672607e-01 2.389048784971237183e-01 5.609023943543434143e-02 -1.349160224199295044e-01 2.097102999687194824e-02 6.919898837804794312e-02 -8.442635834217071533e-02 -1.323007699102163315e-02 -1.089724525809288025e-01 -1.910295635461807251e-01 6.755780428647994995e-02 1.383489668369293213e-01 -1.871979236602783203e-01 -1.474779546260833740e-01 3.212780654430389404e-01 -2.333390265703201294e-01 9.063352830708026886e-03 2.183104157447814941e-01 -3.392633050680160522e-02 -3.319703415036201477e-02 1.889808177947998047e-01
-1.154163852334022522e-01 -1.702520698308944702e-01 1.603969633579254150e-01 8.332648873329162598e-02 3.084905147552490234e-01 6.468076258897781372e-02 3.411498293280601501e-02 1.506068650633096695e-02 -1.635364294052124023e-01 7.315950840711593628e-02 3.096538782119750977e-01 2.011400014162063599e-01 2.292671799659729004e-01 5.035648494958877563e-02 2.001143097877502441e-01 -2.207849472761154175e-01 -1.037727147340774536e-01 -1.088064685463905334e-01 2.105636596679687500e-01 -2.173504382371902466e-01 -1.759261190891265869e-01 1.564773619174957275e-01 -2.663185000419616699e-01 -2.330826520919799805e-01 -1.139984056353569031e-01 1.492483168840408325e-02 -1.175213605165481567e-02 2.660278603434562683e-02 4.053443074226379395e-01 4.078013822436332703e-03 -1.250865310430526733e-01 1.518102586269378662e-01
-1.066070944070816040e-01 4.607747122645378113e-02 3.849470242857933044e-02 1.328017860651016235e-01 7.605282217264175415e-02 5.510661751031875610e-02 5.397435277700424194e-02 -1.733610779047012329e-01 1.224780920892953873e-02 2.105244845151901245e-01 1.861481070518493652e-01 4.379208758473396301e-02 1.694950610399246216e-01 -1.528754085302352905e-01 -2.836032807826995850e-01 -3.668361902236938477e-01 -2.057740986347198486e-01 -2.043305933475494385e-01 -1.644826829433441162e-01 1.325678974390029907e-01 -1.067583635449409485e-01 2.652270793914794922e-01 -5.209370981901884079e-03 -2.024554461240768433e-01 -1.068471651524305344e-02 3.833967074751853943e-02 -7.596970349550247192e-02 9.301494061946868896e-02 2.804523110389709473e-01 2.874695360660552979e-01 -4.036615416407585144e-02 3.834805786609649658e-01
2.192297428846359253e-01 -1.007665023207664490e-01 2.121143937110900879e-01 1.629106551408767700e-01 -1.766720563173294067e-01 -1.628543734550476074e-01 -9.518732130527496338e-02 2.314380183815956116e-02 -1.418163031339645386e-01 1.556922495365142822e-01 -5.123658105731010437e-03 9.841572493314743042e-02 2.287089079618453979e-01 -2.768652737140655518e-01 -5.592593550682067871e-02 -3.722724318504333496e-01 -1.345191746950149536e-01 -1.269881874322891235e-01 9.733258746564388275e-03 -3.501692786812782288e-02 4.510974884033203125e-02 3.739899992942810059e-01 -1.480823196470737457e-02 -1.110858470201492310e-01 -2.249492555856704712e-01 -1.067426651716232300e-01 -2.629364132881164551e-01 -1.356843858957290649e-01 1.919310986995697021e-01 6.925597786903381348e-02 2.626643702387809753e-02 3.103382289409637451e-01
1.418789327144622803e-01 -2.141589671373367310e-01 3.016454279422760010e-01 1.568053662776947021e-01 -7.520336657762527466e-02 -3.477767854928970337e-02 -1.319970786571502686e-01 3.665986284613609314e-02 -2.132135257124900818e-02 1.032935902476310730e-01 -2.222564518451690674e-01 1.285243183374404907e-01 5.077828168869018555e-01 -5.998916551470756531e-02 1.456094323657453060e-03 -1.981334835290908813e-01 -4.770139604806900024e-02 -1.821069866418838501e-01 -2.661369740962982178e-01 -9.858574718236923218e-02 6.838152557611465454e-02 2.979343235492706299e-01 -2.198240160942077637e-02 -2.376853488385677338e-02 1.233795955777168274e-01 -2.714949892833828926e-03 -1.915884017944335938e-02 -1.626768112182617188e-01 2.422911822795867920e-01 2.180036753416061401e-01 -4.816169291734695435e-02 2.323104590177536011e-01
7.984552532434463501e-02 2.764784693717956543e-01 7.132267951965332031e-02 1.952146142721176147e-01 -9.006333351135253906e-02 2.201970480382442474e-02 -2.752703130245208740e-01 -2.002432346343994141e-01 8.061008155345916748e-02 2.924246340990066528e-02 -3.073132634162902832e-01 9.898722171783447266e-02 1.994438022375106812e-01 -8.897542953491210938e-02 5.868899077177047729e-02 -3.403986990451812744e-01 -2.358777225017547607e-01 -1.889307796955108643e-01 -8.504485338926315308e-02 -2.350580096244812012e-01 1.335431188344955444e-01 2.886444926261901855e-01 -1.144515722990036011e-01 2.179189212620258331e-02 -1.939809769392013550e-01 -9.953036159276962280e-02 -9.073350578546524048e-02 1.234650611877441406e-01 1.077334731817245483e-01 4.886199906468391418e-02 -1.373526453971862793e-01 3.138565123081207275e-01
1.092797815799713135e-01 1.204284280538558960e-01 -4.695357382297515869e-02 3.280885815620422363e-01 -2.195998728275299072e-01 -4.265113174915313721e-02 2.032943069934844971e-02 1.496769040822982788e-01 -4.075206071138381958e-02 1.278110891580581665e-01 2.598488926887512207e-01 7.186841964721679688e-02 1.293880343437194824e-01 4.435670375823974609e-02 -6.516969203948974609e-02 -1.338621824979782104e-01 1.262736320495605469e-01 -2.827906049787998199e-02 5.171599239110946655e-02 -2.858725488185882568e-01 -3.732368052005767822e-01 -4.626234993338584900e-02 -2.230089157819747925e-01 -7.970958016812801361e-03 -5.190730094909667969e-02 8.091141283512115479e-02 -2.403838038444519043e-01 1.585326045751571655e-01 4.458377659320831299e-01 -1.508695539087057114e-02 2.444117702543735504e-02 2.741380929946899414e-01
2.081755697727203369e-01 1.962094604969024658e-01 9.123449027538299561e-02 -1.592685282230377197e-02 -1.973120123147964478e-02 -4.370619356632232666e-02 1.870860159397125244e-01 -1.847866177558898926e-01 -2.142134755849838257e-01 -1.055677086114883423e-01 2.628739476203918457e-01 3.102237880229949951e-01 2.784659527242183685e-02 1.579637825489044189e-01 -1.328137367963790894e-01 -1.807746589183807373e-01 1.273430883884429932e-02 -1.729426383972167969e-01 -2.732629179954528809e-01 -1.399649232625961304e-01 -4.873386025428771973e-02 2.934130728244781494e-01 -2.035869657993316650e-02 -1.113308221101760864e-01 2.614771425724029541e-01 1.339923241175711155e-03 -2.912462055683135986e-01 -1.511852443218231201e-01 2.779513597488403320e-01 -3.157482296228408813e-02 -1.967575252056121826e-01 1.452237367630004883e-01
-1.236488968133926392e-01 -1.357966661453247070e-01 -1.583370715379714966e-01 1.338396072387695312e-01 2.563610672950744629e-02 -1.823350340127944946e-01 2.613380253314971924e-01 -1.601661741733551025e-01 -2.569673359394073486e-01 1.812309324741363525e-01 1.024825647473335266e-01 1.358710974454879761e-01 1.916410475969314575e-01 2.051258459687232971e-02 8.031112700700759888e-02 -1.449842453002929688e-01 -3.564426600933074951e-01 -1.106238886713981628e-01 1.654345095157623291e-01 -1.892519295215606689e-01 1.313923392444849014e-02 6.115877255797386169e-02 1.040678918361663818e-01 4.695256426930427551e-02 -1.326660364866256714e-01 1.200043931603431702e-01 -7.681884616613388062e-02 1.895672678947448730e-01 1.734849512577056885e-01 1.331853959709405899e-02 -2.988376617431640625e-01 4.360463321208953857e-01
2.548775076866149902e-01 -3.137072315439581871e-03 1.179262176156044006e-01 2.193133980035781860e-01 1.188124269247055054e-01 -1.065736114978790283e-01 -1.319832056760787964e-01 1.268766075372695923e-01 4.715010896325111389e-02 3.439485654234886169e-02 5.302004888653755188e-02 -1.175681687891483307e-02 2.513800263404846191e-01 -1.133136302232742310e-01 -5.602550134062767029e-02 -3.889426290988922119e-01 -8.555372804403305054e-02 -2.490286231040954590e-01 -2.294866889715194702e-01 -1.772559136152267456e-01 3.941852450370788574e-01 3.519025146961212158e-01 3.136632964015007019e-02 -7.609032094478607178e-02 -1.565469242632389069e-02 1.130087766796350479e-02 -1.797844767570495605e-01 -4.819187521934509277e-02 2.118071019649505615e-01 2.719553653150796890e-03 -3.361769393086433411e-02 2.383308261632919312e-01
-5.401491653174161911e-03 -9.297196567058563232e-02 -1.443800330162048340e-01 1.457367278635501862e-02 -1.478205621242523193e-01 7.869727909564971924e-02 -2.010356634855270386e-01 -2.225890308618545532e-01 2.384931296110153198e-01 2.121791057288646698e-02 -1.194386631250381470e-01 5.471466854214668274e-02 1.485380977392196655e-01 -1.323210895061492920e-01 2.208711355924606323e-01 -3.069267868995666504e-01 -2.026765197515487671e-01 -1.013633757829666138e-01 1.071187406778335571e-01 4.560966789722442627e-02 2.268956899642944336e-01 1.032097190618515015e-01 1.751824654638767242e-02 2.263341844081878662e-01 9.937755018472671509e-02 -6.875859200954437256e-02 -4.812313616275787354e-01 -5.904067680239677429e-02 3.440850079059600830e-01 -1.393295377492904663e-01 -1.052465364336967468e-01 1.340990066528320312e-01
1.605896204710006714e-01 -1.528340429067611694e-01 4.807635024189949036e-02 1.590194404125213623e-01 -2.159912884235382080e-02 -1.271553337574005127e-01 -1.575202494859695435e-01 -1.254023164510726929e-01 -1.411764919757843018e-01 3.517144918441772461e-02 2.659093961119651794e-02 4.522889852523803711e-02 2.756519019603729248e-01 -2.238579094409942627e-01 -1.149914115667343140e-01 -4.190368056297302246e-01 -9.380663931369781494e-02 -1.475254148244857788e-01 -1.884414814412593842e-02 -2.609307691454887390e-02 1.628792881965637207e-01 4.112395942211151123e-01 1.205890346318483353e-02 -5.972174182534217834e-02 -2.750723063945770264e-01 -1.151082888245582581e-01 -2.224513292312622070e-01 -1.435943990945816040e-01 2.115527242422103882e-01 3.217924758791923523e-02 -1.669796742498874664e-02 3.019973635673522949e-01
5.500980094075202942e-02 -1.118771433830261230e-01 -2.679586708545684814e-01 1.853649616241455078e-01 -1.303426027297973633e-01 8.881339430809020996e-02 -1.558275222778320312e-01 -1.853441298007965088e-01 8.596374094486236572e-02 -1.769495904445648193e-01 3.620096147060394287e-01 9.269406646490097046e-02 2.974503338336944580e-01 3.492306172847747803e-02 -1.351879835128784180e-01 -3.452554047107696533e-01 8.530572801828384399e-02 -1.629105061292648315e-01 4.584049340337514877e-03 -6.688867509365081787e-02 -2.002862095832824707e-01 -1.280076615512371063e-02 -2.193100601434707642e-01 5.513950437307357788e-02 1.392929907888174057e-02 2.295082360506057739e-01 -3.153920769691467285e-01 -8.889927715063095093e-02 1.809110045433044434e-01 9.436818212270736694e-02 -2.076620310544967651e-01 1.205719038844108582e-01
2.143223881721496582e-01 -1.845055669546127319e-01 1.965386420488357544e-02 3.214549422264099121e-01 1.483507603406906128e-01 2.216687351465225220e-01 9.391460567712783813e-02 -2.581660747528076172e-01 2.844626829028129578e-02 1.506533920764923096e-01 -9.388595819473266602e-02 7.478874176740646362e-02 1.945498734712600708e-01 1.462683677673339844e-01 7.524367421865463257e-02 -1.335591673851013184e-01 1.993866562843322754e-01 2.625396288931369781e-02 -5.650191307067871094e-01 -2.190867513418197632e-01 -1.071864515542984009e-01 -1.287931855767965317e-02 -2.000010386109352112e-02 -6.456770002841949463e-02 -1.343019455671310425e-01 9.006203711032867432e-02 2.299168147146701813e-02 -8.580741286277770996e-02 7.947845011949539185e-02 1.413329094648361206e-01 5.206140503287315369e-02 2.491513490676879883e-01
1.225958988070487976e-01 -1.939153224229812622e-01 4.056014493107795715e-02 5.002111941576004028e-02 2.979552745819091797e-01 1.396050304174423218e-01 1.065614670515060425e-01 -1.316393613815307617e-01 -1.575368344783782959e-01 2.616491019725799561e-01 -1.223389506340026855e-01 1.144957691431045532e-01 2.364781051874160767e-01 -6.834115087985992432e-02 1.635058075189590454e-01 -3.260725736618041992e-01 -1.558669060468673706e-01 1.964436620473861694e-01 1.014926508069038391e-01 -1.191105246543884277e-01 -8.227393031120300293e-02 -1.754304766654968262e-01 -2.883469127118587494e-02 6.488882470875978470e-03 1.469245925545692444e-02 1.180392950773239136e-01 -2.850395143032073975e-01 -2.067359909415245056e-02 3.161384761333465576e-01 -1.783831566572189331e-01 2.887437306344509125e-02 3.702046275138854980e-01
-8.454604446887969971e-02 4.323759675025939941e-02 -6.391335278749465942e-02 1.897607445716857910e-01 -3.307516127824783325e-02 6.779541075229644775e-02 -2.054805308580398560e-01 -2.028603851795196533e-01 1.302844192832708359e-02 -3.192512318491935730e-02 1.578023135662078857e-01 1.146283522248268127e-01 1.457887142896652222e-01 2.533960342407226562e-01 2.318109422922134399e-01 -1.435753703117370605e-01 9.537487477064132690e-02 -2.350325584411621094e-01 -2.674139440059661865e-01 -1.227406784892082214e-01 -1.577538400888442993e-01 1.223365887999534607e-01 -2.293339371681213379e-01 -1.330283880233764648e-01 3.592320531606674194e-02 3.023726642131805420e-01 -2.884427011013031006e-01 -4.240484237670898438e-01 9.581650048494338989e-02 6.124028004705905914e-04 -6.428208202123641968e-02 1.807614415884017944e-01
-9.869761765003204346e-02 -6.580685824155807495e-02 -1.803732961416244507e-01 2.338592112064361572e-01 -1.085206270217895508e-01 -1.518832403235137463e-03 -9.847259521484375000e-02 -1.223957985639572144e-01 1.375485211610794067e-02 -5.064051225781440735e-02 4.496500790119171143e-01 3.048236854374408722e-02 4.401105642318725586e-01 3.172799348831176758e-01 -2.501088194549083710e-03 -3.751288652420043945e-01 9.461265057325363159e-02 -1.365211755037307739e-01 1.167037710547447205e-01 -1.151435300707817078e-01 -4.127151146531105042e-02 1.155334264039993286e-01 -6.490162014961242676e-02 -1.430249512195587158e-01 -2.596034109592437744e-02 1.537770330905914307e-01 -2.311910688877105713e-01 -7.042029872536659241e-03 1.618336737155914307e-01 1.566380821168422699e-02 -1.485603451728820801e-01 2.782718650996685028e-02
2.873863279819488525e-01 -1.432102173566818237e-01 -4.791555926203727722e-02 5.118468999862670898e-01 -1.246321480721235275e-02 -7.009621709585189819e-02 -1.102129444479942322e-01 -2.083447873592376709e-01 -7.101392000913619995e-02 -1.255938112735748291e-01 4.969605430960655212e-02 8.400987088680267334e-02 5.723041296005249023e-02 -4.566470533609390259e-02 -7.009030878543853760e-02 -1.957989931106567383e-01 3.562831282615661621e-01 -2.190978266298770905e-02 1.537338048219680786e-01 -1.902229934930801392e-01 3.486632555723190308e-02 -4.996667429804801941e-02 1.020624116063117981e-02 3.183799684047698975e-01 1.329026417806744576e-03 -1.228304728865623474e-01 -2.211234271526336670e-01 2.362563759088516235e-01 2.477596402168273926e-01 3.095225058495998383e-02 -8.088944107294082642e-02 1.092358827590942383e-01
-5.128531903028488159e-02 1.422822773456573486e-01 -6.030403450131416321e-02 3.142904937267303467e-01 3.417143598198890686e-02 -1.753575801849365234e-01 1.886459290981292725e-01 -2.981909513473510742e-01 -1.611234098672866821e-01 -1.813358515501022339e-01 1.284424960613250732e-01 1.603806465864181519e-01 2.247654348611831665e-01 -2.328490018844604492e-01 3.724909946322441101e-02 -1.382173001766204834e-01 5.655783787369728088e-02 -4.068946465849876404e-02 1.753423213958740234e-01 -1.489267051219940186e-01 2.123536914587020874e-01 3.674166277050971985e-02 -1.785721182823181152e-01 -1.266670376062393188e-01 5.696397647261619568e-02 -1.379301548004150391e-01 -1.263640671968460083e-01 3.892522538080811501e-03 3.669385015964508057e-01 -4.782950505614280701e-02 2.731104614213109016e-03 4.057686328887939453e-01
1.828023605048656464e-02 -1.259088367223739624e-01 8.669992536306381226e-02 1.971567282453179359e-03 1.330428272485733032e-01 1.617593318223953247e-01 -9.859923273324966431e-02 -1.146954074501991272e-01 -1.386831849813461304e-01 3.481809422373771667e-02 4.161916673183441162e-02 3.342461585998535156e-01 2.946912050247192383e-01 -1.724175550043582916e-02 2.117904871702194214e-01 -1.448058784008026123e-01 9.016740322113037109e-02 1.521995663642883301e-01 2.376455515623092651e-01 -4.088007509708404541e-01 -1.355972290039062500e-01 -7.630045711994171143e-02 -1.427029818296432495e-01 -6.405870616436004639e-02 -1.231607645750045776e-01 2.945981919765472412e-02 -6.049417331814765930e-02 1.641304790973663330e-01 3.927556276321411133e-01 -1.176955327391624451e-01 3.584028780460357666e-02 3.210823833942413330e-01
7.880670577287673950e-02 2.247508801519870758e-02 2.276052832603454590e-01 1.283755153417587280e-01 4.438790678977966309e-01 1.059510782361030579e-01 7.936690002679824829e-02 -9.281346201896667480e-02 1.385542377829551697e-02 2.478305399417877197e-01 8.173524588346481323e-02 2.767726778984069824e-01 -6.594888865947723389e-02 4.669512808322906494e-02 7.726763933897018433e-02 -4.955936223268508911e-03 -9.536630660295486450e-02 2.617698609828948975e-01 -1.210224106907844543e-01 -1.272942572832107544e-01 1.566264629364013672e-01 -7.457515597343444824e-02 -2.646394371986389160e-01 1.012006774544715881e-01 -1.843623667955398560e-01 1.424928456544876099e-01 -3.372772634029388428e-01 -1.525802314281463623e-01 2.430992275476455688e-01 -1.366496384143829346e-01 -1.211993396282196045e-01 2.044132202863693237e-01
-3.368761390447616577e-02 -1.306835711002349854e-01 5.408255383372306824e-02 4.653952717781066895e-01 6.593776494264602661e-02 -7.859397679567337036e-02 2.610830962657928467e-01 -2.007372826337814331e-01 -1.024910584092140198e-01 1.210366636514663696e-01 5.010274797677993774e-02 2.513026446104049683e-02 3.713097050786018372e-02 1.780065894126892090e-02 1.912228912115097046e-01 -2.210843116044998169e-01 -9.187348932027816772e-02 -2.240701168775558472e-01 3.492848277091979980e-01 -1.694045811891555786e-01 -1.437278240919113159e-01 1.422821730375289917e-01 1.539269238710403442e-01 1.198453977704048157e-01 1.511793583631515503e-01 2.714883685111999512e-01 -1.363771408796310425e-01 2.613868564367294312e-02 1.294888556003570557e-01 -1.195957735180854797e-01 -1.173625960946083069e-01 2.808147072792053223e-01
2.297813892364501953e-01 -6.426697969436645508e-02 7.256114482879638672e-02 -3.518910612910985947e-03 4.399175755679607391e-03 -1.863932013511657715e-01 8.798564784228801727e-03 -1.526463329792022705e-01 -5.859187990427017212e-02 7.173267006874084473e-02 -1.371650993824005127e-01 1.028836369514465332e-01 3.772522509098052979e-01 -1.164836734533309937e-01 2.570716314949095249e-04 -2.514409422874450684e-01 -8.109048008918762207e-02 -2.388806194067001343e-01 -3.213966190814971924e-01 -6.915456056594848633e-02 3.789496719837188721e-01 2.846182882785797119e-01 -5.491528660058975220e-02 6.416255980730056763e-02 -4.270154610276222229e-02 1.109374612569808960e-01 -1.838784217834472656e-01 -7.339090853929519653e-02 1.920414716005325317e-01 6.850618869066238403e-02 2.249865233898162842e-02 3.517052233219146729e-01
-2.198397219181060791e-01 4.742839559912681580e-02 -2.540455386042594910e-02 3.340154588222503662e-01 3.072516806423664093e-02 -1.663479506969451904e-01 3.284793719649314880e-02 1.341608017683029175e-01 -1.040399447083473206e-01 -2.618831992149353027e-01 2.078211456537246704e-01 1.736191511154174805e-01 -7.135246694087982178e-02 2.370413951575756073e-02 9.493283182382583618e-02 -9.908910840749740601e-02 -7.009973376989364624e-02 -2.616017460823059082e-01 1.795629858970642090e-01 -9.693052619695663452e-02 8.760396391153335571e-03 -5.239550769329071045e-02 1.416368931531906128e-01 5.053699761629104614e-02 -4.094285890460014343e-03 2.096354663372039795e-01 -3.539089560508728027e-01 1.059150397777557373e-01 3.870218992233276367e-01 2.171715497970581055e-01 -2.183387875556945801e-01 2.163599282503128052e-01
2.481499910354614258e-01 1.143283620476722717e-01 1.805969178676605225e-01 1.631336361169815063e-01 2.661248147487640381e-01 1.031499803066253662e-01 -4.628401622176170349e-02 -3.602810502052307129e-01 3.202275037765502930e-01 1.478333920240402222e-01 8.579084277153015137e-02 8.381589502096176147e-02 1.808660477399826050e-01 4.236413165926933289e-03 1.412170082330703735e-01 -2.517811059951782227e-01 -4.848240688443183899e-02 1.390574276447296143e-01 -7.204538583755493164e-02 -8.460573107004165649e-02 -1.581427752971649170e-01 2.085918337106704712e-01 2.104328759014606476e-02 -1.466591358184814453e-01 1.116831973195075989e-01 1.913407444953918457e-01 -1.775057315826416016e-01 1.062672381522133946e-04 1.355202347040176392e-01 8.603198081254959106e-02 -1.803657114505767822e-01 3.666942119598388672e-01
-7.185234129428863525e-02 1.906543076038360596e-01 2.164105884730815887e-02 2.729358077049255371e-01 1.464690919965505600e-02 -5.242688208818435669e-02 1.394653469324111938e-01 1.249866746366024017e-02 1.092663928866386414e-01 5.452915653586387634e-02 2.229107022285461426e-01 2.563832402229309082e-01 2.476514130830764771e-01 -1.747128367424011230e-01 3.829790949821472168e-01 -2.613860666751861572e-01 -3.388044610619544983e-02 -2.215549349784851074e-01 1.344698220491409302e-01 3.816186636686325073e-02 8.594245463609695435e-02 1.088119577616453171e-02 -2.295344769954681396e-01 -9.108033776283264160e-02 -4.825205355882644653e-02 7.535223662853240967e-02 4.073841497302055359e-02 1.605621911585330963e-02 4.098390936851501465e-01 -2.478150576353073120e-01 -4.065002780407667160e-03 2.149202078580856323e-01
1.969490945339202881e-01 -3.481882810592651367e-02 -4.830969870090484619e-02 2.166268229484558105e-01 8.090521395206451416e-02 -2.186692953109741211e-01 -6.602381169795989990e-02 1.141525357961654663e-01 -6.673574447631835938e-02 1.866720616817474365e-01 2.869743108749389648e-01 -6.256510969251394272e-03 3.107172548770904541e-01 8.071998506784439087e-02 1.398691833019256592e-01 -2.719509303569793701e-01 8.609256148338317871e-02 1.450243443250656128e-01 -1.794251799583435059e-01 -2.242105752229690552e-01 3.131417185068130493e-02 1.093174517154693604e-01 1.552032083272933960e-01 -4.310835897922515869e-02 2.414245754480361938e-01 1.586011201143264771e-01 -2.811640202999114990e-01 -6.632699072360992432e-02 1.751699894666671753e-01 9.830323606729507446e-02 1.453984081745147705e-01 3.775503933429718018e-01
3.898727148771286011e-02 -1.707636266946792603e-01 1.815099641680717468e-02 2.027826011180877686e-01 -2.068679034709930420e-01 -1.904506422579288483e-02 1.791262477636337280e-01 -1.320519596338272095e-01 -4.233427345752716064e-01 2.467198520898818970e-01 7.328409701585769653e-02 -2.785723842680454254e-02 6.573355197906494141e-02 1.490258146077394485e-02 2.672736048698425293e-01 -3.309260308742523193e-01 -8.136790245771408081e-02 1.923832744359970093e-01 5.863835290074348450e-02 -1.677175760269165039e-01 1.487789154052734375e-01 -2.453279495239257812e-01 -4.566758498549461365e-02 -9.864298254251480103e-02 -1.371645629405975342e-01 2.928269207477569580e-01 -4.607054963707923889e-02 1.122688651084899902e-01 5.583432316780090332e-02 9.033010900020599365e-02 -2.459758222103118896e-01 2.074990421533584595e-01
1.271537393331527710e-01 4.330957308411598206e-02 7.370124757289886475e-02 4.621049165725708008e-01 -1.332020610570907593e-01 2.124141901731491089e-01 -3.195487856864929199e-01 -8.782141655683517456e-02 3.545646965503692627e-01 1.442750245332717896e-01 -3.010085225105285645e-02 2.641547322273254395e-01 3.040736019611358643e-01 1.020058095455169678e-01 -1.063348352909088135e-02 -1.961882561445236206e-01 -4.090213403105735779e-02 -5.109442397952079773e-02 -9.321437031030654907e-02 5.194645375013351440e-03 -3.975408151745796204e-02 1.069247424602508545e-01 -5.444076284766197205e-02 -2.284612804651260376e-01 2.020645700395107269e-02 2.310102730989456177e-01 -1.561192572116851807e-01 5.963673070073127747e-02 6.062648445367813110e-02 -4.105577617883682251e-02 -1.967303305864334106e-01 1.570793837308883667e-01
2.064154595136642456e-01 -6.842599809169769287e-02 1.789264827966690063e-01 6.860177218914031982e-02 -8.061755448579788208e-02 -1.270717978477478027e-01 -1.303840279579162598e-01 -1.155224591493606567e-01 -1.279269903898239136e-01 1.685911267995834351e-01 -1.375251114368438721e-01 -2.740886248648166656e-02 3.456806242465972900e-01 -1.312260627746582031e-01 -4.816483333706855774e-02 -4.078377187252044678e-01 -1.340625584125518799e-01 -1.465711593627929688e-01 -1.893665194511413574e-01 -1.361508667469024658e-01 1.218376904726028442e-01 3.234480023384094238e-01 5.685074254870414734e-02 -8.040564507246017456e-02 -2.848396897315979004e-01 -1.111610513180494308e-02 -1.555423140525817871e-01 -1.521284878253936768e-01 2.035502195358276367e-01 2.071257680654525757e-02 4.656207282096147537e-03 3.157348632812500000e-01
5.055386573076248169e-02 7.703809998929500580e-03 1.850915998220443726e-01 2.777669429779052734e-01 6.517787277698516846e-02 4.535277560353279114e-02 3.325422406196594238e-01 -1.598210632801055908e-01 -7.748718559741973877e-02 2.974028512835502625e-02 1.043499708175659180e-01 1.721274554729461670e-01 1.710982918739318848e-01 -3.999428078532218933e-02 1.232353374361991882e-01 -6.617400050163269043e-02 -2.686773836612701416e-01 -1.959785073995590210e-01 2.322385013103485107e-01 -2.448247522115707397e-01 1.736031472682952881e-01 -2.083976566791534424e-02 -1.243393346667289734e-01 -4.997547715902328491e-02 -1.038717329502105713e-01 -3.342166543006896973e-02 -5.714293196797370911e-02 -2.369571924209594727e-01 4.192859232425689697e-01 6.198189221322536469e-03 -1.252274662256240845e-01 3.314411342144012451e-01
2.829428315162658691e-01 8.332815021276473999e-02 -4.844973608851432800e-02 2.021204680204391479e-01 7.289962470531463623e-02 -8.389070630073547363e-02 -1.623674184083938599e-01 -1.300130784511566162e-01 6.677601486444473267e-02 -8.194715529680252075e-02 1.678865104913711548e-01 4.345705211162567139e-01 2.158346623182296753e-01 1.817170381546020508e-01 -1.129763498902320862e-01 -1.090222075581550598e-01 2.415133118629455566e-01 -1.290295273065567017e-01 5.989620834589004517e-02 3.264560177922248840e-02 -1.129450555890798569e-02 9.004506468772888184e-02 5.628824979066848755e-02 -1.768677830696105957e-01 -1.009750962257385254e-01 3.575279712677001953e-01 -3.052613437175750732e-01 6.451470404863357544e-02 1.080360487103462219e-01 -1.302723586559295654e-01 -1.787929087877273560e-01 2.518312633037567139e-01
2.142662405967712402e-01 -1.423739595338702202e-03 3.103391453623771667e-02 1.747925430536270142e-01 -5.461460351943969727e-02 -1.552211213856935501e-02 -2.446536719799041748e-01 -1.609168499708175659e-01 -4.236555099487304688e-02 8.020773530006408691e-02 -1.556125581264495850e-01 1.038942933082580566e-01 7.189115881919860840e-02 -1.879947781562805176e-01 -6.493991613388061523e-02 -4.616742134094238281e-01 -9.550222009420394897e-02 -1.543157994747161865e-01 -2.331434637308120728e-01 -3.175652399659156799e-02 1.462433114647865295e-02 3.135371804237365723e-01 -4.001404717564582825e-02 -5.852885171771049500e-02 -2.377137094736099243e-01 -1.413634270429611206e-01 -2.368280589580535889e-01 -8.952070772647857666e-02 1.159068048000335693e-01 -1.417890042066574097e-01 -5.916017293930053711e-02 4.037509858608245850e-01
-2.024603635072708130e-01 -2.734023332595825195e-01 -1.079252809286117554e-01 2.309774905443191528e-01 -8.269049227237701416e-02 -2.807468771934509277e-01 -3.337708488106727600e-02 -9.409832209348678589e-02 -8.398946374654769897e-02 -9.769500792026519775e-02 3.557627648115158081e-02 1.374431550502777100e-01 1.356705874204635620e-01 -6.049709022045135498e-02 1.956927627325057983e-01 -3.712336421012878418e-01 -3.111005723476409912e-01 -2.145599871873855591e-01 -1.521908305585384369e-02 -1.259818375110626221e-01 -2.747559249401092529e-01 1.991913318634033203e-01 -2.203723341226577759e-01 2.567536383867263794e-02 -1.119769886136054993e-01 1.015389785170555115e-01 -5.689976364374160767e-02 -5.539781600236892700e-02 1.981914192438125610e-01 -1.046350970864295959e-01 -1.607759445905685425e-01 2.452744841575622559e-01
1.650374829769134521e-01 1.338779926300048828e-03 1.001558527350425720e-01 2.021032720804214478e-01 9.065165370702743530e-02 2.712934315204620361e-01 -5.163124203681945801e-02 -8.118964731693267822e-02 -2.668572403490543365e-02 2.527473866939544678e-02 -6.310516595840454102e-02 1.508723199367523193e-01 2.084552198648452759e-01 2.638159990310668945e-01 -2.843146026134490967e-01 -1.866934597492218018e-01 1.742220669984817505e-01 -1.212174519896507263e-01 3.041176497936248779e-02 -4.208268821239471436e-01 7.771264016628265381e-02 1.704575568437576294e-01 3.412783890962600708e-02 2.700940370559692383e-01 -1.295750588178634644e-01 8.611810952425003052e-02 -3.017262518405914307e-01 2.489081770181655884e-01 1.642538607120513916e-01 4.475098103284835815e-02 -1.878232955932617188e-01 1.529722101986408234e-02
2.610931396484375000e-01 -1.639593988656997681e-01 -2.080790512263774872e-02 9.705860912799835205e-02 -7.243297994136810303e-02 -1.388337165117263794e-01 -2.335941940546035767e-01 -1.214753240346908569e-01 -5.510236322879791260e-02 5.794103071093559265e-02 -9.417289495468139648e-02 1.078838035464286804e-01 3.121566474437713623e-01 -1.938750296831130981e-01 4.305210337042808533e-02 -4.102854430675506592e-01 -1.163015142083168030e-01 -1.458223164081573486e-01 -8.216013759374618530e-02 -1.307373344898223877e-01 1.671190708875656128e-01 3.870504200458526611e-01 8.971101045608520508e-02 -4.933809116482734680e-02 -8.507230132818222046e-02 5.741901230067014694e-03 -2.959415614604949951e-01 -2.668447420001029968e-02 1.412779539823532104e-01 -7.602708786725997925e-02 4.230185225605964661e-02 3.149414956569671631e-01
3.118798732757568359e-01 -8.465441316366195679e-02 -8.733302354812622070e-02 1.162830591201782227e-01 -7.108771055936813354e-02 2.024122327566146851e-02 -1.965974420309066772e-01 -5.055404081940650940e-02 -6.938626058399677277e-03 4.074087366461753845e-02 -1.243319734930992126e-01 2.391135841608047485e-01 3.100006282329559326e-01 -1.645786613225936890e-01 1.714264415204524994e-02 -2.044329941272735596e-01 -1.716987639665603638e-01 -1.363542079925537109e-01 -2.875890731811523438e-01 -2.628558278083801270e-01 2.065618783235549927e-01 3.290751576423645020e-01 8.246191591024398804e-02 1.700659543275833130e-01 -1.333633065223693848e-01 7.930171675980091095e-03 -2.778160870075225830e-01 -1.325741261243820190e-01 1.318327188491821289e-01 -1.103727519512176514e-01 3.043363057076931000e-02 2.418320178985595703e-01
1.704236567020416260e-01 1.777922213077545166e-01 1.326251123100519180e-02 4.626846313476562500e-02 1.138312295079231262e-01 1.078765764832496643e-01 -2.091798931360244751e-01 -3.086243271827697754e-01 -4.741685837507247925e-02 -9.801225364208221436e-02 -2.710526585578918457e-01 1.216427888721227646e-02 3.140715360641479492e-01 -4.883572086691856384e-02 -2.553919330239295959e-03 -3.249629735946655273e-01 -2.070219069719314575e-02 -2.833234071731567383e-01 -1.291907727718353271e-01 2.860917709767818451e-02 1.585580408573150635e-02 4.927830770611763000e-02 -3.166108727455139160e-01 -3.550904989242553711e-02 7.651809602975845337e-02 -1.075145006179809570e-01 -6.926071643829345703e-02 1.659254282712936401e-01 1.794808506965637207e-01 8.884994685649871826e-02 -3.844520747661590576e-01 2.031677216291427612e-01
4.299619048833847046e-02 -1.532459817826747894e-02 4.767698794603347778e-02 3.203231096267700195e-01 -8.537477813661098480e-03 2.082386463880538940e-01 2.721707522869110107e-01 -3.468170166015625000e-01 -2.601953595876693726e-02 1.539015024900436401e-01 1.533128917217254639e-01 8.992622792720794678e-02 1.285337805747985840e-01 2.925744652748107910e-01 4.346229508519172668e-02 -1.860480606555938721e-01 -1.504216045141220093e-01 -1.729789376258850098e-02 2.890739738941192627e-01 -1.483707875013351440e-01 -9.738577157258987427e-02 9.127382934093475342e-02 3.352500498294830322e-01 7.129104435443878174e-02 -1.056682169437408447e-01 1.227115243673324585e-01 -7.526458054780960083e-02 2.595361880958080292e-02 2.861499488353729248e-01 3.870987147092819214e-02 -2.451178878545761108e-01 1.443770676851272583e-01
4.599596932530403137e-02 -1.736763864755630493e-01 3.870411589741706848e-02 4.145856946706771851e-02 8.804110437631607056e-02 1.214353218674659729e-01 3.538541793823242188e-01 -2.084073126316070557e-01 -1.185422986745834351e-01 2.008054703474044800e-01 -1.198062151670455933e-01 1.218604892492294312e-01 4.358332231640815735e-02 -1.628622114658355713e-01 -1.059247553348541260e-01 -2.470741122961044312e-01 -2.452554106712341309e-01 8.265958726406097412e-02 3.773652389645576477e-02 -1.740368306636810303e-01 4.063980653882026672e-02 -1.979744434356689453e-01 -2.938558459281921387e-01 2.615343593060970306e-02 -1.527611017227172852e-01 1.932616531848907471e-01 -2.184991836547851562e-01 -1.741439551115036011e-01 4.509366154670715332e-01 4.665489867329597473e-02 -8.074462413787841797e-02 1.082651168107986450e-01
-5.171266198158264160e-02 9.870642423629760742e-02 1.027928441762924194e-01 -8.666113018989562988e-02 -2.844795025885105133e-02 -1.591711193323135376e-01 -1.730347722768783569e-01 -3.780780136585235596e-01 -2.790634334087371826e-01 -1.587655246257781982e-01 1.989078223705291748e-01 2.210056632757186890e-01 3.351729810237884521e-01 1.377672106027603149e-01 1.161595806479454041e-01 -6.107993051409721375e-02 1.964713931083679199e-01 2.810419909656047821e-02 -2.219818681478500366e-01 -2.618586719036102295e-01 2.233090400695800781e-01 -2.688655443489551544e-02 1.086692214012145996e-01 -1.911308020353317261e-01 -2.877253293991088867e-02 1.184091642498970032e-01 -1.927696019411087036e-01 4.077494516968727112e-02 2.526659369468688965e-01 -1.460210382938385010e-01 -1.756482720375061035e-01 6.775008141994476318e-02
6.046152673661708832e-03 -1.027978658676147461e-01 1.410619169473648071e-01 1.621950864791870117e-01 -2.782910596579313278e-03 1.627007573843002319e-01 -1.697201877832412720e-01 -2.739623785018920898e-01 6.476588547229766846e-02 1.713287979364395142e-01 1.260296553373336792e-01 2.459630370140075684e-01 -1.082314699888229370e-01 3.523628115653991699e-01 1.389536112546920776e-01 7.535114139318466187e-02 1.441423315554857254e-02 -2.091268301010131836e-01 4.782478790730237961e-03 -2.148163318634033203e-01 -7.551224529743194580e-02 2.483323216438293457e-01 5.035994946956634521e-02 -9.858756326138973236e-03 -4.051492363214492798e-02 -1.414602063596248627e-02 -4.329967796802520752e-01 1.063774153590202332e-01 1.451307833194732666e-01 5.424485728144645691e-02 -3.284927308559417725e-01 2.222381085157394409e-01
1.205810606479644775e-01 4.370038583874702454e-02 2.141525149345397949e-01 7.986618578433990479e-02 -1.359732896089553833e-01 4.392922297120094299e-02 1.230092123150825500e-01 -2.439953573048114777e-02 -1.080599948763847351e-01 -1.392078548669815063e-01 2.159916162490844727e-01 1.943652778863906860e-01 -1.117935925722122192e-01 2.290532290935516357e-01 -2.135215103626251221e-01 -5.213407427072525024e-02 -2.811601459980010986e-01 -2.402455806732177734e-01 9.642040729522705078e-02 -3.734597563743591309e-01 -3.302573785185813904e-02 -1.002767011523246765e-01 -1.186484098434448242e-01 6.918670982122421265e-02 1.944406032562255859e-01 1.602909862995147705e-01 -2.874061763286590576e-01 1.063639968633651733e-01 7.305757142603397369e-03 5.473671481013298035e-02 -2.180450856685638428e-01 3.779540956020355225e-01
1.610181927680969238e-01 -6.795199960470199585e-02 1.238813400268554688e-01 1.330385655164718628e-01 -1.807792335748672485e-01 -1.327107399702072144e-01 -1.413112580776214600e-01 -1.501991748809814453e-01 -1.102346107363700867e-01 1.630375385284423828e-01 3.909221291542053223e-02 1.240685656666755676e-01 2.979694604873657227e-01 -2.224296778440475464e-01 -1.084572374820709229e-01 -3.771874606609344482e-01 -4.401257261633872986e-03 -1.280220597982406616e-01 -9.254137426614761353e-02 -7.947748154401779175e-02 1.004779934883117676e-01 3.597244024276733398e-01 6.754396855831146240e-02 -2.209460549056529999e-02 -2.523682415485382080e-01 -1.332829743623733521e-01 -2.218765169382095337e-01 -1.216072812676429749e-01 8.431109786033630371e-02 1.065003052353858948e-01 8.776174858212471008e-03 3.947189748287200928e-01
6.368392705917358398e-02 3.863594308495521545e-02 -2.506748437881469727e-01 1.929152160882949829e-01 -2.650790512561798096e-01 2.165979295969009399e-01 7.753535360097885132e-02 -1.999358534812927246e-01 9.421678632497787476e-02 1.203621029853820801e-01 2.604865431785583496e-01 3.079730570316314697e-01 2.590480148792266846e-01 -1.020764186978340149e-01 -6.371030211448669434e-02 -1.151182353496551514e-01 -1.000465974211692810e-01 -1.200069189071655273e-01 -2.422448098659515381e-01 -5.242484435439109802e-02 4.296487197279930115e-02 2.219283133745193481e-01 -4.025103151798248291e-02 -3.651044666767120361e-01 1.182007342576980591e-01 -1.522605586796998978e-02 -2.416433952748775482e-02 -3.540768520906567574e-03 2.353660166263580322e-01 8.823309093713760376e-02 -4.495324566960334778e-02 3.137903213500976562e-01
1.602842360734939575e-01 -4.499231278896331787e-02 -8.620534092187881470e-03 1.770619899034500122e-01 1.741171348839998245e-03 -6.829281151294708252e-02 -1.840099990367889404e-01 -2.509770542383193970e-02 -9.009888023138046265e-02 9.456105530261993408e-02 5.540052056312561035e-02 1.974254995584487915e-01 2.616831660270690918e-01 -1.567004770040512085e-01 -4.340076819062232971e-02 -3.944051265716552734e-01 -6.773710995912551880e-02 -1.663494110107421875e-01 -1.131564229726791382e-01 -5.462364107370376587e-02 6.445968896150588989e-02 4.494985044002532959e-01 5.624614655971527100e-02 -1.435685604810714722e-01 -2.433559000492095947e-01 -1.091884151101112366e-01 -1.684773713350296021e-01 -1.993256509304046631e-01 1.277945488691329956e-01 -7.104849815368652344e-02 -1.043439581990242004e-01 3.775852620601654053e-01
1.030636504292488098e-01 -3.048293590545654297e-01 1.247343197464942932e-01 -4.784682020545005798e-02 -7.094780355691909790e-02 -1.331742703914642334e-01 2.594757080078125000e-01 -3.096274659037590027e-02 -1.947238296270370483e-01 -2.812486141920089722e-02 1.618309020996093750e-01 4.473450183868408203e-01 3.486569598317146301e-02 1.961547732353210449e-01 8.525205403566360474e-02 4.303180798888206482e-02 -1.592306047677993774e-01 -1.714947819709777832e-01 9.410839527845382690e-03 -1.701622158288955688e-01 -1.048010513186454773e-01 8.566103130578994751e-02 -1.733726114034652710e-01 -7.005175948143005371e-02 2.911626398563385010e-01 1.526716053485870361e-01 -8.648239821195602417e-02 -8.363945782184600830e-02 2.575423717498779297e-01 6.484796851873397827e-02 -4.666154459118843079e-02 3.759813010692596436e-01
1.433132402598857880e-02 -1.624674350023269653e-01 3.510608077049255371e-01 3.251854479312896729e-01 1.067773811519145966e-02 1.370307505130767822e-01 -7.702178508043289185e-02 -4.601869359612464905e-02 -2.558412253856658936e-01 1.882443428039550781e-01 8.889149874448776245e-02 3.069793581962585449e-01 1.953204125165939331e-01 -8.445554971694946289e-02 -8.883653581142425537e-02 4.849403724074363708e-02 -1.615537554025650024e-01 1.964286901056766510e-02 2.332586497068405151e-01 -2.569109201431274414e-01 -1.859982311725616455e-01 -1.459256112575531006e-01 -6.365525722503662109e-02 1.060949712991714478e-01 -8.600986748933792114e-02 -1.621453650295734406e-02 -1.825112700462341309e-01 1.538040041923522949e-01 2.510864436626434326e-01 -1.601745933294296265e-01 -2.320748120546340942e-01 1.833883076906204224e-01
1.061921045184135437e-01 -9.536652266979217529e-02 7.558790501207113266e-03 -9.076061099767684937e-02 1.635134369134902954e-01 7.525919377803802490e-02 -5.439537763595581055e-02 1.234161555767059326e-01 -2.739116549491882324e-01 -1.919054538011550903e-01 6.953164935111999512e-02 3.778404593467712402e-01 3.143917322158813477e-01 2.018541246652603149e-01 1.499551087617874146e-01 -3.181032240390777588e-01 -4.865464195609092712e-02 6.225540116429328918e-02 -1.193865947425365448e-02 4.256317764520645142e-02 -3.050830587744712830e-02 4.061679914593696594e-02 -1.949372291564941406e-01 -3.527905344963073730e-01 -7.298492640256881714e-02 3.467020690441131592e-01 -1.480048000812530518e-01 1.581905782222747803e-01 1.276681870222091675e-01 9.322305768728256226e-02 -5.016047880053520203e-02 1.575504541397094727e-01
2.524502277374267578e-01 -7.109843939542770386e-02 6.747138500213623047e-02 1.096899360418319702e-01 -3.774024546146392822e-02 -1.152459308505058289e-01 -2.186854779720306396e-01 -1.681411564350128174e-01 -1.978516280651092529e-01 1.412225887179374695e-03 -8.021225221455097198e-03 3.980241343379020691e-02 1.750068217515945435e-01 -1.427011489868164062e-01 3.371665254235267639e-02 -4.504513442516326904e-01 -9.965346008539199829e-02 -2.156685143709182739e-01 -1.225969269871711731e-01 -6.859463453292846680e-02 6.024657189846038818e-02 3.521727323532104492e-01 1.433828473091125488e-01 -7.907019555568695068e-02 -2.852489650249481201e-01 -7.920122891664505005e-02 -1.961731761693954468e-01 -9.524600207805633545e-02 1.612761467695236206e-01 8.901894837617874146e-02 2.181847952306270599e-02 3.574187159538269043e-01
-1.344909369945526123e-01 7.774341851472854614e-02 -1.346408389508724213e-02 3.498653173446655273e-01 -8.062296360731124878e-02 1.426596939563751221e-01 2.216450683772563934e-02 5.797662213444709778e-02 -5.805748701095581055e-02 -1.178471520543098450e-01 2.210866808891296387e-01 2.747772037982940674e-01 3.264637291431427002e-01 -2.270993888378143311e-01 8.842675387859344482e-02 -3.886216580867767334e-01 7.715165615081787109e-02 -1.841409057378768921e-01 8.997285366058349609e-02 1.179148554801940918e-01 -2.085696905851364136e-01 -2.239119559526443481e-01 -1.026218384504318237e-01 -3.735659271478652954e-02 -5.599032714962959290e-02 -1.147085949778556824e-01 -1.448650360107421875e-01 -3.477324917912483215e-02 3.012275099754333496e-01 1.277639865875244141e-01 -3.378191962838172913e-02 2.232102155685424805e-01
-2.866235077381134033e-01 -4.848059266805648804e-02 1.000254228711128235e-01 2.931473255157470703e-01 7.368926703929901123e-02 1.480141282081604004e-01 -8.654434233903884888e-02 -1.549050956964492798e-01 -3.478758633136749268e-01 1.235250756144523621e-01 9.771858155727386475e-02 6.411008536815643311e-02 2.888874709606170654e-01 1.784895360469818115e-02 2.538506127893924713e-02 -1.328000277280807495e-01 -1.780271828174591064e-01 -1.630236804485321045e-01 2.389970868825912476e-01 -2.727891802787780762e-01 1.199138388037681580e-01 3.490428626537322998e-02 5.418797954916954041e-02 1.570692956447601318e-01 -2.014878392219543457e-01 5.270371958613395691e-02 -1.095685288310050964e-01 2.593225836753845215e-01 1.718987971544265747e-01 -7.087319344282150269e-02 6.488766521215438843e-02 3.381163179874420166e-01
-1.630473583936691284e-01 -2.290309220552444458e-01 1.869478374719619751e-01 8.403599262237548828e-02 -1.594583392143249512e-01 1.262928992509841919e-01 -3.265033662319183350e-02 1.141304299235343933e-01 1.172272711992263794e-01 1.756606847047805786e-01 2.772392332553863525e-01 8.695442974567413330e-02 1.022044494748115540e-01 -5.114759132266044617e-02 6.002147123217582703e-02 -2.619098722934722900e-01 1.817944049835205078e-01 -1.638620942831039429e-01 -2.250989377498626709e-01 -6.634255498647689819e-02 5.254071950912475586e-02 -5.832844972610473633e-02 1.927197873592376709e-01 9.183967113494873047e-02 -7.562969624996185303e-02 1.724460124969482422e-01 2.753670886158943176e-02 -2.619283497333526611e-01 2.837650775909423828e-01 -7.561109215021133423e-02 -4.297506511211395264e-01 2.583422958850860596e-01
6.444884836673736572e-02 1.158649753779172897e-02 2.887535095214843750e-01 4.010114371776580811e-01 1.172868758440017700e-01 -9.834150969982147217e-02 1.698188483715057373e-01 4.826596751809120178e-02 -1.629805415868759155e-01 1.675120554864406586e-02 2.128882408142089844e-01 7.682660967111587524e-02 -1.345627009868621826e-01 -7.528787106275558472e-02 6.518775224685668945e-02 -7.574425637722015381e-02 6.497907638549804688e-02 2.504326999187469482e-01 -2.164506912231445312e-02 -1.490039378404617310e-01 1.476158499717712402e-01 -1.255868673324584961e-01 -7.806161791086196899e-02 -1.269987225532531738e-01 -9.660533070564270020e-02 3.389489948749542236e-01 -1.195749863982200623e-01 -3.766794502735137939e-02 4.220517575740814209e-01 2.461896277964115143e-02 4.868689924478530884e-02 3.386215865612030029e-01
-6.172864139080047607e-02 2.990546403452754021e-03 8.261843025684356689e-02 1.580993235111236572e-01 -5.578209459781646729e-02 2.392755299806594849e-01 2.591143548488616943e-02 -6.421019881963729858e-02 3.268473595380783081e-02 1.834765672683715820e-01 4.454175010323524475e-02 1.794749945402145386e-01 1.998385936021804810e-01 -4.635687172412872314e-02 1.645592451095581055e-01 -4.086426794528961182e-01 1.419965457171201706e-02 -3.124109283089637756e-02 3.731137216091156006e-01 -1.669752746820449829e-01 -5.499598756432533264e-02 5.978929251432418823e-02 -1.925986707210540771e-01 -9.584498405456542969e-02 -2.690925635397434235e-02 -9.345707483589649200e-03 -3.988770246505737305e-01 1.930464357137680054e-01 3.966486155986785889e-01 -9.290499240159988403e-02 7.934579998254776001e-02 -5.941252037882804871e-02
2.020879536867141724e-01 1.992067545652389526e-01 1.027260441333055496e-02 3.375611454248428345e-02 -4.243259131908416748e-02 4.382572323083877563e-02 -2.173425555229187012e-01 -2.416731864213943481e-01 7.486456632614135742e-02 1.224691197276115417e-01 -3.486645221710205078e-01 2.768542766571044922e-01 1.860280036926269531e-01 -2.563315071165561676e-02 -2.106306888163089752e-02 -2.880386710166931152e-01 -1.722115129232406616e-01 -6.772154569625854492e-02 -1.373395919799804688e-01 -7.687119394540786743e-02 -8.553897589445114136e-02 2.670506536960601807e-01 -2.672952413558959961e-01 5.985782295465469360e-02 -2.396573871374130249e-01 -3.175736218690872192e-02 -2.535447850823402405e-02 -9.658624231815338135e-02 1.226056292653083801e-01 6.842304021120071411e-02 -9.938117861747741699e-02 4.008636474609375000e-01
3.576407432556152344e-01 -1.430890262126922607e-01 -4.412401095032691956e-02 1.861158013343811035e-01 -1.290870755910873413e-01 -2.628427743911743164e-02 2.105080932378768921e-01 -2.365531586110591888e-02 2.416652441024780273e-01 9.878801554441452026e-02 -9.558179415762424469e-03 2.992255389690399170e-01 1.599604450166225433e-02 1.977988183498382568e-01 1.909867376089096069e-01 -1.658241897821426392e-01 -1.262074857950210571e-01 -1.760219931602478027e-01 2.405414134263992310e-01 -6.819971650838851929e-02 1.686415374279022217e-01 -1.142764464020729065e-01 -1.033451035618782043e-01 -3.446626290678977966e-02 -1.903237658552825451e-03 1.847360879182815552e-01 -1.713263392448425293e-01 -2.334465086460113525e-01 3.864976763725280762e-01 4.877378046512603760e-02 1.019217893481254578e-01 2.207797914743423462e-01
-1.081513166427612305e-01 -1.228439882397651672e-01 -2.340209633111953735e-01 1.248641237616539001e-01 -1.086162701249122620e-01 1.762032508850097656e-02 -2.126357853412628174e-01 -1.568016111850738525e-01 -3.096284568309783936e-01 1.530958712100982666e-01 1.269527226686477661e-01 2.482226043939590454e-01 9.236813336610794067e-02 1.084314063191413879e-01 2.391800135374069214e-01 -1.428965479135513306e-01 -7.310824841260910034e-02 -1.028029620647430420e-01 2.806060612201690674e-01 -3.767244145274162292e-02 2.376732081174850464e-01 3.848272934556007385e-02 1.214748993515968323e-01 1.074580624699592590e-01 -1.765393018722534180e-01 1.105520874261856079e-01 -9.522107988595962524e-02 1.577693223953247070e-01 1.809592097997665405e-01 2.476353663951158524e-03 1.453104764223098755e-01 4.630690515041351318e-01
1.055870577692985535e-01 1.572980135679244995e-01 -2.121362537145614624e-01 6.767353415489196777e-02 8.500079065561294556e-02 -1.168141290545463562e-01 1.735205948352813721e-01 -2.107074707746505737e-01 -8.334062993526458740e-02 -6.800936162471771240e-02 1.654617190361022949e-01 4.159076213836669922e-01 2.355261296033859253e-01 -2.367787063121795654e-01 2.205281108617782593e-01 -1.168552264571189880e-01 -1.092201098799705505e-01 -6.308878958225250244e-02 1.247478798031806946e-01 -2.095208913087844849e-01 1.871998459100723267e-01 -6.188695877790451050e-02 -2.794276773929595947e-01 -2.182627469301223755e-02 -2.020776420831680298e-01 5.922685936093330383e-02 -1.421751528978347778e-01 5.499134957790374756e-02 1.483572721481323242e-01 -1.673398911952972412e-02 -3.439827123656868935e-03 3.882193267345428467e-01
-7.658145576715469360e-02 -1.813089996576309204e-01 -2.061737701296806335e-02 4.694256782531738281e-01 -1.150708571076393127e-01 4.754259809851646423e-02 3.455243408679962158e-01 -2.028912305831909180e-01 -1.825371235609054565e-01 1.424607634544372559e-01 -8.122168481349945068e-02 9.974668920040130615e-02 1.220682337880134583e-01 1.133861243724822998e-01 2.011568546295166016e-01 -9.722628444433212280e-02 -2.581562399864196777e-01 -8.526071161031723022e-02 2.394781559705734253e-01 -3.534359112381935120e-02 2.283608540892601013e-03 -3.136634826660156250e-02 2.145730108022689819e-01 1.147415265440940857e-01 2.216344699263572693e-02 1.191498488187789917e-01 -2.486747205257415771e-01 -2.878064662218093872e-02 1.457645744085311890e-01 -7.474854588508605957e-02 -4.958751052618026733e-02 3.423880040645599365e-01
-9.894320368766784668e-02 -1.024175211787223816e-01 4.644599929451942444e-02 2.276690155267715454e-01 -6.097736582159996033e-02 2.514459788799285889e-01 -1.255356967449188232e-01 7.394590973854064941e-02 -6.100834533572196960e-02 1.869536787271499634e-01 1.017005741596221924e-01 2.796867787837982178e-01 1.386427432298660278e-01 -1.959176212549209595e-01 -3.870228305459022522e-02 -2.048609256744384766e-01 1.853841170668601990e-02 -2.001956664025783539e-02 2.151710391044616699e-01 -3.424768894910812378e-02 -1.936026662588119507e-01 -1.911709904670715332e-01 -4.552389681339263916e-02 -1.570108160376548767e-02 1.690522581338882446e-02 5.827362835407257080e-02 -4.060975909233093262e-01 1.891675740480422974e-01 4.402121901512145996e-01 -1.399041116237640381e-01 5.175390094518661499e-02 2.535043358802795410e-01
2.241800129413604736e-01 -1.534492671489715576e-01 2.298795431852340698e-01 2.225707322359085083e-01 6.798408180475234985e-02 -8.863694220781326294e-02 -1.058481410145759583e-01 -6.219417229294776917e-02 -6.065152212977409363e-02 3.277342021465301514e-02 -3.343948628753423691e-03 -3.390637412667274475e-02 3.842876553535461426e-01 -3.911663219332695007e-02 8.374764770269393921e-02 -3.648732006549835205e-01 -1.914490759372711182e-01 -1.992037445306777954e-01 -1.707462221384048462e-01 6.170005537569522858e-03 3.376488387584686279e-01 3.057601153850555420e-01 9.662527590990066528e-02 -2.873759530484676361e-02 2.886675670742988586e-02 7.738467305898666382e-02 -2.367022186517715454e-01 -1.907145380973815918e-01 1.522290259599685669e-01 -4.612134024500846863e-02 -2.074162662029266357e-02 2.299108356237411499e-01
-2.020853906869888306e-01 -6.864464282989501953e-02 -9.678042680025100708e-02 3.849940001964569092e-01 2.139755934476852417e-01 -1.661632955074310303e-01 -2.247099280357360840e-01 -3.401905670762062073e-02 -8.364318311214447021e-02 5.208342522382736206e-02 6.001403555274009705e-02 3.329190015792846680e-01 1.357513666152954102e-01 1.700731068849563599e-01 -9.903908707201480865e-03 1.001132652163505554e-01 1.834355592727661133e-01 -3.026725910604000092e-02 8.230614475905895233e-04 -1.141763851046562195e-01 3.347976207733154297e-01 3.187211975455284119e-02 -3.209371268749237061e-01 -1.356717199087142944e-01 1.200162321329116821e-01 1.792389154434204102e-01 -1.584626287221908569e-01 1.460946500301361084e-01 1.425287872552871704e-01 -2.069320976734161377e-01 -1.742676496505737305e-01 1.469408273696899414e-01
2.423938363790512085e-02 1.334961503744125366e-01 6.854367256164550781e-02 2.783165574073791504e-01 1.292502135038375854e-01 1.066988855600357056e-01 4.895331263542175293e-01 -2.384730279445648193e-01 -7.861245423555374146e-02 -6.211991980671882629e-02 2.111241966485977173e-02 1.102415323257446289e-01 1.942544281482696533e-01 5.296470131725072861e-03 5.412904545664787292e-02 -5.466703325510025024e-02 -1.324361115694046021e-01 -2.059348076581954956e-01 2.179291844367980957e-01 -2.742817997932434082e-01 2.093151509761810303e-01 1.126855537295341492e-01 -1.589615345001220703e-01 -2.612256817519664764e-02 -7.624169439077377319e-02 1.086903735995292664e-01 -8.818212151527404785e-02 -1.723944693803787231e-01 2.732405960559844971e-01 -5.052408576011657715e-02 -9.696206450462341309e-02 3.188111186027526855e-01
6.961508840322494507e-02 -3.265516087412834167e-02 -2.226885110139846802e-01 1.050868406891822815e-01 1.797184944152832031e-01 -7.298982702195644379e-03 2.793557643890380859e-01 -2.389961928129196167e-01 -8.084724843502044678e-02 3.173701092600822449e-02 2.288535833358764648e-01 1.390744745731353760e-01 2.132916077971458435e-02 -1.148428916931152344e-01 1.493063867092132568e-01 -2.282681465148925781e-01 -2.510054409503936768e-01 6.366724614053964615e-03 1.717436760663986206e-01 -3.050478398799896240e-01 2.200034447014331818e-02 9.132489562034606934e-02 1.293112337589263916e-01 4.163317009806632996e-02 -9.975980222225189209e-02 4.301059991121292114e-02 -2.080454528331756592e-01 1.487343162298202515e-01 1.682033538818359375e-01 -4.765306413173675537e-02 -9.940537810325622559e-02 5.177998542785644531e-01
1.584435701370239258e-01 -7.769947499036788940e-02 3.157727420330047607e-02 -7.990837097167968750e-02 -4.683908075094223022e-02 8.706860244274139404e-02 -1.271585226058959961e-01 -3.364951908588409424e-02 6.788772344589233398e-02 -9.611236862838268280e-03 6.355888675898313522e-03 2.524676918983459473e-01 1.807502955198287964e-01 1.612673997879028320e-01 7.562576979398727417e-02 -2.756518423557281494e-01 -3.770320117473602295e-01 -1.104804277420043945e-01 5.159256607294082642e-02 -1.087942495942115784e-01 1.495799422264099121e-01 1.607409566640853882e-01 1.139931976795196533e-01 1.366267800331115723e-01 -1.924308575689792633e-02 -2.387555688619613647e-02 -6.199616789817810059e-01 1.380227971822023392e-02 2.216602861881256104e-02 -1.086174920201301575e-01 1.188579052686691284e-01 2.547690570354461670e-01
1.572920531034469604e-01 7.796109467744827271e-02 -9.257720410823822021e-02 3.219879269599914551e-01 -3.857682272791862488e-02 7.962977141141891479e-02 -1.023037955164909363e-01 -2.715764045715332031e-01 -1.438448429107666016e-01 9.883803874254226685e-02 -2.429319322109222412e-01 1.260347664356231689e-01 1.935916841030120850e-01 -1.543080806732177734e-01 1.479282230138778687e-01 -3.047071099281311035e-01 4.065882787108421326e-02 -1.465371847152709961e-01 -2.185082882642745972e-01 -1.384534835815429688e-01 2.260366827249526978e-01 3.659796416759490967e-01 3.221018984913825989e-02 -1.645517535507678986e-02 -2.268852740526199341e-01 -2.219904065132141113e-01 -2.491433769464492798e-01 -9.759490191936492920e-02 8.335645496845245361e-02 -1.041863337159156799e-01 1.082911994308233261e-02 1.298035830259323120e-01
2.417234145104885101e-02 3.221291601657867432e-01 1.090523451566696167e-01 3.964785337448120117e-01 3.013868927955627441e-01 2.469943761825561523e-01 -1.114989891648292542e-01 -1.437574177980422974e-01 8.757413923740386963e-02 1.535700354725122452e-02 1.636474132537841797e-01 2.911433279514312744e-01 1.897181035019457340e-03 -4.337704926729202271e-02 1.243032887578010559e-02 -1.463262438774108887e-01 -1.458434760570526123e-01 -8.357517421245574951e-02 -1.217318475246429443e-01 3.335211426019668579e-02 1.356342881917953491e-01 1.637240201234817505e-01 1.468231528997421265e-01 -1.291496902704238892e-01 1.443057699361816049e-04 -3.757600858807563782e-02 -3.591823279857635498e-01 1.303093433380126953e-01 2.463144995272159576e-02 -1.107440963387489319e-01 -1.219745129346847534e-01 3.097466528415679932e-01
7.295202463865280151e-02 1.577192544937133789e-01 -7.803659141063690186e-02 3.023554980754852295e-01 -2.239021845161914825e-02 5.205691978335380554e-02 1.553068011999130249e-01 -5.735791102051734924e-02 1.859522424638271332e-02 -2.410567998886108398e-01 1.367800086736679077e-01 1.984406411647796631e-01 2.907498776912689209e-01 -1.961232125759124756e-01 2.630011737346649170e-01 -1.320576071739196777e-01 -8.117744326591491699e-02 2.655535750091075897e-02 4.752241948153823614e-04 -1.684040427207946777e-01 2.371347397565841675e-01 4.519983753561973572e-02 -2.214704006910324097e-01 -4.924099147319793701e-02 -1.313419044017791748e-01 -1.575277000665664673e-01 -5.416961759328842163e-02 2.431895583868026733e-02 3.990076184272766113e-01 -1.237587258219718933e-01 -1.831193082034587860e-02 3.868688046932220459e-01
1.090321987867355347e-01 5.469588935375213623e-02 1.138539761304855347e-01 2.839238345623016357e-01 2.735162153840065002e-02 1.358060836791992188e-01 -6.919155269861221313e-02 -1.250174045562744141e-01 6.247879937291145325e-02 1.729503720998764038e-01 1.715931296348571777e-01 1.008572801947593689e-01 2.670939452946186066e-02 3.748280107975006104e-01 2.131893187761306763e-01 -1.376646310091018677e-01 2.241238653659820557e-01 -2.441193722188472748e-02 -1.363019365817308426e-02 -8.394669857807457447e-04 5.344927310943603516e-02 1.338443458080291748e-01 -1.473244875669479370e-01 1.417703330516815186e-01 -1.151605620980262756e-01 9.484998881816864014e-02 -3.678441047668457031e-01 9.459081292152404785e-02 -6.164194270968437195e-02 8.604517579078674316e-02 -3.914915770292282104e-02 5.292016863822937012e-01
1.349163502454757690e-01 -2.088096886873245239e-01 7.501430064439773560e-02 2.065960615873336792e-01 3.784086182713508606e-02 1.895060837268829346e-01 -1.188248023390769958e-01 -1.692182272672653198e-01 1.317130923271179199e-01 -8.961229026317596436e-02 1.380243003368377686e-01 2.035442739725112915e-01 1.355025172233581543e-01 3.311571776866912842e-01 1.818848848342895508e-01 -3.613363578915596008e-02 1.295154094696044922e-01 -4.411167278885841370e-02 1.654179096221923828e-01 -1.563423275947570801e-01 -5.682826787233352661e-02 3.214917182922363281e-01 -2.340890467166900635e-02 3.102788329124450684e-02 1.736885868012905121e-02 1.519682407379150391e-01 -3.848056495189666748e-01 2.008467912673950195e-01 3.580639660358428955e-01 2.168540470302104950e-02 -1.921017020940780640e-01 7.414780557155609131e-02
-2.692045271396636963e-02 -4.097174480557441711e-02 2.789875566959381104e-01 1.748771220445632935e-01 -1.809580950066447258e-03 1.917765140533447266e-01 -3.683997690677642822e-02 -2.694600522518157959e-01 -3.219206351786851883e-03 2.471977323293685913e-01 -1.616170443594455719e-02 2.950591146945953369e-01 -7.057303935289382935e-02 3.425531983375549316e-01 1.243265792727470398e-01 -1.245202347636222839e-01 1.626838147640228271e-01 5.821354314684867859e-02 -6.951350718736648560e-02 -9.386096894741058350e-02 -1.056323945522308350e-01 8.610685914754867554e-02 -2.313501387834548950e-02 3.594715893268585205e-02 3.122102655470371246e-02 8.390169590711593628e-02 -4.280711710453033447e-01 -8.463974110782146454e-03 1.816987060010433197e-02 1.646941006183624268e-01 2.628819644451141357e-02 4.397004842758178711e-01
5.107002705335617065e-02 -3.707845881581306458e-02 3.312139213085174561e-01 3.949364423751831055e-01 8.186719566583633423e-02 8.373682945966720581e-02 -2.310528457164764404e-01 -2.372216731309890747e-01 1.245705261826515198e-01 2.475549839437007904e-02 1.722550839185714722e-01 2.209179252386093140e-01 1.617958694696426392e-01 2.423814833164215088e-01 3.483740985393524170e-02 -5.885654315352439880e-02 4.393692314624786377e-02 -6.683065742254257202e-02 8.694943040609359741e-02 2.737752161920070648e-03 6.551929563283920288e-02 3.866177499294281006e-01 -4.654216393828392029e-02 1.101151257753372192e-01 5.294501408934593201e-02 -1.673299446702003479e-02 -1.789629757404327393e-01 1.558957844972610474e-01 1.526815593242645264e-01 1.884924024343490601e-01 1.697407802566885948e-03 3.499624729156494141e-01
1.699731349945068359e-01 -1.286469399929046631e-01 -2.571566104888916016e-01 1.312952488660812378e-01 2.764567919075489044e-02 7.779952138662338257e-02 -1.247209124267101288e-02 -1.865204274654388428e-01 1.655790209770202637e-01 8.003959804773330688e-02 2.178944498300552368e-01 1.534206569194793701e-01 5.075045228004455566e-01 -1.238831039518117905e-02 -2.639275044202804565e-02 -3.027418553829193115e-01 3.211967274546623230e-02 7.399444002658128738e-03 -1.744913905858993530e-01 -1.723048835992813110e-02 -1.966772973537445068e-01 4.630093276500701904e-02 4.945448599755764008e-03 -5.067173019051551819e-02 1.396166235208511353e-01 1.975165754556655884e-01 -2.459307163953781128e-01 5.403501447290182114e-03 1.245417296886444092e-01 3.073424100875854492e-01 -1.027856245636940002e-01 2.443902045488357544e-01
-1.857026368379592896e-01 5.800434574484825134e-02 5.912923440337181091e-02 8.742392063140869141e-02 7.512505399063229561e-04 4.198330640792846680e-01 6.277406960725784302e-02 8.798858523368835449e-02 -1.316023766994476318e-01 5.964340642094612122e-02 9.238567948341369629e-02 3.445584177970886230e-01 2.910701930522918701e-01 1.585667766630649567e-02 2.500627338886260986e-01 -2.376570254564285278e-01 -6.369102001190185547e-02 -2.512260898947715759e-02 9.905143082141876221e-02 1.881076693534851074e-01 -5.864509567618370056e-02 -1.693669259548187256e-01 -2.270929142832756042e-02 -7.952938228845596313e-02 1.078241467475891113e-01 -1.765260100364685059e-02 -1.866506040096282959e-01 4.461654275655746460e-02 4.526759088039398193e-01 -1.747789606451988220e-02 -9.546532481908798218e-02 2.429001331329345703e-01
5.291761085391044617e-02 -9.794606268405914307e-02 -2.732085585594177246e-01 2.175832092761993408e-01 5.951376631855964661e-02 -1.263474076986312866e-01 -3.312603384256362915e-02 1.434268355369567871e-01 3.029666841030120850e-02 1.487542688846588135e-01 -4.682146012783050537e-02 -6.139219179749488831e-02 4.064239859580993652e-01 8.099775761365890503e-03 5.996819213032722473e-02 -3.215400576591491699e-01 1.035494357347488403e-01 -5.227487534284591675e-02 -1.570722311735153198e-01 -7.119026035070419312e-02 5.774538964033126831e-02 -3.506595501676201820e-03 -9.474875032901763916e-02 1.230541467666625977e-01 2.182147353887557983e-01 3.024905323982238770e-01 -4.057354927062988281e-01 6.198275089263916016e-02 5.080015957355499268e-02 -2.375068329274654388e-02 3.102512843906879425e-02 3.753124773502349854e-01
-2.128265947103500366e-01 1.377130746841430664e-01 2.022762000560760498e-01 1.176439523696899414e-01 1.130614131689071655e-01 -7.638414204120635986e-02 -7.332709431648254395e-02 -3.408501744270324707e-01 -2.515666373074054718e-02 8.173654973506927490e-02 1.402464061975479126e-01 2.656676471233367920e-01 1.299078613519668579e-01 2.242347896099090576e-01 2.096002399921417236e-01 -2.746590375900268555e-01 2.014674991369247437e-01 1.537577509880065918e-01 8.538219332695007324e-02 -7.652708142995834351e-02 -3.473223000764846802e-02 -5.787380039691925049e-02 -3.207719698548316956e-02 6.995879113674163818e-02 -2.603372335433959961e-01 -8.462376892566680908e-03 -3.407324254512786865e-01 7.577543705701828003e-02 -1.742949783802032471e-01 1.166973114013671875e-01 -1.125896796584129333e-01 3.500067889690399170e-01
1.235291212797164917e-01 -2.958768010139465332e-01 2.301047593355178833e-01 1.987851560115814209e-01 4.850513860583305359e-02 -1.431834250688552856e-01 -1.677184253931045532e-01 1.154835969209671021e-01 -2.086101621389389038e-01 3.885886073112487793e-02 5.569472163915634155e-02 2.373434305191040039e-01 5.469879135489463806e-02 8.974054455757141113e-02 2.879784405231475830e-01 1.541456859558820724e-02 -4.989174008369445801e-02 -1.283273994922637939e-01 -1.167410425841808319e-02 -2.474439144134521484e-01 -1.451615691184997559e-01 1.387008279561996460e-01 -1.335263401269912720e-01 2.456793189048767090e-01 1.615890674293041229e-02 2.553837895393371582e-01 2.607078664004802704e-02 -2.108591943979263306e-01 2.774603366851806641e-01 9.336068481206893921e-02 -1.576066017150878906e-01 3.489331603050231934e-01
1.490039676427841187e-01 -5.743579939007759094e-02 -5.877218768000602722e-02 1.320783048868179321e-01 -2.979220077395439148e-02 -2.931938134133815765e-02 2.005562186241149902e-01 -3.904452919960021973e-02 -2.867031991481781006e-01 -1.844674795866012573e-01 9.435820579528808594e-02 3.366289734840393066e-01 1.787281483411788940e-01 -1.286054998636245728e-01 3.634897172451019287e-01 -2.718470990657806396e-01 -1.604162752628326416e-01 -2.484511286020278931e-01 1.077242866158485413e-01 -1.670478731393814087e-01 1.365025639533996582e-01 -6.250809412449598312e-03 -1.898933053016662598e-01 -1.674545183777809143e-02 -2.917357385158538818e-01 -7.070859521627426147e-02 -1.229245662689208984e-01 3.436547145247459412e-02 1.282272338867187500e-01 -5.344945192337036133e-02 4.905417561531066895e-02 3.271979391574859619e-01
-4.563340917229652405e-02 -4.854192584753036499e-02 1.177449151873588562e-01 3.059954047203063965e-01 -2.752929329872131348e-01 7.460249960422515869e-02 3.026168346405029297e-01 -3.766813501715660095e-02 2.397518604993820190e-03 -4.499037191271781921e-02 -7.044663187116384506e-03 2.193631678819656372e-01 2.099594622850418091e-01 3.154345974326133728e-02 1.849514394998550415e-01 -4.073462784290313721e-01 1.518424898386001587e-01 4.802674800157546997e-02 9.818816930055618286e-02 -4.384905565530061722e-03 -3.802934587001800537e-01 9.555397182703018188e-02 -2.735373377799987793e-01 -6.158747524023056030e-02 2.403336204588413239e-02 9.646416455507278442e-02 -1.301169395446777344e-01 -7.229266315698623657e-02 3.141837716102600098e-01 -3.570146858692169189e-02 -6.356219947338104248e-02 1.218309551477432251e-01
2.087955027818679810e-01 7.870165258646011353e-02 -2.510892972350120544e-02 2.018253505229949951e-01 -8.907865732908248901e-02 -7.207050174474716187e-02 2.084613591432571411e-01 -1.912913471460342407e-01 -2.939172387123107910e-01 -5.001879110932350159e-02 2.006360143423080444e-01 2.532577514648437500e-01 1.976554244756698608e-01 -2.526712715625762939e-01 2.894594073295593262e-01 -3.049744106829166412e-02 -1.569522619247436523e-01 -2.153906524181365967e-01 2.057271450757980347e-02 -3.329213559627532959e-01 1.188305839896202087e-01 8.739811182022094727e-02 -1.855118423700332642e-01 -5.943195149302482605e-02 -6.144662573933601379e-02 8.267007023096084595e-02 -4.500268027186393738e-02 1.224066391587257385e-01 1.600536704063415527e-01 1.648331293836236000e-03 1.067858859896659851e-01 3.579432964324951172e-01
1.847459375858306885e-02 3.597956895828247070e-02 7.649090886116027832e-02 6.997249275445938110e-02 -6.060388311743736267e-02 -6.201303005218505859e-02 -6.582782138139009476e-03 -4.113467410206794739e-02 2.851965278387069702e-02 2.458108663558959961e-01 -1.168500557541847229e-01 1.816353062167763710e-03 2.925525605678558350e-02 1.928649544715881348e-01 3.379102423787117004e-02 -4.166573658585548401e-02 1.577735245227813721e-01 -2.809837460517883301e-01 -8.843805640935897827e-02 -1.864645183086395264e-01 3.930626437067985535e-02 -3.391175344586372375e-02 -9.737126529216766357e-02 -3.977493941783905029e-01 -2.975487411022186279e-01 6.134536815807223320e-04 -4.212259948253631592e-01 2.186812758445739746e-01 3.590300083160400391e-01 -8.302671462297439575e-02 -2.305556088685989380e-01 2.073239535093307495e-01
1.717796325683593750e-01 -1.377229765057563782e-02 2.051389515399932861e-01 2.521260380744934082e-01 -8.423419296741485596e-02 -2.044454962015151978e-02 -8.481713384389877319e-02 -2.105735689401626587e-01 1.642401963472366333e-01 -1.961076408624649048e-01 1.935716867446899414e-01 3.136008381843566895e-01 1.386415213346481323e-01 3.657372295856475830e-01 4.159058257937431335e-02 -5.104267597198486328e-02 7.671965658664703369e-02 -1.171734780073165894e-01 7.986108958721160889e-02 -1.176170632243156433e-01 4.158618673682212830e-02 1.656300276517868042e-01 -4.529124591499567032e-03 6.416018307209014893e-02 -7.613163441419601440e-02 2.980959415435791016e-01 -4.108237028121948242e-01 1.252220720052719116e-01 1.122828945517539978e-01 4.587135091423988342e-02 -2.796812057495117188e-01 4.314034432172775269e-02
1.899140030145645142e-01 -1.375542879104614258e-01 5.862880498170852661e-02 1.297151893377304077e-01 2.643044888973236084e-01 7.649536430835723877e-02 1.454621404409408569e-01 -3.714664280414581299e-02 -3.275313675403594971e-01 3.160953521728515625e-01 3.590463474392890930e-02 4.135376587510108948e-02 2.125340998172760010e-01 -1.196130216121673584e-01 1.676282435655593872e-01 -3.246772885322570801e-01 -1.022454500198364258e-01 -3.719697520136833191e-02 2.357583940029144287e-01 -1.022163778543472290e-01 4.419562965631484985e-02 -1.241279765963554382e-02 2.273541092872619629e-01 7.942596077919006348e-02 -9.105811268091201782e-02 3.617911785840988159e-02 -2.325477600097656250e-01 -1.567015983164310455e-02 3.303584158420562744e-01 -7.152815163135528564e-02 1.593346521258354187e-02 3.269718289375305176e-01
2.339171171188354492e-01 -1.500311344861984253e-01 1.793121993541717529e-01 8.307054638862609863e-03 1.568022072315216064e-01 -8.817053586244583130e-02 -1.172873824834823608e-01 7.480385899543762207e-02 1.500601647421717644e-03 -2.358908578753471375e-02 1.306039839982986450e-01 4.586561024188995361e-02 5.137910246849060059e-01 -2.403279244899749756e-01 -5.090588703751564026e-02 -2.633204758167266846e-01 -8.908859640359878540e-02 -1.073199287056922913e-01 -1.715954542160034180e-01 -1.485958993434906006e-01 1.903582513332366943e-01 2.549874782562255859e-01 -7.557712495326995850e-02 5.141428112983703613e-02 3.063503652811050415e-02 1.135981380939483643e-01 -1.245870217680931091e-01 2.635352499783039093e-02 9.179170429706573486e-02 7.484356313943862915e-02 -1.610277146100997925e-01 4.181436598300933838e-01
5.520694330334663391e-02 -3.722961992025375366e-02 -1.379012465476989746e-01 -1.745515912771224976e-01 -2.397803589701652527e-02 1.836764812469482422e-01 -8.926730602979660034e-02 -3.639670908451080322e-01 -2.051333710551261902e-02 2.568799257278442383e-01 3.362591862678527832e-01 1.101486831903457642e-01 9.600476175546646118e-02 2.910526935011148453e-03 -1.319716870784759521e-01 -1.115262880921363831e-01 2.211079597473144531e-01 -2.168308049440383911e-01 -2.311152368783950806e-01 -4.052239060401916504e-01 1.089362874627113342e-01 -2.081258036196231842e-02 -9.879034943878650665e-03 -7.782303541898727417e-02 5.490192398428916931e-02 1.945930272340774536e-01 -4.003587737679481506e-02 9.252771735191345215e-02 3.367241322994232178e-01 9.627600014209747314e-02 -2.228477597236633301e-02 1.856449991464614868e-01
2.161042988300323486e-01 -5.472426861524581909e-02 -1.283142268657684326e-01 -5.437576770782470703e-02 1.018596440553665161e-01 -6.731371581554412842e-02 -2.114496976137161255e-01 -1.682530343532562256e-01 -9.797525405883789062e-02 1.665422916412353516e-01 5.782796069979667664e-02 2.114432901144027710e-01 -8.184538036584854126e-02 2.338235825300216675e-01 1.268708985298871994e-02 -2.526061534881591797e-01 -2.165929675102233887e-01 -1.449122130870819092e-01 1.702482067048549652e-02 -1.583630293607711792e-01 -2.336041629314422607e-02 3.935513794422149658e-01 4.755665140692144632e-04 1.553622186183929443e-01 -5.466505512595176697e-02 -1.304665803909301758e-01 -3.652147352695465088e-01 2.140297591686248779e-01 2.476897276937961578e-02 7.700369507074356079e-02 -3.104414939880371094e-01 2.392939925193786621e-01
2.248313277959823608e-01 1.383742094039916992e-01 1.970280706882476807e-01 3.527328073978424072e-01 1.522717773914337158e-01 1.019583567976951599e-01 -2.588291764259338379e-01 -1.909478455781936646e-01 1.628986597061157227e-01 1.050588414072990417e-01 -7.152752578258514404e-02 1.324947923421859741e-01 1.947481036186218262e-01 2.097352296113967896e-01 -7.268407940864562988e-02 -1.963630020618438721e-01 4.208555910736322403e-03 2.623274736106395721e-02 -2.294450998306274414e-02 -1.013769507408142090e-01 -2.466408535838127136e-02 2.205019891262054443e-01 -5.078415200114250183e-02 -1.477083005011081696e-02 9.152914583683013916e-02 1.401516795158386230e-01 -2.986973822116851807e-01 5.491646379232406616e-02 6.731161475181579590e-02 2.029405832290649414e-01 2.381795458495616913e-02 4.625476896762847900e-01
-4.616924095898866653e-03 -1.071964353322982788e-01 -3.304842486977577209e-02 1.859203130006790161e-01 6.375573575496673584e-02 1.497715562582015991e-01 2.412161380052566528e-01 3.690981119871139526e-02 -2.372362762689590454e-01 7.454258948564529419e-02 1.013987362384796143e-01 1.505744755268096924e-01 4.005267843604087830e-02 -1.051614433526992798e-01 3.554343283176422119e-01 -1.311267353594303131e-02 9.961452335119247437e-02 -1.516441814601421356e-02 4.977952688932418823e-02 -3.386859297752380371e-01 2.619422376155853271e-01 -1.909983158111572266e-01 -1.193192079663276672e-01 3.543143719434738159e-02 -1.065852269530296326e-01 1.135801970958709717e-01 -1.258578300476074219e-01 7.836890965700149536e-02 4.280139803886413574e-01 5.899757891893386841e-02 -5.040588229894638062e-02 3.865727782249450684e-01
1.297434121370315552e-01 -1.437013149261474609e-01 -1.941670626401901245e-01 3.635506704449653625e-02 1.517046391963958740e-01 -8.751618862152099609e-02 -1.081969961524009705e-01 -2.157148867845535278e-01 -1.083396226167678833e-01 1.461165845394134521e-01 8.681072294712066650e-02 1.327590197324752808e-01 5.318389534950256348e-01 1.476208567619323730e-01 8.325996994972229004e-02 -3.216311931610107422e-01 8.786188811063766479e-02 2.284707427024841309e-01 -1.047901064157485962e-01 9.331229329109191895e-02 -8.693524450063705444e-02 -1.263477206230163574e-01 -1.540610045194625854e-01 -1.821053959429264069e-02 -1.798766702413558960e-01 1.746222972869873047e-01 -2.339593768119812012e-01 6.876780837774276733e-02 2.784441411495208740e-01 1.688372790813446045e-01 5.156302452087402344e-02 5.571423843502998352e-02
2.526910305023193359e-01 2.413869090378284454e-02 2.161800861358642578e-02 1.087499633431434631e-01 -1.289766281843185425e-01 7.776424288749694824e-03 -1.213384326547384262e-02 -2.094308435916900635e-01 -8.832414448261260986e-02 6.368774920701980591e-02 1.682751625776290894e-01 2.813127338886260986e-01 6.605643779039382935e-02 -2.077574133872985840e-01 2.209366261959075928e-01 -1.779424101114273071e-01 -2.705566287040710449e-01 -1.473701447248458862e-01 2.019317746162414551e-01 -1.981858611106872559e-01 5.530511960387229919e-02 -1.190885081887245178e-01 -2.446480840444564819e-01 1.883136332035064697e-01 -2.375372052192687988e-01 8.237447589635848999e-02 -2.187597751617431641e-02 -1.081978604197502136e-01 2.276740372180938721e-01 -4.679732024669647217e-02 1.439738869667053223e-01 4.213974177837371826e-01
5.185979604721069336e-02 5.770330503582954407e-02 1.994755417108535767e-01 6.832116283476352692e-03 1.518066376447677612e-01 3.985103592276573181e-02 1.524893939495086670e-01 -1.111503913998603821e-01 -2.793997526168823242e-01 -3.724490478634834290e-02 -2.730420976877212524e-02 2.298515290021896362e-01 2.489272058010101318e-01 -2.150690257549285889e-01 1.169400438666343689e-01 -1.282355338335037231e-01 -1.064878329634666443e-01 4.560262709856033325e-02 1.233497709035873413e-01 -3.925376832485198975e-01 -7.111500203609466553e-02 1.153267398476600647e-01 -2.076361095532774925e-03 8.917278051376342773e-02 -2.401081770658493042e-01 4.636907950043678284e-02 -2.285372167825698853e-01 -1.572021166794002056e-03 1.091115251183509827e-01 -1.774009764194488525e-01 1.735803186893463135e-01 4.774529039859771729e-01
-1.717051565647125244e-01 -1.758681088685989380e-01 3.365365266799926758e-01 4.535757899284362793e-01 -4.351074993610382080e-02 7.255974411964416504e-02 8.630188554525375366e-02 -1.519368682056665421e-02 4.371119663119316101e-02 -1.960061639547348022e-01 1.072623506188392639e-01 -3.380901366472244263e-02 -1.363425105810165405e-01 9.127722680568695068e-02 1.178160607814788818e-01 8.366358466446399689e-03 2.904764749109745026e-02 -1.216480880975723267e-01 -3.695725649595260620e-02 -1.959993690252304077e-02 9.462947398424148560e-02 -1.485851556062698364e-01 -1.534929573535919189e-01 -3.525929152965545654e-02 6.063280627131462097e-02 1.747246831655502319e-02 -3.544477224349975586e-01 -4.173316061496734619e-02 3.444811999797821045e-01 1.602207124233245850e-02 -2.484216392040252686e-01 3.559395372867584229e-01
3.795624896883964539e-02 2.154383063316345215e-01 -3.996307030320167542e-02 3.485129773616790771e-01 1.365054100751876831e-01 4.953821748495101929e-02 -3.919121325016021729e-01 -2.229414284229278564e-01 7.970830053091049194e-02 -2.435531700029969215e-03 -1.516231894493103027e-01 1.376943290233612061e-01 4.865861684083938599e-02 2.351842671632766724e-01 -4.769042134284973145e-02 -3.908925354480743408e-01 -3.331603854894638062e-02 -5.406564474105834961e-02 2.841923385858535767e-03 3.934626281261444092e-02 5.673145130276679993e-02 2.561882138252258301e-01 -1.710002124309539795e-01 -8.531046658754348755e-02 2.737790718674659729e-02 1.605709083378314972e-02 -1.879135668277740479e-01 8.442566543817520142e-02 1.938188225030899048e-01 -9.332883358001708984e-02 2.400370687246322632e-02 3.773386180400848389e-01
-1.335642635822296143e-01 -2.182909250259399414e-01 -9.138696640729904175e-02 6.345720589160919189e-02 2.185655944049358368e-02 4.643540084362030029e-02 6.943211425095796585e-03 -2.040017545223236084e-01 -1.447986513376235962e-01 2.719787359237670898e-01 3.214851915836334229e-01 8.189871907234191895e-03 2.546127699315547943e-02 -1.588416993618011475e-01 4.024122282862663269e-02 -2.037900984287261963e-01 -9.065775573253631592e-02 -5.979049205780029297e-02 -1.910299956798553467e-01 -2.261345535516738892e-01 2.084661126136779785e-01 -8.492633700370788574e-02 -3.216802179813385010e-01 2.057556658983230591e-01 2.486956864595413208e-01 2.343906164169311523e-01 -1.358430385589599609e-01 -2.706855349242687225e-02 2.877778112888336182e-01 1.602813899517059326e-01 -1.261626482009887695e-01 2.326799035072326660e-01
-1.791646480560302734e-01 -1.425566375255584717e-01 1.121629253029823303e-01 9.580140560865402222e-02 -9.012814611196517944e-03 -1.233101934194564819e-01 -2.390232831239700317e-01 -1.096452325582504272e-01 -1.739875078201293945e-01 2.193158566951751709e-01 -1.455877441912889481e-02 4.925306439399719238e-01 2.663936279714107513e-02 2.854411303997039795e-02 4.626346752047538757e-02 2.779513970017433167e-02 -2.223123097792267799e-03 -1.217034608125686646e-01 4.247435182332992554e-02 2.216358110308647156e-02 2.870569825172424316e-01 -2.197335846722126007e-02 1.939655393362045288e-01 2.330169826745986938e-02 1.905060559511184692e-01 2.108032554388046265e-01 -1.465099304914474487e-01 -8.954892866313457489e-03 4.278962016105651855e-01 2.001311071217060089e-02 6.788904219865798950e-02 2.953455448150634766e-01
-1.288570761680603027e-01 -2.331178039312362671e-01 -2.424621134996414185e-01 3.184553980827331543e-01 4.807049408555030823e-02 2.038227207958698273e-02 3.827192187309265137e-01 -2.007876485586166382e-01 1.531755179166793823e-02 9.409226477146148682e-02 2.157056182622909546e-01 1.237319856882095337e-01 1.463797986507415771e-01 -1.445216033607721329e-02 8.047633618116378784e-02 -2.209932953119277954e-01 -1.563579887151718140e-01 -8.470108360052108765e-02 2.295932173728942871e-01 -2.624552138149738312e-02 1.391528099775314331e-01 7.535237073898315430e-02 1.415506005287170410e-01 1.627826988697052002e-01 -4.613448679447174072e-02 -4.686927050352096558e-02 -9.520471096038818359e-02 7.703192532062530518e-02 1.602855920791625977e-01 -1.127047371119260788e-02 -3.076951503753662109e-01 3.674770295619964600e-01
-3.065515458583831787e-01 1.598056703805923462e-01 1.895120926201343536e-02 1.842456758022308350e-01 -2.440301477909088135e-01 -2.720829471945762634e-02 -2.610133402049541473e-02 -1.337323188781738281e-01 -1.667363196611404419e-01 -5.401319265365600586e-02 1.060070022940635681e-01 4.390724301338195801e-01 1.872674226760864258e-01 2.286662161350250244e-01 -2.231813073158264160e-01 -2.494313865900039673e-01 6.850665062665939331e-02 3.438237681984901428e-02 -1.694882288575172424e-02 2.128433436155319214e-01 3.066491186618804932e-01 -3.150652348995208740e-02 -5.485840886831283569e-02 -1.248997747898101807e-01 2.355415374040603638e-02 8.165077120065689087e-02 -6.429246068000793457e-02 1.640196442604064941e-01 3.004364073276519775e-01 1.375478655099868774e-01 1.918500289320945740e-02 1.424591690301895142e-01
1.332900673151016235e-01 -4.419959336519241333e-02 1.668855100870132446e-01 3.437176346778869629e-02 3.391451016068458557e-02 7.076126337051391602e-02 1.565130427479743958e-02 -2.530549764633178711e-01 1.188400760293006897e-01 1.089464947581291199e-01 3.483416512608528137e-02 -3.639268130064010620e-02 -6.218868494033813477e-02 -1.673890650272369385e-02 -1.617962270975112915e-01 -3.354541957378387451e-01 -2.183009237051010132e-01 1.310650110244750977e-01 -4.691363871097564697e-02 -1.959104835987091064e-01 -1.897075176239013672e-01 3.219561278820037842e-01 -6.698048859834671021e-02 -1.453129351139068604e-01 3.272404149174690247e-02 3.635001182556152344e-01 -1.127486154437065125e-01 1.852947324514389038e-01 6.791210919618606567e-02 2.392021380364894867e-02 -1.770606786012649536e-01 4.711443185806274414e-01
-2.201933860778808594e-01 -6.341119110584259033e-02 1.484139356762170792e-02 1.039849370718002319e-01 -2.336277626454830170e-02 1.304411590099334717e-01 -6.663814932107925415e-02 -1.988155096769332886e-01 -1.626520603895187378e-02 -1.766837239265441895e-01 1.888389736413955688e-01 2.052271962165832520e-01 1.615475714206695557e-01 -3.997259214520454407e-02 3.183740377426147461e-01 -4.229790568351745605e-01 7.005316764116287231e-02 -4.314129054546356201e-02 3.108243346214294434e-01 -3.160339221358299255e-02 9.822369366884231567e-02 -5.555792897939682007e-02 5.097822099924087524e-02 -1.710653752088546753e-01 1.206095367670059204e-01 2.215669006109237671e-01 -4.213932454586029053e-01 -1.253053396940231323e-01 3.456925973296165466e-02 -1.611730828881263733e-02 -2.243524044752120972e-01 5.132468882948160172e-03
6.835121661424636841e-02 -1.644144356250762939e-01 -2.222512066364288330e-01 3.758254051208496094e-01 1.155992597341537476e-01 -6.178304925560951233e-02 3.877271413803100586e-01 -1.966130882501602173e-01 -1.897075586020946503e-02 2.337212413549423218e-01 -1.473247073590755463e-02 5.571512132883071899e-02 6.750657409429550171e-02 4.651786014437675476e-02 3.293033689260482788e-02 -1.884688585996627808e-01 -1.429975330829620361e-01 3.795411810278892517e-02 1.529494673013687134e-01 -1.815364360809326172e-01 2.773273885250091553e-01 1.995429247617721558e-01 3.076235018670558929e-02 9.756509214639663696e-02 7.222902774810791016e-02 2.485280670225620270e-02 -9.431930631399154663e-02 5.916813015937805176e-02 1.957111060619354248e-02 1.055864989757537842e-01 -1.960775405168533325e-01 4.429593980312347412e-01
3.132705092430114746e-01 6.176191568374633789e-02 -5.860174447298049927e-02 8.875495940446853638e-02 6.362892687320709229e-02 1.092847157269716263e-02 -1.144044920802116394e-01 -2.211833745241165161e-01 6.181199103593826294e-02 2.843886613845825195e-02 2.190680950880050659e-01 2.304694801568984985e-01 1.016899943351745605e-01 5.597788840532302856e-02 -7.405739277601242065e-02 -3.505556583404541016e-01 2.543294727802276611e-01 -1.461952477693557739e-01 8.747334778308868408e-02 1.440109610557556152e-01 -3.890674933791160583e-02 -4.222887754440307617e-02 2.275248765945434570e-01 -1.789226084947586060e-01 -6.754492968320846558e-02 3.849087953567504883e-01 -2.721609473228454590e-01 6.791861355304718018e-02 1.174991875886917114e-01 1.554505992680788040e-02 -1.998341232538223267e-01 2.933666408061981201e-01
3.150474429130554199e-01 4.501077160239219666e-02 -3.640528619289398193e-01 2.047682553529739380e-01 -4.812218248844146729e-02 1.274616923183202744e-02 -6.527096033096313477e-02 -1.170703843235969543e-01 -2.038775570690631866e-02 2.012701183557510376e-01 -4.490075260400772095e-02 1.435446143150329590e-01 2.672323286533355713e-01 9.603835642337799072e-02 -1.291256695985794067e-01 -2.691088058054447174e-02 3.335763886570930481e-02 -1.514438688755035400e-01 -2.672300934791564941e-01 -1.484182924032211304e-01 8.979806303977966309e-02 3.436051607131958008e-01 -8.827795088291168213e-02 -1.394695490598678589e-01 2.586596012115478516e-01 1.153090074658393860e-01 -2.706307768821716309e-01 1.063100248575210571e-01 1.709627807140350342e-01 1.956200897693634033e-01 -1.126184836030006409e-01 1.626248806715011597e-01
4.862390924245119095e-03 2.095911279320716858e-02 7.437580078840255737e-02 6.300837546586990356e-02 -3.357391431927680969e-02 1.321488767862319946e-01 -3.265853226184844971e-02 7.852887362241744995e-02 2.647150249686092138e-04 2.774927914142608643e-01 1.741781979799270630e-01 2.311927825212478638e-01 3.882472962141036987e-02 1.209089532494544983e-02 -3.813963010907173157e-02 -1.640603989362716675e-01 -2.718845605850219727e-01 1.599146984517574310e-02 -3.439511954784393311e-01 -1.278591901063919067e-01 3.321577310562133789e-01 1.182091385126113892e-01 -1.429898142814636230e-01 1.197651550173759460e-01 -5.650047957897186279e-02 2.714276015758514404e-01 2.545214258134365082e-02 -1.293930411338806152e-01 5.105843544006347656e-01 -9.144801646471023560e-02 -1.208112239837646484e-01 1.660344749689102173e-01
1.399159431457519531e-01 -8.290876634418964386e-03 1.613135784864425659e-01 1.856237947940826416e-01 -3.797487914562225342e-02 4.041666910052299500e-02 1.529786037281155586e-03 -1.902857422828674316e-02 -1.476221829652786255e-01 -9.484741091728210449e-02 7.832679152488708496e-02 8.440684527158737183e-02 2.077209502458572388e-01 -9.417378902435302734e-02 4.838693886995315552e-02 -2.053142189979553223e-01 1.265763640403747559e-01 -4.512465093284845352e-03 -7.043331395834684372e-03 -1.075590029358863831e-02 1.008277237415313721e-01 5.211221575736999512e-01 -5.927658081054687500e-02 -2.195309847593307495e-01 -3.755820989608764648e-01 6.538727879524230957e-02 -2.147148549556732178e-01 -1.788140088319778442e-01 1.949738562107086182e-01 -1.061564683914184570e-01 -1.059929430484771729e-01 3.772194385528564453e-01
1.261522918939590454e-01 1.581561169587075710e-03 -6.118878722190856934e-02 1.624556481838226318e-01 1.539292093366384506e-02 1.951441168785095215e-01 2.466818690299987793e-01 2.110466733574867249e-02 -2.770373411476612091e-02 3.707455098628997803e-02 -2.537825703620910645e-01 2.989816665649414062e-01 2.572774887084960938e-01 -2.466759085655212402e-02 -3.466263785958290100e-02 -1.200276017189025879e-01 8.464699983596801758e-02 -2.441236525774002075e-01 -5.673961043357849121e-01 2.627633698284626007e-02 6.016693636775016785e-02 1.370134949684143066e-01 5.751463770866394043e-02 1.570407897233963013e-01 8.721915632486343384e-02 1.355772316455841064e-01 -1.396341621875762939e-01 8.064235746860504150e-02 2.005034387111663818e-01 8.631257712841033936e-02 -1.259223222732543945e-01 2.464463263750076294e-01
2.629941701889038086e-01 4.463344067335128784e-02 1.152729541063308716e-01 3.127011358737945557e-01 -1.013002991676330566e-01 -3.396540647372603416e-03 6.076540797948837280e-02 -3.441195189952850342e-01 1.110545024275779724e-01 1.075744777917861938e-01 -4.789445921778678894e-02 1.493125110864639282e-01 -2.225238829851150513e-02 2.374849319458007812e-01 -5.946094635874032974e-03 -1.798645406961441040e-01 -1.362855285406112671e-01 -3.796004131436347961e-02 1.965407282114028931e-01 -1.774511113762855530e-02 -5.542553588747978210e-02 1.415332853794097900e-01 3.792558237910270691e-02 -1.209979131817817688e-01 1.790612190961837769e-01 9.086169302463531494e-02 -2.855707705020904541e-01 2.457687407732009888e-01 3.178028762340545654e-01 -1.243651509284973145e-01 -3.637682199478149414e-01 1.356794238090515137e-01
2.631598711013793945e-02 -3.003914058208465576e-01 2.037676796317100525e-02 2.064040899276733398e-01 -2.242261171340942383e-01 -1.718863546848297119e-01 6.370582431554794312e-02 -1.489625275135040283e-01 1.773528009653091431e-01 8.472312241792678833e-02 9.544777870178222656e-02 2.988127470016479492e-01 1.038560792803764343e-01 2.049186080694198608e-02 1.652013063430786133e-01 5.570874363183975220e-02 2.555986344814300537e-01 1.183015704154968262e-01 -1.011336743831634521e-01 -2.991184890270233154e-01 2.797037661075592041e-01 -1.201726794242858887e-01 5.357092712074518204e-03 -1.181102395057678223e-01 -1.416330933570861816e-01 -3.647112473845481873e-02 -1.075124293565750122e-01 1.310441493988037109e-01 8.918758481740951538e-02 3.263625502586364746e-01 -1.246058121323585510e-01 3.399358093738555908e-01
2.001202404499053955e-01 9.812432527542114258e-02 2.058113813400268555e-01 1.743771880865097046e-01 -3.243811801075935364e-02 9.088170528411865234e-02 -1.962866820394992828e-02 -2.452363669872283936e-01 -1.705265976488590240e-02 2.195546627044677734e-01 -1.188562810420989990e-01 2.258107811212539673e-01 -3.016584366559982300e-02 8.996971696615219116e-02 2.277337610721588135e-01 -8.851414918899536133e-02 1.134562306106090546e-02 -3.325583338737487793e-01 -4.249930977821350098e-01 -1.441096067428588867e-01 -1.392390578985214233e-01 1.288871616125106812e-01 -8.693285286426544189e-02 -1.741665303707122803e-01 -1.239833384752273560e-01 2.094295024871826172e-01 -3.030602037906646729e-01 8.414874225854873657e-02 2.020009309053421021e-01 1.591047793626785278e-01 1.015012264251708984e-01 6.945537775754928589e-02
-4.409658536314964294e-02 8.449190855026245117e-02 3.936523795127868652e-01 2.915903329849243164e-01 -1.485595107078552246e-01 -1.068926155567169189e-01 8.006927371025085449e-02 -4.166961833834648132e-02 -1.241127252578735352e-01 -1.393411159515380859e-01 -1.596641913056373596e-02 4.623970761895179749e-02 5.427208915352821350e-02 3.141914308071136475e-01 6.277382373809814453e-02 -2.199041545391082764e-01 -9.318479895591735840e-02 -2.375462651252746582e-01 8.366601169109344482e-02 1.229623481631278992e-01 5.354086682200431824e-02 -1.610286533832550049e-01 5.246337503194808960e-02 -9.332733601331710815e-02 2.930284850299358368e-02 9.500300884246826172e-02 -3.265364766120910645e-01 -7.985164970159530640e-02 4.199786186218261719e-01 9.201452881097793579e-02 -7.457865774631500244e-02 2.780740559101104736e-01
-1.271661967039108276e-01 -5.273614078760147095e-02 2.322686612606048584e-01 7.434573769569396973e-02 -3.060682862997055054e-02 -2.575872465968132019e-02 6.149993464350700378e-02 2.542434446513652802e-02 -4.685929417610168457e-02 2.965320348739624023e-01 7.194270938634872437e-02 2.620734870433807373e-01 -1.290436089038848877e-01 1.299700736999511719e-01 -1.783723756670951843e-02 -2.025734782218933105e-01 -9.743092954158782959e-02 2.979139387607574463e-01 5.532374233007431030e-02 -1.200739443302154541e-01 2.972551882266998291e-01 2.345397919416427612e-01 1.716549098491668701e-01 -3.560716286301612854e-02 -2.775927484035491943e-01 -1.744882166385650635e-01 -3.691644370555877686e-01 -7.801055163145065308e-02 3.086798191070556641e-01 1.030313596129417419e-01 -6.834482774138450623e-03 1.761096566915512085e-01
1.044316217303276062e-01 3.979317471385002136e-02 -7.384648174047470093e-02 1.910757869482040405e-01 1.291087865829467773e-01 3.002308541908860207e-03 4.173165559768676758e-01 -2.021391987800598145e-01 -9.472844004631042480e-02 2.171448916196823120e-01 4.285761713981628418e-02 6.034343317151069641e-02 6.691270321607589722e-02 -8.350422233343124390e-02 -4.137868061661720276e-02 -1.179351806640625000e-01 -2.601329088211059570e-01 -2.760774791240692139e-01 1.284790635108947754e-01 -1.938021332025527954e-01 3.082712888717651367e-01 -5.191127210855484009e-02 -1.526920795440673828e-01 -1.169170737266540527e-01 -4.013925325125455856e-03 7.801089435815811157e-02 -7.636486738920211792e-02 -6.132865697145462036e-02 3.695606589317321777e-01 -1.712224446237087250e-02 -1.956199556589126587e-01 3.188835382461547852e-01
1.434222161769866943e-01 -7.438232749700546265e-02 2.071005254983901978e-01 1.234010085463523865e-01 1.636889763176441193e-02 -8.066911250352859497e-02 7.389274984598159790e-02 4.212962090969085693e-02 4.887336865067481995e-02 2.658552825450897217e-01 -1.984551735222339630e-02 2.478033453226089478e-01 1.149445399641990662e-01 -9.405583888292312622e-02 4.671348631381988525e-02 -2.594371736049652100e-01 5.365940928459167480e-02 -1.037957295775413513e-01 1.889319568872451782e-01 -3.500911593437194824e-01 3.779114037752151489e-02 -2.208950072526931763e-01 -1.606436818838119507e-01 5.231796950101852417e-02 -7.018639892339706421e-02 -9.927537292242050171e-02 -3.310876786708831787e-01 -4.078118205070495605e-01 2.943920195102691650e-01 -1.700146794319152832e-01 4.041314870119094849e-02 1.294507086277008057e-01
4.016263037919998169e-02 -1.731747984886169434e-01 2.599721774458885193e-02 1.199285592883825302e-02 2.318286150693893433e-01 2.906030714511871338e-01 -1.129422150552272797e-02 9.049871563911437988e-02 -2.387795597314834595e-01 2.916270494461059570e-01 -1.539359986782073975e-01 1.013703718781471252e-01 2.250726073980331421e-01 -7.447680085897445679e-02 8.662612736225128174e-02 -3.948572874069213867e-01 4.536946304142475128e-03 -1.006984561681747437e-01 2.254831194877624512e-01 -2.591127157211303711e-01 -1.066752448678016663e-01 -1.203824300318956375e-02 -2.323337271809577942e-02 -1.073613986372947693e-01 9.853386878967285156e-02 5.703737959265708923e-02 -1.409644484519958496e-01 -4.729535430669784546e-02 2.392420768737792969e-01 -3.614312037825584412e-02 -1.808576658368110657e-02 4.239535927772521973e-01
-2.133762650191783905e-02 -7.401236891746520996e-02 -1.600073426961898804e-01 2.073904871940612793e-01 -2.239082939922809601e-02 -3.938207402825355530e-02 -1.677685230970382690e-01 -1.277353614568710327e-01 7.008727639913558960e-02 2.474335394799709320e-02 -7.595610618591308594e-02 1.780540198087692261e-01 2.800379991531372070e-01 1.178620383143424988e-02 2.197391241788864136e-01 -5.144090056419372559e-01 1.477983593940734863e-01 -6.259055435657501221e-02 -5.595854297280311584e-02 1.587384147569537163e-03 -1.136245131492614746e-01 -2.121089845895767212e-01 1.737822890281677246e-01 -1.074446588754653931e-01 2.323242090642452240e-02 -3.913499787449836731e-02 -3.611913323402404785e-02 1.535596847534179688e-01 2.561298944056034088e-02 1.818642914295196533e-01 -4.455974400043487549e-01 2.381058633327484131e-01
1.042184829711914062e-01 -1.515482068061828613e-01 1.561537533998489380e-01 -3.787437686696648598e-03 1.460760086774826050e-01 -5.142413452267646790e-02 -1.045119091868400574e-01 -2.162001132965087891e-01 -1.489875614643096924e-01 5.598425865173339844e-02 -2.448622286319732666e-01 4.974622651934623718e-02 2.639595270156860352e-01 -1.678802631795406342e-02 -2.126758992671966553e-01 -2.090043574571609497e-01 1.045585870742797852e-01 -1.148685067892074585e-01 -4.922923445701599121e-02 1.509018242359161377e-02 1.112274527549743652e-01 3.875914812088012695e-01 8.616133779287338257e-02 -4.327317178249359131e-01 -2.205029875040054321e-01 6.036016345024108887e-02 -1.701822876930236816e-01 1.084045395255088806e-01 1.058795899152755737e-01 8.928035199642181396e-02 -2.424734383821487427e-01 2.418268769979476929e-01
-8.991829119622707367e-03 -7.842247933149337769e-02 1.219521835446357727e-01 2.233565449714660645e-01 -5.358253046870231628e-02 6.539551913738250732e-02 -2.068585157394409180e-01 1.405938863754272461e-01 -2.636615335941314697e-01 -2.133729122579097748e-02 1.304813176393508911e-01 1.910249702632427216e-02 1.663826256990432739e-01 2.962751090526580811e-01 -7.454992085695266724e-02 -6.059854105114936829e-02 1.881959289312362671e-01 1.092270016670227051e-01 -4.406368359923362732e-02 -2.611251771450042725e-01 -4.103601351380348206e-02 -1.534138172864913940e-01 1.699655205011367798e-01 -9.500148147344589233e-02 3.625895595178008080e-03 -3.585973754525184631e-02 -3.299311995506286621e-01 -3.339535370469093323e-02 3.089693486690521240e-01 2.396164387464523315e-01 -3.669644892215728760e-01 2.604405581951141357e-01
-5.445393919944763184e-02 -6.155675277113914490e-02 1.774560213088989258e-01 3.656036034226417542e-02 7.785887271165847778e-02 -8.809781074523925781e-02 1.162204891443252563e-01 -1.443744003772735596e-01 1.395099610090255737e-01 2.372967302799224854e-01 -4.022496566176414490e-02 1.420859098434448242e-01 -1.703070402145385742e-01 1.574290543794631958e-01 -1.165864523500204086e-02 -3.155422508716583252e-01 3.477526456117630005e-02 -1.213524341583251953e-01 5.978520587086677551e-02 -2.537870705127716064e-01 2.760258018970489502e-01 -1.273977011442184448e-01 2.287933230400085449e-01 -9.992188215255737305e-02 -9.236220270395278931e-02 9.529158473014831543e-02 1.166727319359779358e-01 5.598562210798263550e-02 2.625064253807067871e-01 -1.107776835560798645e-01 -3.277825564146041870e-02 5.530735850334167480e-01
-6.526654958724975586e-02 -1.644075214862823486e-01 7.736211270093917847e-02 4.017022997140884399e-02 1.990562826395034790e-01 8.780440688133239746e-02 1.204083114862442017e-01 -1.696906536817550659e-01 -3.718867599964141846e-01 3.695157766342163086e-01 -1.173600405454635620e-01 3.181160194799304008e-03 3.576267063617706299e-01 1.580454036593437195e-02 4.292558878660202026e-03 -3.488111495971679688e-01 -1.271813958883285522e-01 8.152327500283718109e-03 2.377869486808776855e-01 -1.080957353115081787e-01 -5.052372440695762634e-02 4.190013930201530457e-02 -8.757581561803817749e-02 -1.451530456542968750e-01 -1.003061048686504364e-02 4.806170612573623657e-02 -5.085412040352821350e-02 -7.846610993146896362e-02 3.956847190856933594e-01 3.954289853572845459e-02 -1.404324173927307129e-01 1.597039699554443359e-01
2.599736303091049194e-02 4.916296899318695068e-02 4.760175198316574097e-02 1.463544964790344238e-01 -7.216929644346237183e-02 1.597311794757843018e-01 -1.231978833675384521e-01 -1.891985237598419189e-01 -1.913310438394546509e-01 7.526756078004837036e-02 1.253703236579895020e-01 8.605071902275085449e-02 -1.624805331230163574e-01 1.643764376640319824e-01 1.653556376695632935e-01 -1.994893252849578857e-01 3.154185116291046143e-01 -1.210918929427862167e-02 1.423183530569076538e-01 -1.843531280755996704e-01 1.633277237415313721e-01 7.699877768754959106e-02 -1.205238141119480133e-02 2.019705176353454590e-01 -1.042395308613777161e-01 1.352717578411102295e-01 -5.186721682548522949e-01 1.604700833559036255e-01 5.077479034662246704e-02 9.583607316017150879e-03 -1.547622233629226685e-01 3.572070300579071045e-01
-6.917989812791347504e-04 -4.341701511293649673e-03 1.111648753285408020e-01 1.831219047307968140e-01 1.197460591793060303e-01 2.684876918792724609e-01 -3.853267431259155273e-02 -3.382828533649444580e-01 1.636220216751098633e-01 -1.624451726675033569e-01 2.098744213581085205e-01 3.416928648948669434e-02 2.841385304927825928e-01 -2.574980854988098145e-01 1.279307808727025986e-02 -3.043947517871856689e-01 -2.435024976730346680e-01 -3.007524013519287109e-01 -5.946008954197168350e-03 -3.311156108975410461e-02 6.308325100690126419e-03 3.206032812595367432e-01 -8.569832891225814819e-02 -2.166675180196762085e-01 -1.442925911396741867e-02 -3.262587264180183411e-02 -1.238217949867248535e-01 -6.221495568752288818e-03 7.384857535362243652e-02 9.187235683202743530e-02 -1.964702159166336060e-01 1.907330751419067383e-01
7.568351179361343384e-02 -2.152006328105926514e-02 -8.821964263916015625e-02 3.660612702369689941e-01 -2.129017561674118042e-01 -6.584857404232025146e-02 -1.385200303047895432e-02 6.132079288363456726e-02 -4.108733311295509338e-02 2.226895838975906372e-01 9.484498202800750732e-02 3.468615412712097168e-01 1.612509042024612427e-01 1.336933225393295288e-01 1.774644851684570312e-01 7.075335830450057983e-02 2.567373812198638916e-01 -2.474124776199460030e-03 -1.285997778177261353e-01 1.455870419740676880e-01 3.276891708374023438e-01 -1.419862061738967896e-01 1.886606663465499878e-01 -1.202703565359115601e-01 -1.175747737288475037e-01 1.092912778258323669e-01 -2.747136354446411133e-02 -2.581697888672351837e-02 1.500704735517501831e-01 2.664761245250701904e-01 -1.860506087541580200e-01 3.175851106643676758e-01
1.628347933292388916e-01 6.421831995248794556e-02 2.340318560600280762e-01 2.005394250154495239e-01 6.333921849727630615e-02 -2.763732895255088806e-02 -1.330722570419311523e-01 -1.473203450441360474e-01 3.452450037002563477e-02 2.007673382759094238e-01 6.165643781423568726e-02 2.429248094558715820e-01 -4.249907098710536957e-03 2.465995997190475464e-01 -9.531344473361968994e-02 4.418510943651199341e-03 3.010073490440845490e-02 -3.750379011034965515e-02 -1.433559805154800415e-01 -1.481878459453582764e-01 -1.227951049804687500e-01 3.823610544204711914e-01 -1.044275090098381042e-01 5.254823341965675354e-02 1.486186403781175613e-02 1.387225389480590820e-01 -5.125583410263061523e-01 5.271705240011215210e-02 -1.311794947832822800e-02 1.335217654705047607e-01 -6.521211564540863037e-02 3.591084182262420654e-01
1.643418371677398682e-01 -1.033339947462081909e-01 1.958369612693786621e-01 1.661068946123123169e-01 6.019051373004913330e-02 1.454974859952926636e-01 -2.246576845645904541e-01 -2.113758027553558350e-01 1.658926159143447876e-01 -3.615119308233261108e-02 1.522635668516159058e-01 2.962471842765808105e-01 2.816717028617858887e-01 3.147784471511840820e-01 -9.005919098854064941e-02 -1.153378337621688843e-01 2.701689675450325012e-02 -6.945049017667770386e-02 3.738738968968391418e-02 4.521261528134346008e-02 -1.638724505901336670e-01 2.328076809644699097e-01 4.018633067607879639e-02 6.204786710441112518e-03 7.160773128271102905e-02 2.256991863250732422e-01 -3.126107454299926758e-01 1.876324415206909180e-01 1.831838637590408325e-01 -2.274260669946670532e-02 -1.703934222459793091e-01 3.049694597721099854e-01
-2.406684495508670807e-02 1.916614025831222534e-01 2.588785588741302490e-01 4.055763185024261475e-01 1.299742758274078369e-01 -1.759445220232009888e-01 -9.753219783306121826e-02 -3.847991228103637695e-01 2.274381928145885468e-02 -2.622157521545886993e-02 1.037850454449653625e-01 1.888097971677780151e-01 1.044973507523536682e-01 5.863159149885177612e-02 -1.862531155347824097e-02 -2.671552300453186035e-01 -2.113119140267372131e-02 5.975847318768501282e-02 7.031203131191432476e-04 9.876969456672668457e-02 -3.884276747703552246e-02 3.643332123756408691e-01 2.338940650224685669e-02 -2.136963605880737305e-01 1.084088608622550964e-01 1.217512264847755432e-01 -2.940694689750671387e-01 2.963474253192543983e-03 2.016629278659820557e-01 1.398249417543411255e-01 -1.522462069988250732e-01 3.672529757022857666e-02
-1.539288833737373352e-02 1.662325263023376465e-01 -2.484824806451797485e-01 2.496002428233623505e-02 1.486008334904909134e-02 2.856121659278869629e-01 -4.006952419877052307e-02 -1.305512189865112305e-01 1.547750085592269897e-01 -8.957736939191818237e-02 2.029838114976882935e-01 3.306286633014678955e-01 3.229486346244812012e-01 -5.713561177253723145e-02 -9.097857773303985596e-02 -1.331572420895099640e-02 1.076031401753425598e-01 -2.712607085704803467e-01 -1.519301831722259521e-01 -7.070234417915344238e-02 -1.969603635370731354e-02 1.349304616451263428e-01 -1.367006003856658936e-01 -2.544664442539215088e-01 5.171505361795425415e-02 6.550571322441101074e-02 -3.086196780204772949e-01 1.494843810796737671e-01 2.732017040252685547e-01 1.519907265901565552e-01 -1.051248833537101746e-01 2.493622004985809326e-01
5.718899518251419067e-02 -6.627571582794189453e-02 4.353787302970886230e-01 3.237224221229553223e-01 -1.010086014866828918e-02 -1.057197675108909607e-01 3.287361264228820801e-01 1.656663268804550171e-01 1.371010541915893555e-01 4.057583585381507874e-02 -5.844796076416969299e-02 2.895229458808898926e-01 3.097765147686004639e-01 7.506318856030702591e-03 1.276196390390396118e-01 -1.880819499492645264e-01 9.101466275751590729e-03 6.229465082287788391e-02 5.546349659562110901e-02 -6.592452991753816605e-03 -9.098765999078750610e-02 1.323648076504468918e-02 -2.209307998418807983e-01 -7.804120332002639771e-02 -3.373820483684539795e-01 2.454828657209873199e-02 -7.068540155887603760e-02 5.212073773145675659e-02 9.268482774496078491e-02 6.008102372288703918e-02 -2.363495081663131714e-01 1.875925064086914062e-01
-1.703942418098449707e-01 4.853983595967292786e-02 1.669951230287551880e-01 8.700828254222869873e-02 -6.088193878531455994e-02 -2.019781470298767090e-01 2.637101896107196808e-02 7.679524272680282593e-02 -3.087329566478729248e-01 2.384538799524307251e-01 3.026962876319885254e-01 1.601329147815704346e-01 2.384997457265853882e-01 -6.693093478679656982e-02 8.319319039583206177e-02 -2.484030872583389282e-01 5.533049255609512329e-02 -6.200727820396423340e-02 1.347265206277370453e-02 3.313830867409706116e-02 6.103111058473587036e-02 -1.706981956958770752e-01 2.390024438500404358e-02 3.515928611159324646e-02 -6.082081794738769531e-02 1.411878764629364014e-01 -2.572683990001678467e-01 -1.484509706497192383e-01 4.255380928516387939e-01 -2.114760130643844604e-01 1.691448688507080078e-02 3.190944492816925049e-01
-5.168502219021320343e-03 -2.315434068441390991e-01 -2.480099536478519440e-02 3.707407414913177490e-01 1.055286526679992676e-01 -3.010598570108413696e-02 3.183952569961547852e-01 -2.398076951503753662e-01 -2.453967779874801636e-01 1.267892420291900635e-01 9.006588160991668701e-02 -9.730201214551925659e-02 1.222413331270217896e-01 -6.196589022874832153e-02 -1.825884543359279633e-02 -3.044437766075134277e-01 -1.348192542791366577e-01 -1.234819963574409485e-01 1.931598335504531860e-01 -1.378078013658523560e-01 1.239247769117355347e-01 1.796569079160690308e-01 5.105727165937423706e-02 1.556679755449295044e-01 7.580509409308433533e-03 -1.391956359148025513e-01 -1.513355821371078491e-01 -1.328494399785995483e-01 1.141872033476829529e-01 3.647090867161750793e-02 -2.497158497571945190e-01 3.616410195827484131e-01
-1.383223235607147217e-01 -3.357221931219100952e-02 -2.213566377758979797e-02 3.293993771076202393e-01 2.674926519393920898e-01 1.062000021338462830e-01 4.891268908977508545e-02 1.156654767692089081e-02 -3.482093513011932373e-01 1.819941848516464233e-01 -1.032849773764610291e-01 2.045106291770935059e-01 1.896543651819229126e-01 -1.134167015552520752e-01 1.162753030657768250e-01 -2.564678192138671875e-01 8.742310851812362671e-02 8.974857628345489502e-02 2.772752940654754639e-01 -1.371329426765441895e-01 1.149308606982231140e-01 2.347055524587631226e-01 2.778241410851478577e-02 -9.798640012741088867e-02 6.090503185987472534e-02 5.502968281507492065e-02 -4.250354692339897156e-02 -1.230664644390344620e-02 2.879171073436737061e-01 -4.413662012666463852e-03 -3.002135157585144043e-01 2.803639471530914307e-01
6.814802438020706177e-02 -3.131997287273406982e-01 5.074229836463928223e-02 3.286949694156646729e-01 1.467544883489608765e-01 9.745853021740913391e-03 7.546277344226837158e-02 -1.301699280738830566e-01 -1.201041117310523987e-01 6.262529641389846802e-02 2.290447503328323364e-01 -6.223080214112997055e-03 3.380032256245613098e-02 1.072982773184776306e-01 -3.855397924780845642e-03 -5.507878065109252930e-01 -2.568400232121348381e-03 -3.352159261703491211e-01 1.014812290668487549e-01 6.466650217771530151e-02 2.059180587530136108e-01 -1.891916394233703613e-01 -1.380750816315412521e-02 1.383872330188751221e-01 5.309632793068885803e-02 -1.468757838010787964e-01 -2.661127150058746338e-01 6.703194975852966309e-02 -8.061297237873077393e-02 6.552949547767639160e-02 -1.289910972118377686e-01 6.297154724597930908e-02
5.675598606467247009e-02 -2.163281589746475220e-01 7.078547496348619461e-03 3.906323015689849854e-02 1.368823349475860596e-01 1.672603785991668701e-01 4.253086447715759277e-02 9.777726605534553528e-03 -2.260458320379257202e-01 2.551377415657043457e-01 1.853040046989917755e-02 3.615145981311798096e-01 1.919233351945877075e-01 6.413485854864120483e-02 -2.169067040085792542e-03 -3.585809469223022461e-01 6.217855587601661682e-02 1.314191222190856934e-01 2.376425266265869141e-01 9.816418588161468506e-02 -1.954071521759033203e-01 -7.344464212656021118e-02 -7.128620892763137817e-02 4.261083900928497314e-02 -4.335440322756767273e-02 -8.613470196723937988e-02 -2.765815705060958862e-02 2.244821786880493164e-01 3.108067214488983154e-01 8.803550153970718384e-02 -1.746221631765365601e-01 3.873031139373779297e-01
2.612458541989326477e-02 -8.304630406200885773e-03 1.149740535765886307e-02 1.711194962263107300e-01 7.306439429521560669e-02 2.794110961258411407e-02 -2.741616368293762207e-01 -2.730929851531982422e-01 -1.040053088217973709e-03 1.270649880170822144e-01 -1.849293410778045654e-01 4.147498682141304016e-02 3.382411897182464600e-01 -5.694164708256721497e-02 2.605708874762058258e-02 -2.074878811836242676e-01 -1.993608474731445312e-01 -2.925477027893066406e-01 -1.552403718233108521e-01 8.963750302791595459e-02 -1.124536767601966858e-01 1.691636443138122559e-02 -1.189766377210617065e-01 -1.031796783208847046e-01 -8.021369576454162598e-02 -1.524610910564661026e-02 1.556633114814758301e-01 1.284956187009811401e-01 1.871024370193481445e-01 5.987928062677383423e-02 -4.245334863662719727e-01 3.729589581489562988e-01
9.729719907045364380e-02 8.667633682489395142e-02 -1.827749796211719513e-02 3.188928067684173584e-01 -2.192902565002441406e-01 -4.013818874955177307e-02 1.216800734400749207e-01 -2.015027552843093872e-01 8.673027157783508301e-02 5.459193140268325806e-02 -1.073535159230232239e-01 3.024687767028808594e-01 -4.101392999291419983e-02 1.334424167871475220e-01 -7.935772649943828583e-03 2.421186305582523346e-02 1.588197797536849976e-01 -2.252668887376785278e-01 6.023360416293144226e-03 -5.308100208640098572e-02 -8.219119161367416382e-02 1.035534143447875977e-01 -7.689522951841354370e-02 -2.533705532550811768e-01 -2.948763966560363770e-01 2.775570154190063477e-01 -3.827071487903594971e-01 1.945837140083312988e-01 2.964871823787689209e-01 4.867848381400108337e-02 -1.531706452369689941e-01 1.173380538821220398e-01
1.514695435762405396e-01 -7.152062025852501392e-04 1.376470923423767090e-01 1.157814338803291321e-01 2.240888029336929321e-01 1.206820607185363770e-01 -9.715489298105239868e-02 -1.379220336675643921e-01 6.129556335508823395e-03 -2.057182788848876953e-01 -3.033774495124816895e-01 1.061987727880477905e-01 2.088818997144699097e-01 1.644733250141143799e-01 -1.786082088947296143e-01 -2.044776529073715210e-01 -1.465410366654396057e-02 -2.256345003843307495e-01 -2.349835187196731567e-01 -1.859810650348663330e-01 1.372828781604766846e-01 2.661115527153015137e-01 8.613321185111999512e-02 -2.890244424343109131e-01 -1.514483243227005005e-01 4.707372933626174927e-02 -1.145219877362251282e-01 2.200070172548294067e-01 1.045643091201782227e-01 3.859638050198554993e-02 -2.709148228168487549e-01 2.595321536064147949e-01
2.326379567384719849e-01 -8.334311656653881073e-03 1.399280279874801636e-01 3.510474693030118942e-03 -2.291120290756225586e-01 3.764919564127922058e-02 -1.160315126180648804e-01 -1.531901955604553223e-01 -2.184824347496032715e-01 -8.118674904108047485e-02 -1.519893109798431396e-02 1.128281652927398682e-01 3.665339350700378418e-01 2.806677222251892090e-01 -7.820139080286026001e-02 -8.414082974195480347e-02 4.359265044331550598e-02 1.814707368612289429e-01 -1.882637739181518555e-01 -1.175464466214179993e-01 2.551194727420806885e-01 -2.473195344209671021e-01 -1.734058558940887451e-01 -1.988888978958129883e-01 -2.620503604412078857e-01 1.447831690311431885e-01 -1.269287168979644775e-01 -1.835641860961914062e-01 2.074072659015655518e-01 -4.863463714718818665e-02 -1.676954030990600586e-01 2.210386097431182861e-01
2.070898264646530151e-01 -2.624549865722656250e-01 -9.751736372709274292e-02 -8.623703569173812866e-02 3.884383291006088257e-02 2.433737367391586304e-01 -1.428702622652053833e-01 -6.035367026925086975e-02 -3.224502876400947571e-02 4.308253526687622070e-02 -1.498501300811767578e-01 7.241073995828628540e-02 1.259651500731706619e-02 2.408210635185241699e-01 1.877807527780532837e-01 -7.297597080469131470e-02 -3.020572662353515625e-01 1.564594358205795288e-01 -9.746876358985900879e-02 -2.635545432567596436e-01 2.230039983987808228e-01 3.196419477462768555e-01 4.085975699126720428e-03 1.076951399445533752e-01 1.880967430770397186e-02 1.349115371704101562e-02 -3.217638432979583740e-01 7.804322987794876099e-02 1.826934963464736938e-01 2.109315618872642517e-02 -3.175305128097534180e-01 2.327100187540054321e-01
7.672734558582305908e-02 1.272276490926742554e-01 7.442574948072433472e-02 3.921846300363540649e-02 -2.017105519771575928e-01 1.966626048088073730e-01 -3.351589292287826538e-02 -1.500540878623723984e-02 -5.008152872323989868e-02 -1.145083457231521606e-01 2.332248389720916748e-01 2.011456489562988281e-01 2.897738218307495117e-01 -1.247592940926551819e-01 3.046561777591705322e-01 -4.242968857288360596e-01 -5.133962724357843399e-03 5.805628746747970581e-02 1.275684833526611328e-01 -1.509949285537004471e-02 -3.761503100395202637e-02 -1.260306984186172485e-01 -2.022869884967803955e-01 -4.414783790707588196e-02 1.550050079822540283e-01 -1.832268685102462769e-01 -3.576185107231140137e-01 6.092903390526771545e-02 3.282698392868041992e-01 4.012678191065788269e-02 -4.185167700052261353e-02 1.639977395534515381e-01
-1.132331266999244690e-01 7.761412765830755234e-03 3.553385660052299500e-02 3.196409940719604492e-01 2.357500791549682617e-02 -1.546221822500228882e-01 1.458062380552291870e-01 3.953212499618530273e-02 -5.614590644836425781e-02 -1.761689633131027222e-01 7.167445868253707886e-02 2.307024300098419189e-01 -7.425956428050994873e-02 3.623858690261840820e-01 6.436157226562500000e-02 -1.068767830729484558e-01 2.445708028972148895e-02 -6.884186714887619019e-02 2.227415293455123901e-01 -2.625944912433624268e-01 4.512845724821090698e-02 -1.561175137758255005e-01 9.449528902769088745e-02 -2.507391618564724922e-03 1.438175793737173080e-02 1.047927886247634888e-02 -2.636612057685852051e-01 5.479059368371963501e-02 4.716401994228363037e-01 -3.361163660883903503e-03 -1.887632608413696289e-01 3.182328045368194580e-01
7.937989383935928345e-02 1.251513138413429260e-02 1.424745321273803711e-01 3.302707970142364502e-01 1.479866802692413330e-01 2.779352962970733643e-01 -1.951423138380050659e-01 -2.162226140499114990e-01 -9.996799379587173462e-02 6.047240644693374634e-02 -2.190686911344528198e-01 2.166978716850280762e-01 1.314353644847869873e-01 -1.589786857366561890e-01 5.378955602645874023e-02 -9.956410527229309082e-02 2.683609165251255035e-02 -6.093034893274307251e-02 2.176130414009094238e-01 -1.133236754685640335e-02 -1.176270842552185059e-01 3.152962625026702881e-01 2.452330291271209717e-02 -2.554829418659210205e-01 2.538061141967773438e-01 2.939121425151824951e-01 -1.403579264879226685e-01 -8.743927627801895142e-02 1.673778146505355835e-01 -3.491549938917160034e-02 -9.361726045608520508e-02 2.627627551555633545e-01
5.973071977496147156e-02 -2.143733575940132141e-02 -2.319527044892311096e-02 1.673885136842727661e-01 -1.626246571540832520e-01 -1.977082341909408569e-02 4.945583641529083252e-02 -3.263924121856689453e-01 2.698692381381988525e-01 -4.467255622148513794e-02 2.528796717524528503e-02 3.613480925559997559e-01 -1.388148665428161621e-01 1.387127786874771118e-01 3.284537792205810547e-02 -8.833250403404235840e-02 2.210523039102554321e-01 -2.113575339317321777e-01 -9.415417164564132690e-02 -2.150141000747680664e-01 -1.096478197723627090e-02 4.767557233572006226e-02 -1.154947951436042786e-01 -2.086938619613647461e-01 -2.178348898887634277e-01 4.124348610639572144e-02 -3.899588584899902344e-01 1.410333067178726196e-01 3.398034870624542236e-01 -6.960657425224781036e-03 -1.068781763315200806e-01 1.490108966827392578e-01
-2.893943488597869873e-01 -1.582537591457366943e-02 -1.410342752933502197e-01 1.205134764313697815e-01 7.234974205493927002e-02 -1.571580767631530762e-01 -1.886907219886779785e-01 -1.274965554475784302e-01 -6.382028758525848389e-02 2.109678238630294800e-01 1.919927597045898438e-01 -6.217203289270401001e-02 2.396754622459411621e-01 6.023029237985610962e-02 2.880802750587463379e-01 -2.448370009660720825e-01 -4.482169821858406067e-02 -1.737666875123977661e-01 1.096606999635696411e-02 -2.594866156578063965e-01 -5.787637084722518921e-02 1.318166702985763550e-01 1.558224707841873169e-01 1.552944183349609375e-01 -4.952527582645416260e-02 6.789471954107284546e-02 -3.376845419406890869e-01 -3.269890546798706055e-01 2.315998673439025879e-01 -5.401382222771644592e-02 8.490013331174850464e-02 2.142903357744216919e-01
-4.267277941107749939e-02 9.074112772941589355e-02 6.391642242670059204e-02 3.367746472358703613e-01 1.582021713256835938e-01 1.820188313722610474e-01 4.354743659496307373e-02 7.003097981214523315e-02 -2.363513261079788208e-01 1.720471680164337158e-01 -1.051522511988878250e-02 2.110622227191925049e-01 -1.169221382588148117e-02 1.057365462183952332e-01 -3.681452274322509766e-01 -4.009115397930145264e-01 1.306807808578014374e-02 -7.896035164594650269e-02 1.816512495279312134e-01 8.183105289936065674e-02 2.226306824013590813e-03 -1.120058447122573853e-01 -7.405482232570648193e-02 -3.920960426330566406e-02 8.144076168537139893e-02 -5.130228027701377869e-02 -1.908310055732727051e-01 -4.139803349971771240e-02 1.486981809139251709e-01 1.096027642488479614e-01 -2.713743746280670166e-01 3.859424293041229248e-01
1.770543307065963745e-01 3.794604539871215820e-02 5.170813947916030884e-02 -1.012815088033676147e-01 9.662074595689773560e-02 2.066045552492141724e-01 -1.908970326185226440e-01 -4.135050252079963684e-02 -3.314599022269248962e-02 1.577231734991073608e-01 5.392453819513320923e-02 2.418527603149414062e-01 1.019948646426200867e-01 -6.770221889019012451e-02 -4.401813447475433350e-02 -2.419499754905700684e-01 6.533740460872650146e-02 -1.558519452810287476e-01 1.648798584938049316e-01 -7.565848529338836670e-02 -3.346547484397888184e-01 2.225021272897720337e-01 9.156832098960876465e-02 1.486561745405197144e-01 -2.040675729513168335e-01 2.800189852714538574e-01 -9.086358547210693359e-02 2.228629887104034424e-01 2.101250439882278442e-01 -1.896350644528865814e-02 -1.181444600224494934e-01 4.597460627555847168e-01
-2.913865149021148682e-01 2.146069146692752838e-02 1.021330058574676514e-01 1.593659371137619019e-01 -1.868593543767929077e-01 -1.992516666650772095e-01 -5.517109483480453491e-02 -2.271571159362792969e-01 -3.391014412045478821e-02 1.408225893974304199e-01 -4.146558418869972229e-02 4.555099010467529297e-01 1.140437051653862000e-01 1.199970096349716187e-01 1.882065385580062866e-01 3.718841075897216797e-02 -7.812399417161941528e-02 -1.164692416787147522e-01 2.160569280385971069e-02 1.684116423130035400e-01 2.087274789810180664e-01 -1.210195273160934448e-01 1.175134927034378052e-01 -6.021184846758842468e-02 2.143502384424209595e-01 1.527701914310455322e-01 -4.017205908894538879e-02 -9.259051643311977386e-03 3.292804360389709473e-01 5.194424092769622803e-02 -1.553526967763900757e-01 3.532069921493530273e-01
8.698625117540359497e-02 -1.083741858601570129e-01 9.096524864435195923e-02 1.205530464649200439e-01 -2.347717620432376862e-02 2.387793362140655518e-01 -1.337505280971527100e-01 -8.890429884195327759e-02 -2.961696684360504150e-01 -1.530328392982482910e-01 8.572935312986373901e-02 1.345201730728149414e-01 3.960049152374267578e-01 2.146170735359191895e-01 1.143507584929466248e-01 -2.159031331539154053e-01 -5.673857778310775757e-02 -1.825156509876251221e-01 1.665474325418472290e-01 -1.645640581846237183e-01 1.024351641535758972e-01 9.817057102918624878e-02 -3.927749097347259521e-01 -2.884044349193572998e-01 -5.616487190127372742e-02 2.622691094875335693e-01 -1.267470270395278931e-01 1.126833185553550720e-01 1.066184937953948975e-01 1.447019260376691818e-02 1.189885810017585754e-01 -1.466126414015889168e-03
1.568699628114700317e-01 -2.734780497848987579e-02 2.288115620613098145e-01 1.316716223955154419e-01 -3.792941197752952576e-02 -4.162028059363365173e-02 1.113667339086532593e-01 -6.730127334594726562e-02 -9.817413240671157837e-02 -1.278823614120483398e-01 2.293955534696578979e-02 1.490865349769592285e-01 3.901548385620117188e-01 -7.119713723659515381e-02 -1.064980179071426392e-01 -9.696994721889495850e-02 1.881257146596908569e-01 1.637940853834152222e-01 9.318587929010391235e-02 -6.200183182954788208e-02 -2.793973386287689209e-01 1.965527236461639404e-01 -3.555603623390197754e-01 -8.360511064529418945e-02 -5.460586398839950562e-02 1.328857988119125366e-01 -6.484561413526535034e-02 4.417981952428817749e-02 4.882007241249084473e-01 1.189735680818557739e-01 4.471120983362197876e-02 2.278630137443542480e-01
1.242184415459632874e-01 -1.383493840694427490e-01 -1.225585713982582092e-01 1.436995863914489746e-01 -8.822599053382873535e-02 1.417174488306045532e-01 -2.020117491483688354e-01 3.277543187141418457e-02 3.626281023025512695e-02 -6.608514487743377686e-02 -2.100678533315658569e-01 1.917250826954841614e-02 4.912697970867156982e-01 1.504670679569244385e-01 2.843471989035606384e-02 -1.649878472089767456e-01 1.935789175331592560e-02 -1.246779337525367737e-01 -2.138289958238601685e-01 -6.210602819919586182e-02 2.203469164669513702e-02 1.178699955344200134e-01 1.332096159458160400e-01 -2.143141999840736389e-02 -8.240785449743270874e-03 -1.043458208441734314e-01 -2.929255664348602295e-01 3.309748172760009766e-01 1.799661666154861450e-01 6.431562453508377075e-02 -3.553837239742279053e-01 2.249551564455032349e-01
1.205861493945121765e-01 1.680623926222324371e-02 2.536021918058395386e-02 1.015894711017608643e-01 4.226444289088249207e-02 1.714357137680053711e-01 -1.109132692217826843e-01 -1.910651288926601410e-02 1.785729825496673584e-01 -1.447316557168960571e-01 1.795061826705932617e-01 3.343087434768676758e-01 3.530260920524597168e-01 1.551689356565475464e-01 3.932197764515876770e-02 -2.152255624532699585e-01 -7.185065746307373047e-02 6.299100816249847412e-02 1.154798567295074463e-01 -3.174977377057075500e-02 -2.514733672142028809e-01 1.023734658956527710e-01 -2.384514212608337402e-01 -1.347094327211380005e-01 -8.110646158456802368e-02 9.985046833753585815e-02 -3.898717463016510010e-01 2.158541083335876465e-01 2.018782645463943481e-01 -1.081492230296134949e-01 7.759729027748107910e-02 3.019330501556396484e-01
5.070549994707107544e-02 -1.635788232088088989e-01 1.946380138397216797e-01 7.854645699262619019e-02 -2.699992805719375610e-02 -1.200260445475578308e-01 -1.121128574013710022e-01 -4.805504903197288513e-02 -5.126304626464843750e-01 -1.194046139717102051e-01 8.604381233453750610e-02 2.184025496244430542e-01 7.286710292100906372e-02 -3.929499909281730652e-02 1.171269863843917847e-01 -8.154968172311782837e-02 7.502046972513198853e-02 -1.762544810771942139e-01 5.230498686432838440e-02 -1.617746651172637939e-01 -2.522661089897155762e-01 -1.183783560991287231e-01 -2.647969722747802734e-01 7.689060270786285400e-02 -2.674466930329799652e-02 1.716994792222976685e-01 -8.824749290943145752e-02 -8.287739753723144531e-02 3.489533662796020508e-01 1.116354838013648987e-01 -2.215795218944549561e-01 2.996124625205993652e-01
2.048232406377792358e-02 -2.394766807556152344e-01 1.673149019479751587e-01 1.384626477956771851e-01 3.760015964508056641e-02 1.324878484010696411e-01 -2.732188440859317780e-02 -9.731780737638473511e-02 -1.805948019027709961e-01 2.689723968505859375e-01 2.170357406139373779e-01 2.431685924530029297e-01 -1.000397652387619019e-01 -2.176064699888229370e-01 -8.707197755575180054e-02 -1.989051848649978638e-01 -1.092953309416770935e-01 1.273857150226831436e-02 -1.583596765995025635e-01 -2.166544795036315918e-01 2.211744487285614014e-01 1.791957579553127289e-02 -1.331668645143508911e-01 1.118538156151771545e-01 1.329979300498962402e-01 4.247027039527893066e-01 -1.417244970798492432e-02 -1.163232550024986267e-01 3.275225162506103516e-01 7.590674608945846558e-02 8.383079618215560913e-02 2.339184433221817017e-01
-2.635512948036193848e-01 -7.625371962785720825e-02 2.251368016004562378e-02 1.465824544429779053e-01 4.215732589364051819e-02 -7.640581578016281128e-02 -1.499170660972595215e-01 -1.610914468765258789e-01 -1.637824773788452148e-01 1.908025890588760376e-02 -3.532069502398371696e-03 1.385679841041564941e-01 5.411967635154724121e-02 2.836536467075347900e-01 6.940482556819915771e-02 -2.487608231604099274e-02 6.659030914306640625e-02 -1.903457492589950562e-01 2.665087878704071045e-01 -2.359411567449569702e-01 3.065337613224983215e-02 -2.695632167160511017e-02 6.393082439899444580e-02 2.725305557250976562e-01 -1.280087530612945557e-01 1.896001249551773071e-01 -1.558839976787567139e-01 2.682026922702789307e-01 4.205599427223205566e-01 -1.674178242683410645e-01 -1.774422675371170044e-01 2.812938690185546875e-01
2.872853577136993408e-01 -3.629412874579429626e-02 7.886543124914169312e-02 1.272785067558288574e-01 1.853361278772354126e-01 -3.829454258084297180e-02 -7.772882282733917236e-02 -4.318672046065330505e-02 -5.264024063944816589e-02 7.365967333316802979e-02 -6.640835851430892944e-02 3.128920495510101318e-01 1.632635444402694702e-01 -5.481460690498352051e-02 -2.016100734472274780e-01 -2.241512835025787354e-01 3.722211122512817383e-01 5.133013427257537842e-02 -4.282734170556068420e-02 -3.421084210276603699e-02 1.647170484066009521e-01 6.783899664878845215e-02 2.290018200874328613e-01 2.548780143260955811e-01 4.200046509504318237e-02 -1.120663285255432129e-01 -1.936420351266860962e-01 1.387441605329513550e-01 2.275908738374710083e-01 8.123181760311126709e-03 -3.988790512084960938e-01 2.087692916393280029e-01
-9.541971236467361450e-02 -2.774186059832572937e-02 3.932770341634750366e-02 2.292442619800567627e-01 1.410705149173736572e-01 -1.758677661418914795e-01 -4.008084069937467575e-03 -1.047005951404571533e-01 -2.543678581714630127e-01 2.809613049030303955e-01 1.190878748893737793e-01 1.108512505888938904e-01 2.710784375667572021e-01 -5.782398208975791931e-02 6.578035652637481689e-03 -3.358321487903594971e-01 1.465223636478185654e-02 1.595895886421203613e-01 -1.212948840111494064e-02 7.999306917190551758e-02 1.335811167955398560e-01 -2.402731329202651978e-01 4.572014883160591125e-02 -2.137970626354217529e-01 3.359356522560119629e-02 2.405887395143508911e-01 -3.728473186492919922e-01 -1.559958904981613159e-01 1.235153228044509888e-01 -2.821724414825439453e-01 1.283650007098913193e-02 2.035778462886810303e-01
-1.995514035224914551e-01 -1.780959963798522949e-01 1.346815936267375946e-02 6.709078792482614517e-03 -1.942015141248703003e-01 2.582614123821258545e-01 1.130857020616531372e-01 -1.790092438459396362e-01 2.408456206321716309e-01 2.190649136900901794e-02 -2.089159190654754639e-02 2.380836308002471924e-01 -1.118333563208580017e-01 2.764165699481964111e-01 3.626830875873565674e-02 -1.476867347955703735e-01 1.393435616046190262e-02 -1.379375755786895752e-01 -3.512151911854743958e-02 -2.440969944000244141e-01 4.530116170644760132e-02 1.087617948651313782e-01 -8.186884224414825439e-03 -3.294263780117034912e-01 -1.831492334604263306e-01 7.241488248109817505e-02 -2.037662863731384277e-01 1.612911373376846313e-01 3.761930465698242188e-01 -1.474633663892745972e-01 1.579884067177772522e-02 2.810609042644500732e-01
7.268954813480377197e-02 -1.653096079826354980e-02 -4.217883571982383728e-02 2.070643901824951172e-01 -1.497831791639328003e-01 1.075589805841445923e-01 6.803385168313980103e-02 -3.097655177116394043e-01 6.578193604946136475e-02 1.911000013351440430e-01 2.138129919767379761e-01 9.816591441631317139e-02 2.962112128734588623e-01 -1.089490354061126709e-01 -1.992332488298416138e-01 -3.303694427013397217e-01 -1.941161602735519409e-01 7.553211180493235588e-04 -1.616865992546081543e-01 2.144019491970539093e-02 5.207868758589029312e-03 3.317337632179260254e-01 -7.423862349241971970e-03 -2.663480937480926514e-01 9.567662328481674194e-02 8.410982042551040649e-02 6.049373745918273926e-02 1.055239960551261902e-01 1.435619145631790161e-01 3.317411523312330246e-03 -2.683687508106231689e-01 3.186410665512084961e-01
2.019693553447723389e-01 -3.908924385905265808e-02 1.418191194534301758e-01 7.257853448390960693e-02 -1.106282100081443787e-01 -8.570144325494766235e-02 -5.269649997353553772e-02 -8.027177304029464722e-02 -1.184851862490177155e-02 2.022910863161087036e-01 -4.733413830399513245e-02 1.202437505125999451e-01 1.890231519937515259e-01 -2.027752250432968140e-01 1.278846804052591324e-02 -4.274275600910186768e-01 2.917609550058841705e-02 -5.264288932085037231e-02 -5.281877517700195312e-02 -1.593694686889648438e-01 1.923821866512298584e-01 4.444427192211151123e-01 7.712705433368682861e-02 -1.687415689229965210e-01 -2.111745476722717285e-01 -2.259134501218795776e-01 -2.773907184600830078e-01 -1.171928495168685913e-01 1.259531825780868530e-01 -2.215666696429252625e-02 -1.039911881089210510e-01 2.679096162319183350e-01
8.288823068141937256e-02 -2.453595846891403198e-01 -6.901898235082626343e-02 2.123202681541442871e-01 -6.185292452573776245e-02 7.488000392913818359e-02 -1.441898345947265625e-01 2.475661039352416992e-01 8.743512630462646484e-02 4.700956866145133972e-02 -1.357909739017486572e-01 1.514592170715332031e-01 2.921992838382720947e-01 8.524978533387184143e-03 1.117044910788536072e-01 -1.447995454072952271e-01 -1.584435403347015381e-01 4.840221628546714783e-02 2.120294719934463501e-01 -3.379251360893249512e-01 9.703265875577926636e-02 -4.821490496397018433e-02 -1.533022522926330566e-01 1.013211160898208618e-01 1.206421852111816406e-01 -1.068002730607986450e-01 -4.832420647144317627e-01 3.442228958010673523e-02 5.393545329570770264e-02 -1.709137409925460815e-01 -2.417870983481407166e-02 3.097774982452392578e-01
3.163832426071166992e-01 1.390526741743087769e-01 3.169833421707153320e-01 2.866745293140411377e-01 2.340443879365921021e-01 4.773682355880737305e-02 -1.954206973314285278e-01 -1.848629862070083618e-01 1.072217151522636414e-01 6.896315515041351318e-02 9.397747926414012909e-03 1.444877237081527710e-01 1.287627816200256348e-01 2.044581770896911621e-01 1.478506326675415039e-01 -2.028968036174774170e-01 1.381079852581024170e-02 -1.245836541056632996e-02 -3.273204341530799866e-02 -1.436529755592346191e-01 -1.173266768455505371e-01 2.319835871458053589e-01 -1.884523332118988037e-01 -6.410357356071472168e-02 5.204133316874504089e-02 1.397571265697479248e-01 -2.555487751960754395e-01 1.796541512012481689e-01 1.682328432798385620e-01 7.020469009876251221e-02 -1.673675924539566040e-01 3.154929280281066895e-01
-1.942999474704265594e-02 -1.609618961811065674e-01 1.321209222078323364e-01 2.149690985679626465e-01 -4.205313697457313538e-02 -1.595533937215805054e-01 7.468824833631515503e-02 -9.968320839107036591e-03 1.766910403966903687e-01 1.817890256643295288e-01 3.439996838569641113e-01 2.931111752986907959e-01 -2.658556997776031494e-01 5.534527450799942017e-02 -2.054357156157493591e-02 -2.305436134338378906e-01 -4.057824239134788513e-02 2.132994234561920166e-01 -8.746277540922164917e-02 -2.125268727540969849e-01 1.173095032572746277e-01 3.520382940769195557e-02 -8.440370857715606689e-02 -7.889365404844284058e-02 -3.728216588497161865e-01 1.944045126438140869e-01 -1.922432780265808105e-01 -9.826901368796825409e-03 1.010836437344551086e-01 -4.726158827543258667e-02 -1.620307862758636475e-01 3.169428110122680664e-01
1.818743795156478882e-01 -1.216193884611129761e-01 8.237897604703903198e-02 8.501927554607391357e-02 -1.496250778436660767e-01 -1.241934075951576233e-01 -1.085660010576248169e-01 -7.824625074863433838e-02 -8.622020483016967773e-02 9.050257503986358643e-02 -2.562257926911115646e-03 2.404130995273590088e-02 1.819617301225662231e-01 -1.007732152938842773e-01 -8.166166022419929504e-03 -4.773255288600921631e-01 -2.026666104793548584e-01 -1.203664392232894897e-01 -7.491918653249740601e-02 -5.990586802363395691e-02 2.355301976203918457e-01 4.417992830276489258e-01 -1.318788342177867889e-02 -1.858773529529571533e-01 -2.428732216358184814e-01 -7.585472613573074341e-02 -2.196683436632156372e-01 -4.667316377162933350e-02 1.214079111814498901e-01 7.106913626194000244e-02 1.090314686298370361e-01 3.130702972412109375e-01
3.052755631506443024e-02 2.501939237117767334e-01 2.711897492408752441e-01 5.142055153846740723e-01 -8.258785307407379150e-02 -1.068999096751213074e-01 -2.106763720512390137e-01 -2.275858372449874878e-01 1.369210481643676758e-01 1.198987662792205811e-01 1.665937453508377075e-01 2.270039021968841553e-01 7.970836758613586426e-02 8.763503283262252808e-02 4.135575145483016968e-02 -2.448797971010208130e-01 -1.258652955293655396e-01 6.642951071262359619e-02 1.338967960327863693e-02 -9.041561186313629150e-02 -2.193108201026916504e-03 2.029248028993606567e-01 6.159204244613647461e-02 -3.516091778874397278e-02 1.715038716793060303e-01 2.151566147804260254e-01 -1.739266663789749146e-01 1.786429136991500854e-01 1.716356128454208374e-01 1.603012979030609131e-01 -1.082566305994987488e-01 1.280922889709472656e-01
3.891533240675926208e-02 -2.001458555459976196e-01 -9.220518171787261963e-02 1.040770392864942551e-02 -4.988993704319000244e-02 -2.729594707489013672e-02 -1.491071730852127075e-01 9.139341861009597778e-02 1.797485649585723877e-01 1.690905541181564331e-01 -1.600201129913330078e-01 2.805558778345584869e-02 2.031096369028091431e-01 1.048746556043624878e-01 9.698296338319778442e-02 -3.449913263320922852e-01 -2.553759515285491943e-01 -1.831534318625926971e-02 2.744564116001129150e-01 -2.118860930204391479e-01 1.348593235015869141e-01 1.278176624327898026e-02 9.090141206979751587e-02 1.293127536773681641e-01 1.386619824916124344e-02 -1.896597072482109070e-02 -4.912321269512176514e-01 2.157095074653625488e-01 1.484906673431396484e-01 -4.549579694867134094e-02 -1.540269702672958374e-01 2.875427007675170898e-01
-1.415918674319982529e-02 -1.148648560047149658e-01 -7.408685516566038132e-03 1.805566847324371338e-01 -1.091730147600173950e-01 -3.035821951925754547e-02 -4.336052574217319489e-03 3.608796745538711548e-02 -6.456697592511773109e-04 -1.934452354907989502e-01 7.121091336011886597e-02 1.220318824052810669e-01 2.305064052343368530e-01 -2.789613977074623108e-02 -7.241365313529968262e-02 -3.576448261737823486e-01 1.202333346009254456e-01 -4.808660596609115601e-02 1.393293142318725586e-01 -1.324989944696426392e-01 -3.079575002193450928e-01 3.838777244091033936e-01 -3.001382648944854736e-01 -4.106035083532333374e-02 2.388466149568557739e-02 2.494786232709884644e-01 -3.489765897393226624e-02 7.352176308631896973e-02 3.377968072891235352e-01 2.405032217502593994e-01 4.936045035719871521e-02 2.526164352893829346e-01
1.073436439037322998e-01 -5.127114430069923401e-02 2.039236277341842651e-01 1.354182064533233643e-01 -3.251023888587951660e-01 9.629766643047332764e-02 1.299038622528314590e-02 5.300754308700561523e-02 -5.907726287841796875e-02 1.941557526588439941e-01 -2.880194187164306641e-01 1.729842871427536011e-01 3.922060877084732056e-02 -1.982798725366592407e-01 2.215067893266677856e-01 -2.567652799189090729e-02 3.497977256774902344e-01 3.474427014589309692e-02 -1.822027862071990967e-01 -1.386001110076904297e-01 4.696825146675109863e-02 -1.041259169578552246e-01 8.931546658277511597e-02 -1.552046928554773331e-02 -2.578899078071117401e-02 1.551952958106994629e-01 -3.440155088901519775e-01 1.254229247570037842e-01 1.297600120306015015e-01 4.468738660216331482e-02 -2.927750945091247559e-01 3.204984664916992188e-01
-9.732756763696670532e-02 -2.273629009723663330e-01 9.607413411140441895e-02 2.288832813501358032e-01 -6.990030407905578613e-02 -9.855191409587860107e-02 3.457082668319344521e-03 4.684593901038169861e-02 -1.603121608495712280e-01 -8.839531987905502319e-02 2.326237857341766357e-01 1.215001344680786133e-01 4.474274069070816040e-02 -1.128717884421348572e-01 3.021396398544311523e-01 -2.667263746261596680e-01 8.351597352884709835e-05 -1.522682458162307739e-01 1.283878982067108154e-01 -2.942650914192199707e-01 -1.159360855817794800e-01 -1.244416534900665283e-01 -3.214178383350372314e-01 1.590049862861633301e-01 -4.916011169552803040e-02 1.428905576467514038e-01 -8.859393745660781860e-02 -1.815111190080642700e-01 3.609724938869476318e-01 1.561417803168296814e-02 -1.821569502353668213e-01 2.640304863452911377e-01
-2.536834962666034698e-02 -1.568536162376403809e-01 -1.045222207903862000e-01 -1.096179485321044922e-01 -2.866849303245544434e-01 2.832513861358165741e-02 -9.103629738092422485e-02 -3.382209837436676025e-01 -1.313847750425338745e-01 2.637084424495697021e-01 2.785509526729583740e-01 1.163143441081047058e-01 7.433860749006271362e-02 -9.924934804439544678e-02 -1.364223957061767578e-01 -2.550828456878662109e-01 9.158805944025516510e-03 -2.837418019771575928e-01 -6.343425717204809189e-03 -1.642203889787197113e-02 3.478502631187438965e-01 3.221193328499794006e-02 -1.965760737657546997e-01 9.337110817432403564e-02 1.727359741926193237e-01 6.541222333908081055e-02 -7.580266147851943970e-02 -4.363613575696945190e-02 2.291516363620758057e-01 1.929808408021926880e-01 -1.467300653457641602e-01 2.565401494503021240e-01
4.757070168852806091e-02 -7.990995049476623535e-02 1.946783363819122314e-01 2.514624595642089844e-01 5.253771785646677017e-03 -1.979362219572067261e-02 1.250361502170562744e-01 -1.958832591772079468e-01 -7.847571372985839844e-02 -5.226718261837959290e-02 2.000300213694572449e-02 3.399745523929595947e-01 1.563692092895507812e-01 1.021133661270141602e-01 -1.004578173160552979e-01 -1.857060492038726807e-01 2.924592792987823486e-01 -1.608247458934783936e-01 7.309958338737487793e-02 -1.764665693044662476e-01 -8.961529470980167389e-03 2.086034417152404785e-01 4.990356788039207458e-02 3.054278492927551270e-01 -1.532688736915588379e-01 -1.750761568546295166e-01 -1.904900819063186646e-01 2.085489034652709961e-01 1.908814162015914917e-01 -2.212408781051635742e-01 -3.514644205570220947e-01 3.713152185082435608e-02
1.075030267238616943e-01 -1.298437565565109253e-01 1.495784223079681396e-01 6.352943927049636841e-02 1.031196862459182739e-01 5.201446264982223511e-02 4.625656176358461380e-03 -6.593276560306549072e-02 -1.429900974035263062e-01 1.279969364404678345e-01 1.807210147380828857e-01 2.677840888500213623e-01 -1.540273725986480713e-01 -1.464493274688720703e-01 -1.461256295442581177e-01 -2.462107986211776733e-01 -7.134381681680679321e-02 -2.510928548872470856e-02 -2.512624561786651611e-01 -1.159828454256057739e-01 3.331943750381469727e-01 7.801161706447601318e-02 -2.979409396648406982e-01 1.706735491752624512e-01 9.140110760927200317e-02 3.168938755989074707e-01 2.923169638961553574e-03 -1.873154640197753906e-01 3.369862437248229980e-01 7.166746258735656738e-02 1.149848699569702148e-01 2.569578289985656738e-01
1.122385710477828979e-01 -1.163748092949390411e-02 2.781046330928802490e-01 2.290857881307601929e-01 1.296827662736177444e-02 1.839173287153244019e-01 8.454713970422744751e-02 -2.869630753993988037e-01 1.053109616041183472e-01 2.449425682425498962e-02 1.065558865666389465e-01 2.060152590274810791e-01 2.052392214536666870e-01 2.700113654136657715e-01 -1.293601840734481812e-01 -2.910446226596832275e-01 3.014438152313232422e-01 3.529584407806396484e-02 -5.344036221504211426e-02 -2.732826471328735352e-01 1.122149899601936340e-01 2.059386670589447021e-01 5.306669324636459351e-02 3.647474944591522217e-01 -8.285826444625854492e-02 8.038898557424545288e-02 -7.917269319295883179e-02 1.644460558891296387e-01 1.206310912966728210e-01 -2.256529778242111206e-02 -1.295354366302490234e-01 1.140407174825668335e-01
-3.012813813984394073e-02 -8.238539844751358032e-02 -3.445963934063911438e-02 2.581266164779663086e-01 -1.678933203220367432e-02 -1.483350340276956558e-02 7.545133680105209351e-02 -2.414170205593109131e-01 -1.501961350440979004e-01 -9.976228326559066772e-02 2.325378209352493286e-01 2.205574214458465576e-01 1.697251796722412109e-01 -1.240602359175682068e-01 4.039867222309112549e-01 -2.335136979818344116e-01 -1.167893931269645691e-01 -2.018558979034423828e-01 1.304908096790313721e-01 -2.224719077348709106e-01 1.508467793464660645e-01 -3.670555725693702698e-02 -3.044416904449462891e-01 2.164402008056640625e-01 -3.834708780050277710e-02 -6.839142739772796631e-02 -2.748221345245838165e-02 2.015123516321182251e-02 2.168176621198654175e-01 7.634705305099487305e-02 1.121886149048805237e-01 3.249219655990600586e-01
-5.047668889164924622e-02 -2.530634701251983643e-01 1.053260937333106995e-01 2.532994449138641357e-01 3.219991922378540039e-01 8.416107855737209320e-03 3.289668858051300049e-01 -1.523594409227371216e-01 -1.630090177059173584e-01 1.190975904464721680e-01 -9.381037205457687378e-02 3.644827753305435181e-02 2.035913616418838501e-01 -1.847993582487106323e-01 -1.404149830341339111e-01 -2.050423175096511841e-01 -3.624580055475234985e-02 -9.215832501649856567e-02 2.341318279504776001e-01 -1.612278372049331665e-01 1.366610825061798096e-01 6.527059525251388550e-02 -2.260732054710388184e-01 5.026710778474807739e-02 -9.914488345384597778e-02 2.044420540332794189e-01 -2.881496548652648926e-01 -1.496635973453521729e-01 3.187704682350158691e-01 6.371862255036830902e-03 -9.392037242650985718e-02 1.594675704836845398e-03
-1.837322264909744263e-01 -1.640418767929077148e-01 1.649493724107742310e-02 3.343807160854339600e-01 6.535239517688751221e-02 6.525658071041107178e-02 -7.236351072788238525e-02 -1.591463945806026459e-02 4.871670622378587723e-03 -1.345519721508026123e-01 7.909633964300155640e-02 2.555055916309356689e-01 1.577478945255279541e-01 2.723495364189147949e-01 -1.674938201904296875e-01 -2.717653661966323853e-02 3.157292902469635010e-01 -1.184285655617713928e-01 -2.642033994197845459e-01 9.723924845457077026e-02 3.110818564891815186e-01 -1.336860507726669312e-01 -1.777832359075546265e-01 -1.087202504277229309e-02 9.932585805654525757e-02 2.570298016071319580e-01 -2.438278645277023315e-01 7.468941807746887207e-02 1.283834427595138550e-01 -7.013987004756927490e-02 -2.001286111772060394e-02 3.059600293636322021e-01
9.150891005992889404e-02 -2.368687465786933899e-02 7.449064403772354126e-02 2.365889400243759155e-01 -1.467264741659164429e-01 4.250038415193557739e-03 -4.431946948170661926e-02 -1.403604596853256226e-01 -1.257492750883102417e-01 1.110353041440248489e-02 2.299981266260147095e-01 1.421606689691543579e-01 5.634339898824691772e-02 2.573358453810214996e-02 1.749887764453887939e-01 -2.631088197231292725e-01 -1.368637382984161377e-01 -1.905489861965179443e-01 -8.229711651802062988e-02 -3.423075973987579346e-01 -2.847453653812408447e-01 -2.300862818956375122e-01 -1.343859881162643433e-01 1.099885255098342896e-01 -2.263807505369186401e-01 -4.092786833643913269e-02 -1.049761474132537842e-01 -1.357936561107635498e-01 4.688908755779266357e-01 -8.212441205978393555e-02 7.953917980194091797e-02 1.874120682477951050e-01
-1.593880653381347656e-01 -2.266222685575485229e-01 3.457413911819458008e-01 7.712998241186141968e-02 -1.156112253665924072e-01 6.173872202634811401e-02 7.911524921655654907e-02 -2.992471493780612946e-02 -1.269374191761016846e-01 1.448127180337905884e-01 1.078606992959976196e-01 2.958482205867767334e-01 -7.131688296794891357e-03 -9.039083123207092285e-02 8.047448098659515381e-02 -1.978242695331573486e-01 6.972430646419525146e-02 1.035736724734306335e-01 -2.180979102849960327e-01 -3.470187634229660034e-02 2.360118925571441650e-01 7.848595082759857178e-02 -2.238058596849441528e-01 2.966687083244323730e-01 -2.481484040617942810e-02 5.609267577528953552e-02 -1.183978766202926636e-01 -2.385643571615219116e-01 3.999342620372772217e-01 -1.610397100448608398e-01 -1.015055775642395020e-01 2.194143235683441162e-01
8.664081990718841553e-02 -3.040689826011657715e-01 9.207310527563095093e-02 6.030521169304847717e-02 9.842300415039062500e-02 -5.297511443495750427e-02 2.268263101577758789e-01 -9.685240685939788818e-02 3.752624616026878357e-02 3.412099778652191162e-01 1.791725493967533112e-02 3.253155052661895752e-01 -1.941443420946598053e-02 -1.528623551130294800e-01 2.576542496681213379e-01 -2.463066428899765015e-01 -1.258929818868637085e-01 -2.006156593561172485e-01 2.211231887340545654e-01 -6.926287896931171417e-03 1.097433716058731079e-01 -4.223389923572540283e-02 -2.040501683950424194e-01 1.543959826231002808e-01 -3.657285869121551514e-02 6.332830339670181274e-02 -2.834280431270599365e-01 -3.311443328857421875e-01 1.847691833972930908e-01 -2.707075886428356171e-02 1.159006357192993164e-02 1.585340499877929688e-01
8.651071786880493164e-02 -1.574158072471618652e-01 -1.997653841972351074e-01 7.251112908124923706e-02 -9.578146785497665405e-02 1.122364848852157593e-01 -2.588136494159698486e-01 -1.041685491800308228e-01 1.517949104309082031e-01 2.916355729103088379e-01 -1.085353940725326538e-01 1.774979382753372192e-01 3.539477586746215820e-01 2.494546622037887573e-01 -1.261372268199920654e-01 -4.489790648221969604e-03 9.565429389476776123e-02 -1.696580201387405396e-01 -7.757037878036499023e-02 -2.997854650020599365e-01 4.441858083009719849e-02 2.629777491092681885e-01 1.559103578329086304e-01 -1.912587732076644897e-01 -1.362657360732555389e-02 -6.379187107086181641e-02 -1.318938136100769043e-01 2.082373797893524170e-01 1.694758981466293335e-01 1.544115096330642700e-01 -1.854318231344223022e-01 2.243778407573699951e-01
4.408982023596763611e-02 9.180691093206405640e-02 4.975168034434318542e-02 2.368558347225189209e-01 -3.587852045893669128e-02 -3.757002949714660645e-02 -1.819348707795143127e-02 -1.325746327638626099e-01 1.355094164609909058e-01 -1.897659450769424438e-01 -1.191695593297481537e-02 2.288415729999542236e-01 1.268664896488189697e-01 4.062390625476837158e-01 3.752166926860809326e-01 3.832940012216567993e-02 -7.939291000366210938e-02 -2.055589407682418823e-01 8.031587302684783936e-02 -2.297405004501342773e-01 -1.089439764618873596e-01 -6.059942021965980530e-02 -1.582477539777755737e-01 6.686965469270944595e-03 6.587152183055877686e-02 1.611523479223251343e-01 -2.782014906406402588e-01 3.182915225625038147e-02 3.774665296077728271e-01 -2.923001721501350403e-02 -1.977859735488891602e-01 2.014677077531814575e-01
2.914665639400482178e-02 7.748894393444061279e-02 8.833520859479904175e-02 1.282595694065093994e-01 -2.453286945819854736e-02 -3.485328704118728638e-02 2.588565051555633545e-01 -7.740279287099838257e-02 -7.596927136182785034e-02 2.712598629295825958e-02 3.190120756626129150e-01 3.007885813713073730e-01 1.472233235836029053e-01 1.404529511928558350e-01 -2.716225087642669678e-01 -1.740564242936670780e-03 4.117659851908683777e-02 -1.628386229276657104e-02 -2.804032564163208008e-01 -1.933978796005249023e-01 -1.390074789524078369e-01 6.295484304428100586e-02 -1.498006731271743774e-01 -5.259769968688488007e-04 7.525805383920669556e-02 2.677333652973175049e-01 -1.015024632215499878e-01 -9.762254357337951660e-02 1.419370472431182861e-01 4.374561905860900879e-01 -9.544129669666290283e-02 3.140498399734497070e-01
-3.257139027118682861e-01 -9.441738575696945190e-02 -5.008611083030700684e-02 1.835677325725555420e-01 -1.160327121615409851e-01 -8.548354730010032654e-03 -2.514640986919403076e-01 -1.352699846029281616e-01 -2.123601734638214111e-01 4.709320887923240662e-02 2.204626500606536865e-01 2.637307643890380859e-01 1.767809391021728516e-01 5.529692769050598145e-02 2.256842702627182007e-02 -2.913461923599243164e-01 1.660104282200336456e-02 -2.186357676982879639e-01 2.267060726881027222e-01 -2.072987109422683716e-01 6.114251539111137390e-02 -1.454275101423263550e-01 2.672789394855499268e-01 1.061942204833030701e-01 -7.939402759075164795e-02 2.737098038196563721e-01 -7.407813519239425659e-02 6.838800385594367981e-03 1.188553497195243835e-01 -6.700707226991653442e-02 6.624897569417953491e-02 3.297560513019561768e-01
4.336846247315406799e-02 -4.860715195536613464e-02 -6.155413575470447540e-03 2.219969630241394043e-01 2.044773697853088379e-01 2.234117239713668823e-01 3.498642742633819580e-01 -1.582132875919342041e-01 5.329402536153793335e-02 -3.495884686708450317e-02 1.983600668609142303e-02 2.286603003740310669e-01 1.845176219940185547e-01 2.494727075099945068e-01 1.861703842878341675e-01 -1.416869461536407471e-01 1.086692363023757935e-01 1.140559837222099304e-01 2.469291239976882935e-01 -1.220560967922210693e-01 1.514427810907363892e-01 2.631267011165618896e-01 1.463191956281661987e-01 5.417574942111968994e-02 2.937128208577632904e-02 1.903725713491439819e-01 -2.703665196895599365e-01 1.411077827215194702e-01 2.668716907501220703e-01 -1.245422139763832092e-01 -2.461680769920349121e-01 6.977441906929016113e-02
-5.830841511487960815e-02 -3.740321695804595947e-01 -1.486763358116149902e-01 2.209177017211914062e-01 1.739955507218837738e-02 6.255861371755599976e-02 -1.399621069431304932e-01 6.050153821706771851e-02 2.275734543800354004e-01 1.568915694952011108e-02 1.700392067432403564e-01 2.886522114276885986e-01 3.135307133197784424e-01 7.317759841680526733e-02 8.788637071847915649e-02 1.112167462706565857e-01 1.168855205178260803e-01 -1.652718484401702881e-01 1.899461075663566589e-02 -2.932371795177459717e-01 2.078486382961273193e-01 -6.811968982219696045e-02 1.085737198591232300e-01 -1.463269144296646118e-01 -1.565313190221786499e-01 8.748657256364822388e-02 -8.388681709766387939e-02 -1.484398148022592068e-03 2.087815403938293457e-01 2.334061861038208008e-01 -2.763686180114746094e-01 2.197629958391189575e-01
-2.914496958255767822e-01 -1.178234219551086426e-01 1.005127653479576111e-01 2.140941321849822998e-01 1.054838970303535461e-01 -1.630463004112243652e-01 -1.391120254993438721e-01 -1.434455066919326782e-01 -1.278071403503417969e-01 2.452400475740432739e-01 1.343447864055633545e-01 3.921012952923774719e-02 2.738727629184722900e-01 -6.887132674455642700e-02 1.400672048330307007e-01 -2.412209659814834595e-01 -3.115804865956306458e-02 9.022776037454605103e-02 -2.303766459226608276e-02 1.587243378162384033e-02 4.495003819465637207e-02 -1.658723205327987671e-01 -1.076667159795761108e-01 4.390396550297737122e-02 5.012021958827972412e-02 2.702335417270660400e-01 -3.536092936992645264e-01 -2.677499353885650635e-01 2.065665572881698608e-01 -2.633160054683685303e-01 -7.597706466913223267e-02 2.664262354373931885e-01
1.019678339362144470e-01 -9.565276652574539185e-02 5.443780869245529175e-02 2.148847281932830811e-01 1.523682922124862671e-01 1.084606274962425232e-01 1.565929651260375977e-01 -2.559746503829956055e-01 -1.867988556623458862e-01 1.671158373355865479e-01 8.007326722145080566e-02 1.512890756130218506e-01 4.177136719226837158e-02 -1.947387456893920898e-01 1.136994510889053345e-01 -1.471442878246307373e-01 -2.711935043334960938e-01 -3.190567195415496826e-01 1.533626914024353027e-01 -3.829328417778015137e-01 1.748061031103134155e-01 -8.089816570281982422e-02 -1.270061135292053223e-01 -4.509853944182395935e-02 -1.903015077114105225e-01 1.242946982383728027e-01 -1.242748051881790161e-01 1.907247006893157959e-01 2.311993092298507690e-01 -1.012467369437217712e-01 1.126238852739334106e-01 2.434795945882797241e-01
-2.570483684539794922e-01 -9.233094751834869385e-02 1.357976794242858887e-01 2.816329896450042725e-01 -5.305741354823112488e-02 -3.748588263988494873e-03 -1.969500444829463959e-02 -3.154283165931701660e-01 5.328427255153656006e-02 1.630995720624923706e-01 1.056656241416931152e-01 1.474869996309280396e-01 -9.695625305175781250e-02 2.879653573036193848e-01 -2.324207162018865347e-04 -1.718794256448745728e-01 1.365739554166793823e-01 1.917204707860946655e-01 9.096630662679672241e-02 2.669574692845344543e-03 -1.178457140922546387e-01 -2.962584793567657471e-02 -4.577780142426490784e-02 5.153643339872360229e-02 -4.176368191838264465e-02 6.288249045610427856e-02 -4.596138000488281250e-01 -1.070621237158775330e-02 6.934048235416412354e-02 1.341308206319808960e-01 -2.172958999872207642e-01 4.128230214118957520e-01
8.448606729507446289e-02 -1.167267188429832458e-01 1.216366663575172424e-01 1.171520501375198364e-01 1.452244520187377930e-01 1.614857092499732971e-02 1.616819947957992554e-01 -2.428764849901199341e-02 4.227342456579208374e-02 1.178638413548469543e-01 1.689133495092391968e-01 2.794274985790252686e-01 -2.216238826513290405e-01 3.087060451507568359e-01 -1.372049748897552490e-01 -7.700004428625106812e-02 8.711561560630798340e-02 7.317060977220535278e-02 2.274511009454727173e-01 -1.636320799589157104e-01 2.073346674442291260e-01 1.269121319055557251e-01 -1.905264258384704590e-01 -2.154875993728637695e-01 -3.174900114536285400e-01 2.116139233112335205e-01 -3.583575189113616943e-01 -3.798543708398938179e-03 4.110484570264816284e-02 1.586092114448547363e-01 -4.900182783603668213e-02 2.731833755970001221e-01
-4.836502019315958023e-03 9.987535886466503143e-03 -5.763733386993408203e-02 2.758311331272125244e-01 1.531263627111911774e-02 2.020037174224853516e-01 -2.143512368202209473e-01 1.428596973419189453e-01 -1.539144515991210938e-01 1.357703655958175659e-01 2.088319137692451477e-02 1.770577430725097656e-01 1.932814121246337891e-01 1.533516198396682739e-01 1.707160174846649170e-01 -2.547608613967895508e-01 6.079403683543205261e-02 -1.334588229656219482e-01 -1.053387969732284546e-01 6.836604326963424683e-02 -1.319332327693700790e-02 -1.727700084447860718e-01 -2.261846512556076050e-01 6.667762994766235352e-02 1.705335676670074463e-01 4.000636562705039978e-02 -8.127675205469131470e-02 -1.630040854215621948e-01 5.970841050148010254e-01 1.367394179105758667e-01 -1.482615023851394653e-01 -1.711852289736270905e-02
-3.408723510801792145e-03 -1.625821888446807861e-01 2.565182559192180634e-02 4.561269283294677734e-02 2.691405713558197021e-01 2.565967142581939697e-01 8.096718788146972656e-02 1.083230152726173401e-01 -3.044018745422363281e-01 2.883195281028747559e-01 -1.683138310909271240e-01 1.513842940330505371e-01 2.957656085491180420e-01 -5.596489831805229187e-02 3.797178715467453003e-02 -3.210689425468444824e-01 -8.286978304386138916e-02 -2.815326675772666931e-02 2.451095581054687500e-01 -2.321091890335083008e-01 -8.624571375548839569e-03 -7.597656920552253723e-03 -7.539190351963043213e-02 -1.412047892808914185e-01 -5.095857754349708557e-02 4.203685559332370758e-03 -1.959945261478424072e-01 -4.915747046470642090e-02 2.439024001359939575e-01 -9.593671187758445740e-03 -1.210575252771377563e-01 3.564105331897735596e-01
-1.478637382388114929e-02 -1.838884800672531128e-01 -1.586533635854721069e-01 1.968873739242553711e-01 4.150210693478584290e-02 -2.252845168113708496e-01 6.696408987045288086e-02 -2.278810590505599976e-01 -3.720094263553619385e-01 -1.649419367313385010e-01 -1.190315783023834229e-01 3.127715587615966797e-01 1.456898599863052368e-01 -7.220935821533203125e-02 2.061063200235366821e-01 -2.418373525142669678e-01 -5.240829288959503174e-02 4.513862356543540955e-02 2.961371792480349541e-04 -1.754799336194992065e-01 -2.602642178535461426e-01 1.343645602464675903e-01 -1.591844260692596436e-01 1.275037229061126709e-01 -1.502818316221237183e-01 9.499602764844894409e-02 -1.142442300915718079e-01 1.129270419478416443e-01 2.464894354343414307e-01 -8.846354484558105469e-02 -1.364405751228332520e-01 2.838438153266906738e-01
-9.443107992410659790e-02 -5.624121427536010742e-02 -1.270409226417541504e-01 2.682898938655853271e-01 -1.152164563536643982e-01 2.493598498404026031e-02 -1.011150181293487549e-01 -6.696268916130065918e-02 2.020788192749023438e-01 -7.869541645050048828e-02 3.748174011707305908e-01 1.894781440496444702e-01 3.180507123470306396e-01 1.134021431207656860e-01 5.561580136418342590e-02 -4.420825541019439697e-01 7.789064198732376099e-02 -1.498982459306716919e-01 -1.202968806028366089e-01 -9.863151237368583679e-03 -1.744173169136047363e-01 6.076251715421676636e-02 -3.752903938293457031e-01 8.387147448956966400e-03 7.362010423094034195e-03 -8.631794154644012451e-02 -1.149607598781585693e-01 -2.137065380811691284e-01 1.143327727913856506e-01 -4.254183173179626465e-02 -3.894915431737899780e-02 1.852258592844009399e-01
-5.240550264716148376e-02 -8.728790283203125000e-02 -1.305318176746368408e-01 8.963265269994735718e-02 1.977534443140029907e-01 9.612649679183959961e-02 1.462111920118331909e-01 -2.459900230169296265e-01 -1.711785495281219482e-01 6.704739481210708618e-02 -7.843109220266342163e-02 -1.895266235806047916e-03 2.107610106468200684e-01 8.839821815490722656e-02 7.642983645200729370e-02 -1.412999033927917480e-01 -8.787698298692703247e-02 -1.679283529520034790e-01 1.710972636938095093e-01 -4.947567582130432129e-01 1.518676429986953735e-01 2.750905975699424744e-02 -1.207072362303733826e-01 2.051230370998382568e-01 -2.273176759481430054e-01 6.199773401021957397e-02 -7.351227104663848877e-02 1.275399923324584961e-01 4.245708882808685303e-01 -9.696816094219684601e-03 8.954918012022972107e-03 2.612720727920532227e-01
1.314941197633743286e-01 -2.285970747470855713e-02 -5.213317275047302246e-02 9.150116145610809326e-02 1.838555186986923218e-01 -1.113489493727684021e-01 2.580362856388092041e-01 -8.228897303342819214e-02 1.648016124963760376e-01 2.799110114574432373e-01 7.672226428985595703e-02 4.010176751762628555e-03 6.821508705615997314e-02 -6.402251124382019043e-02 2.994050681591033936e-01 -5.712343752384185791e-02 7.091873139142990112e-02 -1.118014939129352570e-02 9.616194665431976318e-02 -4.717256128787994385e-01 2.262061089277267456e-01 -5.190692096948623657e-02 -1.526161879301071167e-01 4.550124704837799072e-02 2.029254846274852753e-02 1.663749814033508301e-01 -1.445276588201522827e-01 1.966683007776737213e-02 3.792670667171478271e-01 -1.305492129176855087e-02 -1.211983934044837952e-01 3.380049765110015869e-01
-5.455325543880462646e-02 -1.143961995840072632e-01 9.479583054780960083e-02 3.432681858539581299e-01 -2.777693048119544983e-02 1.137307286262512207e-01 3.136093020439147949e-01 -1.498090922832489014e-01 -1.056096702814102173e-01 1.838182359933853149e-01 8.665347099304199219e-02 1.615953147411346436e-01 2.101018875837326050e-01 1.249156519770622253e-01 1.825517416000366211e-01 -2.512769997119903564e-01 -1.340827196836471558e-01 -1.646143943071365356e-02 3.667249381542205811e-01 -6.561173498630523682e-02 6.148941349238157272e-03 -1.528749316930770874e-01 2.373179942369461060e-01 1.563197970390319824e-01 6.998282670974731445e-02 1.612020581960678101e-01 -1.167053058743476868e-01 -3.693639487028121948e-02 2.398550361394882202e-01 -4.597664996981620789e-02 2.534523606300354004e-03 3.480199277400970459e-01
-1.460760682821273804e-01 -2.469851970672607422e-01 9.076527506113052368e-02 1.498766802251338959e-02 1.457424163818359375e-01 6.270789075642824173e-03 -1.139581650495529175e-01 1.060964688658714294e-01 9.409218281507492065e-02 6.985993683338165283e-02 3.264375329017639160e-01 2.560299634933471680e-01 3.572833538055419922e-02 8.593843877315521240e-02 -2.629751898348331451e-02 5.419578403234481812e-02 5.740018188953399658e-02 4.962021857500076294e-02 -5.720387678593397141e-03 -2.775512337684631348e-01 1.345059275627136230e-01 -2.761798352003097534e-02 1.764516234397888184e-01 7.444425672292709351e-02 -1.875387430191040039e-01 2.617413103580474854e-01 -2.394465059041976929e-01 1.624362729489803314e-02 3.764402270317077637e-01 3.810934126377105713e-01 -6.334502249956130981e-02 2.737715542316436768e-01
-6.054795160889625549e-02 -5.807466432452201843e-02 -2.088390886783599854e-01 5.654556676745414734e-02 2.020929157733917236e-01 1.258748471736907959e-01 -3.423393368721008301e-01 -3.366850316524505615e-01 2.877771109342575073e-02 8.457325398921966553e-02 -1.784171164035797119e-01 1.463905721902847290e-01 2.350053936243057251e-01 2.949266508221626282e-02 2.320980094373226166e-02 -3.986386060714721680e-01 9.527976065874099731e-02 -1.610539704561233521e-01 -1.152852326631546021e-01 1.372788753360509872e-02 1.016110256314277649e-01 1.543720811605453491e-01 -2.489530593156814575e-01 2.603548206388950348e-02 -9.347037971019744873e-02 -6.107274093665182590e-04 -2.188210608437657356e-03 1.479986906051635742e-01 6.835197564214468002e-03 8.602839708328247070e-02 -3.603777885437011719e-01 2.623864412307739258e-01
2.412970215082168579e-01 3.391449898481369019e-02 1.385245770215988159e-01 2.702040970325469971e-01 -2.370962351560592651e-01 -1.889471858739852905e-01 -2.399046570062637329e-01 -7.895968109369277954e-02 -1.631516069173812866e-01 -2.437681332230567932e-02 2.330526709556579590e-02 -5.708017945289611816e-02 1.597620397806167603e-01 2.806913256645202637e-01 3.058280050754547119e-01 -1.125480458140373230e-01 -2.597966886241920292e-05 -2.344611585140228271e-01 -1.069866400212049484e-02 -1.096932440996170044e-01 1.521703004837036133e-01 6.045837327837944031e-02 -6.161581352353096008e-02 1.608159095048904419e-01 6.182856485247612000e-02 3.566137850284576416e-01 1.938570477068424225e-02 3.292789682745933533e-03 3.927227854728698730e-01 7.394468039274215698e-02 -1.014270409941673279e-01 1.619900017976760864e-01
-5.011135339736938477e-02 -7.421468943357467651e-02 -1.336209475994110107e-01 4.727117419242858887e-01 -2.249433100223541260e-02 2.974972687661647797e-02 -2.166029065847396851e-01 -4.373353421688079834e-01 2.013043873012065887e-02 4.883448593318462372e-03 -3.998389840126037598e-02 2.093120366334915161e-01 1.967085748910903931e-01 1.024579331278800964e-01 -1.203936487436294556e-01 -3.827753067016601562e-01 -8.060720562934875488e-02 -8.134505152702331543e-02 -6.617332249879837036e-02 6.743737962096929550e-03 -5.855894461274147034e-02 -1.255316287279129028e-01 -2.041504383087158203e-01 -1.521103233098983765e-01 1.562574058771133423e-01 9.168792515993118286e-02 5.912357941269874573e-02 6.985419243574142456e-02 1.886617094278335571e-01 -2.146650552749633789e-01 -1.659589558839797974e-01 5.568849295377731323e-02
2.285333424806594849e-01 -1.697617024183273315e-01 7.172907143831253052e-02 7.270174473524093628e-02 2.155707217752933502e-02 -1.074789687991142273e-01 -1.826603263616561890e-01 -1.309010088443756104e-01 -8.934397250413894653e-02 1.295887827873229980e-01 7.626836746931076050e-02 9.450843185186386108e-02 1.896964311599731445e-01 -2.531056106090545654e-01 -1.544834226369857788e-01 -3.883348405361175537e-01 -3.388473764061927795e-02 -1.763190329074859619e-01 -5.761817470192909241e-02 -9.379779919981956482e-03 1.964477747678756714e-01 3.991398513317108154e-01 5.229475349187850952e-02 -1.648122631013393402e-02 -1.609508246183395386e-01 -5.312922596931457520e-02 -2.573723196983337402e-01 -8.254753053188323975e-02 1.859951466321945190e-01 7.909826934337615967e-02 6.983118504285812378e-02 3.843192756175994873e-01
-1.999350935220718384e-01 8.022154681384563446e-03 5.483174696564674377e-02 3.951580449938774109e-02 -1.334724724292755127e-01 -2.064745873212814331e-01 -2.725451067090034485e-02 -3.562045395374298096e-01 -1.284026205539703369e-01 6.834917515516281128e-02 3.605132177472114563e-02 3.463905155658721924e-01 9.232325851917266846e-02 1.125404387712478638e-01 2.049302905797958374e-01 -1.063152179121971130e-01 6.225262209773063660e-02 -9.632887691259384155e-02 2.932567149400711060e-02 1.593381464481353760e-01 2.359685450792312622e-01 1.075133085250854492e-01 5.522075667977333069e-02 1.441579908132553101e-01 2.188229560852050781e-01 1.571350395679473877e-01 7.744532823562622070e-02 -6.675850600004196167e-02 2.617043852806091309e-01 1.994786113500595093e-01 -2.294368594884872437e-01 4.194796383380889893e-01
1.243636012077331543e-01 -2.555058524012565613e-02 1.390840858221054077e-01 1.096795573830604553e-01 3.310873731970787048e-02 9.694781154394149780e-02 2.246172167360782623e-03 -1.496359854936599731e-01 -9.086925536394119263e-02 -5.841157585382461548e-02 1.469662487506866455e-01 1.904990971088409424e-01 1.873269230127334595e-01 -1.166596114635467529e-01 -5.079932045191526413e-03 -3.681731820106506348e-01 1.175168603658676147e-01 -6.747486442327499390e-02 -9.277390688657760620e-02 1.888783648610115051e-02 2.272538840770721436e-02 5.425490140914916992e-01 8.550761640071868896e-02 -1.510787457227706909e-01 -3.751072287559509277e-01 3.911481425166130066e-02 -5.280621722340583801e-02 -1.162394955754280090e-01 1.536935567855834961e-01 6.310611497610807419e-03 -2.347178310155868530e-01 2.759547829627990723e-01
-6.132619455456733704e-02 -1.587172448635101318e-01 -5.467927828431129456e-02 1.920380592346191406e-01 -1.756500005722045898e-01 -2.252713590860366821e-01 -3.518639132380485535e-02 -1.198479533195495605e-01 -2.583928406238555908e-01 -4.985052719712257385e-02 1.153854466974735260e-02 1.286487877368927002e-01 9.770366549491882324e-02 -1.450521647930145264e-01 2.854165136814117432e-01 -4.054012000560760498e-01 -2.008794248104095459e-01 -8.157546818256378174e-02 1.269919797778129578e-02 -1.230395510792732239e-01 -1.924320310354232788e-01 1.022771280258893967e-02 -2.025935351848602295e-01 7.873358577489852905e-02 -1.041014194488525391e-01 2.329788170754909515e-02 4.796782159246504307e-04 -1.322446614503860474e-01 4.877970814704895020e-01 2.099673636257648468e-02 1.597663504071533680e-03 2.402085363864898682e-01
9.071063995361328125e-02 1.985004730522632599e-02 5.887741222977638245e-02 1.629542410373687744e-01 8.813941478729248047e-02 1.349000930786132812e-01 -1.245945766568183899e-01 -2.401679009199142456e-01 -1.049332227557897568e-02 -7.010857015848159790e-02 1.070519387722015381e-01 3.488152325153350830e-01 1.449445933103561401e-01 1.871583908796310425e-01 -1.443813145160675049e-01 -1.124352887272834778e-01 2.361022233963012695e-01 -2.462988942861557007e-01 9.524073451757431030e-02 -5.107660591602325439e-02 -7.931350916624069214e-02 1.010467112064361572e-01 1.145693957805633545e-01 -2.148264050483703613e-01 -1.805753819644451141e-02 4.869005978107452393e-01 -2.572774291038513184e-01 8.893997967243194580e-02 1.558676064014434814e-01 -8.592601865530014038e-02 -2.014058679342269897e-01 2.165557742118835449e-01
4.448858276009559631e-02 -2.510570287704467773e-01 1.555075496435165405e-01 -5.520674586296081543e-02 -1.076587848365306854e-02 -3.446494415402412415e-02 -1.945477575063705444e-01 -2.631521821022033691e-01 -1.030197143554687500e-01 1.326549053192138672e-01 -8.823393285274505615e-02 1.502118855714797974e-01 -2.747021988034248352e-02 1.780686378479003906e-01 1.032856572419404984e-02 -3.859809413552284241e-02 -3.269768878817558289e-02 3.661627471446990967e-01 -6.746256351470947266e-02 -2.031576633453369141e-01 5.057270824909210205e-02 1.871601790189743042e-01 9.232129901647567749e-02 1.215451434254646301e-01 -3.430450558662414551e-01 -2.720131725072860718e-02 -2.413392513990402222e-01 6.475616991519927979e-02 4.533531367778778076e-01 5.655645206570625305e-02 -1.786277629435062408e-02 2.738325595855712891e-01
1.443047374486923218e-01 -3.443419337272644043e-01 -5.884631723165512085e-02 3.586872816085815430e-01 -4.552844166755676270e-02 -6.830618530511856079e-02 1.786609590053558350e-01 -1.644207164645195007e-03 -1.922885179519653320e-01 7.562484592199325562e-02 -1.419621706008911133e-02 -2.118907570838928223e-01 -1.768690347671508789e-01 9.527502208948135376e-02 -9.383381158113479614e-02 -4.310998022556304932e-01 1.501877009868621826e-01 -1.487835794687271118e-01 4.720803350210189819e-02 -1.108251661062240601e-01 1.006786897778511047e-01 -1.377604007720947266e-01 7.807818055152893066e-02 1.932191476225852966e-02 -1.677646040916442871e-01 7.049669325351715088e-02 -1.366596519947052002e-01 7.717102020978927612e-02 4.088237285614013672e-01 -6.251280009746551514e-02 -1.868801862001419067e-01 9.228703379631042480e-02
5.968865007162094116e-02 -4.859015718102455139e-02 7.563438266515731812e-02 1.563611328601837158e-01 -3.508618474006652832e-02 -2.869258522987365723e-01 2.111138403415679932e-01 -2.351550757884979248e-01 -2.265983633697032928e-02 1.730602830648422241e-01 -2.007395178079605103e-01 5.121138319373130798e-02 -1.168009452521800995e-02 1.126834601163864136e-01 1.027624588459730148e-02 -1.428602933883666992e-01 -6.384981423616409302e-02 -3.205803930759429932e-01 -1.606030166149139404e-01 -2.332564443349838257e-01 2.414237149059772491e-02 -1.946361213922500610e-01 -2.185886502265930176e-01 -1.033733338117599487e-01 -1.547768115997314453e-01 8.685870096087455750e-03 -4.566711485385894775e-01 2.459357529878616333e-01 2.778469920158386230e-01 -6.051960960030555725e-02 -1.238122284412384033e-01 2.264045365154743195e-02
-1.342908143997192383e-01 -4.820693656802177429e-02 2.640882134437561035e-01 6.247603520750999451e-02 9.980978816747665405e-02 2.101172953844070435e-01 1.437594089657068253e-02 1.528295725584030151e-01 -3.191981837153434753e-02 1.987453550100326538e-01 1.089453846216201782e-01 3.019703626632690430e-01 2.919193804264068604e-01 1.365553438663482666e-01 1.094888448715209961e-01 -1.708743721246719360e-01 -9.160002321004867554e-02 -1.481429040431976318e-01 2.868963181972503662e-01 -2.049996107816696167e-01 -1.194373890757560730e-01 1.447179913520812988e-01 -1.799040734767913818e-01 -1.366079151630401611e-01 -5.877747014164924622e-02 -4.575925320386886597e-02 -3.411388993263244629e-01 2.420024424791336060e-01 3.115177154541015625e-01 -5.447501316666603088e-02 -8.005561307072639465e-03 1.350032091140747070e-01
2.613532543182373047e-02 -1.761177033185958862e-01 8.110305666923522949e-02 1.119664385914802551e-01 2.190650403499603271e-01 1.072915922850370407e-02 7.528456300497055054e-02 6.457582861185073853e-02 -4.220165777951478958e-03 3.403483331203460693e-01 1.526422202587127686e-01 3.342830836772918701e-01 -6.611450016498565674e-02 -2.943784892559051514e-01 -1.635094135999679565e-01 -3.167484104633331299e-01 -1.514834165573120117e-01 4.602508246898651123e-02 -9.834175929427146912e-03 -2.608473300933837891e-01 1.011567637324333191e-01 -9.012301266193389893e-02 -2.216835469007492065e-01 1.161614358425140381e-01 -2.265465445816516876e-03 1.960210055112838745e-01 -1.229265183210372925e-01 -2.399804592132568359e-01 2.646607458591461182e-01 2.114765532314777374e-02 -8.822546899318695068e-02 2.421694248914718628e-01
1.361719816923141479e-01 3.173176646232604980e-01 -1.354894787073135376e-02 2.686915695667266846e-01 -3.879389539361000061e-02 1.056823804974555969e-01 -2.785315215587615967e-01 -2.130843847990036011e-01 1.574950106441974640e-02 1.645707488059997559e-01 -3.292802870273590088e-01 2.169859260320663452e-01 2.743084132671356201e-01 8.337326347827911377e-02 -2.939727343618869781e-02 -2.257286459207534790e-01 -1.407497078180313110e-01 -4.606232419610023499e-02 -1.280438601970672607e-01 -1.970027387142181396e-02 -4.196335002779960632e-02 2.211910933256149292e-01 -1.249974444508552551e-01 1.758928969502449036e-02 -1.329115033149719238e-01 -9.684371203184127808e-02 -2.510282397270202637e-01 -1.482951939105987549e-01 1.951969712972640991e-01 -8.590801805257797241e-02 -7.171467691659927368e-02 2.964190542697906494e-01
-1.438654866069555283e-02 -4.078454803675413132e-03 -1.269048452377319336e-01 -2.381808683276176453e-02 -8.225604891777038574e-02 4.846627358347177505e-03 -1.473262719810009003e-02 -3.972313553094863892e-02 -2.108735442161560059e-01 -1.085089445114135742e-01 2.346321940422058105e-02 4.801529049873352051e-01 -2.746760286390781403e-02 -1.129430159926414490e-01 3.528629541397094727e-01 -2.914910912513732910e-01 -2.360680252313613892e-01 -1.927061378955841064e-01 1.161901429295539856e-01 -2.990136146545410156e-01 -8.696255087852478027e-02 -5.908095277845859528e-03 -1.904952973127365112e-01 1.726579368114471436e-01 -1.939547061920166016e-01 -4.518347792327404022e-03 -1.960544735193252563e-01 -9.341657906770706177e-02 2.167231291532516479e-01 -4.402530565857887268e-02 -5.563274398446083069e-02 2.406573295593261719e-01
8.399172127246856689e-02 6.507418304681777954e-02 4.314015433192253113e-02 -4.519796743988990784e-02 -3.115173429250717163e-02 -2.385767698287963867e-01 -6.045058742165565491e-02 -1.728505045175552368e-01 1.592619270086288452e-01 1.076676696538925171e-01 -6.061403453350067139e-02 1.983700543642044067e-01 -1.029611453413963318e-01 1.444761306047439575e-01 -8.313924074172973633e-02 -1.052221506834030151e-01 2.691318392753601074e-01 -3.172798454761505127e-02 -2.720221132040023804e-02 -1.359250247478485107e-01 -6.629478186368942261e-02 1.287181377410888672e-01 -1.695330888032913208e-01 -2.399817407131195068e-01 -1.762110888957977295e-01 5.192083120346069336e-02 -2.955070734024047852e-01 2.137218862771987915e-01 4.596551656723022461e-01 2.285238355398178101e-01 -3.455910384654998779e-01 1.196214407682418823e-01
1.436970531940460205e-01 -1.281392574310302734e-01 -3.174056410789489746e-01 2.029870152473449707e-01 -3.784277290105819702e-02 6.434119492769241333e-02 -1.285180449485778809e-01 4.731030389666557312e-02 -9.053012728691101074e-02 7.632325589656829834e-02 2.308330684900283813e-01 2.343716323375701904e-01 1.252660155296325684e-01 1.069872155785560608e-01 8.297199010848999023e-02 1.186976023018360138e-02 1.772323697805404663e-01 -1.394193619489669800e-01 -2.034335434436798096e-01 -2.691295146942138672e-01 1.461138278245925903e-01 -1.736990362405776978e-01 -5.891010910272598267e-02 -1.474517136812210083e-01 9.124606847763061523e-02 3.698058798909187317e-02 -2.219087779521942139e-01 1.586919575929641724e-01 -1.580578275024890900e-02 3.488628566265106201e-01 -1.809748411178588867e-01 4.000394046306610107e-01
-4.439593106508255005e-02 2.030105516314506531e-02 -3.087015450000762939e-02 2.766416966915130615e-02 -8.681749552488327026e-02 2.233559340238571167e-01 -1.143784001469612122e-01 4.967040382325649261e-03 2.677093446254730225e-01 7.867085933685302734e-02 7.469200342893600464e-02 1.185350045561790466e-01 1.644703596830368042e-01 1.690587401390075684e-01 -2.352829277515411377e-02 -3.113699555397033691e-01 -2.647776603698730469e-01 3.238564729690551758e-02 -6.881728302687406540e-03 -1.085277050733566284e-01 1.235842928290367126e-01 9.912075102329254150e-02 2.108781039714813232e-01 2.672741115093231201e-01 5.474199727177619934e-02 -7.074034214019775391e-02 -4.858309030532836914e-01 -7.286720722913742065e-02 2.717513144016265869e-01 -2.016368508338928223e-01 -6.438546627759933472e-02 2.876889109611511230e-01
3.395403921604156494e-02 -1.314485371112823486e-01 5.784185603260993958e-02 2.096613198518753052e-01 1.796440780162811279e-01 1.199189014732837677e-02 3.750341832637786865e-01 -1.581008583307266235e-01 -1.489624083042144775e-01 2.013247162103652954e-01 -1.128550991415977478e-01 2.148726880550384521e-01 3.069914504885673523e-02 -2.836671471595764160e-01 1.307094693183898926e-01 -1.292993724346160889e-01 -1.199015825986862183e-01 -1.303869783878326416e-01 1.082673743367195129e-01 -1.760674715042114258e-01 1.809472292661666870e-01 -6.051858887076377869e-02 -2.079952955245971680e-01 -2.553177066147327423e-03 -1.789111196994781494e-01 1.294510513544082642e-01 -3.170602917671203613e-01 -3.046874105930328369e-01 2.952836751937866211e-01 4.825403541326522827e-02 -1.138779744505882263e-01 3.118705004453659058e-02
2.258069962263107300e-01 3.148589283227920532e-03 9.805238246917724609e-02 2.448964715003967285e-01 2.792194485664367676e-02 1.975600719451904297e-01 5.175315216183662415e-02 -1.506264656782150269e-01 7.185995113104581833e-03 3.601818904280662537e-02 -6.922238320112228394e-02 2.707920372486114502e-01 2.400932163000106812e-01 1.405880153179168701e-01 -2.098094522953033447e-01 -1.336334794759750366e-01 2.222479432821273804e-01 -2.260621786117553711e-01 -2.041978761553764343e-03 -2.220757454633712769e-01 1.354260444641113281e-01 1.418755352497100830e-01 8.758618496358394623e-03 4.298588037490844727e-01 7.476768805645406246e-04 3.316545486450195312e-02 -2.865462005138397217e-01 1.948535442352294922e-01 1.284826099872589111e-01 -1.215924397110939026e-01 -2.498615533113479614e-01 8.622647076845169067e-02
-5.179926380515098572e-02 -8.738662302494049072e-02 -1.184799820184707642e-01 1.593356765806674957e-02 -1.434445083141326904e-01 5.930029973387718201e-02 -6.197957322001457214e-02 1.609703153371810913e-01 4.318945482373237610e-02 -2.465202938765287399e-03 -2.185612730681896210e-02 5.684249848127365112e-02 1.693467348814010620e-01 1.240058988332748413e-01 1.761298030614852905e-01 -2.896841764450073242e-01 -1.706606000661849976e-01 -9.393739700317382812e-02 -1.511197835206985474e-01 -1.471494138240814209e-01 1.007258519530296326e-01 2.965258955955505371e-01 3.249003291130065918e-01 2.491746991872787476e-01 1.343580335378646851e-01 5.492169409990310669e-02 -4.461748898029327393e-01 2.801264636218547821e-02 8.433452248573303223e-02 -4.832950886338949203e-03 -2.270362824201583862e-01 3.594461083412170410e-01
8.827074617147445679e-02 -1.882882863283157349e-01 -5.183380469679832458e-02 2.135419398546218872e-01 7.680576294660568237e-02 7.167505472898483276e-02 1.939709037542343140e-01 -1.221579387784004211e-01 -1.298837270587682724e-02 1.654967814683914185e-01 -1.979487389326095581e-01 1.984822750091552734e-01 2.384491562843322754e-01 1.205708086490631104e-01 1.189559772610664368e-01 -1.739959120750427246e-01 6.436530384235084057e-05 -1.362930536270141602e-01 -4.947386980056762695e-01 -8.435190469026565552e-02 -1.715211421251296997e-01 1.292234808206558228e-01 -4.180853813886642456e-02 8.770681917667388916e-03 -5.655781924724578857e-02 2.541889436542987823e-02 -1.657221466302871704e-01 5.210445076227188110e-02 -5.001531913876533508e-02 4.252200722694396973e-01 -1.705476939678192139e-01 2.410476058721542358e-01
2.682034969329833984e-01 1.134260222315788269e-01 1.590581983327865601e-01 1.393602043390274048e-01 2.382966130971908569e-01 8.562462776899337769e-02 -1.593397557735443115e-01 -2.395678311586380005e-01 2.645234167575836182e-01 1.295108199119567871e-01 7.388288527727127075e-02 5.419532209634780884e-02 1.444908231496810913e-01 2.828678116202354431e-02 -7.640677969902753830e-03 -2.939779758453369141e-01 -1.711116582155227661e-01 1.212104931473731995e-01 -1.679431833326816559e-02 -1.206707060337066650e-01 2.221992611885070801e-02 2.976834475994110107e-01 -7.446828484535217285e-02 -1.611258834600448608e-01 1.500086188316345215e-01 2.444214820861816406e-01 -9.522996842861175537e-02 8.297514170408248901e-02 1.091516539454460144e-01 2.183810472488403320e-01 -1.785499155521392822e-01 3.888029754161834717e-01
1.377397775650024414e-01 2.143804728984832764e-01 -5.019940063357353210e-02 1.907041817903518677e-01 -2.086791992187500000e-01 1.792519725859165192e-02 -2.117823958396911621e-01 -2.113607525825500488e-01 -1.963921338319778442e-01 9.877848438918590546e-03 1.838707178831100464e-01 5.327323451638221741e-02 4.086557328701019287e-01 4.668278694152832031e-01 1.923107802867889404e-01 -6.060617417097091675e-02 -2.112190239131450653e-02 -1.162788197398185730e-01 -4.382695257663726807e-02 -2.025828808546066284e-01 2.174696773290634155e-01 1.403784006834030151e-01 1.127507910132408142e-01 -2.661465294659137726e-02 5.852145608514547348e-03 3.506829217076301575e-02 -8.672930300235748291e-02 -1.196117699146270752e-02 2.865033149719238281e-01 -4.180377349257469177e-02 1.011335030198097229e-01 1.468074619770050049e-01
-7.169406116008758545e-02 -8.093565702438354492e-02 2.344252020120620728e-01 4.557636976242065430e-01 1.873834133148193359e-01 -1.078695729374885559e-01 8.911726623773574829e-02 6.509263068437576294e-03 -7.625167816877365112e-02 -1.775505244731903076e-01 -3.663339884951710701e-03 1.552463620901107788e-01 2.811110578477382660e-02 2.255148589611053467e-01 1.205376833677291870e-01 -1.747579425573348999e-01 -2.614544332027435303e-01 -2.021691948175430298e-01 1.194959357380867004e-01 1.244835108518600464e-01 8.188888430595397949e-02 -1.213941946625709534e-01 1.019394099712371826e-01 6.683762371540069580e-02 1.313376054167747498e-02 2.886677682399749756e-01 -2.549871802330017090e-01 -9.591994434595108032e-02 2.272305786609649658e-01 4.757553339004516602e-02 -1.618248075246810913e-01 3.156236112117767334e-01
1.495634168386459351e-01 -3.504603728652000427e-02 -1.918385550379753113e-02 1.894727051258087158e-01 -9.337444603443145752e-02 -9.245746582746505737e-02 2.136301482096314430e-03 -1.696798577904701233e-02 -8.712712675333023071e-02 1.201700195670127869e-01 1.640601009130477905e-01 4.720452427864074707e-01 -1.467873454093933105e-01 -9.119242429733276367e-02 -2.010709792375564575e-01 -1.364086866378784180e-01 -1.529715508222579956e-01 8.856230229139328003e-02 -3.207429647445678711e-01 -2.990635856986045837e-02 3.318847715854644775e-01 8.874463848769664764e-03 -1.849948614835739136e-01 1.696486026048660278e-01 -2.607510797679424286e-02 2.229444533586502075e-01 5.181335285305976868e-02 1.519076898694038391e-02 2.424483150243759155e-01 -1.245293021202087402e-02 5.423439666628837585e-03 3.760211467742919922e-01
4.950945731252431870e-04 -2.270510196685791016e-01 -1.222146004438400269e-01 2.396585941314697266e-01 -1.866443157196044922e-01 -9.900810569524765015e-02 5.040745809674263000e-02 -1.015852764248847961e-01 -1.810116469860076904e-01 -9.860379993915557861e-02 7.165561616420745850e-02 1.434400975704193115e-01 7.902442663908004761e-02 -5.529968440532684326e-02 1.558638215065002441e-01 -3.066843748092651367e-01 -2.542022764682769775e-01 1.708465665578842163e-01 -8.094798773527145386e-02 -1.698560714721679688e-01 -2.030530869960784912e-01 2.653993368148803711e-01 -2.017553299665451050e-01 1.015096232295036316e-01 -8.039103448390960693e-02 2.118433415889739990e-01 2.270248718559741974e-02 -9.574799239635467529e-02 3.687630891799926758e-01 -1.630618125200271606e-01 -2.694503664970397949e-01 1.861086338758468628e-01
2.183612138032913208e-01 2.436370216310024261e-02 1.523225605487823486e-01 3.621522784233093262e-01 -2.127775922417640686e-02 2.134117037057876587e-01 -5.347813293337821960e-02 -2.398322522640228271e-01 2.487066537141799927e-01 -2.590273320674896240e-02 1.664576381444931030e-01 2.834178805351257324e-01 7.716408371925354004e-02 2.635136432945728302e-02 -8.198288828134536743e-02 -2.705018520355224609e-01 -2.837300300598144531e-02 -1.978269033133983612e-02 1.433276981115341187e-01 7.187384366989135742e-02 1.414902806282043457e-01 3.117786049842834473e-01 1.728192120790481567e-01 3.637792915105819702e-02 1.405683010816574097e-01 2.557812631130218506e-02 -1.643987447023391724e-01 8.071171492338180542e-02 5.523056536912918091e-02 2.017460912466049194e-01 1.332114040851593018e-01 3.783096969127655029e-01
8.215628564357757568e-02 1.694625988602638245e-02 1.266795247793197632e-01 2.686115540564060211e-02 -2.081283181905746460e-02 8.911167085170745850e-02 -7.360174506902694702e-02 -4.320891201496124268e-02 -7.508401293307542801e-03 -1.099844425916671753e-01 1.600541323423385620e-01 2.073269039392471313e-01 3.631583154201507568e-01 -2.089890986680984497e-01 -7.075439393520355225e-02 -3.047565221786499023e-01 -1.093086972832679749e-01 -1.764323413372039795e-01 -8.558832108974456787e-03 -5.166061967611312866e-02 -1.573650725185871124e-02 4.698199927806854248e-01 -3.477916866540908813e-02 -2.088897675275802612e-01 -3.188038468360900879e-01 1.092485710978507996e-01 -2.053161859512329102e-01 1.727502606809139252e-02 1.950654685497283936e-01 -3.551302477717399597e-02 -8.068655431270599365e-02 3.047125339508056641e-01
-1.371919363737106323e-01 -4.018419981002807617e-01 1.328991055488586426e-01 1.903165280818939209e-01 1.932070553302764893e-01 -7.108284533023834229e-02 3.618427366018295288e-02 -1.142355147749185562e-02 8.314772695302963257e-02 1.799798309803009033e-01 -1.790981739759445190e-02 3.261491060256958008e-01 -3.598358854651451111e-02 -1.146031357347965240e-02 3.488644212484359741e-02 -2.314484566450119019e-01 -6.911461800336837769e-02 4.695611074566841125e-02 -2.860319614410400391e-01 -1.185681149363517761e-01 3.432309627532958984e-01 -2.589464187622070312e-01 -8.498917520046234131e-02 6.278306990861892700e-02 -9.425173699855804443e-02 3.314334452152252197e-01 -8.809115737676620483e-02 7.436463236808776855e-02 2.202459275722503662e-01 8.236064016819000244e-02 4.097115993499755859e-02 1.786431074142456055e-01
1.137787252664566040e-01 -2.562851011753082275e-01 7.110048085451126099e-02 1.230452582240104675e-01 8.680819720029830933e-02 1.746390014886856079e-02 -4.628925025463104248e-02 2.948447363451123238e-04 -8.554665744304656982e-02 5.022674798965454102e-02 -6.177540868520736694e-02 3.219072893261909485e-02 4.624040424823760986e-01 -1.193485036492347717e-01 1.305554211139678955e-01 -3.137752413749694824e-01 -2.600532397627830505e-02 -1.730212271213531494e-01 -2.170926928520202637e-01 -9.531871229410171509e-02 -2.973458543419837952e-02 9.346336126327514648e-02 1.766340285539627075e-01 2.275016754865646362e-01 2.747307121753692627e-01 2.494629770517349243e-01 -2.861799895763397217e-01 1.130783632397651672e-01 9.835546463727951050e-02 2.285239845514297485e-01 5.475852638483047485e-02 2.371609508991241455e-01
-1.732707023620605469e-03 -7.766959071159362793e-02 1.576397120952606201e-01 -7.214656472206115723e-02 2.965956032276153564e-01 -8.320900052785873413e-02 4.290689155459403992e-02 -2.996771037578582764e-01 -2.569503784179687500e-01 2.004564404487609863e-01 1.722227968275547028e-02 -7.734732329845428467e-02 1.446721255779266357e-01 -2.412048541009426117e-02 -2.509988844394683838e-02 -1.692643761634826660e-01 -2.402695119380950928e-01 -1.948607414960861206e-01 3.354687690734863281e-01 -2.329797744750976562e-01 1.569164395332336426e-01 4.738279432058334351e-02 -1.796125993132591248e-02 8.808313310146331787e-02 -8.103840053081512451e-02 6.505655497312545776e-02 -1.675781160593032837e-01 -1.870111003518104553e-02 4.326188266277313232e-01 1.412145644426345825e-01 -4.215388745069503784e-02 2.617513835430145264e-01
1.099082529544830322e-01 -3.200712800025939941e-01 -1.180229634046554565e-01 2.790031135082244873e-01 -2.301883511245250702e-02 3.385471999645233154e-01 8.342179656028747559e-02 -1.753067970275878906e-01 -4.598106443881988525e-02 -4.613608494400978088e-02 -9.616182744503021240e-02 1.826208201237022877e-03 1.546448916196823120e-01 3.454762697219848633e-02 -3.343169018626213074e-02 -1.800988018512725830e-01 -1.022115442901849747e-02 1.070265471935272217e-01 -3.136612474918365479e-01 -2.601572275161743164e-01 3.537956252694129944e-02 -1.149566471576690674e-01 -1.083301529288291931e-01 -1.467677354812622070e-01 1.118398271501064301e-02 1.678935438394546509e-02 -2.090010344982147217e-01 -1.844923794269561768e-01 3.287605643272399902e-01 3.746349513530731201e-01 5.226838216185569763e-02 1.185392886400222778e-01
-1.235727146267890930e-01 -9.256415814161300659e-02 -8.423207327723503113e-03 3.064670786261558533e-02 -5.289058201014995575e-03 -1.157906930893659592e-02 -8.005558699369430542e-02 2.940890751779079437e-02 -1.157641410827636719e-01 2.813032567501068115e-01 -1.833505779504776001e-01 3.674346581101417542e-02 4.117329120635986328e-01 8.559469878673553467e-02 -1.169121451675891876e-02 -3.653331696987152100e-01 -1.767246723175048828e-01 4.030969738960266113e-02 2.265435159206390381e-01 -1.854199767112731934e-01 -7.338050752878189087e-02 -8.329675346612930298e-02 -1.370644420385360718e-01 2.382114827632904053e-01 -1.871474981307983398e-01 -1.199433058500289917e-01 -3.828539848327636719e-01 -6.576334685087203979e-02 1.328026801347732544e-01 5.096279550343751907e-03 3.444808721542358398e-02 3.227766156196594238e-01
-1.549432426691055298e-01 -7.497212290763854980e-02 8.867379277944564819e-02 1.054306775331497192e-01 -1.131645515561103821e-01 -2.592884898185729980e-01 -5.488352850079536438e-02 -2.175187766551971436e-01 -2.947400808334350586e-01 -7.354243099689483643e-02 6.350224465131759644e-02 1.190886050462722778e-01 7.185125350952148438e-02 8.743149042129516602e-02 1.537737697362899780e-01 -4.355887472629547119e-01 -2.851840257644653320e-01 1.000633239746093750e-01 -1.646483838558197021e-01 -2.545067369937896729e-01 -2.330974638462066650e-01 1.285345405340194702e-01 -2.247318774461746216e-01 -6.538388878107070923e-02 -1.012095287442207336e-01 4.163116216659545898e-02 2.902049198746681213e-02 7.262510806322097778e-02 1.392398476600646973e-01 -2.362112514674663544e-02 -9.433072805404663086e-02 3.585342168807983398e-01
2.244648151099681854e-02 -4.211039841175079346e-01 -2.573345303535461426e-01 3.395740091800689697e-01 -1.039772257208824158e-01 -1.201766892336308956e-03 -6.027928739786148071e-02 -5.597671959549188614e-03 1.786981374025344849e-01 7.229598611593246460e-02 1.323012411594390869e-01 1.553097516298294067e-01 2.685949802398681641e-01 1.227493062615394592e-01 5.342319235205650330e-02 1.231557577848434448e-01 1.682164520025253296e-01 -1.672984212636947632e-01 -1.121070683002471924e-01 -2.603583037853240967e-01 6.602128036320209503e-03 -2.347513586282730103e-01 -6.273049116134643555e-02 -1.906015127897262573e-01 1.266361959278583527e-02 -6.920038908720016479e-02 -1.219291463494300842e-01 4.673353210091590881e-02 2.280727922916412354e-01 1.060501188039779663e-01 -2.246920615434646606e-01 2.726462483406066895e-01
2.206447720527648926e-01 1.452662497758865356e-01 1.439923644065856934e-01 2.442127317190170288e-01 1.877252757549285889e-01 1.780938953161239624e-01 -2.306929528713226318e-01 -2.599847912788391113e-01 4.894523695111274719e-02 3.874428197741508484e-02 7.444308139383792877e-03 3.203960657119750977e-01 3.449638485908508301e-01 1.420993804931640625e-01 -3.329473733901977539e-02 3.630487248301506042e-02 1.416650600731372833e-02 -2.049634307622909546e-01 3.169706091284751892e-02 -9.585899114608764648e-02 -6.468958407640457153e-02 1.952099800109863281e-01 7.921140640974044800e-02 -2.093774825334548950e-01 -4.761891067028045654e-02 3.472415804862976074e-01 -1.689014434814453125e-01 1.572224684059619904e-02 2.765546739101409912e-01 -5.627940967679023743e-02 5.709049850702285767e-02 1.857633590698242188e-01
1.962833553552627563e-01 -8.855187147855758667e-02 1.468385905027389526e-01 3.218748271465301514e-01 1.534713655710220337e-01 1.560994535684585571e-01 8.912464231252670288e-02 -1.971185654401779175e-01 8.223473280668258667e-02 1.471688449382781982e-01 -8.165114372968673706e-02 2.478078007698059082e-01 1.318798959255218506e-01 6.265578418970108032e-02 -7.634747028350830078e-02 -2.117340266704559326e-01 3.466067314147949219e-01 -9.864951670169830322e-02 1.036441475152969360e-01 -3.106906712055206299e-01 1.321186423301696777e-01 -3.555010259151458740e-02 1.410396695137023926e-01 3.149748146533966064e-01 -7.466006278991699219e-02 1.034318506717681885e-01 -1.963970214128494263e-01 2.106468528509140015e-01 1.280736923217773438e-01 -1.448329836130142212e-01 -2.024153172969818115e-01 1.128951013088226318e-01
1.302391476929187775e-02 1.859249621629714966e-01 5.163492634892463684e-02 3.378717899322509766e-01 2.931906469166278839e-02 6.856911629438400269e-02 -1.516143828630447388e-01 -1.740466356277465820e-01 1.005458012223243713e-01 -3.709476068615913391e-02 1.012929975986480713e-01 2.519631087779998779e-01 2.411951571702957153e-01 2.001038342714309692e-01 4.357196763157844543e-02 -1.576938331127166748e-01 2.141697555780410767e-01 -2.771666347980499268e-01 -2.628301382064819336e-01 -4.096889123320579529e-02 -2.012647986412048340e-01 -2.888642251491546631e-02 -9.516043215990066528e-02 -2.915980517864227295e-01 1.272728480398654938e-02 2.081302404403686523e-01 -2.808464467525482178e-01 -2.934132888913154602e-02 2.332453131675720215e-01 1.162326335906982422e-01 -2.350513041019439697e-01 6.427563726902008057e-02
1.012017056345939636e-01 -3.015251643955707550e-02 -1.202301383018493652e-01 2.083694785833358765e-01 3.767914697527885437e-02 1.231489032506942749e-01 -1.811971217393875122e-01 -3.471717238426208496e-02 3.837918862700462341e-02 -1.224172115325927734e-02 -9.178811311721801758e-02 2.257983945310115814e-02 4.409774243831634521e-01 2.134160995483398438e-01 -2.463370859622955322e-01 -1.376945823431015015e-01 1.705622375011444092e-01 -2.520609498023986816e-01 -9.882871061563491821e-02 -2.594638764858245850e-01 1.674443036317825317e-01 1.925580054521560669e-01 5.489766132086515427e-03 1.992293447256088257e-01 -3.377034664154052734e-01 -1.384536386467516422e-03 -2.652643024921417236e-01 1.064532250165939331e-01 9.017411619424819946e-02 2.239825725555419922e-01 -7.640710473060607910e-02 1.253475546836853027e-01
4.235441237688064575e-02 1.388350501656532288e-02 9.790169447660446167e-02 5.045638978481292725e-02 -2.267864346504211426e-01 -7.903640717267990112e-02 -1.634929776191711426e-01 -3.439697027206420898e-01 -2.504350244998931885e-01 -8.600015193223953247e-03 1.272351741790771484e-01 8.823502808809280396e-02 3.395360112190246582e-01 4.846397936344146729e-01 2.952913939952850342e-01 -1.639697253704071045e-01 1.474284473806619644e-02 -2.360727638006210327e-01 -1.267582847503945231e-04 3.378113359212875366e-02 1.517903991043567657e-02 7.567510753870010376e-02 -7.581113278865814209e-02 2.190555632114410400e-01 -9.137684479355812073e-03 1.495425999164581299e-01 -1.597069054841995239e-01 -6.564250588417053223e-02 1.999423652887344360e-01 3.300989046692848206e-02 -1.109678577631711960e-02 1.480512320995330811e-01
-1.693890690803527832e-01 -4.994009435176849365e-02 2.465223073959350586e-01 2.954171001911163330e-01 -1.811013184487819672e-02 1.241478770971298218e-01 1.506403386592864990e-01 2.202099710702896118e-01 1.549424231052398682e-01 3.681628033518791199e-02 2.848918735980987549e-02 4.990034177899360657e-02 2.780821919441223145e-01 1.168096736073493958e-01 1.857633888721466064e-01 -3.648391366004943848e-01 7.086560875177383423e-02 -1.055628135800361633e-01 2.085596024990081787e-01 -1.005724817514419556e-01 2.572255954146385193e-02 1.084727495908737183e-01 -2.230716645717620850e-01 -1.899795979261398315e-01 3.425243496894836426e-02 -1.936817169189453125e-01 -1.945742815732955933e-01 2.596112787723541260e-01 3.340950012207031250e-01 6.623935885727405548e-03 -6.384775787591934204e-02 1.372872143983840942e-01
1.606645733118057251e-01 -1.167700663208961487e-01 1.039068177342414856e-01 1.397976130247116089e-01 -2.155656218528747559e-01 -2.762270271778106689e-01 5.882233381271362305e-02 6.353578716516494751e-02 5.722909048199653625e-02 1.124147176742553711e-01 9.402067214250564575e-02 5.179731845855712891e-01 5.391069222241640091e-03 2.380851842463016510e-02 2.314389199018478394e-01 5.800867453217506409e-02 2.500056624412536621e-01 -2.290170788764953613e-01 -1.077104806900024414e-01 -1.848790794610977173e-01 -1.225507706403732300e-01 8.158799260854721069e-02 -3.245740011334419250e-02 -1.753719300031661987e-01 -1.517841964960098267e-01 1.008431240916252136e-01 -9.372791647911071777e-02 1.845913678407669067e-01 1.662946939468383789e-01 -1.547247171401977539e-01 -2.398829460144042969e-01 2.234947979450225830e-01
-2.779056727886199951e-01 5.662801861763000488e-02 8.933401107788085938e-02 1.647410094738006592e-01 7.359162718057632446e-02 3.392291069030761719e-02 1.859332025051116943e-01 2.146888710558414459e-02 1.793727129697799683e-01 1.274873465299606323e-01 1.485417634248733521e-01 1.651106178760528564e-01 -2.191748321056365967e-01 2.361717373132705688e-01 1.504719257354736328e-01 -2.014386653900146484e-01 -2.121186256408691406e-01 2.847958914935588837e-02 -8.706743270158767700e-02 -9.424355626106262207e-02 2.286839932203292847e-01 1.297150254249572754e-01 -8.214315399527549744e-03 -1.063894405961036682e-01 -3.507941067218780518e-01 1.861081719398498535e-01 -2.944592237472534180e-01 -7.286142557859420776e-02 1.534810066223144531e-01 -5.982292070984840393e-02 -5.923007614910602570e-03 3.979957699775695801e-01
-2.615995891392230988e-02 -1.579367369413375854e-01 1.020424365997314453e-01 3.598704636096954346e-01 -1.619498580694198608e-01 -1.910230219364166260e-01 1.626433283090591431e-01 -7.053656131029129028e-02 -2.253728453069925308e-03 -1.143290922045707703e-01 1.237726509571075439e-01 2.078672498464584351e-01 3.700610622763633728e-02 -6.588210165500640869e-02 2.404796183109283447e-01 -2.871328890323638916e-01 -1.034349203109741211e-02 -2.024976164102554321e-01 1.968725323677062988e-01 -1.485221832990646362e-02 -2.903389930725097656e-01 -1.821937970817089081e-03 -7.354840636253356934e-02 1.540813595056533813e-01 2.956230193376541138e-02 1.930058002471923828e-01 -2.484036087989807129e-01 -3.642804920673370361e-02 3.452020883560180664e-01 2.352288514375686646e-01 -2.225379347801208496e-01 6.322408467531204224e-02
-8.225796744227409363e-03 -1.224599480628967285e-01 4.477456212043762207e-02 1.255922168493270874e-01 -1.513431519269943237e-01 2.043126709759235382e-02 -7.719693332910537720e-02 -1.812469661235809326e-01 6.227188184857368469e-02 -1.610443294048309326e-01 2.252411097288131714e-01 1.425081044435501099e-01 2.875755131244659424e-01 1.018143594264984131e-01 -1.784239262342453003e-01 -1.810109764337539673e-01 -1.141058057546615601e-01 -1.701893955469131470e-01 -2.258508950471878052e-01 -3.635795414447784424e-01 -2.895150482654571533e-01 1.020208075642585754e-01 -3.034739494323730469e-01 -1.640731543302536011e-01 2.024880498647689819e-01 1.025172546505928040e-01 -2.722701132297515869e-01 -4.479862749576568604e-02 3.983055427670478821e-02 2.035078108310699463e-01 -7.585937622934579849e-03 1.933111995458602905e-01
-6.392401643097400665e-03 -2.755597531795501709e-01 4.846705198287963867e-01 1.812531352043151855e-01 -2.221090346574783325e-02 -6.163990125060081482e-02 2.830710411071777344e-01 7.839902490377426147e-02 1.797465980052947998e-01 1.039346829056739807e-01 3.412912487983703613e-01 1.083080992102622986e-01 -2.135364897549152374e-02 -3.557205200195312500e-02 -3.169916570186614990e-02 -2.979973256587982178e-01 -3.741865977644920349e-02 -1.068951096385717392e-02 2.478847801685333252e-01 -1.569171249866485596e-01 6.608041375875473022e-02 4.713103547692298889e-02 -1.864248961210250854e-01 -7.392488420009613037e-02 -1.599104702472686768e-01 1.724819391965866089e-01 -7.355494052171707153e-02 -5.578885227441787720e-02 2.455044239759445190e-01 -8.461922407150268555e-02 -7.318573445081710815e-02 1.783952564001083374e-01
7.674159109592437744e-02 1.077804807573556900e-02 2.402175962924957275e-01 3.522924184799194336e-01 1.487419605255126953e-01 -8.519668132066726685e-03 -1.844685375690460205e-01 -1.821554303169250488e-01 6.703900545835494995e-02 6.641377508640289307e-02 6.747820973396301270e-02 9.446147829294204712e-02 1.884796321392059326e-01 1.577624678611755371e-01 6.495071947574615479e-02 -1.200761795043945312e-01 -3.866682201623916626e-02 1.835788637399673462e-01 1.554675307124853134e-02 -1.665426343679428101e-01 -7.130752503871917725e-02 2.706463336944580078e-01 -1.696712076663970947e-01 -3.366759279742836952e-03 -4.680899437516927719e-03 4.144288599491119385e-02 -1.590123176574707031e-01 2.689313590526580811e-01 7.132333517074584961e-02 2.876929044723510742e-01 -2.526566982269287109e-01 4.472089707851409912e-01
1.103892996907234192e-01 -5.563678219914436340e-02 1.751680672168731689e-01 1.855586767196655273e-01 1.336026638746261597e-01 -1.627699285745620728e-01 8.023564517498016357e-02 -1.460277140140533447e-01 -2.104767709970474243e-01 4.018811881542205811e-02 1.387564241886138916e-01 6.933747977018356323e-02 -3.112309612333774567e-02 3.682613372802734375e-01 -2.997753769159317017e-02 -4.645064771175384521e-01 -6.858374178409576416e-02 -8.913839608430862427e-02 1.049304232001304626e-01 -1.592357307672500610e-01 -4.097159951925277710e-02 -3.378822803497314453e-01 -4.446367919445037842e-02 1.275767385959625244e-01 6.884810328483581543e-02 1.008254513144493103e-01 -3.935112357139587402e-01 9.168400429189205170e-03 1.469749212265014648e-01 -4.194362834095954895e-02 -1.903977841138839722e-01 1.081935763359069824e-01
2.007361501455307007e-01 -7.360578328371047974e-02 7.218652404844760895e-03 3.329889848828315735e-02 1.509146541357040405e-01 9.295908361673355103e-02 6.328510493040084839e-02 8.541378192603588104e-03 -2.693197131156921387e-01 3.318194746971130371e-01 -1.256082952022552490e-02 2.954638004302978516e-01 4.429194927215576172e-01 -1.391286253929138184e-01 1.043223738670349121e-01 -1.195661500096321106e-01 -1.693382859230041504e-02 6.209478015080094337e-04 2.160896062850952148e-01 -4.270540475845336914e-01 -7.778337690979242325e-03 1.523439884185791016e-01 -1.126261129975318909e-01 3.989589586853981018e-02 -4.017570242285728455e-02 1.675905846059322357e-02 -6.233838200569152832e-02 1.210552733391523361e-02 7.053508609533309937e-02 -5.264510214328765869e-02 1.314616017043590546e-02 3.550697267055511475e-01
4.002856463193893433e-02 -2.488994970917701721e-02 7.977194339036941528e-02 2.143624871969223022e-01 9.035467356443405151e-02 1.754224747419357300e-01 -2.017914652824401855e-01 1.094782054424285889e-01 -3.353590965270996094e-01 -1.832095980644226074e-01 7.105628401041030884e-02 8.400245569646358490e-03 3.831023871898651123e-01 2.610873878002166748e-01 -3.705453872680664062e-02 -3.074842505156993866e-02 1.379052698612213135e-01 -1.228434816002845764e-01 -8.312937617301940918e-02 -2.685849070549011230e-01 1.609996408224105835e-01 -2.595389187335968018e-01 3.385365381836891174e-02 4.506864771246910095e-02 -9.007374942302703857e-02 4.009891673922538757e-02 -2.633901834487915039e-01 -1.037174910306930542e-01 3.829872235655784607e-02 2.060378491878509521e-01 -2.267503589391708374e-01 3.010235428810119629e-01
-1.757460385560989380e-01 -9.286768734455108643e-02 2.940449630841612816e-03 2.260244637727737427e-01 9.375056624412536621e-02 6.837320327758789062e-02 1.091704424470663071e-02 -1.840047091245651245e-01 -3.171037435531616211e-01 6.733282655477523804e-02 8.472688496112823486e-03 2.141156643629074097e-01 2.123760282993316650e-01 3.328471183776855469e-01 6.852383911609649658e-02 -2.214379161596298218e-01 1.576344519853591919e-01 -2.368881702423095703e-01 1.757883429527282715e-01 -1.266231685876846313e-01 -9.079642593860626221e-02 -2.338932827115058899e-02 1.996355205774307251e-01 1.925029009580612183e-01 -1.514858156442642212e-01 1.890947520732879639e-01 -4.559012874960899353e-02 3.289109170436859131e-01 1.469070166349411011e-01 -1.883576661348342896e-01 -9.016219526529312134e-02 2.314473390579223633e-01
-1.560072004795074463e-01 4.567172750830650330e-02 -1.065664086490869522e-02 1.307001709938049316e-01 -9.245716501027345657e-04 2.071412503719329834e-01 -1.810625046491622925e-01 -2.037013769149780273e-01 8.577568829059600830e-02 3.260516822338104248e-01 3.133363723754882812e-01 1.441438645124435425e-01 1.497608870267868042e-01 -2.510090768337249756e-01 1.104029342532157898e-01 -1.823105961084365845e-01 1.851211190223693848e-01 -1.875037550926208496e-01 -1.973990052938461304e-01 -3.880560398101806641e-01 3.263723254203796387e-01 2.024239674210548401e-02 -7.643637061119079590e-02 9.399930387735366821e-02 5.062393844127655029e-02 1.801160871982574463e-01 -6.826516985893249512e-02 -5.521487817168235779e-02 1.397157907485961914e-01 1.591969728469848633e-01 -8.034987002611160278e-02 3.296952322125434875e-02
-3.147391676902770996e-01 5.582961067557334900e-02 -1.249324455857276917e-01 3.113012015819549561e-01 1.700942218303680420e-01 -4.508851096034049988e-02 6.586460024118423462e-02 -1.408788412809371948e-01 -1.332637369632720947e-01 1.081918254494667053e-01 -1.960095912218093872e-01 1.917707547545433044e-02 1.977353096008300781e-01 -8.466394990682601929e-02 -4.049222916364669800e-02 -2.725670039653778076e-01 -2.468467354774475098e-01 2.160803787410259247e-02 1.737813204526901245e-01 -3.548744916915893555e-01 1.810283958911895752e-01 -4.404060542583465576e-02 -6.988670676946640015e-02 4.549435898661613464e-02 -1.317185163497924805e-01 9.511809796094894409e-03 -1.143267527222633362e-01 1.559559106826782227e-01 4.216674268245697021e-01 6.210613250732421875e-02 -1.854090094566345215e-01 9.814728051424026489e-02
6.441488862037658691e-03 1.317296922206878662e-01 -1.466759890317916870e-01 1.516325175762176514e-01 -3.115341067314147949e-01 9.812693297863006592e-02 1.530988812446594238e-01 9.849508851766586304e-02 -1.017262712121009827e-01 1.754289120435714722e-01 -8.155735582113265991e-02 2.363796681165695190e-01 1.042780876159667969e-01 -1.019303202629089355e-01 -3.147781640291213989e-02 -1.132907718420028687e-01 2.060674279928207397e-01 -1.546269357204437256e-01 -2.867681086063385010e-01 -2.447502464056015015e-01 1.050892993807792664e-01 -7.748372852802276611e-02 1.309458464384078979e-01 8.269356936216354370e-02 1.938318014144897461e-01 8.684670925140380859e-02 -1.844226270914077759e-01 1.191379576921463013e-01 9.521160274744033813e-02 1.569143533706665039e-01 -2.703034281730651855e-01 4.581729173660278320e-01
2.965364158153533936e-01 -1.533166971057653427e-02 7.382626831531524658e-02 1.881378144025802612e-01 -1.097570289857685566e-03 1.882175803184509277e-01 -4.083573073148727417e-02 -2.761200964450836182e-01 3.151726722717285156e-02 -4.576681554317474365e-02 9.960146248340606689e-02 1.768845766782760620e-01 2.049344331026077271e-01 3.101779818534851074e-01 -1.551644057035446167e-01 -8.641021698713302612e-02 1.583313196897506714e-01 -2.000688463449478149e-01 4.512000083923339844e-02 -1.325245946645736694e-01 4.930147528648376465e-02 3.016982078552246094e-01 -1.715774536132812500e-01 3.498669266700744629e-01 -1.148456633090972900e-01 -1.639690436422824860e-02 -1.980941593647003174e-01 2.469568103551864624e-01 1.933019012212753296e-01 2.453798428177833557e-02 -2.295058667659759521e-01 9.632906317710876465e-02
5.380437895655632019e-02 -3.290647640824317932e-02 -1.118672732263803482e-02 1.760414838790893555e-01 1.271642744541168213e-01 1.112007647752761841e-01 -2.887363545596599579e-02 -3.902772963047027588e-01 8.035030215978622437e-02 1.654208451509475708e-01 2.016089558601379395e-01 -1.192461624741554260e-01 6.982201337814331055e-02 -1.693905293941497803e-01 -1.599762141704559326e-01 -3.127760291099548340e-01 9.541676938533782959e-02 1.230389550328254700e-01 -9.215468913316726685e-02 -1.087156757712364197e-01 -2.301088720560073853e-02 2.447155267000198364e-01 -2.136547118425369263e-01 -1.177359372377395630e-01 2.962505072355270386e-02 2.224884927272796631e-01 -1.833541393280029297e-01 2.764374613761901855e-01 -4.464168846607208252e-02 3.423230722546577454e-02 -1.775894761085510254e-01 4.218372702598571777e-01
2.298614084720611572e-01 -3.011540472507476807e-01 1.675778478384017944e-01 3.435926735401153564e-01 -6.660641729831695557e-02 8.644348382949829102e-02 1.333612054586410522e-01 1.338970065116882324e-01 6.130021438002586365e-02 1.671790033578872681e-01 -7.737795263528823853e-02 9.352232515811920166e-02 6.437896192073822021e-02 3.456406295299530029e-01 -1.266796886920928955e-01 -9.891872853040695190e-02 4.315890744328498840e-02 -2.675946950912475586e-01 -1.487131267786026001e-01 2.127481438219547272e-02 2.318991720676422119e-01 1.612861007452011108e-01 -2.419171854853630066e-02 -1.729683876037597656e-01 4.266723990440368652e-02 1.074896231293678284e-01 -9.954287856817245483e-02 3.492380678653717041e-01 2.273456156253814697e-01 2.633543685078620911e-02 -2.503919005393981934e-01 1.289536152034997940e-02
8.844806998968124390e-02 -2.931528985500335693e-01 -3.847290202975273132e-02 1.775207370519638062e-01 1.110341325402259827e-01 -8.565054088830947876e-02 -4.060034081339836121e-02 9.185609966516494751e-02 -3.861288726329803467e-01 -9.072436392307281494e-02 1.669837236404418945e-01 2.864609062671661377e-01 4.866009578108787537e-02 1.245131641626358032e-01 9.479319304227828979e-02 -1.120799481868743896e-01 1.055161207914352417e-01 -2.747499048709869385e-01 -1.707433722913265228e-02 -1.635290682315826416e-01 -1.325898319482803345e-01 -5.428525805473327637e-02 -3.179714381694793701e-01 1.633287072181701660e-01 8.875687420368194580e-02 1.238929852843284607e-01 8.621499873697757721e-03 -8.865067362785339355e-02 3.073715269565582275e-01 7.752019912004470825e-02 -1.822632551193237305e-01 3.316245377063751221e-01
2.851257845759391785e-02 -2.660212665796279907e-02 9.130922704935073853e-02 -7.568037509918212891e-02 -1.397949606180191040e-01 -1.143312826752662659e-01 -3.020871430635452271e-02 -1.503638923168182373e-01 -2.116768062114715576e-01 -2.704624533653259277e-01 7.654703687876462936e-03 7.603665441274642944e-02 1.102259680628776550e-01 4.798932000994682312e-02 2.447331994771957397e-01 -3.148561418056488037e-01 5.589781701564788818e-02 -1.619835570454597473e-02 -3.390234708786010742e-02 -2.758850455284118652e-01 2.809283137321472168e-01 -1.533614546060562134e-01 -1.115360856056213379e-01 7.968425750732421875e-03 -1.069804579019546509e-01 2.963169515132904053e-01 -5.036892890930175781e-01 -3.149240836501121521e-02 2.172165811061859131e-01 -6.374637130647897720e-03 -1.833273023366928101e-01 -2.511521987617015839e-02
-6.552699953317642212e-02 1.576492339372634888e-01 3.165402710437774658e-01 4.800868034362792969e-01 -3.370967134833335876e-02 1.174287870526313782e-01 -3.019374012947082520e-01 -2.600871324539184570e-01 -1.024980749934911728e-02 8.587003685534000397e-03 5.382809787988662720e-02 1.673688292503356934e-01 2.883976139128208160e-02 1.852444708347320557e-01 6.708635389804840088e-02 -1.350481957197189331e-01 4.668719321489334106e-02 9.798749350011348724e-03 -1.061196811497211456e-02 -1.878674328327178955e-01 -2.307080104947090149e-02 1.645442992448806763e-01 -1.288480162620544434e-01 2.635753713548183441e-02 7.764127105474472046e-02 7.318127155303955078e-02 -1.803267747163772583e-01 2.494596540927886963e-01 1.429172158241271973e-01 2.938021421432495117e-01 -2.016585506498813629e-02 2.856411039829254150e-01
5.696093291044235229e-02 2.383784158155322075e-03 2.679794654250144958e-02 3.550135344266891479e-02 -1.796525269746780396e-01 -9.643904864788055420e-02 -1.044225841760635376e-01 1.898024044930934906e-02 -3.487138077616691589e-02 1.322972327470779419e-01 3.136920556426048279e-02 1.605507880449295044e-01 2.936831116676330566e-01 -8.057782053947448730e-02 -9.072354063391685486e-03 -4.821319580078125000e-01 -1.783615327440202236e-03 -1.175923645496368408e-01 -6.036734953522682190e-02 -1.514145433902740479e-01 6.500988453626632690e-02 5.001111626625061035e-01 2.335257269442081451e-02 -1.543411635793745518e-03 -2.926638126373291016e-01 -9.952080994844436646e-02 -1.304683089256286621e-01 -1.312526911497116089e-01 1.974141895771026611e-01 6.758982688188552856e-02 3.947215527296066284e-02 3.177810013294219971e-01
2.390691488981246948e-01 4.695216193795204163e-02 -1.306330710649490356e-01 1.207472756505012512e-01 9.090309590101242065e-02 -8.125248365104198456e-03 -5.406617000699043274e-02 -1.506771892309188843e-01 -1.622968614101409912e-01 1.410343647003173828e-01 -1.025234907865524292e-02 4.965106397867202759e-02 2.709757089614868164e-01 1.004200652241706848e-01 -9.233557432889938354e-02 -6.228507757186889648e-01 -7.184419315308332443e-03 8.505106717348098755e-02 1.667331010103225708e-01 2.166093140840530396e-02 -1.352752596139907837e-01 -8.843642473220825195e-02 1.667488366365432739e-02 -1.473679691553115845e-01 1.574782468378543854e-02 1.917845755815505981e-01 -2.438694834709167480e-01 1.601393073797225952e-01 3.513232767581939697e-01 5.212789867073297501e-03 -1.066455617547035217e-01 7.492098957300186157e-02
4.474659264087677002e-02 -5.643090233206748962e-02 1.152542009949684143e-01 1.786190420389175415e-01 1.971339136362075806e-01 -8.203802257776260376e-02 2.074390947818756104e-01 -6.153279915452003479e-02 6.092501804232597351e-02 3.048839867115020752e-01 4.460862651467323303e-02 1.803103536367416382e-01 2.221916988492012024e-02 -5.252626165747642517e-02 4.158875048160552979e-01 -9.580705314874649048e-02 8.705406635999679565e-02 -6.988736242055892944e-02 1.579415947198867798e-01 -3.554960191249847412e-01 5.408702418208122253e-02 -8.836988359689712524e-02 9.504328668117523193e-02 1.162165775895118713e-01 7.973633706569671631e-02 1.130363866686820984e-01 -2.110464572906494141e-01 1.513301581144332886e-01 3.418769538402557373e-01 -1.821359246969223022e-01 -4.007333423942327499e-03 3.270292580127716064e-01
1.301300525665283203e-01 1.191800311207771301e-01 6.406810134649276733e-02 7.633192092180252075e-02 1.948134601116180420e-01 1.059233993291854858e-01 -1.868170946836471558e-01 -3.958228826522827148e-01 5.235102027654647827e-02 -6.551298499107360840e-02 -1.300748884677886963e-01 2.824414372444152832e-01 -5.510762799531221390e-03 1.850212067365646362e-01 1.728709600865840912e-02 -6.134093925356864929e-02 -1.704014837741851807e-01 -2.540461122989654541e-01 -8.574426919221878052e-02 1.010112836956977844e-01 1.459723860025405884e-01 1.985613852739334106e-01 3.534455597400665283e-02 -1.762909889221191406e-01 2.995930612087249756e-02 -3.571786358952522278e-02 -1.602184325456619263e-01 1.006956845521926880e-01 1.426803618669509888e-01 2.285778820514678955e-01 -3.479471802711486816e-01 3.745441138744354248e-01
-2.928022760897874832e-03 4.202220588922500610e-02 3.867097795009613037e-01 2.162431925535202026e-01 -3.568969294428825378e-02 1.692062616348266602e-02 -9.576033800840377808e-03 -2.475145757198333740e-01 -1.424411982297897339e-01 -1.592771112918853760e-01 -8.034924417734146118e-02 1.367008090019226074e-01 1.437455695122480392e-02 1.686066240072250366e-01 1.358825266361236572e-01 -2.955752611160278320e-01 -1.983427554368972778e-01 -3.913919255137443542e-02 -4.028516262769699097e-02 1.859421879053115845e-01 2.588401734828948975e-02 -2.890521883964538574e-01 -3.606238961219787598e-02 1.127216219902038574e-01 -1.212477609515190125e-01 2.517594099044799805e-01 -3.592496812343597412e-01 -1.635287106037139893e-01 1.296010166406631470e-01 8.279936015605926514e-02 -5.794219672679901123e-03 3.176020681858062744e-01
7.951156049966812134e-02 6.328128278255462646e-02 1.579000055789947510e-02 2.716778814792633057e-01 1.886837184429168701e-01 1.648335903882980347e-02 5.177000537514686584e-02 1.182711869478225708e-01 -2.331682592630386353e-01 1.444682031869888306e-01 3.055652044713497162e-02 3.680029511451721191e-01 3.279930353164672852e-02 1.685012131929397583e-01 -1.927731633186340332e-01 -3.456600010395050049e-01 -1.634076237678527832e-01 -1.125070899724960327e-01 3.964722156524658203e-02 4.739533364772796631e-02 1.742789894342422485e-02 -5.736011266708374023e-02 1.473529040813446045e-01 8.032404631376266479e-02 9.486342966556549072e-02 -1.520132124423980713e-01 -6.967842578887939453e-02 -2.902675047516822815e-02 1.542668491601943970e-01 -1.379890143871307373e-01 -4.333710968494415283e-01 3.492466509342193604e-01
5.037476867437362671e-02 -9.253688901662826538e-02 -8.928649127483367920e-02 1.451663821935653687e-01 8.499693870544433594e-02 1.244157552719116211e-01 -2.225558906793594360e-01 -3.602927029132843018e-01 9.660834819078445435e-02 1.647455804049968719e-02 8.141502737998962402e-02 1.667426824569702148e-01 -2.130477726459503174e-01 2.840190231800079346e-01 1.517731100320816040e-01 -6.780502200126647949e-02 1.581009104847908020e-02 -2.596916854381561279e-01 -8.785244077444076538e-02 -1.799137294292449951e-01 8.679375052452087402e-02 2.709104418754577637e-01 -2.106967195868492126e-02 -7.123085856437683105e-02 1.705800183117389679e-02 -1.549406498670578003e-01 -2.568172514438629150e-01 -4.171311482787132263e-02 1.836710125207901001e-01 1.812501549720764160e-01 -3.086304664611816406e-01 3.347103595733642578e-01
-2.217789180576801300e-03 -9.752908349037170410e-02 -9.929636120796203613e-02 1.764478236436843872e-01 -3.495235741138458252e-02 -1.061050370335578918e-01 1.788044124841690063e-01 1.031508445739746094e-01 -2.853891849517822266e-01 1.983242183923721313e-01 1.945645213127136230e-01 -3.930103406310081482e-02 2.995326183736324310e-02 -3.626939607784152031e-03 4.391713738441467285e-01 -4.026237428188323975e-01 2.592249773442745209e-02 1.515664756298065186e-01 -7.044618576765060425e-02 -2.521682381629943848e-01 2.720179259777069092e-01 4.283740371465682983e-02 -3.947692736983299255e-02 -1.439480483531951904e-01 -5.274472385644912720e-02 1.774139404296875000e-01 3.033460117876529694e-02 4.007628653198480606e-03 3.142082989215850830e-01 7.176680862903594971e-02 -1.575746983289718628e-01 1.553259044885635376e-01
1.372332312166690826e-02 -6.567995250225067139e-02 2.059559822082519531e-01 2.053410410881042480e-01 5.233886465430259705e-02 -4.345784187316894531e-01 5.730396509170532227e-02 -1.548863798379898071e-01 -1.639154255390167236e-01 1.522703189402818680e-02 2.999949455261230469e-02 1.191587001085281372e-01 1.000510156154632568e-01 3.094713985919952393e-01 1.128751561045646667e-01 -3.840800225734710693e-01 -1.626553982496261597e-01 -3.528474271297454834e-02 3.852975368499755859e-02 -3.616037592291831970e-02 -1.741437017917633057e-01 -4.135799035429954529e-02 -2.849942259490489960e-02 -1.816100478172302246e-01 9.664380550384521484e-02 8.955419808626174927e-02 -2.214549034833908081e-01 -1.968629360198974609e-01 2.894610464572906494e-01 -9.382520616054534912e-02 6.269465386867523193e-02 2.929166555404663086e-01
7.516098022460937500e-02 -9.221966564655303955e-02 8.283855766057968140e-02 -9.404351562261581421e-02 1.003706231713294983e-01 -9.726979583501815796e-02 2.406639158725738525e-01 -6.191103160381317139e-02 7.280647009611129761e-02 1.734998524188995361e-01 1.903252303600311279e-01 1.279192119836807251e-01 3.467506766319274902e-01 -5.987323820590972900e-03 1.900246292352676392e-01 -2.053661644458770752e-01 1.937776654958724976e-01 3.262347728013992310e-02 -1.701405644416809082e-01 -1.489259898662567139e-01 1.558557152748107910e-01 -1.443615406751632690e-01 -1.369436532258987427e-01 2.126822918653488159e-01 2.323405146598815918e-01 6.371457874774932861e-02 -1.358797401189804077e-01 -1.936605125665664673e-01 3.319567143917083740e-01 1.261591464281082153e-01 -3.465880155563354492e-01 2.078518122434616089e-01
1.267645210027694702e-01 8.282905817031860352e-02 5.639115348458290100e-02 3.558281958103179932e-01 -1.764744669198989868e-01 2.173941768705844879e-02 -1.682593226432800293e-01 -1.690770983695983887e-01 1.863154582679271698e-02 -4.673900455236434937e-02 -1.474250853061676025e-01 -1.258679851889610291e-02 2.329871356487274170e-01 -8.405834436416625977e-02 9.297352284193038940e-02 -3.635877072811126709e-01 -1.874644011259078979e-01 -1.585772074759006500e-02 -2.428183108568191528e-01 -1.906914710998535156e-01 1.915716081857681274e-01 2.651018798351287842e-01 2.514435648918151855e-01 -4.967035353183746338e-02 -2.060097306966781616e-01 -1.210799440741539001e-01 -3.156003355979919434e-01 -4.951901361346244812e-02 8.506339788436889648e-02 -4.008155688643455505e-02 -1.068434342741966248e-01 2.221426069736480713e-01
1.039931476116180420e-01 -5.067453533411026001e-02 1.387928426265716553e-01 3.501823917031288147e-02 -7.815599441528320312e-02 -1.861621141433715820e-01 -1.543544679880142212e-01 -4.036252945661544800e-02 -8.023121953010559082e-02 9.486430138349533081e-02 1.209274679422378540e-01 7.758288830518722534e-02 1.430669724941253662e-01 -1.501075476408004761e-01 2.052863128483295441e-02 -4.650179743766784668e-01 -1.032495796680450439e-01 -1.073075681924819946e-01 -1.762586086988449097e-01 -9.568636119365692139e-02 1.817122250795364380e-01 3.802965879440307617e-01 1.191073581576347351e-01 -5.945311859250068665e-02 -3.328634202480316162e-01 -2.057368755340576172e-01 -2.555641829967498779e-01 -3.187923692166805267e-03 1.659440845251083374e-01 1.186085864901542664e-01 -5.496137589216232300e-02 2.886637449264526367e-01
-7.309602573513984680e-03 -2.233228534460067749e-01 5.183338001370429993e-02 5.109239816665649414e-01 4.524008557200431824e-02 4.608966782689094543e-02 4.634743928909301758e-01 -1.711419075727462769e-01 -2.636712789535522461e-01 7.224885374307632446e-02 -1.294186413288116455e-01 3.757074475288391113e-02 1.158927455544471741e-01 9.884835779666900635e-02 -5.142100155353546143e-02 -2.877936959266662598e-01 -1.322195772081613541e-02 -5.681984499096870422e-02 1.438897848129272461e-01 -1.136080026626586914e-01 9.827466309070587158e-02 9.814155101776123047e-02 1.028765588998794556e-01 9.757842123508453369e-02 -9.366986155509948730e-02 1.025700569152832031e-01 -5.635874345898628235e-03 1.506893709301948547e-02 1.399987190961837769e-01 -1.170996129512786865e-01 -2.306351363658905029e-01 2.324490696191787720e-01
2.257778681814670563e-02 -8.422158658504486084e-02 3.185714408755302429e-02 1.160148978233337402e-01 -1.281745918095111847e-02 1.204124763607978821e-01 -9.197777137160301208e-03 9.867575764656066895e-02 1.870146244764328003e-01 2.362703979015350342e-01 7.964427024126052856e-02 1.890457272529602051e-01 3.251573145389556885e-01 4.540800116956233978e-03 1.499675363302230835e-01 -2.339577823877334595e-01 -3.199075758457183838e-01 -1.575024873018264771e-01 9.499434381723403931e-02 -1.632975637912750244e-01 1.991865923628211021e-03 -1.808044463396072388e-01 -3.819859027862548828e-02 -4.269101098179817200e-02 1.311502605676651001e-02 -1.270738542079925537e-01 -3.476156592369079590e-01 2.790758907794952393e-01 3.202746808528900146e-01 -2.869116067886352539e-01 -5.631599575281143188e-02 1.888501644134521484e-01
-2.527368254959583282e-02 -7.617980241775512695e-02 6.147907674312591553e-02 1.685226708650588989e-01 1.159458458423614502e-01 2.122952640056610107e-01 7.828447967767715454e-02 -6.452114786952733994e-03 -1.572060286998748779e-01 1.009434759616851807e-01 -7.491404563188552856e-02 3.668935894966125488e-01 -3.311675414443016052e-02 7.582913618534803391e-03 -2.276324182748794556e-01 -3.631865084171295166e-01 -6.206706538796424866e-02 -1.440374087542295456e-02 2.235986292362213135e-01 5.051475763320922852e-02 7.753498107194900513e-02 1.862799972295761108e-01 8.970890194177627563e-03 1.463762074708938599e-01 2.142413258552551270e-01 -2.323728520423173904e-03 -6.232067197561264038e-02 -1.912692189216613770e-01 3.222879171371459961e-01 -6.804603338241577148e-02 -2.777564823627471924e-01 3.818992078304290771e-01
2.324695698916912079e-02 1.259015500545501709e-01 -6.306139379739761353e-02 2.542923688888549805e-01 -1.282835304737091064e-01 1.953310221433639526e-01 1.246105879545211792e-01 -2.920380793511867523e-02 8.914843946695327759e-02 1.648405641317367554e-01 -4.730077832937240601e-02 2.553639411926269531e-01 5.812101438641548157e-02 6.005011871457099915e-02 1.051199063658714294e-01 -2.271215468645095825e-01 1.155301183462142944e-01 -2.697058618068695068e-01 -3.202663660049438477e-01 -2.670322656631469727e-01 9.021835029125213623e-02 -1.578946411609649658e-01 1.162233054637908936e-01 7.588285952806472778e-02 1.408403962850570679e-01 3.419728949666023254e-02 -4.497375711798667908e-02 -1.664996147155761719e-02 -2.827524766325950623e-02 2.300262302160263062e-01 -2.902586758136749268e-01 4.452200233936309814e-01
6.190206483006477356e-02 -8.820645511150360107e-02 1.907373219728469849e-01 1.640836596488952637e-01 -8.992637693881988525e-02 -2.064249292016029358e-02 9.085213392972946167e-02 2.723297569900751114e-03 -3.166190981864929199e-01 1.897893846035003662e-01 2.765020728111267090e-01 2.894867360591888428e-01 -1.212584525346755981e-01 1.905386336147785187e-02 6.916588544845581055e-02 3.925097361207008362e-02 -2.311867326498031616e-01 -1.264185905456542969e-01 -3.585286140441894531e-01 -2.661779522895812988e-01 9.569452702999114990e-02 1.136766970157623291e-01 -4.545115306973457336e-02 7.309416681528091431e-02 1.941977888345718384e-01 3.103445172309875488e-01 -1.576766520738601685e-01 -9.232869371771812439e-03 2.243493199348449707e-01 5.153002217411994934e-02 5.056601949036121368e-03 2.830129563808441162e-01
8.093991875648498535e-02 5.988244339823722839e-02 6.412813067436218262e-02 2.923004031181335449e-01 5.747928470373153687e-02 -1.201585158705711365e-01 2.118906192481517792e-02 -1.360491663217544556e-01 -9.065487980842590332e-02 -2.319509349763393402e-02 1.002679541707038879e-01 6.482051312923431396e-02 1.930496543645858765e-01 -9.187441319227218628e-02 3.043887019157409668e-01 -1.044660583138465881e-01 -2.918987348675727844e-02 -2.179854363203048706e-01 9.440102428197860718e-02 -3.517741858959197998e-01 8.684615790843963623e-02 -2.293789237737655640e-01 -2.089329957962036133e-01 -3.095148317515850067e-02 9.066167287528514862e-03 -8.862972259521484375e-02 -2.885322645306587219e-02 -7.154531776905059814e-02 2.798880636692047119e-01 -6.838283687829971313e-02 1.318340450525283813e-01 5.396734476089477539e-01
5.988733470439910889e-02 -7.508203387260437012e-03 1.974915713071823120e-01 -1.284111291170120239e-02 -6.215002015233039856e-02 5.980117619037628174e-02 3.954191505908966064e-02 -1.921799331903457642e-01 -1.446053832769393921e-01 -8.428995311260223389e-02 -6.428327411413192749e-02 8.495943993330001831e-02 1.652985662221908569e-01 -1.536744683980941772e-01 -6.593235582113265991e-02 -3.648473918437957764e-01 1.253216564655303955e-01 -2.000427693128585815e-01 3.968915343284606934e-02 6.912157684564590454e-02 5.387144535779953003e-02 4.562744498252868652e-01 8.334074914455413818e-02 -8.230375498533248901e-02 -3.729967474937438965e-01 1.446266770362854004e-01 -1.908243745565414429e-01 1.221347041428089142e-02 2.753784060478210449e-01 2.166501991450786591e-02 4.466786608099937439e-02 3.488546609878540039e-01
1.659204065799713135e-01 1.321624964475631714e-01 3.024534285068511963e-01 3.157201409339904785e-01 -5.289383605122566223e-02 3.357498720288276672e-02 -7.959216833114624023e-02 -6.924062967300415039e-02 -6.139069423079490662e-02 -1.642247140407562256e-01 2.096194326877593994e-01 1.369964778423309326e-01 2.179184108972549438e-01 2.922064661979675293e-01 -1.411343086510896683e-02 -9.189027547836303711e-02 -1.333790421485900879e-01 2.388480119407176971e-03 -2.427757903933525085e-02 -5.769371986389160156e-02 -9.746608883142471313e-02 2.259329259395599365e-01 -7.021119445562362671e-02 -1.825750023126602173e-01 2.644562125205993652e-01 1.894723325967788696e-01 -3.282985687255859375e-01 -9.102749079465866089e-02 2.757240831851959229e-01 1.889063417911529541e-01 -1.331365108489990234e-01 2.048641592264175415e-01
2.165033109486103058e-02 -2.128977924585342407e-01 -4.732571914792060852e-02 -3.019682504236698151e-02 -7.568579912185668945e-02 -1.392548233270645142e-01 -1.251242589205503464e-03 -2.047667950391769409e-01 6.685246527194976807e-02 -3.909439221024513245e-02 1.070515215396881104e-01 1.409833878278732300e-01 4.105019867420196533e-01 1.294518411159515381e-01 -1.248126477003097534e-01 -4.370299875736236572e-01 8.295636624097824097e-02 1.768369078636169434e-01 -1.512175351381301880e-01 1.300294976681470871e-02 -1.285821199417114258e-01 -7.922063022851943970e-02 -2.790637016296386719e-01 -1.469424366950988770e-01 9.976481646299362183e-02 2.327379435300827026e-01 -2.515815496444702148e-01 -6.145792827010154724e-02 1.172273680567741394e-01 2.847063839435577393e-01 -2.043012827634811401e-01 6.024765968322753906e-02
1.471360474824905396e-01 -1.461186408996582031e-01 9.085877984762191772e-02 1.446270048618316650e-01 1.133019328117370605e-01 1.780240833759307861e-01 2.172418087720870972e-01 -7.416228204965591431e-02 -2.443211674690246582e-01 1.678886264562606812e-01 2.741940692067146301e-02 3.392044007778167725e-01 1.419450491666793823e-01 1.853258162736892700e-01 -2.616752386093139648e-01 -3.310248255729675293e-01 -1.132682114839553833e-01 -1.100165322422981262e-01 1.969215273857116699e-01 1.125412657856941223e-01 1.439875084906816483e-02 -1.741438172757625580e-02 -9.462647140026092529e-02 2.629668824374675751e-02 1.608208864927291870e-01 -2.531165182590484619e-01 -1.629490405321121216e-01 -1.416751891374588013e-01 3.051837719976902008e-02 7.665050681680440903e-03 -2.649261057376861572e-01 3.163902163505554199e-01
2.197567224502563477e-01 -4.001894965767860413e-02 -3.270750492811203003e-02 9.964038431644439697e-02 1.798713952302932739e-01 4.487639758735895157e-03 -1.042426303029060364e-01 -2.210294455289840698e-01 4.264851659536361694e-02 -1.239125207066535950e-01 1.895071566104888916e-01 2.975467741489410400e-01 2.469356656074523926e-01 1.048863381147384644e-01 -1.093707531690597534e-01 -2.907385528087615967e-01 2.354929745197296143e-01 -1.473125964403152466e-01 1.075244843959808350e-01 1.069540679454803467e-01 -8.383831381797790527e-02 -4.304207116365432739e-02 1.215743273496627808e-01 -1.470075398683547974e-01 -9.593365341424942017e-02 3.936253786087036133e-01 -2.805534303188323975e-01 6.916999816894531250e-02 4.144515097141265869e-02 1.063914820551872253e-01 -1.833309978246688843e-01 3.117785453796386719e-01
-4.213938955217599869e-03 -2.732626795768737793e-01 -8.118398487567901611e-02 2.121682018041610718e-01 1.456247568130493164e-01 -7.659850269556045532e-02 1.777177602052688599e-01 -1.542938649654388428e-01 -4.137192666530609131e-01 -8.163442835211753845e-03 1.945330202579498291e-01 1.291280984878540039e-01 3.302414715290069580e-01 -1.864827275276184082e-01 1.476948261260986328e-01 -2.160698324441909790e-01 -3.858223557472229004e-01 5.981254577636718750e-02 -8.346785791218280792e-03 -1.781288981437683105e-01 -3.139392659068107605e-02 5.498324334621429443e-02 4.730746150016784668e-02 5.022011697292327881e-02 -3.533351048827171326e-02 8.124463260173797607e-03 -1.401233971118927002e-01 -2.157111652195453644e-02 1.979726105928421021e-01 6.071432307362556458e-02 -6.332643330097198486e-02 3.030644357204437256e-01
1.026150733232498169e-01 1.177887544035911560e-01 1.930278912186622620e-02 3.438244760036468506e-02 9.289723634719848633e-02 2.813114821910858154e-01 -1.916506141424179077e-01 7.193055003881454468e-03 -2.900811731815338135e-01 -1.373951435089111328e-01 -2.846955554559826851e-03 2.607877552509307861e-01 2.932857871055603027e-01 1.978960335254669189e-01 -3.049565851688385010e-01 -1.294748634099960327e-01 -4.307117778807878494e-03 1.274733245372772217e-01 -1.427204720675945282e-02 4.021549224853515625e-02 -3.432219475507736206e-02 1.459074169397354126e-01 -5.282404646277427673e-02 1.226387731730937958e-02 1.399339083582162857e-02 9.277413785457611084e-02 -1.045815721154212952e-01 -7.128523290157318115e-02 2.462026029825210571e-01 2.412244379520416260e-01 -8.080794662237167358e-02 4.998555183410644531e-01
1.481491923332214355e-01 -1.573255509138107300e-01 2.183357775211334229e-01 6.655915826559066772e-02 -6.284407526254653931e-02 2.502087876200675964e-02 -1.127374246716499329e-01 8.530575782060623169e-02 2.340554445981979370e-02 7.163822650909423828e-02 5.818359553813934326e-02 1.714029014110565186e-01 4.470039904117584229e-01 1.485177129507064819e-01 -7.253863662481307983e-02 -3.111138343811035156e-01 -4.177333321422338486e-03 3.087351284921169281e-02 1.311202496290206909e-01 -7.028855383396148682e-02 -1.881376802921295166e-01 2.755092382431030273e-01 -6.776253879070281982e-02 -2.159001231193542480e-01 1.744534820318222046e-02 2.003433704376220703e-01 1.320493370294570923e-01 3.952135518193244934e-02 3.677327334880828857e-01 2.793654501438140869e-01 7.981259375810623169e-02 2.226589471101760864e-01
-1.726817637681961060e-01 -3.763845190405845642e-02 1.437865495681762695e-01 2.199923992156982422e-01 4.474686458706855774e-02 1.163903847336769104e-01 -6.391891092061996460e-02 -4.567859768867492676e-01 6.056981533765792847e-02 1.876116357743740082e-02 7.610055804252624512e-02 2.717521786689758301e-01 -1.793050467967987061e-01 2.854337096214294434e-01 1.677770912647247314e-01 -1.726307570934295654e-01 1.762001067399978638e-01 2.080276608467102051e-02 -4.701127484440803528e-02 -8.073176443576812744e-02 4.162991046905517578e-02 1.672121435403823853e-01 -1.620655804872512817e-01 1.800689660012722015e-02 -3.827762091532349586e-03 -5.992183089256286621e-02 -4.686777889728546143e-01 1.239423640072345734e-03 3.898349404335021973e-02 7.486664503812789917e-02 -1.010091677308082581e-01 2.812256813049316406e-01
6.395628303289413452e-02 -1.735194325447082520e-01 -9.417936205863952637e-02 2.047418504953384399e-01 1.304568946361541748e-01 2.026589363813400269e-01 2.433799058198928833e-01 -3.080706298351287842e-01 -1.630292534828186035e-01 1.808182150125503540e-01 3.114891471341252327e-03 2.638383805751800537e-01 5.225131288170814514e-02 -6.560830771923065186e-02 1.535308808088302612e-01 -1.682041734457015991e-01 -1.369275599718093872e-01 -1.400394886732101440e-01 1.936164945363998413e-01 -4.325029850006103516e-01 1.919007748365402222e-01 2.203911729156970978e-02 -1.623640209436416626e-01 -4.575756192207336426e-02 -2.658973038196563721e-01 1.045683473348617554e-01 -9.100916981697082520e-02 1.366690248250961304e-01 1.342489123344421387e-01 -9.187439829111099243e-02 1.178679764270782471e-01 1.932874321937561035e-01
-3.379835784435272217e-01 2.539911679923534393e-02 -2.794020809233188629e-02 4.455135166645050049e-01 -2.430918812751770020e-02 4.866385087370872498e-02 2.353115081787109375e-01 -1.878725439310073853e-01 -9.286290407180786133e-02 1.427106410264968872e-01 -2.024915516376495361e-01 6.534509360790252686e-02 6.853424012660980225e-02 1.458271741867065430e-01 -5.708557087928056717e-03 -3.475513756275177002e-01 -1.876471340656280518e-01 -9.013129025697708130e-02 1.611273139715194702e-01 -1.978180557489395142e-01 4.566450137645006180e-03 -1.276039630174636841e-01 5.558525398373603821e-02 1.646797806024551392e-01 1.083331704139709473e-01 6.657309830188751221e-02 -1.038986966013908386e-01 1.614515632390975952e-01 2.784708738327026367e-01 1.252536326646804810e-01 -1.994556188583374023e-01 1.737639158964157104e-01
-6.941982358694076538e-02 1.459829509258270264e-01 3.852658346295356750e-02 -2.987286634743213654e-02 -2.074025720357894897e-01 8.923825621604919434e-02 5.230757221579551697e-02 1.087710708379745483e-01 -1.126251090317964554e-02 9.731882065534591675e-02 -2.838893830776214600e-01 1.379391998052597046e-01 3.925555199384689331e-02 -1.176275908946990967e-01 1.178715527057647705e-01 -1.042691320180892944e-01 9.935099631547927856e-02 1.936943978071212769e-01 -8.498977869749069214e-02 -3.236470520496368408e-01 1.156249709310941398e-04 1.052086502313613892e-01 1.447879821062088013e-01 -1.481014192104339600e-01 1.878012903034687042e-02 7.709071040153503418e-02 -3.743734061717987061e-01 2.391967177391052246e-01 1.438115239143371582e-01 1.143093258142471313e-01 -3.901467919349670410e-01 3.919580578804016113e-01
6.259749829769134521e-02 -2.532840073108673096e-01 -8.640473335981369019e-02 -2.039577811956405640e-02 -1.746605634689331055e-01 -2.678196430206298828e-01 5.296392366290092468e-02 7.813692092895507812e-03 -8.616722188889980316e-03 2.428070753812789917e-01 1.837682425975799561e-01 9.033827483654022217e-02 2.487861961126327515e-01 -1.500699575990438461e-02 2.746205925941467285e-01 6.439297646284103394e-02 9.050033986568450928e-02 -9.862486273050308228e-02 8.787868916988372803e-02 -3.672851026058197021e-01 1.202060952782630920e-01 7.205998897552490234e-02 1.056579053401947021e-01 4.405155486892908812e-04 -1.328691095113754272e-01 2.021375149488449097e-01 8.251310884952545166e-02 8.899850398302078247e-02 2.085913568735122681e-01 2.511389255523681641e-01 -2.977702617645263672e-01 3.412736952304840088e-01
-1.846260577440261841e-02 -2.218495309352874756e-01 1.043754518032073975e-01 1.668180227279663086e-01 -1.280296128243207932e-02 1.626522988080978394e-01 9.250048547983169556e-03 -4.547599330544471741e-02 -1.372888982295989990e-01 3.018331825733184814e-01 1.311020255088806152e-01 4.263148903846740723e-01 1.678177118301391602e-01 -1.604372262954711914e-01 2.906576916575431824e-02 -1.900979280471801758e-01 -8.183865807950496674e-03 -9.482721798121929169e-03 1.704764515161514282e-01 -2.245660126209259033e-01 -4.723260551691055298e-02 -2.869138717651367188e-01 -1.359242498874664307e-01 -6.283511221408843994e-02 9.069708734750747681e-02 7.023728638887405396e-02 -2.303927391767501831e-01 3.842943012714385986e-01 1.257702410221099854e-01 -7.560862600803375244e-02 -2.422825247049331665e-01 4.895431175827980042e-02
-2.248524725437164307e-01 -7.999498397111892700e-02 2.700509727001190186e-01 2.349280565977096558e-01 -8.936282992362976074e-02 -8.488467335700988770e-02 7.173110544681549072e-02 5.975542217493057251e-02 -1.441319435834884644e-01 5.803275108337402344e-02 -9.470660239458084106e-02 3.802948817610740662e-02 3.676271438598632812e-02 1.592519879341125488e-01 6.180315092206001282e-02 -1.591144353151321411e-01 -8.279208838939666748e-02 7.146259397268295288e-02 1.653624325990676880e-01 -1.386326998472213745e-01 1.100457981228828430e-01 -1.163892373442649841e-01 -2.719638049602508545e-01 -4.250787198543548584e-02 1.662550307810306549e-02 1.752885431051254272e-01 -1.074076890945434570e-01 5.952790752053260803e-02 3.745824098587036133e-01 3.982787132263183594e-01 -1.614038050174713135e-01 4.118068218231201172e-01
1.835518032312393188e-01 6.239025667309761047e-02 3.905579745769500732e-01 3.046927452087402344e-01 1.188245490193367004e-01 2.964296005666255951e-02 -1.426265537738800049e-01 -1.969923228025436401e-01 1.318583935499191284e-01 2.980198524892330170e-02 6.724286079406738281e-02 4.803960770368576050e-02 2.399976104497909546e-01 1.342322826385498047e-01 1.402006149291992188e-01 8.258623629808425903e-02 -7.143692672252655029e-02 2.154150903224945068e-01 -2.445792593061923981e-02 -7.014384865760803223e-02 3.507154062390327454e-02 1.916681379079818726e-01 -8.038008958101272583e-02 1.804210804402828217e-02 -4.154903441667556763e-02 1.947725564241409302e-01 -1.321146190166473389e-01 2.051301002502441406e-01 1.505056917667388916e-01 1.633017510175704956e-01 -2.658097743988037109e-01 4.413057863712310791e-01
-1.102614402770996094e-01 -8.688721805810928345e-02 2.737042903900146484e-01 1.723698377609252930e-01 1.373738143593072891e-02 -2.642609775066375732e-01 6.795203685760498047e-02 1.395827680826187134e-01 -3.329146206378936768e-01 -7.726779580116271973e-02 1.502605378627777100e-01 4.731260612607002258e-02 1.286861021071672440e-02 1.647143363952636719e-01 2.362791746854782104e-01 -3.083200454711914062e-01 -1.474778652191162109e-01 -2.182631939649581909e-01 -9.507489949464797974e-02 -2.210445702075958252e-01 6.090850383043289185e-02 9.491617977619171143e-02 -1.579230278730392456e-01 -2.697027660906314850e-02 2.072612196207046509e-02 -1.857691071927547455e-02 8.160880208015441895e-02 -1.540404409170150757e-01 3.216763734817504883e-01 1.318844854831695557e-01 -8.424941450357437134e-02 3.700467944145202637e-01
1.530967503786087036e-01 3.677369654178619385e-02 1.937832683324813843e-01 1.917570084333419800e-01 6.294791400432586670e-02 -2.430986762046813965e-01 1.586807519197463989e-01 -2.195564657449722290e-01 -1.832371056079864502e-01 5.334654822945594788e-02 2.502501010894775391e-01 3.044283390045166016e-01 3.417246788740158081e-02 1.470737010240554810e-01 -6.023101881146430969e-02 -9.670209139585494995e-02 -7.898677885532379150e-02 -4.704146832227706909e-02 -6.445229053497314453e-02 -3.997128903865814209e-01 -2.416899800300598145e-01 3.182298541069030762e-01 1.802451163530349731e-02 -2.090259194374084473e-01 1.277321875095367432e-01 2.153663150966167450e-02 -1.232244372367858887e-01 -1.908400058746337891e-01 -4.485441313590854406e-04 1.074284687638282776e-01 -8.852465450763702393e-02 2.703755497932434082e-01
2.077016085386276245e-01 -1.727066189050674438e-02 1.913474053144454956e-01 1.241613700985908508e-01 -7.181791961193084717e-02 -8.841809630393981934e-02 -1.260652095079421997e-01 -4.104449972510337830e-02 -1.098436564207077026e-01 6.478803604841232300e-02 -3.009715862572193146e-02 1.934667862951755524e-02 3.590780794620513916e-01 -2.234417498111724854e-01 5.903637781739234924e-02 -3.602758944034576416e-01 -1.326130181550979614e-01 -1.688276231288909912e-01 -4.849084094166755676e-02 -1.091027706861495972e-01 2.424086444079875946e-02 3.371197283267974854e-01 5.246108397841453552e-02 -1.236809492111206055e-01 -2.739483118057250977e-01 -1.087783873081207275e-01 -3.035562038421630859e-01 -1.225010231137275696e-01 2.272924333810806274e-01 -8.440065383911132812e-02 -9.290884435176849365e-02 3.003462255001068115e-01
-5.544691346585750580e-03 -8.185929618775844574e-03 2.436524778604507446e-01 2.291741818189620972e-01 -7.461839914321899414e-02 1.371481567621231079e-01 -1.267679333686828613e-01 -3.259105086326599121e-01 -4.743192344903945923e-02 2.928379476070404053e-01 1.304126381874084473e-01 2.954745590686798096e-01 -2.056525275111198425e-02 3.998778164386749268e-01 1.534792631864547729e-01 -1.623415052890777588e-01 1.941423863172531128e-01 -1.639039069414138794e-02 -1.596348173916339874e-02 -1.890838705003261566e-02 -1.092169284820556641e-01 2.646047435700893402e-02 -9.448428452014923096e-02 4.739769548177719116e-02 -7.680612057447433472e-02 -1.693651825189590454e-02 -3.871507346630096436e-01 1.316345036029815674e-01 6.482657045125961304e-02 5.663016438484191895e-02 -1.409802734851837158e-01 2.752060592174530029e-01
-1.696995198726654053e-01 -1.905981600284576416e-01 8.350652642548084259e-03 1.737166047096252441e-01 -1.889152824878692627e-01 -1.653487682342529297e-01 -3.758545592427253723e-02 -1.316616833209991455e-01 8.153098076581954956e-02 1.606513559818267822e-01 -2.460841536521911621e-01 1.476750224828720093e-01 7.987761497497558594e-02 2.545735239982604980e-01 -2.853607200086116791e-02 -8.905163034796714783e-03 7.507598400115966797e-02 -1.191730499267578125e-01 -1.255601048469543457e-01 -2.260762602090835571e-01 2.164490371942520142e-01 6.688364595174789429e-02 -4.860642552375793457e-01 -7.868916727602481842e-03 -1.826887279748916626e-01 1.947960406541824341e-01 -2.010365873575210571e-01 2.289998233318328857e-01 2.762369215488433838e-01 -1.778826303780078888e-02 -6.930235773324966431e-02 1.264341622591018677e-01
1.000866740942001343e-01 1.559770386666059494e-02 1.566426604986190796e-01 3.763605654239654541e-01 1.252384930849075317e-01 -2.967793680727481842e-02 -1.507194787263870239e-01 -1.580809950828552246e-01 1.895221322774887085e-01 -1.740435697138309479e-02 2.109553217887878418e-01 2.151101231575012207e-01 1.665088683366775513e-01 3.273034393787384033e-01 -9.834656119346618652e-02 -9.312696754932403564e-02 2.028985507786273956e-02 -2.749512344598770142e-02 -5.421580746769905090e-02 -5.728799477219581604e-02 1.167093589901924133e-01 1.765033602714538574e-01 -1.232037246227264404e-01 -1.838497072458267212e-01 1.782739013433456421e-01 7.516977936029434204e-02 -1.269351989030838013e-01 2.448240667581558228e-01 7.680073380470275879e-02 1.717622429132461548e-01 -9.031175822019577026e-02 4.700071215629577637e-01
2.202260792255401611e-01 -2.570734918117523193e-02 1.595023423433303833e-01 -2.218493632972240448e-02 -2.061782777309417725e-01 -1.238169223070144653e-01 -6.116287317126989365e-03 -2.016561627388000488e-01 -3.136956691741943359e-01 -2.194218933582305908e-01 1.170564517378807068e-01 2.948235869407653809e-01 3.852302134037017822e-01 2.495005428791046143e-01 1.977629512548446655e-01 -9.985281527042388916e-02 7.798799872398376465e-02 2.912755310535430908e-02 -1.518255323171615601e-01 -9.630078077316284180e-02 3.246563076972961426e-01 -2.527970448136329651e-02 -4.855529591441154480e-02 -1.120709031820297241e-01 -2.644417285919189453e-01 1.246960014104843140e-01 -6.887423992156982422e-02 1.020342409610748291e-01 5.665278434753417969e-02 4.260821640491485596e-02 -7.194220274686813354e-02 2.200190573930740356e-01
2.430460900068283081e-01 2.692110463976860046e-02 1.163887605071067810e-01 3.326749429106712341e-03 1.111829504370689392e-01 1.649108082056045532e-01 -2.840122580528259277e-01 -1.344156414270401001e-01 1.589698791503906250e-01 -6.276771426200866699e-02 1.725762039422988892e-01 -4.752625524997711182e-02 1.886793076992034912e-01 2.171888202428817749e-01 2.688625827431678772e-02 -2.972299754619598389e-01 -3.396509885787963867e-01 -1.794616580009460449e-01 -1.945501565933227539e-01 5.279086902737617493e-02 1.194620653986930847e-01 9.138928353786468506e-02 3.462433815002441406e-02 1.094710081815719604e-01 -1.065625175833702087e-01 7.584725320339202881e-02 -4.381224215030670166e-01 -1.752593740820884705e-02 1.190990433096885681e-01 7.794001698493957520e-02 -1.809808053076267242e-02 3.182788193225860596e-01
1.408205628395080566e-01 5.991648882627487183e-02 7.440472394227981567e-02 2.669494748115539551e-01 1.829261705279350281e-02 9.855451434850692749e-02 -4.785994812846183777e-02 -2.916650772094726562e-01 -1.369790434837341309e-01 -1.850352585315704346e-01 -9.418576955795288086e-02 1.343280524015426636e-01 -1.375469416379928589e-01 1.247953325510025024e-01 9.675452858209609985e-02 -3.953430056571960449e-02 -9.193661808967590332e-02 -2.301600277423858643e-01 5.498583242297172546e-02 -9.242057055234909058e-02 1.568813025951385498e-01 2.850607931613922119e-01 -1.939886994659900665e-02 -6.123403087258338928e-02 -5.171750672161579132e-03 4.146158322691917419e-02 -2.275013178586959839e-01 -8.847123943269252777e-03 -1.215169802308082581e-01 3.391837179660797119e-01 -1.362615823745727539e-01 5.404556989669799805e-01
2.484956383705139160e-01 -8.856010437011718750e-02 5.121636763215065002e-02 1.322941780090332031e-01 7.308090478181838989e-02 8.693906478583812714e-03 4.177356138825416565e-02 -9.460808336734771729e-02 -2.744669653475284576e-02 2.504004836082458496e-01 -4.465484991669654846e-02 3.631689250469207764e-01 1.490489840507507324e-01 -3.528127819299697876e-02 -2.010752856731414795e-01 -2.292454242706298828e-01 4.150452315807342529e-01 5.612799897789955139e-02 -1.577975228428840637e-02 -3.369969725608825684e-01 8.550168573856353760e-02 1.668844074010848999e-01 -1.850480400025844574e-02 3.240595757961273193e-01 9.183280169963836670e-02 7.819184660911560059e-02 -1.146640479564666748e-01 5.274580325931310654e-03 8.238987624645233154e-02 6.538551300764083862e-02 -3.239645361900329590e-01 8.306145668029785156e-02
8.113583549857139587e-03 7.904039323329925537e-02 2.991927973926067352e-02 6.434292346239089966e-02 -1.985752135515213013e-01 1.050884369760751724e-02 7.194437831640243530e-02 -4.947303608059883118e-02 1.029393225908279419e-01 -1.405401248484849930e-02 -1.342510133981704712e-01 1.224034205079078674e-01 1.766373664140701294e-01 -1.388530135154724121e-01 1.255614906549453735e-01 -2.587374183349311352e-05 8.077052235603332520e-02 9.258023649454116821e-02 -9.191250801086425781e-02 -5.318478345870971680e-01 -3.233659639954566956e-02 -9.275769442319869995e-02 1.180854216217994690e-01 8.622189052402973175e-03 4.904710873961448669e-02 1.755395978689193726e-01 -3.918991982936859131e-02 -1.160767525434494019e-01 3.859761953353881836e-01 3.030410408973693848e-01 -3.626462817192077637e-01 2.842753827571868896e-01
3.075284063816070557e-01 4.781351611018180847e-02 4.544817656278610229e-02 3.632706105709075928e-01 1.523980498313903809e-01 8.554553985595703125e-02 -2.064034491777420044e-01 -3.294764757156372070e-01 5.483626574277877808e-02 1.077004745602607727e-01 2.274318188428878784e-01 2.878140509128570557e-01 1.554147303104400635e-01 1.726820692420005798e-02 -8.349388837814331055e-02 3.606688976287841797e-02 -5.078103020787239075e-02 -2.501566894352436066e-02 1.045340150594711304e-01 9.849330782890319824e-02 1.176491156220436096e-01 1.850949078798294067e-01 4.249915480613708496e-03 -2.880935668945312500e-01 -1.288315653800964355e-01 2.122490704059600830e-01 -2.725405991077423096e-01 -6.491181999444961548e-02 1.029002144932746887e-01 -1.954203695058822632e-01 -1.503711845725774765e-02 2.478365898132324219e-01
1.596399992704391479e-01 1.270715519785881042e-02 -1.136608272790908813e-01 3.806738853454589844e-01 -5.415200442075729370e-02 -3.892197040840983391e-03 -4.494759719818830490e-03 -1.929701864719390869e-01 -1.429755687713623047e-01 1.124487817287445068e-01 -2.401290535926818848e-01 7.790369540452957153e-02 3.409380912780761719e-01 -1.037495285272598267e-01 5.040138959884643555e-02 -2.493828982114791870e-01 4.536917805671691895e-02 -3.175083100795745850e-01 -1.338646262884140015e-01 -1.885903775691986084e-01 1.127421036362648010e-01 2.626674175262451172e-01 1.259808689355850220e-01 2.587680816650390625e-01 -2.308764308691024780e-01 -5.115368962287902832e-02 -1.263575106859207153e-01 8.681014180183410645e-02 -1.044499650597572327e-01 1.710312664508819580e-01 -6.128995865583419800e-02 2.086401134729385376e-01
-2.393380403518676758e-01 -1.101032365113496780e-03 8.248922228813171387e-02 2.151278853416442871e-01 2.837928012013435364e-02 -1.024079602211713791e-02 6.353853642940521240e-02 7.889472693204879761e-02 -7.443042099475860596e-02 1.547996699810028076e-01 1.724672317504882812e-02 -4.313234705477952957e-03 -2.168910950422286987e-02 1.995442211627960205e-01 1.751532591879367828e-02 -1.816491186618804932e-01 3.730267286300659180e-02 1.536560356616973877e-01 3.400009274482727051e-01 -9.898748993873596191e-02 1.099104210734367371e-01 6.613074988126754761e-02 -2.185588926076889038e-01 4.249573126435279846e-02 -1.675404012203216553e-01 1.321856975555419922e-01 -1.561950743198394775e-01 -6.619144231081008911e-02 4.027169644832611084e-01 3.886242210865020752e-01 -9.588207304477691650e-02 4.023642539978027344e-01
3.686106503009796143e-01 3.215605765581130981e-02 9.963290393352508545e-02 2.331749051809310913e-01 3.512674570083618164e-01 1.545246392488479614e-01 -2.107776999473571777e-01 -2.371042370796203613e-01 8.325091004371643066e-02 9.184642136096954346e-02 1.031147688627243042e-01 1.403800249099731445e-01 1.810266226530075073e-01 -3.804881870746612549e-02 1.958087533712387085e-01 -1.475448310375213623e-01 -1.895093619823455811e-01 -5.341980233788490295e-02 -1.271567791700363159e-01 -6.674905121326446533e-02 -1.531668007373809814e-01 1.233970299363136292e-01 -5.486140400171279907e-02 -1.900730580091476440e-01 -4.322475939989089966e-02 6.768608093261718750e-02 -1.148925796151161194e-01 2.506760954856872559e-01 3.096241317689418793e-02 1.923837512731552124e-02 -2.404853105545043945e-01 3.632921576499938965e-01
2.459594979882240295e-02 1.362596899271011353e-01 -2.961018383502960205e-01 1.930334866046905518e-01 -7.383424043655395508e-02 1.463792622089385986e-01 -1.072117313742637634e-01 -9.849359095096588135e-02 -9.300575591623783112e-03 2.434326112270355225e-01 1.230664998292922974e-01 2.513183355331420898e-01 3.234234824776649475e-02 1.830316483974456787e-01 1.066436246037483215e-01 -3.671339526772499084e-02 6.614413112401962280e-02 -2.994351685047149658e-01 -1.894980520009994507e-01 -2.550456225872039795e-01 1.296887993812561035e-01 7.969452440738677979e-02 4.448308795690536499e-02 -1.398286372423171997e-01 1.509852707386016846e-01 -7.051911670714616776e-03 -2.734594941139221191e-01 8.034592121839523315e-02 -6.843933463096618652e-02 2.681370675563812256e-01 -2.845011949539184570e-01 3.487078547477722168e-01
8.077977597713470459e-02 -1.184139177203178406e-01 -9.548340737819671631e-02 3.246158659458160400e-01 2.543990500271320343e-02 2.787906229496002197e-01 3.557538986206054688e-02 8.400134742259979248e-02 -3.642625510692596436e-01 1.876369565725326538e-01 -1.534763872623443604e-01 4.233602285385131836e-01 8.623166382312774658e-02 8.476767688989639282e-03 -4.957861825823783875e-02 -2.013960927724838257e-01 1.548277400434017181e-02 1.156784314662218094e-02 2.277939319610595703e-01 5.323560163378715515e-02 1.463806033134460449e-01 1.759740561246871948e-01 -2.986519969999790192e-02 -9.048794955015182495e-02 1.734706610441207886e-01 1.082182899117469788e-01 -1.816101223230361938e-01 -2.220576554536819458e-01 5.365983396768569946e-02 -1.647242009639739990e-01 -1.516436040401458740e-01 2.517558038234710693e-01
-1.574880070984363556e-02 -1.899982541799545288e-01 2.506297528743743896e-01 5.318290367722511292e-02 -4.816953837871551514e-02 1.996547877788543701e-01 4.371846467256546021e-02 -3.078357875347137451e-01 4.434032365679740906e-02 1.097138151526451111e-01 1.608350425958633423e-01 2.917979955673217773e-01 -7.139990478754043579e-02 3.188152015209197998e-01 9.970726817846298218e-02 -1.753321290016174316e-01 2.248782068490982056e-01 -1.098730880767107010e-02 7.197046279907226562e-02 1.861800439655780792e-02 -5.282791703939437866e-02 2.262655347585678101e-01 -1.114144176244735718e-01 1.743844002485275269e-01 -8.182094246149063110e-02 2.359059751033782959e-01 -3.706677854061126709e-01 7.918705791234970093e-02 4.332080483436584473e-02 -1.277014054358005524e-02 -1.160672158002853394e-01 3.349050879478454590e-01
6.702877581119537354e-02 -8.277192711830139160e-02 -2.010043710470199585e-03 4.323481395840644836e-02 5.750868096947669983e-02 5.014289915561676025e-02 4.171620681881904602e-02 -3.704101741313934326e-01 -2.754496037960052490e-01 -3.366646170616149902e-02 -3.351851180195808411e-02 1.559170782566070557e-01 3.170819282531738281e-01 -6.015017628669738770e-02 1.110786870121955872e-01 -5.114404857158660889e-02 -1.920066922903060913e-01 -1.694497615098953247e-01 3.438595533370971680e-01 -3.700999021530151367e-01 1.052180379629135132e-01 3.285662084817886353e-02 -5.704969167709350586e-02 1.434255093336105347e-01 -2.478308528661727905e-01 2.570322528481483459e-02 -1.875397935509681702e-02 -6.742831319570541382e-02 1.886246502399444580e-01 8.604989200830459595e-02 3.566054999828338623e-02 3.904621601104736328e-01
-1.669474244117736816e-01 -5.241093691438436508e-03 2.930250763893127441e-02 1.613794416189193726e-01 2.029845416545867920e-01 -5.184876732528209686e-03 2.278808690607547760e-02 -8.558864891529083252e-02 8.189798146486282349e-02 1.239648386836051941e-01 1.240482553839683533e-01 3.076792061328887939e-01 -8.935531973838806152e-02 -1.628315299749374390e-01 -7.190481573343276978e-02 -3.141879439353942871e-01 -2.124371826648712158e-01 1.559918224811553955e-01 -2.618972063064575195e-01 -2.549359798431396484e-01 3.132564127445220947e-01 -1.148205623030662537e-02 -1.007140949368476868e-01 6.413285434246063232e-02 1.331088393926620483e-01 1.131446436047554016e-01 -1.481695473194122314e-01 -1.463988274335861206e-01 4.626422822475433350e-01 -2.198063582181930542e-02 -4.241927713155746460e-02 1.407932341098785400e-01
4.194838181138038635e-02 6.871321052312850952e-02 -5.138252861797809601e-03 1.602374613285064697e-01 2.055625915527343750e-01 -3.997966274619102478e-02 -5.893898010253906250e-02 2.508488856256008148e-02 -2.657593041658401489e-02 1.528322100639343262e-01 2.491856180131435394e-02 1.020758152008056641e-01 1.778744012117385864e-01 2.515646517276763916e-01 8.960695937275886536e-03 -5.177880823612213135e-02 -4.636193066835403442e-02 -2.589617967605590820e-01 2.240536957979202271e-01 -2.324739545583724976e-01 1.587012112140655518e-01 -2.132955342531204224e-01 -1.328513771295547485e-01 1.813959777355194092e-01 -3.431799113750457764e-01 -1.891244202852249146e-01 -2.452229708433151245e-01 -5.231250450015068054e-02 3.653626143932342529e-01 1.956538707017898560e-01 8.350757881999015808e-03 3.226887881755828857e-01
2.334596514701843262e-01 1.332049537450075150e-02 2.047316730022430420e-01 1.985191702842712402e-01 -1.522902697324752808e-01 6.417850404977798462e-02 -7.662849128246307373e-02 -1.774373352527618408e-01 9.940057992935180664e-02 -1.465126406401395798e-02 1.033007428050041199e-01 -9.714434295892715454e-02 3.505110740661621094e-01 5.762462504208087921e-03 -1.261927634477615356e-01 -3.280422389507293701e-01 -1.771421283483505249e-01 -1.037481352686882019e-01 -1.576694399118423462e-01 -7.660079747438430786e-02 -3.432532399892807007e-02 4.091789126396179199e-01 -6.910575926303863525e-02 -1.241778135299682617e-01 -1.357969343662261963e-01 2.948711812496185303e-01 2.805833891034126282e-02 2.507624402642250061e-02 9.511308372020721436e-02 3.392342105507850647e-02 -6.938163936138153076e-02 3.731056451797485352e-01
1.133245080709457397e-01 -1.378022879362106323e-01 9.442922472953796387e-02 1.740129441022872925e-01 -6.533406674861907959e-02 -8.625300973653793335e-02 -1.160192042589187622e-01 -1.202519387006759644e-01 -1.681805700063705444e-01 -1.056148931384086609e-01 8.497534319758415222e-03 1.863809823989868164e-01 2.685626745223999023e-01 -1.749999076128005981e-01 9.026952087879180908e-02 -2.551172971725463867e-01 1.402853578329086304e-01 -6.410241872072219849e-02 -4.235428571701049805e-02 5.056117102503776550e-02 6.315153837203979492e-02 4.790836572647094727e-01 9.594801813364028931e-02 -1.855016052722930908e-01 -3.694334030151367188e-01 1.001046523451805115e-01 -2.095775306224822998e-02 -4.035405814647674561e-03 2.067134529352188110e-01 -2.214677818119525909e-02 -1.610874533653259277e-01 3.430960774421691895e-01
-1.505842208862304688e-01 -1.343915611505508423e-01 1.507029384374618530e-01 3.070235848426818848e-01 7.635541260242462158e-02 1.469701975584030151e-01 2.962930798530578613e-01 4.763846844434738159e-02 4.146615043282508850e-02 -5.353526398539543152e-02 -7.832778245210647583e-02 3.176531493663787842e-01 -1.095543429255485535e-01 -6.297418475151062012e-02 7.006880640983581543e-02 -1.834557950496673584e-01 2.241493910551071167e-01 -2.993005812168121338e-01 -2.996080219745635986e-01 -1.194873154163360596e-01 1.404451299458742142e-02 -2.537308027967810631e-03 -2.797585725784301758e-01 -2.559695541858673096e-01 -9.819810837507247925e-02 -1.019255816936492920e-01 -1.919489651918411255e-01 1.057312190532684326e-01 1.312240511178970337e-01 -1.389963775873184204e-01 -1.961350440979003906e-01 1.665001809597015381e-01
1.609423011541366577e-01 9.670534729957580566e-02 2.569833695888519287e-01 3.787369728088378906e-01 -2.954387106001377106e-02 1.199964806437492371e-02 -1.760729253292083740e-01 -3.593531623482704163e-02 6.556759774684906006e-02 9.399247169494628906e-02 1.732967793941497803e-01 6.247095763683319092e-03 2.525962591171264648e-01 4.504384100437164307e-01 1.354707870632410049e-02 -1.087764650583267212e-01 -5.175962299108505249e-02 -2.184634953737258911e-01 -9.912539273500442505e-02 1.651716977357864380e-01 -4.429382458329200745e-02 7.021994143724441528e-02 -2.685568332672119141e-01 1.449842285364866257e-02 9.332054853439331055e-02 1.997944265604019165e-01 -1.082334890961647034e-01 7.297598570585250854e-02 3.411054015159606934e-01 1.214255392551422119e-01 -5.410737171769142151e-02 1.833140552043914795e-01
-2.336597815155982971e-02 1.984501332044601440e-01 1.721980720758438110e-01 1.937521398067474365e-01 -4.391556140035390854e-03 2.190486192703247070e-01 1.865827441215515137e-01 -3.496816456317901611e-01 1.188174448907375336e-02 1.461931467056274414e-01 9.270729869604110718e-02 1.321598440408706665e-01 3.881858885288238525e-01 -1.217791512608528137e-01 -1.933252662420272827e-01 -2.445373833179473877e-01 -2.043842077255249023e-01 -6.236024200916290283e-02 -1.966510564088821411e-01 8.780051767826080322e-02 -2.465452440083026886e-02 2.999958693981170654e-01 -9.744140319526195526e-03 -6.247782707214355469e-02 -1.537452340126037598e-01 -8.953851461410522461e-02 -1.108362525701522827e-01 1.039161980152130127e-01 1.677660495042800903e-01 2.238557040691375732e-01 -1.524033546447753906e-01 1.861554384231567383e-01
1.748308539390563965e-01 1.649669408798217773e-01 -8.673778921365737915e-02 2.465076148509979248e-01 -1.865220516920089722e-01 -6.583853065967559814e-02 8.409892767667770386e-02 7.474448531866073608e-03 5.278169177472591400e-03 1.298444420099258423e-01 -5.776098743081092834e-02 3.012386560440063477e-01 3.914641141891479492e-01 -4.674484371207654476e-04 1.246364712715148926e-01 -1.195867806673049927e-01 -1.776144057512283325e-01 -1.820670366287231445e-01 -2.509769499301910400e-01 -6.020933389663696289e-02 -3.512375056743621826e-02 1.955318003892898560e-01 1.985580176115036011e-01 1.598356477916240692e-02 1.780885756015777588e-01 1.084822267293930054e-01 -2.676303386688232422e-01 1.531506776809692383e-01 -7.995140552520751953e-02 1.192881166934967041e-01 -2.300346791744232178e-01 3.332702517509460449e-01
1.696617305278778076e-01 1.060316935181617737e-01 -5.550799891352653503e-03 1.673849374055862427e-01 -9.208195656538009644e-02 7.356990128755569458e-03 2.283463329076766968e-01 -2.275881767272949219e-01 -7.313262671232223511e-02 -8.099785447120666504e-02 9.900666773319244385e-02 3.890135884284973145e-01 1.464700251817703247e-01 -2.166142463684082031e-01 2.075278162956237793e-01 -2.218182981014251709e-01 -2.500894069671630859e-01 -2.424095869064331055e-01 1.775405406951904297e-01 -2.499868869781494141e-01 2.263439595699310303e-01 2.874643355607986450e-02 -2.518927156925201416e-01 1.245896592736244202e-01 -6.911912560462951660e-02 1.561916619539260864e-01 -9.480348229408264160e-02 -4.126699268817901611e-02 2.030398845672607422e-01 1.339432299137115479e-01 1.070854887366294861e-01 1.700408011674880981e-01
-1.175013035535812378e-01 -1.751697659492492676e-01 -1.931535452604293823e-01 1.069264337420463562e-01 -8.936790376901626587e-02 -1.242429316043853760e-01 3.409528359770774841e-02 -2.130096405744552612e-02 -2.353819161653518677e-01 -1.777997761964797974e-01 1.173797771334648132e-01 3.356674909591674805e-01 1.032894849777221680e-01 -2.997127920389175415e-02 2.208770066499710083e-01 -2.748665809631347656e-01 -1.069484129548072815e-01 -1.884244084358215332e-01 -2.862722030840814114e-04 -1.611726880073547363e-01 -1.836993992328643799e-01 1.661581918597221375e-02 -2.202136367559432983e-01 1.499044299125671387e-01 -1.860562711954116821e-01 -9.566258639097213745e-02 -1.975000053644180298e-01 -2.396045774221420288e-01 3.087525963783264160e-01 -6.640286743640899658e-02 4.190969921182841063e-04 3.384183645248413086e-01
1.575175374746322632e-01 7.759326696395874023e-02 5.927213281393051147e-02 4.110374450683593750e-01 -1.103443503379821777e-01 -5.847784341312944889e-04 3.036588802933692932e-02 -3.185037896037101746e-02 -1.182223036885261536e-01 -1.593941897153854370e-01 2.516877464950084686e-02 1.028584390878677368e-01 1.755570024251937866e-01 4.509424269199371338e-01 1.357342153787612915e-01 -3.149833083152770996e-01 1.951222419738769531e-01 -2.520826756954193115e-01 1.106156781315803528e-02 -1.314567923545837402e-01 -1.123715117573738098e-01 1.664721518754959106e-01 -1.022046059370040894e-01 7.369514554738998413e-02 9.095034003257751465e-02 2.413258999586105347e-01 -1.150038391351699829e-01 -2.026637047529220581e-01 1.772098988294601440e-01 1.295078545808792114e-01 1.265056151896715164e-02 1.892162710428237915e-01
-7.681727409362792969e-02 -5.871778726577758789e-02 2.447180449962615967e-01 3.377086818218231201e-01 -1.245186477899551392e-02 1.426817476749420166e-01 2.006865441799163818e-01 -9.145560860633850098e-02 -2.315005660057067871e-02 -2.437038272619247437e-01 -5.716893076896667480e-02 -3.862821683287620544e-02 -6.495461612939834595e-02 -3.648828342556953430e-02 2.844809889793395996e-01 -3.864339590072631836e-01 -4.047586396336555481e-02 -5.289494991302490234e-03 -9.308284521102905273e-02 2.584155797958374023e-01 1.493144780397415161e-01 -9.054820239543914795e-02 -2.664565742015838623e-01 -2.518721111118793488e-02 -4.132701829075813293e-02 1.212315782904624939e-01 -3.299625217914581299e-01 3.891032934188842773e-02 1.813473850488662720e-01 -7.702343165874481201e-03 4.283716902136802673e-02 3.259661495685577393e-01
-4.145864397287368774e-02 -2.677730470895767212e-02 1.045630499720573425e-01 -1.372155398130416870e-01 -2.533816099166870117e-01 -2.147388458251953125e-02 -9.570495039224624634e-02 5.935464520007371902e-03 7.386856526136398315e-02 2.678969874978065491e-02 -2.220714241266250610e-01 2.515667676925659180e-02 3.271473646163940430e-01 6.304139643907546997e-02 1.342950314283370972e-01 -4.315647482872009277e-01 -1.603965759277343750e-01 7.434085756540298462e-02 2.747383415699005127e-01 -1.774287521839141846e-01 2.252544835209846497e-02 1.582365930080413818e-01 8.903743326663970947e-02 5.404368788003921509e-02 3.705636411905288696e-02 -1.513884514570236206e-01 -3.762116134166717529e-01 4.264536872506141663e-02 2.428545355796813965e-01 2.778464257717132568e-01 -1.693513244390487671e-01 1.242029741406440735e-01
3.246103227138519287e-01 7.839127629995346069e-02 1.115104630589485168e-01 3.377408683300018311e-01 1.787884384393692017e-01 1.109835505485534668e-01 -2.800475955009460449e-01 -2.321905940771102905e-01 -2.615077979862689972e-02 -7.960914820432662964e-02 7.255898416042327881e-02 2.367767989635467529e-01 2.288569360971450806e-01 7.362955063581466675e-02 -1.694483458995819092e-01 -4.856575280427932739e-02 5.402119830250740051e-02 -2.386738359928131104e-01 8.298573642969131470e-02 -1.211154386401176453e-01 1.167565863579511642e-02 1.071095317602157593e-01 3.950721770524978638e-02 -2.253826260566711426e-01 -1.530839223414659500e-02 3.788279592990875244e-01 -1.116428002715110779e-01 1.244658827781677246e-01 2.773712277412414551e-01 -4.598732665181159973e-02 4.838350415229797363e-02 1.721696853637695312e-01
1.237387023866176605e-02 -2.275242358446121216e-01 4.763118922710418701e-02 1.966859996318817139e-01 7.879155874252319336e-02 8.764155954122543335e-02 -1.002322807908058167e-01 1.804298162460327148e-02 -2.317051887512207031e-01 -4.909811168909072876e-02 6.048563495278358459e-02 1.375255733728408813e-01 4.890204668045043945e-01 1.545412987470626831e-01 1.732742786407470703e-02 -1.600702553987503052e-01 -7.788324356079101562e-02 -8.211258798837661743e-02 4.450954496860504150e-02 -3.029781579971313477e-01 -6.317893415689468384e-02 -2.098361030220985413e-02 -2.149817496538162231e-01 -4.361540377140045166e-01 -9.239079058170318604e-02 2.485260218381881714e-01 -2.832840569317340851e-02 1.858461052179336548e-01 2.093087583780288696e-01 9.143713861703872681e-02 -4.908120632171630859e-02 8.695331215858459473e-02
1.512611471116542816e-02 1.342051178216934204e-01 -1.487975269556045532e-01 1.699682921171188354e-01 -1.383750587701797485e-01 3.002367615699768066e-01 1.628797873854637146e-02 -2.430831640958786011e-01 6.860878318548202515e-03 1.307989209890365601e-01 2.666725814342498779e-01 1.002221554517745972e-01 3.239233791828155518e-01 2.477864176034927368e-02 -1.033635437488555908e-01 -2.391654998064041138e-02 -2.386125363409519196e-02 -2.806336581707000732e-01 -2.446290850639343262e-01 -1.807212829589843750e-02 -8.612306416034698486e-02 1.639856696128845215e-01 -2.559612132608890533e-02 -2.942961454391479492e-01 4.358708858489990234e-02 2.166827619075775146e-01 -1.614938378334045410e-01 -2.499226480722427368e-02 2.425445467233657837e-01 6.588045507669448853e-02 -1.555636078119277954e-01 3.506888151168823242e-01
-2.541673183441162109e-01 -1.310763955116271973e-01 -1.376467943191528320e-01 3.492769896984100342e-01 -9.496491984464228153e-04 9.193185716867446899e-02 3.063707947731018066e-01 -2.592163383960723877e-01 -2.130489498376846313e-01 2.495574057102203369e-01 -1.062299162149429321e-01 1.006736159324645996e-01 1.146965175867080688e-01 -1.919973641633987427e-02 -1.048193946480751038e-01 -2.945934534072875977e-01 -4.845912754535675049e-02 -1.630244851112365723e-01 1.535783261060714722e-01 -1.374095231294631958e-01 8.513024449348449707e-02 -6.868881732225418091e-02 9.047663956880569458e-02 1.284318417310714722e-01 8.131336071528494358e-04 -1.102616116404533386e-01 -2.724247425794601440e-02 2.571076750755310059e-01 3.142076432704925537e-01 3.211573138833045959e-02 -6.187107786536216736e-02 2.770444452762603760e-01
-3.693363070487976074e-02 -1.132992375642061234e-02 -1.087176427245140076e-01 3.238228857517242432e-01 -3.261994197964668274e-02 -2.907572872936725616e-02 1.557409577071666718e-02 -1.912758126854896545e-02 1.912081688642501831e-01 -6.276306509971618652e-02 7.461052387952804565e-02 -9.056184440851211548e-02 5.021643638610839844e-02 2.109464854001998901e-01 -9.203428030014038086e-02 -1.245355308055877686e-01 8.381923288106918335e-02 -1.165299564599990845e-01 -7.484024763107299805e-02 -3.734237849712371826e-01 2.881087064743041992e-01 -2.540134824812412262e-02 4.286125302314758301e-02 7.122778147459030151e-02 -2.630336284637451172e-01 7.056608796119689941e-02 -5.173018947243690491e-02 3.914515972137451172e-01 2.601021528244018555e-01 1.406055986881256104e-01 -1.469587981700897217e-01 3.984111249446868896e-01
4.133560061454772949e-01 2.780962549149990082e-02 2.444456666707992554e-01 2.595496177673339844e-01 2.279227375984191895e-01 2.820331370458006859e-03 -2.088429331779479980e-01 -2.666803896427154541e-01 1.316842436790466309e-01 1.423392351716756821e-02 1.000047624111175537e-01 4.004636108875274658e-01 2.038845866918563843e-01 4.124521464109420776e-02 -4.798175394535064697e-02 6.529766321182250977e-02 -6.809498369693756104e-02 -3.479438275098800659e-02 9.911418892443180084e-04 -1.865736022591590881e-02 1.690877228975296021e-02 1.193708181381225586e-01 -1.833149231970310211e-02 -1.892580240964889526e-01 -4.171949252486228943e-02 3.052802085876464844e-01 -1.116716340184211731e-01 6.196134537458419800e-02 2.003992646932601929e-01 -8.101183921098709106e-02 -2.012467235326766968e-01 2.035826593637466431e-01
3.874188289046287537e-03 -2.591988444328308105e-01 -4.375637322664260864e-02 2.056767791509628296e-01 1.069795787334442139e-01 5.789444968104362488e-02 3.910636901855468750e-01 -1.144469901919364929e-01 -2.022304236888885498e-01 6.940229237079620361e-02 1.218916848301887512e-01 1.225681528449058533e-01 1.611229032278060913e-01 -8.616337180137634277e-02 2.632053494453430176e-01 -1.328165680170059204e-01 -2.203590422868728638e-01 -2.743018791079521179e-02 3.857235610485076904e-02 -2.183040529489517212e-01 2.271310193464159966e-03 2.688497602939605713e-01 6.470037996768951416e-02 1.576242446899414062e-01 -1.680960655212402344e-01 -1.938775926828384399e-02 -8.278378844261169434e-02 4.070048034191131592e-02 1.163720339536666870e-01 6.560241430997848511e-02 -1.437565833330154419e-01 4.862465560436248779e-01
9.368766844272613525e-02 -3.081901669502258301e-01 2.157960236072540283e-01 2.003920823335647583e-01 9.338412433862686157e-02 1.502749174833297729e-01 8.004393428564071655e-02 9.157687425613403320e-02 -1.495174616575241089e-01 2.364666461944580078e-01 -2.509007230401039124e-02 2.132918834686279297e-01 1.430093944072723389e-01 -6.887482944875955582e-03 -7.620906829833984375e-02 -1.462880969047546387e-01 -1.331242173910140991e-01 -1.737687140703201294e-01 2.164438813924789429e-01 -3.063623309135437012e-01 -2.059109359979629517e-01 -1.950363218784332275e-01 -1.119656935334205627e-01 4.669428803026676178e-03 7.312621921300888062e-02 6.732378900051116943e-02 -1.637847572565078735e-01 2.812933921813964844e-01 3.011409938335418701e-01 -1.496359705924987793e-01 -1.686472445726394653e-01 2.287970930337905884e-01
-1.741108745336532593e-01 -2.150284200906753540e-01 -2.934334799647331238e-02 2.679558396339416504e-01 -5.912752822041511536e-02 1.275868713855743408e-01 -2.177748382091522217e-01 -2.652942836284637451e-01 -2.644024789333343506e-01 1.586619466543197632e-01 1.329899281263351440e-01 2.669061720371246338e-01 1.517400704324245453e-02 4.916859418153762817e-02 1.983645260334014893e-01 4.003106150776147842e-03 1.615663804113864899e-02 -8.578284084796905518e-02 3.426760137081146240e-01 -3.756531774997711182e-01 1.626506447792053223e-01 -2.397890202701091766e-02 1.037940033711493015e-03 7.942201197147369385e-02 3.979884553700685501e-03 1.744591444730758667e-01 -7.119297981262207031e-02 1.150809526443481445e-01 1.435881257057189941e-01 -1.913849562406539917e-01 4.601897206157445908e-03 2.857513725757598877e-01
3.265567719936370850e-01 -2.642666697502136230e-01 1.047088801860809326e-01 1.393358260393142700e-01 1.087760254740715027e-01 2.165353894233703613e-01 1.539032161235809326e-01 -2.103826999664306641e-01 -6.349486857652664185e-02 -2.216747999191284180e-01 -6.907687988132238388e-03 9.490238130092620850e-02 4.706912115216255188e-02 9.830875694751739502e-02 -8.460699766874313354e-02 -1.528039723634719849e-01 1.529434174299240112e-01 -1.118618994951248169e-01 4.664536565542221069e-02 -1.486684232950210571e-01 1.727349609136581421e-01 1.410062611103057861e-01 -9.906975552439689636e-03 3.251460492610931396e-01 -2.867360711097717285e-01 3.924278542399406433e-02 -1.807564198970794678e-01 4.787793755531311035e-02 2.624034136533737183e-02 -1.041561961174011230e-01 -3.915895819664001465e-01 2.500843405723571777e-01
2.689034938812255859e-01 6.149876490235328674e-02 1.494534164667129517e-01 1.336372047662734985e-01 -5.243090447038412094e-03 -8.856737613677978516e-02 -1.304092109203338623e-01 -2.187612205743789673e-01 9.254351258277893066e-03 1.537924706935882568e-01 4.318327456712722778e-02 -1.521770507097244263e-01 4.115310311317443848e-01 -2.427393794059753418e-01 -1.139562800526618958e-01 -2.816518247127532959e-01 -4.086729511618614197e-02 -6.525262445211410522e-02 -2.893613874912261963e-01 -2.223765552043914795e-01 1.979823559522628784e-01 2.505419552326202393e-01 -2.424486912786960602e-02 4.244172200560569763e-02 1.017202138900756836e-01 8.688144385814666748e-02 -6.333286315202713013e-02 -6.409773975610733032e-02 2.249117195606231689e-01 4.262189567089080811e-02 -8.846756815910339355e-02 3.345359265804290771e-01
-2.127287443727254868e-03 1.361422687768936157e-01 -1.623820513486862183e-01 1.331787705421447754e-01 -1.315592527389526367e-01 1.981840133666992188e-01 -6.682128459215164185e-02 -2.717102169990539551e-01 1.077001839876174927e-01 1.797991544008255005e-01 1.550708115100860596e-01 2.530758976936340332e-01 2.800360321998596191e-01 -3.001084923744201660e-02 -1.026078537106513977e-01 -8.311463892459869385e-02 4.297212511301040649e-02 -2.209877222776412964e-01 -1.554678380489349365e-01 -7.354699075222015381e-02 -7.549925148487091064e-02 2.499739378690719604e-01 1.240383386611938477e-01 -4.007876515388488770e-01 1.480729430913925171e-01 1.083909943699836731e-01 -1.842201203107833862e-01 1.690002083778381348e-01 2.575846314430236816e-01 1.516709625720977783e-01 -1.278843432664871216e-01 2.176137417554855347e-01
3.286469876766204834e-01 1.256211544387042522e-04 7.191550731658935547e-02 2.697823941707611084e-01 1.319597661495208740e-01 6.902223080396652222e-02 1.798098087310791016e-01 -8.757402002811431885e-02 8.235882222652435303e-02 1.832061819732189178e-02 1.747296154499053955e-01 2.581346631050109863e-01 -6.719145458191633224e-03 -8.060173690319061279e-02 3.115128874778747559e-01 -2.496088743209838867e-01 -1.845403462648391724e-01 -3.628523647785186768e-01 9.265813976526260376e-02 -1.888992935419082642e-01 1.651336997747421265e-01 -9.064386785030364990e-02 -2.378287911415100098e-02 -2.733077621087431908e-03 1.810283865779638290e-03 -1.137767918407917023e-02 -2.510964572429656982e-01 -2.885093688964843750e-01 2.730939686298370361e-01 -8.205885440111160278e-02 -5.194009281694889069e-03 8.879456669092178345e-02
5.237307026982307434e-02 8.364876359701156616e-02 -1.005494296550750732e-01 3.251359164714813232e-01 -5.171257257461547852e-02 5.716713517904281616e-02 -3.716412186622619629e-01 -3.616789579391479492e-01 -4.046475514769554138e-02 -4.449232667684555054e-02 -2.983970046043395996e-01 1.475040912628173828e-01 2.058655619621276855e-01 -2.695163153111934662e-02 -2.317401394248008728e-02 -2.417598813772201538e-01 -1.520198732614517212e-01 -1.201447248458862305e-01 -1.316277384757995605e-01 -1.498499419540166855e-02 4.067802801728248596e-02 2.942631244659423828e-01 -1.497787535190582275e-01 -1.011477559804916382e-01 -1.463716179132461548e-01 -3.657446429133415222e-02 -1.951563954353332520e-01 -1.979149691760540009e-02 1.297856718301773071e-01 -6.985535472631454468e-02 -5.112684331834316254e-03 3.522251248359680176e-01
1.054608002305030823e-01 4.929619655013084412e-02 1.783899962902069092e-02 1.003027781844139099e-01 -7.108078151941299438e-02 1.816057413816452026e-01 -8.685304969549179077e-02 -1.161080300807952881e-01 -3.518610000610351562e-01 -2.827825546264648438e-01 1.534217745065689087e-01 1.565303355455398560e-01 3.260335922241210938e-01 1.194646209478378296e-01 -8.772975951433181763e-02 -1.654785126447677612e-01 3.885775804519653320e-02 1.699264049530029297e-01 -3.336586952209472656e-01 -7.922367751598358154e-02 2.533080577850341797e-01 -2.148921787738800049e-01 6.776336580514907837e-03 -1.411547809839248657e-01 -2.031472176313400269e-01 4.162365943193435669e-02 -2.850657403469085693e-01 -9.986333549022674561e-02 2.219100743532180786e-01 -2.291776426136493683e-02 -1.214931383728981018e-01 1.802216917276382446e-01
4.835667088627815247e-02 1.389863900840282440e-02 1.094033718109130859e-01 1.821116805076599121e-01 2.110765315592288971e-02 3.799121081829071045e-02 -1.367481350898742676e-01 -7.270727772265672684e-03 -1.371951252222061157e-01 -9.390967339277267456e-02 2.130818665027618408e-01 3.532881438732147217e-01 4.705173671245574951e-01 1.227330043911933899e-01 -2.698266208171844482e-01 -2.917119562625885010e-01 1.457977592945098877e-01 1.064857840538024902e-01 8.873074501752853394e-02 1.133673712611198425e-01 -3.050923347473144531e-02 9.623136371374130249e-02 5.294138938188552856e-02 -1.197434440255165100e-01 -2.805956453084945679e-02 -2.543176524341106415e-03 1.352111101150512695e-01 3.803177177906036377e-02 2.227563038468360901e-02 4.485515132546424866e-02 -1.793972849845886230e-01 4.512369632720947266e-01
-2.802911102771759033e-01 -2.164368629455566406e-01 2.956133335828781128e-02 1.498241871595382690e-01 -1.066057533025741577e-01 -5.168827623128890991e-02 -1.519469618797302246e-01 -2.991714477539062500e-01 -2.650027573108673096e-01 1.105192750692367554e-01 -6.322729587554931641e-02 3.678547143936157227e-01 9.149891883134841919e-02 7.033096253871917725e-02 2.243877947330474854e-01 1.056793779134750366e-01 7.093445956707000732e-02 -8.131754398345947266e-02 -6.053564697504043579e-02 8.150374144315719604e-02 1.718122363090515137e-01 1.504425406455993652e-01 -3.563807532191276550e-02 3.153781592845916748e-02 1.915102452039718628e-01 6.887883692979812622e-02 4.119431599974632263e-03 -1.153015717864036560e-01 3.263334631919860840e-01 6.947849690914154053e-02 -2.255247905850410461e-02 4.302564263343811035e-01
1.053927466273307800e-01 -1.316897720098495483e-01 6.556172668933868408e-02 2.560909092426300049e-01 -4.613030701875686646e-02 -2.691532485187053680e-03 4.045667126774787903e-02 -1.889407187700271606e-01 -2.079631090164184570e-01 -9.488075971603393555e-02 -3.623263677582144737e-03 1.915061622858047485e-01 2.323870360851287842e-01 4.149591922760009766e-02 7.617164403200149536e-02 -1.515721529722213745e-01 -6.506726890802383423e-02 -3.331975042819976807e-01 -5.966930091381072998e-02 -3.740283846855163574e-01 -2.127193659543991089e-01 -2.589370906352996826e-01 -1.840497851371765137e-01 1.244115382432937622e-01 -2.753328299149870872e-03 1.938909739255905151e-01 -1.185459867119789124e-01 -1.815362870693206787e-01 3.374218940734863281e-01 -1.859752088785171509e-01 1.182795315980911255e-01 1.461348831653594971e-01
3.238355740904808044e-02 4.765513166785240173e-02 6.557708978652954102e-02 1.161027923226356506e-01 5.465457960963249207e-02 1.540199220180511475e-01 -1.994111090898513794e-01 -9.000183641910552979e-02 -1.284593641757965088e-01 1.843301393091678619e-02 5.098890140652656555e-02 3.954173922538757324e-01 1.963374167680740356e-01 4.077655673027038574e-01 -2.947189807891845703e-01 -2.215957343578338623e-01 1.645743660628795624e-02 1.486655920743942261e-01 6.951507180929183960e-02 8.072783797979354858e-02 3.184237480163574219e-01 -1.457397937774658203e-01 -6.291964650154113770e-02 -1.244562044739723206e-01 7.403529435396194458e-02 -4.972415789961814880e-02 -1.665037870407104492e-01 2.640426717698574066e-02 4.293036088347434998e-02 5.684087425470352173e-02 -1.605680137872695923e-01 3.804080188274383545e-01
-1.356726735830307007e-01 -9.920744597911834717e-02 -5.076992884278297424e-02 3.447447419166564941e-01 6.957120448350906372e-02 -5.265119019895792007e-03 3.015514314174652100e-01 -1.749200969934463501e-01 -2.616711333394050598e-02 9.182728081941604614e-02 9.423493756912648678e-04 4.008024930953979492e-02 1.012588366866111755e-01 -9.406450204551219940e-03 -1.224553883075714111e-01 -5.178621411323547363e-01 -2.882519271224737167e-03 3.474435210227966309e-02 2.217354178428649902e-01 1.094030663371086121e-01 2.608262300491333008e-01 1.418694704771041870e-01 1.089089550077915192e-02 6.947234272956848145e-02 5.215142667293548584e-02 -2.231605201959609985e-01 -9.601391851902008057e-02 7.321591675281524658e-02 8.949318528175354004e-02 -1.576341390609741211e-01 -1.446443200111389160e-01 3.786173164844512939e-01
1.164470389485359192e-01 -1.058576926589012146e-01 1.529919356107711792e-01 1.996484249830245972e-01 -5.636564642190933228e-02 7.436812669038772583e-02 2.004924789071083069e-02 -1.609259843826293945e-01 -7.349907606840133667e-02 4.095826297998428345e-02 1.471806764602661133e-01 1.225387901067733765e-01 1.737701296806335449e-01 -1.238955482840538025e-01 1.115789040923118591e-01 -2.821237742900848389e-01 3.517289459705352783e-02 -1.367553472518920898e-01 2.957452833652496338e-02 1.043675914406776428e-01 -1.034111622720956802e-02 4.969400465488433838e-01 9.417586773633956909e-02 -2.187304794788360596e-01 -4.200268387794494629e-01 1.190146431326866150e-01 -2.187475413084030151e-01 -3.675128519535064697e-02 1.272266656160354614e-01 -9.218588471412658691e-02 -1.988203078508377075e-02 3.086593449115753174e-01
9.400868415832519531e-02 -1.470611710101366043e-02 -2.907961606979370117e-02 -2.909376472234725952e-02 -2.253405600786209106e-01 -2.463142946362495422e-02 -1.135875433683395386e-01 1.668598204851150513e-01 4.652877151966094971e-02 -1.092138364911079407e-01 2.475076913833618164e-02 1.239119768142700195e-01 3.292867839336395264e-01 -6.075153872370719910e-02 9.461472928524017334e-02 -2.499941438436508179e-01 -2.631096243858337402e-01 -1.651280671358108521e-01 1.253084093332290649e-01 -1.657857000827789307e-01 3.022431954741477966e-02 -8.836579322814941406e-02 7.487917691469192505e-02 1.373903751373291016e-01 -2.150983735918998718e-02 -1.579970121383666992e-01 -5.747556090354919434e-01 -5.301846936345100403e-02 2.474260032176971436e-01 -1.358182728290557861e-02 -1.838992536067962646e-01 2.383396774530410767e-01
3.390299677848815918e-01 1.997279226779937744e-01 3.243659138679504395e-01 2.350813597440719604e-01 1.448873430490493774e-01 8.050847053527832031e-02 -2.332493364810943604e-01 -2.341933995485305786e-01 2.165521681308746338e-02 9.164418280124664307e-02 1.430091261863708496e-01 1.670313179492950439e-01 1.274802237749099731e-01 -5.862757936120033264e-02 1.653347611427307129e-01 -1.560167074203491211e-01 -1.128878295421600342e-01 -5.147730931639671326e-03 -1.195199117064476013e-01 4.003333300352096558e-02 -1.991900950670242310e-01 1.152017042040824890e-01 -3.989192470908164978e-02 -1.932554394006729126e-01 1.950812153518199921e-02 1.212198138236999512e-01 -2.900179624557495117e-01 1.767203658819198608e-01 1.878643631935119629e-01 -4.942424595355987549e-02 -1.510167419910430908e-01 3.284494578838348389e-01
-1.311253905296325684e-01 2.486573345959186554e-02 -7.966732233762741089e-02 9.328360855579376221e-02 7.554987072944641113e-02 -1.450298875570297241e-01 -3.915249183773994446e-02 1.996365934610366821e-02 3.926773741841316223e-02 3.542483448982238770e-01 -5.202211067080497742e-02 -1.558168083429336548e-01 4.353884756565093994e-01 1.445206701755523682e-01 1.747772544622421265e-01 -5.441695451736450195e-01 3.074112348258495331e-02 5.299650877714157104e-02 1.261510886251926422e-02 -2.200392931699752808e-01 -8.451918512582778931e-02 -1.537702046334743500e-02 -3.378910198807716370e-02 -1.825927942991256714e-01 -2.541481703519821167e-02 1.758832633495330811e-01 -2.634495794773101807e-01 -1.778605394065380096e-02 6.937217712402343750e-02 9.075813740491867065e-02 -6.639834493398666382e-02 1.854107826948165894e-01
1.547013372182846069e-01 1.036469731479883194e-02 5.231706425547599792e-02 7.045597583055496216e-02 -9.928630292415618896e-02 9.240347892045974731e-02 -3.077774308621883392e-03 -2.301704436540603638e-01 -1.045169830322265625e-01 -5.956446379423141479e-02 1.458816081285476685e-01 2.264555841684341431e-01 2.838307619094848633e-01 -2.603882849216461182e-01 -6.984370201826095581e-02 -2.831553518772125244e-01 -4.031860828399658203e-02 -2.436631619930267334e-01 -3.385084494948387146e-02 3.017911873757839203e-02 2.233223803341388702e-02 4.984706938266754150e-01 8.202528953552246094e-02 -2.207885831594467163e-01 -2.104472815990447998e-01 -3.724089637398719788e-02 -1.983290165662765503e-01 1.691920310258865356e-02 1.595862358808517456e-01 1.160838678479194641e-01 -4.339586943387985229e-02 2.877481877803802490e-01
2.112909406423568726e-01 -3.178005516529083252e-01 1.474238485097885132e-01 9.153755009174346924e-02 -1.447997838258743286e-01 -1.919944286346435547e-01 8.724772930145263672e-02 -3.436952363699674606e-03 -4.816024899482727051e-01 -8.841420523822307587e-03 5.568147078156471252e-02 5.104586482048034668e-02 1.773061901330947876e-01 4.673458635807037354e-02 1.726279854774475098e-01 4.364021122455596924e-03 6.612861156463623047e-02 -7.677482068538665771e-02 -4.440970346331596375e-02 -3.042227923870086670e-01 -3.345624729990959167e-02 -3.451237827539443970e-02 -3.055331483483314514e-02 4.152014479041099548e-02 9.705257415771484375e-02 1.085867211222648621e-01 1.089414209127426147e-02 -8.000273257493972778e-02 2.294700294733047485e-01 2.251012772321701050e-01 -7.273143529891967773e-02 4.599147737026214600e-01
1.855079382658004761e-01 2.550759725272655487e-02 4.151925910264253616e-03 1.050492674112319946e-01 -8.650355786085128784e-02 -9.313332848250865936e-03 -1.511934250593185425e-01 8.090278506278991699e-02 -1.425951272249221802e-01 -8.940710127353668213e-02 -4.559233039617538452e-02 -4.428533837199211121e-02 1.261074393987655640e-01 1.331828832626342773e-01 2.870229482650756836e-01 -2.168968617916107178e-01 -3.031255006790161133e-01 2.758204191923141479e-02 3.140266239643096924e-02 -3.118773996829986572e-01 1.263263523578643799e-01 2.259508669376373291e-01 8.792798966169357300e-02 2.124121785163879395e-01 1.017408147454261780e-01 -1.490705758333206177e-01 -4.235199391841888428e-01 -1.450993120670318604e-01 3.202130198478698730e-01 1.440876126289367676e-01 -1.174570098519325256e-01 2.015523016452789307e-01
-6.591638177633285522e-02 1.830135583877563477e-01 4.632247239351272583e-02 2.218630611896514893e-01 -2.321773022413253784e-01 -1.207397505640983582e-01 1.503401808440685272e-02 -5.454795956611633301e-01 -1.413713991641998291e-01 -3.990422561764717102e-02 1.709103882312774658e-01 1.966398507356643677e-01 2.725595533847808838e-01 3.015517294406890869e-01 6.438170094043016434e-03 -1.591038852930068970e-01 1.280866712331771851e-01 -1.145632043480873108e-01 -3.236398994922637939e-01 -8.914228528738021851e-02 4.115614865440875292e-04 -9.463185817003250122e-02 -1.320807933807373047e-01 -7.435426115989685059e-03 5.813511554151773453e-03 -2.175887301564216614e-02 -2.297380715608596802e-01 -7.700388878583908081e-02 6.247350573539733887e-02 8.182613551616668701e-02 -1.255553960800170898e-01 1.012183204293251038e-01
-9.804056584835052490e-02 -1.656642407178878784e-01 1.707655340433120728e-01 3.169836401939392090e-01 1.583208590745925903e-01 1.115263849496841431e-01 3.065919876098632812e-01 1.143580675125122070e-01 1.716894060373306274e-01 9.473875164985656738e-02 1.410402804613113403e-01 1.598135828971862793e-01 2.129271775484085083e-01 1.413819044828414917e-01 1.912446469068527222e-01 -8.218726515769958496e-02 2.026282250881195068e-02 3.155357390642166138e-02 2.011669725179672241e-01 -1.079471856355667114e-01 -7.961789518594741821e-02 2.614577412605285645e-01 -2.034680396318435669e-01 -1.003886237740516663e-01 -2.355042695999145508e-01 9.850668162107467651e-02 -1.694952100515365601e-01 1.122111827135086060e-01 4.073157310485839844e-01 1.524490118026733398e-01 -1.443359106779098511e-01 3.703829133883118629e-03
3.654590621590614319e-02 -4.839994385838508606e-02 1.749531775712966919e-01 9.449970722198486328e-02 -9.594332426786422729e-02 9.016437828540802002e-02 -2.408535964787006378e-02 -1.021487340331077576e-01 4.090658202767372131e-02 6.101936846971511841e-02 7.076831907033920288e-02 2.302724570035934448e-01 2.090576440095901489e-01 -1.521126329898834229e-01 -8.606239408254623413e-02 -3.299022316932678223e-01 1.132425740361213684e-01 -6.644444167613983154e-02 -3.101431299000978470e-03 3.438601642847061157e-02 5.442562699317932129e-02 4.017658531665802002e-01 9.140887856483459473e-02 -1.446453928947448730e-01 -4.391093850135803223e-01 1.996213495731353760e-01 -2.753157913684844971e-01 -1.289362311363220215e-01 1.215151026844978333e-01 -1.133685037493705750e-01 -2.271724678575992584e-02 3.414789140224456787e-01
-7.101936638355255127e-02 -9.246180206537246704e-02 5.643303506076335907e-03 -1.261451691389083862e-01 6.771238893270492554e-02 -1.215905174612998962e-01 -8.864813297986984253e-02 5.638643726706504822e-02 1.798645555973052979e-01 2.523961961269378662e-01 -4.307128861546516418e-02 1.070838272571563721e-01 2.931227385997772217e-01 5.718143284320831299e-02 2.186650931835174561e-01 -4.348838329315185547e-01 -1.292535811662673950e-01 -1.274442821741104126e-01 2.658116221427917480e-01 -2.262911945581436157e-01 2.350656688213348389e-01 -3.631330654025077820e-02 -1.217346712946891785e-01 1.697270721197128296e-01 -2.508446574211120605e-02 -2.189766317605972290e-01 -2.600792646408081055e-01 -1.719143241643905640e-01 1.911006569862365723e-01 9.143220633268356323e-02 2.794141415506601334e-03 2.426376789808273315e-01
-2.529683113098144531e-01 -1.116855442523956299e-01 2.110770344734191895e-01 1.679588705301284790e-01 -4.045750200748443604e-02 -2.349279634654521942e-02 -4.356324672698974609e-02 1.086561009287834167e-01 2.282482339069247246e-03 3.378838300704956055e-01 2.656530030071735382e-02 1.099424734711647034e-01 -1.550227701663970947e-01 1.600701957941055298e-01 1.714050918817520142e-01 -1.372430473566055298e-01 -4.836128279566764832e-02 -1.555789560079574585e-01 -2.411239035427570343e-02 -1.944701522588729858e-01 1.208994686603546143e-01 -5.714018363505601883e-03 7.693946361541748047e-02 -3.887219727039337158e-01 -7.547786831855773926e-02 3.002810776233673096e-01 -1.392597239464521408e-02 -3.119281306862831116e-02 3.411884605884552002e-01 -1.560920029878616333e-01 -1.019652038812637329e-01 3.538676500320434570e-01
-3.290415108203887939e-01 -1.977051496505737305e-01 7.505432516336441040e-02 2.661824524402618408e-01 1.358080655336380005e-01 -1.879702657461166382e-01 -6.539565324783325195e-02 -9.861008822917938232e-02 -9.151076525449752808e-02 9.751988202333450317e-02 2.759835310280323029e-02 8.669457584619522095e-02 -7.973672449588775635e-02 -1.629403233528137207e-01 -1.180782765150070190e-01 -1.997684091329574585e-01 4.610745608806610107e-02 -3.218895569443702698e-02 -2.064346522092819214e-01 2.080289721488952637e-01 1.803807467222213745e-01 3.554109111428260803e-02 2.776829712092876434e-02 4.258961230516433716e-02 -9.997506439685821533e-02 2.985828518867492676e-01 -6.745693832635879517e-02 -2.447897344827651978e-01 3.434662222862243652e-01 -1.285486519336700439e-01 -2.700907588005065918e-01 3.145806789398193359e-01
8.556333929300308228e-02 -3.133059740066528320e-01 1.257390975952148438e-01 2.224021106958389282e-01 2.453101426362991333e-01 -1.172225549817085266e-01 1.195576488971710205e-01 7.091076672077178955e-02 1.108775939792394638e-02 9.590396285057067871e-02 5.959424749016761780e-02 7.699747383594512939e-02 -1.621978580951690674e-01 -2.048415318131446838e-02 -2.215149253606796265e-02 -1.540546864271163940e-01 5.938918888568878174e-02 -8.502257615327835083e-02 -2.895702421665191650e-01 -2.559857070446014404e-01 1.478522419929504395e-01 -2.365756034851074219e-02 1.799383014440536499e-01 9.123662859201431274e-02 -4.515233635902404785e-01 8.356833457946777344e-02 -2.398174703121185303e-01 5.393276736140251160e-02 1.424402594566345215e-01 1.084383279085159302e-01 -1.413683295249938965e-01 3.459541499614715576e-01
-7.096438854932785034e-02 1.658569276332855225e-01 4.367979243397712708e-02 1.888855397701263428e-01 -1.272827154025435448e-03 3.434319794178009033e-02 2.446654289960861206e-01 -4.222685098648071289e-02 1.153499782085418701e-01 -1.469748765230178833e-01 3.630526363849639893e-01 2.827937901020050049e-01 2.838254570960998535e-01 -2.903354763984680176e-01 2.071790993213653564e-01 -1.957824081182479858e-01 5.267081316560506821e-03 -1.383638083934783936e-01 9.575473517179489136e-02 -4.922622442245483398e-02 1.157225966453552246e-01 -8.967702835798263550e-02 -2.870433628559112549e-01 4.422639682888984680e-02 -8.353747427463531494e-02 -6.188220530748367310e-02 -2.305377125740051270e-01 1.725643575191497803e-01 2.046426236629486084e-01 -6.676375120878219604e-02 6.376205384731292725e-02 3.058897554874420166e-01
-1.042967289686203003e-01 1.431579887866973877e-02 4.119656682014465332e-01 3.696912825107574463e-01 -1.530264914035797119e-01 1.514331400394439697e-01 -2.021675556898117065e-01 -6.701803207397460938e-02 -1.725536435842514038e-01 1.160252988338470459e-01 9.454651176929473877e-02 3.013770282268524170e-01 4.238798469305038452e-02 4.460706561803817749e-02 -7.449164520949125290e-03 6.094356998801231384e-02 -2.511964552104473114e-02 5.854107066988945007e-02 -4.107931554317474365e-01 -7.740887254476547241e-02 1.115376055240631104e-01 -9.830012172460556030e-02 -2.050920128822326660e-01 -7.201348990201950073e-02 -1.645941138267517090e-01 2.357549266889691353e-03 -5.089969187974929810e-02 -2.080641686916351318e-01 2.808471322059631348e-01 -4.802621155977249146e-02 -1.349072158336639404e-01 1.405151337385177612e-01
-9.679240174591541290e-03 6.531343609094619751e-02 1.674241870641708374e-01 2.153938263654708862e-01 4.837547615170478821e-02 6.013547629117965698e-02 -4.089218005537986755e-02 -3.044504523277282715e-01 1.696561276912689209e-01 -1.303502172231674194e-01 1.034705415368080139e-01 5.237354338169097900e-02 3.102457225322723389e-01 -5.228266865015029907e-02 -8.739253878593444824e-02 -4.533763825893402100e-01 -3.172113373875617981e-02 6.843246519565582275e-02 -1.623344570398330688e-01 -2.927394770085811615e-02 -1.928303837776184082e-01 3.354482948780059814e-01 4.533157218247652054e-03 -1.679022759199142456e-01 -7.827110588550567627e-02 1.910384148359298706e-01 5.499717779457569122e-03 -2.795564383268356323e-02 1.321481168270111084e-01 -1.429216116666793823e-01 -1.309463977813720703e-01 3.744454681873321533e-01
-4.799428582191467285e-02 -8.373618870973587036e-02 1.201225891709327698e-01 1.761705130338668823e-01 -8.222873508930206299e-02 1.070757433772087097e-01 -3.447760269045829773e-02 1.215780451893806458e-01 6.831471621990203857e-02 2.282244116067886353e-01 5.591882858425378799e-03 3.698738217353820801e-01 -9.713122993707656860e-02 1.778994798660278320e-01 2.764106094837188721e-01 7.754421676509082317e-05 5.738598853349685669e-02 -1.215054839849472046e-01 1.494282949715852737e-02 -2.476348280906677246e-01 9.804791957139968872e-02 1.659505665302276611e-01 1.056395322084426880e-01 -3.625761270523071289e-01 -4.347662255167961121e-02 1.450908482074737549e-01 -1.138496696949005127e-01 2.246384322643280029e-01 4.587520062923431396e-01 -1.062669977545738220e-01 -2.233517915010452271e-02 1.787681728601455688e-01
7.590236514806747437e-02 -2.444740384817123413e-01 1.302949339151382446e-01 9.221723675727844238e-02 -5.883805826306343079e-02 2.104693055152893066e-01 -1.849256008863449097e-01 -2.092365026473999023e-01 4.521140083670616150e-02 -2.164782024919986725e-02 2.384206503629684448e-01 2.717208266258239746e-01 -2.172544598579406738e-02 1.994352340698242188e-01 1.080751493573188782e-01 -1.684009581804275513e-01 8.306586742401123047e-02 -1.226250752806663513e-01 1.633347123861312866e-01 -1.213845610618591309e-01 -1.091337800025939941e-01 3.456267118453979492e-01 -1.199666708707809448e-01 1.944981366395950317e-01 1.088508963584899902e-01 9.385688602924346924e-02 -2.171775251626968384e-01 1.678691506385803223e-01 -9.631618857383728027e-02 5.988743528723716736e-02 -1.044623926281929016e-01 4.506227374076843262e-01
1.785693764686584473e-01 1.521700620651245117e-01 5.486389249563217163e-02 1.947870701551437378e-01 1.471282690763473511e-01 -8.517368696630001068e-03 -2.841167151927947998e-01 -2.094438374042510986e-01 2.434688657522201538e-01 -1.316347438842058182e-02 1.246415972709655762e-01 2.912657558917999268e-01 1.598900705575942993e-01 2.206234931945800781e-01 -1.531097739934921265e-01 -1.945154368877410889e-01 -7.931876182556152344e-02 -4.777656495571136475e-02 -4.649645835161209106e-02 2.609930373728275299e-02 -8.928468078374862671e-02 4.657411947846412659e-02 -8.026824332773685455e-03 -3.435560762882232666e-01 -1.071623638272285461e-01 2.674284279346466064e-01 -1.523205637931823730e-01 -9.186707437038421631e-03 3.193385601043701172e-01 -7.925288379192352295e-02 -9.964821487665176392e-02 3.134135603904724121e-01
2.437846064567565918e-01 -9.702458977699279785e-02 4.640341177582740784e-02 1.706762015819549561e-01 -2.064455598592758179e-01 8.575251698493957520e-02 3.834100812673568726e-02 1.491241008043289185e-01 1.503398567438125610e-01 2.119937688112258911e-01 1.371393166482448578e-02 1.689632609486579895e-02 2.383422106504440308e-01 1.329793781042098999e-01 1.886094547808170319e-02 -1.701129823923110962e-01 -1.498469263315200806e-01 1.385264247655868530e-01 -2.519569545984268188e-02 -2.473540902137756348e-01 6.732770055532455444e-02 1.622880548238754272e-01 1.777632236480712891e-01 3.847338855266571045e-01 -2.423542551696300507e-02 5.589697882533073425e-02 -4.587416648864746094e-01 -3.357037156820297241e-02 1.540216505527496338e-01 -5.070956051349639893e-02 -1.790810823440551758e-01 2.584353089332580566e-01
3.064191639423370361e-01 -3.595760092139244080e-02 -4.201531037688255310e-02 3.009066730737686157e-02 1.556949913501739502e-01 -7.868521660566329956e-02 -3.911587595939636230e-02 -2.302244454622268677e-01 -1.393173821270465851e-02 2.344010025262832642e-02 1.376961618661880493e-01 2.358898669481277466e-01 1.688735187053680420e-01 -4.628325114026665688e-04 4.840336367487907410e-02 -4.235003590583801270e-01 3.764398694038391113e-01 1.687227189540863037e-02 8.460847288370132446e-02 1.410138159990310669e-01 -1.332122087478637695e-01 -1.166417971253395081e-01 1.706959605216979980e-01 -5.199026688933372498e-02 -1.859097331762313843e-01 2.503584325313568115e-01 -1.909162849187850952e-01 -2.436947077512741089e-02 7.521081715822219849e-02 7.192980498075485229e-02 -2.284793108701705933e-01 3.194875121116638184e-01
-2.942342460155487061e-01 -9.223991632461547852e-02 -4.707101732492446899e-02 3.463495075702667236e-01 -6.296864897012710571e-02 -3.705099225044250488e-02 -1.233360618352890015e-01 -1.842889338731765747e-01 -3.128202855587005615e-01 8.217723667621612549e-02 -5.179796740412712097e-02 2.743448317050933838e-01 1.124754250049591064e-01 1.086205169558525085e-01 9.177104383707046509e-02 -1.592764109373092651e-01 1.178246885538101196e-01 -8.712883293628692627e-02 1.248977780342102051e-01 -8.484869450330734253e-02 1.254796534776687622e-01 2.592512755654752254e-04 1.524448394775390625e-01 1.841733455657958984e-01 -1.029119417071342468e-01 2.997385263442993164e-01 -1.118195895105600357e-02 2.426104396581649780e-01 2.685961723327636719e-01 -2.371286749839782715e-01 -1.278960052877664566e-02 2.868813872337341309e-01
-1.505947411060333252e-01 -6.810604780912399292e-02 4.250235389918088913e-03 2.875446341931819916e-02 1.593467146158218384e-01 -9.625808894634246826e-02 -7.488707080483436584e-03 -1.575537174940109253e-01 -3.895622789859771729e-01 2.215786650776863098e-02 -1.317313760519027710e-01 2.090452909469604492e-01 1.728069633245468140e-01 1.259568929672241211e-01 -1.086775735020637512e-01 -1.151227802038192749e-01 -1.314129233360290527e-01 -2.273415923118591309e-01 2.834076881408691406e-01 -4.079661667346954346e-01 2.517713308334350586e-01 1.503693014383316040e-01 -9.555846452713012695e-03 -5.333574116230010986e-02 -2.055687308311462402e-01 4.112219810485839844e-02 9.159934706985950470e-03 1.393281668424606323e-01 3.181793987751007080e-01 1.664291173219680786e-01 6.654752790927886963e-02 1.635556071996688843e-01
-8.019722998142242432e-02 -1.572201102972030640e-01 1.926288902759552002e-01 9.741861373186111450e-02 4.871447384357452393e-02 -1.640290915966033936e-01 -1.113556921482086182e-01 6.949101388454437256e-02 -2.688369154930114746e-01 -4.954319447278976440e-02 1.972366720438003540e-01 1.844424158334732056e-01 -8.852686733007431030e-02 9.514377266168594360e-02 3.065900802612304688e-01 -1.163961365818977356e-01 -1.747932285070419312e-01 -2.023860067129135132e-01 -8.547572791576385498e-02 -2.570408284664154053e-01 -5.392956361174583435e-02 9.154194593429565430e-02 -1.655579954385757446e-01 -5.555576458573341370e-02 3.581256419420242310e-02 2.272616773843765259e-01 -2.786927856504917145e-03 -1.787265688180923462e-01 3.318606913089752197e-01 1.803323477506637573e-01 -6.156711280345916748e-02 4.308896660804748535e-01
-2.839042246341705322e-02 -2.896844446659088135e-01 1.263568848371505737e-01 2.823934555053710938e-01 -1.419895142316818237e-01 -9.114306420087814331e-02 1.885914057493209839e-02 -1.077248007059097290e-01 4.107478260993957520e-02 -3.117969632148742676e-02 1.516468524932861328e-01 4.948617145419120789e-02 -1.399430930614471436e-01 8.956407755613327026e-02 -1.308841514401137829e-03 6.842654198408126831e-02 6.452282518148422241e-02 3.737340739462524652e-04 1.839908510446548462e-01 -1.125097498297691345e-01 2.204084098339080811e-01 -3.734760731458663940e-02 -4.958122968673706055e-02 -5.938557535409927368e-02 -2.087578922510147095e-01 2.504897117614746094e-01 -5.023089647293090820e-01 7.806982100009918213e-02 3.144954144954681396e-01 -1.210685446858406067e-01 -2.185785472393035889e-01 2.933116555213928223e-01
7.963833212852478027e-02 1.026469171047210693e-01 1.515351086854934692e-01 3.581322729587554932e-02 1.816980168223381042e-02 -1.795770972967147827e-02 -2.401648610830307007e-01 -3.894534111022949219e-01 6.820045411586761475e-03 -3.058130666613578796e-02 -1.633642613887786865e-01 3.140917420387268066e-01 6.919088959693908691e-02 1.097705364227294922e-01 5.775965377688407898e-02 -1.995068974792957306e-02 -1.719137132167816162e-01 -2.748739123344421387e-01 -6.945998221635818481e-02 3.854552656412124634e-02 8.222433179616928101e-02 2.145338803529739380e-01 -5.849956348538398743e-02 -2.074048221111297607e-01 -5.380059778690338135e-02 -1.933467574417591095e-02 -1.020093783736228943e-01 1.118094623088836670e-01 2.386611327528953552e-02 2.488641738891601562e-01 -3.840205371379852295e-01 3.939297497272491455e-01
-6.084078177809715271e-02 -1.391689032316207886e-01 1.166065335273742676e-01 2.508319616317749023e-01 2.291346937417984009e-01 -3.564211726188659668e-02 1.476187109947204590e-01 -4.327497631311416626e-02 3.088711295276880264e-03 6.466522812843322754e-02 7.991524785757064819e-02 3.712337017059326172e-01 -5.969668179750442505e-02 1.823664009571075439e-01 -4.144935309886932373e-02 -2.174179069697856903e-02 2.043555286945775151e-04 -4.732955712825059891e-03 2.263690829277038574e-01 -2.519279420375823975e-01 1.431364417076110840e-01 -7.464256137609481812e-02 -1.026003435254096985e-01 5.384920910000801086e-02 -4.003444612026214600e-01 1.808513328433036804e-02 -2.357240170240402222e-01 -4.643121361732482910e-02 4.102274775505065918e-01 3.255246579647064209e-02 2.043902426958084106e-01 2.278386354446411133e-01
-3.389500826597213745e-02 -1.132208183407783508e-01 4.299526289105415344e-02 9.010780602693557739e-02 7.911678403615951538e-02 2.032891511917114258e-01 -1.369574666023254395e-01 -1.253431737422943115e-01 2.699720263481140137e-01 -1.762639731168746948e-01 1.111408099532127380e-01 3.275653719902038574e-01 3.063913583755493164e-01 2.447727918624877930e-01 6.112929806113243103e-02 -2.210395038127899170e-01 5.272313952445983887e-02 -1.384717226028442383e-01 -4.576695337891578674e-02 -8.117543905973434448e-02 -1.988620012998580933e-01 2.025421708822250366e-02 6.525020301342010498e-02 -3.078119158744812012e-01 4.625489190220832825e-02 2.400817424058914185e-01 -1.730839461088180542e-01 1.934930533170700073e-01 3.010259568691253662e-01 -1.042080149054527283e-01 1.692838408052921295e-02 2.558927536010742188e-01
-6.000427901744842529e-02 2.148237638175487518e-02 -3.866007179021835327e-02 1.728855073451995850e-01 3.024203702807426453e-02 2.123932242393493652e-01 1.023799404501914978e-01 -2.619634866714477539e-01 -1.004417464137077332e-01 2.165698818862438202e-02 4.090248141437768936e-03 4.754449725151062012e-01 1.610525846481323242e-01 2.107066512107849121e-01 1.608209460973739624e-01 -1.883787065744400024e-01 1.328822672367095947e-01 -1.061296984553337097e-01 2.802495956420898438e-01 8.646177500486373901e-02 -8.571195602416992188e-02 1.539713442325592041e-01 1.717556715011596680e-01 -2.336136847734451294e-01 -1.239649057388305664e-01 1.701730936765670776e-01 -2.603581547737121582e-01 1.396562010049819946e-01 1.915742903947830200e-01 1.223680078983306885e-01 -2.360125631093978882e-01 4.534342885017395020e-02
3.374224528670310974e-02 -1.863908953964710236e-02 -2.625807188451290131e-02 3.241033852100372314e-01 1.743462681770324707e-01 -2.321383729577064514e-02 -2.584849856793880463e-02 1.742845773696899414e-01 -2.682362450286746025e-03 2.200710326433181763e-01 7.709720637649297714e-03 3.136986196041107178e-01 3.716422617435455322e-01 -8.297538012266159058e-02 2.494686543941497803e-01 -1.130586192011833191e-01 1.798585802316665649e-01 -1.712672994472086430e-03 -3.809925913810729980e-02 -1.587366163730621338e-01 -2.448092699050903320e-01 -1.921704411506652832e-01 -7.734721153974533081e-02 -3.491114825010299683e-02 1.296443343162536621e-01 1.088219881057739258e-01 -1.663782298564910889e-01 -1.350389048457145691e-02 4.213557541370391846e-01 -1.419997960329055786e-01 6.608951836824417114e-03 2.157607674598693848e-01
9.483285993337631226e-02 1.042984891682863235e-03 -2.796482481062412262e-02 1.189874708652496338e-01 1.085850596427917480e-01 -5.045355856418609619e-02 -5.328794196248054504e-02 -2.648016512393951416e-01 2.686742842197418213e-01 8.720221370458602905e-02 -8.014356344938278198e-02 3.505002260208129883e-01 3.041980862617492676e-01 -1.418682336807250977e-01 -1.393946409225463867e-01 -1.434116810560226440e-01 9.554159641265869141e-02 -2.051513642072677612e-01 -1.576279848814010620e-01 -1.476645767688751221e-01 -2.537697553634643555e-01 -1.303933560848236084e-01 1.265383809804916382e-01 1.476386487483978271e-01 -2.386604622006416321e-02 -2.173279644921422005e-03 -2.249354124069213867e-01 4.317060112953186035e-02 4.992970824241638184e-02 3.294109404087066650e-01 1.117711607366800308e-02 3.818435668945312500e-01
-7.875857502222061157e-02 6.059978157281875610e-02 2.163196802139282227e-01 2.572209835052490234e-01 1.333284974098205566e-01 -4.661398939788341522e-03 2.799863219261169434e-01 -2.451464980840682983e-01 5.238438770174980164e-02 3.246643245220184326e-01 1.623696088790893555e-01 2.068092077970504761e-01 -1.466366648674011230e-01 -1.144251525402069092e-01 1.203993782401084900e-01 -9.973619878292083740e-02 -7.240624725818634033e-02 -5.396668612957000732e-02 -3.674428537487983704e-02 -1.844859570264816284e-01 1.405694037675857544e-01 -1.873713433742523193e-01 1.365473866462707520e-01 -2.900746650993824005e-03 -7.567574083805084229e-02 2.512195110321044922e-01 2.405971661210060120e-02 2.380609512329101562e-02 4.191316664218902588e-01 -1.015827804803848267e-01 -4.231826215982437134e-02 3.312551975250244141e-01
1.462281346321105957e-01 -2.666478157043457031e-01 6.998057663440704346e-02 3.862531185150146484e-01 -1.628475487232208252e-01 2.804453074932098389e-01 2.872900068759918213e-01 -1.366130709648132324e-01 -5.718401446938514709e-02 1.355156004428863525e-01 -2.559717558324337006e-02 1.005028840154409409e-02 8.261127024888992310e-02 1.695645451545715332e-01 1.339786946773529053e-01 -3.584112226963043213e-01 2.695432491600513458e-02 -1.577326096594333649e-02 -2.451017349958419800e-01 -2.936187088489532471e-01 -1.907481551170349121e-01 -2.582923509180545807e-02 1.434547901153564453e-01 -8.619917184114456177e-02 -5.691629368811845779e-03 1.418376527726650238e-02 -1.303436458110809326e-01 1.570037752389907837e-01 -2.739011868834495544e-02 1.649663448333740234e-01 9.488455206155776978e-02 2.269788980484008789e-01
4.774855077266693115e-02 -1.887685433030128479e-02 6.318505108356475830e-02 4.330730438232421875e-01 -1.007714793086051941e-01 8.670846372842788696e-02 -7.670486718416213989e-02 7.017247378826141357e-02 -2.152732312679290771e-01 -2.379117012023925781e-01 -1.779313832521438599e-01 2.200077921152114868e-01 2.553122341632843018e-01 4.032523557543754578e-02 2.040768414735794067e-02 3.130370005965232849e-02 1.854629516601562500e-01 -1.108236014842987061e-01 -9.733415395021438599e-02 -2.948989272117614746e-01 1.538353264331817627e-01 -4.903063923120498657e-02 1.155593469738960266e-01 3.159496486186981201e-01 -9.240309149026870728e-02 9.953353554010391235e-02 -3.011640012264251709e-01 -1.986950635910034180e-01 2.960041724145412445e-02 1.658577173948287964e-01 -2.281841784715652466e-01 1.211639642715454102e-01
-1.506874412298202515e-01 -3.704534769058227539e-01 2.980546951293945312e-01 3.265779316425323486e-01 1.977053880691528320e-01 -1.958286017179489136e-01 4.675151407718658447e-02 -1.635313406586647034e-02 -1.452101618051528931e-01 1.081400960683822632e-01 1.715584546327590942e-01 1.354458332061767578e-01 -6.993901915848255157e-03 1.300941407680511475e-01 -8.045566082000732422e-02 -2.081638127565383911e-01 -1.134434342384338379e-01 -9.716142714023590088e-02 -3.766494989395141602e-01 -1.367391347885131836e-01 2.225599586963653564e-01 -2.104363292455673218e-01 -7.479957491159439087e-02 2.740645594894886017e-02 -1.009951531887054443e-01 9.654803201556205750e-03 -6.245147436857223511e-03 1.778077930212020874e-01 2.476693093776702881e-01 -9.578178822994232178e-02 -3.772655129432678223e-02 1.429038792848587036e-01
4.400872858241200447e-04 2.462024241685867310e-01 1.579204201698303223e-01 3.631263971328735352e-01 2.255180850625038147e-02 1.449642777442932129e-01 -3.240790665149688721e-01 -2.968013286590576172e-01 -7.078837603330612183e-03 -4.057546332478523254e-02 -8.365446329116821289e-02 1.053381487727165222e-01 1.122776567935943604e-01 1.641315817832946777e-01 -5.510630086064338684e-02 -1.789031624794006348e-01 9.944725036621093750e-02 -4.592967219650745392e-03 -6.765626370906829834e-02 -1.977802067995071411e-01 -3.845868632197380066e-02 2.527094781398773193e-01 -1.242165341973304749e-01 -6.431981176137924194e-02 4.082610830664634705e-02 1.449302136898040771e-01 -2.433634102344512939e-01 1.237290799617767334e-01 2.688178420066833496e-01 2.903428077697753906e-01 1.304503083229064941e-01 2.535058259963989258e-01
1.720841228961944580e-01 6.926719099283218384e-02 5.349901318550109863e-02 1.518174707889556885e-01 -1.375304609537124634e-01 1.796143203973770142e-01 -1.309408545494079590e-01 1.131966635584831238e-01 2.213068306446075439e-02 -7.233300805091857910e-02 5.063886940479278564e-02 1.655495315790176392e-01 3.588023483753204346e-01 -7.152929902076721191e-02 -5.557692050933837891e-02 -4.204280376434326172e-01 5.259257182478904724e-02 -1.786321587860584259e-02 8.201603591442108154e-02 -1.931072026491165161e-02 5.024107545614242554e-02 4.202767908573150635e-01 1.541265249252319336e-01 -9.763517975807189941e-02 -2.563904523849487305e-01 1.460010856389999390e-01 -3.439422324299812317e-02 -6.905560195446014404e-02 2.431443482637405396e-01 6.222694646567106247e-03 -3.459310531616210938e-02 3.649096190929412842e-01
-8.880828320980072021e-02 -8.473087847232818604e-02 1.111372634768486023e-01 -2.147075347602367401e-02 5.800813063979148865e-02 1.497388035058975220e-01 9.666341356933116913e-03 9.179715067148208618e-02 2.091479003429412842e-01 4.223678261041641235e-02 7.450105994939804077e-02 3.392194211483001709e-01 6.684005260467529297e-02 -4.620944708585739136e-02 2.161367684602737427e-01 -1.958800852298736572e-01 3.559822738170623779e-01 -9.621305763721466064e-02 -1.368682086467742920e-01 -4.022125527262687683e-02 3.141334056854248047e-01 -1.291007697582244873e-01 -2.050492763519287109e-01 6.666802614927291870e-02 1.244470924139022827e-01 1.736940592527389526e-01 -3.965865671634674072e-01 1.198735907673835754e-01 7.410560548305511475e-02 -3.927019983530044556e-02 -1.812551915645599365e-01 3.234472572803497314e-01
1.275071203708648682e-01 3.438229486346244812e-02 1.414165794849395752e-01 2.547106742858886719e-01 -2.303410619497299194e-01 2.408337779343128204e-02 -8.536431007087230682e-03 -7.529680430889129639e-02 3.257431834936141968e-02 3.460782393813133240e-02 -5.173828080296516418e-02 1.239589154720306396e-01 1.682954728603363037e-01 1.571097373962402344e-01 2.987660765647888184e-01 -2.516885101795196533e-01 -6.363575160503387451e-02 -3.924875557422637939e-01 6.448573619127273560e-02 -5.829961225390434265e-02 -9.695269167423248291e-02 -1.382055431604385376e-01 -2.663196995854377747e-02 9.530968219041824341e-02 -1.076780408620834351e-01 2.663277089595794678e-01 -1.168585643172264099e-01 -3.472860753536224365e-01 3.995358645915985107e-01 1.825085841119289398e-02 1.301765143871307373e-01 1.214247271418571472e-01
9.395340085029602051e-02 2.327421009540557861e-01 2.398644536733627319e-01 3.688367009162902832e-01 9.612347185611724854e-02 -9.710237383842468262e-02 -2.488426864147186279e-01 -2.287657707929611206e-01 5.719170719385147095e-02 9.534012526273727417e-02 9.127822518348693848e-02 2.209675759077072144e-01 9.700899571180343628e-02 1.758136302232742310e-01 2.357642911374568939e-02 -1.582745164632797241e-01 -1.031735986471176147e-01 -5.656664818525314331e-02 -1.272958423942327499e-02 -4.873511195182800293e-02 -1.887788437306880951e-02 3.840762674808502197e-01 -2.368972450494766235e-01 5.855631828308105469e-02 1.184981763362884521e-01 1.361404806375503540e-01 -1.385546475648880005e-01 7.724043726921081543e-02 1.067072972655296326e-01 2.103647738695144653e-01 -1.456406116485595703e-01 3.415613472461700439e-01
9.022573381662368774e-02 -1.026365160942077637e-02 1.117300018668174744e-01 2.027153372764587402e-01 -4.344822093844413757e-02 5.463860929012298584e-02 -1.819394528865814209e-01 4.225040227174758911e-02 -1.760402321815490723e-02 -4.834170639514923096e-02 7.923343777656555176e-02 8.639498054981231689e-02 2.409517616033554077e-01 -2.314821481704711914e-01 8.581237494945526123e-02 -2.687547802925109863e-01 1.522228270769119263e-01 -1.582888662815093994e-01 7.261573523283004761e-02 3.895666077733039856e-02 1.442099455744028091e-02 4.549266099929809570e-01 4.543506354093551636e-02 -1.234242916107177734e-01 -3.149047791957855225e-01 8.477015793323516846e-02 -1.562840193510055542e-01 -2.101517766714096069e-01 3.514270186424255371e-01 1.237503215670585632e-01 -1.425790339708328247e-01 2.778993546962738037e-01
-7.908965647220611572e-02 -1.178973764181137085e-01 7.397644966840744019e-02 1.179703474044799805e-01 -1.455542296171188354e-01 -5.385877937078475952e-02 1.636897958815097809e-02 -1.241300851106643677e-01 -2.611931264400482178e-01 1.691475808620452881e-01 1.801843941211700439e-01 4.657384753227233887e-01 -1.819765865802764893e-01 -3.623949363827705383e-02 -8.586999028921127319e-02 -1.218886151909828186e-01 -1.518148481845855713e-01 4.128990694880485535e-02 -2.254888117313385010e-01 -2.834743559360504150e-01 1.205452680587768555e-01 1.575369536876678467e-01 -8.825063705444335938e-02 4.021539539098739624e-02 1.338036954402923584e-01 2.653818726539611816e-01 -8.117249608039855957e-02 2.809003368020057678e-02 2.864043116569519043e-01 1.993622034788131714e-01 1.123845204710960388e-01 2.880967259407043457e-01
4.113405197858810425e-02 -1.390555053949356079e-01 -5.268996581435203552e-03 2.034481316804885864e-01 -5.660506337881088257e-02 1.779150068759918213e-01 -1.512024998664855957e-01 -2.924901843070983887e-01 1.578704267740249634e-01 5.239387601613998413e-02 1.316526085138320923e-01 2.190636694431304932e-01 -6.547643989324569702e-02 2.562143206596374512e-01 1.782918274402618408e-01 -1.782372780144214630e-02 1.346614062786102295e-01 -1.315066814422607422e-01 8.241993188858032227e-02 -1.697978377342224121e-01 -2.834573946893215179e-02 2.547836303710937500e-01 4.038203973323106766e-03 1.640503667294979095e-02 -1.150009408593177795e-01 3.515559434890747070e-02 -5.341155529022216797e-01 1.066952943801879883e-01 2.696698009967803955e-01 1.470208261162042618e-02 -2.766883671283721924e-01 3.974304720759391785e-02
-1.977532655000686646e-01 3.989662602543830872e-02 1.377430856227874756e-01 1.663426607847213745e-01 -1.931619793176651001e-01 -3.041706793010234833e-02 -1.392484456300735474e-01 -2.804218232631683350e-01 -2.343495041131973267e-01 -6.076391413807868958e-02 5.982309207320213318e-02 3.392841815948486328e-01 1.683901250362396240e-01 1.322846263647079468e-01 4.345140457153320312e-01 -1.476080566644668579e-01 4.025499895215034485e-02 -3.966868971474468708e-04 -1.430208422243595123e-02 2.444991022348403931e-01 3.009710609912872314e-01 5.246517807245254517e-02 -2.297877892851829529e-02 5.880929157137870789e-02 1.251630932092666626e-01 1.567253470420837402e-01 -1.416643559932708740e-01 -8.308794349431991577e-02 1.266114413738250732e-01 5.857000872492790222e-02 -1.286400109529495239e-01 2.837395668029785156e-01
1.864714026451110840e-01 -9.020674973726272583e-02 3.789683431386947632e-02 5.740454047918319702e-02 1.107074320316314697e-01 -1.148493885993957520e-01 3.683430850505828857e-01 -1.718830168247222900e-01 -9.249361604452133179e-02 2.061289995908737183e-01 -6.093833968043327332e-02 2.249092906713485718e-01 1.245599463582038879e-01 -2.597613036632537842e-01 1.033020913600921631e-01 -1.310366094112396240e-01 -1.773961633443832397e-01 -1.499098986387252808e-01 1.454827934503555298e-01 -1.241328194737434387e-01 1.104023307561874390e-01 -1.045571193099021912e-01 -2.137935161590576172e-01 -5.348178744316101074e-02 -7.528763264417648315e-02 1.544498205184936523e-01 -3.663357496261596680e-01 -2.195186913013458252e-01 3.767976462841033936e-01 -4.886326566338539124e-02 -1.644228696823120117e-01 1.466389803681522608e-04
-7.863549143075942993e-02 1.007316261529922485e-01 8.951696753501892090e-02 1.279996484518051147e-01 1.229448243975639343e-02 -7.404419034719467163e-02 -9.508122503757476807e-02 -1.225226894021034241e-01 -3.288490474224090576e-01 -1.115506589412689209e-01 1.566455066204071045e-01 1.498666256666183472e-01 2.338424175977706909e-01 -1.822668910026550293e-01 1.651117950677871704e-01 -2.285238057374954224e-01 -2.174481302499771118e-01 -2.011419385671615601e-01 2.287927567958831787e-01 -3.874211311340332031e-01 2.395174354314804077e-01 1.271243300288915634e-02 -1.109501644968986511e-01 6.656342744827270508e-02 -1.321764439344406128e-01 6.529943645000457764e-02 -5.261554196476936340e-02 1.112209334969520569e-01 -1.227466985583305359e-01 7.865635305643081665e-02 -2.298247127328068018e-04 4.147699475288391113e-01
1.067397668957710266e-01 -1.875346004962921143e-01 2.537176907062530518e-01 1.571262478828430176e-01 -2.538353949785232544e-02 2.393017709255218506e-01 4.469811916351318359e-03 -2.302737534046173096e-01 5.467809736728668213e-02 1.917554810643196106e-02 2.757665216922760010e-01 3.076152503490447998e-01 -3.224909678101539612e-02 2.195897251367568970e-01 5.894235149025917053e-02 -1.908017247915267944e-01 1.521963626146316528e-01 -1.015191823244094849e-01 2.009458839893341064e-01 -2.171005308628082275e-02 -3.244960308074951172e-02 2.258919179439544678e-01 -2.315370887517929077e-01 4.878421500325202942e-02 5.316821858286857605e-03 6.537644565105438232e-02 -2.337826639413833618e-01 8.880872279405593872e-02 -1.252027004957199097e-01 9.233765304088592529e-02 -5.145981535315513611e-02 4.627806544303894043e-01
-1.931733936071395874e-01 -2.095794677734375000e-01 2.994992397725582123e-02 8.471065014600753784e-02 1.267089974135160446e-02 -1.533846408128738403e-01 1.657225489616394043e-01 -1.096537113189697266e-01 1.336606442928314209e-01 -1.703779250383377075e-01 1.638947576284408569e-01 3.254754245281219482e-01 3.023076355457305908e-01 -7.306873798370361328e-02 7.877068966627120972e-02 -3.879047930240631104e-02 8.365529775619506836e-02 1.416746806353330612e-02 -1.386345028877258301e-01 -2.004076987504959106e-01 2.781029343605041504e-01 2.220163196325302124e-01 4.620014131069183350e-02 1.124480217695236206e-01 -2.253995239734649658e-01 2.603385746479034424e-01 1.090426295995712280e-01 9.132496267557144165e-02 2.601158022880554199e-01 3.338716328144073486e-01 -4.363953322172164917e-02 1.885323077440261841e-01
6.437012553215026855e-02 1.711756736040115356e-02 2.833308279514312744e-01 4.568304121494293213e-01 9.540669620037078857e-02 1.092657521367073059e-01 5.543837323784828186e-02 -1.433852761983871460e-01 -5.912179127335548401e-02 -1.311885863542556763e-01 1.428542882204055786e-01 -9.721729904413223267e-02 -8.455324918031692505e-03 2.432023286819458008e-01 2.255783528089523315e-01 -8.053248375654220581e-02 -1.730528846383094788e-02 -5.494068935513496399e-02 -9.354186058044433594e-02 8.780971169471740723e-02 1.842995733022689819e-01 1.381936818361282349e-01 -2.079720050096511841e-01 8.615038357675075531e-03 1.301014125347137451e-01 2.547462284564971924e-01 -2.588571012020111084e-01 1.668306887149810791e-01 3.147423863410949707e-01 6.348631344735622406e-03 9.021126478910446167e-02 3.077223300933837891e-01
-2.222032845020294189e-02 8.497668802738189697e-02 -1.551012396812438965e-01 2.211579531431198120e-01 -5.776566639542579651e-02 3.330036103725433350e-01 -2.345918491482734680e-02 -2.637577056884765625e-01 4.133017733693122864e-02 2.714984714984893799e-01 2.794497013092041016e-01 1.760592460632324219e-01 2.654054760932922363e-01 -4.886342212557792664e-02 -1.264076083898544312e-01 -1.615810990333557129e-01 -1.252859234809875488e-01 -1.464812308549880981e-01 -2.409295439720153809e-01 2.686853148043155670e-02 3.003337234258651733e-02 3.121278584003448486e-01 6.962438579648733139e-03 -3.397346436977386475e-01 3.229207918047904968e-02 3.523177281022071838e-02 -6.193886324763298035e-02 2.272199653089046478e-02 2.259567081928253174e-01 8.527994900941848755e-02 -1.171172708272933960e-01 2.171387225389480591e-01
-1.135106608271598816e-01 1.054053679108619690e-01 1.168225482106208801e-01 2.357177138328552246e-01 -9.624829143285751343e-02 1.420995742082595825e-01 2.128364443778991699e-01 -3.069090247154235840e-01 4.857978969812393188e-02 4.651824757456779480e-02 1.305831968784332275e-01 -1.977371796965599060e-02 2.977084815502166748e-01 -9.059574455022811890e-02 -9.237029403448104858e-02 -2.391206920146942139e-01 -2.347951382398605347e-01 -3.334169387817382812e-01 -2.219711244106292725e-01 6.257766485214233398e-02 5.571445822715759277e-02 2.319875359535217285e-01 5.970127135515213013e-02 -1.023910045623779297e-01 -1.072719171643257141e-01 -1.170388013124465942e-01 -5.297880619764328003e-02 7.694416493177413940e-02 3.892883658409118652e-02 1.848788857460021973e-01 -2.442824840545654297e-01 3.654791712760925293e-01
-1.022817343473434448e-01 -1.246050000190734863e-01 1.444056332111358643e-01 1.712047904729843140e-01 3.925700858235359192e-02 -1.043309224769473076e-03 -8.698090165853500366e-02 -4.587388336658477783e-01 2.171657383441925049e-01 -8.297010511159896851e-02 2.739955186843872070e-01 2.401150465011596680e-01 3.901419341564178467e-01 1.051322370767593384e-01 -1.884159743785858154e-01 -1.699786186218261719e-01 -2.523128986358642578e-01 -6.253185123205184937e-02 6.849615275859832764e-02 -6.283838301897048950e-02 2.022705674171447754e-01 -8.910951204597949982e-03 -1.699277311563491821e-01 -1.908127814531326294e-01 -1.721467077732086182e-01 8.574964851140975952e-02 1.023271009325981140e-01 9.919707663357257843e-03 2.455077134072780609e-02 1.226051077246665955e-01 1.544430851936340332e-03 2.102003246545791626e-01
-2.483332604169845581e-01 5.238999798893928528e-02 -5.433164536952972412e-02 1.677092760801315308e-01 -1.246885284781455994e-01 2.751181423664093018e-01 -2.567741554230451584e-03 9.520282596349716187e-02 3.186526149511337280e-02 2.707436084747314453e-01 1.882600039243698120e-01 9.876162558794021606e-02 4.937322344630956650e-03 3.803083300590515137e-02 -8.686959743499755859e-02 -2.926916778087615967e-01 2.299099415540695190e-01 -2.106214463710784912e-01 -1.923976540565490723e-01 -2.359386086463928223e-01 2.633349299430847168e-01 5.359955877065658569e-02 -4.364588111639022827e-02 2.340594381093978882e-01 1.545901447534561157e-01 2.381815463304519653e-01 -3.289550170302391052e-02 4.876926541328430176e-02 1.218602508306503296e-01 1.732656061649322510e-01 -8.332305587828159332e-03 3.770427703857421875e-01
6.310680508613586426e-02 1.827950626611709595e-01 1.962050497531890869e-01 4.306819736957550049e-01 6.297475099563598633e-02 1.129518002271652222e-01 -1.867769509553909302e-01 -1.879463195800781250e-01 3.396383486688137054e-03 -1.640719473361968994e-01 5.769843980669975281e-02 7.772812247276306152e-02 5.883682146668434143e-02 2.151382118463516235e-01 -4.514349624514579773e-02 -1.930640637874603271e-01 -4.169240221381187439e-02 9.910071641206741333e-02 1.223503276705741882e-01 -1.351878046989440918e-01 1.253426969051361084e-01 3.109153211116790771e-01 -9.765139967203140259e-02 7.730836421251296997e-02 2.468367666006088257e-02 3.452038764953613281e-02 -1.641336828470230103e-01 1.270304918289184570e-01 1.088803708553314209e-01 3.010703027248382568e-01 -8.629035204648971558e-02 4.458799064159393311e-01
1.946569383144378662e-01 1.648918166756629944e-02 4.178202152252197266e-02 1.162064671516418457e-01 -6.497154384851455688e-02 3.878606483340263367e-03 -1.668950170278549194e-01 -1.060540676116943359e-01 -5.402897298336029053e-02 6.992143113166093826e-03 1.486959010362625122e-01 1.814602762460708618e-01 2.365217357873916626e-01 -2.284408807754516602e-01 7.628823071718215942e-02 -3.036743700504302979e-01 -2.382389269769191742e-02 -1.196451112627983093e-01 2.844668552279472351e-02 9.969139844179153442e-02 8.059615641832351685e-02 5.392690896987915039e-01 1.586729660630226135e-02 -1.610443741083145142e-01 -2.783160209655761719e-01 1.372310370206832886e-01 -1.340365111827850342e-01 1.066991221159696579e-02 2.788522839546203613e-01 -2.811641804873943329e-02 -1.905302144587039948e-02 3.109166026115417480e-01
-2.483030557632446289e-01 -2.856156826019287109e-01 2.011418342590332031e-01 1.872439309954643250e-02 -1.817543506622314453e-01 -1.304333060979843140e-01 -6.934221088886260986e-02 -4.109544679522514343e-02 -3.092087572440505028e-03 1.375548541545867920e-01 1.170596946030855179e-02 2.458160668611526489e-01 4.558133706450462341e-02 2.793636918067932129e-01 -5.508734285831451416e-02 -1.797663569450378418e-01 -1.825351826846599579e-02 -9.688733518123626709e-02 7.254236191511154175e-02 -2.893956005573272705e-02 4.027181863784790039e-01 1.372276395559310913e-01 -2.176333069801330566e-01 -3.934175521135330200e-02 -1.113693192601203918e-01 1.240155100822448730e-01 -1.443711966276168823e-01 1.085364297032356262e-01 1.376561224460601807e-01 -3.502287566661834717e-01 -2.832615077495574951e-01 1.909238994121551514e-01
-6.571855396032333374e-02 -3.760199993848800659e-02 1.486987173557281494e-01 1.174413114786148071e-01 4.691217094659805298e-03 2.824385762214660645e-01 -3.924713283777236938e-02 -4.387569800019264221e-02 1.002940163016319275e-01 4.073957353830337524e-02 1.411094218492507935e-01 3.792169392108917236e-01 2.733660042285919189e-01 1.126376166939735413e-01 1.152002960443496704e-01 -3.968959152698516846e-01 2.440422773361206055e-02 -1.885513775050640106e-02 2.078057676553726196e-01 -1.005970686674118042e-01 -2.279057204723358154e-01 -7.397866994142532349e-02 -1.566182821989059448e-01 -3.531306236982345581e-02 -2.900552377104759216e-02 -3.545063361525535583e-02 -3.536915481090545654e-01 2.539148330688476562e-01 1.265015900135040283e-01 -1.206285730004310608e-01 9.740117192268371582e-02 2.688886523246765137e-01
-4.118558764457702637e-02 3.105362504720687866e-02 -1.743259578943252563e-01 7.252010703086853027e-02 1.940370798110961914e-01 -3.605866432189941406e-02 -2.346967011690139771e-01 -1.238933652639389038e-01 2.564834058284759521e-01 2.163821607828140259e-01 1.338846385478973389e-01 1.275974959135055542e-01 5.418790876865386963e-02 2.631721198558807373e-01 1.607480943202972412e-01 -4.293416067957878113e-02 1.908265352249145508e-01 -2.349463552236557007e-01 1.888428032398223877e-01 -3.272424042224884033e-01 2.393608540296554565e-01 -3.417026996612548828e-02 -2.501261830329895020e-01 5.149387940764427185e-02 -1.218602657318115234e-01 -4.922227934002876282e-02 -2.968468964099884033e-01 -1.375114321708679199e-01 2.971123754978179932e-01 3.162068128585815430e-02 -4.248469602316617966e-03 1.843478530645370483e-01
1.565755456686019897e-01 -2.046569734811782837e-01 2.338716760277748108e-02 6.904915720224380493e-02 1.533982157707214355e-01 -1.118830516934394836e-01 1.666447371244430542e-01 4.496616893447935581e-04 8.351751416921615601e-02 2.827516794204711914e-01 3.385854139924049377e-02 1.063787564635276794e-02 5.046519637107849121e-02 -1.123312339186668396e-01 1.960301548242568970e-01 3.060659766197204590e-02 -4.495722800493240356e-02 -1.971532031893730164e-02 8.381444029510021210e-03 -3.131332993507385254e-01 5.763072147965431213e-02 -8.464569598436355591e-02 -1.291338503360748291e-01 2.007878124713897705e-01 1.376277506351470947e-01 9.894485771656036377e-02 -3.665941357612609863e-01 -1.190645620226860046e-01 4.294503033161163330e-01 -1.507565565407276154e-02 -5.090389400720596313e-02 4.349683523178100586e-01
2.882924117147922516e-02 -3.941162023693323135e-03 -2.588799595832824707e-02 1.198321282863616943e-01 -2.752214968204498291e-01 4.289425164461135864e-02 -2.016268819570541382e-01 -2.984766960144042969e-01 -1.142431795597076416e-01 1.926899701356887817e-01 2.694226801395416260e-01 9.050175547599792480e-02 6.770314276218414307e-02 -1.068349480628967285e-01 -1.298462003469467163e-01 -1.359674036502838135e-01 7.228774577379226685e-02 -9.772223234176635742e-02 -8.073648065328598022e-02 -6.710289418697357178e-02 3.626467585563659668e-01 -1.283717602491378784e-01 -1.145166829228401184e-01 3.605286777019500732e-02 5.262820050120353699e-02 2.531132400035858154e-01 -1.529399305582046509e-01 -2.160616070032119751e-01 3.515246808528900146e-01 -1.114834323525428772e-01 -3.482656180858612061e-01 1.099618449807167053e-01
-8.252104371786117554e-02 3.843504935503005981e-02 -9.314928203821182251e-02 1.727277189493179321e-01 -2.035285532474517822e-01 7.982564717531204224e-02 -1.293669641017913818e-01 -1.876256763935089111e-01 -1.446557790040969849e-01 1.469647977501153946e-02 2.315059304237365723e-01 2.022197097539901733e-01 4.578192532062530518e-01 5.758576095104217529e-02 2.010397911071777344e-01 -1.604408621788024902e-01 6.347197294235229492e-02 2.583235036581754684e-03 1.607732772827148438e-01 -1.159139648079872131e-01 -5.947396531701087952e-02 6.554895080626010895e-03 1.174579635262489319e-01 1.483611762523651123e-01 -1.003426685929298401e-01 2.218011170625686646e-01 -6.305411458015441895e-02 2.884061634540557861e-01 1.875282973051071167e-01 -9.113618731498718262e-02 1.011283099651336670e-01 4.194513261318206787e-01
-1.107021570205688477e-01 -4.701955709606409073e-03 3.726779669523239136e-02 2.194612324237823486e-01 -2.353692352771759033e-01 -5.416478961706161499e-02 2.041117399930953979e-01 -1.129788383841514587e-01 1.351103633642196655e-01 1.450227349996566772e-01 -3.093348443508148193e-01 4.269785061478614807e-02 7.042249292135238647e-02 -1.193928569555282593e-01 1.042349115014076233e-01 6.360467523336410522e-03 1.674162745475769043e-01 -1.160486787557601929e-01 -4.222623258829116821e-02 -3.828317224979400635e-01 9.231467545032501221e-02 6.645125895738601685e-02 -4.879910964518785477e-03 -8.629087358713150024e-02 -1.869969964027404785e-01 5.046707391738891602e-02 -2.917875945568084717e-01 2.171163260936737061e-01 4.919876158237457275e-01 -3.209437057375907898e-02 -1.595768928527832031e-01 9.954008460044860840e-02
1.443441808223724365e-01 -4.943918064236640930e-02 2.294556051492691040e-01 2.557267248630523682e-01 8.603125810623168945e-02 9.751342982053756714e-02 3.746585547924041748e-02 -1.168538108468055725e-01 1.977948285639286041e-02 -1.564550399780273438e-01 2.516803443431854248e-01 -3.995457291603088379e-02 1.152800545096397400e-01 4.325102567672729492e-01 3.166760504245758057e-02 -4.423942267894744873e-01 -3.100449964404106140e-02 -8.568958193063735962e-02 -9.164844453334808350e-02 1.259346008300781250e-01 1.185605376958847046e-01 -5.747864767909049988e-02 -7.553070783615112305e-02 -7.008188404142856598e-03 2.627930231392383575e-02 1.047461926937103271e-01 -2.138237059116363525e-01 6.762284040451049805e-02 3.437169194221496582e-01 1.234978139400482178e-01 2.287988811731338501e-01 1.909237205982208252e-01
-1.902052164077758789e-01 5.141030997037887573e-03 1.898561567068099976e-01 1.678201705217361450e-01 -1.088136136531829834e-01 -9.551190584897994995e-02 -1.408483982086181641e-01 -3.426368236541748047e-01 -1.109680086374282837e-01 8.427859097719192505e-02 1.190190762281417847e-01 1.663357168436050415e-01 6.792473793029785156e-02 1.693972796201705933e-01 2.905454933643341064e-01 -2.862629480659961700e-02 -4.830136522650718689e-02 -4.347181320190429688e-02 3.097961843013763428e-02 1.403771191835403442e-01 2.425113022327423096e-01 1.649219542741775513e-01 1.933604925870895386e-01 -5.459059029817581177e-03 2.035353183746337891e-01 1.797765046358108521e-01 -3.769780695438385010e-02 -1.585559099912643433e-01 3.500788211822509766e-01 1.488242447376251221e-01 -9.941001422703266144e-03 4.100766479969024658e-01
1.118723675608634949e-01 9.180889278650283813e-02 2.024518996477127075e-01 1.268580108880996704e-01 -1.894173622131347656e-01 -1.651134043931961060e-01 -1.593003608286380768e-02 -2.693784236907958984e-01 5.283543467521667480e-02 -2.859919667243957520e-01 4.232773557305335999e-02 7.706860452890396118e-02 1.679026633501052856e-01 8.910766988992691040e-02 9.693211317062377930e-02 -3.433077335357666016e-01 -1.072760447859764099e-01 -2.867319434881210327e-02 -7.867784053087234497e-02 -2.058237046003341675e-01 1.747956424951553345e-01 -1.574467569589614868e-01 3.348665684461593628e-02 -1.613982468843460083e-01 8.400455862283706665e-02 3.159323632717132568e-01 -3.466787636280059814e-01 -1.493931859731674194e-01 1.131599470973014832e-01 1.415413022041320801e-01 -3.233233392238616943e-01 -1.284830924123525620e-02
3.134641051292419434e-02 8.313303440809249878e-02 2.107875049114227295e-01 8.293800801038742065e-02 8.479396253824234009e-02 8.216065168380737305e-02 4.236757755279541016e-03 -3.011439740657806396e-01 5.607362091541290283e-02 1.589526981115341187e-01 -1.173229701817035675e-02 2.302708029747009277e-01 1.713195890188217163e-01 2.965668737888336182e-01 1.011411845684051514e-01 -3.375528156757354736e-01 3.103330433368682861e-01 9.998833388090133667e-02 8.210811018943786621e-02 4.218506440520286560e-02 8.956648409366607666e-02 6.568988319486379623e-03 -1.269971858710050583e-02 -4.014779999852180481e-02 7.775905542075634003e-03 6.853795051574707031e-02 -4.826818406581878662e-01 -2.276613004505634308e-02 -9.755000472068786621e-02 2.718923985958099365e-02 3.838888928294181824e-02 3.720926940441131592e-01
-2.557476609945297241e-02 -6.196712609380483627e-03 8.200545608997344971e-02 1.639754176139831543e-01 7.486959453672170639e-03 -6.802035868167877197e-02 -1.095961481332778931e-01 -1.439377218484878540e-01 7.930321991443634033e-02 -3.017072081565856934e-01 1.053654327988624573e-01 6.483116000890731812e-02 1.169012784957885742e-01 5.562194064259529114e-02 2.160657942295074463e-01 -4.263276457786560059e-01 2.629716508090496063e-02 5.966002121567726135e-03 6.970725953578948975e-02 -2.273147106170654297e-01 1.350834965705871582e-01 -1.002372279763221741e-01 1.206623092293739319e-01 1.506160944700241089e-02 -2.818234078586101532e-02 3.077617883682250977e-01 -3.315871059894561768e-01 -2.937302291393280029e-01 2.383394539356231689e-02 2.692081034183502197e-01 -3.225536048412322998e-01 3.607647120952606201e-02
1.751829087734222412e-01 1.483606994152069092e-01 -1.028536409139633179e-01 2.223877608776092529e-01 7.884110510349273682e-02 8.870512992143630981e-02 4.113875329494476318e-01 -3.147643804550170898e-01 -1.015880629420280457e-01 -2.074002986773848534e-03 9.827404469251632690e-02 1.533723324537277222e-01 5.100383609533309937e-02 -9.682524949312210083e-02 4.959653317928314209e-02 -9.845566749572753906e-02 -2.303502708673477173e-01 -1.611974239349365234e-01 2.842953056097030640e-02 -1.787388622760772705e-01 2.399390041828155518e-01 -7.621330767869949341e-02 -1.197123304009437561e-01 1.963880471885204315e-02 -1.235387325286865234e-01 3.062095493078231812e-02 -1.254386603832244873e-01 -1.811483055353164673e-01 2.889869213104248047e-01 9.345651417970657349e-02 -1.536705791950225830e-01 4.083136916160583496e-01
1.446369737386703491e-01 1.050064414739608765e-01 3.324168920516967773e-01 4.513988494873046875e-01 1.496247500181198120e-01 2.112721651792526245e-01 -1.886854022741317749e-01 -1.693015098571777344e-01 -9.997308999300003052e-02 5.649909377098083496e-02 -5.866512190550565720e-03 1.957524269819259644e-01 3.265805914998054504e-02 1.968329250812530518e-01 -1.578757315874099731e-01 -7.183451950550079346e-02 -2.235419750213623047e-01 -3.906400408595800400e-03 -4.691312462091445923e-02 3.877846524119377136e-02 4.688534885644912720e-02 2.016241997480392456e-01 -1.082668825984001160e-01 -1.249780878424644470e-01 -7.597366720438003540e-02 6.932040303945541382e-02 -4.045464694499969482e-01 9.748299419879913330e-02 8.849384635686874390e-02 2.301819156855344772e-03 -2.663246728479862213e-02 2.913789749145507812e-01
[truncated: 3,269,566 more chars]
