# Supplementary material for: The Language of Innovation
Source: PLoS One. 2020 Apr 30;15(4):e0230107. doi: 10.1371/journal.pone.0230107 (PMC7194493; doi:10.1371/journal.pone.0230107)
Supplement: S18 File — (GZ) [file pone.0230107.s018.tar.gz › 1996-2000/V2Run_16_VS_4500_embeddings1996-2000ED32.txt]

-1.951960623264312744e-01 -4.113145638257265091e-03 1.761498488485813141e-02 3.338830769062042236e-01 1.007908880710601807e-01 8.036591112613677979e-02 3.746610581874847412e-01 -2.394925504922866821e-01 -2.482380270957946777e-01 2.806866466999053955e-01 4.711160063743591309e-02 -2.550475299358367920e-02 -3.325997851788997650e-03 -2.092531323432922363e-01 9.775880724191665649e-02 8.005400188267230988e-03 1.188698858022689819e-01 2.458406686782836914e-01 1.807622462511062622e-01 1.960084587335586548e-01 2.321781516075134277e-01 -2.952790260314941406e-01 3.217921126633882523e-03 1.863894760608673096e-01 -4.752368479967117310e-02 2.774483263492584229e-01 5.683374032378196716e-02 -3.285574913024902344e-02 1.386999785900115967e-01 6.698565091937780380e-03 -8.786813169717788696e-02 8.362780511379241943e-02
-2.556176185607910156e-01 7.763190567493438721e-02 -1.915492713451385498e-01 1.737316399812698364e-01 1.470846086740493774e-01 -2.372788079082965851e-02 1.044400334358215332e-01 -2.120251357555389404e-01 -1.356857270002365112e-01 7.967182993888854980e-02 2.300864160060882568e-01 2.887721061706542969e-01 -2.406847774982452393e-01 -2.644599974155426025e-01 8.561003953218460083e-02 -2.631741166114807129e-01 -1.045359298586845398e-01 2.542670965194702148e-01 1.799796223640441895e-01 -3.250305652618408203e-01 1.410392522811889648e-01 -5.875243619084358215e-02 -6.488624215126037598e-02 4.630397632718086243e-02 -2.716756463050842285e-01 -5.134658142924308777e-02 3.162046149373054504e-02 2.506355568766593933e-02 1.017954647541046143e-01 -1.248310282826423645e-01 3.213258460164070129e-02 2.641774117946624756e-01
1.063209250569343567e-01 -4.416777193546295166e-02 3.102746268268674612e-04 3.735266923904418945e-01 7.121095061302185059e-02 1.790568083524703979e-01 2.561065256595611572e-01 -3.329172730445861816e-01 -1.902363747358322144e-01 1.022174805402755737e-01 1.780682206153869629e-01 2.947962284088134766e-01 1.574103087186813354e-01 1.813974790275096893e-02 1.102576628327369690e-01 -2.791046351194381714e-02 7.708898186683654785e-02 1.039118021726608276e-01 -7.577420026063919067e-02 -2.723188996315002441e-01 3.050794005393981934e-01 1.171920672059059143e-01 1.378629505634307861e-01 1.206133291125297546e-01 -2.263656556606292725e-01 2.886169590055942535e-02 2.639692723751068115e-01 -6.709497421979904175e-03 -1.404432766139507294e-02 7.805117219686508179e-02 -1.403004527091979980e-01 -2.135376483201980591e-01
5.678815394639968872e-02 1.748935282230377197e-01 1.373413950204849243e-01 1.450889408588409424e-01 1.606166213750839233e-01 -3.150379657745361328e-01 1.825254112482070923e-01 -2.890321016311645508e-01 -5.824780836701393127e-02 1.957342401146888733e-02 -9.179978072643280029e-02 -4.869272559881210327e-02 7.112243212759494781e-03 -1.088760569691658020e-01 -3.225967884063720703e-01 1.468322724103927612e-01 -6.925896555185317993e-02 3.778221905231475830e-01 1.036171615123748779e-01 -1.240489035844802856e-01 2.813686728477478027e-01 -6.060869246721267700e-02 -7.984919846057891846e-02 1.385123729705810547e-01 -3.059604465961456299e-01 1.901291161775588989e-01 -7.060698419809341431e-02 8.670227602124214172e-03 -6.315431091934442520e-03 -6.886179093271493912e-03 -3.371323943138122559e-01 4.029502347111701965e-02
-7.358562946319580078e-02 1.611632555723190308e-01 -2.089678943157196045e-01 4.286552965641021729e-01 1.322675645351409912e-01 1.622271239757537842e-01 2.814658284187316895e-01 -2.732239365577697754e-01 -8.885008841753005981e-02 2.583369016647338867e-01 -1.871497780084609985e-01 2.066194713115692139e-01 2.743855305016040802e-02 -1.941357403993606567e-01 1.345586329698562622e-01 -1.081942319869995117e-01 1.767398416996002197e-01 -4.643506556749343872e-02 1.516722291707992554e-01 -3.238966763019561768e-01 4.426064714789390564e-02 1.628584712743759155e-01 3.469379618763923645e-02 1.689170300960540771e-01 7.515146583318710327e-02 1.242137476801872253e-01 1.235361993312835693e-01 -4.615451768040657043e-02 -1.196321099996566772e-02 1.418536454439163208e-01 -1.976033300161361694e-01 7.485467940568923950e-02
1.998447328805923462e-01 -1.408430486917495728e-01 -2.040520906448364258e-01 3.458403348922729492e-01 1.910376399755477905e-01 1.498069316148757935e-01 3.755150139331817627e-01 -3.322414159774780273e-01 -2.085792422294616699e-01 -4.265655577182769775e-02 7.955267280340194702e-02 1.346537023782730103e-01 1.875353455543518066e-01 5.663063749670982361e-02 4.139237850904464722e-02 -2.760054767131805420e-01 1.272946894168853760e-01 1.397102475166320801e-01 3.548043370246887207e-01 -1.789916455745697021e-01 1.845684051513671875e-01 7.999924570322036743e-02 -1.045816391706466675e-01 1.333138942718505859e-01 2.408817782998085022e-02 -3.044024854898452759e-02 -1.004344448447227478e-01 2.155773714184761047e-02 -2.891601249575614929e-02 5.596414580941200256e-02 -5.886587500572204590e-02 -1.676549948751926422e-02
-8.359013497829437256e-02 1.129233911633491516e-01 -1.889979094266891479e-02 3.856140673160552979e-01 -2.209624052047729492e-01 1.574571058154106140e-02 2.081945538520812988e-01 -3.039539158344268799e-01 -1.764582693576812744e-01 2.184710465371608734e-02 -1.759546846151351929e-01 2.238267511129379272e-01 1.274610757827758789e-01 1.793453395366668701e-01 -2.510101199150085449e-01 -8.560756593942642212e-02 -2.834041044116020203e-02 3.134744465351104736e-01 1.394696831703186035e-01 -2.657863795757293701e-01 2.346728444099426270e-01 1.558397263288497925e-01 -1.346650123596191406e-01 8.174677938222885132e-02 8.384276181459426880e-02 -8.068171888589859009e-02 2.416615746915340424e-02 -1.522284187376499176e-02 -2.755368500947952271e-02 6.102729588747024536e-02 -2.980972528457641602e-01 -1.180787906050682068e-01
-8.595278114080429077e-02 3.234346583485603333e-02 -7.727470993995666504e-02 3.006132245063781738e-01 7.635807618498802185e-03 3.404626389965415001e-03 3.458921611309051514e-01 -3.693430125713348389e-01 -6.984907388687133789e-02 2.074174955487251282e-02 4.720686003565788269e-02 1.754789799451828003e-01 1.765678077936172485e-01 -8.184438198804855347e-02 2.259893417358398438e-01 -2.250553816556930542e-01 5.595269612967967987e-03 3.264304399490356445e-01 2.531405985355377197e-01 2.076677829027175903e-01 2.814879119396209717e-01 1.127892807126045227e-01 -6.106584891676902771e-02 1.486390382051467896e-01 1.894085109233856201e-01 8.780674636363983154e-02 -4.531510174274444580e-02 -3.497306630015373230e-02 3.684176132082939148e-02 3.930184245109558105e-02 -2.678456902503967285e-01 -8.997394144535064697e-02
-1.289117932319641113e-01 6.045085936784744263e-02 1.391584724187850952e-01 1.847599893808364868e-01 -2.030622214078903198e-02 -4.859275743365287781e-02 6.754191964864730835e-02 -5.624472498893737793e-01 -3.592115342617034912e-01 -8.072310686111450195e-02 -2.016658931970596313e-01 1.506320238113403320e-01 -1.558574587106704712e-01 -6.413075327873229980e-02 -3.656011074781417847e-02 -8.452580869197845459e-02 1.511595696210861206e-01 9.821933507919311523e-02 2.049049735069274902e-02 -9.971565008163452148e-02 2.830832004547119141e-01 2.645606398582458496e-01 7.670772820711135864e-02 1.827991604804992676e-01 -2.072184681892395020e-01 -1.569385081529617310e-01 9.707917273044586182e-02 -2.713095396757125854e-02 1.817850917577743530e-01 3.649481013417243958e-02 -9.605724364519119263e-02 1.145775541663169861e-01
-2.819373309612274170e-01 1.545963436365127563e-01 1.070515513420104980e-01 1.250883191823959351e-01 2.810795605182647705e-01 8.047994971275329590e-02 3.339116871356964111e-01 -2.151119410991668701e-01 4.547627642750740051e-02 -2.067863754928112030e-02 -9.058897197246551514e-02 1.932742595672607422e-01 1.078678518533706665e-01 1.567659676074981689e-01 -7.054715882986783981e-03 2.554917931556701660e-01 -1.103407070040702820e-01 2.743261456489562988e-01 2.632328569889068604e-01 5.818744655698537827e-03 1.871508955955505371e-01 -2.087925076484680176e-01 -1.069563776254653931e-01 1.173087358474731445e-01 -3.713099956512451172e-01 7.587748020887374878e-02 7.558018714189529419e-02 9.320517629384994507e-02 -1.867236047983169556e-01 1.730407029390335083e-02 -1.324307769536972046e-01 7.314454019069671631e-02
-4.348476976156234741e-02 1.354770660400390625e-01 -1.225051432847976685e-01 1.419287621974945068e-01 1.255834102630615234e-01 1.835729628801345825e-01 2.798515558242797852e-01 -2.957025170326232910e-01 -2.660987973213195801e-01 1.407858282327651978e-01 -5.959590896964073181e-02 2.633859217166900635e-01 2.939859330654144287e-01 4.221124202013015747e-02 8.921004831790924072e-02 -6.289864331483840942e-02 -1.007079109549522400e-01 2.909452617168426514e-01 -8.986327797174453735e-02 -3.176727294921875000e-01 3.306106030941009521e-01 1.478393822908401489e-01 -1.226950157433748245e-02 6.610786169767379761e-02 1.052791401743888855e-01 1.748553216457366943e-01 9.084478765726089478e-02 1.739688813686370850e-01 -4.972103983163833618e-02 5.102585256099700928e-02 1.361259669065475464e-01 -1.498462557792663574e-01
-9.284362941980361938e-02 -1.107266247272491455e-01 -2.557201981544494629e-01 2.826140224933624268e-01 -1.210336200892925262e-02 1.775183975696563721e-01 1.938643604516983032e-01 -2.158209979534149170e-01 -1.500065922737121582e-01 2.777875065803527832e-01 6.277328822761774063e-03 2.521375119686126709e-01 1.003999561071395874e-01 1.937894709408283234e-02 1.081238500773906708e-02 -8.078990876674652100e-02 -9.042048454284667969e-02 3.031092584133148193e-01 2.840206027030944824e-01 -2.149804681539535522e-01 3.933461606502532959e-01 -2.745953574776649475e-02 -9.010278433561325073e-02 9.355227649211883545e-02 -2.423196472227573395e-02 5.994990933686494827e-03 -3.249688819050788879e-02 1.174706146121025085e-01 -1.073140949010848999e-01 1.243584901094436646e-01 -3.096782267093658447e-01 3.632235107943415642e-03
9.338453412055969238e-02 -9.860154241323471069e-03 8.743798732757568359e-02 2.596107721328735352e-01 -6.603742390871047974e-02 -1.070521697402000427e-01 4.382784664630889893e-01 -3.074156641960144043e-01 -3.517761826515197754e-01 -1.174200978130102158e-02 -4.022317007184028625e-02 3.618989586830139160e-01 -2.180448770523071289e-01 -1.143427714705467224e-01 1.371786892414093018e-01 1.877061650156974792e-02 2.087877504527568817e-02 3.681657612323760986e-01 -2.657162211835384369e-02 -2.843915224075317383e-01 5.376100167632102966e-02 -1.727199554443359375e-02 -2.482029609382152557e-02 4.578212276101112366e-02 -4.126227274537086487e-02 -6.672266870737075806e-02 -9.749211370944976807e-02 2.130728587508201599e-02 2.893169294111430645e-04 -4.057166725397109985e-02 -3.297018632292747498e-02 1.874854862689971924e-01
-3.391326367855072021e-01 -4.300484806299209595e-02 5.237848963588476181e-03 1.918408572673797607e-01 8.047210425138473511e-02 -4.925634711980819702e-02 3.044762313365936279e-01 -3.460460305213928223e-01 -2.099721878767013550e-01 3.017688542604446411e-02 1.064780279994010925e-01 2.787756919860839844e-01 -3.163749575614929199e-01 7.153485715389251709e-02 1.247587949037551880e-01 -9.496381878852844238e-02 -6.317964941263198853e-02 3.176946565508842468e-02 1.338897794485092163e-01 -9.969415515661239624e-02 1.577603965997695923e-01 3.659401461482048035e-02 -3.422101959586143494e-02 -2.735063247382640839e-02 -2.026902437210083008e-01 -1.562333405017852783e-01 7.951941341161727905e-02 -3.270021080970764160e-01 1.351018995046615601e-01 -2.634443342685699463e-01 -1.174011006951332092e-01 -1.411061286926269531e-01
-8.205328136682510376e-02 1.052353456616401672e-01 -2.996096909046173096e-01 3.019461967051029205e-02 3.083320260047912598e-01 2.736673951148986816e-01 1.373903602361679077e-01 -3.874754160642623901e-02 -2.355697602033615112e-01 -4.980573430657386780e-04 -1.010014042258262634e-01 1.254727244377136230e-01 -3.715597838163375854e-02 -1.058389842510223389e-01 -1.676126569509506226e-01 -2.427559196949005127e-01 2.191481441259384155e-01 2.103438675403594971e-01 4.857621341943740845e-02 -2.757126092910766602e-01 7.972079515457153320e-02 6.829697638750076294e-02 1.664133667945861816e-01 2.791898138821125031e-02 -1.363278776407241821e-01 3.167042732238769531e-01 -1.746238172054290771e-01 -1.620397865772247314e-01 2.229899913072586060e-01 3.455873578786849976e-03 -2.863140106201171875e-01 -5.138546600937843323e-02
-1.301358938217163086e-01 6.543099135160446167e-02 -5.568214878439903259e-02 2.083574384450912476e-01 1.500996667891740799e-02 4.012228921055793762e-02 3.087483942508697510e-01 -4.248400926589965820e-01 -2.071292996406555176e-01 2.562967538833618164e-01 6.082012131810188293e-02 1.544494628906250000e-01 2.660005092620849609e-01 1.793382912874221802e-01 -1.546739321202039719e-02 8.540682494640350342e-02 7.907116413116455078e-02 3.731953501701354980e-01 3.107883036136627197e-01 -3.123288974165916443e-02 7.893169671297073364e-02 -7.794582843780517578e-02 1.838203705847263336e-02 5.431414395570755005e-02 1.818861365318298340e-01 -2.584508061408996582e-01 -1.249469369649887085e-01 1.041928082704544067e-01 8.182736113667488098e-03 1.172524839639663696e-01 -9.077659249305725098e-02 3.058655187487602234e-02
-3.115037083625793457e-01 2.871107757091522217e-01 8.607384562492370605e-02 5.785955488681793213e-02 3.264157176017761230e-01 2.236911468207836151e-02 8.685117214918136597e-02 -3.511725366115570068e-01 3.896048665046691895e-02 -1.652666926383972168e-01 -3.359008580446243286e-02 2.744209468364715576e-01 -6.941077113151550293e-02 3.658249974250793457e-02 -5.351920798420906067e-02 -5.802742391824722290e-02 -1.824677288532257080e-01 3.961099684238433838e-01 3.032276630401611328e-01 -1.658732071518898010e-02 1.118922233581542969e-01 9.599841386079788208e-02 -1.964398324489593506e-01 1.301946640014648438e-01 -1.076535061001777649e-01 1.047701239585876465e-01 -1.045051589608192444e-01 2.890108339488506317e-02 -1.171935275197029114e-01 1.595317423343658447e-01 1.449238955974578857e-01 2.224747324362397194e-03
-2.258379906415939331e-01 1.071793213486671448e-02 -7.828223705291748047e-02 8.827227354049682617e-02 -2.245607376098632812e-01 1.926463097333908081e-01 2.689814269542694092e-01 -2.575471699237823486e-01 -3.666287660598754883e-01 -2.906035166233778000e-03 2.831149995326995850e-01 2.643418312072753906e-01 -1.225875392556190491e-01 -1.434460133314132690e-01 -7.289972621947526932e-03 -1.079240590333938599e-01 -6.769320368766784668e-02 1.986151039600372314e-01 4.470241814851760864e-02 -1.313114464282989502e-01 1.656522154808044434e-01 -3.024233877658843994e-02 5.392385274171829224e-02 -4.517422243952751160e-02 -4.042387306690216064e-01 -8.492516726255416870e-02 -1.253202110528945923e-01 -2.805655077099800110e-02 1.787252128124237061e-01 -1.536223739385604858e-01 -1.612546890974044800e-01 -1.083754822611808777e-01
3.350041341036558151e-03 -1.721011698246002197e-01 6.636016815900802612e-02 1.269264668226242065e-01 3.601732850074768066e-02 -1.750992685556411743e-01 4.222988784313201904e-01 -3.017653524875640869e-01 -2.277391962707042694e-02 -5.537931248545646667e-02 1.236364990472793579e-01 4.974093735218048096e-01 -1.156153716146945953e-02 -2.573620975017547607e-01 -7.542236149311065674e-02 -1.068384945392608643e-01 5.152058973908424377e-02 2.907605469226837158e-01 -1.936651468276977539e-01 -6.452262401580810547e-02 2.065188139677047729e-01 -1.885071545839309692e-01 7.932121865451335907e-03 2.031888812780380249e-01 -3.898179158568382263e-02 -8.990503847599029541e-02 6.274542957544326782e-02 7.814013957977294922e-02 -8.727284520864486694e-02 -1.109974831342697144e-01 6.726412475109100342e-02 7.896248251199722290e-02
-9.735395759344100952e-02 1.920998394489288330e-01 8.025849610567092896e-02 2.933446466922760010e-01 3.096122741699218750e-01 -4.418856278061866760e-02 3.858874142169952393e-01 -1.178122609853744507e-01 -1.781219393014907837e-01 -1.816843450069427490e-02 -7.439526170492172241e-02 -3.105740621685981750e-02 5.241183191537857056e-02 -3.333000466227531433e-02 -8.914017677307128906e-02 2.634964138269424438e-02 -2.260587364435195923e-01 2.017466872930526733e-01 1.660996973514556885e-01 -4.230565950274467468e-02 3.779709339141845703e-01 -4.268082231283187866e-02 -2.050687074661254883e-01 9.323383867740631104e-02 -3.049752712249755859e-01 2.844008207321166992e-01 1.141177266836166382e-01 9.653537720441818237e-02 -1.020393744111061096e-01 8.239801973104476929e-02 -5.824777856469154358e-02 1.266052424907684326e-01
-2.959602326154708862e-02 3.723000735044479370e-02 9.009412676095962524e-02 3.018238842487335205e-01 3.517892658710479736e-01 -1.699607372283935547e-01 2.770167291164398193e-01 -3.048197627067565918e-01 -9.764657169580459595e-02 -1.050439327955245972e-01 -5.962857510894536972e-03 1.353791356086730957e-01 2.601272659376263618e-03 8.762000501155853271e-02 -5.646510794758796692e-02 1.776732206344604492e-01 -5.587937310338020325e-02 2.509302198886871338e-01 2.108158022165298462e-01 4.293050151318311691e-03 2.880580425262451172e-01 -2.141257375478744507e-01 2.830961253494024277e-03 5.091542378067970276e-02 -8.309880644083023071e-02 3.761876225471496582e-01 -1.085629165172576904e-01 5.615635216236114502e-02 -1.923301070928573608e-01 1.340497285127639771e-01 -1.640543341636657715e-01 8.741578459739685059e-02
8.157075382769107819e-03 2.405231893062591553e-01 -3.560376465320587158e-01 2.312930524349212646e-01 2.224850058555603027e-01 2.226972281932830811e-01 1.846462786197662354e-01 -3.445384800434112549e-01 -1.550024598836898804e-01 1.261509358882904053e-01 -1.515639573335647583e-01 2.034998387098312378e-01 -8.000259101390838623e-02 -1.813199818134307861e-01 9.257651120424270630e-02 1.386812329292297363e-01 3.482863605022430420e-01 -3.466203808784484863e-03 6.871208548545837402e-02 -7.829023897647857666e-02 2.300309836864471436e-01 -1.331456303596496582e-01 -1.024257168173789978e-01 8.965938538312911987e-02 -2.194921225309371948e-01 -7.281520962715148926e-02 -1.665012687444686890e-01 -3.532014042139053345e-02 1.120590046048164368e-01 -1.441707760095596313e-01 -3.733455762267112732e-02 -9.801437845453619957e-04
-9.926643222570419312e-02 1.043158099055290222e-01 -1.687911599874496460e-01 3.917359411716461182e-01 1.334968507289886475e-01 -2.410948276519775391e-01 -1.122841387987136841e-01 -1.300115585327148438e-01 -4.210923612117767334e-01 -1.009690761566162109e-01 -1.448254585266113281e-01 9.944627434015274048e-02 -2.138974145054817200e-02 -1.664049178361892700e-01 -1.921807825565338135e-01 1.939990371465682983e-01 -2.042236477136611938e-01 1.813487410545349121e-01 2.082668095827102661e-01 -2.351458072662353516e-01 9.697998315095901489e-02 -2.717116177082061768e-01 1.043305099010467529e-01 -6.762268487364053726e-03 -2.014852762222290039e-01 -2.429871261119842529e-02 1.041289716958999634e-01 8.667530119419097900e-02 -1.496029794216156006e-01 4.287876561284065247e-02 -1.388812512159347534e-01 1.694725267589092255e-02
-3.330119252204895020e-01 -1.130746901035308838e-01 -2.015258371829986572e-02 1.631105393171310425e-01 5.288454890251159668e-02 5.994011834263801575e-02 1.703481376171112061e-01 -5.924578905105590820e-01 -2.939918451011180878e-02 1.237383633852005005e-01 -1.302125602960586548e-01 1.574234515428543091e-01 -2.504248023033142090e-01 -1.095536798238754272e-01 4.037682339549064636e-02 5.854332819581031799e-02 2.366019226610660553e-02 1.207443475723266602e-01 -2.312275767326354980e-02 -2.552106976509094238e-01 9.705519303679466248e-03 1.241613365709781647e-02 1.845019161701202393e-01 1.825914382934570312e-01 -2.711893916130065918e-01 -1.761601716279983521e-01 -1.404524296522140503e-01 -8.203342556953430176e-02 6.458672881126403809e-02 1.306073367595672607e-01 -8.794599026441574097e-02 -1.295171082019805908e-01
-6.799063831567764282e-02 6.102102249860763550e-02 8.494365960359573364e-03 1.589907407760620117e-01 -1.692786609055474401e-04 4.128381907939910889e-01 3.299469053745269775e-01 -2.921490669250488281e-01 -7.465992122888565063e-02 1.052100863307714462e-02 -2.034464664757251740e-02 4.303745031356811523e-01 2.928273677825927734e-01 -9.839776158332824707e-02 8.486454188823699951e-02 -5.065017938613891602e-02 1.576398909091949463e-01 3.193469345569610596e-01 1.295744180679321289e-01 -1.351519078016281128e-01 -3.807584568858146667e-02 1.058239191770553589e-01 -7.437880337238311768e-02 5.108599737286567688e-02 -1.012472286820411682e-01 1.141457408666610718e-01 -4.603637754917144775e-02 1.733094900846481323e-01 6.809937208890914917e-02 3.718674555420875549e-02 -2.445743829011917114e-01 -3.438186645507812500e-02
-9.939841181039810181e-02 -9.434232860803604126e-02 1.672642305493354797e-02 3.686073422431945801e-01 1.072401925921440125e-01 3.361358642578125000e-01 3.582660555839538574e-01 -1.737523525953292847e-01 -3.445605933666229248e-01 -1.186373904347419739e-01 -8.311807364225387573e-02 2.070169746875762939e-01 -2.619279082864522934e-03 1.589932739734649658e-01 -6.949600297957658768e-03 -7.910522818565368652e-02 -3.066974282264709473e-01 1.087696775794029236e-01 9.633453190326690674e-02 -9.606530517339706421e-02 3.072262704372406006e-01 5.782367661595344543e-02 -9.284816682338714600e-02 1.086815726011991501e-02 3.701262921094894409e-02 -7.056744396686553955e-02 1.373407691717147827e-01 -1.877076327800750732e-01 -7.989320904016494751e-02 1.041692048311233521e-01 -1.717894524335861206e-01 9.908305853605270386e-02
-5.379023423301987350e-05 -3.213014081120491028e-02 -1.243902817368507385e-01 4.653941690921783447e-01 -1.458680033683776855e-01 1.269503086805343628e-01 2.437698692083358765e-01 -9.918275475502014160e-02 -4.359602332115173340e-01 -1.025693938136100769e-01 2.467477619647979736e-01 1.060103103518486023e-01 1.046420037746429443e-01 -2.511067502200603485e-02 -3.120490908622741699e-01 5.853966996073722839e-02 4.730795696377754211e-02 1.465861648321151733e-01 9.633550792932510376e-02 -1.806822121143341064e-01 3.107066154479980469e-01 1.611973345279693604e-02 -1.372016407549381256e-02 3.261751681566238403e-02 8.195507526397705078e-02 -1.037868708372116089e-01 8.011613041162490845e-03 1.256993710994720459e-01 -5.002898350358009338e-02 2.088614553213119507e-01 -1.030706688761711121e-01 -1.461392939090728760e-01
-1.071697995066642761e-01 1.406409889459609985e-01 -2.028255760669708252e-01 4.345556199550628662e-01 3.190191090106964111e-02 2.507364749908447266e-02 2.772250175476074219e-01 -2.217276841402053833e-01 -1.647207438945770264e-01 1.616505086421966553e-01 1.007194910198450089e-02 3.200790286064147949e-01 4.371005669236183167e-02 1.624310016632080078e-01 1.057918556034564972e-02 6.462093442678451538e-02 -4.938011988997459412e-02 1.956009268760681152e-01 2.522082030773162842e-01 -2.854861915111541748e-01 2.981432378292083740e-01 -8.088919520378112793e-02 -1.415620744228363037e-01 -1.912084966897964478e-02 8.558651804924011230e-02 -1.813173294067382812e-01 2.176080085337162018e-02 2.458822540938854218e-02 8.054438978433609009e-03 1.238366812467575073e-01 -1.062934249639511108e-01 -2.303725033998489380e-01
-6.725004315376281738e-02 9.782963246107101440e-02 -1.231826990842819214e-01 3.492103219032287598e-01 1.459600776433944702e-01 -1.109520345926284790e-01 3.983100950717926025e-01 -1.158168762922286987e-01 -1.867744773626327515e-01 1.626304686069488525e-01 1.961366087198257446e-02 2.551223337650299072e-01 1.009521037340164185e-01 1.649047285318374634e-01 7.710688561201095581e-02 -1.600186675786972046e-01 3.873908659443259239e-03 2.318005114793777466e-01 1.873013377189636230e-01 -2.951272130012512207e-01 2.021949440240859985e-01 4.687935113906860352e-02 3.650951897725462914e-03 3.459194004535675049e-01 -5.358824855647981167e-04 -8.466263860464096069e-02 4.379053041338920593e-02 1.504037156701087952e-02 -9.839127212762832642e-02 -1.589237749576568604e-01 -2.522299587726593018e-01 -2.849706448614597321e-02
-2.396374642848968506e-01 -3.901638463139533997e-02 7.098310440778732300e-02 4.243802428245544434e-01 -6.358437240123748779e-02 2.338253855705261230e-01 2.660843431949615479e-01 -1.287364959716796875e-01 -2.089024335145950317e-01 -3.877565637230873108e-02 -3.249669820070266724e-02 2.998726665973663330e-01 2.410185188055038452e-01 4.878041893243789673e-02 1.613600179553031921e-02 -8.195035904645919800e-02 -2.028997987508773804e-01 2.201668322086334229e-01 -2.674491144716739655e-03 -3.282355368137359619e-01 1.599114090204238892e-01 -8.301878720521926880e-02 -8.899080008268356323e-02 5.890852212905883789e-02 2.463529109954833984e-01 -2.761497721076011658e-02 5.613528657704591751e-03 -1.198693290352821350e-01 -1.657516509294509888e-01 1.400200128555297852e-01 -1.015178337693214417e-01 -1.782573014497756958e-01
-1.679300367832183838e-01 6.063603796064853668e-03 -1.894579455256462097e-02 -4.118726029992103577e-02 5.260606110095977783e-02 -1.587279140949249268e-01 4.271097481250762939e-01 -9.102618694305419922e-02 -3.848101794719696045e-01 2.280351221561431885e-01 -1.770309060811996460e-01 1.901172101497650146e-01 2.774285078048706055e-01 -1.391964703798294067e-01 -1.882576048374176025e-01 -1.250722408294677734e-01 -1.378759443759918213e-01 1.905533820390701294e-01 4.184034839272499084e-02 5.199967417865991592e-03 1.035448163747787476e-01 -2.748107612133026123e-01 -1.656735539436340332e-01 -3.059348762035369873e-01 -5.495042726397514343e-02 4.629814624786376953e-02 -5.966008454561233521e-02 -2.736235223710536957e-02 -1.587938219308853149e-01 9.921078383922576904e-02 1.170735508203506470e-01 -1.158772259950637817e-01
-1.920569390058517456e-01 -1.029072329401969910e-01 1.259691417217254639e-01 6.819517910480499268e-02 2.297331392765045166e-01 1.856771409511566162e-01 1.827241629362106323e-01 -3.196342587471008301e-01 -4.279831945896148682e-01 -3.607806190848350525e-02 3.435334423556923866e-03 1.802936494350433350e-01 1.299572438001632690e-01 -2.732663452625274658e-01 -8.266656845808029175e-02 1.463147550821304321e-01 7.457117736339569092e-02 -3.071841225028038025e-02 2.424573451280593872e-01 -4.732793197035789490e-02 -4.011503979563713074e-02 -2.013156861066818237e-01 2.656221091747283936e-01 8.217770606279373169e-02 -1.242177858948707581e-01 1.575599014759063721e-01 -2.762116789817810059e-01 -8.827377855777740479e-02 -5.390781909227371216e-02 -1.881295889616012573e-01 1.507814079523086548e-01 7.361520547419786453e-03
-6.305114924907684326e-02 -1.742239459417760372e-03 -2.755912542343139648e-01 4.650846421718597412e-01 3.696909919381141663e-02 1.315921079367399216e-02 2.175799906253814697e-01 -4.120120704174041748e-01 -6.639048457145690918e-02 8.332908898591995239e-02 8.362267166376113892e-02 3.356795907020568848e-01 1.757105886936187744e-01 9.632613509893417358e-02 8.275891095399856567e-02 -6.215682253241539001e-02 2.614049939438700676e-03 3.089277446269989014e-01 2.008078098297119141e-01 -4.611277580261230469e-02 1.131512671709060669e-01 -4.401010926812887192e-03 -3.283281996846199036e-02 2.987484931945800781e-01 8.341848105192184448e-02 4.405455663800239563e-02 3.053634427487850189e-02 7.214558124542236328e-02 -1.119950860738754272e-01 -9.111021459102630615e-02 -1.509760767221450806e-01 -5.935236811637878418e-02
-1.608209460973739624e-01 -1.253030449151992798e-01 -1.022296845912933350e-01 2.878210544586181641e-01 1.022862493991851807e-01 1.219357848167419434e-01 3.992887735366821289e-01 -1.411938071250915527e-01 -2.837769985198974609e-01 1.229858323931694031e-01 2.520629167556762695e-01 3.000070750713348389e-01 -1.127587333321571350e-01 9.952470660209655762e-02 -7.700277864933013916e-02 -1.199226304888725281e-01 -1.601889543235301971e-02 5.438953638076782227e-02 1.147914752364158630e-01 -1.438975185155868530e-01 3.031623363494873047e-02 9.542519599199295044e-02 -1.844725757837295532e-01 3.538486957550048828e-01 9.065612405538558960e-02 1.597644016146659851e-02 2.099583595991134644e-01 1.197861135005950928e-01 -3.457546234130859375e-02 -7.277531176805496216e-02 -1.681763529777526855e-01 -2.455159127712249756e-01
-5.065272748470306396e-02 -2.806477248668670654e-01 1.336696594953536987e-01 1.413275022059679031e-02 1.742657423019409180e-01 -5.199173837900161743e-02 1.737494319677352905e-01 -2.853823602199554443e-01 -3.935910165309906006e-01 -3.880329430103302002e-02 -7.878509163856506348e-02 9.321956336498260498e-02 -7.270964235067367554e-02 -2.160648256540298462e-01 -1.451112329959869385e-01 8.360571227967739105e-04 7.785783708095550537e-02 6.305721402168273926e-02 4.396709501743316650e-01 -1.065515652298927307e-01 -8.685690909624099731e-02 -2.054911255836486816e-01 6.453444808721542358e-02 9.446319937705993652e-02 -3.366853892803192139e-01 7.572620362043380737e-02 3.185353800654411316e-02 -7.296470552682876587e-02 2.002805843949317932e-02 -9.613478928804397583e-02 -2.844270765781402588e-01 -1.342487037181854248e-01
-1.240742430090904236e-01 1.066711246967315674e-01 -1.647440642118453979e-01 2.623341679573059082e-01 -3.758197650313377380e-02 2.385654598474502563e-01 3.069055378437042236e-01 -4.407883584499359131e-01 -2.163440547883510590e-02 2.030022293329238892e-01 2.167671322822570801e-01 3.720632940530776978e-02 3.304324448108673096e-01 7.802478224039077759e-02 -1.719229072332382202e-01 2.187694981694221497e-02 -2.226924896240234375e-02 2.917356491088867188e-01 8.124348521232604980e-02 -2.214713990688323975e-01 1.383073627948760986e-01 3.986466675996780396e-02 2.011862769722938538e-02 8.109604567289352417e-02 3.584809228777885437e-02 -7.841465622186660767e-02 -3.710383921861648560e-02 -8.013885468244552612e-02 -6.330642499960958958e-04 4.528058320283889771e-02 -3.287891745567321777e-01 -2.747697196900844574e-02
-1.844267547130584717e-01 -1.537224054336547852e-01 -1.693128794431686401e-01 1.230794638395309448e-01 4.369228705763816833e-02 2.467011809349060059e-01 1.172435209155082703e-01 -5.162284374237060547e-01 1.117144450545310974e-01 9.113664925098419189e-02 -2.584503032267093658e-02 1.400014162063598633e-01 1.299863755702972412e-01 -9.010431915521621704e-02 -3.926625847816467285e-01 3.764059394598007202e-02 -1.772536784410476685e-01 -4.068114608526229858e-02 1.059446409344673157e-01 8.299357257783412933e-03 1.238004565238952637e-01 9.820693172514438629e-03 -6.483589299023151398e-03 -1.420065909624099731e-01 -1.563603579998016357e-01 2.196080982685089111e-01 6.727712601423263550e-02 1.001731120049953461e-02 8.681333065032958984e-02 -3.119900226593017578e-01 -1.327424645423889160e-01 2.325220853090286255e-01
-1.538235098123550415e-01 8.564627915620803833e-02 -2.005701810121536255e-01 1.677316129207611084e-01 1.946556568145751953e-01 9.982862323522567749e-02 3.251450657844543457e-01 -4.013596773147583008e-01 1.105575785040855408e-01 2.718885838985443115e-01 -3.915391862392425537e-02 1.835926324129104614e-01 2.307573854923248291e-01 8.188042044639587402e-02 -1.147761866450309753e-01 -1.822244375944137573e-02 1.651042513549327850e-02 2.938086986541748047e-01 2.826425433158874512e-01 -6.012161821126937866e-02 1.982245296239852905e-01 9.226582199335098267e-02 -9.909178130328655243e-03 5.482943728566169739e-02 1.303427517414093018e-01 -2.266468256711959839e-01 1.252301335334777832e-01 -7.545896619558334351e-02 -3.756257146596908569e-02 -2.627484872937202454e-02 -2.601704001426696777e-01 1.029466763138771057e-01
1.580727659165859222e-02 3.170176595449447632e-02 2.258093059062957764e-01 2.726030349731445312e-01 2.598277032375335693e-01 -3.948885202407836914e-02 -3.956467658281326294e-02 -8.839178085327148438e-02 -3.264538645744323730e-01 3.100319206714630127e-02 -2.595723271369934082e-01 -1.017217058688402176e-02 2.903869748115539551e-02 -1.057725250720977783e-01 -2.129429019987583160e-02 1.641240715980529785e-01 -2.288942188024520874e-01 4.275642931461334229e-01 1.653089970350265503e-01 -1.730909049510955811e-01 2.323699295520782471e-01 -1.233232766389846802e-01 9.501507133245468140e-02 -1.670452207326889038e-02 -3.103281259536743164e-01 1.642282158136367798e-01 -1.833061128854751587e-01 -7.509512454271316528e-02 -1.360443085432052612e-01 1.651373207569122314e-01 -2.357348799705505371e-02 -2.659403160214424133e-02
-2.656295895576477051e-01 -2.233770340681076050e-01 -2.990906685590744019e-02 1.337044835090637207e-01 5.427052080631256104e-02 3.074324727058410645e-01 2.482977807521820068e-01 -2.200324237346649170e-01 -3.370168507099151611e-01 -2.553465217351913452e-02 4.583726637065410614e-03 3.161537349224090576e-01 -1.673119813203811646e-01 -2.435627281665802002e-01 1.338850408792495728e-01 -7.737299799919128418e-02 -6.808135658502578735e-02 1.854786723852157593e-01 2.846806123852729797e-02 -9.382461011409759521e-02 1.313024312257766724e-01 -3.587720543146133423e-02 -1.408132761716842651e-01 2.338043749332427979e-01 -9.171462804079055786e-02 -4.922515898942947388e-02 1.888869330286979675e-02 -2.304069548845291138e-01 1.269731670618057251e-01 -2.882840633392333984e-01 -5.995811894536018372e-03 -1.503193825483322144e-01
1.111923977732658386e-01 -1.295179873704910278e-01 -3.417124226689338684e-02 1.973792016506195068e-01 2.181218862533569336e-01 2.560663521289825439e-01 1.370034813880920410e-01 -5.426893234252929688e-01 -2.518563866615295410e-01 1.156964600086212158e-01 4.022143036127090454e-02 2.881015241146087646e-01 -2.146698832511901855e-01 -1.541162580251693726e-01 5.034726485610008240e-02 -2.103256285190582275e-01 2.585668303072452545e-02 5.634281784296035767e-02 1.385325491428375244e-01 -1.482956577092409134e-03 2.659904658794403076e-01 3.905814373865723610e-03 3.052737712860107422e-01 1.258918922394514084e-02 6.498182564973831177e-02 -1.811717264354228973e-02 -1.676399260759353638e-02 3.303312929347157478e-03 5.982206016778945923e-02 3.046768344938755035e-02 -1.468465626239776611e-01 9.052751213312149048e-02
-3.153023775666952133e-03 1.900425367057323456e-02 -1.277617812156677246e-01 3.667078614234924316e-01 1.049659475684165955e-01 2.252052873373031616e-01 1.284251511096954346e-01 -2.591014802455902100e-01 -1.786709427833557129e-01 1.271798014640808105e-01 -1.243215650320053101e-01 2.512362599372863770e-01 2.160981297492980957e-01 1.474781334400177002e-01 -1.154046431183815002e-01 1.375902146100997925e-01 7.073673605918884277e-02 3.319797217845916748e-01 1.456406861543655396e-01 -1.653748154640197754e-01 3.039748072624206543e-01 1.493765413761138916e-02 -1.930328458547592163e-01 -6.289833039045333862e-02 2.423519343137741089e-01 4.518903419375419617e-02 -7.002642750740051270e-02 -1.284133791923522949e-01 -1.622460782527923584e-01 -9.210707619786262512e-03 -1.456312984228134155e-01 -2.206696420907974243e-01
-2.486338466405868530e-01 2.233494967222213745e-01 -2.520676515996456146e-02 1.616459339857101440e-01 3.033781945705413818e-01 -1.304585486650466919e-01 4.039550423622131348e-01 -1.999632120132446289e-01 -4.369078949093818665e-02 -2.843764983117580414e-02 -2.457080781459808350e-01 2.657365500926971436e-01 6.466014310717582703e-03 1.548286378383636475e-01 -1.266861706972122192e-01 8.556449413299560547e-02 -6.158929690718650818e-02 2.906332910060882568e-01 1.411238610744476318e-01 3.543093428015708923e-02 3.003017008304595947e-01 -7.412917912006378174e-02 3.200221061706542969e-02 -4.805684834718704224e-02 -2.575693428516387939e-01 1.442725211381912231e-01 -1.325125806033611298e-02 1.285804063081741333e-01 -8.479981124401092529e-02 1.935639828443527222e-01 1.051248461008071899e-01 -1.421526819467544556e-02
-5.480055138468742371e-02 1.993986591696739197e-02 -8.854647725820541382e-02 3.386191725730895996e-01 -1.731223016977310181e-01 3.972247615456581116e-02 3.708875477313995361e-01 -3.272945582866668701e-01 -8.758598566055297852e-02 2.628571689128875732e-01 1.253831945359706879e-02 9.354726970195770264e-02 6.207246705889701843e-02 1.507357358932495117e-01 4.258661717176437378e-02 -1.117013767361640930e-01 1.836583763360977173e-01 3.248216211795806885e-01 2.726603150367736816e-01 -1.073976159095764160e-01 2.708365619182586670e-01 -7.776758074760437012e-02 -2.225794792175292969e-01 2.650543451309204102e-01 3.010315820574760437e-02 -7.502690702676773071e-02 8.161149919033050537e-02 6.866990029811859131e-02 -5.523397400975227356e-02 -7.580696791410446167e-02 -1.284569948911666870e-01 6.168995052576065063e-02
-2.666476368904113770e-01 1.225132718682289124e-01 -2.553014755249023438e-01 1.908999383449554443e-01 1.424724459648132324e-01 2.294917106628417969e-01 3.521759435534477234e-02 -1.294175982475280762e-01 -1.932238340377807617e-01 8.816818147897720337e-02 2.974104881286621094e-02 2.036544382572174072e-01 -7.574160397052764893e-02 -1.726032346487045288e-01 2.459766529500484467e-02 7.234878838062286377e-02 3.017111420631408691e-01 1.228654533624649048e-01 2.560306191444396973e-01 -2.233210355043411255e-01 2.362180650234222412e-01 2.357511594891548157e-02 -1.375899910926818848e-01 -4.738894477486610413e-02 -7.695675361901521683e-03 3.194495737552642822e-01 -9.106657654047012329e-02 -9.910746663808822632e-02 2.063465714454650879e-01 -2.980584278702735901e-02 -3.571475744247436523e-01 -4.638763889670372009e-02
-7.076197862625122070e-02 -2.458215951919555664e-01 1.626581768505275249e-03 3.985475301742553711e-01 1.725403517484664917e-01 5.849447846412658691e-02 1.645673066377639771e-01 -2.139032036066055298e-01 -2.541093714535236359e-02 -1.041996181011199951e-01 7.546205818653106689e-02 3.371585905551910400e-01 -1.606967449188232422e-01 1.650420874357223511e-01 5.758086219429969788e-02 -2.238025069236755371e-01 -1.505656540393829346e-02 3.939452767372131348e-01 -1.311495527625083923e-02 -1.283938884735107422e-01 -9.514892473816871643e-03 -1.033788919448852539e-01 1.740550994873046875e-02 3.443651199340820312e-01 -1.404148936271667480e-01 -2.192645370960235596e-01 1.124879494309425354e-01 -1.036190241575241089e-01 -1.078561544418334961e-01 4.049100354313850403e-02 5.739513412117958069e-02 -1.511915773153305054e-01
-2.819805741310119629e-01 -2.441891133785247803e-01 2.096311002969741821e-02 7.206009328365325928e-02 6.014236435294151306e-02 1.548418700695037842e-01 1.927088573575019836e-02 -2.366373986005783081e-01 -5.216977000236511230e-01 1.086985506117343903e-02 -1.209340393543243408e-01 1.662382334470748901e-01 -1.637262478470802307e-02 -1.327364444732666016e-01 -3.683066740632057190e-02 4.499855637550354004e-02 4.946352913975715637e-02 1.976413577795028687e-01 2.590788304805755615e-01 -3.474261984229087830e-02 -4.665214940905570984e-02 -1.619109958410263062e-01 -1.390071772038936615e-02 1.016390845179557800e-01 -4.191896915435791016e-01 1.988533437252044678e-01 2.027893662452697754e-01 -9.327454864978790283e-02 1.134945545345544815e-02 -1.198101192712783813e-01 -3.985118493437767029e-02 7.442516833543777466e-02
-1.247183158993721008e-01 -1.027143653482198715e-02 1.201868653297424316e-01 1.807507723569869995e-01 1.639311388134956360e-02 2.086200006306171417e-02 -1.255245227366685867e-02 -2.837699353694915771e-01 -2.975192666053771973e-01 1.332380436360836029e-02 -9.403964132070541382e-02 3.876334130764007568e-01 -5.782673507928848267e-02 -1.079102456569671631e-01 4.775240644812583923e-02 -2.798105478286743164e-01 7.652938365936279297e-02 7.945493608713150024e-02 -2.583941072225570679e-02 -2.764443457126617432e-01 3.879661858081817627e-01 -8.298153430223464966e-02 -9.158563800156116486e-03 -1.097114831209182739e-01 -2.416589111089706421e-01 -8.550235629081726074e-02 -6.807500123977661133e-02 1.798749417066574097e-01 4.997360706329345703e-02 -1.393162012100219727e-01 2.648930251598358154e-01 -2.427332997322082520e-01
-2.428575903177261353e-01 -9.520322084426879883e-02 -1.143912300467491150e-01 1.385925859212875366e-01 1.734631322324275970e-02 7.733165472745895386e-02 1.544860471040010452e-02 -2.256974130868911743e-01 -3.774971067905426025e-01 -2.341165989637374878e-01 1.453520208597183228e-01 -4.565696232020854950e-03 -1.677123457193374634e-01 3.684314340353012085e-02 -7.371447235345840454e-02 -6.042759120464324951e-02 -1.923206448554992676e-01 3.417855203151702881e-01 -7.227598875761032104e-02 -2.410992830991744995e-01 2.075669616460800171e-01 -4.681643098592758179e-02 2.842221856117248535e-01 1.535126566886901855e-01 6.622955948114395142e-02 2.556753158569335938e-01 1.381244808435440063e-01 -1.551030725240707397e-01 2.484547495841979980e-01 1.725275218486785889e-01 -1.154060810804367065e-01 -2.616147696971893311e-02
-5.679125711321830750e-02 1.151674538850784302e-01 1.490673869848251343e-01 4.466844722628593445e-02 1.027830168604850769e-01 5.536499619483947754e-02 1.541495472192764282e-01 -4.823701083660125732e-01 -2.711906135082244873e-01 -1.274020671844482422e-01 -1.936658173799514771e-01 1.278584897518157959e-01 1.311581134796142578e-01 -4.467513784766197205e-02 -4.502455145120620728e-02 -1.999783515930175781e-01 -8.959373831748962402e-02 1.651381105184555054e-01 1.828761398792266846e-02 -2.013096660375595093e-01 -1.851529479026794434e-01 -3.765619397163391113e-01 -3.351939320564270020e-01 -8.763963729143142700e-02 3.771881014108657837e-02 7.744470238685607910e-02 2.014953792095184326e-01 1.197878271341323853e-02 1.510156989097595215e-01 2.292738482356071472e-02 3.364422172307968140e-02 -1.986807733774185181e-01
8.511021733283996582e-02 1.469120532274246216e-01 6.301786005496978760e-02 1.076292395591735840e-01 3.076438307762145996e-01 -2.624190449714660645e-01 3.219309151172637939e-01 -2.194771617650985718e-01 -1.004511415958404541e-01 8.699911832809448242e-02 -1.495930552482604980e-01 4.152286052703857422e-02 -3.941269218921661377e-02 -2.520588040351867676e-02 -1.824355870485305786e-01 1.447175145149230957e-01 -2.453848421573638916e-01 3.902665376663208008e-01 2.300052791833877563e-01 -1.968190521001815796e-01 1.993246078491210938e-01 -9.241346269845962524e-02 1.508345752954483032e-01 1.319639831781387329e-01 -1.969320625066757202e-01 1.780696660280227661e-01 4.245790466666221619e-02 7.979902625083923340e-02 -2.202077656984329224e-01 1.642477698624134064e-02 -1.452612578868865967e-01 3.165357187390327454e-02
-2.860357463359832764e-01 4.419687017798423767e-02 8.817017823457717896e-02 3.045904636383056641e-01 3.001513779163360596e-01 -7.017468661069869995e-02 1.533553153276443481e-01 -1.315515637397766113e-01 -2.298170179128646851e-01 1.685496717691421509e-01 -2.408840358257293701e-01 1.319424365647137165e-03 -1.887511759996414185e-01 6.849253177642822266e-02 -4.270341247320175171e-02 2.393231093883514404e-01 -1.967748254537582397e-01 2.406838983297348022e-01 -7.752835750579833984e-02 -3.416313230991363525e-01 -1.015875712037086487e-01 -9.037809818983078003e-02 -4.579928889870643616e-02 -6.050430610775947571e-02 -2.022854797542095184e-02 2.891989052295684814e-01 -1.751019507646560669e-01 6.895909458398818970e-02 -1.157278120517730713e-01 -8.735817670822143555e-02 -2.379297763109207153e-01 2.140971645712852478e-02
-8.934370428323745728e-02 -3.195609431713819504e-03 -1.546439230442047119e-01 5.530884861946105957e-01 1.490365061908960342e-02 1.002017408609390259e-01 2.663395702838897705e-01 -2.420804649591445923e-01 -1.559951752424240112e-01 1.524761319160461426e-01 -9.392627328634262085e-02 1.965505629777908325e-02 -2.565661631524562836e-02 8.831151761114597321e-03 -5.062181735411286354e-04 -6.547104101628065109e-03 -8.786761760711669922e-02 3.333227038383483887e-01 4.084774851799011230e-02 -1.286020725965499878e-01 3.074077069759368896e-01 7.936099171638488770e-02 8.841685205698013306e-02 -9.813828766345977783e-02 1.544355154037475586e-01 -1.476122289896011353e-01 -3.488807380199432373e-02 -2.232254669070243835e-02 -1.590328216552734375e-01 4.716414958238601685e-02 -2.309967875480651855e-01 -2.851379215717315674e-01
2.456511603668332100e-03 1.093797832727432251e-01 7.109152618795633316e-03 2.947565317153930664e-01 2.229833602905273438e-01 1.248392090201377869e-01 2.151081115007400513e-01 -4.018349647521972656e-01 -1.485090255737304688e-01 -1.112288460135459900e-01 -2.276888340711593628e-01 2.008673548698425293e-01 8.439154177904129028e-02 -9.262030571699142456e-02 3.407583832740783691e-01 -1.675456911325454712e-01 1.195809543132781982e-01 3.549467325210571289e-01 2.359017878770828247e-01 1.621915996074676514e-01 -6.158207077533006668e-03 7.314241677522659302e-02 -6.564437597990036011e-02 -3.055784851312637329e-02 -1.696472018957138062e-01 1.443878859281539917e-01 -2.819803776219487190e-04 4.146438091993331909e-02 1.417876631021499634e-01 8.093847334384918213e-02 1.741675138473510742e-01 1.827544532716274261e-02
-2.349843233823776245e-01 -1.821743249893188477e-01 2.334227561950683594e-01 1.399020701646804810e-01 2.828128337860107422e-01 1.619100272655487061e-01 1.342300623655319214e-01 -3.914868235588073730e-01 -4.090801775455474854e-01 5.942048504948616028e-03 -4.333077743649482727e-02 1.198649853467941284e-01 -9.919562935829162598e-02 -1.550990492105484009e-01 -1.685604453086853027e-02 -3.625571727752685547e-02 -4.869329184293746948e-02 -1.050448119640350342e-01 2.803294956684112549e-01 -1.631250679492950439e-01 -1.068816799670457840e-02 -2.414420396089553833e-01 5.394898355007171631e-02 4.333812370896339417e-02 -2.798768281936645508e-01 1.793759614229202271e-01 -2.395656146109104156e-02 -1.854775100946426392e-01 -9.712183475494384766e-02 -3.903616219758987427e-02 5.113908648490905762e-02 9.266187436878681183e-03
-4.272294044494628906e-02 -3.992227837443351746e-02 1.580835878849029541e-01 7.827556878328323364e-02 2.155657559633255005e-01 1.581831723451614380e-01 1.751718074083328247e-01 -2.779221534729003906e-01 -2.903681695461273193e-01 -7.571127265691757202e-02 -1.510360836982727051e-01 2.958932816982269287e-01 2.313889190554618835e-02 -4.208412170410156250e-01 -1.773306727409362793e-02 -1.269243359565734863e-01 -5.138253048062324524e-02 -3.642115369439125061e-02 -3.193751210346817970e-03 -2.536790668964385986e-01 3.260518014430999756e-01 9.802640229463577271e-02 9.966871142387390137e-02 3.993763029575347900e-02 -3.277747333049774170e-01 -1.172947809100151062e-01 1.489112339913845062e-02 1.215321198105812073e-01 2.020165324211120605e-01 8.062560856342315674e-02 -1.040065810084342957e-01 3.843088075518608093e-02
1.692745462059974670e-02 4.052189737558364868e-02 -9.950301051139831543e-02 2.653920352458953857e-01 -8.541466295719146729e-02 6.701058894395828247e-02 3.331473171710968018e-01 -1.348346173763275146e-01 -3.278716802597045898e-01 1.626792997121810913e-01 -8.175920695066452026e-02 1.540772765874862671e-01 1.184563040733337402e-01 3.530196845531463623e-02 1.570110172033309937e-01 8.338262140750885010e-02 -2.539340555667877197e-01 1.328121125698089600e-01 7.108154892921447754e-02 -1.742897778749465942e-01 2.634344100952148438e-01 -1.541295945644378662e-01 1.517588496208190918e-01 4.126402735710144043e-01 1.364079210907220840e-02 1.622693538665771484e-01 1.348455436527729034e-02 1.500302851200103760e-01 2.329429537057876587e-01 1.536228209733963013e-01 -1.547174006700515747e-01 -1.024519950151443481e-01
1.036617606878280640e-01 3.167519271373748779e-01 -4.461180046200752258e-02 7.263869792222976685e-02 -1.479248888790607452e-02 -4.070283845067024231e-02 1.380921602249145508e-01 -8.394596725702285767e-02 -3.215805292129516602e-01 1.485596150159835815e-01 -7.405485212802886963e-02 3.023661673069000244e-01 1.746999472379684448e-01 -9.607850760221481323e-02 6.968368589878082275e-02 -1.947876662015914917e-01 4.648717120289802551e-02 1.357558369636535645e-02 2.726541757583618164e-01 -2.494715750217437744e-01 2.252714931964874268e-01 -1.143696233630180359e-01 1.690455079078674316e-01 2.289852350950241089e-01 -4.407588243484497070e-01 -1.621248275041580200e-01 9.852153062820434570e-02 -9.239765256643295288e-02 9.466712921857833862e-02 6.306766718626022339e-02 9.628197550773620605e-02 6.288965046405792236e-02
-2.797594368457794189e-01 -8.900133892893791199e-03 8.953036367893218994e-02 1.949340552091598511e-01 2.209122180938720703e-01 -1.322595775127410889e-01 2.117955237627029419e-01 -1.805313527584075928e-01 -1.338744759559631348e-01 -4.611540213227272034e-02 -2.264778316020965576e-01 8.624919503927230835e-02 2.387313358485698700e-02 2.502430416643619537e-02 1.089044809341430664e-01 1.093958020210266113e-01 -2.850188612937927246e-01 2.086199969053268433e-01 3.049518465995788574e-01 -4.790185485035181046e-03 3.282684087753295898e-01 -2.731403112411499023e-01 -2.576397955417633057e-01 -1.603698283433914185e-01 -9.293571859598159790e-02 1.409008055925369263e-01 7.102357596158981323e-02 1.907840669155120850e-01 -2.282590419054031372e-02 1.718120276927947998e-02 -2.448914051055908203e-01 -7.164374738931655884e-02
7.401091512292623520e-03 1.642198115587234497e-01 -2.476885914802551270e-02 -1.520090401172637939e-01 6.917974352836608887e-02 2.580787539482116699e-01 1.508959233760833740e-01 -2.420626431703567505e-01 -1.509560197591781616e-01 8.482751250267028809e-02 -1.489986181259155273e-01 1.895114630460739136e-01 9.695424139499664307e-02 -1.124229729175567627e-01 5.010258406400680542e-02 -1.516491174697875977e-01 -2.294429093599319458e-01 1.034708321094512939e-01 5.032195523381233215e-02 -9.135998785495758057e-02 2.537958025932312012e-01 -1.848854273557662964e-01 9.808484464883804321e-02 3.729136884212493896e-01 -3.071636855602264404e-01 -2.530135028064250946e-02 7.745663821697235107e-02 -2.970656752586364746e-01 3.311161994934082031e-01 2.076332690194249153e-03 -5.043440684676170349e-02 1.947426944971084595e-01
-1.982666999101638794e-01 9.375310689210891724e-02 -2.666973769664764404e-01 3.164075911045074463e-01 1.288048028945922852e-01 9.473541751503944397e-03 2.478617727756500244e-01 -1.509205549955368042e-01 -2.723519504070281982e-01 1.888027042150497437e-01 -1.318553388118743896e-01 2.689910233020782471e-01 2.317122668027877808e-01 -1.463237553834915161e-01 -3.075514733791351318e-02 -1.333046555519104004e-01 3.643011450767517090e-01 6.654446572065353394e-02 8.867651969194412231e-02 -1.677633076906204224e-01 4.885162413120269775e-02 -3.071946091949939728e-02 1.340820640325546265e-02 2.722490429878234863e-01 1.393239796161651611e-01 8.729992061853408813e-02 -1.542779505252838135e-01 3.273249045014381409e-02 9.696383774280548096e-02 -3.245307132601737976e-02 -2.506556510925292969e-01 -1.020550951361656189e-01
-2.053255140781402588e-01 9.168030321598052979e-02 2.221009433269500732e-01 3.188195526599884033e-01 7.354453951120376587e-02 2.134389430284500122e-01 1.606528908014297485e-01 -2.253683656454086304e-01 9.564686566591262817e-02 4.558072239160537720e-02 -8.813111484050750732e-02 3.965735733509063721e-01 -1.938824914395809174e-02 -1.859746128320693970e-01 2.504443526268005371e-01 -8.456633239984512329e-02 1.253827065229415894e-01 2.864888608455657959e-01 2.090824246406555176e-01 3.502843528985977173e-02 -2.930292487144470215e-02 1.529536247253417969e-01 2.359826266765594482e-01 2.738332450389862061e-01 -2.757840044796466827e-02 1.661615222692489624e-01 8.943989872932434082e-02 1.194489672780036926e-01 7.914391905069351196e-02 5.701839551329612732e-02 5.132149159908294678e-02 -1.713034063577651978e-01
-4.967088345438241959e-03 -3.143541514873504639e-01 1.098086833953857422e-01 2.626148164272308350e-01 -1.196618154644966125e-01 2.478066086769104004e-01 1.550731807947158813e-01 6.849407218396663666e-03 -2.538422644138336182e-01 3.117947652935981750e-02 -7.820550352334976196e-02 2.880935966968536377e-01 -1.473785936832427979e-01 -1.120238229632377625e-01 -1.897139400243759155e-01 -7.258973550051450729e-03 -8.196751028299331665e-02 2.966165542602539062e-01 3.508189916610717773e-01 -1.384158581495285034e-01 8.613496273756027222e-02 1.664207577705383301e-01 1.581356860697269440e-02 8.179723471403121948e-02 -2.495786361396312714e-02 -7.388389855623245239e-02 1.274401694536209106e-01 -3.069969415664672852e-01 4.595548287034034729e-02 -1.625708043575286865e-01 -2.190629988908767700e-01 -1.529254466295242310e-01
-7.141470164060592651e-02 1.472601592540740967e-01 -2.456792891025543213e-01 2.212679684162139893e-01 -1.584694832563400269e-01 -9.037270396947860718e-02 2.869423329830169678e-01 -1.342958807945251465e-01 -2.076220065355300903e-01 3.255918994545936584e-02 2.048436738550662994e-02 4.151848554611206055e-01 1.214428097009658813e-01 3.096925467252731323e-02 6.687623262405395508e-02 -2.494510263204574585e-01 7.136835902929306030e-02 3.065791130065917969e-01 3.230400979518890381e-01 -1.098328307271003723e-01 1.863400787115097046e-01 -1.347794979810714722e-01 9.675749577581882477e-03 1.515923887491226196e-01 5.327300168573856354e-03 -1.503535509109497070e-01 2.143533229827880859e-01 -2.495424821972846985e-02 3.934956341981887817e-02 4.839248582720756531e-02 -2.533921301364898682e-01 4.591239988803863525e-02
-6.491503864526748657e-02 -1.926446408033370972e-01 9.765992313623428345e-02 4.281201064586639404e-01 2.902709133923053741e-02 3.558656275272369385e-01 1.175188049674034119e-01 -1.705460697412490845e-01 -4.986655339598655701e-02 1.433780044317245483e-01 3.033611550927162170e-02 -5.721084773540496826e-02 1.763747185468673706e-01 -9.198413789272308350e-02 6.832632422447204590e-02 -3.887784481048583984e-02 -3.478991240262985229e-02 3.776402771472930908e-01 2.031503617763519287e-01 -3.080612719058990479e-01 2.502123713493347168e-01 6.006484106183052063e-02 -6.645517796277999878e-02 9.344803402200341225e-04 1.779313385486602783e-01 8.190561085939407349e-02 1.227719783782958984e-01 1.293510496616363525e-01 1.146881431341171265e-01 7.836772501468658447e-02 -3.840271383523941040e-02 2.844573259353637695e-01
-3.314590454101562500e-02 4.513791203498840332e-02 -3.061002306640148163e-02 3.507883548736572266e-01 4.202565550804138184e-01 2.528320550918579102e-01 2.457440346479415894e-01 -1.168343648314476013e-01 5.913928523659706116e-02 1.340039074420928955e-01 1.481006294488906860e-01 2.527938485145568848e-01 9.479070082306861877e-03 -5.325910076498985291e-02 -1.292250007390975952e-01 -2.026249282062053680e-02 -8.208396285772323608e-02 3.711461126804351807e-01 -2.220525778830051422e-02 1.484958976507186890e-01 2.765840590000152588e-01 1.353598386049270630e-01 1.369840353727340698e-01 -5.444282665848731995e-02 -2.077113837003707886e-01 8.375795930624008179e-02 -5.581092089414596558e-02 8.076886646449565887e-03 1.502255350351333618e-01 2.553645372390747070e-01 -7.839299738407135010e-02 1.098890043795108795e-02
-2.928556874394416809e-02 1.950393617153167725e-01 1.753679364919662476e-01 1.901282668113708496e-01 2.241103351116180420e-01 -1.453323215246200562e-01 2.533145546913146973e-01 -2.034817636013031006e-01 -1.261225640773773193e-01 4.501213505864143372e-02 -1.723217517137527466e-01 1.385607868432998657e-01 -3.566399961709976196e-02 -3.418408334255218506e-02 -2.426421642303466797e-01 2.471163272857666016e-01 -1.763704419136047363e-01 3.298538327217102051e-01 3.166393041610717773e-01 -2.011615484952926636e-01 1.349699944257736206e-01 -8.183646202087402344e-02 -5.084998533129692078e-02 1.075347363948822021e-01 -2.057489156723022461e-01 2.453485578298568726e-01 -8.982217311859130859e-02 1.596320122480392456e-01 -1.373773664236068726e-01 1.809606701135635376e-01 -1.432429701089859009e-01 -1.238125469535589218e-02
-1.379016786813735962e-01 1.172881275415420532e-01 1.828022003173828125e-01 3.601799607276916504e-01 3.712119162082672119e-01 -5.179081112146377563e-02 3.666184246540069580e-01 -3.099924698472023010e-02 2.654393389821052551e-02 2.749434905126690865e-03 -9.976774454116821289e-02 2.083310186862945557e-01 -1.210966780781745911e-01 8.138824999332427979e-02 -3.490320593118667603e-02 1.090374216437339783e-01 -1.185855641961097717e-01 1.658428162336349487e-01 1.971106827259063721e-01 7.513411343097686768e-03 2.327626198530197144e-01 -7.261795550584793091e-02 -8.325728029012680054e-02 -8.566964417695999146e-02 -3.219540715217590332e-01 3.075718581676483154e-01 1.035970672965049744e-01 -1.258235573768615723e-01 -1.249111220240592957e-01 -4.963665083050727844e-02 -2.052697241306304932e-01 2.339142933487892151e-02
-1.617455035448074341e-01 -2.265437990427017212e-01 1.705041527748107910e-01 1.202659532427787781e-01 2.868921458721160889e-01 8.468131721019744873e-02 5.600724369287490845e-02 -3.187797963619232178e-01 -3.328361809253692627e-01 -1.079013422131538391e-01 -2.659125328063964844e-01 1.323602050542831421e-01 -1.206355020403862000e-01 -2.618272304534912109e-01 -1.519375294446945190e-02 -3.511026501655578613e-02 -3.978523239493370056e-02 4.576539993286132812e-02 4.061315059661865234e-01 4.731961712241172791e-02 -4.325673356652259827e-02 -1.831002682447433472e-01 3.575264289975166321e-02 1.070291846990585327e-01 -2.921832799911499023e-01 2.208025008440017700e-01 7.444532215595245361e-02 -1.047862768173217773e-01 -6.929681450128555298e-02 -4.832283779978752136e-02 -8.678787201642990112e-02 7.223560661077499390e-02
-2.946052253246307373e-01 2.273511588573455811e-01 1.557894498109817505e-01 3.847422599792480469e-01 2.316018342971801758e-01 -1.734711080789566040e-01 3.309306800365447998e-01 -1.694890558719635010e-01 -1.503558754920959473e-01 -7.083465158939361572e-02 -2.558555603027343750e-01 4.018405824899673462e-02 -1.324312984943389893e-01 1.298183854669332504e-02 6.368190981447696686e-03 6.658197939395904541e-02 -3.856611624360084534e-02 1.065952256321907043e-01 2.348278611898422241e-01 -6.234240159392356873e-02 1.400073915719985962e-01 -7.324437052011489868e-02 -2.787010669708251953e-01 5.169280245900154114e-02 -2.357113808393478394e-01 1.064831614494323730e-01 1.393658518791198730e-01 2.038382142782211304e-01 -1.856900304555892944e-01 -7.856655865907669067e-02 -6.475009769201278687e-02 -2.136107720434665680e-02
-1.395946741104125977e-02 -3.002240061759948730e-01 2.532168030738830566e-01 3.857447952032089233e-02 8.184877038002014160e-02 1.566570252180099487e-01 3.429144918918609619e-01 -2.006245106458663940e-01 -2.402926385402679443e-01 2.170103043317794800e-01 6.039476022124290466e-02 -5.010772123932838440e-02 9.711644798517227173e-02 -1.020026057958602905e-01 -7.437144219875335693e-02 -2.658282816410064697e-01 -7.945306599140167236e-02 2.113327085971832275e-01 3.917701244354248047e-01 1.298516988754272461e-01 5.309547856450080872e-02 3.811683505773544312e-02 1.648499369621276855e-01 4.265437647700309753e-02 -3.085362911224365234e-01 1.371526122093200684e-01 -4.766000434756278992e-02 -1.246180310845375061e-01 2.342445105314254761e-01 -6.902319192886352539e-02 2.677813544869422913e-02 3.484003618359565735e-02
-5.744405463337898254e-02 -2.753747627139091492e-02 1.081563159823417664e-02 2.329571396112442017e-01 2.797473669052124023e-01 -9.080724418163299561e-02 3.660910427570343018e-01 -2.808341383934020996e-01 -3.459650650620460510e-02 -1.015910059213638306e-01 -1.700607687234878540e-01 1.935264468193054199e-01 5.296319723129272461e-02 2.753784693777561188e-02 -4.620790109038352966e-02 8.988945186138153076e-02 -1.612042337656021118e-01 2.833580672740936279e-01 2.618438005447387695e-01 -4.366764426231384277e-02 3.077398240566253662e-01 -1.203819271177053452e-02 -8.050306886434555054e-02 -3.957145381718873978e-03 -3.266304731369018555e-01 2.549436986446380615e-01 9.680114686489105225e-02 1.977675110101699829e-01 -1.262885481119155884e-01 1.269737929105758667e-01 -1.152180507779121399e-01 8.298330008983612061e-02
-1.256764382123947144e-01 2.967118099331855774e-02 -5.295840650796890259e-02 2.699856162071228027e-01 1.177430450916290283e-01 1.155606061220169067e-01 3.948143720626831055e-01 -3.728601336479187012e-01 -8.936877548694610596e-02 1.974440217018127441e-01 2.690661847591400146e-01 1.074585467576980591e-01 1.614110916852951050e-01 1.768005043268203735e-01 2.203213982284069061e-03 -1.165769435465335846e-02 -1.909098401665687561e-02 3.218965232372283936e-01 2.561575174331665039e-01 1.082830578088760376e-01 1.251758635044097900e-01 5.054656416177749634e-02 -1.305078715085983276e-01 1.225621555931866169e-03 -1.767050847411155701e-02 6.234085559844970703e-02 -9.457057714462280273e-02 6.109261885285377502e-02 1.567489355802536011e-01 1.001423746347427368e-01 -3.479419946670532227e-01 8.956290781497955322e-02
9.112651459872722626e-03 6.726811174303293228e-03 9.964138269424438477e-02 2.652025818824768066e-01 4.316452890634536743e-02 1.935970038175582886e-01 2.829683721065521240e-01 -3.954802751541137695e-01 -2.748729884624481201e-01 4.357496276497840881e-02 7.423047721385955811e-02 2.796657085418701172e-01 1.020311564207077026e-01 2.267963439226150513e-02 1.798303127288818359e-01 -1.813046485185623169e-01 1.396428495645523071e-01 1.874580681324005127e-01 1.146215498447418213e-01 -1.912787556648254395e-01 2.414373606443405151e-01 2.069724909961223602e-02 1.612241715192794800e-01 1.760310083627700806e-01 1.429048031568527222e-01 9.717228263616561890e-02 -9.638108313083648682e-02 1.543944031000137329e-01 -1.312201172113418579e-01 2.370667085051536560e-02 -3.126994073390960693e-01 8.865869045257568359e-02
-8.096768707036972046e-02 3.438910841941833496e-02 -1.223826557397842407e-01 3.549723327159881592e-02 3.756773099303245544e-02 5.653935670852661133e-02 4.531607925891876221e-01 -3.394233286380767822e-01 -1.424396336078643799e-01 -1.023272275924682617e-01 -2.108419835567474365e-01 4.217456653714179993e-02 1.633899509906768799e-01 -3.816178441047668457e-01 -1.078842505812644958e-01 7.202956080436706543e-02 -7.526799291372299194e-02 -1.307754665613174438e-01 1.514237821102142334e-01 -2.035672813653945923e-01 1.455080956220626831e-01 7.570786774158477783e-02 2.891376614570617676e-02 2.519027292728424072e-01 -3.143002688884735107e-01 -3.550026938319206238e-02 -1.514670252799987793e-01 4.392066970467567444e-03 -2.633539400994777679e-02 3.278570994734764099e-02 -2.772423326969146729e-01 6.880976259708404541e-02
3.474228084087371826e-02 1.734496504068374634e-01 4.215078055858612061e-02 9.571513533592224121e-02 2.970504462718963623e-01 -2.319991439580917358e-01 2.877069115638732910e-01 -2.522074878215789795e-01 -9.501308947801589966e-02 2.741628326475620270e-02 -2.246144562959671021e-01 1.364593803882598877e-01 1.601586192846298218e-01 4.563387855887413025e-02 -1.660926491022109985e-01 1.579483002424240112e-01 -2.226904332637786865e-01 2.533824443817138672e-01 3.206862509250640869e-01 -2.171162068843841553e-01 9.259828180074691772e-02 -1.597492694854736328e-01 -2.739821560680866241e-02 3.573286533355712891e-02 -2.245497703552246094e-01 3.309546709060668945e-01 3.308381512761116028e-02 9.820785373449325562e-02 -1.649709045886993408e-01 8.258841186761856079e-02 -6.024796888232231140e-02 -4.416499659419059753e-02
-4.037053789943456650e-03 1.924649327993392944e-01 1.071060597896575928e-01 2.201863229274749756e-01 5.042436122894287109e-01 -5.061773210763931274e-02 2.706249617040157318e-02 -3.489362001419067383e-01 -2.511357069015502930e-01 -9.886664897203445435e-02 -5.334038659930229187e-02 -5.509113520383834839e-02 -5.558791011571884155e-02 -9.319558739662170410e-02 -3.774167271330952644e-03 2.683880329132080078e-01 -1.400193572044372559e-01 2.426529824733734131e-01 1.967687010765075684e-01 -2.506179213523864746e-01 2.119959592819213867e-01 -1.344119608402252197e-01 4.531081393361091614e-02 -1.038624271750450134e-01 -1.988582462072372437e-01 1.872882694005966187e-01 8.121584355831146240e-02 1.604844257235527039e-02 -6.766414642333984375e-02 3.399848565459251404e-02 -1.213821098208427429e-01 5.764794722199440002e-02
9.121026843786239624e-02 -4.833529889583587646e-02 -9.123712033033370972e-02 1.557217985391616821e-01 7.788944244384765625e-02 1.742173433303833008e-01 1.676433682441711426e-01 -1.692331582307815552e-01 1.848998069763183594e-01 -1.789620965719223022e-01 -1.802743598818778992e-02 1.014126762747764587e-01 -8.016284555196762085e-02 -5.168753117322921753e-02 -2.320798039436340332e-01 5.961355566978454590e-02 6.118181347846984863e-02 5.829145312309265137e-01 1.984458863735198975e-01 -1.341368407011032104e-01 2.325673401355743408e-01 -5.610266700387001038e-02 -2.059639245271682739e-01 -9.972730278968811035e-02 -9.576754644513130188e-03 1.957751214504241943e-01 3.274413347244262695e-01 -1.215185075998306274e-01 1.350729316473007202e-01 1.025681197643280029e-01 -3.269702568650245667e-02 -1.397314518690109253e-01
-1.495745033025741577e-01 -3.829815089702606201e-01 7.938160747289657593e-02 2.139770835638046265e-01 2.796983122825622559e-01 1.862864941358566284e-01 3.264497816562652588e-01 -1.957073509693145752e-01 -3.004575371742248535e-01 -1.058915704488754272e-01 -1.820485293865203857e-01 -2.030497193336486816e-01 -3.049842827022075653e-02 -1.622624248266220093e-01 -4.176767915487289429e-02 3.159068897366523743e-02 -1.046272963285446167e-01 4.992583394050598145e-02 2.160457074642181396e-01 -1.275730878114700317e-01 -4.423340409994125366e-02 -9.952646493911743164e-02 1.512506157159805298e-01 5.296173691749572754e-02 -3.657806217670440674e-01 1.789372563362121582e-01 1.904982514679431915e-02 -1.339553892612457275e-01 -1.012298930436372757e-02 -1.136946156620979309e-01 6.394235044717788696e-02 -5.231668241322040558e-03
-1.367850005626678467e-01 -1.051887422800064087e-01 -1.400050818920135498e-01 6.870169192552566528e-02 -5.392205202952027321e-04 2.193251624703407288e-02 1.487394124269485474e-01 -4.172153770923614502e-01 -3.539624512195587158e-01 -5.596601963043212891e-02 -1.060794442892074585e-01 1.492534130811691284e-01 5.675026029348373413e-02 -2.701763212680816650e-01 9.126385673880577087e-03 2.242630124092102051e-01 -5.716841667890548706e-02 2.901576273143291473e-02 5.112215876579284668e-01 9.607463330030441284e-02 1.544983386993408203e-01 -2.436030507087707520e-01 2.474249154329299927e-01 -5.426844581961631775e-02 -6.443604081869125366e-02 1.674780994653701782e-02 5.232815816998481750e-02 -8.860144019126892090e-02 -6.142670661211013794e-02 1.105847507715225220e-01 -4.886866360902786255e-02 -7.218509167432785034e-02
1.536628007888793945e-01 -7.289588451385498047e-02 -1.034239083528518677e-01 2.316821217536926270e-01 2.743448019027709961e-01 1.414936482906341553e-01 2.672311663627624512e-01 -2.167224735021591187e-01 -2.760298252105712891e-01 1.831477694213390350e-02 -4.093306884169578552e-02 3.917760848999023438e-01 -1.237455084919929504e-01 -3.359846770763397217e-01 3.500335663557052612e-02 -4.756826162338256836e-02 5.700141936540603638e-02 1.836746335029602051e-01 6.682734936475753784e-02 -1.486272364854812622e-01 2.431745082139968872e-01 -5.411210469901561737e-03 1.361616551876068115e-01 6.354543566703796387e-02 1.913895905017852783e-01 -9.860586374998092651e-02 2.190407365560531616e-01 1.520378440618515015e-01 2.483833767473697662e-02 3.277368098497390747e-02 -2.186555415391921997e-01 1.320005059242248535e-01
-8.888909220695495605e-02 6.155231595039367676e-02 4.426751285791397095e-02 -9.189590811729431152e-02 9.488072991371154785e-02 -7.475130725651979446e-03 4.418885707855224609e-01 -4.268752634525299072e-01 -2.965857982635498047e-01 -1.132952198386192322e-01 -1.023432090878486633e-01 7.836262881755828857e-02 -1.625482439994812012e-01 1.094774752855300903e-01 -1.878180950880050659e-01 1.032341271638870239e-01 -1.970152109861373901e-01 1.000867038965225220e-01 2.833714336156845093e-02 -3.179460465908050537e-01 1.996412128210067749e-01 -1.973785907030105591e-01 -4.820007830858230591e-02 7.567138969898223877e-02 -9.080254286527633667e-02 -7.404853403568267822e-02 2.378602474927902222e-01 8.779086917638778687e-02 -4.956028610467910767e-02 1.840548366308212280e-01 -1.640335321426391602e-01 -1.037487462162971497e-01
6.090870872139930725e-02 2.098898291587829590e-01 1.756830215454101562e-01 7.927609235048294067e-02 2.596559822559356689e-01 -1.383942663669586182e-01 2.382028847932815552e-01 -1.910113543272018433e-01 -1.391664892435073853e-01 9.183848649263381958e-02 -1.230634525418281555e-01 6.239620596170425415e-02 -1.019819825887680054e-01 7.819604128599166870e-03 -2.521021962165832520e-01 1.228992640972137451e-01 -1.628238260746002197e-01 3.637754917144775391e-01 3.534290492534637451e-01 -2.667235136032104492e-01 8.804988116025924683e-02 -1.860927194356918335e-01 -2.435616450384259224e-03 1.238454654812812805e-01 -5.847706273198127747e-02 2.324488610029220581e-01 2.542931027710437775e-02 1.645565479993820190e-01 -4.029779881238937378e-02 1.974560618400573730e-01 -2.449304014444351196e-01 -3.033748269081115723e-02
-1.192074716091156006e-01 1.092750728130340576e-01 1.421299576759338379e-01 2.347998917102813721e-01 1.649499088525772095e-01 4.200188070535659790e-02 4.361713528633117676e-01 -2.447441965341567993e-01 -1.178331077098846436e-01 -1.247034817934036255e-01 -3.760466277599334717e-01 1.996838115155696869e-02 -6.813996471464633942e-03 1.142307650297880173e-02 3.801191970705986023e-02 1.592758446931838989e-01 -1.028738319873809814e-01 2.241114079952239990e-01 3.060501217842102051e-01 8.281238377094268799e-02 2.183443009853363037e-01 -1.003499478101730347e-01 -2.182997912168502808e-01 -6.129061058163642883e-02 -1.298723220825195312e-01 1.510468125343322754e-01 4.832525923848152161e-02 4.919188469648361206e-02 -2.563576996326446533e-01 2.022940851747989655e-02 -1.703582257032394409e-01 1.052899658679962158e-01
-1.911104768514633179e-01 2.104191631078720093e-01 7.161305844783782959e-02 1.301798075437545776e-01 3.366637825965881348e-01 -2.388547956943511963e-01 -1.009422913193702698e-01 -2.208860963582992554e-02 -4.081246554851531982e-01 2.441685087978839874e-02 -2.065524607896804810e-01 1.457607448101043701e-01 -3.024761751294136047e-02 -1.742250621318817139e-01 -2.942545413970947266e-01 2.246089093387126923e-02 -1.843076385557651520e-02 2.378864586353302002e-01 3.188490867614746094e-01 -1.032474040985107422e-01 1.531158089637756348e-01 -2.162872441112995148e-02 8.073015511035919189e-02 -3.361709415912628174e-02 -1.214173063635826111e-01 2.307858020067214966e-01 7.764020562171936035e-02 4.269016161561012268e-02 -1.759297549724578857e-01 -8.521039038896560669e-02 -2.111094444990158081e-01 -8.470137417316436768e-02
-1.598652750253677368e-01 -2.249846607446670532e-01 -4.788113757967948914e-02 2.509060204029083252e-01 5.940590426325798035e-02 6.663333624601364136e-02 3.476083278656005859e-01 -4.224887788295745850e-01 -1.424292773008346558e-01 2.130103297531604767e-02 -2.290815412998199463e-01 4.022640585899353027e-01 -1.703509539365768433e-01 -1.235242560505867004e-01 -1.106854379177093506e-01 -2.865750789642333984e-01 4.470184072852134705e-02 -5.790816992521286011e-02 -1.388265788555145264e-01 -7.776428759098052979e-02 1.570480465888977051e-01 6.450158357620239258e-02 4.028290510177612305e-02 9.394521266222000122e-02 -6.227895244956016541e-02 1.607230156660079956e-01 1.383367646485567093e-02 -8.903652429580688477e-02 5.173150449991226196e-02 1.158771142363548279e-01 4.212409630417823792e-02 2.279040664434432983e-01
-2.089045941829681396e-01 2.192813716828823090e-02 -3.468372393399477005e-03 2.685624063014984131e-01 2.019175589084625244e-01 -6.772202253341674805e-02 1.468348950147628784e-01 -2.028826028108596802e-01 -2.441480457782745361e-01 -1.685533970594406128e-01 1.271900385618209839e-01 -1.511223521083593369e-02 -7.043524831533432007e-02 -1.463153511285781860e-01 -1.594608426094055176e-01 -9.772718697786331177e-02 -1.761797368526458740e-01 8.800394833087921143e-02 -3.905804082751274109e-02 -3.684504628181457520e-01 1.277836412191390991e-01 8.568498492240905762e-02 1.067570075392723083e-01 7.735417038202285767e-02 -4.480418935418128967e-02 1.969722360372543335e-01 3.488692343235015869e-01 -3.649517595767974854e-01 -6.385992746800184250e-03 1.528130322694778442e-01 2.300481796264648438e-01 -1.440595239400863647e-01
1.225078180432319641e-01 -8.825429528951644897e-02 -2.145323157310485840e-01 2.913206517696380615e-01 -1.432298719882965088e-01 -2.400155551731586456e-02 3.489711284637451172e-01 -1.105082929134368896e-01 -1.907019168138504028e-01 3.466758728027343750e-01 -6.256591528654098511e-02 2.195694893598556519e-01 3.109657466411590576e-01 -3.755414858460426331e-02 -7.322032004594802856e-02 -1.038389205932617188e-01 -8.989565074443817139e-02 3.299099802970886230e-01 3.052023053169250488e-01 -1.358312219381332397e-01 2.096783369779586792e-01 1.232144013047218323e-01 -6.466988474130630493e-02 1.805247515439987183e-01 -9.291552007198333740e-02 3.716791514307260513e-03 1.097091585397720337e-01 -2.066193707287311554e-02 -1.880706660449504852e-02 -7.376600801944732666e-02 -1.289281994104385376e-01 1.818455569446086884e-02
-4.574921354651451111e-02 1.214946061372756958e-01 6.301842629909515381e-02 3.677311539649963379e-01 2.243002802133560181e-01 -7.098198682069778442e-02 2.242127209901809692e-01 -2.325554639101028442e-01 -5.319181829690933228e-02 -1.451351642608642578e-01 -1.694959402084350586e-02 -4.652781039476394653e-02 7.013032585382461548e-02 1.756355017423629761e-01 -1.979580968618392944e-01 5.718841403722763062e-02 -9.816288203001022339e-02 3.597483038902282715e-01 2.575352489948272705e-01 1.298644952476024628e-02 2.293552160263061523e-01 -1.840018779039382935e-01 -8.968058973550796509e-02 4.090313613414764404e-02 -3.086474835872650146e-01 3.678187727928161621e-01 -1.030971184372901917e-01 7.857788354158401489e-02 -1.682012826204299927e-01 2.375992015004158020e-02 -4.019906744360923767e-02 1.108603458851575851e-02
9.747488051652908325e-02 1.225854158401489258e-01 2.536183595657348633e-01 1.427297145128250122e-01 1.732865869998931885e-01 2.140653282403945923e-01 2.380134016275405884e-01 -1.875062137842178345e-01 1.250936985015869141e-01 1.211752369999885559e-01 1.922504901885986328e-01 1.906587183475494385e-01 1.088791117072105408e-01 -2.327695190906524658e-01 -1.636991351842880249e-01 1.754411309957504272e-01 -4.360365495085716248e-02 3.410921692848205566e-01 1.913447231054306030e-01 -2.749529853463172913e-02 1.969282627105712891e-01 1.249822601675987244e-01 5.592586006969213486e-03 -2.956580221652984619e-01 -2.984212040901184082e-01 4.927548393607139587e-02 -1.511132270097732544e-01 -4.393047466874122620e-02 -1.330020427703857422e-01 -1.967636644840240479e-01 -7.605321705341339111e-02 -1.412873864173889160e-01
8.161133527755737305e-02 2.004482150077819824e-01 1.918825358152389526e-01 1.148842349648475647e-01 1.627588272094726562e-01 -1.560750901699066162e-01 3.111789524555206299e-01 -2.107521742582321167e-01 -1.187078431248664856e-01 7.829311490058898926e-02 -9.160407632589340210e-02 5.499797686934471130e-02 -9.832359850406646729e-02 -2.465552091598510742e-02 -2.066521942615509033e-01 1.728861778974533081e-01 -2.299094498157501221e-01 3.352279067039489746e-01 2.943407893180847168e-01 -2.395054399967193604e-01 2.248470336198806763e-01 -2.136459946632385254e-01 6.062748283147811890e-02 -1.204250752925872803e-02 -1.314512342214584351e-01 1.624164283275604248e-01 -1.308215260505676270e-01 1.315772086381912231e-01 -1.243136227130889893e-01 1.464211046695709229e-01 -2.475688755512237549e-01 1.049315258860588074e-01
-6.507319957017898560e-02 -6.621422618627548218e-02 -8.443548344075679779e-03 3.216979205608367920e-01 -1.592969708144664764e-02 -1.533664911985397339e-01 4.577345848083496094e-01 -4.473008215427398682e-01 -3.421844914555549622e-02 1.203524023294448853e-01 1.436887979507446289e-01 1.945829391479492188e-01 -1.981517970561981201e-01 -3.220074474811553955e-01 -1.500063296407461166e-02 -2.741719130426645279e-03 -1.074690818786621094e-01 6.772048771381378174e-02 6.205403432250022888e-02 -5.047961324453353882e-02 -1.580115407705307007e-01 6.676801014691591263e-03 1.417458653450012207e-01 -7.527132332324981689e-02 -1.685236841440200806e-01 2.691446542739868164e-01 9.162236750125885010e-02 -7.898481190204620361e-02 1.336112618446350098e-01 1.430770158767700195e-01 5.076776072382926941e-02 8.613520115613937378e-02
-3.870237469673156738e-01 -2.622472494840621948e-02 2.445202171802520752e-01 -5.335228890180587769e-02 4.465938359498977661e-02 2.468092367053031921e-02 1.816668212413787842e-01 -2.450201958417892456e-01 -4.804108664393424988e-02 1.255625784397125244e-01 -1.352500319480895996e-01 5.411720648407936096e-02 2.010681033134460449e-01 -1.303644627332687378e-01 -2.348894625902175903e-01 -2.234217673540115356e-01 -5.304609611630439758e-02 2.743030190467834473e-01 -3.011870570480823517e-02 5.350863095372915268e-03 -3.145367652177810669e-02 -8.886402100324630737e-02 -3.169868290424346924e-01 4.060234874486923218e-02 -2.573766708374023438e-01 -9.970481507480144501e-03 3.056433498859405518e-01 -4.702928289771080017e-02 1.251600831747055054e-01 -6.914473604410886765e-03 -3.206233978271484375e-01 1.376487314701080322e-01
-6.930649280548095703e-02 1.421354264020919800e-01 4.301418364048004150e-02 2.007787376642227173e-01 9.121754765510559082e-02 3.429783284664154053e-01 3.605389893054962158e-01 -1.683288365602493286e-01 -1.204185858368873596e-01 1.166806071996688843e-01 -1.628791540861129761e-01 2.420414388179779053e-01 1.250327229499816895e-01 6.205226108431816101e-02 2.139554619789123535e-01 2.238187193870544434e-02 9.596558660268783569e-02 5.199659466743469238e-01 2.517162263393402100e-01 -7.941690832376480103e-02 1.524499431252479553e-02 2.382900565862655640e-01 1.442878246307373047e-01 7.624500244855880737e-02 -1.038348153233528137e-01 -9.602708159945905209e-04 2.491507213562726974e-03 6.511265784502029419e-02 -3.279684856534004211e-02 4.514265805482864380e-02 -1.235454604029655457e-01 -5.717884749174118042e-02
-1.652917563915252686e-01 -2.854300737380981445e-01 9.184487164020538330e-02 1.271528303623199463e-01 -5.117447301745414734e-02 3.392551094293594360e-02 1.326014697551727295e-01 -4.243528842926025391e-01 -1.102304309606552124e-01 1.901328563690185547e-02 1.435513347387313843e-01 2.957134842872619629e-01 -1.381766349077224731e-01 -2.827392518520355225e-01 -2.341660484671592712e-02 1.361393481492996216e-01 -1.788599491119384766e-01 2.217299938201904297e-01 2.429086118936538696e-01 6.041038795956410468e-05 -1.804397404193878174e-01 -1.523373872041702271e-01 -1.369357705116271973e-01 -2.331397309899330139e-02 1.226960122585296631e-01 3.093693554401397705e-01 7.450898736715316772e-02 -1.951497942209243774e-01 -4.500498250126838684e-02 1.616271287202835083e-01 1.305795758962631226e-01 1.080554500222206116e-01
-6.439495831727981567e-02 -1.547684222459793091e-01 3.249448165297508240e-02 1.099137663841247559e-01 1.460447609424591064e-01 -1.379851996898651123e-01 4.695305526256561279e-01 -4.926895499229431152e-01 -1.535610407590866089e-01 1.950190812349319458e-01 2.113900333642959595e-01 1.888429224491119385e-01 -8.143194764852523804e-02 -3.268180191516876221e-01 -4.817224666476249695e-02 6.013268232345581055e-02 -2.787761017680168152e-02 7.563529908657073975e-02 1.437009423971176147e-01 -8.284579962491989136e-02 -4.142187908291816711e-02 -2.427601628005504608e-02 -2.929049544036388397e-03 4.607349261641502380e-02 -8.717329055070877075e-02 7.794652134180068970e-02 -5.556268617510795593e-02 -1.663125455379486084e-01 1.307634711265563965e-01 8.517909795045852661e-02 2.938050925731658936e-01 -1.755543798208236694e-02
7.084734737873077393e-02 -3.869955241680145264e-02 1.481846570968627930e-01 2.170642018318176270e-01 2.001646608114242554e-01 4.928424581885337830e-02 3.483846187591552734e-01 -1.527012884616851807e-01 -3.466206192970275879e-01 6.168054789304733276e-02 -1.386067122220993042e-01 2.254351377487182617e-01 1.568964272737503052e-01 1.158852782100439072e-02 -9.720031917095184326e-02 9.537592530250549316e-02 -1.523388177156448364e-01 1.764741092920303345e-01 1.894790232181549072e-01 6.905625760555267334e-02 -3.846513330936431885e-01 -1.006348058581352234e-01 2.749609053134918213e-01 1.530045717954635620e-01 -1.562661081552505493e-01 -9.094382077455520630e-02 -5.295030027627944946e-02 4.979882761836051941e-02 -4.172421060502529144e-03 -3.235693573951721191e-01 -6.145431473851203918e-02 -3.688804060220718384e-02
-9.788160026073455811e-02 -2.161608077585697174e-02 -1.950586438179016113e-01 4.315768480300903320e-01 2.126961760222911835e-02 1.679171323776245117e-01 9.324158728122711182e-02 -2.977889776229858398e-01 -3.149249404668807983e-02 5.043628439307212830e-02 -4.590629786252975464e-02 3.256719410419464111e-01 -9.941949695348739624e-02 -1.776371002197265625e-01 -1.730089932680130005e-01 6.643716245889663696e-02 -1.294941902160644531e-01 1.733863949775695801e-01 1.664399504661560059e-01 -2.124798893928527832e-01 1.818617284297943115e-01 -3.894309327006340027e-02 -2.060526162385940552e-01 6.662901490926742554e-02 2.406392693519592285e-01 -1.032142490148544312e-01 1.209782212972640991e-01 1.622449159622192383e-01 -7.465982437133789062e-02 1.290939599275588989e-01 -8.875420689582824707e-02 -3.336602747440338135e-01
8.918301761150360107e-02 6.473337113857269287e-02 3.587021678686141968e-02 1.979132145643234253e-01 3.376515805721282959e-01 1.562846750020980835e-01 2.236139923334121704e-01 -3.482059836387634277e-01 -2.138051390647888184e-01 -1.379680484533309937e-01 -6.315536797046661377e-02 4.371012151241302490e-01 1.210153773427009583e-01 -3.513762354850769043e-02 2.500693500041961670e-01 -2.693514525890350342e-02 8.389068767428398132e-03 1.360562816262245178e-02 1.621649563312530518e-01 -2.690843045711517334e-01 2.751145958900451660e-01 1.330032050609588623e-01 1.664816886186599731e-01 7.802752405405044556e-02 -6.698619574308395386e-02 4.753215610980987549e-02 1.310684829950332642e-01 -3.844404965639114380e-02 -4.297151416540145874e-02 6.682198960334062576e-03 -1.783750802278518677e-01 -1.163112148642539978e-01
-1.550514549016952515e-01 -2.353251576423645020e-01 2.419885098934173584e-01 3.349191546440124512e-01 -6.216176971793174744e-02 3.311562240123748779e-01 2.790193557739257812e-01 -1.032400652766227722e-01 -1.664759963750839233e-01 -1.093990951776504517e-01 1.334991455078125000e-01 1.534735858440399170e-01 3.265208601951599121e-01 -5.192801356315612793e-03 -1.223702430725097656e-01 -5.687063559889793396e-02 2.613250911235809326e-01 1.247526854276657104e-01 1.855647265911102295e-01 5.517324432730674744e-02 1.083287745714187622e-01 -1.859927922487258911e-02 8.071529120206832886e-02 1.020940542221069336e-01 -2.016333043575286865e-01 9.800259023904800415e-02 2.435146719217300415e-01 8.749625086784362793e-02 1.528811454772949219e-02 2.227275818586349487e-01 1.325566023588180542e-01 8.320597559213638306e-02
-7.157158106565475464e-02 -1.776397787034511566e-02 -8.808155357837677002e-02 2.704983055591583252e-01 1.519044674932956696e-02 2.349076271057128906e-01 3.473756015300750732e-01 -8.974847197532653809e-02 -3.021340370178222656e-01 2.348673045635223389e-01 1.889730244874954224e-01 2.736434936523437500e-01 1.879398673772811890e-01 -2.368000596761703491e-01 -6.111075729131698608e-02 -2.703164145350456238e-02 -1.615326255559921265e-01 1.801587790250778198e-01 2.504334449768066406e-01 1.332976575940847397e-02 -5.761471390724182129e-02 5.750450491905212402e-02 -4.266484826803207397e-02 3.884808719158172607e-01 3.165342286229133606e-02 -1.632930040359497070e-01 -3.215717524290084839e-02 -1.588423103094100952e-01 1.627938449382781982e-02 8.093453943729400635e-02 -1.673777848482131958e-01 8.382477611303329468e-02
-2.469435930252075195e-01 2.028407156467437744e-02 1.412698477506637573e-01 3.050454854965209961e-01 2.760981917381286621e-01 -1.811460405588150024e-01 3.610138297080993652e-01 -2.738070785999298096e-01 -1.084161922335624695e-01 2.982024662196636200e-02 -6.321818381547927856e-02 3.021415555849671364e-03 4.931924492120742798e-02 2.375975400209426880e-01 -1.447129435837268829e-02 1.612554937601089478e-01 -9.000592678785324097e-02 2.590797841548919678e-01 9.565249830484390259e-02 -1.538457274436950684e-01 2.105054557323455811e-01 -1.598092913627624512e-01 -1.438722461462020874e-01 3.796778246760368347e-02 -2.727524042129516602e-01 2.774430513381958008e-01 4.740693047642707825e-02 1.462025195360183716e-01 -1.256479322910308838e-01 1.093892902135848999e-01 -6.555353105068206787e-02 4.929438605904579163e-02
4.686407372355461121e-02 -2.568297982215881348e-01 -2.533389627933502197e-01 3.682747483253479004e-01 -1.981170177459716797e-01 2.205846756696701050e-01 1.357940882444381714e-01 -2.965584695339202881e-01 -3.066118657588958740e-01 1.673262566328048706e-01 1.582499593496322632e-02 2.947464585304260254e-01 -1.789437234401702881e-01 1.566823385655879974e-02 -1.879547089338302612e-01 -1.078087016940116882e-01 -8.797552436590194702e-02 9.903017431497573853e-02 2.473176419734954834e-01 -2.119810730218887329e-01 -2.917180396616458893e-02 -5.243610218167304993e-02 -3.082838654518127441e-02 1.004499420523643494e-01 -6.157092750072479248e-02 -6.046732887625694275e-02 6.306054443120956421e-02 -1.608135700225830078e-01 9.873237460851669312e-02 -1.878277957439422607e-01 1.467051208019256592e-01 8.523630350828170776e-02
-2.821539342403411865e-01 -2.231538146734237671e-01 1.607272773981094360e-01 9.167986363172531128e-02 1.759490817785263062e-01 -2.157788164913654327e-02 2.467597275972366333e-01 -2.911498248577117920e-01 -2.223761826753616333e-01 -1.211036890745162964e-01 -7.382664084434509277e-02 -4.557897150516510010e-02 -8.702894300222396851e-02 -4.014891088008880615e-01 -1.548723578453063965e-01 9.892801754176616669e-03 2.121987342834472656e-01 2.600643038749694824e-01 1.950211524963378906e-01 -7.224523276090621948e-02 3.167773038148880005e-02 -8.229082822799682617e-02 1.042601317167282104e-01 3.808300197124481201e-02 -3.068432807922363281e-01 -1.394070386886596680e-01 3.028009273111820221e-02 -4.275689646601676941e-02 -1.536898463964462280e-01 2.610747516155242920e-01 2.433993108570575714e-02 -1.002976745367050171e-01
-7.338016480207443237e-02 1.649361997842788696e-01 -1.149494759738445282e-02 4.559742808341979980e-01 7.132717873901128769e-03 1.798163354396820068e-01 9.730242192745208740e-02 -1.233653798699378967e-01 -1.949737370014190674e-01 2.178976088762283325e-01 -1.904035657644271851e-01 4.419839382171630859e-01 -1.047302689403295517e-02 -2.589915096759796143e-01 -2.529342472553253174e-02 -1.988541334867477417e-01 2.667237073183059692e-02 1.004747301340103149e-01 -1.239945590496063232e-01 -2.125156968832015991e-01 2.080856263637542725e-01 3.421813948079943657e-03 3.515414521098136902e-02 -3.052525222301483154e-02 -1.012754365801811218e-01 -2.285615503787994385e-01 2.485919743776321411e-01 -2.887641824781894684e-02 -1.690292358398437500e-01 -5.726601555943489075e-02 -4.648237675428390503e-02 -4.319530725479125977e-02
-1.242105886340141296e-01 1.426343768835067749e-01 9.161359816789627075e-02 2.874130010604858398e-01 3.041649758815765381e-01 1.161325573921203613e-01 2.237017005681991577e-01 -2.292929291725158691e-01 -1.074918136000633240e-01 -2.042271643877029419e-01 3.061551600694656372e-02 2.834720015525817871e-01 -3.779610246419906616e-02 5.874047055840492249e-03 4.171893745660781860e-02 -2.403760105371475220e-01 1.401893645524978638e-01 3.285690546035766602e-01 1.285161525011062622e-01 3.126052916049957275e-01 -4.494415596127510071e-02 -1.703539639711380005e-01 -1.715903580188751221e-01 9.839111566543579102e-02 -2.215494066476821899e-01 2.658133208751678467e-01 3.637105226516723633e-02 9.278413839638233185e-03 1.546999365091323853e-01 8.125434070825576782e-02 2.420973032712936401e-02 6.915227323770523071e-02
-1.089410856366157532e-01 -6.807010620832443237e-02 -1.766092032194137573e-01 2.075040787458419800e-01 -5.413926020264625549e-02 8.291579037904739380e-02 1.549608111381530762e-01 -2.820113003253936768e-01 8.019617944955825806e-02 2.944497764110565186e-01 1.825454086065292358e-01 2.533099055290222168e-01 2.857173606753349304e-02 1.170644303783774376e-03 5.337616056203842163e-02 -4.341048598289489746e-01 -7.706899940967559814e-02 4.472146034240722656e-01 2.211840450763702393e-01 -1.815914511680603027e-01 6.944793462753295898e-02 -9.539330750703811646e-02 1.458316296339035034e-01 9.130089730024337769e-02 1.459326893091201782e-01 1.181787773966789246e-01 -5.596897006034851074e-02 4.911392554640769958e-02 1.028580814599990845e-01 3.591415286064147949e-02 -1.031552255153656006e-01 -1.359555423259735107e-01
-2.071978002786636353e-01 -6.434459984302520752e-02 5.874015390872955322e-02 -1.109923869371414185e-01 2.661176621913909912e-01 -2.611921429634094238e-01 2.664662897586822510e-01 -3.345270752906799316e-01 -2.129492759704589844e-01 1.397958248853683472e-01 -1.499733924865722656e-01 2.406640350818634033e-01 -1.230062767863273621e-01 -2.871367335319519043e-01 -9.505738317966461182e-02 -1.604325510561466217e-02 -8.455567806959152222e-02 6.195089221000671387e-02 1.928630769252777100e-01 1.665959358215332031e-01 6.288639456033706665e-02 -2.002429813146591187e-01 2.574784457683563232e-01 -3.330249339342117310e-02 -2.235555648803710938e-01 1.604053229093551636e-01 1.933993995189666748e-01 -1.274990439414978027e-01 -4.061850905418395996e-02 -1.699041128158569336e-01 -1.246731430292129517e-01 1.458586752414703369e-02
2.380899339914321899e-02 1.547875404357910156e-01 2.174854427576065063e-01 1.503920257091522217e-01 2.787902057170867920e-01 -2.491246461868286133e-01 1.661984473466873169e-01 -2.779431045055389404e-01 -1.437705159187316895e-01 -1.683804020285606384e-02 -1.719147861003875732e-01 1.178331077098846436e-01 -2.316815080121159554e-03 6.460758298635482788e-02 -2.021714299917221069e-01 1.632385253906250000e-01 -2.525001764297485352e-01 3.261982202529907227e-01 2.766761481761932373e-01 -1.900521069765090942e-01 2.399555444717407227e-01 -9.863233566284179688e-02 8.684301748871803284e-03 1.849679201841354370e-01 -1.736690104007720947e-01 2.381918430328369141e-01 7.009739428758621216e-02 8.185581862926483154e-02 -4.873444512486457825e-02 7.671082764863967896e-02 -1.641064137220382690e-01 8.170158416032791138e-02
-2.244968712329864502e-01 4.316573590040206909e-02 -1.165909171104431152e-01 4.775958061218261719e-01 -7.748404052108526230e-03 1.995555013418197632e-01 2.984670996665954590e-01 -2.212409079074859619e-01 -1.534484624862670898e-01 3.812572360038757324e-02 3.676163777709007263e-02 2.593883574008941650e-01 9.493265300989151001e-02 6.521496921777725220e-02 -1.665313392877578735e-01 1.352479159832000732e-01 -3.593526408076286316e-02 2.029117047786712646e-01 -7.121835369616746902e-03 -2.532759904861450195e-01 3.919882178306579590e-01 1.443897038698196411e-01 -3.945372253656387329e-02 7.592458277940750122e-02 1.954077780246734619e-01 -5.522593110799789429e-02 1.385976076126098633e-01 -9.894390404224395752e-02 -9.061780571937561035e-02 -6.815242022275924683e-02 -5.293466895818710327e-02 -2.881761826574802399e-02
-1.879993677139282227e-01 9.753040224313735962e-02 -6.287268549203872681e-02 9.286027401685714722e-02 -5.313308164477348328e-02 9.260859340429306030e-02 2.264219522476196289e-01 -5.057010054588317871e-01 -2.006479203701019287e-01 -3.996386192739009857e-03 -7.733894139528274536e-02 6.170797720551490784e-02 1.655920445919036865e-01 -3.652983009815216064e-01 -3.501292690634727478e-02 1.085371598601341248e-01 -3.288231045007705688e-02 4.673216026276350021e-03 3.476114869117736816e-01 1.234227139502763748e-02 7.807306945323944092e-02 -1.627861261367797852e-01 2.091030925512313843e-01 -6.289401650428771973e-02 -2.145931571722030640e-01 -3.669705241918563843e-02 -7.245218008756637573e-02 -2.781238853931427002e-01 1.190234571695327759e-01 1.063550785183906555e-01 8.780898898839950562e-02 -1.862321794033050537e-01
6.403553485870361328e-02 1.839128434658050537e-01 7.274703681468963623e-02 2.538962960243225098e-01 3.092281818389892578e-01 -1.206979230046272278e-01 2.136111259460449219e-02 -2.618616521358489990e-01 -1.209931820631027222e-01 -1.385784745216369629e-01 -2.667908072471618652e-01 -3.036738932132720947e-02 -1.778445020318031311e-02 -9.687651693820953369e-02 -1.539323329925537109e-01 1.367362290620803833e-01 -1.132866218686103821e-01 4.115242362022399902e-01 2.226499617099761963e-01 -1.785289794206619263e-01 2.149676531553268433e-01 -2.754560671746730804e-02 1.387455165386199951e-01 7.429431378841400146e-02 -1.352623999118804932e-01 1.860355883836746216e-01 2.436173334717750549e-02 -4.306951165199279785e-02 -2.829267382621765137e-01 7.671573758125305176e-02 -2.796147763729095459e-01 1.495745126157999039e-02
-6.445276737213134766e-02 -6.428587436676025391e-02 -9.601585566997528076e-02 1.256891340017318726e-01 1.377319265156984329e-02 -2.114529013633728027e-01 2.998472452163696289e-01 -2.719291150569915771e-01 -4.414737969636917114e-02 5.859463289380073547e-02 -1.627036333084106445e-01 3.878759145736694336e-01 -8.647125959396362305e-02 -4.174729436635971069e-02 2.068842053413391113e-01 6.220190972089767456e-02 2.175693958997726440e-02 2.662324905395507812e-01 7.059193402528762817e-02 -1.650626808404922485e-01 3.463251590728759766e-01 -2.306552231311798096e-01 -1.043755188584327698e-01 1.850689500570297241e-01 4.684442281723022461e-02 -1.168767660856246948e-01 8.580900728702545166e-02 -2.463403493165969849e-01 1.559284329414367676e-01 -9.920698590576648712e-03 -2.784871459007263184e-01 1.095880940556526184e-01
-6.834653019905090332e-02 6.852185726165771484e-02 7.731762528419494629e-02 3.492926359176635742e-01 1.595640629529953003e-01 7.456015795469284058e-02 2.437636852264404297e-01 -3.424256742000579834e-01 -4.279812872409820557e-01 1.871238797903060913e-01 4.552074894309043884e-02 -2.781214006245136261e-02 2.385455220937728882e-01 -8.077341131865978241e-03 3.957247734069824219e-02 1.961359083652496338e-01 -1.666080653667449951e-01 4.824999347329139709e-02 7.747792452573776245e-02 -1.704694144427776337e-02 -1.670472770929336548e-01 -2.322501093149185181e-01 9.194928407669067383e-02 -1.028407216072082520e-01 -2.339123189449310303e-01 1.395694911479949951e-01 -1.156118810176849365e-01 -1.074979528784751892e-01 4.588750004768371582e-02 -3.074854910373687744e-01 4.729351401329040527e-02 -4.073197767138481140e-02
7.268203794956207275e-02 2.560918927192687988e-01 1.407490670680999756e-01 2.910604178905487061e-01 3.667967617511749268e-01 -7.808052748441696167e-02 2.107591331005096436e-01 -2.004780918359756470e-01 -1.461760997772216797e-01 1.184421312063932419e-02 -1.187047660350799561e-01 8.257079869508743286e-02 -1.870152913033962250e-02 -5.646279081702232361e-02 -7.874241471290588379e-02 1.696516275405883789e-01 -1.285813152790069580e-01 3.445110023021697998e-01 1.964241862297058105e-01 -1.895881891250610352e-01 1.040811985731124878e-01 -1.747005730867385864e-01 -1.249348977580666542e-03 1.242243200540542603e-01 -3.363113105297088623e-01 2.385971695184707642e-01 3.274328634142875671e-02 4.967018961906433105e-02 -1.982293277978897095e-01 1.368593871593475342e-01 -1.389847844839096069e-01 3.123037330806255341e-02
2.289708144962787628e-02 -1.717066392302513123e-03 2.178921997547149658e-01 2.770427167415618896e-01 4.380259513854980469e-01 -1.852804869413375854e-01 1.821594238281250000e-01 -1.904382258653640747e-01 -1.313005238771438599e-01 2.349522337317466736e-02 -6.435722857713699341e-02 6.498786062002182007e-02 2.326772920787334442e-02 -7.944001257419586182e-02 -7.437342405319213867e-02 6.447908282279968262e-02 -9.951087087392807007e-02 3.490923941135406494e-01 7.557287812232971191e-02 -1.596992164850234985e-01 2.523569166660308838e-01 -2.265065163373947144e-01 -1.683814078569412231e-01 -1.084814518690109253e-01 -2.516984641551971436e-01 5.863859504461288452e-02 -5.675750225782394409e-02 1.652629524469375610e-01 -3.318500518798828125e-01 -5.640172213315963745e-02 -4.957817494869232178e-02 7.563241571187973022e-02
-2.965132594108581543e-01 9.198372066020965576e-02 -9.930527210235595703e-02 1.736103892326354980e-01 3.496809601783752441e-01 -2.785702943801879883e-01 2.612169981002807617e-01 -2.405128926038742065e-01 -3.288923501968383789e-01 1.122726425528526306e-01 -5.570986121892929077e-02 2.163655869662761688e-02 -1.039461269974708557e-01 -1.952545195817947388e-01 -1.012025773525238037e-01 1.765079796314239502e-01 -1.784772425889968872e-01 7.505016773939132690e-02 1.273905951529741287e-02 3.488567098975181580e-02 3.913604021072387695e-01 -1.127497386187314987e-02 -1.434875652194023132e-02 -1.760886609554290771e-01 -4.099243879318237305e-02 -1.458846218883991241e-02 3.247883915901184082e-02 -9.976870566606521606e-02 -1.692952066659927368e-01 -6.750392913818359375e-02 -1.227722838521003723e-01 -1.960178911685943604e-01
-1.152163371443748474e-01 -1.921724826097488403e-01 -1.622544676065444946e-01 1.493625342845916748e-01 1.589252501726150513e-01 1.755446195602416992e-01 4.458514750003814697e-01 -2.021585553884506226e-01 -3.927603363990783691e-01 3.265745937824249268e-01 1.491606235504150391e-01 1.465496420860290527e-01 3.362837731838226318e-01 -2.008182704448699951e-01 1.490094047039747238e-02 1.936751231551170349e-02 4.179881885647773743e-02 8.428648114204406738e-02 3.068369068205356598e-02 2.948930673301219940e-02 9.545148164033889771e-02 -6.432548910379409790e-02 -1.106414049863815308e-01 1.760398745536804199e-01 -1.356911510229110718e-01 -1.500684320926666260e-01 -8.658506721258163452e-02 -1.072603836655616760e-01 -7.973302900791168213e-02 -7.858495227992534637e-03 5.660437420010566711e-02 1.004235371947288513e-01
8.600503206253051758e-03 -1.093871593475341797e-01 1.710156798362731934e-01 3.304417431354522705e-01 8.802624046802520752e-02 1.748259663581848145e-01 2.322633415460586548e-01 -1.404389459639787674e-02 8.907865732908248901e-02 1.950791687704622746e-03 -6.725755054503679276e-03 3.345106542110443115e-01 3.149052262306213379e-01 -8.742697536945343018e-02 1.876541040837764740e-02 -5.482406914234161377e-02 -1.674232445657253265e-02 3.503653705120086670e-01 3.123250901699066162e-01 -2.837023437023162842e-01 2.575005590915679932e-01 -7.041429728269577026e-02 7.405319809913635254e-02 1.532728075981140137e-01 1.428523510694503784e-01 -6.410656869411468506e-02 -1.186682097613811493e-02 1.111080572009086609e-01 -2.344797700643539429e-01 1.487762201577425003e-03 -6.548107415437698364e-02 1.715624034404754639e-01
-2.728589437901973724e-02 1.064969450235366821e-01 -1.921795755624771118e-01 4.958568885922431946e-02 2.134868204593658447e-01 4.366182535886764526e-02 4.676183462142944336e-01 -1.917378306388854980e-01 8.221749216318130493e-02 -1.242221593856811523e-01 1.313072890043258667e-01 2.542480826377868652e-01 -6.759743392467498779e-02 -1.045974716544151306e-01 -1.599729806184768677e-01 1.155275758355855942e-02 -2.511219307780265808e-02 1.708780676126480103e-01 2.549652457237243652e-01 3.813689202070236206e-02 4.739231429994106293e-03 5.953283235430717468e-02 1.491037607192993164e-01 6.355386972427368164e-02 2.638204395771026611e-02 3.093141913414001465e-01 1.253954172134399414e-01 -4.313943982124328613e-01 -4.281792789697647095e-02 -2.545716762542724609e-01 9.593151509761810303e-02 -1.144396886229515076e-02
-1.200442835688591003e-01 -1.527584195137023926e-01 9.527646005153656006e-02 2.803809046745300293e-01 1.531919389963150024e-01 3.135325014591217041e-01 1.946748942136764526e-01 -2.687684893608093262e-01 -2.195748984813690186e-01 -1.971237128600478172e-03 5.689871683716773987e-02 7.720787078142166138e-02 2.552610635757446289e-01 -4.137601852416992188e-01 -2.602446079254150391e-01 -1.144365146756172180e-01 -6.077388301491737366e-02 -5.734332650899887085e-02 1.595296114683151245e-01 1.535196900367736816e-01 -7.962663471698760986e-02 -2.057626098394393921e-01 1.044342294335365295e-01 1.071078628301620483e-01 -1.460300683975219727e-01 3.107484281063079834e-01 -8.297960460186004639e-02 -3.655886650085449219e-02 -5.191225931048393250e-02 -7.366659492254257202e-02 6.691249459981918335e-02 4.792017117142677307e-02
-1.546199768781661987e-01 -1.574126929044723511e-01 1.519702840596437454e-03 4.015881419181823730e-01 8.845138549804687500e-02 1.409908831119537354e-01 1.801919192075729370e-03 -2.378914952278137207e-01 -3.872012794017791748e-01 -1.045807376503944397e-01 6.671191751956939697e-02 6.505984812974929810e-02 5.451640486717224121e-02 6.001259759068489075e-02 1.016469579190015793e-02 -1.225877925753593445e-02 -5.443594604730606079e-02 1.624504476785659790e-01 3.866516053676605225e-02 -8.994854241609573364e-02 7.796093076467514038e-02 -2.604706957936286926e-02 2.443033158779144287e-01 1.949320435523986816e-01 9.590337052941322327e-03 1.512858569622039795e-01 5.290436372160911560e-02 -3.794021010398864746e-01 5.352416634559631348e-02 4.191313683986663818e-02 2.201505005359649658e-01 -4.039536118507385254e-01
2.767383120954036713e-03 1.366300284862518311e-01 2.054422944784164429e-01 1.515747159719467163e-01 2.249027490615844727e-01 -1.490548998117446899e-01 2.727874517440795898e-01 -2.090371549129486084e-01 -1.898528039455413818e-01 1.262515038251876831e-01 -1.760339438915252686e-01 3.897076472640037537e-02 -1.334302127361297607e-01 -2.991561591625213623e-02 -1.423077434301376343e-01 2.465202957391738892e-01 -1.375238597393035889e-01 4.414350092411041260e-01 2.770039737224578857e-01 -2.387349754571914673e-01 2.342058718204498291e-02 -1.084663644433021545e-01 -1.004689335823059082e-01 1.094857230782508850e-01 -1.448486596345901489e-01 1.803216040134429932e-01 -5.504360049962997437e-02 1.634896397590637207e-01 -1.814399063587188721e-01 2.768914029002189636e-02 -1.925119459629058838e-01 7.156008481979370117e-02
6.452868878841400146e-02 -1.545928325504064560e-02 1.861753500998020172e-02 -2.560318820178508759e-02 1.164829805493354797e-01 -1.042165085673332214e-01 3.370379507541656494e-01 -4.245067238807678223e-01 -6.926542520523071289e-02 -1.176807954907417297e-01 -6.175119429826736450e-02 9.500183165073394775e-02 -9.949878603219985962e-02 -2.407272011041641235e-01 -4.344564378261566162e-01 -1.800454035401344299e-02 -1.168008223176002502e-01 2.479971200227737427e-01 -1.195472255349159241e-01 -2.078894078731536865e-01 -1.146726012229919434e-01 -2.833168804645538330e-01 7.632249593734741211e-02 1.596635580062866211e-02 4.681843519210815430e-02 1.705730259418487549e-01 3.247882127761840820e-01 1.923626638017594814e-03 -1.187341585755348206e-01 2.955643273890018463e-02 -3.750470280647277832e-02 -5.142490938305854797e-02
1.060253307223320007e-01 1.799326986074447632e-01 7.186592370271682739e-02 1.267476081848144531e-01 2.177531570196151733e-01 -1.662392467260360718e-01 2.382588535547256470e-01 -2.378896772861480713e-01 -8.426797389984130859e-02 5.231348052620887756e-02 -4.318678006529808044e-02 2.455153502523899078e-02 1.192422118037939072e-02 -7.599985599517822266e-02 -2.211277633905410767e-01 6.642346084117889404e-02 -1.750549525022506714e-01 3.600088953971862793e-01 2.837679088115692139e-01 -2.522362768650054932e-01 2.108118534088134766e-01 -1.332347095012664795e-01 -1.482785120606422424e-02 1.454474776983261108e-01 -1.692751646041870117e-01 3.388224244117736816e-01 -6.592939049005508423e-02 1.579933464527130127e-01 -2.841279506683349609e-01 2.289064228534698486e-02 -1.821390986442565918e-01 7.242812775075435638e-03
-1.935681141912937164e-02 -3.723245114088058472e-02 -9.950774908065795898e-02 5.130017995834350586e-01 8.784036338329315186e-02 2.489120000973343849e-03 7.958646863698959351e-02 -8.297186344861984253e-02 -3.234246969223022461e-01 -1.184524893760681152e-01 -2.064622938632965088e-02 6.399394571781158447e-02 -1.777544766664505005e-01 -1.426009926944971085e-03 -6.991505622863769531e-02 2.735357265919446945e-03 1.841690391302108765e-01 2.616855502128601074e-01 5.202916637063026428e-02 -3.036488890647888184e-01 1.512200087308883667e-01 3.651165962219238281e-02 1.642897427082061768e-01 1.490228623151779175e-01 1.679858416318893433e-01 -5.344602745026350021e-03 3.037286400794982910e-01 -2.918749451637268066e-01 1.858688592910766602e-01 6.647546775639057159e-03 1.789234429597854614e-01 3.967113420367240906e-02
7.862316817045211792e-02 -1.339021772146224976e-01 1.535210311412811279e-01 2.013051062822341919e-01 2.322174757719039917e-01 1.410227566957473755e-01 1.033744737505912781e-01 -3.015757799148559570e-01 -1.495443880558013916e-01 8.026144653558731079e-02 -3.083696961402893066e-02 4.433128535747528076e-01 6.927692145109176636e-02 4.432799667119979858e-02 -1.787587553262710571e-01 1.707243919372558594e-01 -4.278641194105148315e-02 6.313059478998184204e-02 1.299017071723937988e-01 -4.156773388385772705e-01 1.316372584551572800e-02 2.406936585903167725e-01 1.510298103094100952e-01 2.126770168542861938e-01 -8.997847884893417358e-02 1.719055026769638062e-01 -5.091610178351402283e-02 -5.247212201356887817e-02 1.803895831108093262e-01 9.037914872169494629e-02 -1.919916570186614990e-01 -3.402211237698793411e-03
-1.971885859966278076e-01 1.826231777667999268e-01 -5.848065763711929321e-02 -8.808281272649765015e-02 1.039729267358779907e-01 2.131730914115905762e-01 2.224748730659484863e-01 -3.850803971290588379e-01 -3.656399846076965332e-01 -5.209240689873695374e-02 1.111669242382049561e-01 2.214479297399520874e-01 -1.492148488759994507e-01 -2.561528086662292480e-01 9.507311135530471802e-02 1.087644044309854507e-02 5.016956850886344910e-02 2.127825170755386353e-01 1.537250131368637085e-01 -3.143013417720794678e-01 4.490784555673599243e-02 1.084837540984153748e-01 2.418063730001449585e-01 -1.669337451457977295e-01 9.840171039104461670e-02 -1.534600406885147095e-01 1.535801440477371216e-01 5.186397582292556763e-03 1.749057769775390625e-01 -8.019195869565010071e-03 8.601978421211242676e-02 -4.976655915379524231e-02
1.102884560823440552e-01 2.040727883577346802e-01 2.139869481325149536e-01 2.043592780828475952e-01 2.298196107149124146e-01 -1.402694284915924072e-01 1.750763654708862305e-01 -2.538012266159057617e-01 -1.104336604475975037e-01 7.513254135847091675e-02 -1.328643858432769775e-01 1.295552998781204224e-01 -1.023574993014335632e-01 7.394859858322888613e-05 -2.683849632740020752e-01 1.735417246818542480e-01 -2.818357646465301514e-01 3.881608843803405762e-01 2.760554850101470947e-01 -1.505550295114517212e-01 7.451263070106506348e-02 -8.033320307731628418e-02 3.356531262397766113e-02 7.648142427206039429e-02 -1.305841058492660522e-01 2.341040819883346558e-01 -1.111580245196819305e-02 -1.784396730363368988e-02 -1.309170871973037720e-01 5.572036653757095337e-02 -1.842150986194610596e-01 2.274700403213500977e-01
-1.780084520578384399e-01 -1.512152794748544693e-02 2.479255795478820801e-01 3.387663662433624268e-01 -6.194714223966002464e-04 -4.442267864942550659e-02 2.885693907737731934e-01 -2.004447281360626221e-01 -2.067761719226837158e-01 1.657817810773849487e-01 -1.969647854566574097e-01 3.070231080055236816e-01 -1.524456143379211426e-01 -2.904968857765197754e-01 1.748951226472854614e-01 -5.202722176909446716e-02 1.738234907388687134e-01 -2.037022821605205536e-02 -1.010012328624725342e-01 -1.955794543027877808e-01 1.923012733459472656e-01 4.341317713260650635e-02 -3.152036666870117188e-01 5.900548771023750305e-02 -1.699365377426147461e-01 1.374437958002090454e-01 1.086936984211206436e-02 9.045401215553283691e-02 -5.285224691033363342e-02 -6.529591977596282959e-02 1.171370148658752441e-01 -1.567796468734741211e-01
1.945771127939224243e-01 9.025320410728454590e-02 -4.783373326063156128e-03 1.182542219758033752e-01 2.046417444944381714e-02 2.184414416551589966e-01 4.369438588619232178e-01 -1.500850468873977661e-01 -2.124316841363906860e-01 3.183135390281677246e-01 -3.276108764111995697e-03 2.025458812713623047e-01 1.300346702337265015e-01 8.952395728556439281e-05 8.175226300954818726e-02 4.821738600730895996e-02 -2.275757044553756714e-01 7.700709998607635498e-02 2.369117736816406250e-01 -2.658485174179077148e-01 3.533399999141693115e-01 -7.516363263130187988e-02 -1.019016187638044357e-02 2.194783985614776611e-01 1.608474180102348328e-02 1.539309769868850708e-01 5.512748658657073975e-02 1.943480372428894043e-01 1.533596366643905640e-01 -5.360229313373565674e-02 -8.798264712095260620e-02 5.299735441803932190e-02
-7.020354270935058594e-02 -1.760233640670776367e-01 4.822159186005592346e-02 1.778723746538162231e-01 2.246891148388385773e-02 -1.273542642593383789e-01 1.012626662850379944e-01 -2.083650417625904083e-02 -6.638608872890472412e-02 7.735569030046463013e-02 -1.112013161182403564e-01 6.116803362965583801e-02 -9.415800124406814575e-02 -3.381398692727088928e-02 -2.763048112392425537e-01 -3.867608308792114258e-02 2.157872915267944336e-01 4.828344881534576416e-01 3.830481767654418945e-01 -2.092609256505966187e-01 8.824652433395385742e-02 -2.124155759811401367e-01 -1.923023909330368042e-01 -1.801521927118301392e-01 5.707252770662307739e-02 1.353525221347808838e-01 -1.652836352586746216e-01 3.141659870743751526e-02 3.241312503814697266e-01 1.177465170621871948e-01 8.151604235172271729e-02 1.426809579133987427e-01
-6.358310580253601074e-02 -3.458098769187927246e-01 -8.924427628517150879e-02 3.454649150371551514e-01 -7.697845995426177979e-02 3.461983501911163330e-01 1.297033131122589111e-01 6.184284389019012451e-02 -1.763687580823898315e-01 -2.277086861431598663e-02 2.419423609972000122e-01 1.874528378248214722e-01 8.005554229021072388e-02 -1.327081322669982910e-01 -1.320818960666656494e-01 -3.005948066711425781e-01 2.758352644741535187e-02 3.475852012634277344e-01 1.938598752021789551e-01 -1.898403912782669067e-01 2.142371237277984619e-01 -1.092676371335983276e-01 7.694564759731292725e-02 7.315199822187423706e-03 5.014194175601005554e-02 -1.831365004181861877e-02 1.667863428592681885e-01 6.297790259122848511e-02 -5.996415391564369202e-02 -5.466479063034057617e-02 1.257475614547729492e-01 -1.716829389333724976e-01
8.660795539617538452e-02 1.499609742313623428e-02 5.396256595849990845e-02 2.034719437360763550e-01 1.918250918388366699e-01 7.510683685541152954e-02 1.366413533687591553e-01 -4.068325161933898926e-01 -1.363278478384017944e-01 7.044702023267745972e-02 -1.959141343832015991e-01 3.183688819408416748e-01 7.026256620883941650e-02 -3.387421071529388428e-01 -1.445930749177932739e-01 -1.770916879177093506e-01 7.338342815637588501e-02 1.484438031911849976e-01 -5.421663448214530945e-02 -1.518443971872329712e-01 2.157739549875259399e-01 3.286931812763214111e-01 1.926884949207305908e-01 2.037610858678817749e-01 -3.747993335127830505e-02 6.487026065587997437e-02 7.228468358516693115e-02 2.632920444011688232e-01 3.843476250767707825e-02 -1.067364290356636047e-01 -5.913224886171519756e-04 -8.004058152437210083e-02
-2.999180555343627930e-01 1.628860086202621460e-01 -2.337349765002727509e-02 1.624809354543685913e-01 3.125371634960174561e-01 -5.226511880755424500e-02 -9.064073860645294189e-02 -7.668213546276092529e-02 -3.493893742561340332e-01 -4.334645345807075500e-03 -2.521924376487731934e-01 3.019897453486919403e-02 -1.326862871646881104e-01 -2.087766826152801514e-01 -4.169176220893859863e-01 1.728916019201278687e-01 2.378406748175621033e-02 2.377256900072097778e-01 1.529196649789810181e-01 -9.202124178409576416e-02 1.837001442909240723e-01 -5.489392578601837158e-02 1.542613059282302856e-01 2.014170773327350616e-02 -1.231563985347747803e-01 7.267612218856811523e-02 8.521219342947006226e-02 4.656812176108360291e-02 -1.564764678478240967e-01 9.853622317314147949e-02 -2.694576680660247803e-01 6.309252977371215820e-02
-7.489889860153198242e-02 -1.387010216712951660e-01 1.023536697030067444e-01 3.386413455009460449e-01 4.424596577882766724e-02 3.721539676189422607e-01 2.391311824321746826e-01 7.557018101215362549e-02 -1.110093072056770325e-01 6.715095788240432739e-02 -1.736813224852085114e-02 3.301946818828582764e-01 1.265762895345687866e-01 -1.759840846061706543e-01 -2.936407327651977539e-01 4.061012715101242065e-02 -1.954485625028610229e-01 9.786665439605712891e-02 8.974502235651016235e-02 -3.688932955265045166e-01 1.634041368961334229e-01 -1.207601372152566910e-02 -1.088258475065231323e-01 7.314161211252212524e-02 4.463342204689979553e-02 -9.701382368803024292e-02 -6.411925703287124634e-02 -2.229368686676025391e-01 -7.887814939022064209e-02 -6.730774044990539551e-02 1.630223542451858521e-01 2.170719802379608154e-01
1.416788436472415924e-02 -2.136959321796894073e-02 8.527637273073196411e-02 -6.383979320526123047e-02 9.905330091714859009e-02 1.531216949224472046e-01 3.701250553131103516e-01 -2.302586436271667480e-01 -1.218731626868247986e-01 2.725038230419158936e-01 -2.186638414859771729e-01 3.170625269412994385e-01 1.081717535853385925e-01 1.433156281709671021e-01 5.008497461676597595e-02 7.721900939941406250e-02 2.277765236794948578e-02 -3.747972473502159119e-02 1.983829438686370850e-01 -1.473880112171173096e-01 3.288492858409881592e-01 -1.276043057441711426e-01 -5.214860662817955017e-02 3.529284000396728516e-01 7.817652076482772827e-02 9.659258276224136353e-02 9.230285882949829102e-02 -8.216147869825363159e-02 2.922216653823852539e-01 -1.173612698912620544e-01 -8.660449832677841187e-02 -1.856746822595596313e-01
-2.872332558035850525e-02 1.960820406675338745e-01 -4.306340590119361877e-02 4.601250886917114258e-01 -2.946086600422859192e-02 1.568282544612884521e-01 -2.734539797529578209e-03 -3.023168742656707764e-01 -2.442993223667144775e-01 2.925397828221321106e-03 -1.671422570943832397e-01 2.740692198276519775e-01 4.744929447770118713e-02 -3.779513388872146606e-02 6.876195222139358521e-02 -1.020423602312803268e-02 -2.045384198427200317e-01 1.612513363361358643e-01 2.106899768114089966e-01 -1.676952391862869263e-01 3.886703848838806152e-01 -9.598200768232345581e-02 -1.576863974332809448e-01 4.320145584642887115e-03 1.103749573230743408e-01 -1.187037155032157898e-01 1.915490329265594482e-01 -6.486221100203692913e-04 -3.909181803464889526e-02 2.145261690020561218e-02 -2.560476064682006836e-01 -5.489756911993026733e-02
-9.546001255512237549e-02 -4.834432154893875122e-02 -1.885079294443130493e-01 1.402956992387771606e-01 -9.606332518160343170e-03 2.417841255664825439e-01 4.384351074695587158e-01 -1.221460700035095215e-01 -3.269317448139190674e-01 2.802023887634277344e-01 4.933057352900505066e-02 1.190213859081268311e-01 2.121567279100418091e-01 -8.098734542727470398e-03 -1.705375611782073975e-01 3.116105683147907257e-02 -9.691847115755081177e-02 3.441731929779052734e-01 1.497124582529067993e-01 -8.165662735700607300e-02 1.624558120965957642e-01 1.719009578227996826e-01 2.705198153853416443e-02 2.929466366767883301e-01 1.110664475709199905e-02 -9.704451262950897217e-02 -8.087189495563507080e-02 -2.474346011877059937e-01 5.698398873209953308e-02 -2.205393090844154358e-02 -7.252088189125061035e-02 6.919755786657333374e-02
4.325203597545623779e-02 -2.025549262762069702e-01 1.239654347300529480e-01 2.449707388877868652e-01 9.369208663702011108e-02 1.441859900951385498e-01 9.346963465213775635e-02 -3.721355497837066650e-01 -1.755447126924991608e-02 -2.499266155064105988e-02 -2.770405113697052002e-01 3.269787728786468506e-01 -2.602391876280307770e-02 -2.237163335084915161e-01 7.319717854261398315e-02 -2.115375362336635590e-02 -3.585664555430412292e-02 1.861200034618377686e-01 1.166672036051750183e-01 -3.607846498489379883e-01 2.372524440288543701e-01 2.565573751926422119e-01 6.368431448936462402e-02 1.527651995420455933e-01 -1.545419245958328247e-01 2.160436213016510010e-01 -1.149938404560089111e-01 7.000942528247833252e-02 1.459363102912902832e-01 6.081000715494155884e-02 1.091947481036186218e-01 -9.483855962753295898e-02
-5.953833460807800293e-02 9.163289517164230347e-02 6.518693268299102783e-02 3.484402596950531006e-01 1.892121285200119019e-01 -1.034194305539131165e-01 3.037987947463989258e-01 -2.656776607036590576e-01 -7.731000892817974091e-03 -7.610830664634704590e-02 -1.175196543335914612e-01 3.352214768528938293e-02 5.135770887136459351e-03 2.613486535847187042e-02 2.065454982221126556e-02 1.846498697996139526e-01 -1.958592981100082397e-01 3.955085277557373047e-01 3.213182389736175537e-01 -9.011876583099365234e-02 2.147075682878494263e-01 -1.304283887147903442e-01 -3.496555238962173462e-02 -9.485149383544921875e-02 -2.692744433879852295e-01 2.211610674858093262e-01 5.773255228996276855e-02 -4.845891892910003662e-02 -1.721424013376235962e-01 1.957443952560424805e-01 -9.176105260848999023e-02 1.185277700424194336e-01
-2.052700333297252655e-02 -2.457593083381652832e-01 3.834617789834737778e-03 1.208417639136314392e-01 1.222107335925102234e-01 2.416491210460662842e-01 4.026471376419067383e-01 -2.540686130523681641e-01 2.278296947479248047e-01 -2.424512505531311035e-01 2.907474152743816376e-02 2.102587372064590454e-01 1.498762220144271851e-01 1.078411121852695942e-03 -4.615395143628120422e-02 -1.173966675996780396e-01 1.188308820128440857e-01 -2.447937428951263428e-02 1.809838712215423584e-01 -1.930025070905685425e-01 7.685592863708734512e-03 -2.287912219762802124e-01 1.267300546169281006e-01 1.264477521181106567e-01 -2.311076670885086060e-01 -5.566203221678733826e-02 1.513003110885620117e-01 -8.518627146258950233e-04 2.090519517660140991e-01 -2.785386443138122559e-01 -1.738942116498947144e-01 -1.741627901792526245e-01
-1.979561746120452881e-01 1.141352728009223938e-01 -1.054909303784370422e-01 4.572386443614959717e-01 5.349855124950408936e-02 8.610182255506515503e-02 3.084307312965393066e-01 -2.139151692390441895e-01 -6.802766770124435425e-02 1.090459991246461868e-02 -5.554397124797105789e-03 2.430136650800704956e-01 1.194758117198944092e-01 -7.669878192245960236e-03 -1.378198713064193726e-01 7.965193688869476318e-02 -1.409374475479125977e-01 2.216422557830810547e-01 1.004720255732536316e-01 -3.330987989902496338e-01 3.420631587505340576e-01 7.460950314998626709e-02 2.077745739370584488e-03 4.986434057354927063e-02 2.446597516536712646e-01 -4.102214053273200989e-02 -7.785923033952713013e-02 -1.969656646251678467e-01 -1.233237683773040771e-01 4.140368476510047913e-02 -1.691220104694366455e-01 -7.677470892667770386e-02
-2.284406498074531555e-02 2.674197405576705933e-02 -1.083461493253707886e-01 3.071054518222808838e-01 1.021614205092191696e-02 1.488308608531951904e-01 3.489349782466888428e-01 -2.456494867801666260e-01 -2.647068500518798828e-01 2.517783045768737793e-01 2.865429781377315521e-02 8.595208823680877686e-02 2.859736382961273193e-01 5.049306526780128479e-02 4.891476035118103027e-02 3.541659563779830933e-02 -9.659140557050704956e-02 2.710751891136169434e-01 2.982550561428070068e-01 -1.578473299741744995e-01 1.806427538394927979e-01 9.942890703678131104e-02 -2.154239118099212646e-01 2.428368479013442993e-01 -8.840554952621459961e-02 -5.639149248600006104e-02 1.842136979103088379e-01 -8.810311555862426758e-02 -2.157845497131347656e-01 3.037461824715137482e-02 -8.807173371315002441e-02 -7.870649546384811401e-02
-9.430917352437973022e-02 8.422604948282241821e-02 3.557555079460144043e-01 3.441716730594635010e-01 9.910839051008224487e-02 4.628978297114372253e-02 5.106680840253829956e-02 -3.823280036449432373e-01 1.277911383658647537e-02 -4.202324897050857544e-02 3.164964318275451660e-01 1.062026247382164001e-01 6.271928548812866211e-02 -8.263481408357620239e-02 -7.115207612514495850e-02 -7.263535168021917343e-03 -1.309602521359920502e-02 1.188113167881965637e-01 1.882314682006835938e-01 -1.790008544921875000e-01 2.158512771129608154e-01 -7.586244493722915649e-03 1.251116394996643066e-01 -2.714431881904602051e-01 -2.939086854457855225e-01 2.684977054595947266e-01 -1.312289685010910034e-01 -7.009925693273544312e-02 -5.967465788125991821e-02 2.044115662574768066e-01 -7.238609343767166138e-02 7.423599250614643097e-03
1.643712446093559265e-02 1.162052527070045471e-01 1.734972149133682251e-01 1.997283548116683960e-01 2.133859843015670776e-01 -1.675819605588912964e-01 -4.008537158370018005e-02 -1.582733392715454102e-01 -3.369952142238616943e-01 6.273062527179718018e-02 -1.954113990068435669e-01 6.333949416875839233e-02 8.687581866979598999e-02 1.100949794054031372e-01 -2.002440989017486572e-01 1.191939935088157654e-01 -1.648612506687641144e-02 4.336500465869903564e-01 3.762419521808624268e-02 -2.027760446071624756e-01 2.979689538478851318e-01 -2.193892002105712891e-01 -1.078897435218095779e-02 -4.135062918066978455e-02 -2.208108305931091309e-01 1.120218783617019653e-01 9.125395119190216064e-02 -6.297444552183151245e-02 -3.132947087287902832e-01 -1.527861785143613815e-02 -1.172596663236618042e-01 1.641638427972793579e-01
-9.605266153812408447e-02 -2.074409574270248413e-01 4.036521539092063904e-02 7.366359978914260864e-02 3.831732086837291718e-03 1.152320727705955505e-01 2.026612013578414917e-01 -1.399491429328918457e-01 -2.373040467500686646e-01 4.387058317661285400e-02 -1.299971435219049454e-02 -1.466096341609954834e-01 -7.596042752265930176e-02 -5.095305442810058594e-01 -2.009047567844390869e-01 4.319103900343179703e-03 -1.314723193645477295e-01 1.346852332353591919e-01 3.780323565006256104e-01 -1.368294563144445419e-02 6.411079317331314087e-02 -2.611111402511596680e-01 1.763077825307846069e-01 9.778084605932235718e-02 -1.659151911735534668e-01 9.585119038820266724e-02 7.266487181186676025e-02 -1.373390406370162964e-01 -2.742523849010467529e-01 1.389932781457901001e-01 -1.544923484325408936e-01 1.017239168286323547e-01
-1.747468411922454834e-01 7.796460296958684921e-03 -1.773446351289749146e-01 5.230885148048400879e-01 -7.668133080005645752e-02 3.997008502483367920e-02 1.793184727430343628e-01 -3.606520891189575195e-01 -7.583841681480407715e-02 9.434738010168075562e-02 -2.030447125434875488e-01 2.416215091943740845e-01 1.216547936201095581e-01 -1.734582036733627319e-01 -6.269753444939851761e-03 -1.045509986579418182e-02 -7.542545348405838013e-02 1.247467771172523499e-01 -1.578777283430099487e-02 -5.347176641225814819e-02 2.672086358070373535e-01 -8.176073431968688965e-02 -1.735784858465194702e-01 5.379623174667358398e-02 -6.105031352490186691e-03 -1.760735362768173218e-01 2.741546332836151123e-01 6.607149541378021240e-02 -1.339309066534042358e-01 1.410382091999053955e-01 2.145762741565704346e-02 -2.258474826812744141e-01
-1.989386081695556641e-01 -9.183549135923385620e-02 1.874638497829437256e-01 2.803429365158081055e-01 9.495139122009277344e-02 1.670533269643783569e-01 1.409811079502105713e-01 -2.667003571987152100e-01 -2.914559841156005859e-01 3.508476540446281433e-02 -7.296000421047210693e-02 -1.517573893070220947e-01 1.034684479236602783e-01 -2.053270637989044189e-01 -1.112005114555358887e-01 -2.678686380386352539e-01 9.938838332891464233e-02 1.350121013820171356e-02 2.230164110660552979e-01 -1.549759060144424438e-01 4.737786948680877686e-02 -6.240799650549888611e-02 1.536495387554168701e-01 -9.129495918750762939e-02 -4.008546471595764160e-01 2.375602424144744873e-01 -6.831258535385131836e-02 -2.572777867317199707e-01 1.211411729454994202e-01 -4.306611791253089905e-02 2.798651577904820442e-03 1.800008714199066162e-01
1.566951978020370007e-03 -5.838128179311752319e-02 2.443595603108406067e-02 2.122243195772171021e-01 1.809398233890533447e-01 2.251471430063247681e-01 1.669219285249710083e-01 -4.641815423965454102e-01 -3.343662619590759277e-01 -4.208056256175041199e-02 8.789388090372085571e-02 1.514305174350738525e-01 1.131270378828048706e-01 -4.542229473590850830e-01 -1.556378751993179321e-01 -5.113121494650840759e-02 6.707122083753347397e-04 -9.971601516008377075e-02 2.228501439094543457e-01 6.257763504981994629e-02 2.418838068842887878e-02 -2.121546119451522827e-01 1.420985013246536255e-01 6.437378376722335815e-02 -1.201073154807090759e-01 5.994908139109611511e-02 -1.807801872491836548e-01 -3.649058751761913300e-03 -2.532614395022392273e-02 -1.360886543989181519e-01 1.444143354892730713e-01 9.914211183786392212e-02
-3.585921227931976318e-01 -1.071989983320236206e-01 2.854483127593994141e-01 9.473326057195663452e-02 2.373770810663700104e-02 1.562767922878265381e-01 2.778914868831634521e-01 -1.424873322248458862e-01 -3.286673724651336670e-01 8.175836503505706787e-02 5.623507872223854065e-02 -1.892497837543487549e-01 2.573890388011932373e-01 -2.840375304222106934e-01 3.356860205531120300e-02 -2.565507292747497559e-01 3.667431697249412537e-02 4.358608648180961609e-02 2.327426522970199585e-01 -6.359083950519561768e-02 1.496223807334899902e-01 -9.044072031974792480e-02 8.734594285488128662e-02 -3.213790059089660645e-02 -2.141857892274856567e-01 3.253880143165588379e-01 6.043378636240959167e-02 -7.168231904506683350e-02 7.114245742559432983e-02 -7.910145819187164307e-02 7.729378342628479004e-02 2.957131527364253998e-02
-2.480016350746154785e-01 -8.541399240493774414e-02 3.000870048999786377e-01 1.100128144025802612e-01 1.873528063297271729e-01 1.807004958391189575e-01 1.318862736225128174e-01 -2.616026103496551514e-01 -3.170629739761352539e-01 -9.433060139417648315e-02 -2.029288560152053833e-01 3.607315942645072937e-02 -4.739778861403465271e-02 -1.536800265312194824e-01 5.439829826354980469e-02 9.203111380338668823e-02 -5.545751005411148071e-02 4.822497442364692688e-02 3.092936873435974121e-01 -6.911225616931915283e-02 -2.415670640766620636e-02 -2.400843799114227295e-01 1.982703655958175659e-01 1.681905388832092285e-01 -3.776813745498657227e-01 1.790437251329421997e-01 2.023727446794509888e-02 -1.397040188312530518e-01 8.201322704553604126e-02 -1.237318143248558044e-01 -1.762904822826385498e-01 -8.279614895582199097e-02
-9.435077756643295288e-02 9.028531610965728760e-02 1.723020523786544800e-02 1.481159627437591553e-01 1.896215081214904785e-01 2.524053491652011871e-02 4.886000752449035645e-01 -5.338127613067626953e-01 -6.765014678239822388e-02 -1.008992120623588562e-01 -1.549301594495773315e-01 1.091440245509147644e-01 -1.540147662162780762e-01 -1.374759972095489502e-01 2.616380341351032257e-02 -9.005792438983917236e-02 -1.947528570890426636e-01 1.970779001712799072e-01 -1.000680699944496155e-01 -9.485647082328796387e-02 -1.124953404068946838e-01 -2.080609798431396484e-01 -6.175769120454788208e-02 -1.262103617191314697e-01 -2.314506322145462036e-01 7.879874110221862793e-02 3.848127648234367371e-02 4.519310593605041504e-02 8.997481316328048706e-02 2.279105186462402344e-01 4.609157890081405640e-02 3.756874054670333862e-02
6.655050814151763916e-02 2.110862173140048981e-02 1.100765019655227661e-01 2.121633887290954590e-01 1.606530323624610901e-02 1.711770594120025635e-01 3.114311099052429199e-01 -3.143692612648010254e-01 -1.869061142206192017e-01 1.712174154818058014e-02 -1.667873561382293701e-01 2.904912829399108887e-01 -1.037436537444591522e-02 -2.919582128524780273e-01 -8.479227125644683838e-02 -1.447622943669557571e-02 3.537276089191436768e-01 7.130536437034606934e-02 1.784178018569946289e-01 -2.322474271059036255e-01 8.741126954555511475e-02 2.250583618879318237e-01 -1.922294646501541138e-01 1.096650585532188416e-01 -5.868528038263320923e-02 -4.952489398419857025e-04 6.526759266853332520e-02 6.095515564084053040e-02 1.580958217382431030e-01 8.703497797250747681e-02 1.543051898479461670e-01 -2.852934300899505615e-01
-2.386978417634963989e-01 2.283635437488555908e-01 6.228774413466453552e-02 5.565341562032699585e-02 3.507964611053466797e-01 -1.463975608348846436e-01 3.982780873775482178e-01 -2.462957650423049927e-01 -1.404534131288528442e-01 4.690997675061225891e-02 -4.573429748415946960e-02 2.280156910419464111e-01 1.562138795852661133e-01 2.562857605516910553e-02 1.240991130471229553e-01 -2.009909749031066895e-01 -2.274752408266067505e-02 3.576585352420806885e-01 9.795061312615871429e-03 2.958991564810276031e-02 -3.622727841138839722e-02 -1.822226196527481079e-01 -2.961334958672523499e-02 2.134038880467414856e-02 -1.524906754493713379e-01 1.599081009626388550e-01 -1.220154389739036560e-01 1.106231659650802612e-01 2.350734770298004150e-01 8.881322294473648071e-02 2.004247903823852539e-01 -1.368423253297805786e-01
-3.135518729686737061e-01 1.945848762989044189e-02 2.818170487880706787e-01 1.697996258735656738e-02 -1.199900060892105103e-01 -1.849591545760631561e-02 1.781137883663177490e-01 -1.716981530189514160e-01 -2.589392364025115967e-01 2.805985808372497559e-01 7.303602248430252075e-02 4.647396504878997803e-02 1.411672383546829224e-01 -1.204413324594497681e-01 -1.085737124085426331e-01 -1.805267632007598877e-01 3.592249751091003418e-02 7.209908962249755859e-02 4.376254081726074219e-01 -1.676919311285018921e-01 1.631940752267837524e-01 1.984497010707855225e-01 3.466699272394180298e-02 -2.101373486220836639e-02 -3.512400388717651367e-01 2.600662708282470703e-01 -1.756177470088005066e-02 -5.369741469621658325e-02 4.528543353080749512e-02 -5.161999911069869995e-02 1.443948894739151001e-01 -4.122387617826461792e-03
-2.320625633001327515e-02 -1.522652506828308105e-01 1.037127221934497356e-03 2.839954793453216553e-01 1.092982366681098938e-01 -5.393265746533870697e-03 2.001519650220870972e-01 -1.095919087529182434e-01 -3.267306983470916748e-01 2.953552901744842529e-01 1.537475138902664185e-01 2.666890025138854980e-01 -3.489304780960083008e-01 8.489479310810565948e-03 -3.972873836755752563e-02 1.116323620080947876e-01 2.361557185649871826e-01 3.053957819938659668e-01 -5.065804347395896912e-02 -2.697555720806121826e-01 4.158004000782966614e-02 -2.793184816837310791e-01 9.704605326987802982e-04 1.056302189826965332e-01 2.107769995927810669e-01 5.900105834007263184e-02 7.358188182115554810e-02 -1.774456799030303955e-01 -1.583283650688827038e-03 6.871382892131805420e-02 -3.662976995110511780e-02 2.846033312380313873e-02
3.532955422997474670e-03 -6.779479980468750000e-02 3.382931277155876160e-02 5.237225294113159180e-01 7.137848436832427979e-02 -1.369454860687255859e-01 1.130115911364555359e-01 -1.950169801712036133e-01 -2.306047677993774414e-01 7.602723687887191772e-02 -1.036199182271957397e-01 2.099463343620300293e-01 1.606597900390625000e-01 1.189259532839059830e-02 5.392893403768539429e-02 -7.942669838666915894e-02 -1.748317629098892212e-01 1.396312415599822998e-01 -2.364808693528175354e-02 -2.790391743183135986e-01 3.548074066638946533e-01 -2.920474112033843994e-02 -2.452659755945205688e-01 8.489359170198440552e-02 7.808305323123931885e-03 -6.835965067148208618e-02 2.932740449905395508e-01 -6.112554296851158142e-02 1.678027212619781494e-01 4.087815433740615845e-02 -1.866067349910736084e-01 -1.210236251354217529e-01
5.072087049484252930e-02 -6.834101676940917969e-02 1.853847503662109375e-01 9.977002441883087158e-02 -1.498476266860961914e-01 -1.952245533466339111e-01 2.983419895172119141e-01 -4.179143309593200684e-01 -2.617912888526916504e-01 1.902961544692516327e-02 -6.898927688598632812e-02 3.290315568447113037e-01 -3.860030323266983032e-02 -2.642663121223449707e-01 -1.358482390642166138e-01 -2.604694664478302002e-01 2.371263653039932251e-01 1.531415432691574097e-01 7.362272590398788452e-02 -2.619293630123138428e-01 1.698312014341354370e-01 1.803485751152038574e-01 -1.622086316347122192e-01 -9.361083805561065674e-02 -2.781087160110473633e-02 3.586792945861816406e-02 -1.043349727988243103e-01 -9.035077691078186035e-02 -3.114368021488189697e-02 -9.230247139930725098e-02 -2.265718951821327209e-02 5.831579864025115967e-02
-8.890789933502674103e-03 2.257107496261596680e-01 -6.066021695733070374e-02 5.200201869010925293e-01 -8.041112869977951050e-02 1.893071681261062622e-01 4.649443179368972778e-02 -1.138053685426712036e-01 -2.264885902404785156e-01 3.909929655492305756e-03 -1.599439382553100586e-01 9.252280741930007935e-02 1.474936008453369141e-01 -8.453642576932907104e-02 1.363147702068090439e-02 -1.983406990766525269e-01 -1.661396473646163940e-01 2.378079593181610107e-01 1.254632920026779175e-01 -2.530945837497711182e-01 3.431458473205566406e-01 -6.587799638509750366e-02 -2.825301885604858398e-01 2.007542252540588379e-01 3.237925469875335693e-02 5.275598540902137756e-02 1.493750959634780884e-01 -4.121592268347740173e-02 -2.363622933626174927e-02 -2.500225976109504700e-02 -1.257929652929306030e-01 -1.120690777897834778e-01
-1.053966730833053589e-01 -1.602721661329269409e-01 -2.736440487205982208e-02 2.003821432590484619e-01 1.150399222970008850e-01 1.857740581035614014e-01 6.684796512126922607e-02 -2.899651825428009033e-01 3.491746261715888977e-02 -9.758283197879791260e-02 -3.504591062664985657e-02 3.053045570850372314e-01 1.264322847127914429e-01 -1.710274517536163330e-01 -2.652144134044647217e-01 -1.240136623382568359e-01 -2.070615291595458984e-01 -5.069861188530921936e-02 2.106010466814041138e-01 -2.418658733367919922e-01 8.676759153604507446e-02 -1.728505790233612061e-01 2.189322710037231445e-01 -1.379778534173965454e-01 1.849555373191833496e-01 2.359859496355056763e-01 -1.245682910084724426e-01 1.069588437676429749e-01 1.381273865699768066e-01 -2.315140366554260254e-01 -3.261292874813079834e-01 3.616869822144508362e-02
-1.617669761180877686e-01 2.735054865479469299e-02 4.416826739907264709e-02 2.262876927852630615e-01 4.700981453061103821e-02 1.947331130504608154e-01 1.747593134641647339e-01 -3.413459062576293945e-01 -2.147352993488311768e-01 3.978941123932600021e-03 5.895592644810676575e-02 2.077710032463073730e-01 -9.281297773122787476e-02 -3.175290226936340332e-01 -2.313926517963409424e-01 3.027653880417346954e-02 -1.073850393295288086e-01 -1.586841046810150146e-01 2.897059023380279541e-01 9.062052518129348755e-02 -8.466949686408042908e-03 -1.883675158023834229e-01 1.913107186555862427e-01 1.711296439170837402e-01 -1.998318284749984741e-01 1.463209986686706543e-01 -7.950049638748168945e-02 -2.761223316192626953e-01 9.482492506504058838e-02 -2.605576515197753906e-01 1.557209044694900513e-01 2.715554088354110718e-02
-1.695969402790069580e-01 1.891724169254302979e-01 -6.905263662338256836e-02 2.232019305229187012e-01 8.111510425806045532e-02 4.597697257995605469e-01 3.442022204399108887e-01 -2.764681875705718994e-01 -1.616084426641464233e-01 1.232008561491966248e-01 2.569630742073059082e-02 3.065605163574218750e-01 1.991957575082778931e-01 8.614921569824218750e-02 1.232854723930358887e-01 1.126727312803268433e-01 1.442891508340835571e-01 2.978610694408416748e-01 1.987181901931762695e-01 3.598320856690406799e-02 6.256733834743499756e-02 1.366814076900482178e-01 -9.184250980615615845e-02 1.837349981069564819e-01 -1.435728818178176880e-01 1.477164495736360550e-02 -2.438086830079555511e-02 1.293701231479644775e-01 -2.342209219932556152e-02 -5.679485574364662170e-02 -8.817831985652446747e-04 -1.762554747983813286e-03
-2.571915388107299805e-01 2.840191125869750977e-01 1.348341107368469238e-01 2.950227558612823486e-01 1.936080753803253174e-01 -8.717177063226699829e-02 3.782340288162231445e-01 -2.668601870536804199e-01 -2.825355529785156250e-02 -1.834499984979629517e-01 -1.957948356866836548e-01 1.691162884235382080e-01 -1.430630087852478027e-01 1.124879866838455200e-01 -1.511797774583101273e-02 2.172126322984695435e-01 -9.139971435070037842e-02 1.263559311628341675e-01 2.585584223270416260e-01 -8.666718751192092896e-02 8.043833822011947632e-02 -1.908426731824874878e-01 -8.604925870895385742e-02 1.400093585252761841e-01 -1.575946956872940063e-01 2.655981481075286865e-01 -1.576980762183666229e-02 1.238243952393531799e-01 -1.068432405591011047e-01 3.901968523859977722e-02 -1.076793204993009567e-02 -1.187211647629737854e-01
-3.137864544987678528e-02 5.120043177157640457e-03 -3.720960393548011780e-02 -8.267010003328323364e-02 1.624031364917755127e-02 1.727055013179779053e-01 2.905048429965972900e-01 -1.595438867807388306e-01 -1.746045798063278198e-01 -6.928440183401107788e-02 5.392669513821601868e-02 1.257842481136322021e-01 2.622033469378948212e-02 -9.610420465469360352e-02 -2.164000719785690308e-01 -1.607245951890945435e-01 -1.960276216268539429e-01 2.237723767757415771e-01 9.042149782180786133e-02 -7.590493559837341309e-02 1.166333332657814026e-01 -3.248381614685058594e-01 -3.663000464439392090e-01 -1.277245674282312393e-02 -6.610240042209625244e-02 1.388741731643676758e-01 4.637852013111114502e-01 3.771866485476493835e-02 1.673911213874816895e-01 -2.165832370519638062e-01 1.347150355577468872e-01 -1.583623290061950684e-01
-9.779328107833862305e-02 1.762733459472656250e-01 1.992135196924209595e-01 3.095427453517913818e-01 4.002253115177154541e-01 2.222567349672317505e-01 4.530478268861770630e-02 -1.916170716285705566e-01 -1.649628281593322754e-01 -1.730775982141494751e-01 1.378341168165206909e-01 -9.749777615070343018e-03 1.993637084960937500e-01 -3.183851242065429688e-01 -5.473475903272628784e-02 -3.146646916866302490e-02 -7.932587713003158569e-02 7.543866336345672607e-02 -9.569989889860153198e-02 -1.947322934865951538e-01 1.637494415044784546e-01 -2.141835242509841919e-01 1.218934878706932068e-01 -9.727187454700469971e-02 -2.993155121803283691e-01 1.190984398126602173e-01 -5.338435992598533630e-02 1.135111674666404724e-01 -2.213572114706039429e-01 -6.766134500503540039e-02 -1.556969135999679565e-01 2.742618136107921600e-02
-2.933550775051116943e-01 -1.545783132314682007e-01 8.680503815412521362e-02 6.858973950147628784e-02 2.983448505401611328e-01 6.319211795926094055e-03 1.214261725544929504e-01 -3.430267870426177979e-01 -4.279001355171203613e-01 -1.332047879695892334e-01 -1.265821158885955811e-01 -7.074022293090820312e-02 -1.924529438838362694e-03 -2.263710498809814453e-01 -2.475779689848423004e-02 -1.896024122834205627e-02 1.201424971222877502e-01 1.547076404094696045e-01 2.693287432193756104e-01 -9.162648022174835205e-02 1.226770058274269104e-01 -2.023752033710479736e-01 1.211281791329383850e-01 -6.319683045148849487e-02 -3.250622451305389404e-01 1.683444678783416748e-01 4.267615079879760742e-02 -1.478798538446426392e-01 3.433953225612640381e-02 -5.376395769417285919e-03 -1.511476188898086548e-01 8.084670454263687134e-02
-3.521431982517242432e-02 1.585919559001922607e-01 -6.903909891843795776e-02 3.319624662399291992e-01 -7.614838331937789917e-02 2.310555577278137207e-01 9.471931308507919312e-02 -2.677056193351745605e-01 -2.296197861433029175e-01 2.394360303878784180e-01 -3.744850307703018188e-02 3.141660988330841064e-01 1.190259307622909546e-01 1.616857200860977173e-01 -1.804236322641372681e-01 -2.708092629909515381e-01 -3.655806183815002441e-02 1.263781785964965820e-01 2.998479306697845459e-01 -1.346685290336608887e-01 1.830716580152511597e-01 -6.152418255805969238e-02 -4.484418779611587524e-03 1.255472004413604736e-01 2.843849658966064453e-01 1.119916141033172607e-01 -8.715881966054439545e-03 1.569033600389957428e-02 6.387377530336380005e-02 2.469653189182281494e-01 7.804638147354125977e-02 1.382952183485031128e-01
-4.474368318915367126e-02 2.632087171077728271e-01 1.746663004159927368e-01 2.206422239542007446e-01 8.134172111749649048e-02 -2.527510048821568489e-03 5.277771353721618652e-01 -2.036073207855224609e-01 3.636638820171356201e-02 -1.959626525640487671e-01 2.612667158246040344e-02 2.153288573026657104e-01 -1.408988237380981445e-01 -2.306920439004898071e-01 1.227173730731010437e-01 -1.598641276359558105e-01 1.107062101364135742e-01 1.974561512470245361e-01 3.351339697837829590e-02 -2.350660562515258789e-01 -1.082886606454849243e-01 -1.242667511105537415e-01 1.214513853192329407e-01 1.496390104293823242e-01 -2.820054292678833008e-01 -1.494025886058807373e-01 8.381894230842590332e-02 -1.015106365084648132e-01 1.457465291023254395e-01 9.653664380311965942e-02 1.281727943569421768e-02 2.452052570879459381e-02
-1.629657000303268433e-01 1.419580578804016113e-01 3.047597035765647888e-02 5.051043629646301270e-01 -1.688516438007354736e-01 1.505436599254608154e-01 1.612724214792251587e-01 -1.462100744247436523e-01 -3.275277018547058105e-01 -4.466644674539566040e-02 -8.328150212764739990e-02 2.255352139472961426e-01 1.476230323314666748e-01 -6.478209048509597778e-02 -1.405943464487791061e-02 1.097165048122406006e-02 -3.096269071102142334e-01 1.435819417238235474e-01 -1.243548765778541565e-01 -1.814175695180892944e-01 2.969242334365844727e-01 -1.123602911829948425e-01 -7.309212535619735718e-02 1.431055366992950439e-01 -1.181425377726554871e-01 -2.869678474962711334e-02 1.152549013495445251e-01 -2.348581142723560333e-02 1.213786080479621887e-01 1.479602754116058350e-01 -1.335502713918685913e-01 1.753370016813278198e-01
1.921332031488418579e-01 5.370758846402168274e-02 3.286251099780201912e-03 4.856084883213043213e-01 -6.235239095985889435e-03 7.340877503156661987e-02 2.913563251495361328e-01 -5.720304325222969055e-03 -2.181555926799774170e-01 -3.256553318351507187e-03 -1.025072783231735229e-01 2.129501253366470337e-01 1.859941482543945312e-01 -4.490571096539497375e-02 2.091943174600601196e-01 9.517068415880203247e-02 -1.638839691877365112e-01 2.676497399806976318e-01 5.829859524965286255e-02 -2.331931143999099731e-01 2.899467945098876953e-01 8.620437234640121460e-03 -5.894517526030540466e-02 4.526651278138160706e-02 -1.312617361545562744e-01 1.251085400581359863e-01 3.799069672822952271e-02 2.245462387800216675e-01 7.524003088474273682e-02 -1.521231383085250854e-01 -2.201921194791793823e-01 -1.821116507053375244e-01
-2.209282815456390381e-01 -2.512372136116027832e-01 1.697775125503540039e-01 3.846122920513153076e-01 -1.658659279346466064e-01 1.998223513364791870e-01 5.846725404262542725e-02 -1.656940132379531860e-01 -2.784539163112640381e-01 -7.627406716346740723e-02 -1.703049242496490479e-01 2.232944071292877197e-01 -1.614285074174404144e-02 9.934795647859573364e-02 -3.699232041835784912e-01 -1.182432621717453003e-01 8.593950420618057251e-02 7.944871485233306885e-02 2.070333361625671387e-01 -6.979961693286895752e-02 7.769888639450073242e-02 -3.107943385839462280e-02 2.982519380748271942e-02 -1.343497633934020996e-01 -9.975902736186981201e-02 -2.468262463808059692e-01 1.477294117212295532e-01 -1.088522523641586304e-01 1.003543660044670105e-01 -2.311862409114837646e-01 5.604808032512664795e-02 -1.767773032188415527e-01
-1.624472588300704956e-01 -1.100559383630752563e-01 -5.739160627126693726e-02 1.325711011886596680e-01 1.274401098489761353e-01 -1.195000112056732178e-01 -1.534265931695699692e-02 -2.429721653461456299e-01 -4.121107757091522217e-01 -8.509187400341033936e-02 -6.381145119667053223e-02 -1.772968098521232605e-02 -6.900776177644729614e-02 -3.477335572242736816e-01 -1.278309803456068039e-02 1.044099554419517517e-01 1.248618811368942261e-01 2.952161431312561035e-01 2.843351662158966064e-01 -3.599155321717262268e-02 8.727472275495529175e-02 5.152781307697296143e-02 1.914116889238357544e-01 -7.009226828813552856e-02 -3.021604716777801514e-01 2.291310876607894897e-01 1.914853304624557495e-01 -1.044652163982391357e-01 -2.032740712165832520e-01 -2.433276027441024780e-01 -2.714601345360279083e-02 -5.722215771675109863e-02
-2.094789780676364899e-02 -1.395828574895858765e-01 -7.196570932865142822e-02 1.080104783177375793e-01 7.113452535122632980e-03 1.589678972959518433e-01 -1.349241379648447037e-02 -3.094750046730041504e-01 2.058588154613971710e-02 -2.064896672964096069e-01 9.855123609304428101e-02 2.442056238651275635e-01 1.398552805185317993e-01 1.213680654764175415e-01 -5.373094230890274048e-02 -6.321604829281568527e-03 3.988198935985565186e-02 5.971383452415466309e-01 2.494809627532958984e-01 -1.828244626522064209e-01 1.916052401065826416e-01 -2.260639518499374390e-01 -1.378468424081802368e-01 -3.300155699253082275e-02 1.318453438580036163e-02 9.078399091958999634e-02 2.191871702671051025e-01 1.294831652194261551e-02 1.872355639934539795e-01 -3.316699340939521790e-02 4.338181763887405396e-02 -1.895336955785751343e-01
2.391096390783786774e-02 -1.906702853739261627e-02 -1.205437816679477692e-02 2.009064108133316040e-01 6.207862496376037598e-02 2.045375108718872070e-01 3.242895305156707764e-01 -8.857980370521545410e-02 1.026437431573867798e-02 2.540625445544719696e-02 4.067685920745134354e-03 1.370805054903030396e-01 -1.306508183479309082e-01 -6.597487628459930420e-02 -1.149874776601791382e-01 1.758692599833011627e-02 1.112815365195274353e-01 4.021457582712173462e-02 3.332333266735076904e-01 -5.538363456726074219e-01 1.602896451950073242e-01 -2.997627258300781250e-01 1.120964214205741882e-01 1.347121894359588623e-01 1.758580058813095093e-01 1.091980561614036560e-02 -8.131974376738071442e-03 -1.207058653235435486e-01 2.445529252290725708e-01 2.401505038142204285e-02 1.023695021867752075e-01 -2.252942025661468506e-01
-1.402341425418853760e-01 -3.255902603268623352e-02 -2.540922760963439941e-01 1.066572517156600952e-01 1.649873144924640656e-02 2.103007584810256958e-02 2.781643271446228027e-01 -2.010531872510910034e-01 -3.326052725315093994e-01 2.634615898132324219e-01 -1.412792503833770752e-02 7.764013856649398804e-02 4.775661826133728027e-01 -1.000243797898292542e-02 -2.292572706937789917e-01 1.087094023823738098e-01 -5.155935510993003845e-02 3.540673553943634033e-01 8.921367675065994263e-02 -1.348684728145599365e-01 8.324197679758071899e-02 1.494842618703842163e-01 -1.790730468928813934e-02 2.399985492229461670e-01 1.104411929845809937e-01 -9.074612706899642944e-02 1.082818657159805298e-01 -1.301890909671783447e-01 6.939322501420974731e-02 -1.768265478312969208e-02 -9.768203645944595337e-02 2.949283085763454437e-02
-4.690138995647430420e-02 1.476007401943206787e-01 -1.630339585244655609e-02 1.954463683068752289e-02 -3.852740302681922913e-02 -4.463531821966171265e-02 1.938040107488632202e-01 -1.175363175570964813e-02 -1.649670675396919250e-02 1.609836965799331665e-01 -2.408722043037414551e-02 1.128023415803909302e-01 -8.100342750549316406e-02 -2.736918926239013672e-01 -1.320777088403701782e-02 1.253716349601745605e-01 2.378612756729125977e-01 9.469566494226455688e-02 1.998776495456695557e-01 -4.628744125366210938e-01 1.425575166940689087e-01 -6.879451125860214233e-02 2.383320182561874390e-01 1.749873608350753784e-01 -1.654726117849349976e-01 2.673075497150421143e-01 2.624688148498535156e-01 -1.453246325254440308e-01 1.317634135484695435e-01 -2.665944695472717285e-01 -3.384197130799293518e-02 -2.944277524948120117e-01
-2.610972225666046143e-01 -2.115482538938522339e-01 1.612430512905120850e-01 1.007609218358993530e-01 3.536792844533920288e-02 1.916142879053950310e-03 2.253313362598419189e-01 -4.555509388446807861e-01 -1.819212585687637329e-01 -1.584701389074325562e-01 2.178531885147094727e-01 -2.331909388303756714e-01 -1.443780809640884399e-01 -1.373887360095977783e-01 -2.230669856071472168e-01 1.326055377721786499e-01 1.785778105258941650e-01 1.185606643557548523e-01 1.265405714511871338e-01 -1.883444488048553467e-01 1.441978812217712402e-01 -7.364036887884140015e-02 -5.190367251634597778e-02 -7.763792574405670166e-02 -2.960981726646423340e-01 5.361022800207138062e-02 1.308692544698715210e-01 2.082425057888031006e-01 -8.919401466846466064e-02 -7.859123498201370239e-02 -3.115486912429332733e-02 -1.604528874158859253e-01
-6.835763156414031982e-02 1.735707074403762817e-01 1.797058135271072388e-01 1.967908740043640137e-01 -1.277300119400024414e-01 1.518785208463668823e-01 1.722391694784164429e-01 -4.052964746952056885e-01 6.365016102790832520e-02 1.439060717821121216e-01 1.343503035604953766e-02 2.403681427240371704e-01 3.856052830815315247e-02 -2.786249816417694092e-01 -2.136177383363246918e-02 -3.090056180953979492e-01 1.756733655929565430e-01 1.968887895345687866e-01 7.766891270875930786e-02 -1.842534840106964111e-01 2.877260558307170868e-02 1.779765933752059937e-01 8.284847438335418701e-02 1.504687964916229248e-01 -1.734377294778823853e-01 1.024065315723419189e-01 -6.031500920653343201e-02 -2.268747538328170776e-01 -2.745657926425337791e-03 -1.929165869951248169e-01 9.663143008947372437e-02 -2.987180650234222412e-01
-1.392670124769210815e-01 -2.188851125538349152e-02 -1.293175667524337769e-01 2.743276655673980713e-01 3.778015822172164917e-02 6.640934944152832031e-02 2.777435183525085449e-01 -3.019930720329284668e-01 -1.166954189538955688e-01 4.273946583271026611e-01 1.525914967060089111e-01 -4.396950080990791321e-02 2.490202188491821289e-01 -1.779385060071945190e-01 -2.047956883907318115e-01 1.031808257102966309e-01 -1.132194232195615768e-02 3.076865971088409424e-01 2.328743636608123779e-01 -4.816820472478866577e-02 1.474482864141464233e-01 2.583809196949005127e-01 -1.680670976638793945e-01 7.779935002326965332e-02 1.616835892200469971e-01 -9.461858868598937988e-02 1.102997139096260071e-01 -3.148660808801651001e-02 8.341011404991149902e-02 -4.346687346696853638e-02 -1.139856725931167603e-01 -4.431605339050292969e-02
-7.078133523464202881e-02 1.468037515878677368e-01 -4.522315226495265961e-03 1.423603445291519165e-01 -6.436964124441146851e-02 1.125779524445533752e-01 2.215555310249328613e-01 -2.872610092163085938e-01 -1.379412561655044556e-01 2.430329471826553345e-02 -1.233766600489616394e-01 1.326584517955780029e-01 3.164831921458244324e-02 -5.155830979347229004e-01 7.773882895708084106e-02 2.580231614410877228e-02 -9.470941126346588135e-02 1.545204371213912964e-01 3.318400681018829346e-01 2.469542436301708221e-02 -6.528666242957115173e-03 -1.822079271078109741e-01 3.062299489974975586e-01 -8.480083197355270386e-02 -9.284829348325729370e-02 2.007693983614444733e-02 -1.918119490146636963e-01 -1.827856451272964478e-01 2.028775960206985474e-01 1.663078218698501587e-01 -1.968977749347686768e-01 -1.189815402030944824e-01
-7.017067819833755493e-02 -1.111313253641128540e-01 -6.928005069494247437e-02 8.403844200074672699e-03 4.170632958412170410e-01 1.840177625417709351e-01 1.908153593540191650e-01 -3.825598657131195068e-01 -2.316403985023498535e-01 -2.050725072622299194e-01 -3.142451122403144836e-02 9.952905774116516113e-02 1.138696670532226562e-01 -2.102861404418945312e-01 -2.552304565906524658e-01 -7.939501106739044189e-02 -2.087954878807067871e-01 2.216145396232604980e-01 -7.507482916116714478e-02 6.043152883648872375e-02 -2.786516211926937103e-02 -8.834950625896453857e-02 -1.371338069438934326e-01 -8.358258754014968872e-02 -1.487645804882049561e-01 3.646286129951477051e-01 1.232025846838951111e-01 7.700552791357040405e-02 -3.217260912060737610e-02 1.198563203215599060e-01 -1.448396593332290649e-01 -5.574147030711174011e-02
2.114988304674625397e-02 -1.212287321686744690e-01 7.772656530141830444e-02 2.711494863033294678e-01 2.199907004833221436e-01 4.759440943598747253e-02 2.501637637615203857e-01 -1.904709935188293457e-01 1.621820628643035889e-01 -1.446510553359985352e-01 1.741188615560531616e-01 9.085145592689514160e-02 3.612102568149566650e-02 -1.626070737838745117e-01 1.627233996987342834e-02 -1.246553137898445129e-01 3.120954632759094238e-01 2.325646877288818359e-01 3.235872387886047363e-01 -9.671469032764434814e-02 2.234207391738891602e-01 -3.069616556167602539e-01 9.326819330453872681e-02 -1.052455902099609375e-01 1.584723740816116333e-01 1.208255663514137268e-01 3.598288297653198242e-01 -5.489227361977100372e-03 -4.806293919682502747e-02 1.240249201655387878e-01 1.448231656104326248e-02 9.915226697921752930e-02
1.729483753442764282e-01 1.060516387224197388e-01 -5.713482201099395752e-02 6.475579738616943359e-02 4.780921712517738342e-02 -8.104318380355834961e-02 2.045950740575790405e-01 -3.321292400360107422e-01 -1.856551766395568848e-01 2.726013362407684326e-01 -1.181980744004249573e-01 -1.004567816853523254e-01 -1.246512159705162048e-01 -3.558171913027763367e-02 -1.655879616737365723e-01 4.718521982431411743e-02 -1.258689723908901215e-02 2.720568180084228516e-01 2.708479166030883789e-01 -2.413050085306167603e-01 3.466670215129852295e-01 -2.149791270494461060e-01 7.938728481531143188e-02 1.758915930986404419e-02 -1.930201947689056396e-01 2.438048720359802246e-01 3.624588996171951294e-02 1.841175854206085205e-01 5.952232517302036285e-03 2.749571800231933594e-01 -1.556654572486877441e-01 -2.290814742445945740e-02
-4.449319839477539062e-01 9.669607877731323242e-02 -1.879777386784553528e-02 6.242854893207550049e-02 1.807330548763275146e-01 1.328935381025075912e-02 1.872819811105728149e-01 -2.026891857385635376e-01 -4.841424524784088135e-02 5.978224426507949829e-02 -1.614356935024261475e-01 2.334255278110504150e-01 1.130499541759490967e-01 8.270996622741222382e-03 -1.785254180431365967e-01 -2.218238264322280884e-01 -1.542928721755743027e-02 1.996189504861831665e-01 1.382818222045898438e-01 -7.672767341136932373e-02 1.269659772515296936e-02 -3.777675032615661621e-01 -1.731187999248504639e-01 -2.372373789548873901e-01 -8.507379889488220215e-02 1.722920238971710205e-01 5.868062376976013184e-02 -4.338568076491355896e-02 -3.608835637569427490e-01 1.230503395199775696e-01 -5.163307115435600281e-02 1.205621808767318726e-01
-6.351324915885925293e-02 -2.044896334409713745e-01 -3.544685989618301392e-02 2.086169421672821045e-01 7.754924148321151733e-02 1.152260880917310715e-02 1.727238148450851440e-01 -2.620910704135894775e-01 -2.184570282697677612e-01 4.115798324346542358e-02 1.156191527843475342e-01 1.138177365064620972e-01 2.030139118432998657e-01 -4.241979420185089111e-01 -1.293330490589141846e-01 1.640999456867575645e-03 1.097915321588516235e-01 1.746830195188522339e-01 7.954111695289611816e-02 5.250629782676696777e-02 4.448407515883445740e-02 -2.790126204490661621e-01 2.275554835796356201e-01 1.715194731950759888e-01 -3.315364718437194824e-01 -1.758675277233123779e-01 -1.532200127840042114e-01 -1.073149442672729492e-01 -1.754334717988967896e-01 -2.518665790557861328e-01 -8.725214749574661255e-02 2.698068507015705109e-02
8.438146859407424927e-02 1.520192325115203857e-01 -1.617498695850372314e-01 2.971649765968322754e-01 1.455388665199279785e-01 1.382978558540344238e-01 2.842084169387817383e-01 -1.651777327060699463e-01 -1.553029716014862061e-01 -8.336044102907180786e-02 -1.230103969573974609e-01 1.700209230184555054e-01 -6.208110600709915161e-02 8.244065940380096436e-02 -4.747745692729949951e-01 -1.607933342456817627e-01 -1.082652434706687927e-01 -6.209719553589820862e-02 1.538137346506118774e-01 -2.746388316154479980e-01 -6.498365849256515503e-02 -8.864220231771469116e-02 3.958597779273986816e-02 -2.360143512487411499e-01 1.075911670923233032e-01 2.276809811592102051e-01 7.109854370355606079e-02 2.141655609011650085e-02 2.801786959171295166e-01 -1.959064900875091553e-01 9.492586366832256317e-03 9.142481721937656403e-04
-3.186014294624328613e-01 -1.454205960035324097e-01 3.548143804073333740e-02 1.637046933174133301e-01 -1.464762985706329346e-01 -2.126553505659103394e-01 4.052374884486198425e-02 -3.721252977848052979e-01 -4.748100042343139648e-02 -2.792437374591827393e-01 -2.488451451063156128e-01 1.038355827331542969e-01 3.005088567733764648e-01 -3.106511533260345459e-01 -1.590462177991867065e-01 -6.696969270706176758e-02 -1.871544122695922852e-01 1.255168020725250244e-01 8.458967506885528564e-02 -2.125449180603027344e-01 1.061836034059524536e-01 -1.239026114344596863e-01 4.586677998304367065e-02 4.016138240694999695e-02 -5.120895802974700928e-02 1.710912585258483887e-01 1.633201092481613159e-01 -1.335041373968124390e-01 -1.000012010335922241e-01 -1.226387470960617065e-01 -1.875961273908615112e-01 5.369722843170166016e-02
-1.038428321480751038e-01 -2.549672424793243408e-01 4.547264054417610168e-02 1.025037840008735657e-01 2.360916882753372192e-02 1.558521389961242676e-01 1.257142722606658936e-01 -8.983126282691955566e-02 -2.326938509941101074e-01 9.516412764787673950e-02 -7.225735485553741455e-02 3.537776768207550049e-01 -2.372458428144454956e-01 -6.030870974063873291e-02 -4.036168158054351807e-01 -9.352434426546096802e-02 -1.434181183576583862e-01 2.816016674041748047e-01 1.918766498565673828e-01 1.961629092693328857e-02 2.916105091571807861e-01 -1.932845334522426128e-04 1.932573877274990082e-02 8.678048104047775269e-02 -9.158799052238464355e-02 -1.388318538665771484e-01 -2.525012567639350891e-02 -2.459705173969268799e-01 1.766533777117729187e-02 -2.832989692687988281e-01 3.857471048831939697e-02 -1.920503526926040649e-01
-8.956313133239746094e-02 -1.592192333191633224e-03 3.318423330783843994e-01 6.826939433813095093e-02 1.462921649217605591e-01 2.722851932048797607e-01 2.356743663549423218e-01 4.956700280308723450e-02 -1.177302747964859009e-01 2.127893865108489990e-01 -1.476778537034988403e-01 1.716114431619644165e-01 5.485232919454574585e-02 2.416199306026101112e-03 -3.576409220695495605e-01 -2.792946398258209229e-01 -2.602320909500122070e-02 4.134050384163856506e-02 1.166123375296592712e-01 -4.134886339306831360e-02 4.933537542819976807e-02 -2.695294320583343506e-01 2.700391709804534912e-01 3.599448800086975098e-01 8.727470785379409790e-02 2.375982403755187988e-01 1.420302838087081909e-01 1.461567431688308716e-01 -1.608202978968620300e-02 7.714198902249336243e-03 6.581732537597417831e-03 5.575127154588699341e-02
-2.938033640384674072e-01 8.095193654298782349e-02 1.553457695990800858e-03 3.189983367919921875e-01 -7.397777587175369263e-02 1.316534429788589478e-01 2.297331094741821289e-01 -2.848439514636993408e-01 -8.908083289861679077e-02 8.755110949277877808e-02 -1.161520704627037048e-01 1.458493620157241821e-01 2.842307686805725098e-01 1.465091109275817871e-01 -1.384726911783218384e-01 1.649518907070159912e-01 5.410690978169441223e-02 2.325151264667510986e-01 1.674705743789672852e-01 -3.254380226135253906e-01 3.232462704181671143e-01 2.955783344805240631e-02 -9.424765408039093018e-02 -1.158510148525238037e-02 3.224643468856811523e-01 -1.084093973040580750e-01 1.626151800155639648e-02 -6.181841343641281128e-02 -1.409480273723602295e-01 6.235240027308464050e-02 -2.567555382847785950e-02 9.211299940943717957e-03
-3.957683965563774109e-02 3.338990360498428345e-02 3.953766822814941406e-01 3.758200407028198242e-01 2.538370527327060699e-02 3.905622959136962891e-01 4.632210731506347656e-01 -1.991946995258331299e-01 9.413168579339981079e-02 -6.907323002815246582e-02 -6.956749409437179565e-02 9.917479753494262695e-02 2.592098154127597809e-02 -3.774238377809524536e-02 -4.659900814294815063e-02 -1.846213042736053467e-01 -2.210349589586257935e-02 2.319629490375518799e-01 -5.378551036119461060e-02 -2.515145838260650635e-01 7.710097730159759521e-02 1.687067896127700806e-01 1.553439814597368240e-02 6.622208654880523682e-02 1.459620986133813858e-02 4.021624848246574402e-02 1.409490108489990234e-01 -7.223056256771087646e-02 -4.701388999819755554e-02 9.384228289127349854e-02 8.987542986869812012e-02 1.420212239027023315e-01
-3.082886710762977600e-02 1.563524752855300903e-01 2.331155538558959961e-02 2.210133224725723267e-01 5.570088326930999756e-02 3.039406538009643555e-01 4.490342438220977783e-01 -2.645686566829681396e-01 -9.739524871110916138e-02 -1.115067452192306519e-01 9.411577135324478149e-03 2.394632548093795776e-01 2.445351183414459229e-01 -1.603371798992156982e-01 1.145927906036376953e-01 9.135955013334751129e-03 2.164704352617263794e-01 2.627778351306915283e-01 5.468646809458732605e-02 -2.193284183740615845e-01 1.018739119172096252e-01 1.715541929006576538e-01 -6.565503031015396118e-02 1.337423026561737061e-01 -3.511901572346687317e-02 2.692969143390655518e-01 -3.605434298515319824e-02 1.184633672237396240e-01 1.023705303668975830e-01 1.082562580704689026e-01 -1.992897391319274902e-01 -3.726527793332934380e-03
-1.208480373024940491e-01 9.112609922885894775e-02 -3.889682516455650330e-02 1.790541112422943115e-01 1.950555890798568726e-01 -2.098601758480072021e-01 3.528920412063598633e-01 -2.686634361743927002e-01 -1.554655581712722778e-01 3.303578794002532959e-01 -1.457742601633071899e-01 8.584469556808471680e-03 -8.370197564363479614e-02 -3.136274218559265137e-01 3.366978093981742859e-02 -2.220369875431060791e-01 -6.869531422853469849e-02 2.922963798046112061e-01 7.341314852237701416e-02 1.449009478092193604e-01 9.489346295595169067e-02 -2.634668909013271332e-02 1.449351310729980469e-01 -2.967774271965026855e-01 2.558692544698715210e-02 -1.269293576478958130e-01 -1.248873993754386902e-01 -8.485398441553115845e-02 1.709746867418289185e-01 -4.407025501132011414e-02 -9.571874886751174927e-02 -1.976420283317565918e-01
-4.175391048192977905e-03 1.334969606250524521e-02 -4.267358779907226562e-02 1.120078936219215393e-01 2.569644749164581299e-01 -8.203258365392684937e-02 1.827360242605209351e-01 -3.327629566192626953e-01 -6.271256506443023682e-02 2.606319785118103027e-01 -4.118264913558959961e-01 -1.621179133653640747e-01 5.533749703317880630e-03 -1.652696877717971802e-01 -3.605281114578247070e-01 1.648897379636764526e-01 -2.505769729614257812e-01 1.218315958976745605e-01 2.060821950435638428e-01 -8.013657480478286743e-02 1.350241154432296753e-01 -7.377009838819503784e-02 -1.053977161645889282e-01 2.582118213176727295e-01 -1.185050159692764282e-01 1.340629756450653076e-01 -3.093799389898777008e-02 -1.067416071891784668e-01 -6.568762660026550293e-02 1.467454433441162109e-01 -3.867950057610869408e-03 -1.344783604145050049e-01
-1.696056574583053589e-01 -1.044168099761009216e-01 1.295695751905441284e-01 3.131696283817291260e-01 -5.740075930953025818e-02 1.830786615610122681e-01 1.919668316841125488e-01 -1.594307869672775269e-01 -2.808637320995330811e-01 2.642797827720642090e-01 1.661148965358734131e-01 2.622020244598388672e-01 4.419853910803794861e-02 -2.811201512813568115e-01 -5.803506448864936829e-02 2.088893763720989227e-02 3.357059359550476074e-01 1.990160942077636719e-01 -4.214054718613624573e-02 9.470478445291519165e-02 -2.232288271188735962e-01 -2.484536916017532349e-01 -4.387819021940231323e-02 -1.904937177896499634e-01 -5.490491166710853577e-02 1.740259379148483276e-01 -6.244173645973205566e-02 -1.122549399733543396e-01 2.053167670965194702e-01 -2.410169318318367004e-02 -5.928610265254974365e-02 -8.747743815183639526e-02
-1.902901977300643921e-01 -3.956883773207664490e-02 -9.745284914970397949e-02 2.221516817808151245e-01 2.570183575153350830e-01 1.069826111197471619e-01 -3.289962559938430786e-02 6.006231531500816345e-02 -1.829165965318679810e-01 -3.925539925694465637e-02 2.261472120881080627e-02 2.682360708713531494e-01 2.810945510864257812e-01 1.234890893101692200e-01 -4.893312752246856689e-01 5.917184799909591675e-02 -2.678262628614902496e-02 1.938234567642211914e-01 3.275219500064849854e-01 -1.806824356317520142e-01 6.426330655813217163e-02 7.021997123956680298e-02 1.782672852277755737e-01 1.235226616263389587e-01 4.922293499112129211e-02 6.469003111124038696e-02 2.464159131050109863e-01 -6.675267219543457031e-02 1.678828001022338867e-01 3.483098931610584259e-03 -9.188535809516906738e-02 -1.838121712207794189e-01
-1.248025968670845032e-01 8.068169653415679932e-02 -2.478986419737339020e-02 2.268809974193572998e-01 1.437590569257736206e-01 1.305308043956756592e-01 4.160352647304534912e-01 -2.117649465799331665e-01 -1.236038282513618469e-01 -2.899650670588016510e-02 1.496673673391342163e-01 1.774755120277404785e-01 2.582479715347290039e-01 -7.696659862995147705e-02 2.072145342826843262e-01 -7.297036051750183105e-02 2.333305031061172485e-01 2.879058122634887695e-01 1.203663870692253113e-01 -2.739748954772949219e-01 2.760553956031799316e-01 -2.136009000241756439e-02 2.540132403373718262e-02 2.414223179221153259e-02 1.244976446032524109e-01 2.073801495134830475e-02 -1.222148686647415161e-01 2.751486599445343018e-01 9.515183418989181519e-02 -4.362438805401325226e-03 -2.402150183916091919e-01 3.423758596181869507e-02
-2.146308869123458862e-01 -6.228324770927429199e-02 1.646866351366043091e-01 2.520678043365478516e-01 6.829576939344406128e-02 1.425770223140716553e-01 2.563099265098571777e-01 2.661921270191669464e-02 -3.014795780181884766e-01 1.028301417827606201e-01 -4.119825363159179688e-02 4.192226007580757141e-02 1.662142574787139893e-01 -2.024983614683151245e-01 -1.588715761899948120e-01 -2.809856832027435303e-01 1.621845550835132599e-02 1.288341879844665527e-01 1.349219530820846558e-01 -2.791841328144073486e-02 1.198159158229827881e-01 -9.048558026552200317e-02 6.319844722747802734e-02 1.167365163564682007e-01 -3.487589061260223389e-01 2.288369536399841309e-01 -2.429467141628265381e-01 -1.202094852924346924e-01 2.442732751369476318e-01 -2.382724136114120483e-01 1.903259307146072388e-01 -1.187639236450195312e-01
-9.528118185698986053e-03 6.459973007440567017e-02 2.450920045375823975e-01 7.904097437858581543e-02 -2.061672881245613098e-02 5.928360298275947571e-02 1.413001120090484619e-01 -2.837421000003814697e-01 -3.209538161754608154e-01 -1.310187429189682007e-01 -1.854896247386932373e-01 -4.063098132610321045e-02 -2.722977995872497559e-01 -3.889372646808624268e-01 -7.607965916395187378e-02 1.117467656731605530e-01 -9.033387899398803711e-02 3.026133179664611816e-01 8.214171230792999268e-02 -8.070379495620727539e-02 1.919903904199600220e-01 -1.762470006942749023e-01 -8.922106772661209106e-02 1.814590990543365479e-01 -8.340408653020858765e-02 1.030014231801033020e-01 1.037134751677513123e-01 1.458662897348403931e-01 -2.024350613355636597e-01 8.500429242849349976e-02 -1.030973345041275024e-01 -3.079531192779541016e-01
4.212658852338790894e-02 -1.738095134496688843e-01 -1.610277295112609863e-01 1.435587853193283081e-01 1.396932005882263184e-01 6.631265580654144287e-02 4.085870087146759033e-01 -8.138633519411087036e-02 1.145680397748947144e-01 2.190736979246139526e-01 -7.673772424459457397e-02 1.163878384977579117e-02 -1.957576125860214233e-01 -9.883272647857666016e-02 -1.972312927246093750e-01 -1.521143130958080292e-02 -2.041925191879272461e-01 1.226231083273887634e-02 3.979572951793670654e-01 -3.559711575508117676e-01 -6.039426475763320923e-02 -1.915914118289947510e-01 -4.127553477883338928e-02 -1.225162222981452942e-01 -3.528675064444541931e-03 9.542908519506454468e-03 1.680093258619308472e-01 -7.663194835186004639e-02 2.906233668327331543e-01 -9.582930803298950195e-02 -1.068261265754699707e-01 -2.153486609458923340e-01
-3.625599145889282227e-01 -2.494116723537445068e-01 1.824394166469573975e-01 3.353374823927879333e-02 3.413929045200347900e-01 1.482828259468078613e-01 6.500247120857238770e-02 -3.433600962162017822e-01 -4.189516603946685791e-01 -2.963949553668498993e-02 8.009027689695358276e-02 -6.053391471505165100e-02 -5.867809988558292389e-03 -1.559922099113464355e-01 -1.953072696924209595e-01 -5.955214425921440125e-02 -9.302724152803421021e-02 -3.097879327833652496e-02 2.671955525875091553e-01 -2.107044160366058350e-01 1.075380016118288040e-02 -1.030882671475410461e-01 1.637329757213592529e-01 1.011631335131824017e-03 -4.545407742261886597e-02 1.569512933492660522e-01 2.292898111045360565e-02 -1.586518585681915283e-01 -1.374693065881729126e-01 6.829906255006790161e-02 2.367112785577774048e-02 1.387985795736312866e-01
-7.817051559686660767e-02 -3.691081330180168152e-02 1.567657105624675751e-02 2.351335138082504272e-01 1.992028653621673584e-01 9.486431628465652466e-02 2.546727955341339111e-01 -4.521678984165191650e-01 -2.523352801799774170e-01 1.192213408648967743e-02 -4.768263548612594604e-03 4.958724230527877808e-02 1.453081797808408737e-02 -4.820502698421478271e-01 -1.357356924563646317e-02 7.329069823026657104e-02 5.675088986754417419e-02 -8.852595835924148560e-02 2.972745597362518311e-01 -4.206137731671333313e-02 -3.713656961917877197e-02 -2.261771410703659058e-01 9.634986519813537598e-02 -2.179327607154846191e-02 -2.974689304828643799e-01 1.270167529582977295e-01 -4.662473872303962708e-02 -1.676806658506393433e-01 8.431573957204818726e-02 5.200582742691040039e-02 7.844900339841842651e-02 1.378534641116857529e-02
-2.331302165985107422e-01 -1.786253154277801514e-01 -4.717052914202213287e-03 7.623776793479919434e-02 4.445993341505527496e-03 5.311366170644760132e-02 2.875317931175231934e-01 -1.860717833042144775e-01 -1.913004815578460693e-01 -2.140130698680877686e-01 -2.057005651295185089e-03 2.057393342256546021e-01 -2.351904958486557007e-01 -3.042138516902923584e-01 -2.174612283706665039e-01 -9.497673250734806061e-03 -1.541460603475570679e-01 1.044513359665870667e-01 3.052218556404113770e-01 6.181414797902107239e-02 4.422976821660995483e-02 -5.581974238157272339e-02 4.655596613883972168e-02 2.886640131473541260e-01 -3.547084033489227295e-01 3.095660358667373657e-02 1.989455670118331909e-01 9.994560852646827698e-03 -8.768791705369949341e-02 -1.452290415763854980e-01 -2.138308584690093994e-01 -6.798188388347625732e-02
-6.086587440222501755e-03 4.371505230665206909e-02 -6.998329609632492065e-02 3.378025814890861511e-02 1.332940012216567993e-01 1.355845830403268337e-03 2.124639600515365601e-01 -5.419812798500061035e-01 -1.704490035772323608e-01 -2.044122070074081421e-01 -1.875140368938446045e-01 2.698771655559539795e-01 -2.737350761890411377e-02 -2.694539725780487061e-01 -4.001066088676452637e-01 4.632218182086944580e-02 2.895251847803592682e-02 7.509295642375946045e-02 -1.360394805669784546e-01 -5.471684411168098450e-02 -7.728157937526702881e-02 -7.926859706640243530e-02 -7.973985373973846436e-02 -1.578727960586547852e-01 -1.260601133108139038e-01 1.903949081897735596e-01 2.106084525585174561e-01 -7.612226903438568115e-02 -3.196462348569184542e-04 -6.462421268224716187e-02 6.735868752002716064e-02 -1.960087716579437256e-01
9.233140200376510620e-02 -1.216499358415603638e-01 3.293350338935852051e-01 1.213530749082565308e-01 4.192845821380615234e-01 7.098478078842163086e-02 1.069365739822387695e-01 -2.028581351041793823e-01 -1.856202483177185059e-01 2.740808725357055664e-01 -6.747863441705703735e-02 1.822749376296997070e-01 6.870335340499877930e-02 -1.754288375377655029e-01 -2.323227226734161377e-01 -1.101874336600303650e-01 8.889192342758178711e-02 7.950127124786376953e-02 2.194543331861495972e-01 -2.877647578716278076e-01 2.290752083063125610e-01 8.370148390531539917e-02 -5.149731040000915527e-02 -6.564138829708099365e-02 4.854055866599082947e-02 -8.884274959564208984e-02 1.310787051916122437e-01 -1.746854335069656372e-01 2.176557108759880066e-02 -2.879104018211364746e-01 1.724371500313282013e-02 1.336310803890228271e-01
1.108360961079597473e-01 -6.219469383358955383e-02 9.090201556682586670e-02 2.304697036743164062e-01 4.737272486090660095e-02 1.996817886829376221e-01 2.537804245948791504e-01 5.151685792952775955e-03 6.571759283542633057e-02 8.281605690717697144e-02 -2.504152953624725342e-01 5.239582061767578125e-01 -2.821303158998489380e-02 -1.505275517702102661e-01 -5.428181588649749756e-02 -1.368509046733379364e-02 2.858086824417114258e-01 3.778453171253204346e-01 2.449358850717544556e-01 -2.492643333971500397e-02 2.138024717569351196e-01 -1.418505162000656128e-01 -7.853239029645919800e-02 1.210079938173294067e-01 -1.229741573333740234e-01 2.684374712407588959e-02 -8.635776489973068237e-02 2.991074696183204651e-02 1.068513765931129456e-01 4.250891134142875671e-02 1.302078068256378174e-01 1.217718273401260376e-01
-1.261589527130126953e-01 -1.787213236093521118e-02 -2.749479413032531738e-01 2.289272993803024292e-01 9.922131896018981934e-02 6.133726239204406738e-02 3.085531890392303467e-01 -1.394954025745391846e-01 -8.029475063085556030e-02 3.863173723220825195e-01 -6.481565535068511963e-02 -4.494905471801757812e-02 4.222395420074462891e-01 -9.902518987655639648e-02 -7.157633453607559204e-02 5.842408537864685059e-02 6.941972672939300537e-02 4.704262316226959229e-01 1.585673838853836060e-01 -9.310637414455413818e-02 1.764798611402511597e-01 5.337008088827133179e-02 -6.405488401651382446e-02 6.868472695350646973e-02 2.032000944018363953e-02 -8.606410771608352661e-02 3.459078073501586914e-02 8.356019854545593262e-02 3.180585801601409912e-02 -2.152935042977333069e-02 -2.204242199659347534e-01 1.198312174528837204e-02
-1.779584586620330811e-01 1.038290709257125854e-01 -3.144530653953552246e-01 2.344472855329513550e-01 1.846340000629425049e-01 1.860641390085220337e-01 4.208631813526153564e-01 -2.489225417375564575e-01 -2.046045064926147461e-01 1.017872244119644165e-01 -4.891752079129219055e-02 1.283323913812637329e-01 1.450591087341308594e-01 -1.991954073309898376e-02 -4.548977315425872803e-02 -1.125667896121740341e-02 2.838183045387268066e-01 -4.615042731165885925e-02 1.420097053050994873e-01 -1.871846169233322144e-01 2.188656479120254517e-01 7.197396457195281982e-02 -5.542906746268272400e-02 2.894646227359771729e-01 -4.661138355731964111e-02 1.755527406930923462e-01 9.665519930422306061e-03 7.573238015174865723e-02 9.841498732566833496e-02 -2.952453121542930603e-02 -2.719277143478393555e-01 5.593158770352602005e-03
-1.173619031906127930e-01 1.170998215675354004e-01 1.616844385862350464e-01 1.832694262266159058e-01 1.098363474011421204e-01 -2.459173090755939484e-02 -2.887092903256416321e-02 -2.858103811740875244e-01 -1.093327160924673080e-02 -2.956703677773475647e-02 -1.146309748291969299e-01 1.647655367851257324e-01 1.569561660289764404e-01 -1.171794440597295761e-02 -6.124046444892883301e-02 -3.884696960449218750e-02 8.045665919780731201e-02 5.318157076835632324e-01 1.824052780866622925e-01 -1.570080518722534180e-01 -2.172705531120300293e-01 4.456265643239021301e-02 1.364765614271163940e-01 2.182377576828002930e-01 -1.225302219390869141e-01 -1.717853546142578125e-01 -9.515386074781417847e-02 -1.180410757660865784e-01 2.179330289363861084e-01 -3.171650767326354980e-01 -2.507504224777221680e-01 7.165238261222839355e-02
1.115713454782962799e-02 -1.394766122102737427e-01 -4.167485982179641724e-03 1.819587945938110352e-01 2.842433452606201172e-01 6.426765769720077515e-02 1.550660133361816406e-01 -2.917506098747253418e-01 -1.620692312717437744e-01 2.445911765098571777e-01 -1.385766565799713135e-01 2.325277328491210938e-01 4.872388765215873718e-02 -2.406715005636215210e-01 1.629558205604553223e-01 3.670247644186019897e-02 2.578961849212646484e-01 2.855219542980194092e-01 2.000095099210739136e-01 -3.025645017623901367e-01 1.325071454048156738e-01 2.347822040319442749e-01 1.077609881758689880e-02 8.528113365173339844e-02 -3.815266117453575134e-02 1.608583331108093262e-01 -2.626822292804718018e-01 -4.687481001019477844e-02 4.114942997694015503e-02 -3.036635927855968475e-02 -1.569004654884338379e-01 -1.422288119792938232e-01
-2.994828224182128906e-01 2.766342759132385254e-01 2.910638786852359772e-02 2.121971398591995239e-01 2.577747106552124023e-01 -2.851631343364715576e-01 -8.620787411928176880e-03 -2.687647938728332520e-01 -1.959361732006072998e-01 -2.517803106456995010e-03 -1.834812164306640625e-01 4.215877503156661987e-02 -7.433864474296569824e-02 -1.836725622415542603e-01 -2.273734211921691895e-01 -1.201731413602828979e-01 -1.715153604745864868e-01 2.369595766067504883e-01 1.575915329158306122e-02 2.241492457687854767e-02 2.382058352231979370e-01 -9.420743584632873535e-02 1.108333095908164978e-01 9.361559152603149414e-02 -1.097844764590263367e-01 -1.590339988470077515e-01 1.336732208728790283e-01 -1.590134948492050171e-01 -2.857223749160766602e-01 -9.989989548921585083e-02 -3.079983033239841461e-02 -2.062635272741317749e-01
-3.324482142925262451e-01 -1.604803949594497681e-01 -7.242321968078613281e-02 1.700300872325897217e-01 -5.631307512521743774e-02 1.932921260595321655e-02 1.585895121097564697e-01 -3.912331461906433105e-01 -2.713462710380554199e-01 1.623334549367427826e-02 5.411986261606216431e-03 1.757935732603073120e-01 3.028912842273712158e-01 -3.672322034835815430e-01 -2.768216729164123535e-01 5.226317793130874634e-02 -1.173212751746177673e-01 -1.224557533860206604e-01 4.682796075940132141e-02 -2.254678606986999512e-01 3.851810842752456665e-02 -1.864005625247955322e-01 1.542183756828308105e-01 -2.686087042093276978e-02 3.848466277122497559e-02 4.835221171379089355e-02 -3.231585398316383362e-02 3.764266520738601685e-02 2.076713442802429199e-01 -2.104570120573043823e-01 5.873034708201885223e-03 2.764634229242801666e-02
6.143131107091903687e-02 7.844742387533187866e-02 -3.873190656304359436e-02 2.632339000701904297e-01 2.687811851501464844e-01 -5.763614922761917114e-02 1.457273960113525391e-02 -5.393523573875427246e-01 -1.826908588409423828e-01 7.501425594091415405e-02 -3.567377030849456787e-01 -1.787374019622802734e-01 1.630327254533767700e-01 -1.186493411660194397e-01 -1.445382982492446899e-01 7.036235183477401733e-02 -6.726711243391036987e-02 3.071561828255653381e-02 2.865303754806518555e-01 2.711882442235946655e-02 9.580916166305541992e-02 -1.800664663314819336e-01 -6.965468823909759521e-02 -3.578952699899673462e-02 -1.738292127847671509e-01 1.602777987718582153e-01 3.003370948135852814e-02 -2.586689591407775879e-01 -1.499317586421966553e-01 1.562973833642899990e-03 5.401830375194549561e-02 -5.228218436241149902e-02
-1.233816221356391907e-01 2.785733044147491455e-01 -1.153993904590606689e-01 -3.380990028381347656e-02 -6.672541797161102295e-02 3.544535338878631592e-01 2.381546795368194580e-01 -3.108964860439300537e-01 9.776563197374343872e-02 -3.155246004462242126e-02 1.064122393727302551e-01 6.062425673007965088e-02 -4.868809133768081665e-02 -1.978347301483154297e-01 -6.854067742824554443e-02 -7.557144854217767715e-03 6.342530250549316406e-02 3.756253421306610107e-01 2.298519462347030640e-01 -1.635996550321578979e-01 4.228876158595085144e-02 -1.221074257045984268e-02 1.055369451642036438e-01 -2.007598988711833954e-02 -1.039757579565048218e-02 2.611292600631713867e-01 5.252869799733161926e-02 -3.204154372215270996e-01 -2.524818181991577148e-01 -2.400256842374801636e-01 1.745211333036422729e-02 6.208829581737518311e-02
-1.754414737224578857e-01 6.509658694267272949e-02 2.762583196163177490e-01 2.621756196022033691e-01 4.473673999309539795e-01 1.003891974687576294e-01 1.403476204723119736e-02 -1.457519084215164185e-01 -1.362293213605880737e-01 -2.386792004108428955e-02 9.568462520837783813e-02 7.028693705797195435e-02 3.013633489608764648e-01 -1.379519253969192505e-01 -1.470523327589035034e-01 -1.440629810094833374e-01 -9.227968007326126099e-02 1.455066651105880737e-01 -6.734494864940643311e-02 8.324354141950607300e-02 3.660974800586700439e-01 -2.228687256574630737e-01 6.333627551794052124e-02 6.213325262069702148e-02 -2.216044813394546509e-01 4.792743362486362457e-03 -1.913823187351226807e-01 -4.267853498458862305e-02 4.070982709527015686e-02 4.600255936384201050e-02 -1.937047839164733887e-01 -2.030298411846160889e-01
2.462614700198173523e-02 8.550046384334564209e-02 1.188963875174522400e-01 2.745466232299804688e-01 4.513080045580863953e-02 -5.448444187641143799e-02 1.487892121076583862e-01 -4.147932231426239014e-01 -5.987054109573364258e-02 1.268747150897979736e-01 -1.286381334066390991e-01 4.424113929271697998e-01 -6.151751428842544556e-02 -3.272782564163208008e-01 -1.369546055793762207e-01 -3.178171813488006592e-01 2.808266691863536835e-02 1.018155515193939209e-01 1.858014799654483795e-02 -7.393050193786621094e-02 1.456766575574874878e-01 8.784573525190353394e-02 -1.812520772218704224e-01 8.412950485944747925e-02 -9.795227646827697754e-02 -1.511538028717041016e-02 2.868078183382749557e-03 6.104799732565879822e-02 -6.810711324214935303e-02 5.047819018363952637e-02 1.958552598953247070e-01 -3.095452785491943359e-01
-4.733672738075256348e-02 -1.866964846849441528e-01 -1.218388378620147705e-01 3.839580714702606201e-01 -2.383495308458805084e-02 2.871067523956298828e-01 2.709936201572418213e-01 -8.892976492643356323e-02 -3.917958736419677734e-01 5.006159469485282898e-02 1.285057812929153442e-01 2.543522417545318604e-01 -5.183937400579452515e-02 8.026318252086639404e-02 -1.612540185451507568e-01 1.044629793614149094e-02 4.974971339106559753e-02 -6.060193758457899094e-03 3.485749959945678711e-01 -1.544399559497833252e-01 1.136531010270118713e-01 1.151600256562232971e-01 1.682851696386933327e-03 1.806345432996749878e-01 7.269302010536193848e-02 9.523599594831466675e-02 7.613612711429595947e-02 -9.302346408367156982e-02 4.387396946549415588e-02 -3.377277255058288574e-01 3.667088970541954041e-02 -1.049662381410598755e-01
-3.205677270889282227e-01 7.016770541667938232e-02 -1.189637929201126099e-01 -6.395045667886734009e-02 6.600937247276306152e-02 1.473995298147201538e-02 1.352792680263519287e-01 -2.180912047624588013e-01 -4.705419838428497314e-01 -5.844437703490257263e-02 -2.367030531167984009e-01 1.738588660955429077e-01 6.142002716660499573e-02 -3.326667845249176025e-01 -1.774122267961502075e-01 4.948728904128074646e-02 8.311862498521804810e-02 7.394534070044755936e-03 2.820148468017578125e-01 -2.905150055885314941e-01 1.245525479316711426e-01 -1.317728310823440552e-02 -4.314032569527626038e-02 2.864080071449279785e-01 -4.169239848852157593e-02 -6.108599156141281128e-02 -9.222003817558288574e-02 1.749669387936592102e-02 -7.089218497276306152e-02 1.579888612031936646e-01 -8.458627760410308838e-02 -1.493105441331863403e-01
-3.020076155662536621e-01 -1.168968454003334045e-01 -9.510249644517898560e-02 1.681731492280960083e-01 1.076838094741106033e-02 -8.542558178305625916e-03 1.986221522092819214e-01 -3.690308928489685059e-01 -1.876961290836334229e-01 -1.374855041503906250e-01 3.380200266838073730e-02 1.905259937047958374e-01 2.958843111991882324e-01 -2.465659379959106445e-01 -2.737127840518951416e-01 -1.586724668741226196e-01 -2.861380279064178467e-01 -4.850861057639122009e-02 1.535044163465499878e-01 -3.349862620234489441e-02 4.806013777852058411e-02 -5.136085301637649536e-02 6.482040882110595703e-02 -3.448348864912986755e-02 3.612284362316131592e-02 2.720546126365661621e-01 -2.389913611114025116e-02 3.868513554334640503e-02 1.353605389595031738e-01 -3.510907292366027832e-01 5.147822573781013489e-02 3.298072889447212219e-02
1.188356578350067139e-01 1.081025227904319763e-01 2.280991375446319580e-01 1.799347698688507080e-01 3.605615496635437012e-01 -1.220387816429138184e-01 3.928710818290710449e-01 5.373445525765419006e-02 -2.168368995189666748e-01 1.172501891851425171e-01 2.697879076004028320e-01 3.975095450878143311e-01 7.664015889167785645e-02 -3.697631880640983582e-02 7.512501627206802368e-02 1.037176698446273804e-02 2.585820853710174561e-02 2.657921016216278076e-01 2.537558078765869141e-01 1.201832666993141174e-01 1.207821592688560486e-01 4.558431357145309448e-02 -7.396582514047622681e-02 4.334858804941177368e-02 3.598494455218315125e-02 2.241009920835494995e-01 3.991552069783210754e-02 -1.037542149424552917e-01 2.007695436477661133e-01 2.784275263547897339e-02 5.943769961595535278e-02 2.093432843685150146e-02
-2.714661695063114166e-02 -3.464868292212486267e-02 -2.182536870241165161e-01 2.049514800310134888e-01 9.846313297748565674e-02 -1.920290105044841766e-02 1.258469074964523315e-01 -1.572540551424026489e-01 -1.300703734159469604e-01 1.670758612453937531e-02 -1.476884037256240845e-01 7.090795785188674927e-02 3.025561273097991943e-01 -2.138239294290542603e-01 -2.089177444577217102e-02 2.119669690728187561e-02 3.040766716003417969e-01 3.731684684753417969e-01 2.415086477994918823e-01 -1.969608515501022339e-01 2.807253785431385040e-02 1.461472809314727783e-01 -9.019104391336441040e-02 1.406127065420150757e-01 -2.200029343366622925e-01 2.911653816699981689e-01 -1.064946874976158142e-01 -1.706572771072387695e-01 2.262310087680816650e-01 -1.577925980091094971e-01 -2.124589979648590088e-01 4.309050738811492920e-02
-1.282784193754196167e-01 3.244012594223022461e-03 -7.014994323253631592e-02 -1.716726273298263550e-01 2.037899941205978394e-01 1.849218755960464478e-01 2.026067823171615601e-01 -4.422062933444976807e-01 -1.213823407888412476e-01 2.354683130979537964e-01 -1.471013724803924561e-01 1.676599085330963135e-01 5.910952389240264893e-02 -1.635141670703887939e-01 -1.161117553710937500e-01 9.283257275819778442e-02 -1.613481342792510986e-02 1.251020133495330811e-01 2.684652507305145264e-01 -3.728891313076019287e-01 -2.309545129537582397e-02 5.811586976051330566e-02 -2.815403975546360016e-02 6.959494203329086304e-02 -3.746243119239807129e-01 2.903923392295837402e-02 -1.470555514097213745e-01 -1.360428035259246826e-01 -1.026012748479843140e-01 1.868234425783157349e-01 -2.427035197615623474e-02 -2.539042197167873383e-02
1.015332862734794617e-01 -1.290533244609832764e-01 -4.072040691971778870e-02 8.208013325929641724e-02 1.239046454429626465e-01 6.763663887977600098e-02 4.447063207626342773e-01 1.040391623973846436e-03 -9.888264536857604980e-02 4.621671140193939209e-02 -9.355136752128601074e-02 1.795005500316619873e-01 -1.524263918399810791e-01 -1.961413584649562836e-02 -2.152177989482879639e-01 2.389325387775897980e-02 1.853007674217224121e-01 7.531354576349258423e-02 2.164810895919799805e-01 -4.906429648399353027e-01 9.693374484777450562e-02 -2.513968944549560547e-01 1.498052477836608887e-01 1.113971099257469177e-01 2.417495287954807281e-02 2.048317342996597290e-02 -1.415948718786239624e-01 -1.562580466270446777e-01 1.325048357248306274e-01 -9.926762431859970093e-02 1.512199342250823975e-01 -3.045583963394165039e-01
-1.518747210502624512e-02 1.393982172012329102e-01 -2.493221312761306763e-02 -6.005953997373580933e-02 1.698012053966522217e-01 1.594780832529067993e-01 3.354066014289855957e-01 -4.596192240715026855e-01 -3.467607796192169189e-01 -8.581767231225967407e-02 1.149400323629379272e-01 1.240820884704589844e-01 3.596178814768791199e-02 -2.942969501018524170e-01 1.828092783689498901e-01 2.034080624580383301e-01 1.348007321357727051e-01 2.326840609312057495e-01 -7.153315842151641846e-02 -1.585819385945796967e-02 3.182061314582824707e-01 4.935348406434059143e-02 9.341852366924285889e-02 -9.325640648603439331e-02 4.323239624500274658e-02 2.944526448845863342e-02 1.309957951307296753e-01 -1.083956509828567505e-01 2.108122110366821289e-01 -5.153068527579307556e-02 3.738209605216979980e-02 1.568443141877651215e-02
6.899256259202957153e-02 -2.378834877163171768e-03 1.019366532564163208e-01 -8.187569328583776951e-04 -3.008901327848434448e-02 -9.646935015916824341e-02 2.035299241542816162e-01 -4.348345696926116943e-01 -2.617651820182800293e-01 -9.399355202913284302e-02 -4.502846673130989075e-02 2.601280212402343750e-01 -5.362254381179809570e-02 -2.489382177591323853e-01 -1.418656576424837112e-02 -1.608526706695556641e-01 3.237693607807159424e-01 2.727732807397842407e-02 1.263924241065979004e-01 -1.636049747467041016e-01 4.475668370723724365e-01 -1.066068336367607117e-01 9.472717344760894775e-02 3.504301607608795166e-02 7.152561563998460770e-03 6.457472592592239380e-02 8.706673234701156616e-02 -1.010248735547065735e-01 -1.803880035877227783e-01 3.857312351465225220e-02 -5.716096609830856323e-02 2.768710851669311523e-01
-1.099377945065498352e-01 5.598482117056846619e-02 -3.409991413354873657e-02 2.155789434909820557e-01 4.743672907352447510e-01 -6.376319099217653275e-03 8.775789290666580200e-02 -4.068031013011932373e-01 -1.160513982176780701e-01 3.293799161911010742e-01 -2.161098271608352661e-02 9.500844776630401611e-02 7.867264747619628906e-02 -2.355260848999023438e-01 -2.449046373367309570e-01 1.763449609279632568e-02 -2.019878178834915161e-01 2.277668416500091553e-01 7.031047251075506210e-03 3.954923152923583984e-02 -3.284776583313941956e-02 5.787743255496025085e-02 -1.038455516099929810e-01 -2.639880478382110596e-01 -2.641477882862091064e-01 1.302622109651565552e-01 1.411392912268638611e-02 -5.807548295706510544e-03 -1.186550855636596680e-01 1.291073765605688095e-02 3.194181621074676514e-02 -6.363447010517120361e-02
-5.416420474648475647e-02 -1.589057035744190216e-02 1.617013216018676758e-01 1.591681987047195435e-01 1.516498178243637085e-01 -1.114933565258979797e-01 1.699101775884628296e-01 -4.931012094020843506e-01 -2.152601182460784912e-01 -7.117831707000732422e-02 -2.050034329295158386e-02 2.664612829685211182e-01 4.469915851950645447e-02 -3.291349411010742188e-01 -5.884788930416107178e-02 -5.892678350210189819e-02 -8.430425077676773071e-03 -1.082922667264938354e-01 2.014295309782028198e-01 -1.899074763059616089e-01 1.708247363567352295e-01 9.292180091142654419e-02 2.104613631963729858e-01 2.810046449303627014e-02 -3.904555737972259521e-01 -5.991238355636596680e-02 1.994120329618453979e-01 4.037350788712501526e-02 7.357082795351743698e-03 1.359267085790634155e-01 1.014458537101745605e-01 1.409993786364793777e-02
1.312954723834991455e-01 -2.210734486579895020e-01 1.399946631863713264e-03 3.934468924999237061e-01 6.064892560243606567e-02 8.914299309253692627e-02 2.564653456211090088e-01 -1.676804721355438232e-01 -1.796834766864776611e-01 6.200572475790977478e-02 -7.261742372065782547e-03 3.877969682216644287e-01 -2.499715387821197510e-01 -5.741094052791595459e-02 -6.797745823860168457e-02 2.673724375199526548e-04 1.807499527931213379e-01 2.176654040813446045e-01 -1.395969539880752563e-01 -2.049538642168045044e-01 -1.388275716453790665e-02 -1.504305750131607056e-01 -4.219275712966918945e-02 2.659836709499359131e-01 1.059651598334312439e-01 1.366221308708190918e-01 1.365962773561477661e-01 -2.303465902805328369e-01 -1.735256868414580822e-03 -6.784562021493911743e-02 -2.154741585254669189e-01 1.644918471574783325e-01
1.868245191872119904e-02 -1.614946722984313965e-01 5.672985687851905823e-02 2.276719063520431519e-01 2.454333752393722534e-01 1.970660686492919922e-01 1.635646820068359375e-01 -8.194807916879653931e-02 1.457257848232984543e-02 -9.517273306846618652e-02 8.108602464199066162e-02 1.184770837426185608e-01 1.175179481506347656e-01 1.275058239698410034e-01 1.121267527341842651e-01 1.081607397645711899e-02 9.982653707265853882e-02 4.385570585727691650e-01 1.522199809551239014e-01 -2.771796882152557373e-01 2.524382174015045166e-01 -3.317861258983612061e-01 3.201770782470703125e-02 1.319333910942077637e-03 -8.016482926905155182e-03 8.299024403095245361e-02 4.183022677898406982e-01 -1.276344656944274902e-01 -1.266310364007949829e-02 -5.909932032227516174e-02 1.849714368581771851e-01 1.090907119214534760e-02
1.276829391717910767e-01 -1.025527268648147583e-01 -3.787021338939666748e-02 3.264038264751434326e-01 9.301755577325820923e-02 2.242116630077362061e-01 3.385999798774719238e-01 -1.655219644308090210e-01 -2.581992745399475098e-01 1.230357736349105835e-01 7.050348818302154541e-02 2.312600165605545044e-01 2.439389191567897797e-02 1.831115037202835083e-01 8.524544537067413330e-02 2.143723890185356140e-02 -1.630427390336990356e-01 -1.087748035788536072e-01 3.188364505767822266e-01 -1.607244312763214111e-01 1.527442336082458496e-01 -1.767222285270690918e-01 6.996759027242660522e-02 3.370737135410308838e-01 -4.537110775709152222e-02 1.679824739694595337e-01 -1.307164132595062256e-01 -2.638480998575687408e-02 1.216368973255157471e-01 -2.568313777446746826e-01 1.139238029718399048e-01 -3.677193820476531982e-02
-1.189815998077392578e-01 2.774729430675506592e-01 2.424232289195060730e-02 4.704777598381042480e-01 1.508625298738479614e-01 9.979902207851409912e-02 1.973748058080673218e-01 -1.441345214843750000e-01 -3.077247142791748047e-01 1.733865588903427124e-02 -8.737444132566452026e-02 -1.869588643312454224e-01 9.790859371423721313e-02 -8.390321582555770874e-02 -7.258483767509460449e-02 2.108595520257949829e-01 4.253250733017921448e-02 1.318043768405914307e-01 3.451626598834991455e-01 -9.641379863023757935e-02 -1.481810212135314941e-01 -2.581943199038505554e-02 -6.604089285247027874e-04 -2.213073968887329102e-01 -8.725216239690780640e-02 -1.385949403047561646e-01 -2.257357537746429443e-01 -2.205601632595062256e-01 -7.426340878009796143e-02 -1.343587040901184082e-01 -1.210873201489448547e-01 -8.157648891210556030e-02
-1.452789902687072754e-01 5.913181230425834656e-02 1.278858482837677002e-01 2.049900442361831665e-01 -4.652664810419082642e-02 2.314297258853912354e-01 3.520322442054748535e-01 -1.840797811746597290e-01 8.745371550321578979e-02 1.627783328294754028e-01 -2.672607600688934326e-01 3.155108392238616943e-01 -1.517971605062484741e-01 -1.483297673985362053e-03 8.985470980405807495e-02 4.569837823510169983e-02 1.301462650299072266e-01 3.141892850399017334e-01 3.314422369003295898e-01 7.230321411043405533e-03 2.679715678095817566e-02 -6.847053882665932178e-04 2.572549134492874146e-02 1.959108412265777588e-01 -1.450156122446060181e-01 9.554260969161987305e-02 -3.567466884851455688e-02 2.107943594455718994e-01 2.964323163032531738e-01 5.244918540120124817e-02 1.165723875164985657e-01 1.405722349882125854e-01
-2.957682907581329346e-01 -1.157778650522232056e-01 -5.123751610517501831e-02 1.460283994674682617e-01 1.752306967973709106e-01 -6.862697750329971313e-02 6.363435089588165283e-02 -1.060484424233436584e-01 -1.455929875373840332e-01 2.421345114707946777e-01 1.248298063874244690e-01 4.013839066028594971e-01 2.059135138988494873e-01 -2.302970290184020996e-01 -4.086455404758453369e-01 6.639100611209869385e-02 -5.576853826642036438e-02 -8.347506076097488403e-02 8.386512845754623413e-02 -8.515702188014984131e-02 1.900621205568313599e-01 1.602219417691230774e-02 8.339150995016098022e-02 -3.864716738462448120e-02 -8.727217465639114380e-02 3.084533810615539551e-01 -1.930241845548152924e-02 7.363705337047576904e-02 2.814825177192687988e-01 -1.522391140460968018e-01 -2.905024401843547821e-02 -1.417835056781768799e-01
-1.548079103231430054e-01 -2.090541459619998932e-02 1.824297308921813965e-01 -1.010274738073348999e-01 8.565939962863922119e-02 -5.327470228075981140e-02 4.005832672119140625e-01 -3.687860369682312012e-01 -1.612624078989028931e-01 -1.469788998365402222e-01 -6.982610374689102173e-02 -1.823011599481105804e-02 -2.593821585178375244e-01 -1.756452172994613647e-01 -4.782151877880096436e-01 1.519336998462677002e-01 -1.257590651512145996e-01 1.664109826087951660e-01 8.066282421350479126e-02 -1.684456467628479004e-01 -4.060038924217224121e-02 -2.260648757219314575e-01 5.160624161362648010e-02 1.145990192890167236e-01 -1.511011570692062378e-01 -6.232782267034053802e-03 1.806706488132476807e-01 3.213674202561378479e-02 -1.331860274076461792e-01 -6.100876722484827042e-03 1.630447246134281158e-02 -3.492000699043273926e-02
1.407899260520935059e-01 2.580422759056091309e-01 5.728948861360549927e-02 1.977111995220184326e-01 2.272130846977233887e-01 -1.145723313093185425e-01 2.095844149589538574e-01 -2.225937247276306152e-01 -5.897970125079154968e-02 4.089573398232460022e-02 -1.399639695882797241e-01 4.354998096823692322e-02 -7.635245472192764282e-02 6.642504036426544189e-02 -2.748421430587768555e-01 7.551128417253494263e-02 -1.395178139209747314e-01 3.042478859424591064e-01 2.388037443161010742e-01 -2.875380516052246094e-01 1.490942090749740601e-01 -2.380101978778839111e-01 1.737354905344545841e-03 4.540043324232101440e-02 -2.438774108886718750e-01 2.445963174104690552e-01 -1.010414883494377136e-01 7.003126293420791626e-02 -1.061478108167648315e-01 1.485743820667266846e-01 -3.042218089103698730e-01 -4.341962933540344238e-02
1.152991428971290588e-01 2.100900262594223022e-01 2.788806855678558350e-01 2.092615365982055664e-01 8.457437902688980103e-02 9.401010721921920776e-02 7.102481275796890259e-02 -3.150367438793182373e-01 -1.633826196193695068e-01 4.695295915007591248e-02 -7.633038610219955444e-02 2.546245455741882324e-01 2.035899460315704346e-01 -1.390377432107925415e-01 -9.776220470666885376e-02 -7.825678586959838867e-02 1.369845704175531864e-03 2.529582679271697998e-01 1.061130464076995850e-01 -4.996575787663459778e-02 2.946242988109588623e-01 2.327597737312316895e-01 2.088503092527389526e-01 -2.868951261043548584e-01 -9.045645594596862793e-02 2.417792230844497681e-01 -1.112716924399137497e-02 3.413598984479904175e-02 2.539780437946319580e-01 1.618884652853012085e-01 -1.018295884132385254e-01 -1.050468310713768005e-01
-2.854650914669036865e-01 -2.615237534046173096e-01 1.114418581128120422e-01 1.389650553464889526e-01 2.508346736431121826e-01 -1.489131748676300049e-01 -3.572309762239456177e-02 -3.212122619152069092e-01 -2.999106347560882568e-01 -1.289411485195159912e-01 -7.895968109369277954e-02 4.909611493349075317e-02 1.844117604196071625e-02 -3.457635939121246338e-01 5.677560809999704361e-03 1.733545772731304169e-02 1.156704202294349670e-01 2.296372652053833008e-01 2.738767862319946289e-01 -4.096266627311706543e-02 1.267247945070266724e-01 -2.152212560176849365e-01 1.390551775693893433e-01 1.477807015180587769e-01 -3.191413581371307373e-01 2.975335903465747833e-02 1.800465956330299377e-02 -4.628594592213630676e-02 1.145755127072334290e-02 -5.301662720739841461e-03 -1.066229119896888733e-01 -1.740983426570892334e-01
-1.422764509916305542e-01 -1.009434387087821960e-01 9.610150009393692017e-02 1.144685000181198120e-01 -4.278250783681869507e-02 2.284142524003982544e-01 1.228937581181526184e-01 6.619635969400405884e-02 -1.648813635110855103e-01 4.002232477068901062e-02 -1.000868156552314758e-01 1.350412517786026001e-01 2.550200521945953369e-01 -7.834970951080322266e-03 -3.527272641658782959e-01 -2.522533535957336426e-01 8.066608011722564697e-02 2.063116729259490967e-01 1.267585158348083496e-01 -5.376676842570304871e-02 1.091959252953529358e-01 -2.368851304054260254e-01 3.448654413223266602e-01 1.446634083986282349e-01 -1.097887009382247925e-01 3.777522444725036621e-01 2.824219167232513428e-01 7.321865856647491455e-02 1.760847270488739014e-01 -7.676286995410919189e-02 2.904953807592391968e-02 1.000564396381378174e-01
2.572324685752391815e-02 2.272785305976867676e-01 2.127719968557357788e-01 1.974875330924987793e-01 2.990534305572509766e-01 -1.829470992088317871e-01 1.335025727748870850e-01 -2.003651112318038940e-01 -1.084047108888626099e-01 3.149998188018798828e-02 -1.201656013727188110e-01 1.054770350456237793e-01 -9.110745787620544434e-02 1.723834127187728882e-02 -2.641567289829254150e-01 1.052040308713912964e-01 -9.009838104248046875e-02 3.838927745819091797e-01 2.664407789707183838e-01 -2.714696228504180908e-01 2.162597179412841797e-01 -1.439340710639953613e-01 1.233657728880643845e-02 -4.717199504375457764e-02 -1.632436364889144897e-01 1.863596588373184204e-01 2.273435890674591064e-02 7.091141492128372192e-02 -9.728685766458511353e-02 1.254360824823379517e-01 -2.642997801303863525e-01 1.508872956037521362e-01
-2.629859447479248047e-01 -2.390336990356445312e-01 -6.990224868059158325e-02 7.432992756366729736e-02 -6.921764463186264038e-02 1.514293998479843140e-01 1.977760940790176392e-01 -3.358556330204010010e-01 -2.223778069019317627e-01 -2.066259682178497314e-01 2.080113813281059265e-02 1.243014037609100342e-01 -1.571575999259948730e-01 -1.620461642742156982e-01 1.373409014195203781e-02 -9.844090044498443604e-02 -6.820420175790786743e-02 1.955820173025131226e-01 3.277466595172882080e-01 -1.964205056428909302e-01 -4.363495856523513794e-02 -2.266453504562377930e-01 1.257032454013824463e-01 1.676999628543853760e-01 -3.577991127967834473e-01 4.817983135581016541e-02 5.674503743648529053e-02 -1.155568957328796387e-01 -1.975985318422317505e-01 -1.901933252811431885e-01 -8.094384521245956421e-02 -1.380313769914209843e-03
-2.339493855834007263e-02 -1.566839218139648438e-02 2.454840838909149170e-01 3.802350461483001709e-01 3.668028712272644043e-01 4.792828112840652466e-02 1.477100104093551636e-01 -3.131186366081237793e-01 -2.985518425703048706e-02 5.082291737198829651e-02 2.148803025484085083e-01 2.111655920743942261e-01 2.265508621931076050e-01 -1.102259531617164612e-01 -6.444533914327621460e-02 -7.778674480505287647e-04 5.209255497902631760e-03 2.836824655532836914e-01 3.264748677611351013e-02 -9.255073964595794678e-02 8.354352414608001709e-02 4.521153867244720459e-02 2.271544188261032104e-01 -1.742611825466156006e-01 -1.203968599438667297e-01 1.209260597825050354e-01 -2.758294939994812012e-01 1.269370466470718384e-01 7.808840274810791016e-02 6.702338904142379761e-02 -3.917182609438896179e-02 -2.474544793367385864e-01
-1.097594276070594788e-01 -2.435171604156494141e-02 1.665324568748474121e-01 -1.133513636887073517e-02 1.843142211437225342e-01 -2.647542059421539307e-01 2.436944246292114258e-01 -4.871426820755004883e-01 -1.967122852802276611e-01 -1.140753775835037231e-01 5.104395374655723572e-02 3.381226956844329834e-01 -1.881797462701797485e-01 -1.495498865842819214e-01 -1.659523248672485352e-01 -4.201265797019004822e-02 2.799358367919921875e-01 1.076721120625734329e-02 3.302272409200668335e-02 -2.295245081186294556e-01 1.908920258283615112e-01 1.376068592071533203e-01 -1.293117646127939224e-02 1.998944133520126343e-01 -5.156273767352104187e-02 1.486602723598480225e-01 1.959192939102649689e-02 -1.461220253258943558e-02 -1.126121431589126587e-01 -5.073280259966850281e-02 -1.470929086208343506e-01 1.140763461589813232e-01
-3.293015360832214355e-01 5.337671935558319092e-02 3.475800156593322754e-02 1.775521636009216309e-01 8.047829568386077881e-02 4.054899513721466064e-02 2.937931753695011139e-02 -2.361982762813568115e-01 -1.254775673151016235e-01 1.549843400716781616e-01 6.817188113927841187e-02 -1.426719129085540771e-01 -5.308331549167633057e-02 -1.055847629904747009e-01 -4.743945896625518799e-01 -3.334511518478393555e-01 -4.528029263019561768e-02 1.713923811912536621e-01 2.796797156333923340e-01 -1.439520418643951416e-01 1.491807699203491211e-01 -1.513558179140090942e-01 -7.409634441137313843e-02 -3.666294217109680176e-01 1.275889426469802856e-01 2.786023076623678207e-03 -8.382765203714370728e-02 1.459510624408721924e-01 5.528231267817318439e-04 -8.641308546066284180e-02 8.955124020576477051e-02 -2.625775523483753204e-02
2.760668285191059113e-02 -2.012374252080917358e-01 1.172300577163696289e-01 4.662474691867828369e-01 4.844472557306289673e-02 -3.256206214427947998e-02 3.327433466911315918e-01 -6.345263123512268066e-02 -1.584716588258743286e-01 2.373199015855789185e-01 -3.673066571354866028e-02 4.219721555709838867e-01 -9.316015988588333130e-02 -4.606195166707038879e-02 2.665411494672298431e-02 -2.401742488145828247e-01 1.243840008974075317e-01 1.759854406118392944e-01 5.753989517688751221e-02 -4.308838024735450745e-02 2.384264320135116577e-01 -5.634655430912971497e-02 -1.827204674482345581e-01 1.999258100986480713e-01 1.315842270851135254e-01 1.854248344898223877e-01 3.091187775135040283e-02 -1.849414259195327759e-01 -1.483848597854375839e-02 -2.405975572764873505e-02 1.439805980771780014e-02 8.106244355440139771e-02
1.682767271995544434e-01 2.132095843553543091e-01 -4.957805573940277100e-02 1.836441308259963989e-01 -1.158148515969514847e-02 -3.252610191702842712e-02 1.225561127066612244e-01 -2.052404582500457764e-01 -9.497188776731491089e-02 -2.593643665313720703e-01 4.557526856660842896e-02 -4.888628795742988586e-02 2.089293003082275391e-01 -8.351863920688629150e-02 -5.412020534276962280e-02 1.394947767257690430e-01 8.675146847963333130e-03 2.889396548271179199e-01 3.961459100246429443e-01 -1.586703211069107056e-01 1.174406930804252625e-01 -3.841044008731842041e-01 -5.298016220331192017e-02 2.158546298742294312e-01 7.178525626659393311e-02 1.809237599372863770e-01 1.473676115274429321e-01 -5.408118665218353271e-02 1.457206159830093384e-01 -2.741148471832275391e-01 -8.827119134366512299e-03 -2.062930017709732056e-01
-4.340002313256263733e-03 3.535896912217140198e-02 1.171979010105133057e-01 3.038427233695983887e-01 2.193949222564697266e-01 2.178487926721572876e-02 1.966893225908279419e-01 -1.097992733120918274e-01 -1.776482164859771729e-01 1.991672515869140625e-01 9.916635602712631226e-02 7.785618305206298828e-02 2.696802616119384766e-01 -1.517613083124160767e-01 -1.651899665594100952e-01 1.450943499803543091e-01 -7.843212038278579712e-02 1.273005306720733643e-01 9.695483744144439697e-02 -3.236146867275238037e-01 -2.842124998569488525e-01 -2.521447241306304932e-01 1.195593476295471191e-01 1.357440948486328125e-01 -2.355540394783020020e-01 -1.395682692527770996e-01 -1.538933515548706055e-01 -2.164662070572376251e-02 -6.203952431678771973e-02 -3.245145380496978760e-01 1.365240067243576050e-01 -1.470727771520614624e-01
6.028699688613414764e-03 -1.309120953083038330e-01 -3.495344519615173340e-02 2.619291543960571289e-01 6.021095439791679382e-02 3.387914001941680908e-01 9.772194921970367432e-02 -1.165934205055236816e-01 1.109919417649507523e-02 -1.160445511341094971e-01 1.883303970098495483e-01 1.445526331663131714e-01 -3.228914365172386169e-02 -7.392567396163940430e-02 4.753649607300758362e-02 2.727089263498783112e-02 1.303587555885314941e-01 3.348408937454223633e-01 1.712561100721359253e-01 -3.384497761726379395e-01 1.958981156349182129e-01 -4.358676373958587646e-01 7.397311180830001831e-02 -1.699601486325263977e-02 4.658387601375579834e-02 9.800999611616134644e-02 3.801485002040863037e-01 5.072112008929252625e-02 -7.216200232505798340e-02 6.052478030323982239e-02 1.243885383009910583e-01 4.090378805994987488e-02
-2.051029950380325317e-01 1.790396273136138916e-01 2.557690739631652832e-01 1.989299207925796509e-01 1.225599125027656555e-01 1.833564192056655884e-01 1.854891031980514526e-01 -3.370846807956695557e-01 -3.052285611629486084e-01 6.369110941886901855e-02 1.277244985103607178e-01 -6.460348516702651978e-02 1.219568401575088501e-01 9.969467297196388245e-03 -7.099784910678863525e-02 1.609220355749130249e-01 -1.124173402786254883e-01 7.281227409839630127e-02 2.660918533802032471e-01 -8.786026388406753540e-02 -2.743988633155822754e-01 -1.517548710107803345e-01 1.140046417713165283e-01 -4.223721846938133240e-02 -3.870588839054107666e-01 -2.107425220310688019e-02 -1.136104390025138855e-02 -7.649414986371994019e-02 7.725208997726440430e-02 -2.971835136413574219e-01 1.758642494678497314e-02 -1.388942729681730270e-02
7.648126920685172081e-04 1.391838043928146362e-01 3.334771096706390381e-02 4.889289736747741699e-01 -1.077364310622215271e-01 6.121764704585075378e-02 2.609467804431915283e-01 -1.398590505123138428e-01 -2.321095168590545654e-01 8.751801401376724243e-02 -2.551942765712738037e-01 3.285665512084960938e-01 -3.036916442215442657e-02 4.465615376830101013e-02 4.598333686590194702e-02 -1.668840050697326660e-01 -1.598145812749862671e-01 1.206686347723007202e-01 1.390834748744964600e-01 -9.105330705642700195e-02 3.226492106914520264e-01 -1.399034261703491211e-01 -1.780361086130142212e-01 1.971498876810073853e-01 8.991774916648864746e-02 4.165793955326080322e-02 2.324691265821456909e-01 -1.250722408294677734e-01 1.117534562945365906e-02 6.312805414199829102e-02 -1.559418588876724243e-01 -7.010780740529298782e-03
-1.112839579582214355e-01 -1.862931102514266968e-01 9.741467237472534180e-02 3.552320897579193115e-01 7.506527006626129150e-02 6.272132694721221924e-02 3.577284812927246094e-01 -1.435682624578475952e-01 -4.094173386693000793e-02 -7.116668671369552612e-02 2.304714545607566833e-02 6.278600543737411499e-02 4.459296762943267822e-01 6.219589337706565857e-02 5.691234394907951355e-02 2.711271308362483978e-02 1.810373067855834961e-01 3.216063082218170166e-01 8.928687870502471924e-02 -1.828968971967697144e-01 3.473918139934539795e-01 7.716245204210281372e-02 7.534732669591903687e-02 -1.772462739609181881e-03 8.921752125024795532e-02 1.345325913280248642e-02 8.034097403287887573e-02 1.261694431304931641e-01 -1.598349809646606445e-01 -2.023550868034362793e-01 -9.347401559352874756e-02 1.596267968416213989e-01
-3.286076188087463379e-01 -1.899119764566421509e-01 3.159026429057121277e-02 1.418141424655914307e-01 2.803377993404865265e-02 -2.027755603194236755e-02 2.492907047271728516e-01 -9.915927052497863770e-02 4.495372623205184937e-02 7.649585604667663574e-02 -2.066861391067504883e-01 1.290266215801239014e-01 7.561624050140380859e-02 -2.090364992618560791e-01 -2.010231912136077881e-01 -4.881080612540245056e-02 2.000750154256820679e-01 1.945005357265472412e-02 4.349447190761566162e-01 -1.130995899438858032e-01 -3.572934865951538086e-02 -1.815968304872512817e-01 -8.904156088829040527e-02 5.731285363435745239e-02 -9.647455066442489624e-02 9.553825110197067261e-02 2.045723497867584229e-01 -1.129129007458686829e-01 2.348168492317199707e-01 -1.815744042396545410e-01 3.170954585075378418e-01 -2.295298278331756592e-01
3.031823411583900452e-02 -6.362178921699523926e-02 2.502860426902770996e-01 3.814884424209594727e-01 -1.197248846292495728e-01 -2.152254804968833923e-03 4.518694579601287842e-01 -9.089656174182891846e-02 -1.490772068500518799e-01 -5.379225686192512512e-02 -5.586024373769760132e-02 4.420859813690185547e-01 -7.039362192153930664e-02 -1.519704312086105347e-01 2.384600788354873657e-02 -5.453061312437057495e-02 -8.461778610944747925e-02 4.001326113939285278e-02 -4.321285337209701538e-02 -1.316126585006713867e-01 3.376224637031555176e-01 -1.096627786755561829e-01 -6.662981957197189331e-02 1.723556220531463623e-01 -6.769509520381689072e-03 1.584386676549911499e-01 -4.555543512105941772e-02 -1.518759578466415405e-01 -6.364945322275161743e-02 1.587819904088973999e-01 -1.926411837339401245e-01 4.884914960712194443e-03
-2.739604711532592773e-01 -3.120114840567111969e-02 1.890451461076736450e-01 1.491929441690444946e-01 3.535563871264457703e-02 2.489891350269317627e-01 1.948511600494384766e-01 -8.450884371995925903e-03 6.713955849409103394e-02 -2.185113728046417236e-02 1.551877800375223160e-02 1.841052770614624023e-01 -1.547769177705049515e-02 -2.908211760222911835e-02 -1.682412028312683105e-01 -4.898684844374656677e-02 2.705910503864288330e-01 1.818085312843322754e-01 2.021772861480712891e-01 -1.970576643943786621e-01 4.691093862056732178e-01 -2.591706514358520508e-01 -1.297570765018463135e-01 -7.565484195947647095e-02 -1.164037585258483887e-01 7.135636359453201294e-02 2.955385744571685791e-01 -1.098704710602760315e-01 1.528097540140151978e-01 2.254447489976882935e-01 6.252316385507583618e-02 4.317995160818099976e-02
-2.245675027370452881e-01 -1.527150534093379974e-02 2.827534079551696777e-01 3.016856610774993896e-01 2.596819996833801270e-01 4.515169560909271240e-01 1.465296149253845215e-01 -8.763872087001800537e-03 -8.572439104318618774e-02 -8.548815548419952393e-02 1.990079879760742188e-02 2.239940315485000610e-01 2.102882415056228638e-01 4.398505762219429016e-02 -1.395403407514095306e-02 4.839355126023292542e-02 -1.019644662737846375e-01 3.994500339031219482e-01 2.212438359856605530e-02 -2.643178403377532959e-01 6.374830752611160278e-02 2.725537866353988647e-02 -7.692799717187881470e-02 1.806037127971649170e-01 1.106698140501976013e-01 -7.786828279495239258e-02 1.740709543228149414e-01 -6.117158010601997375e-02 3.497175499796867371e-02 -1.201408058404922485e-01 9.849428385496139526e-02 1.011887565255165100e-01
9.457930177450180054e-02 1.627774089574813843e-01 -8.281845599412918091e-02 1.009509712457656860e-01 4.375658035278320312e-01 8.861798793077468872e-02 8.880264312028884888e-02 -2.548485100269317627e-01 -3.509586751461029053e-01 1.387780904769897461e-01 -8.525732159614562988e-02 1.288783699274063110e-01 2.354105561971664429e-01 -2.431939095258712769e-01 -3.510422110557556152e-01 -2.499708347022533417e-02 -1.332893371582031250e-01 5.441442597657442093e-03 6.836610287427902222e-02 -7.526878267526626587e-02 -8.755940198898315430e-02 -6.907844543457031250e-02 -7.164433598518371582e-02 -2.577044665813446045e-01 -1.879906058311462402e-01 1.318701356649398804e-01 2.873376905918121338e-01 3.980947658419609070e-02 -9.489289671182632446e-02 -4.967091232538223267e-02 -3.193321451544761658e-02 -9.562180936336517334e-02
-1.427769064903259277e-01 -2.340063601732254028e-01 2.621963620185852051e-02 1.781413555145263672e-01 6.641607731580734253e-02 2.635628581047058105e-01 2.132925838232040405e-01 -2.858526110649108887e-01 -3.237926959991455078e-01 -1.442634165287017822e-01 1.231400147080421448e-01 4.893269836902618408e-01 1.003062203526496887e-01 -7.902636379003524780e-02 -9.144410490989685059e-02 -3.532796725630760193e-02 -9.643279016017913818e-02 -2.521287836134433746e-02 1.517187207937240601e-01 6.110946834087371826e-02 1.585148572921752930e-01 2.686629071831703186e-02 -9.286682307720184326e-02 1.338073611259460449e-01 2.604695269837975502e-03 6.372464448213577271e-02 -2.784904837608337402e-02 -3.279040455818176270e-01 6.645962595939636230e-02 -2.449365258216857910e-01 -4.701067879796028137e-02 -1.308702826499938965e-01
-2.426078617572784424e-01 1.300517916679382324e-01 -8.255992084741592407e-03 1.353870034217834473e-01 3.998710215091705322e-02 2.033018320798873901e-02 2.383928745985031128e-01 -1.764725744724273682e-01 -4.458466172218322754e-01 -2.833939194679260254e-01 4.935401305556297302e-02 4.359291493892669678e-02 -1.509007215499877930e-01 -5.428760871291160583e-02 -1.096891462802886963e-01 -1.768568307161331177e-01 8.195076882839202881e-02 1.094613000750541687e-01 1.674977876245975494e-02 -7.531343400478363037e-02 2.002306841313838959e-02 -4.061136841773986816e-01 8.455090224742889404e-02 -6.170770525932312012e-02 8.308103680610656738e-02 2.108279317617416382e-01 2.632965743541717529e-01 -2.303779274225234985e-01 2.732869684696197510e-01 1.142926588654518127e-01 2.661357633769512177e-02 -1.566393673419952393e-02
9.754183143377304077e-02 -4.207317158579826355e-02 -1.106950715184211731e-01 -1.739726960659027100e-02 1.410434246063232422e-01 1.040636077523231506e-01 3.515972197055816650e-01 -1.486684978008270264e-01 -1.021450683474540710e-01 1.999575048685073853e-01 3.350539132952690125e-02 3.791605532169342041e-01 7.688428461551666260e-02 -8.021561801433563232e-02 2.167859375476837158e-01 -2.271402254700660706e-02 -2.023130953311920166e-01 1.301699876785278320e-01 2.582287490367889404e-01 -1.541471034288406372e-01 2.842139303684234619e-01 -2.289215177297592163e-01 4.524666070938110352e-02 2.103237658739089966e-01 -1.203027367591857910e-01 1.895394772291183472e-01 1.810462027788162231e-02 3.788039088249206543e-02 2.763633728027343750e-01 -1.367852687835693359e-01 1.626871973276138306e-01 -2.074974030256271362e-01
-1.647825241088867188e-01 1.896457374095916748e-02 -1.285708248615264893e-01 1.296044141054153442e-01 2.128371745347976685e-01 3.196851611137390137e-01 2.617844641208648682e-01 -2.722458541393280029e-01 -4.494201838970184326e-01 8.280161768198013306e-02 -6.631074845790863037e-02 2.672126144170761108e-02 3.988920748233795166e-01 -1.308103054761886597e-01 4.637673124670982361e-02 7.790151983499526978e-02 3.837268054485321045e-02 6.527442485094070435e-02 1.982752680778503418e-01 -1.537300180643796921e-02 7.632941752672195435e-02 -2.799121104180812836e-02 3.707155585289001465e-02 1.676429063081741333e-01 -1.010355204343795776e-01 -2.341034263372421265e-01 -4.999299719929695129e-02 3.693460673093795776e-02 2.886218763887882233e-02 -2.154239267110824585e-01 2.099542915821075439e-01 9.514587372541427612e-02
-3.108407370746135712e-02 2.936615794897079468e-02 -5.164745450019836426e-02 1.624128073453903198e-01 2.205486744642257690e-01 1.669495105743408203e-01 2.745906710624694824e-01 -3.293371796607971191e-01 -9.906653314828872681e-02 2.446823269128799438e-01 -3.256099522113800049e-01 2.872486114501953125e-01 -4.650217946618795395e-03 1.127175167202949524e-01 -2.765889763832092285e-01 -6.979519035667181015e-03 1.641352772712707520e-01 3.741173818707466125e-02 1.732819527387619019e-02 -2.049224376678466797e-01 -2.325704544782638550e-01 -1.882738023996353149e-01 -1.564774066209793091e-01 -1.872357726097106934e-01 1.128841936588287354e-02 -4.743265360593795776e-02 1.392037868499755859e-01 -3.413221240043640137e-02 1.654445528984069824e-01 -2.518631517887115479e-01 5.139731243252754211e-02 -1.586645245552062988e-01
1.525390148162841797e-02 3.014699742197990417e-02 1.004328951239585876e-01 2.204600721597671509e-01 1.113111376762390137e-01 1.310892850160598755e-01 4.286634027957916260e-01 1.225385162979364395e-02 5.769340321421623230e-02 6.911972910165786743e-02 -3.430221602320671082e-02 4.136352837085723877e-01 -1.389949917793273926e-01 -1.115960180759429932e-01 -7.566662132740020752e-02 5.390429496765136719e-02 1.357973217964172363e-01 2.939142882823944092e-01 3.863456249237060547e-01 1.045009493827819824e-01 1.720276474952697754e-01 6.209021434187889099e-02 7.132196426391601562e-02 1.813661158084869385e-01 -3.551682084798812866e-02 1.792061179876327515e-01 4.660292342305183411e-02 8.142621815204620361e-02 3.270422220230102539e-01 5.116889253258705139e-02 1.040180623531341553e-01 8.305821567773818970e-02
4.519826173782348633e-02 1.155981644988059998e-01 1.402214765548706055e-01 3.539441227912902832e-01 -6.872349232435226440e-02 8.743331581354141235e-02 2.194703966379165649e-01 -2.942496538162231445e-01 -8.097912371158599854e-02 1.639464795589447021e-01 -1.011523678898811340e-01 2.254254668951034546e-01 2.540889084339141846e-01 4.149628058075904846e-02 6.699141860008239746e-02 2.124741673469543457e-02 -3.242213726043701172e-01 2.800874114036560059e-01 6.800073385238647461e-02 -3.657194674015045166e-01 2.829330265522003174e-01 1.760465465486049652e-02 1.416383534669876099e-01 5.033090710639953613e-02 2.230209857225418091e-01 -4.976103082299232483e-02 1.000356748700141907e-01 -6.631309539079666138e-02 5.479118973016738892e-02 1.104108467698097229e-01 -1.379637718200683594e-01 -3.295910730957984924e-02
-1.427239477634429932e-01 -2.590418159961700439e-01 3.350788056850433350e-01 1.945903599262237549e-01 -1.316954493522644043e-01 5.974448099732398987e-02 3.289939165115356445e-01 -7.274753600358963013e-02 -2.781547307968139648e-01 7.633107155561447144e-02 2.610195428133010864e-02 3.902182728052139282e-02 1.724262684583663940e-01 -1.836718320846557617e-01 -9.310752898454666138e-02 -3.735969066619873047e-01 9.664569795131683350e-02 7.537475973367691040e-02 3.101150691509246826e-01 -1.481491029262542725e-01 -5.615203827619552612e-02 -7.779645733535289764e-03 1.775309145450592041e-01 1.345244646072387695e-01 -2.569916844367980957e-01 1.746851950883865356e-01 -5.395805835723876953e-02 -1.554324477910995483e-01 9.851116687059402466e-02 -1.033807322382926941e-01 2.523875050246715546e-02 -1.425037533044815063e-02
-5.360194295644760132e-02 -2.441284209489822388e-01 2.604117095470428467e-01 1.324352025985717773e-01 4.952861368656158447e-02 2.804759442806243896e-01 5.242928490042686462e-02 -1.921629160642623901e-01 -1.574325710535049438e-01 6.224113330245018005e-02 -1.298044919967651367e-01 4.759353585541248322e-03 3.668552339076995850e-01 -7.900265604257583618e-02 -2.883232533931732178e-01 -1.761315912008285522e-01 -2.275401540100574493e-02 -2.786176837980747223e-02 1.688457280397415161e-01 -6.879699975252151489e-02 2.316656410694122314e-01 -1.648379862308502197e-02 3.546065390110015869e-01 1.374654620885848999e-01 -1.682256162166595459e-01 1.858533918857574463e-01 1.824411004781723022e-01 -2.064677029848098755e-01 1.699687242507934570e-01 -1.464736312627792358e-01 8.916280418634414673e-02 -2.652911841869354248e-02
-9.594084322452545166e-02 -2.340297847986221313e-01 2.406423091888427734e-01 1.670559793710708618e-01 -1.168768778443336487e-01 4.902507644146680832e-03 2.363648861646652222e-01 -1.931627094745635986e-01 -3.359341993927955627e-02 -5.092372745275497437e-02 1.560547947883605957e-01 2.481352537870407104e-01 7.280017714947462082e-03 -3.623890280723571777e-01 -3.885779762640595436e-03 -6.327697634696960449e-02 1.288475990295410156e-01 2.222099900245666504e-01 5.413952283561229706e-03 -2.152453809976577759e-01 1.854228824377059937e-01 1.516888290643692017e-02 -3.185621201992034912e-01 5.770070478320121765e-02 -1.378329750150442123e-02 2.687397599220275879e-01 -8.907419443130493164e-02 -4.707421362400054932e-02 3.705723583698272705e-01 1.256131678819656372e-01 -5.911866575479507446e-02 -1.654688715934753418e-01
-3.108077123761177063e-02 8.628105372190475464e-02 3.017796203494071960e-02 2.914895415306091309e-01 2.712602615356445312e-01 2.532006502151489258e-01 2.951313257217407227e-01 -2.931626141071319580e-01 -1.628776937723159790e-01 -6.981506012380123138e-04 -8.117987960577011108e-02 2.207786738872528076e-01 2.788746953010559082e-01 -7.386340200901031494e-02 1.713877022266387939e-01 -2.263774536550045013e-02 2.223883569240570068e-01 2.083358317613601685e-01 7.559563964605331421e-02 -2.700400352478027344e-01 1.428806930780410767e-01 7.235099375247955322e-02 -2.953266724944114685e-02 1.019666641950607300e-01 5.237964168190956116e-02 1.591261178255081177e-01 -2.829084545373916626e-02 1.918627768754959106e-01 1.885499954223632812e-01 4.502835497260093689e-02 -2.958855926990509033e-01 -2.789335325360298157e-02
1.005901098251342773e-01 1.088041998445987701e-02 -3.817972168326377869e-02 3.412048220634460449e-01 1.108522042632102966e-01 -1.480287760496139526e-01 2.925113439559936523e-01 -3.077506721019744873e-01 -1.208529993891716003e-01 1.725162714719772339e-01 -3.298638388514518738e-02 4.200534820556640625e-01 3.030435740947723389e-02 -6.710432469844818115e-02 9.222289919853210449e-02 -1.042846869677305222e-02 -2.512916550040245056e-02 1.804896742105484009e-01 3.387256711721420288e-02 -2.635239064693450928e-02 1.257690638303756714e-01 -1.110740900039672852e-01 -1.908836811780929565e-01 4.232617914676666260e-01 3.140115365386009216e-02 -3.075771220028400421e-02 1.180263385176658630e-01 -9.448940306901931763e-02 -4.156628251075744629e-02 -1.656010895967483521e-01 -2.627168297767639160e-01 1.404307484626770020e-01
5.656230077147483826e-02 -1.062412783503532410e-01 1.040419936180114746e-01 2.193161696195602417e-01 3.995403647422790527e-02 -2.423555552959442139e-01 4.156841933727264404e-01 -5.291131734848022461e-01 -1.021350771188735962e-01 2.382381409406661987e-01 4.260227084159851074e-02 2.239295244216918945e-01 -1.203158125281333923e-01 -3.665891885757446289e-01 1.297253463417291641e-02 1.435441896319389343e-02 -9.991920739412307739e-02 7.655183970928192139e-02 -1.158027425408363342e-01 -9.549150615930557251e-02 2.290195971727371216e-02 -3.440497070550918579e-02 -2.190950512886047363e-01 5.222423374652862549e-02 2.195871993899345398e-02 7.599883526563644409e-02 1.435038000345230103e-01 -6.047940254211425781e-02 -3.264495357871055603e-02 -4.107751324772834778e-02 1.144927889108657837e-01 8.907441794872283936e-02
1.597631424665451050e-01 3.798121586441993713e-02 -1.530633028596639633e-02 3.321989178657531738e-01 4.361989349126815796e-02 1.256531327962875366e-01 5.000558495521545410e-01 -3.460070490837097168e-01 -1.048910841345787048e-01 1.645658463239669800e-01 -1.566523313522338867e-02 8.877328038215637207e-02 1.609932631254196167e-01 1.246748045086860657e-01 -2.330583930015563965e-01 -4.505089670419692993e-02 -2.092526853084564209e-01 1.011434420943260193e-01 1.250630915164947510e-01 -3.010085597634315491e-02 2.950266897678375244e-01 1.081011593341827393e-01 8.532446622848510742e-02 2.478857934474945068e-01 1.544888168573379517e-01 -4.957134276628494263e-02 5.966417491436004639e-02 6.748445332050323486e-02 9.729306399822235107e-02 1.071149781346321106e-01 -1.926327645778656006e-01 -2.128456532955169678e-02
-1.520355343818664551e-01 1.389705538749694824e-01 6.814191490411758423e-02 4.920622408390045166e-01 -1.536588091403245926e-02 1.375527530908584595e-01 1.830089241266250610e-01 -2.036786228418350220e-01 -1.587269902229309082e-01 2.043021470308303833e-01 6.045309081673622131e-02 2.297650128602981567e-01 2.082812041044235229e-01 1.796447187662124634e-01 -1.548314541578292847e-01 -5.708254501223564148e-02 4.386601969599723816e-02 2.168373316526412964e-01 1.957964897155761719e-01 -7.665760070085525513e-02 1.715812832117080688e-01 1.616376340389251709e-01 4.626055806875228882e-02 -1.354183703660964966e-01 2.818939089775085449e-01 2.543706297874450684e-01 1.549052149057388306e-01 -7.199259847402572632e-02 -8.094161003828048706e-02 1.658526062965393066e-01 8.097272366285324097e-02 8.510050177574157715e-02
-1.423708498477935791e-01 -1.300657633692026138e-02 -8.872231096029281616e-02 2.121863961219787598e-01 2.089795619249343872e-01 3.207810223102569580e-01 4.638170301914215088e-01 -7.179133594036102295e-02 -2.237124890089035034e-01 3.308273851871490479e-01 -7.292647659778594971e-02 2.698630094528198242e-01 1.744724810123443604e-01 -2.294441219419240952e-03 1.608392968773841858e-02 -4.283416271209716797e-02 3.229371830821037292e-02 2.000369876623153687e-01 1.099529787898063660e-01 -1.205358803272247314e-01 1.613819450139999390e-01 1.965153962373733521e-01 -8.341018110513687134e-02 2.047723382711410522e-01 -1.111996024847030640e-01 -1.774721741676330566e-01 -6.607046723365783691e-02 -2.197210639715194702e-01 9.975294768810272217e-02 -2.983600832521915436e-02 5.300175980664789677e-04 -3.259911015629768372e-02
1.339195519685745239e-01 -1.608214378356933594e-01 4.680069908499717712e-02 1.919146329164505005e-01 -4.901315644383430481e-02 2.738671898841857910e-01 5.132486298680305481e-02 -1.713276058435440063e-01 -1.791324168443679810e-01 1.945303976535797119e-01 -1.865351945161819458e-01 2.456286549568176270e-01 6.464880704879760742e-02 1.376775801181793213e-01 -2.830494046211242676e-01 -1.079889237880706787e-01 1.371788382530212402e-01 2.448994070291519165e-01 1.915084421634674072e-01 -2.543797492980957031e-01 -2.305501550436019897e-01 -3.392940759658813477e-01 1.088466793298721313e-01 -7.795184850692749023e-02 -1.647638529539108276e-01 9.698446840047836304e-02 1.761858910322189331e-01 1.110254041850566864e-02 1.136346012353897095e-01 6.139247119426727295e-02 2.743252217769622803e-01 -4.224763065576553345e-02
-3.730932474136352539e-01 3.160622417926788330e-01 -2.376268617808818817e-02 3.551516532897949219e-01 3.038033545017242432e-01 -2.542162239551544189e-01 -5.283344537019729614e-02 -3.031018972396850586e-01 -2.650171220302581787e-01 1.050473898649215698e-01 -6.496129930019378662e-02 -1.530457437038421631e-01 -7.058823108673095703e-02 -3.099355101585388184e-01 -2.687956690788269043e-01 -3.933574259281158447e-02 -6.169339641928672791e-02 9.197611361742019653e-02 6.799337919801473618e-03 -5.511178076267242432e-02 2.131697684526443481e-01 2.461238577961921692e-02 -2.718131244182586670e-02 2.013324014842510223e-02 -7.294362038373947144e-02 -1.140028703957796097e-02 1.146282032132148743e-01 -8.200754970312118530e-02 -3.123464994132518768e-02 -6.254672259092330933e-02 -5.615795403718948364e-02 -5.453057214617729187e-02
-5.130590870976448059e-02 -8.896558731794357300e-02 1.846202462911605835e-01 1.074911132454872131e-01 -6.795106828212738037e-02 1.175250858068466187e-01 6.183592975139617920e-02 -2.546231746673583984e-01 -2.371241450309753418e-01 -6.927725672721862793e-02 -5.798292532563209534e-02 3.989050984382629395e-01 -1.324519515037536621e-01 8.897693455219268799e-02 -4.680804535746574402e-02 6.896909326314926147e-02 2.207745425403118134e-02 2.556275129318237305e-01 9.258048981428146362e-02 -1.183157190680503845e-01 2.285040020942687988e-01 -2.612055242061614990e-01 -2.987326309084892273e-02 -2.062793448567390442e-02 -4.051044210791587830e-02 1.156908571720123291e-01 -1.429005116224288940e-01 -5.170488357543945312e-01 1.248119249939918518e-01 -1.991698741912841797e-01 -1.099501550197601318e-01 1.432511657476425171e-01
-3.129779994487762451e-01 -1.644594669342041016e-01 -7.128626853227615356e-02 -3.825100511312484741e-02 -8.122400939464569092e-02 -2.516969144344329834e-01 3.025395572185516357e-01 -3.107825815677642822e-01 -8.852957189083099365e-02 3.657793998718261719e-01 -3.268856704235076904e-01 2.028908431529998779e-01 -1.164805218577384949e-01 -1.106273531913757324e-01 1.299612373113632202e-01 1.892991550266742706e-02 -4.838784784078598022e-02 1.617916673421859741e-01 1.140653267502784729e-01 -6.707127392292022705e-02 2.841198146343231201e-01 -1.907929778099060059e-01 1.485635936260223389e-01 -4.107853397727012634e-02 -9.424735605716705322e-02 -8.934759534895420074e-03 7.547467947006225586e-02 -6.329396367073059082e-02 1.006764769554138184e-01 -2.127007395029067993e-01 9.111567586660385132e-02 9.179512411355972290e-02
7.315390277653932571e-03 1.240372210741043091e-01 1.196218430995941162e-01 1.789025813341140747e-01 3.495089113712310791e-01 -9.707123041152954102e-02 2.844042181968688965e-01 -2.554704844951629639e-01 -1.316121220588684082e-01 1.450044196099042892e-02 -1.646351516246795654e-01 -3.445369005203247070e-02 -1.001134514808654785e-01 8.643883466720581055e-02 -1.994485855102539062e-01 1.690353155136108398e-01 -1.478179991245269775e-01 4.012856781482696533e-01 2.772215604782104492e-01 -1.826737970113754272e-01 1.415724903345108032e-01 -8.124395459890365601e-02 5.653717741370201111e-02 5.561980605125427246e-02 -1.684439182281494141e-01 2.687762975692749023e-01 -5.528930202126502991e-02 1.369894295930862427e-01 -5.022978410124778748e-02 1.543260216712951660e-01 -2.295018285512924194e-01 3.690309450030326843e-02
6.953494250774383545e-02 2.004069276154041290e-02 1.316945403814315796e-01 6.361355632543563843e-02 3.186427950859069824e-01 1.031033620238304138e-01 3.305126130580902100e-01 6.541597098112106323e-02 -7.498130947351455688e-02 2.448054589331150055e-02 -1.531395763158798218e-01 6.625515967607498169e-02 -1.607637256383895874e-01 -3.818373382091522217e-02 2.461098879575729370e-02 1.061849221587181091e-01 -2.862323448061943054e-02 2.023878246545791626e-01 2.287612408399581909e-01 -4.238335788249969482e-01 2.733296751976013184e-01 -1.137853041291236877e-01 1.349136680364608765e-01 2.971456013619899750e-02 7.982818037271499634e-02 1.075538918375968933e-01 2.195358462631702423e-02 -4.144715666770935059e-01 1.969821304082870483e-01 -7.614516466856002808e-02 3.333619609475135803e-02 -2.409088462591171265e-01
1.201786026358604431e-01 9.950374811887741089e-02 6.991352885961532593e-02 8.528050035238265991e-02 6.520285457372665405e-02 -6.919545680284500122e-02 1.615895330905914307e-01 -3.363251686096191406e-01 -1.574327945709228516e-01 3.162449002265930176e-01 -8.365418016910552979e-02 9.809797629714012146e-04 -1.890161335468292236e-01 -8.866794407367706299e-02 -2.375939488410949707e-01 -2.481552772223949432e-02 -1.606933772563934326e-01 3.554376661777496338e-01 3.433187603950500488e-01 -1.215033680200576782e-01 2.063436806201934814e-01 -1.331607252359390259e-01 7.292085140943527222e-02 2.577031552791595459e-01 -2.587369084358215332e-01 1.766844689846038818e-01 1.278816461563110352e-01 1.442051529884338379e-01 -9.925172477960586548e-02 1.077291890978813171e-01 -9.265293180942535400e-02 -2.450912073254585266e-02
-1.028841212391853333e-01 1.549188233911991119e-02 -4.894779250025749207e-02 3.583510518074035645e-01 -5.996728688478469849e-02 -1.214806362986564636e-01 4.092553555965423584e-01 -2.163972556591033936e-01 -2.219037115573883057e-01 1.006590873003005981e-01 6.330234557390213013e-02 3.244628310203552246e-01 -6.458954513072967529e-02 7.938119769096374512e-02 2.679313160479068756e-02 -2.571084499359130859e-01 3.549207001924514771e-02 1.177187561988830566e-01 -1.080539226531982422e-01 2.787494659423828125e-02 2.826282978057861328e-01 -2.670019567012786865e-01 -1.285974085330963135e-01 1.916100978851318359e-01 -7.702048867940902710e-02 -4.412767663598060608e-02 6.221425533294677734e-02 -9.347742050886154175e-02 9.075351804494857788e-02 -3.340790793299674988e-02 -3.136467635631561279e-01 1.397657543420791626e-01
-1.670337766408920288e-01 9.097282588481903076e-02 -1.739858239889144897e-01 1.204713210463523865e-01 3.240051120519638062e-02 1.091815605759620667e-01 2.067853957414627075e-01 -3.482641875743865967e-01 -2.971614301204681396e-01 4.495274648070335388e-02 -1.069640666246414185e-01 2.001738697290420532e-01 1.610998064279556274e-01 -4.488201737403869629e-01 -1.561622917652130127e-01 3.360816091299057007e-02 3.123174235224723816e-02 -7.430697232484817505e-02 2.071116715669631958e-01 -1.008391454815864563e-01 1.113796513527631760e-02 -2.709951400756835938e-01 2.697258591651916504e-01 3.689279779791831970e-02 -6.759469211101531982e-02 2.277549542486667633e-02 -8.933397382497787476e-02 -2.170282602310180664e-01 1.059911623597145081e-01 1.197956949472427368e-01 2.070458084344863892e-01 -1.068470627069473267e-01
-1.511133909225463867e-01 1.077022030949592590e-01 2.865428328514099121e-01 2.508004307746887207e-01 1.495870053768157959e-01 3.368392288684844971e-01 1.377246081829071045e-01 -1.098481118679046631e-01 -2.192909568548202515e-01 2.935304939746856689e-01 2.315191365778446198e-02 1.436943933367729187e-02 -6.368791218847036362e-03 2.169515006244182587e-02 -4.129959344863891602e-01 -9.502182900905609131e-02 1.705949157476425171e-01 -7.114876806735992432e-02 -1.224979571998119354e-02 2.656275779008865356e-02 9.832434356212615967e-02 -1.733483374118804932e-01 2.377083152532577515e-02 2.365547865629196167e-01 -1.011695563793182373e-01 2.436656951904296875e-01 1.295518875122070312e-01 2.796844244003295898e-01 2.486247383058071136e-02 -8.590086549520492554e-02 -7.940355688333511353e-02 -1.685535013675689697e-01
-2.686451375484466553e-01 -3.029842972755432129e-01 5.467072129249572754e-02 2.862673103809356689e-01 2.173430621623992920e-01 4.356056079268455505e-02 1.344057172536849976e-01 -2.187390327453613281e-01 1.200657412409782410e-01 3.415607511997222900e-01 5.913271009922027588e-02 1.397454291582107544e-01 2.362910658121109009e-01 9.634940326213836670e-02 1.621984876692295074e-02 -8.158039301633834839e-02 -1.547345817089080811e-01 3.106129467487335205e-01 1.674053519964218140e-01 -1.670063436031341553e-01 -1.722884625196456909e-01 6.527375429868698120e-03 2.119242846965789795e-01 2.040330916643142700e-01 6.197133287787437439e-02 -1.245278492569923401e-01 -3.779610991477966309e-02 -8.237686753273010254e-02 2.487756609916687012e-01 -9.923031926155090332e-02 -1.218505129218101501e-01 -5.615461617708206177e-02
-3.771647810935974121e-01 1.163486950099468231e-02 -4.747685790061950684e-02 4.444423317909240723e-01 4.259292408823966980e-02 -2.011527307331562042e-02 2.096017599105834961e-01 -3.328969180583953857e-01 2.464862912893295288e-01 -1.702390164136886597e-01 1.129789873957633972e-01 1.337356716394424438e-01 2.658524215221405029e-01 -2.294413447380065918e-01 -3.078646063804626465e-01 -1.138005182147026062e-01 -1.536220125854015350e-02 1.034439727663993835e-01 4.774966463446617126e-02 -7.829585112631320953e-03 4.437940567731857300e-02 -9.728367440402507782e-03 2.300124317407608032e-01 3.674823790788650513e-02 6.061659008264541626e-02 -8.936967700719833374e-02 -6.469867378473281860e-02 -7.516228407621383667e-02 1.040808632969856262e-01 -1.579961925745010376e-01 -1.298827677965164185e-01 7.521973550319671631e-02
1.543669849634170532e-01 9.344215691089630127e-02 1.438441872596740723e-01 1.461502313613891602e-01 2.538565993309020996e-01 1.692624241113662720e-01 4.204520210623741150e-02 -3.765210211277008057e-01 -3.583572208881378174e-01 1.029880270361900330e-01 -1.234110519289970398e-01 2.480538040399551392e-01 4.352282360196113586e-02 -2.973357439041137695e-01 1.581678353250026703e-02 -1.365503966808319092e-01 -1.462249830365180969e-02 8.611029386520385742e-02 1.040083095431327820e-01 -4.030286669731140137e-01 2.070581763982772827e-01 1.135505512356758118e-01 1.535754948854446411e-01 1.602085232734680176e-01 -3.426773101091384888e-02 -8.922959119081497192e-02 9.043513238430023193e-02 1.804678738117218018e-01 1.023663505911827087e-01 -1.135843619704246521e-02 -1.079061180353164673e-01 7.576589286327362061e-02
4.709465056657791138e-02 -1.633730083703994751e-01 1.779689043760299683e-01 3.540119230747222900e-01 1.344331800937652588e-01 4.081226289272308350e-01 1.546346545219421387e-01 -1.250005215406417847e-01 7.430507242679595947e-02 7.294338196516036987e-02 -6.544973701238632202e-02 1.494883149862289429e-01 2.477209419012069702e-01 -3.149425843730568886e-03 9.840191900730133057e-02 3.272495791316032410e-02 1.631654500961303711e-01 3.115905821323394775e-01 2.357383668422698975e-01 -1.472389996051788330e-01 1.829503625631332397e-01 -2.216018885374069214e-01 -3.565254807472229004e-02 5.445900373160839081e-03 8.137772977352142334e-02 1.973766684532165527e-01 2.432046532630920410e-01 -5.753918737173080444e-02 8.002363145351409912e-03 1.428864151239395142e-01 1.387726217508316040e-01 2.184001803398132324e-01
-1.828265488147735596e-01 8.379600942134857178e-02 -4.549120739102363586e-02 2.120225876569747925e-01 1.667961031198501587e-01 -1.867200136184692383e-01 -4.437554627656936646e-02 -1.991795450448989868e-01 -3.920453786849975586e-01 -2.427941747009754181e-02 -3.113956153392791748e-01 7.688370347023010254e-02 2.022360684350132942e-03 -9.343525022268295288e-02 -2.613910436630249023e-01 2.037651985883712769e-01 8.291029930114746094e-02 2.843683958053588867e-01 2.936073839664459229e-01 -1.124463602900505066e-01 1.365871429443359375e-01 -4.150119051337242126e-02 2.233823984861373901e-01 -1.195751652121543884e-01 -2.121286243200302124e-01 6.081745773553848267e-02 3.121111914515495300e-02 -1.071859300136566162e-01 -2.180849462747573853e-01 2.657074853777885437e-02 -2.013524919748306274e-01 1.063948199152946472e-01
1.649623923003673553e-02 -1.510245632380247116e-02 1.506938934326171875e-01 3.340347409248352051e-01 -1.519739627838134766e-01 -6.233602017164230347e-02 3.098229765892028809e-01 -1.445224881172180176e-01 -3.425874114036560059e-01 1.339671202003955841e-02 -1.357107162475585938e-01 2.617596685886383057e-01 -4.808088019490242004e-02 1.187192127108573914e-01 1.314626187086105347e-01 -1.802237890660762787e-02 -6.649052351713180542e-02 1.002399623394012451e-02 4.652454704046249390e-02 -3.064830899238586426e-01 2.926298379898071289e-01 -2.047878690063953400e-02 -2.536895573139190674e-01 1.963561475276947021e-01 -6.314496695995330811e-02 8.549215644598007202e-02 2.991482317447662354e-01 -3.428840264678001404e-02 1.560441553592681885e-01 -2.007220536470413208e-01 -1.077807322144508362e-01 1.227101385593414307e-01
-1.281992495059967041e-01 -2.097669690847396851e-01 -2.186693698167800903e-01 2.320994734764099121e-01 1.514238025993108749e-02 1.898165047168731689e-01 9.059040993452072144e-02 -3.112238347530364990e-01 -1.987231969833374023e-01 3.470307216048240662e-02 -3.947206214070320129e-02 1.720051616430282593e-01 2.788624763488769531e-01 -3.967216312885284424e-01 -1.473150551319122314e-01 -6.524331867694854736e-02 -5.490133538842201233e-02 -2.720599807798862457e-02 1.277899742126464844e-01 2.386718615889549255e-02 9.275446087121963501e-02 -3.475982844829559326e-01 9.215967357158660889e-02 -2.054882794618606567e-01 1.110992878675460815e-01 2.440909743309020996e-01 -1.210713312029838562e-01 1.064414307475090027e-01 3.803694248199462891e-02 -2.515556812286376953e-01 1.235149241983890533e-02 -2.783514093607664108e-03
1.273236423730850220e-01 -5.344627425074577332e-02 1.126389726996421814e-01 8.523344993591308594e-02 1.566846817731857300e-01 1.131330132484436035e-01 3.496901988983154297e-01 -1.930478364229202271e-01 -1.369846612215042114e-01 -1.603128202259540558e-02 -1.180766336619853973e-02 1.432108134031295776e-01 1.405764520168304443e-01 -1.751762926578521729e-01 -1.738150864839553833e-01 -2.451111525297164917e-01 1.087504066526889801e-02 1.958633661270141602e-01 2.166693955659866333e-01 -2.344936430454254150e-01 -3.028050065040588379e-01 -4.604140669107437134e-02 -3.644183874130249023e-01 -2.288547605276107788e-01 6.994054419919848442e-04 2.474397420883178711e-01 1.763334274291992188e-01 9.472791850566864014e-02 6.811825186014175415e-02 -1.880548745393753052e-01 -4.829723387956619263e-03 -1.514876931905746460e-01
-1.940115727484226227e-02 1.242502480745315552e-01 4.876975715160369873e-01 1.449070125818252563e-01 3.103343546390533447e-01 1.582799404859542847e-01 2.862424850463867188e-01 -2.189080268144607544e-01 -3.652349114418029785e-02 -3.146550059318542480e-02 1.479223668575286865e-01 -9.720338508486747742e-03 1.245338618755340576e-01 -1.156819760799407959e-01 -9.533860534429550171e-02 8.376637101173400879e-02 7.854562252759933472e-02 2.115860730409622192e-01 1.066850721836090088e-01 -1.555509567260742188e-01 1.395789980888366699e-01 1.139042228460311890e-01 -7.318035513162612915e-02 -2.219039201736450195e-01 -3.140576183795928955e-01 5.002445355057716370e-02 -1.060316041111946106e-01 -5.423269420862197876e-02 1.490899026393890381e-01 -7.038359344005584717e-02 -1.390108466148376465e-01 -2.635013163089752197e-01
-1.825481653213500977e-01 -3.828085586428642273e-02 2.958882451057434082e-01 4.483718872070312500e-01 -4.518721997737884521e-02 1.277918666601181030e-01 1.881351917982101440e-01 -1.339547783136367798e-01 -4.280155152082443237e-02 -1.468279063701629639e-01 6.366904824972152710e-02 1.038525551557540894e-01 3.097168803215026855e-01 -1.724012568593025208e-02 -1.890745246782898903e-03 -7.697132881730794907e-03 -3.757900372147560120e-02 3.893049657344818115e-01 1.435995548963546753e-01 -3.556200861930847168e-01 1.890692412853240967e-01 4.386003315448760986e-02 1.352990884333848953e-02 1.847083568572998047e-01 2.639686763286590576e-01 -5.844516307115554810e-02 6.433714646846055984e-03 7.282002270221710205e-02 -1.045423597097396851e-01 4.866052884608507156e-03 -1.772691495716571808e-03 9.473566710948944092e-02
-1.130756810307502747e-01 1.776530593633651733e-01 1.942884624004364014e-01 4.272676110267639160e-01 1.478787362575531006e-01 1.072371006011962891e-01 2.996007502079010010e-01 -2.243982404470443726e-01 -3.032886087894439697e-01 1.449651271104812622e-01 -2.265389822423458099e-02 -8.791836909949779510e-03 1.557154208421707153e-01 -1.241964548826217651e-01 -1.287023276090621948e-01 8.582600951194763184e-02 -1.458092629909515381e-01 7.074061036109924316e-02 1.411480307579040527e-01 -6.126936525106430054e-02 -2.872382104396820068e-01 -1.746786832809448242e-01 7.436659187078475952e-02 -1.860897056758403778e-02 -2.524580657482147217e-01 -9.853556752204895020e-02 -2.055500149726867676e-01 -5.088847875595092773e-02 -6.897919625043869019e-02 -3.017589151859283447e-01 1.935936696827411652e-02 3.687994554638862610e-02
-5.716693028807640076e-02 2.297699153423309326e-01 4.722278118133544922e-01 1.112741231918334961e-01 3.977668285369873047e-01 2.350680902600288391e-02 2.135750204324722290e-01 -4.984961822628974915e-02 -1.176592931151390076e-01 9.711770340800285339e-03 -1.363290287554264069e-02 1.793673932552337646e-01 1.831155717372894287e-01 -3.369910409674048424e-03 -1.601358354091644287e-01 -9.763830155134201050e-02 -2.873262949287891388e-02 1.938974410295486450e-01 1.507282257080078125e-01 -1.634480506181716919e-01 6.284581869840621948e-02 -1.068757474422454834e-01 4.501046612858772278e-02 -3.105341196060180664e-01 -2.095192521810531616e-01 9.275876730680465698e-02 -3.233462199568748474e-02 -2.204679399728775024e-01 -5.046961456537246704e-02 2.050403058528900146e-01 -5.353222042322158813e-02 -1.880860328674316406e-01
-4.891207814216613770e-01 -4.606194794178009033e-02 1.448331475257873535e-01 8.034522086381912231e-02 7.181636244058609009e-02 -5.379064753651618958e-02 2.380553185939788818e-01 -2.434452176094055176e-01 -1.112295016646385193e-01 1.547021418809890747e-02 -2.374265789985656738e-01 1.141629070043563843e-01 1.953570730984210968e-02 -5.337584763765335083e-02 -1.310816109180450439e-01 -3.336513340473175049e-01 -1.262955218553543091e-01 2.418093532323837280e-01 1.368243843317031860e-01 -4.748867079615592957e-02 1.847732998430728912e-02 -2.191809415817260742e-01 -2.227876335382461548e-01 -2.698754668235778809e-01 -1.228258246555924416e-03 2.577586285769939423e-02 1.611117273569107056e-01 -6.111382693052291870e-02 -1.960861682891845703e-01 4.464968666434288025e-02 -2.315593063831329346e-01 5.291537567973136902e-02
-2.819309830665588379e-01 -2.038035988807678223e-01 6.458190083503723145e-02 1.068775728344917297e-01 2.630983889102935791e-01 -5.266549438238143921e-02 2.293137311935424805e-01 -3.816554546356201172e-01 -1.993534266948699951e-01 -2.099878937005996704e-01 -1.459142658859491348e-03 -4.984636604785919189e-02 -5.187470465898513794e-02 -2.549446225166320801e-01 -6.850698590278625488e-02 -2.774848043918609619e-02 2.352444827556610107e-01 2.169288992881774902e-01 2.799528837203979492e-01 5.166240036487579346e-02 4.205578193068504333e-02 -2.094246149063110352e-01 7.638474553823471069e-02 5.255476385354995728e-02 -3.108205199241638184e-01 5.504216626286506653e-02 8.129168301820755005e-02 2.506410889327526093e-02 -1.690012216567993164e-01 6.835526227951049805e-02 -8.167535811662673950e-02 -2.218688875436782837e-01
-1.810724847018718719e-02 1.260737888514995575e-02 -1.394558101892471313e-01 -9.252724051475524902e-02 1.278146654367446899e-01 1.041526868939399719e-01 2.385886162519454956e-01 -1.992804110050201416e-01 -2.485262006521224976e-01 -3.256114572286605835e-02 1.578728482127189636e-02 1.554791927337646484e-01 9.864833950996398926e-02 -8.154778182506561279e-02 9.171714633703231812e-02 1.920382827520370483e-01 -5.573438107967376709e-02 2.631641626358032227e-01 9.313737601041793823e-02 -1.018565148115158081e-01 2.932327389717102051e-01 -3.019008599221706390e-02 3.464372828602790833e-02 -1.206124722957611084e-01 -1.928670555353164673e-01 3.433612287044525146e-01 5.778587237000465393e-02 -4.983502328395843506e-01 2.070825248956680298e-01 -1.915219873189926147e-01 -1.396571286022663116e-03 1.354754567146301270e-01
-3.211009874939918518e-02 -2.307732701301574707e-01 1.043774262070655823e-01 2.334781289100646973e-01 -4.395363852381706238e-02 3.308576047420501709e-01 1.421701610088348389e-01 -1.450724601745605469e-01 -2.586085498332977295e-01 1.125144287943840027e-01 4.351213946938514709e-02 2.841804623603820801e-01 -9.517969191074371338e-02 -6.546968966722488403e-02 -2.796494066715240479e-01 -4.299974814057350159e-02 -2.877324260771274567e-02 2.918463945388793945e-01 2.473993301391601562e-01 1.034936457872390747e-01 1.316658854484558105e-01 -1.313229929655790329e-02 -7.677026838064193726e-02 2.445753961801528931e-01 -6.915736943483352661e-02 -1.821405142545700073e-01 -3.473316878080368042e-02 -2.666836678981781006e-01 5.045829340815544128e-02 -1.614393442869186401e-01 -8.055373281240463257e-02 -2.924727797508239746e-01
-2.524527534842491150e-02 7.529969513416290283e-02 5.138096585869789124e-02 1.175454482436180115e-01 -1.142378523945808411e-02 1.914901137351989746e-01 2.062624990940093994e-01 -2.012186795473098755e-01 1.143008098006248474e-01 -1.796475797891616821e-01 -1.160123869776725769e-01 -4.450000822544097900e-02 6.701444089412689209e-02 -7.970787584781646729e-02 -5.302083492279052734e-02 -1.099290326237678528e-01 3.285314738750457764e-01 1.962700635194778442e-01 1.897701323032379150e-01 -3.245598673820495605e-01 2.007451355457305908e-01 -4.501331448554992676e-01 2.573099732398986816e-01 1.951411068439483643e-01 3.984352946281433105e-02 1.819012314081192017e-01 2.667890191078186035e-01 -5.586745962500572205e-02 2.960626501590013504e-03 5.161935463547706604e-03 5.452346801757812500e-02 1.545697599649429321e-01
3.373089479282498360e-03 -5.646535009145736694e-02 -1.348052024841308594e-01 1.680418252944946289e-01 4.037483036518096924e-02 -1.912657916545867920e-01 4.148713350296020508e-01 -3.501197993755340576e-01 8.663750486448407173e-04 1.248417273163795471e-01 5.566276237368583679e-02 1.776030510663986206e-01 -2.428321689367294312e-01 -2.813883125782012939e-02 3.583288192749023438e-02 -4.236993566155433655e-02 -1.203784439712762833e-02 2.908529341220855713e-01 6.479880213737487793e-02 -1.514425724744796753e-01 2.360433936119079590e-01 -6.115346029400825500e-02 -9.395783394575119019e-02 3.590566813945770264e-01 1.240501645952463150e-02 -3.963233530521392822e-02 1.905462294816970825e-01 -1.878992170095443726e-01 1.349638104438781738e-01 3.118031099438667297e-02 -3.073341846466064453e-01 9.137172251939773560e-02
-1.671366840600967407e-01 6.762530654668807983e-02 2.527360320091247559e-01 1.104114204645156860e-01 -1.129101496189832687e-02 6.101826205849647522e-02 3.785963952541351318e-01 -1.933191418647766113e-01 -4.207760989665985107e-01 1.569594629108905792e-02 -7.542994618415832520e-02 -7.839828729629516602e-02 -1.135441660881042480e-01 -2.795448899269104004e-01 5.840256065130233765e-02 2.063069343566894531e-01 -4.385600984096527100e-02 -5.278682708740234375e-02 1.229846775531768799e-01 -4.817552119493484497e-02 5.859315767884254456e-02 -2.421990633010864258e-01 1.460806876420974731e-01 1.146122161298990250e-02 -3.555385470390319824e-01 2.118913233280181885e-01 7.942567765712738037e-02 -4.140381887555122375e-02 -5.583263561129570007e-02 2.712014131247997284e-02 -3.029837012290954590e-01 -4.601065069437026978e-03
1.353770494461059570e-01 1.943293660879135132e-01 8.838490396738052368e-02 3.515105322003364563e-02 1.503610908985137939e-01 -9.116739034652709961e-03 1.410075575113296509e-01 -5.069772601127624512e-01 -2.103993445634841919e-01 1.453540027141571045e-01 -1.176785081624984741e-01 3.338692709803581238e-02 -1.785556823015213013e-01 2.196982502937316895e-02 -2.913014292716979980e-01 7.665222045034170151e-03 -1.533467173576354980e-01 1.739670932292938232e-01 3.024718165397644043e-01 -2.105488181114196777e-01 2.148275673389434814e-01 -1.382977664470672607e-01 -5.108897760510444641e-02 1.698057800531387329e-01 -2.018038183450698853e-01 1.253316849470138550e-01 2.785329148173332214e-02 2.694382518529891968e-02 -1.353515237569808960e-01 1.938876807689666748e-01 -1.516276597976684570e-01 -1.202631145715713501e-01
-1.044080927968025208e-01 -8.492068946361541748e-02 3.756792470812797546e-02 1.016853675246238708e-01 1.069136522710323334e-02 -5.442380532622337341e-02 2.405247390270233154e-01 -1.500313580036163330e-01 1.901904493570327759e-01 1.794532537460327148e-01 -3.604545444250106812e-02 1.336519718170166016e-01 2.468713372945785522e-01 1.621094904839992523e-02 -3.142152726650238037e-01 -8.903721719980239868e-02 1.392517238855361938e-01 3.106774389743804932e-01 2.068539708852767944e-01 -3.062871694564819336e-01 1.900278627872467041e-01 -1.039658635854721069e-01 2.159362286329269409e-01 -1.531272381544113159e-01 1.204206794500350952e-01 9.993562102317810059e-02 3.681526184082031250e-01 1.177609711885452271e-01 2.292987406253814697e-01 -2.675983309745788574e-02 1.684994548559188843e-01 7.878420501947402954e-02
-3.156515657901763916e-01 1.645466983318328857e-01 1.899859011173248291e-01 2.546209394931793213e-01 2.338057011365890503e-01 4.664636775851249695e-02 3.992213010787963867e-01 -1.315305680036544800e-01 -1.515597850084304810e-01 7.936448603868484497e-02 -1.221872642636299133e-01 2.504119575023651123e-01 8.474899083375930786e-02 -7.754925754852592945e-04 9.569215029478073120e-02 -1.529158055782318115e-01 -2.660978436470031738e-01 1.545175313949584961e-01 1.866202950477600098e-01 6.054701656103134155e-02 -5.887058749794960022e-02 -1.831637620925903320e-01 -2.682076692581176758e-01 -7.063349336385726929e-02 -1.567967981100082397e-01 1.872056275606155396e-01 6.061105057597160339e-03 1.654151529073715210e-01 -8.361563831567764282e-02 2.168171703815460205e-01 5.873181670904159546e-02 2.486154064536094666e-02
-1.886323466897010803e-02 -1.285330578684806824e-02 -7.752055674791336060e-02 4.231493473052978516e-01 3.504249826073646545e-02 1.803650856018066406e-01 5.010042190551757812e-01 -2.145885825157165527e-01 -3.237570449709892273e-02 -4.265184327960014343e-02 -2.616967633366584778e-02 2.515459060668945312e-01 1.144566833972930908e-01 2.179279774427413940e-01 -1.386431902647018433e-01 1.612282693386077881e-01 6.588683463633060455e-03 1.763193756341934204e-01 1.187176927924156189e-01 2.609549835324287415e-02 3.175278007984161377e-01 -4.365997388958930969e-02 1.222561448812484741e-01 1.921854913234710693e-01 1.839732974767684937e-01 -1.752761192619800568e-02 -3.498919680714607239e-02 2.643408179283142090e-01 4.963757004588842392e-03 -1.520678307861089706e-02 -5.853892490267753601e-02 -3.884745389223098755e-02
-2.068153619766235352e-01 1.282792538404464722e-01 1.201987788081169128e-01 2.866017818450927734e-01 -1.741958707571029663e-01 2.796664088964462280e-02 2.955293059349060059e-01 -2.070893645286560059e-01 -4.801386222243309021e-02 -5.577626079320907593e-02 -7.802967727184295654e-02 1.035377085208892822e-01 1.064477190375328064e-01 -1.427004486322402954e-01 -1.242554783821105957e-01 -2.560650706291198730e-01 8.845423161983489990e-02 2.110903412103652954e-01 2.012848109006881714e-02 -1.240768283605575562e-01 -2.126559466123580933e-01 -1.805216223001480103e-01 -9.831450134515762329e-02 -8.771282434463500977e-02 6.264224066399037838e-04 1.464505642652511597e-01 4.294018447399139404e-01 -2.003516443073749542e-02 -4.255997017025947571e-02 8.664794266223907471e-02 -3.948608040809631348e-01 1.143777221441268921e-01
-4.653217643499374390e-02 2.618653476238250732e-01 2.139146924018859863e-01 2.366164177656173706e-01 1.976971328258514404e-01 7.056511193513870239e-02 4.883535206317901611e-01 -1.714428216218948364e-01 -7.974794507026672363e-02 2.475797086954116821e-01 1.393008530139923096e-01 3.120543956756591797e-01 1.137042120099067688e-01 -9.531731158494949341e-02 -1.563888601958751678e-02 2.919131144881248474e-02 1.331200152635574341e-01 1.685389429330825806e-01 6.198060885071754456e-02 -1.488675624132156372e-01 1.283294856548309326e-01 2.484028935432434082e-01 4.987571761012077332e-02 -6.113031879067420959e-02 -6.919842679053544998e-03 2.667623460292816162e-01 -1.825582236051559448e-01 8.675559610128402710e-02 4.807638470083475113e-03 1.074838191270828247e-01 -1.219463422894477844e-01 1.139426156878471375e-01
2.845832519233226776e-02 1.162766590714454651e-01 -2.126911468803882599e-02 1.106830686330795288e-01 -5.885015428066253662e-02 -1.609229445457458496e-01 1.941645145416259766e-01 -2.676525712013244629e-01 -6.868495047092437744e-02 2.521738968789577484e-02 -4.055146127939224243e-02 2.690300643444061279e-01 -5.089801922440528870e-02 -8.572503179311752319e-02 9.313010424375534058e-02 -2.059691697359085083e-01 -6.253005564212799072e-02 4.661016166210174561e-01 -1.055809017270803452e-02 -1.128362268209457397e-01 3.514716625213623047e-01 -1.085829064249992371e-01 -1.090611666440963745e-01 3.436545133590698242e-01 -2.186712808907032013e-02 2.541054040193557739e-02 -1.498199719935655594e-02 -1.576777398586273193e-01 7.342610508203506470e-02 -2.552323043346405029e-01 -3.110111355781555176e-01 3.264177218079566956e-02
-5.884439125657081604e-02 2.183577977120876312e-02 -7.798197213560342789e-03 1.981287598609924316e-01 1.323579847812652588e-01 -4.196017608046531677e-02 3.611731231212615967e-01 -2.367993444204330444e-01 -7.660481333732604980e-02 6.640885025262832642e-02 -1.341077685356140137e-01 4.317187964916229248e-01 9.195625782012939453e-02 2.298400364816188812e-02 -4.401659369468688965e-01 -1.406645327806472778e-01 -2.617319673299789429e-02 -3.413420915603637695e-02 -1.228012964129447937e-01 -2.035843282938003540e-01 -3.163265883922576904e-01 -1.068415492773056030e-01 -1.269937306642532349e-01 -7.757259905338287354e-02 4.564981162548065186e-02 -7.274677604436874390e-02 6.579557806253433228e-02 4.341679159551858902e-03 1.208612397313117981e-01 -2.185429483652114868e-01 -1.561394929885864258e-01 -1.526857763528823853e-01
-1.410207003355026245e-01 -4.051041230559349060e-02 -1.775930970907211304e-01 -5.797889083623886108e-02 6.754441559314727783e-02 -1.203071977943181992e-02 1.417568773031234741e-01 -3.190310299396514893e-01 -3.537349998950958252e-01 -9.930393099784851074e-02 -3.360328972339630127e-01 1.853875070810317993e-01 1.409658342599868774e-01 -4.234825670719146729e-01 -4.085841029882431030e-02 1.812696903944015503e-01 -2.742874249815940857e-02 1.132327839732170105e-01 2.598781287670135498e-01 1.104933861643075943e-02 2.070583403110504150e-01 -2.280189543962478638e-01 1.880890130996704102e-01 2.880487032234668732e-02 -1.798211783170700073e-01 -1.209397614002227783e-02 1.207948476076126099e-01 -1.576550155878067017e-01 -1.975866965949535370e-02 6.717892736196517944e-02 -7.621429860591888428e-02 -7.764593511819839478e-02
-2.700791954994201660e-01 1.547888368368148804e-01 8.821618556976318359e-02 2.308397889137268066e-01 1.999991685152053833e-01 5.779090151190757751e-02 4.003621637821197510e-01 -2.826823294162750244e-01 -2.638192176818847656e-01 1.897925436496734619e-01 5.440307408571243286e-02 3.010931052267551422e-02 2.026505023241043091e-01 3.301963210105895996e-02 -7.065626978874206543e-02 2.019527852535247803e-01 -9.189150482416152954e-02 8.345062285661697388e-02 1.522053480148315430e-01 -1.118646711111068726e-01 -2.060179114341735840e-01 -6.829082220792770386e-02 2.143622636795043945e-01 -7.273158431053161621e-02 -2.239447981119155884e-01 -1.626531779766082764e-01 -1.523913145065307617e-01 -3.514498844742774963e-02 4.185849055647850037e-02 -2.972043454647064209e-01 4.736213758587837219e-02 -1.350540965795516968e-01
-3.100462257862091064e-01 -1.513859033584594727e-01 5.616594571620225906e-03 3.844467550516128540e-02 -4.466616734862327576e-02 -9.602404385805130005e-02 1.883809119462966919e-01 -4.623341560363769531e-01 -1.062201857566833496e-01 -2.858581393957138062e-02 5.497685074806213379e-02 3.402177691459655762e-01 5.075145512819290161e-02 -4.742810130119323730e-01 -1.877401620149612427e-01 6.512784957885742188e-02 -1.843497455120086670e-01 1.655236333608627319e-01 1.566883921623229980e-01 -7.259844988584518433e-02 -1.048203930258750916e-01 -1.168535873293876648e-01 -8.300461620092391968e-02 -7.002142816781997681e-02 -5.025612190365791321e-02 1.638324409723281860e-01 6.674912571907043457e-02 -1.579833924770355225e-01 7.214271277189254761e-02 -6.326492130756378174e-02 1.529711931943893433e-01 -4.564801603555679321e-02
-1.070426031947135925e-01 -1.137601956725120544e-02 -1.658842153847217560e-02 1.503083109855651855e-01 3.093505501747131348e-01 -2.592290043830871582e-01 1.565532982349395752e-01 -4.237528741359710693e-01 -4.261982142925262451e-01 1.459635496139526367e-01 -2.442197203636169434e-01 4.577051848173141479e-02 -5.414078757166862488e-02 5.953145027160644531e-02 -1.052137315273284912e-01 1.696925759315490723e-01 -1.558096259832382202e-01 3.366844356060028076e-01 8.284122496843338013e-02 6.559523940086364746e-02 -1.067532449960708618e-01 -1.018330305814743042e-01 -1.304071098566055298e-01 -1.223840564489364624e-01 -2.630225196480751038e-02 1.034291610121726990e-01 -1.676368564367294312e-01 1.344652567058801651e-02 5.759777501225471497e-02 -1.855490952730178833e-01 -1.716348528861999512e-02 -8.533137291669845581e-02
8.295942097902297974e-02 9.421809576451778412e-03 1.519622802734375000e-01 9.489801526069641113e-02 1.363153904676437378e-01 3.107080422341823578e-02 2.699972391128540039e-01 -1.708727627992630005e-01 -1.369588077068328857e-01 -3.132295235991477966e-02 1.318795979022979736e-01 2.745919227600097656e-01 -1.017689034342765808e-01 -1.073927506804466248e-01 1.554546058177947998e-01 2.541389502584934235e-02 -3.703532740473747253e-02 2.325880676507949829e-01 3.056466877460479736e-01 -9.322419017553329468e-02 1.427098214626312256e-01 -9.828091412782669067e-02 2.776088751852512360e-02 7.632460445165634155e-02 -1.023336127400398254e-01 2.439911961555480957e-01 -1.320112943649291992e-01 -5.685352683067321777e-01 1.746491640806198120e-01 -1.556359529495239258e-01 -1.123740896582603455e-01 8.852645009756088257e-02
5.926435068249702454e-02 -1.295682042837142944e-01 3.097692430019378662e-01 1.363765001296997070e-01 2.143771946430206299e-01 3.502979129552841187e-02 1.619409620761871338e-01 -2.469664067029953003e-01 -2.934181988239288330e-01 2.047841101884841919e-01 -7.321305572986602783e-02 1.941723972558975220e-01 9.283370524644851685e-02 -4.702747464179992676e-01 -1.903895437717437744e-01 -2.561890780925750732e-01 1.043277382850646973e-01 1.064491122961044312e-01 1.215990912169218063e-02 2.167757414281368256e-02 2.971087694168090820e-01 1.519517302513122559e-01 -2.002482488751411438e-02 -3.637854475528001785e-03 9.373314678668975830e-02 -9.005057066679000854e-02 1.352747082710266113e-01 7.047860324382781982e-02 -1.813754737377166748e-01 -1.377857774496078491e-01 -2.597380988299846649e-02 -2.573561668395996094e-02
-2.067273408174514771e-01 -9.092003107070922852e-02 1.932651549577713013e-02 3.602353632450103760e-01 1.542643606662750244e-01 -7.626435253769159317e-03 2.861651778221130371e-01 -8.859441429376602173e-02 7.568703033030033112e-03 -2.556153759360313416e-02 6.087446957826614380e-02 2.988473176956176758e-01 7.772426307201385498e-02 -2.121696770191192627e-01 -1.248936653137207031e-01 -5.288049206137657166e-02 -2.374904416501522064e-02 -1.975334435701370239e-01 -9.592413157224655151e-02 -3.788733780384063721e-01 5.551513656973838806e-02 -1.763790100812911987e-01 1.516601294279098511e-01 -3.861717581748962402e-01 -4.615452513098716736e-02 1.918674558401107788e-01 3.638294339179992676e-02 4.705182090401649475e-02 7.032666355371475220e-02 -2.556734383106231689e-01 -6.213456019759178162e-02 1.636279076337814331e-01
-2.621721625328063965e-01 -1.144178658723831177e-01 -1.202761158347129822e-01 2.183809727430343628e-01 -1.017019152641296387e-02 2.953748106956481934e-01 5.043022334575653076e-02 6.461933255195617676e-03 -1.991839557886123657e-01 1.766041070222854614e-01 -1.164443120360374451e-01 1.811092048883438110e-01 2.289823293685913086e-01 6.537773460149765015e-02 -2.703722417354583740e-01 -2.943601608276367188e-01 -2.730692364275455475e-02 6.105776131153106689e-02 8.981116861104965210e-02 -1.885710954666137695e-01 3.087019622325897217e-01 -1.670435518026351929e-01 2.678713798522949219e-01 1.130916178226470947e-01 -1.914560049772262573e-01 2.798439860343933105e-01 1.459474116563796997e-01 -1.539482083171606064e-02 1.434061378240585327e-01 4.742252826690673828e-02 1.312946826219558716e-01 -1.226332737132906914e-03
-6.176272872835397720e-03 -2.599986791610717773e-01 1.422687172889709473e-01 3.309786617755889893e-01 -7.426740974187850952e-02 9.999159723520278931e-02 3.420014083385467529e-01 -3.235943019390106201e-01 -2.275436818599700928e-01 1.034564375877380371e-01 1.851744055747985840e-01 2.953780591487884521e-01 -1.572087556123733521e-01 -1.369716227054595947e-01 1.692760735750198364e-03 -1.879301369190216064e-01 1.023301333189010620e-01 2.030044496059417725e-01 -1.157680526375770569e-02 -2.142444401979446411e-01 7.619525492191314697e-02 2.729705534875392914e-03 -1.817305684089660645e-01 1.476825326681137085e-01 -1.347328126430511475e-01 6.497243046760559082e-02 -9.740715473890304565e-02 -1.899599581956863403e-01 -2.629884518682956696e-02 -2.592695057392120361e-01 5.679783597588539124e-02 7.153952866792678833e-02
-2.024970352649688721e-01 9.564157575368881226e-02 1.075742542743682861e-01 1.229606941342353821e-01 2.648169100284576416e-01 -3.602925837039947510e-01 2.744056880474090576e-01 -3.329730033874511719e-01 -3.102992773056030273e-01 -1.047662496566772461e-01 8.937800675630569458e-02 1.776721179485321045e-01 7.169909030199050903e-02 -1.528378427028656006e-01 1.128246076405048370e-02 -1.165972724556922913e-01 5.533137172460556030e-02 8.641041070222854614e-02 -4.903512541204690933e-03 4.050205461680889130e-03 -1.403967291116714478e-01 -2.518016695976257324e-01 -2.501138485968112946e-02 1.833871901035308838e-01 -1.243889052420854568e-02 8.511203527450561523e-02 3.386639654636383057e-01 -3.042922616004943848e-01 1.943554729223251343e-02 6.582379341125488281e-02 1.353184040635824203e-02 -2.209400385618209839e-02
1.891919523477554321e-01 -3.043330013751983643e-01 2.937278449535369873e-01 2.656370699405670166e-01 2.324353605508804321e-01 1.649757176637649536e-01 5.404679849743843079e-02 2.888182178139686584e-02 -2.617380619049072266e-01 9.185949712991714478e-02 -7.473127543926239014e-02 1.166499108076095581e-01 1.378934234380722046e-01 -1.574145853519439697e-01 -1.018182113766670227e-01 -7.076227664947509766e-02 1.592489629983901978e-01 2.846345603466033936e-01 3.029617667198181152e-01 -1.253345906734466553e-01 2.585217058658599854e-01 -7.111844606697559357e-03 2.616264224052429199e-01 -7.340867817401885986e-02 7.026790827512741089e-02 6.450571119785308838e-02 1.600973159074783325e-01 -8.464032411575317383e-02 9.065719693899154663e-02 4.975409805774688721e-02 5.153184384107589722e-02 2.541826665401458740e-01
-2.011880576610565186e-01 -3.728242814540863037e-01 2.141465246677398682e-01 8.854258060455322266e-02 2.570238709449768066e-01 8.851242065429687500e-02 9.815556555986404419e-02 -2.841221988201141357e-01 -3.055557608604431152e-01 -4.703444987535476685e-02 -1.560655832290649414e-01 -4.343706741929054260e-02 -5.285164341330528259e-02 -2.131262272596359253e-01 -5.565081164240837097e-02 -3.011261485517024994e-02 7.615046948194503784e-02 2.368449419736862183e-01 1.843440830707550049e-01 -2.445772737264633179e-01 -6.577514111995697021e-02 -1.903290003538131714e-01 2.683404088020324707e-01 1.831841841340065002e-02 -3.312872648239135742e-01 7.313174009323120117e-02 -3.758526593446731567e-02 1.169993635267019272e-02 9.783497452735900879e-02 -7.798149436712265015e-02 -1.520029455423355103e-01 -6.734962761402130127e-02
-2.524170279502868652e-01 6.065506860613822937e-02 1.694747619330883026e-02 3.552967607975006104e-01 7.400406990200281143e-03 2.199447005987167358e-01 3.363410010933876038e-02 -1.815909594297409058e-01 -1.153566762804985046e-01 1.658791452646255493e-01 -2.181075140833854675e-02 2.711250782012939453e-01 -1.793272942304611206e-01 8.103054761886596680e-02 1.369447410106658936e-01 -1.482400149106979370e-01 3.310709027573466301e-03 2.983534634113311768e-01 2.550415694713592529e-01 -8.600349724292755127e-02 3.230873867869377136e-02 -5.406590178608894348e-03 2.080576419830322266e-01 1.177186593413352966e-01 -2.727656662464141846e-01 -1.932480633258819580e-01 -1.347036659717559814e-01 -1.412493735551834106e-01 2.543000578880310059e-01 -2.866320013999938965e-01 -1.106170713901519775e-01 2.633585222065448761e-02
8.835015818476676941e-03 1.608591079711914062e-01 4.150804504752159119e-02 3.824940323829650879e-01 2.779811993241310120e-02 3.395018875598907471e-01 2.147107422351837158e-01 -2.197628170251846313e-01 -2.714456617832183838e-01 3.436523675918579102e-02 -2.282639294862747192e-01 1.236882805824279785e-01 3.279904723167419434e-01 7.457215338945388794e-02 2.169948071241378784e-01 1.168169640004634857e-02 1.316234916448593140e-01 2.361252009868621826e-01 5.355932563543319702e-02 -2.082478255033493042e-01 8.819188922643661499e-02 -9.768013656139373779e-02 -9.190775454044342041e-03 4.313869029283523560e-02 -1.320332437753677368e-01 9.619170427322387695e-02 2.281645312905311584e-03 2.553893625736236572e-01 2.155873924493789673e-01 1.163781136274337769e-01 -1.314242929220199585e-01 -7.192520797252655029e-02
-2.287559956312179565e-01 1.656024008989334106e-01 -8.330216258764266968e-02 2.646292746067047119e-01 -4.708218574523925781e-02 9.308564662933349609e-02 2.224148511886596680e-01 -1.217178553342819214e-01 -3.367784917354583740e-01 2.566438615322113037e-01 2.856037020683288574e-01 1.733851283788681030e-01 -6.076049432158470154e-02 -9.329535812139511108e-02 -4.869845509529113770e-02 9.789966046810150146e-02 2.986053824424743652e-01 2.332011759281158447e-01 -1.278427839279174805e-01 1.279668211936950684e-01 -7.784003019332885742e-02 -1.383994817733764648e-01 -7.537899166345596313e-02 -1.667496114969253540e-01 -1.107657179236412048e-01 2.899006903171539307e-01 8.332122862339019775e-02 -9.297142922878265381e-02 8.886701613664627075e-02 -2.754167914390563965e-01 -1.401835381984710693e-01 5.074381455779075623e-02
-8.709610253572463989e-02 1.272309124469757080e-01 -5.770201608538627625e-02 1.343867182731628418e-01 1.401793956756591797e-01 1.326678246259689331e-01 2.778668999671936035e-01 -2.125788927078247070e-01 -2.636801302433013916e-01 3.648621439933776855e-01 9.420474618673324585e-02 2.022897452116012573e-01 1.435039490461349487e-01 2.614704519510269165e-02 1.396648883819580078e-01 -7.990549504756927490e-02 -2.435954064130783081e-01 -1.076059415936470032e-01 1.785594671964645386e-01 -2.727125883102416992e-01 1.552997827529907227e-01 -1.765993386507034302e-01 6.272104382514953613e-02 2.640746235847473145e-01 -2.568230628967285156e-01 -6.826438009738922119e-03 -1.796479970216751099e-01 -2.928234450519084930e-02 1.755067408084869385e-01 -1.899625062942504883e-01 2.696586959064006805e-02 -1.505711376667022705e-01
2.978909388184547424e-02 -6.383647769689559937e-02 -3.700632601976394653e-02 3.178022503852844238e-01 1.146115660667419434e-01 2.177792601287364960e-03 1.853019744157791138e-01 -7.228834182024002075e-02 -1.067434921860694885e-01 -1.336859911680221558e-01 3.171195834875106812e-02 -5.761443078517913818e-02 -2.204805612564086914e-02 -8.135466277599334717e-02 -1.396433264017105103e-01 -5.974802002310752869e-02 -3.471260890364646912e-02 4.499120414257049561e-01 1.740829646587371826e-01 -7.209770381450653076e-02 6.726031005382537842e-02 -3.487920463085174561e-01 -2.549720704555511475e-01 -9.710562974214553833e-02 -2.209970355033874512e-01 -2.130403649061918259e-03 2.877488434314727783e-01 4.717469960451126099e-02 2.554706931114196777e-01 -6.216033175587654114e-02 2.049321681261062622e-01 -3.024175167083740234e-01
1.078475490212440491e-01 1.611330807209014893e-01 2.106674574315547943e-02 2.373123168945312500e-01 1.851361244916915894e-01 4.587192833423614502e-02 1.069038286805152893e-01 -2.611986696720123291e-01 -2.186430692672729492e-01 2.200623005628585815e-01 1.403609216213226318e-01 4.544921964406967163e-02 2.881386280059814453e-01 -3.292451053857803345e-02 -1.411413550376892090e-01 -1.802406758069992065e-01 1.136423498392105103e-01 1.968778520822525024e-01 2.033145427703857422e-01 -1.088086590170860291e-01 4.311704337596893311e-01 1.122113168239593506e-01 2.780155278742313385e-02 3.010732233524322510e-01 1.841807067394256592e-01 1.384269446134567261e-01 9.277176111936569214e-02 2.345533668994903564e-01 -1.246725209057331085e-03 -3.797580301761627197e-02 -1.418146342039108276e-01 4.545825347304344177e-02
-2.082436382770538330e-01 8.994085341691970825e-02 3.871227800846099854e-02 3.757694736123085022e-03 1.558210235089063644e-02 1.452631503343582153e-01 1.134000197052955627e-01 -2.657826840877532959e-01 -2.404213510453701019e-02 1.418676376342773438e-01 -3.864433243870735168e-02 1.798428744077682495e-01 9.604865312576293945e-02 -1.089324280619621277e-01 -7.046703249216079712e-02 -1.109601259231567383e-01 6.493254005908966064e-02 2.508353590965270996e-01 2.786336243152618408e-01 -1.496837139129638672e-01 -5.146987270563840866e-03 -3.448181152343750000e-01 -3.208691477775573730e-01 -4.296815097332000732e-01 -1.822785823605954647e-03 2.096691429615020752e-01 -1.781624108552932739e-01 -5.032024532556533813e-02 -1.658221185207366943e-01 -7.279250770807266235e-02 -9.398343041539192200e-03 -2.539086341857910156e-01
-8.319052308797836304e-02 -4.822624847292900085e-03 1.641059368848800659e-01 3.224882483482360840e-01 2.910707592964172363e-01 -5.161332339048385620e-02 2.100246101617813110e-01 -3.721286952495574951e-01 -3.379946053028106689e-01 -8.044067770242691040e-02 -7.600378245115280151e-02 1.446887012571096420e-02 1.834390014410018921e-01 -1.722250133752822876e-01 3.408268839120864868e-02 7.990588992834091187e-02 -5.538407340645790100e-02 -7.004947960376739502e-02 1.688081473112106323e-01 3.149498254060745239e-02 -1.306976228952407837e-01 -2.673963308334350586e-01 4.651544615626335144e-02 1.310862898826599121e-01 -3.014552295207977295e-01 3.179381415247917175e-02 -1.124814152717590332e-01 -7.513105124235153198e-02 -1.572093367576599121e-02 -3.341880142688751221e-01 1.476649045944213867e-01 7.270938903093338013e-02
-2.016573995351791382e-01 -2.376559227705001831e-01 3.837563097476959229e-02 1.786240376532077789e-02 7.262365520000457764e-02 -8.043172955513000488e-02 4.547237157821655273e-01 -3.559230566024780273e-01 -2.443265318870544434e-01 1.917442865669727325e-02 1.749903857707977295e-01 -8.401304483413696289e-02 -1.244089007377624512e-01 6.857066601514816284e-02 -3.543166220188140869e-01 1.614592671394348145e-01 1.324824094772338867e-01 -9.474505670368671417e-03 1.378531474620103836e-02 -1.097149699926376343e-01 4.540438577532768250e-02 -3.771822154521942139e-01 3.535020351409912109e-02 -1.754700392484664917e-02 -2.912381589412689209e-01 9.147101640701293945e-02 -3.754665702581405640e-02 7.260723412036895752e-02 1.468609366565942764e-02 7.792127132415771484e-02 4.290303215384483337e-03 -6.636016070842742920e-02
-2.315948307514190674e-01 -1.595058143138885498e-01 1.186487376689910889e-01 3.659820854663848877e-01 2.551807165145874023e-01 8.707375079393386841e-02 4.434712976217269897e-02 -1.949481964111328125e-01 -7.311675697565078735e-02 -9.375708550214767456e-02 -4.565079808235168457e-01 2.016808986663818359e-01 1.571181863546371460e-01 -1.556771690957248211e-03 -2.310436815023422241e-01 1.229128092527389526e-01 2.436419576406478882e-02 -1.158315837383270264e-01 5.490831285715103149e-02 -7.567889243364334106e-02 -3.725659474730491638e-02 -3.109765946865081787e-01 -1.651192829012870789e-02 8.287160843610763550e-02 -1.750209182500839233e-01 4.435712844133377075e-02 -3.356362867634743452e-04 -2.204468995332717896e-01 1.041147112846374512e-01 -1.835494637489318848e-01 6.646262109279632568e-02 2.137998193502426147e-01
3.813903778791427612e-03 -1.716694086790084839e-01 -3.965966776013374329e-02 3.870388567447662354e-01 -5.885813757777214050e-02 -1.194358523935079575e-02 1.356307119131088257e-01 -1.181894242763519287e-01 -2.736053466796875000e-01 9.886507689952850342e-02 -5.183803383260965347e-03 3.454713821411132812e-01 -1.082329973578453064e-01 -3.537755459547042847e-02 6.498440355062484741e-02 -7.680609077215194702e-02 1.900372505187988281e-01 3.436703681945800781e-01 -1.835243999958038330e-01 -1.753457784652709961e-01 8.062665164470672607e-02 -2.323846518993377686e-01 9.813678264617919922e-02 1.738641858100891113e-01 1.439753621816635132e-01 2.700678706169128418e-01 3.196372464299201965e-02 -2.009249031543731689e-01 -2.711164951324462891e-02 -9.444457478821277618e-03 -2.227319777011871338e-01 2.270824462175369263e-01
-6.461427360773086548e-02 2.002319395542144775e-01 -7.644256204366683960e-02 2.912843823432922363e-01 -1.927370280027389526e-01 2.367394417524337769e-01 3.241386413574218750e-01 -3.786037266254425049e-01 2.086998373270034790e-01 -1.727054268121719360e-01 1.665343940258026123e-01 1.230552196502685547e-01 -1.411702930927276611e-01 -5.651053786277770996e-02 -1.493286788463592529e-01 -2.949611544609069824e-01 -3.378640487790107727e-02 1.979057937860488892e-01 -4.590149596333503723e-02 -1.941476166248321533e-01 6.398646533489227295e-02 -8.784080296754837036e-02 1.941687613725662231e-01 -1.395613886415958405e-02 -5.700999125838279724e-02 6.267096847295761108e-02 -6.122127175331115723e-02 -2.135574221611022949e-01 3.741937130689620972e-02 -2.690334320068359375e-01 -6.908450275659561157e-02 -9.929873049259185791e-02
-2.124134153127670288e-01 -2.579177916049957275e-01 1.027591675519943237e-01 6.120936572551727295e-02 9.501270204782485962e-02 1.172711849212646484e-01 8.405458927154541016e-02 -2.956478297710418701e-01 -4.401530921459197998e-01 -5.004641413688659668e-02 -1.097278073430061340e-01 1.269251704216003418e-01 -2.039444819092750549e-02 -1.924467533826828003e-01 -1.401847344823181629e-03 -8.868055790662765503e-02 -5.487327277660369873e-02 9.673964977264404297e-02 3.019596338272094727e-01 -1.987987011671066284e-01 -5.189966037869453430e-02 -1.282244771718978882e-01 4.180780425667762756e-02 1.375726312398910522e-01 -3.410688042640686035e-01 2.343923002481460571e-01 1.425440460443496704e-01 -1.870655268430709839e-01 9.401118010282516479e-02 -2.031690329313278198e-01 -1.344644129276275635e-01 -9.714310616254806519e-02
1.521677672863006592e-01 2.119768112897872925e-01 1.965866237878799438e-01 1.707787066698074341e-01 3.203195631504058838e-01 -1.688293963670730591e-01 2.843680977821350098e-01 -5.915316939353942871e-02 -6.477309763431549072e-02 1.685357838869094849e-01 -7.922747731208801270e-02 2.775925956666469574e-02 -1.776945739984512329e-01 -9.249614924192428589e-02 -2.632488310337066650e-01 -1.384611823596060276e-03 -1.866207271814346313e-01 3.364909291267395020e-01 2.003196775913238525e-01 -2.156131118535995483e-01 2.159391194581985474e-01 -2.299219369888305664e-01 2.497007325291633606e-02 1.539686471223831177e-01 -8.380240947008132935e-02 2.269131243228912354e-01 6.041130423545837402e-02 1.148722916841506958e-01 -1.172832474112510681e-01 3.557740524411201477e-02 -1.586768478155136108e-01 1.596736758947372437e-01
-2.088699489831924438e-01 1.358076632022857666e-01 -9.548590332269668579e-02 7.511894404888153076e-02 5.466710776090621948e-02 4.262585192918777466e-02 3.603062927722930908e-01 -3.222141563892364502e-01 1.264941319823265076e-02 2.137224674224853516e-01 -6.396411918103694916e-03 3.441250622272491455e-01 2.893258817493915558e-02 -2.615014016628265381e-01 1.199875548481941223e-01 -5.752357468008995056e-02 1.205548048019409180e-01 2.923588752746582031e-01 4.192006960511207581e-02 -1.515634357929229736e-01 -2.143760584294795990e-02 4.674708843231201172e-02 1.784308552742004395e-01 1.549636125564575195e-01 -4.444535076618194580e-01 -1.098428219556808472e-01 7.745223119854927063e-03 8.480840176343917847e-02 6.030457466840744019e-02 -6.818255782127380371e-02 -1.485014557838439941e-01 -5.538680031895637512e-02
-1.811142712831497192e-01 2.903135120868682861e-02 1.185456141829490662e-01 4.777860939502716064e-01 1.625172644853591919e-01 2.095153480768203735e-01 1.418848633766174316e-01 -1.068300008773803711e-01 -2.558797895908355713e-01 2.796185314655303955e-01 5.612174794077873230e-02 2.800369262695312500e-01 6.427933275699615479e-02 1.756768375635147095e-01 -1.144488155841827393e-01 9.783984720706939697e-02 1.026587095111608505e-03 7.236288487911224365e-02 2.495184987783432007e-01 6.422276794910430908e-02 1.091613397002220154e-01 2.561475336551666260e-01 5.501135066151618958e-02 1.564468890428543091e-01 1.508551556617021561e-02 1.949410885572433472e-01 1.896329373121261597e-01 -1.366093456745147705e-01 8.694480359554290771e-02 1.417943090200424194e-01 1.569154858589172363e-01 1.322191506624221802e-01
-2.926433980464935303e-01 -5.480031482875347137e-03 3.884755074977874756e-02 2.315211892127990723e-01 3.306829631328582764e-01 9.135315567255020142e-02 -5.480862408876419067e-02 -2.855581939220428467e-01 -1.383380293846130371e-01 1.000289395451545715e-01 -2.282890118658542633e-02 5.869879946112632751e-02 -1.248291041702032089e-02 -3.759009540081024170e-01 -1.708999127149581909e-01 1.219455227255821228e-01 4.931403696537017822e-02 -1.065834313631057739e-01 1.265788376331329346e-01 1.831712201237678528e-02 2.319147884845733643e-01 -2.471082061529159546e-01 2.067050954792648554e-04 2.723646350204944611e-02 -1.523833274841308594e-01 1.371484696865081787e-01 1.937822401523590088e-01 -1.404379755258560181e-01 -3.340981006622314453e-01 -9.549052268266677856e-02 -1.812973022460937500e-01 -1.991930007934570312e-01
-1.657132059335708618e-01 -1.119319722056388855e-01 1.162681728601455688e-01 1.754237413406372070e-01 -3.714442998170852661e-02 1.478970497846603394e-01 1.936087757349014282e-01 -1.216100603342056274e-01 -1.722998470067977905e-01 -7.353471219539642334e-02 5.285861715674400330e-02 8.188512921333312988e-02 -2.897155880928039551e-01 -1.123234257102012634e-01 -3.845064342021942139e-01 -2.068410366773605347e-01 3.046906925737857819e-02 3.035857081413269043e-01 1.792761534452438354e-01 -8.331830054521560669e-02 2.305036336183547974e-01 1.447617858648300171e-01 2.218128740787506104e-02 1.100977361202239990e-01 -1.987623870372772217e-01 -2.090958356857299805e-01 -1.457423418760299683e-01 -1.565442383289337158e-01 1.968096047639846802e-01 -2.458991557359695435e-01 -1.568766869604587555e-02 -2.472267001867294312e-01
-1.030804961919784546e-01 -1.246823221445083618e-01 -1.513433456420898438e-01 3.126543164253234863e-01 2.355553507804870605e-01 5.331706628203392029e-02 1.974890008568763733e-02 -2.299578040838241577e-01 -2.834993973374366760e-02 2.712995372712612152e-02 -1.974917948246002197e-01 9.960056841373443604e-02 1.140236109495162964e-01 -9.138458967208862305e-02 -1.388695985078811646e-01 7.276436686515808105e-02 4.065816104412078857e-01 3.593945801258087158e-01 2.143006622791290283e-01 -1.713737994432449341e-01 -8.007498830556869507e-02 1.020929962396621704e-01 -1.057071387767791748e-01 2.634535431861877441e-01 -8.286242187023162842e-02 8.771853893995285034e-02 -2.045203298330307007e-01 -2.637994885444641113e-01 4.754190146923065186e-02 -1.818019747734069824e-01 -1.291363388299942017e-01 -5.014928057789802551e-03
-1.222931817173957825e-01 -7.127097249031066895e-02 1.762353330850601196e-01 2.880978882312774658e-01 1.068059429526329041e-01 1.630074977874755859e-01 6.702523678541183472e-02 -3.030562698841094971e-01 -2.371545433998107910e-01 -5.291721783578395844e-03 5.205823853611946106e-02 5.499699618667364120e-04 2.129277437925338745e-01 -4.044439494609832764e-01 -1.722820103168487549e-01 -1.200915575027465820e-01 5.842869728803634644e-02 3.172533586621284485e-02 -1.653970927000045776e-01 1.293292385526001453e-03 3.707624599337577820e-02 -3.617483973503112793e-01 1.100482717156410217e-01 2.487893798388540745e-04 -3.322483971714973450e-02 3.534815609455108643e-01 -3.484144061803817749e-02 -1.243524029850959778e-01 -2.325306087732315063e-01 -1.234810724854469299e-01 -7.095877826213836670e-02 -1.624341011047363281e-01
-1.008956655859947205e-01 1.996723748743534088e-02 -5.196268483996391296e-02 3.975259065628051758e-01 -2.383152954280376434e-02 8.550324290990829468e-02 1.341723650693893433e-01 -2.918715476989746094e-01 9.293040633201599121e-02 2.993144094944000244e-01 2.970118634402751923e-02 2.326512038707733154e-01 -3.889104351401329041e-03 2.271291613578796387e-01 -1.980635710060596466e-02 -3.546917140483856201e-01 2.178995013236999512e-01 4.576762914657592773e-01 1.335449069738388062e-01 8.058127015829086304e-02 1.300164461135864258e-01 -1.816601604223251343e-01 4.368311911821365356e-02 8.838802576065063477e-02 1.205297186970710754e-01 4.044362902641296387e-02 2.935092896223068237e-02 4.212612286210060120e-02 5.880019068717956543e-02 5.854975059628486633e-02 -1.133441030979156494e-01 -8.459788560867309570e-02
-4.866708815097808838e-02 -8.171085268259048462e-03 1.071577295660972595e-01 2.101699262857437134e-01 6.736352294683456421e-02 -8.111633360385894775e-02 2.319878339767456055e-01 -2.148676812648773193e-01 -2.346418797969818115e-01 -1.904140412807464600e-01 -7.616078853607177734e-02 3.781791329383850098e-01 -2.469169944524765015e-01 -9.344282001256942749e-02 -1.281092315912246704e-01 -1.010774672031402588e-01 2.295636804774403572e-03 3.737184405326843262e-01 5.808446183800697327e-02 5.923657491803169250e-02 8.755862712860107422e-02 5.286426097154617310e-02 2.073731832206249237e-02 2.694090604782104492e-01 2.427613735198974609e-02 -2.728174924850463867e-01 8.763968944549560547e-02 -6.081889197230339050e-02 2.933595180511474609e-01 -2.694853544235229492e-01 -5.349988490343093872e-02 -1.279665380716323853e-01
8.515875786542892456e-02 1.648962646722793579e-01 2.342483550310134888e-01 1.881545931100845337e-01 6.051962450146675110e-02 3.514436259865760803e-02 2.597142457962036133e-01 -1.940329968929290771e-01 -8.353009074926376343e-02 7.448331266641616821e-02 -1.724461913108825684e-01 5.786244198679924011e-02 1.036165580153465271e-01 -4.743922129273414612e-02 -2.024749517440795898e-01 -2.647703289985656738e-01 6.942126899957656860e-02 6.110717654228210449e-01 -3.710250556468963623e-02 -2.616604790091514587e-02 1.297004669904708862e-01 -9.173465520143508911e-02 -1.794604063034057617e-01 -7.206366956233978271e-02 2.464856207370758057e-02 -1.966377496719360352e-01 9.999704360961914062e-02 2.309272624552249908e-02 1.681735962629318237e-01 2.773755416274070740e-02 2.692495584487915039e-01 3.616672381758689880e-02
8.502559363842010498e-02 5.986691638827323914e-02 1.594300419092178345e-01 1.826130449771881104e-01 2.915923595428466797e-01 -1.447645425796508789e-01 -4.705039784312248230e-02 -2.523318529129028320e-01 -2.523308396339416504e-01 8.939373493194580078e-02 -2.503674104809761047e-02 2.602391876280307770e-02 5.577956885099411011e-02 -7.896616309881210327e-02 -1.238054558634757996e-01 -1.353813614696264267e-02 -2.766016721725463867e-01 4.809517264366149902e-01 1.949267238378524780e-01 -1.671844571828842163e-01 2.136264592409133911e-01 -1.690509170293807983e-01 1.215996313840150833e-02 -1.817677915096282959e-01 -1.893596351146697998e-01 2.528885006904602051e-01 -2.289395034313201904e-02 -8.294051885604858398e-02 -2.398795783519744873e-01 7.756396383047103882e-02 -5.574388802051544189e-02 7.535497844219207764e-02
1.062346473336219788e-01 2.105767875909805298e-01 2.618323862552642822e-01 1.691653430461883545e-01 2.007199525833129883e-01 -1.653051376342773438e-01 2.735525071620941162e-01 -2.493495792150497437e-01 -5.196416378021240234e-02 2.370044589042663574e-02 -9.091531485319137573e-02 -4.220802802592515945e-03 -5.316941812634468079e-02 6.058331578969955444e-02 -9.794723987579345703e-02 6.978154182434082031e-02 -1.264360547065734863e-01 3.946631848812103271e-01 3.753709197044372559e-01 -3.065417408943176270e-01 8.121948689222335815e-02 -6.401611864566802979e-02 7.910636067390441895e-02 -4.674135521054267883e-02 -1.704812943935394287e-01 2.132071852684020996e-01 -3.887243568897247314e-02 1.044351905584335327e-01 -1.526557654142379761e-01 5.057935044169425964e-02 -2.400266081094741821e-01 1.179199218750000000e-01
-2.500547766685485840e-01 -7.361824065446853638e-02 -1.574182361364364624e-01 2.209656387567520142e-01 2.321321070194244385e-01 1.553152799606323242e-01 2.467135041952133179e-01 -2.833679616451263428e-01 -1.742475926876068115e-01 3.251633048057556152e-01 -4.325180873274803162e-02 6.736961752176284790e-02 3.038333356380462646e-01 -1.265460439026355743e-02 -6.631686538457870483e-02 -1.364438328891992569e-02 -7.385107874870300293e-02 2.531264126300811768e-01 2.100762426853179932e-01 -2.065789513289928436e-02 9.668293595314025879e-02 1.209012717008590698e-01 -1.102881729602813721e-01 9.645123034715652466e-02 1.099100187420845032e-01 -1.883426010608673096e-01 -4.766917228698730469e-02 -9.071740508079528809e-02 1.899199634790420532e-01 1.030161231756210327e-02 -3.820128440856933594e-01 -5.502347368746995926e-03
1.335680931806564331e-01 -4.826988559216260910e-03 1.617577970027923584e-01 3.798379302024841309e-01 1.641205698251724243e-01 1.495671719312667847e-01 1.909544616937637329e-01 -2.305492609739303589e-01 -1.105289682745933533e-01 1.632025092840194702e-01 -4.075301438570022583e-02 2.681177556514739990e-01 1.139908470213413239e-02 -1.564856022596359253e-01 -1.126521676778793335e-01 1.323504298925399780e-01 -1.640115976333618164e-01 2.398622035980224609e-01 8.420886844396591187e-02 -2.850685417652130127e-01 8.251425623893737793e-02 3.643532395362854004e-01 2.124129384756088257e-01 -1.933791488409042358e-01 -1.389002352952957153e-01 -5.749415978789329529e-02 2.958670817315578461e-02 1.294678449630737305e-01 1.394112259149551392e-01 6.217789649963378906e-02 1.237891912460327148e-01 -1.783807575702667236e-01
-9.660442173480987549e-02 4.412158858031034470e-03 -2.625066936016082764e-01 4.201085269451141357e-01 3.016747832298278809e-01 6.760323792695999146e-02 1.531233638525009155e-01 -1.569894105195999146e-01 -1.402950137853622437e-01 -6.332778930664062500e-02 -1.156135182827711105e-02 2.326716482639312744e-02 1.292353570461273193e-01 -3.135769665241241455e-01 -2.116095572710037231e-01 2.338567562401294708e-02 3.053100705146789551e-01 8.276525884866714478e-02 1.231007277965545654e-01 -2.057651281356811523e-01 -5.023051798343658447e-02 1.142260283231735229e-01 -8.146476000547409058e-02 2.680366337299346924e-01 -3.008382394909858704e-02 1.752065420150756836e-01 3.631650283932685852e-02 6.646379083395004272e-02 1.446193903684616089e-01 -4.111980646848678589e-02 -3.126350343227386475e-01 -8.693488687276840210e-02
-2.449454218149185181e-01 1.060361564159393311e-01 6.067569926381111145e-02 3.335378691554069519e-02 1.474811583757400513e-01 6.909453868865966797e-02 1.652118563652038574e-01 1.388007402420043945e-02 -6.514798104763031006e-02 1.025411039590835571e-01 -1.195923835039138794e-01 1.629600226879119873e-01 1.926555633544921875e-01 -1.841201335191726685e-01 -2.468705549836158752e-02 -3.116278350353240967e-01 -8.019299060106277466e-02 3.198916316032409668e-01 2.109315693378448486e-01 -2.450455427169799805e-01 -8.919474668800830841e-03 -2.722039222717285156e-01 -3.221603333950042725e-01 -2.096734046936035156e-01 -7.151831686496734619e-02 1.931670904159545898e-01 -3.395189344882965088e-02 -1.299003362655639648e-01 -1.641901135444641113e-01 -2.171779572963714600e-01 -4.073444008827209473e-02 -2.722713351249694824e-01
-1.955113708972930908e-01 -6.338042765855789185e-02 -1.041020080447196960e-01 3.204187750816345215e-01 1.525447368621826172e-01 2.440898306667804718e-02 1.230236664414405823e-01 -1.919145584106445312e-01 -1.463683545589447021e-01 -2.328189909458160400e-01 1.019899770617485046e-01 1.526444703340530396e-01 -1.347635388374328613e-01 6.874099373817443848e-02 -1.066304892301559448e-01 -4.448164626955986023e-02 1.955589652061462402e-01 1.988576203584671021e-01 -5.269192904233932495e-02 -2.932657003402709961e-01 2.274008393287658691e-01 -3.983757197856903076e-01 6.317314505577087402e-02 1.941861361265182495e-01 2.002723217010498047e-01 9.336075931787490845e-02 2.656890451908111572e-01 -5.139629170298576355e-02 1.809867769479751587e-01 8.085107803344726562e-02 1.923664659261703491e-01 -7.627140730619430542e-02
3.523887693881988525e-02 2.137964591383934021e-02 -8.868445456027984619e-02 5.442974567413330078e-01 -5.347201600670814514e-02 2.534399628639221191e-01 2.256296426057815552e-01 -2.306544929742813110e-01 -1.801601946353912354e-01 2.459690533578395844e-02 -1.877949088811874390e-01 3.412213027477264404e-01 -2.576257474720478058e-02 2.201106399297714233e-02 -4.527696594595909119e-02 -1.804435998201370239e-01 -1.253486126661300659e-01 1.997043341398239136e-01 -2.226517349481582642e-02 -2.022912353277206421e-02 3.827058672904968262e-01 -7.799012213945388794e-02 -1.364083290100097656e-01 -1.084907911717891693e-02 1.446984857320785522e-01 1.191560998558998108e-01 4.944074153900146484e-02 -1.296401172876358032e-01 -2.493257075548171997e-02 5.364233627915382385e-02 -3.779100626707077026e-02 -1.239809542894363403e-01
4.353397712111473083e-02 9.218575060367584229e-02 6.784495711326599121e-02 -4.833221063017845154e-02 1.990722566843032837e-01 -3.394126892089843750e-03 9.791459143161773682e-02 -3.896527588367462158e-01 -2.087371423840522766e-02 3.714977800846099854e-01 -1.568997353315353394e-01 -2.029918506741523743e-02 -1.297330707311630249e-01 -7.074627280235290527e-02 -2.895883917808532715e-01 1.414810568094253540e-01 -9.510370343923568726e-02 3.111389875411987305e-01 2.452975213527679443e-01 -2.219952493906021118e-01 2.421002388000488281e-01 -1.169647052884101868e-01 -2.896208502352237701e-02 2.506873607635498047e-01 -1.424832940101623535e-01 2.300756126642227173e-01 -1.032422669231891632e-02 8.171569555997848511e-02 -1.507918983697891235e-01 1.513315141201019287e-01 -1.127962917089462280e-01 -5.249684303998947144e-02
-1.423844397068023682e-01 -1.545182615518569946e-01 -5.346407741308212280e-02 1.399696320295333862e-01 2.153659462928771973e-01 1.395140215754508972e-02 6.337098032236099243e-02 -3.509874939918518066e-01 -4.348340928554534912e-01 -1.661403924226760864e-01 1.834667474031448364e-01 1.661746948957443237e-01 -2.508584558963775635e-01 -2.528166174888610840e-01 -1.916014030575752258e-02 -5.469097569584846497e-02 -3.017131704837083817e-03 1.979246139526367188e-01 1.138421669602394104e-01 -9.339174628257751465e-02 1.820148080587387085e-01 -1.116919890046119690e-01 6.433205306529998779e-02 1.677723787724971771e-02 -2.212993949651718140e-01 3.568592295050621033e-02 1.093757748603820801e-01 -3.662471771240234375e-01 2.885248139500617981e-02 1.571839302778244019e-02 6.526428461074829102e-02 -1.971745938062667847e-01
-1.132937595248222351e-01 9.111451357603073120e-02 1.594895720481872559e-01 1.968944966793060303e-01 1.068019345402717590e-01 -8.901964873075485229e-02 3.925234973430633545e-01 -2.985414266586303711e-01 1.341245323419570923e-01 1.359923630952835083e-01 5.509496107697486877e-02 2.717362046241760254e-01 -1.134129911661148071e-01 -2.098943442106246948e-01 -1.626282781362533569e-01 -1.562845408916473389e-01 -2.365819551050662994e-02 2.155755311250686646e-01 -1.493813842535018921e-01 -1.954039782285690308e-01 -2.846732735633850098e-01 -1.237923428416252136e-01 5.702001228928565979e-02 9.442108124494552612e-02 -2.942693531513214111e-01 -1.135085616260766983e-02 1.096250414848327637e-01 -2.845663130283355713e-01 1.825877651572227478e-02 1.830865144729614258e-01 1.897116564214229584e-02 3.134204819798469543e-02
-1.272979676723480225e-01 -1.497957110404968262e-01 -5.004603415727615356e-02 3.482911288738250732e-01 2.257883995771408081e-01 -6.557427346706390381e-02 4.333786666393280029e-02 -2.188555300235748291e-01 -5.624304711818695068e-02 6.063066050410270691e-02 -1.040742471814155579e-01 -3.708400949835777283e-02 2.091096043586730957e-01 -1.409245580434799194e-01 -9.687501192092895508e-02 -4.306605830788612366e-02 3.604114651679992676e-01 2.859465777873992920e-01 2.852161824703216553e-01 -1.122334077954292297e-01 -6.150830909609794617e-02 1.177697330713272095e-01 -1.032308116555213928e-01 2.472200095653533936e-01 -1.101798787713050842e-01 1.393839120864868164e-01 -1.724874526262283325e-01 -2.355710119009017944e-01 1.671633869409561157e-01 -5.123722925782203674e-02 -2.917371094226837158e-01 -1.053117811679840088e-01
-2.154332995414733887e-01 2.234318256378173828e-01 -2.654137089848518372e-02 7.338737696409225464e-02 -7.070282101631164551e-02 2.918766997754573822e-02 2.552978992462158203e-01 -2.968806326389312744e-01 -1.528962105512619019e-01 6.320092082023620605e-02 -9.138114750385284424e-02 2.717456221580505371e-01 5.258385092020034790e-02 -4.292138218879699707e-01 -3.598459763452410698e-03 -1.019257213920354843e-02 -2.760872058570384979e-02 1.168837249279022217e-01 2.997096180915832520e-01 -2.275502681732177734e-02 3.259410336613655090e-02 -1.391832083463668823e-01 3.576494753360748291e-01 -1.950163245201110840e-01 -1.623895019292831421e-01 1.267645880579948425e-02 -1.784984022378921509e-01 -2.042954713106155396e-01 1.239299625158309937e-01 1.014068201184272766e-01 -5.277932807803153992e-02 -1.484349071979522705e-01
1.132869720458984375e-02 -5.767885223031044006e-02 -1.594047099351882935e-01 4.555848836898803711e-01 -5.812332034111022949e-03 -7.579412311315536499e-02 4.198593497276306152e-01 -3.219942003488540649e-02 -1.535734981298446655e-01 1.887938380241394043e-01 6.648015975952148438e-02 2.541259527206420898e-01 1.642807871103286743e-01 9.179763495922088623e-02 1.300579309463500977e-01 -1.023612637072801590e-02 -7.967098802328109741e-02 3.590435981750488281e-01 1.689413040876388550e-01 -1.610888093709945679e-01 1.218103170394897461e-01 -1.010286388918757439e-03 -1.142295673489570618e-01 1.411007642745971680e-01 -9.267449378967285156e-02 3.549729287624359131e-02 1.798170953989028931e-01 2.983346283435821533e-01 8.383837342262268066e-02 -3.219921886920928955e-02 -1.439672112464904785e-01 4.787288606166839600e-02
-2.192164510488510132e-01 3.542168438434600830e-02 -1.740240156650543213e-01 5.910185724496841431e-02 -7.922110706567764282e-02 6.426351517438888550e-02 1.436286568641662598e-01 -2.463878542184829712e-01 -2.957123816013336182e-01 2.367549203336238861e-02 -5.844647437334060669e-02 1.303223669528961182e-01 -1.228743866086006165e-01 -1.338723152875900269e-01 -4.914049804210662842e-02 9.468468278646469116e-02 3.147736191749572754e-01 1.129928752779960632e-01 2.804094851016998291e-01 -2.548108994960784912e-01 -8.025627583265304565e-02 -2.434589266777038574e-01 -6.731453537940979004e-02 -1.070652902126312256e-01 -2.422816902399063110e-01 2.446319609880447388e-01 -9.042086452245712280e-02 -1.601612567901611328e-01 -9.229448623955249786e-03 1.950616091489791870e-01 -2.940048575401306152e-01 2.414592206478118896e-01
2.161905355751514435e-02 3.624610975384712219e-02 2.777169831097126007e-02 -5.813024565577507019e-02 3.299478888511657715e-01 -4.137388430535793304e-03 2.898434698581695557e-01 -3.712424635887145996e-01 -2.829244732856750488e-01 4.795737564563751221e-02 8.437125012278556824e-03 3.584831058979034424e-01 -2.168949246406555176e-01 -2.612769007682800293e-01 -1.255836486816406250e-01 1.387802809476852417e-01 2.611358165740966797e-01 7.549402862787246704e-02 3.204986453056335449e-02 -1.402857005596160889e-01 1.308456510305404663e-01 -4.480082169175148010e-02 1.368222534656524658e-01 -9.586407244205474854e-02 -1.142897158861160278e-01 9.087160974740982056e-02 1.242250874638557434e-01 4.188425093889236450e-02 -6.992761790752410889e-02 1.321228444576263428e-01 -1.221043244004249573e-01 2.910151481628417969e-01
-2.604675590991973877e-01 -1.085098534822463989e-01 2.764793634414672852e-01 2.427043765783309937e-01 3.221065178513526917e-02 2.595103979110717773e-01 2.640195488929748535e-01 -1.474759578704833984e-01 -1.112833842635154724e-01 -9.406573325395584106e-02 1.464172303676605225e-01 -2.739017456769943237e-02 1.311988383531570435e-01 -2.981148064136505127e-01 -2.085036039352416992e-02 -2.697877883911132812e-01 -7.217894494533538818e-02 -3.511831909418106079e-02 3.833884894847869873e-01 -1.068189069628715515e-01 4.302673041820526123e-02 -1.495738420635461807e-02 7.397236675024032593e-02 4.615240916609764099e-02 -1.786734014749526978e-01 3.419657349586486816e-01 2.809573151171207428e-02 -1.193549260497093201e-01 -1.113609001040458679e-01 -2.014395743608474731e-01 7.353636622428894043e-02 -7.528214901685714722e-02
3.708847239613533020e-02 9.717493504285812378e-02 5.240829288959503174e-02 2.307691276073455811e-01 -4.055226966738700867e-02 1.682742983102798462e-01 2.213096916675567627e-01 -2.941282093524932861e-01 -1.740534901618957520e-01 3.787696734070777893e-02 6.610506772994995117e-02 1.868413537740707397e-01 2.453633397817611694e-01 1.064935233443975449e-02 -6.877615116536617279e-03 1.511491090059280396e-02 -3.889215290546417236e-01 2.556115388870239258e-01 8.039314299821853638e-02 -3.032057583332061768e-01 3.796163201332092285e-01 1.360180974006652832e-01 1.834932863712310791e-01 5.343384668231010437e-02 1.431629508733749390e-01 1.807094924151897430e-02 2.121604233980178833e-01 6.621854007244110107e-02 3.082645125687122345e-02 -6.993582937866449356e-03 -1.750265955924987793e-01 -1.419434249401092529e-01
-8.029538393020629883e-02 1.345448046922683716e-01 -1.408143490552902222e-01 1.788541078567504883e-01 2.202567011117935181e-01 1.293920427560806274e-01 4.580850154161453247e-02 -2.028091549873352051e-01 -2.788515985012054443e-01 3.415083587169647217e-01 1.903020888566970825e-01 5.602949485182762146e-02 5.190309509634971619e-02 -9.787373989820480347e-02 -1.588280647993087769e-01 -1.860400438308715820e-01 -2.129896916449069977e-02 1.102157980203628540e-01 2.645126283168792725e-01 2.290350012481212616e-02 2.357690930366516113e-01 3.622322902083396912e-02 -1.748073697090148926e-01 2.178664803504943848e-01 -1.837092451751232147e-02 -1.606212854385375977e-01 1.086560860276222229e-01 -1.293776556849479675e-02 3.904278576374053955e-01 -8.049201965332031250e-02 -2.670440673828125000e-01 1.514792293310165405e-01
-1.481086015701293945e-01 -9.812770038843154907e-02 -2.777043730020523071e-02 2.839952409267425537e-01 9.065100550651550293e-02 1.342212706804275513e-01 2.009160071611404419e-01 -4.493388161063194275e-02 -9.718017280101776123e-02 1.578653901815414429e-01 -1.378707289695739746e-01 6.350354105234146118e-02 5.156002193689346313e-02 -2.284365147352218628e-01 -5.139398574829101562e-01 -3.215654492378234863e-01 -4.990625381469726562e-02 1.300434321165084839e-01 8.169331401586532593e-02 5.172780528664588928e-02 1.033612638711929321e-01 -1.629813164472579956e-01 -4.831496626138687134e-02 -1.879791319370269775e-01 -4.202567785978317261e-02 1.666707247495651245e-01 -3.633252084255218506e-01 2.008626982569694519e-02 -1.112428382039070129e-01 1.712340116500854492e-01 -1.768667846918106079e-01 -2.034032018855214119e-03
7.861845195293426514e-02 -2.055387571454048157e-02 -1.347824931144714355e-01 2.580125033855438232e-01 2.797042727470397949e-01 1.801827698945999146e-01 1.952833980321884155e-01 -3.064030706882476807e-01 -1.698259711265563965e-01 2.038924098014831543e-01 -1.073881164193153381e-01 3.475806117057800293e-01 -1.750360801815986633e-02 2.089547812938690186e-01 -1.429160833358764648e-01 -1.861499100923538208e-01 5.764614045619964600e-02 1.128892377018928528e-01 3.778168186545372009e-02 -2.324228882789611816e-01 -1.915654353797435760e-02 -3.031152486801147461e-01 -1.263667047023773193e-01 -2.465855628252029419e-01 1.596379876136779785e-01 4.403791949152946472e-02 6.953745335340499878e-02 -3.468963131308555603e-02 2.725996077060699463e-01 5.000551789999008179e-02 -1.121321246027946472e-01 2.751944400370121002e-02
1.158880721777677536e-02 -1.088641816750168800e-03 1.310221701860427856e-01 1.734216064214706421e-01 2.172231972217559814e-01 3.421978652477264404e-01 -2.700197743251919746e-03 -2.305350154638290405e-01 -7.335966080427169800e-02 4.953925684094429016e-02 -1.164659336209297180e-01 4.171745181083679199e-01 6.789081264287233353e-03 -2.301008999347686768e-01 -1.580682955682277679e-02 2.078441679477691650e-01 -1.243612170219421387e-01 2.289131730794906616e-01 1.887424141168594360e-01 -4.634596705436706543e-01 9.063540026545524597e-03 1.646524518728256226e-01 -3.168219001963734627e-03 2.065064460039138794e-01 -6.615785509347915649e-02 9.219188243150711060e-02 7.937155663967132568e-02 9.348975867033004761e-02 8.364969864487648010e-03 4.518484324216842651e-02 1.556868851184844971e-01 3.012887388467788696e-02
5.272443871945142746e-03 -1.185513064265251160e-01 -2.259864099323749542e-02 2.010163664817810059e-01 -1.606892608106136322e-02 1.114024668931961060e-01 1.116496250033378601e-01 7.005068007856607437e-03 -4.650642275810241699e-01 2.204892486333847046e-01 -1.669425666332244873e-01 2.481494247913360596e-01 3.297381335869431496e-03 1.642319001257419586e-02 -3.120984733104705811e-01 -2.372833937406539917e-01 3.184275627136230469e-01 2.098070234060287476e-01 2.049754858016967773e-01 -1.343359202146530151e-01 3.160004913806915283e-01 -1.395941525697708130e-01 -1.988879404962062836e-02 1.239849999547004700e-01 1.697072237730026245e-01 4.357434809207916260e-03 -8.331602811813354492e-02 -1.122795045375823975e-01 -5.738944560289382935e-02 -1.064923182129859924e-01 6.602011620998382568e-02 -5.942369252443313599e-02
-3.047276735305786133e-01 -3.501681685447692871e-01 2.091728001832962036e-01 1.749536246061325073e-01 1.855559498071670532e-01 1.344171911478042603e-01 -6.288836710155010223e-03 -2.690422534942626953e-01 -4.000033438205718994e-01 -1.366831511259078979e-01 -8.119993656873703003e-02 -6.507373601198196411e-02 3.788010403513908386e-02 -1.807465106248855591e-01 -3.006874397397041321e-02 1.418968737125396729e-01 1.046415716409683228e-01 2.608580887317657471e-01 2.364697009325027466e-01 -1.844077110290527344e-01 2.854681573808193207e-02 -1.651119142770767212e-01 1.370098143815994263e-01 7.932506501674652100e-02 -2.813144922256469727e-01 2.165256068110466003e-02 1.119032781571149826e-02 -5.354128777980804443e-02 1.125785782933235168e-01 3.575825132429599762e-03 -8.642635494470596313e-02 -1.255639493465423584e-01
7.018548436462879181e-03 -3.397175669670104980e-02 -5.673603340983390808e-02 4.736231565475463867e-01 -1.327462792396545410e-01 -5.810922384262084961e-02 6.690175831317901611e-02 -4.788638278841972351e-02 -2.653329968452453613e-01 3.228506771847605705e-03 -5.177408456802368164e-02 2.104295641183853149e-01 -1.588526666164398193e-01 3.852755203843116760e-02 -9.558299183845520020e-02 -1.737131327390670776e-01 2.740979194641113281e-01 4.457524716854095459e-01 -7.489660382270812988e-02 -2.275364100933074951e-01 2.932645082473754883e-01 -1.617250442504882812e-01 7.836619019508361816e-02 2.262308746576309204e-01 -3.465816751122474670e-02 1.186554413288831711e-02 5.313339643180370331e-03 -1.889903098344802856e-01 1.056639384478330612e-02 -2.646067738533020020e-02 -1.150196567177772522e-01 -9.094314277172088623e-02
-3.215702176094055176e-01 -4.465816542506217957e-02 1.014822199940681458e-01 2.202737480401992798e-01 2.250709831714630127e-01 -4.681871831417083740e-02 1.585191637277603149e-01 -2.079620063304901123e-01 -5.050579309463500977e-01 -2.768760919570922852e-01 2.370085567235946655e-02 -1.939345523715019226e-02 -1.171970143914222717e-01 3.417985141277313232e-02 -8.679886907339096069e-02 -4.069598391652107239e-02 4.742201790213584900e-02 2.518361210823059082e-01 -8.920202404260635376e-02 -1.784471273422241211e-01 8.792498707771301270e-02 3.952169418334960938e-02 2.567127645015716553e-01 2.030387222766876221e-01 6.876756995916366577e-02 1.332155466079711914e-01 1.740124672651290894e-01 -2.479304373264312744e-01 5.632845312356948853e-02 1.968979462981224060e-02 1.133750155568122864e-01 -7.244942337274551392e-02
1.999226957559585571e-01 2.485543638467788696e-01 1.596228182315826416e-01 1.717233359813690186e-01 2.478292286396026611e-01 -2.371417880058288574e-01 1.985711306333541870e-01 -1.454855054616928101e-01 -1.479551196098327637e-01 6.621745228767395020e-02 2.446500957012176514e-02 6.842974573373794556e-02 -8.998582512140274048e-02 -1.150873228907585144e-01 -1.468663066625595093e-01 1.318715214729309082e-01 -2.172534465789794922e-01 3.806875646114349365e-01 3.384968340396881104e-01 -2.450607270002365112e-01 1.456388682126998901e-01 -1.361468583345413208e-01 -4.078707471489906311e-02 7.565350830554962158e-02 -2.007783204317092896e-01 2.444539815187454224e-01 4.693387448787689209e-02 2.057124860584735870e-02 -1.475154012441635132e-01 1.997218094766139984e-02 -1.835957318544387817e-01 -2.681183628737926483e-02
-2.875847220420837402e-01 -8.314548432826995850e-02 1.882693171501159668e-01 1.457929015159606934e-01 1.211731061339378357e-01 1.895511895418167114e-01 9.239751100540161133e-02 -3.907966017723083496e-01 -2.882661223411560059e-01 5.560863763093948364e-02 9.494774788618087769e-02 -1.289137005805969238e-01 1.031821817159652710e-01 -2.251891344785690308e-01 -4.381106421351432800e-02 -3.225292563438415527e-01 1.103704888373613358e-02 3.796367347240447998e-02 3.753852248191833496e-01 -2.815177105367183685e-02 1.531234234571456909e-01 -3.409810364246368408e-02 8.259899169206619263e-02 9.979997575283050537e-02 -1.410768926143646240e-01 2.851283252239227295e-01 2.138148061931133270e-02 -1.627023816108703613e-01 6.235276162624359131e-02 -1.347324550151824951e-01 1.060805767774581909e-01 1.288362741470336914e-01
-2.979828417301177979e-01 -1.564001441001892090e-01 -1.408463418483734131e-01 1.129862442612648010e-01 1.095498949289321899e-01 5.545889958739280701e-02 4.002520442008972168e-01 -1.745016574859619141e-01 7.524562627077102661e-02 -1.683176606893539429e-01 1.046486720442771912e-01 1.964240521192550659e-01 1.700223833322525024e-01 -1.259474009275436401e-01 -3.090207278728485107e-01 -1.407982707023620605e-01 3.236956149339675903e-02 -6.599401682615280151e-02 1.508141681551933289e-02 -1.651822924613952637e-01 2.408045977354049683e-01 -2.056551128625869751e-01 -4.159684479236602783e-02 1.302990317344665527e-01 1.182468906044960022e-01 1.558559834957122803e-01 6.236568465828895569e-02 5.286116898059844971e-02 1.215835437178611755e-01 -4.147785007953643799e-01 -1.130736805498600006e-02 1.448588669300079346e-01
-2.647623419761657715e-01 -3.229783177375793457e-01 6.995409727096557617e-03 2.048048079013824463e-01 2.619171440601348877e-01 7.570504397153854370e-02 1.019937545061111450e-01 -2.642779648303985596e-01 -3.173288702964782715e-01 1.276688929647207260e-02 -1.282905787229537964e-01 -2.239463105797767639e-02 -8.880045264959335327e-02 -2.681400179862976074e-01 4.962077364325523376e-02 1.956890337169170380e-02 7.327203452587127686e-02 1.294760406017303467e-01 2.403648346662521362e-01 -1.424743086099624634e-01 -5.550173111259937286e-03 -2.308794409036636353e-01 1.746020764112472534e-01 -1.972253434360027313e-02 -2.975538671016693115e-01 1.969368308782577515e-01 1.112534403800964355e-01 -1.954372823238372803e-01 7.110275328159332275e-03 -9.264874458312988281e-02 5.332672223448753357e-02 -2.340356856584548950e-01
-1.327758580446243286e-01 1.190427914261817932e-01 8.950020372867584229e-02 -4.345095716416835785e-03 -7.322150468826293945e-02 2.564545869827270508e-01 4.746649861335754395e-01 -2.294971644878387451e-01 3.505863621830940247e-02 1.862836419604718685e-03 1.444416195154190063e-01 8.646475523710250854e-02 -3.968350589275360107e-03 -4.360325634479522705e-02 -8.926018327474594116e-02 1.688725501298904419e-01 4.595129564404487610e-02 2.810655832290649414e-01 1.370844691991806030e-01 1.124044060707092285e-01 2.131348550319671631e-01 -1.204083040356636047e-01 1.544358134269714355e-01 7.789985742419958115e-03 1.963418908417224884e-03 2.333954423666000366e-01 -2.706238813698291779e-02 -4.504250884056091309e-01 -2.176074981689453125e-01 -2.015308290719985962e-01 -6.947445217519998550e-03 2.468417212367057800e-02
-1.061611250042915344e-01 -1.162135377526283264e-01 3.539791107177734375e-01 1.915126740932464600e-01 1.367195844650268555e-01 -1.805789470672607422e-01 1.303403079509735107e-01 -2.474169880151748657e-01 -8.018828928470611572e-02 -1.745595186948776245e-01 1.915272474288940430e-01 1.272445172071456909e-01 1.354433000087738037e-01 -3.157640099525451660e-01 -1.299882829189300537e-01 1.342536062002182007e-01 -2.301916480064392090e-01 1.508463323116302490e-01 2.990684807300567627e-01 -2.427247911691665649e-02 1.547864079475402832e-01 1.887446269392967224e-02 5.565640702843666077e-02 -1.704439222812652588e-01 -3.378681242465972900e-01 2.062336951494216919e-01 2.210175432264804840e-02 -4.467569291591644287e-02 1.317811384797096252e-02 1.542063802480697632e-01 -1.576337963342666626e-01 -1.038375943899154663e-01
-2.333907634019851685e-01 -1.141568645834922791e-01 2.861250340938568115e-01 2.210222035646438599e-01 1.475034654140472412e-01 2.218510508537292480e-01 -6.109970808029174805e-02 -3.880804777145385742e-01 -1.186122298240661621e-01 3.037176467478275299e-02 -1.829004660248756409e-02 -1.752252690494060516e-02 9.425394982099533081e-02 -1.557766199111938477e-01 6.332666426897048950e-02 8.329481631517410278e-02 -4.423128068447113037e-02 -2.040429599583148956e-02 8.984370529651641846e-02 -2.310304194688796997e-01 -4.333133995532989502e-02 -3.319348692893981934e-01 -2.556871250271797180e-02 1.310567408800125122e-01 -1.464665681123733521e-01 2.235173583030700684e-01 1.050112843513488770e-01 -1.828178912401199341e-01 -3.123303651809692383e-01 5.158580467104911804e-02 -8.629602193832397461e-02 -3.154427707195281982e-01
-1.052806749939918518e-01 3.511253595352172852e-01 1.079723387956619263e-01 2.449721246957778931e-01 1.858354210853576660e-01 -2.699253708124160767e-02 3.417482376098632812e-01 -1.210477277636528015e-01 -3.217737376689910889e-01 3.622163087129592896e-02 2.056714333593845367e-02 -1.145902872085571289e-01 1.920466274023056030e-01 3.111313283443450928e-02 -2.321693748235702515e-01 1.477007418870925903e-01 -2.404925823211669922e-01 1.043013632297515869e-01 2.380409538745880127e-01 -1.428448110818862915e-01 -2.008712850511074066e-03 -6.820812076330184937e-02 1.031387373805046082e-01 -1.026522889733314514e-01 2.505033835768699646e-02 2.403505705296993256e-02 -2.203597873449325562e-01 -2.500324845314025879e-01 1.595615893602371216e-01 -2.425692230463027954e-01 -7.266614586114883423e-02 -1.476563960313796997e-01
4.142539203166961670e-02 -1.148915141820907593e-01 -8.003611862659454346e-02 4.005360305309295654e-01 -7.993236929178237915e-02 2.860565483570098877e-02 1.432134956121444702e-01 -6.177146360278129578e-02 -5.584840849041938782e-02 3.291977643966674805e-01 -1.851462423801422119e-01 2.604685723781585693e-01 5.590284988284111023e-02 -1.283596456050872803e-01 -2.572003304958343506e-01 -2.075909674167633057e-01 -1.517356336116790771e-01 3.806642889976501465e-01 -1.144039630889892578e-01 -1.181013360619544983e-01 -8.347976207733154297e-02 -3.051105439662933350e-01 3.862944990396499634e-02 -3.203651905059814453e-01 1.031103730201721191e-01 1.515679210424423218e-01 1.793354190886020660e-02 5.733910948038101196e-03 -4.079032689332962036e-02 6.649923324584960938e-02 -3.960882872343063354e-02 -5.906433984637260437e-02
-3.031601309776306152e-01 -1.458465307950973511e-01 -1.021039765328168869e-02 1.633272133767604828e-02 -1.930148527026176453e-02 5.616828799247741699e-02 2.789707779884338379e-01 -2.591345012187957764e-01 -1.804051548242568970e-01 6.686487793922424316e-02 -5.005250498652458191e-02 -9.941733442246913910e-03 -1.459274813532829285e-02 -3.950844407081604004e-01 -5.564375594258308411e-02 2.982430458068847656e-01 -1.616324931383132935e-01 -7.535011321306228638e-02 3.319624364376068115e-01 -1.016938462853431702e-01 2.535977959632873535e-01 -2.028492838144302368e-01 3.335974514484405518e-01 6.417039036750793457e-02 -6.951060891151428223e-02 1.102752238512039185e-02 1.008862331509590149e-01 -1.006676033139228821e-01 -9.132616966962814331e-02 1.620670109987258911e-01 -7.901288568973541260e-02 -1.032246425747871399e-01
-2.669328078627586365e-02 -8.505425602197647095e-02 -9.688190184533596039e-03 1.160890534520149231e-01 3.085045516490936279e-01 1.090622041374444962e-02 4.442091286182403564e-02 -2.952915132045745850e-01 -3.066129088401794434e-01 7.863046228885650635e-02 -3.720097839832305908e-01 1.151895802468061447e-02 -6.397765129804611206e-02 6.505011022090911865e-02 -6.215069815516471863e-02 1.613647490739822388e-01 -2.424313277006149292e-01 5.350270271301269531e-01 2.809087932109832764e-02 -1.533887684345245361e-01 4.931361600756645203e-02 -1.673998385667800903e-01 -5.881042405962944031e-02 -1.308431476354598999e-01 -3.563189134001731873e-02 7.373176515102386475e-02 -1.674330681562423706e-01 3.493071347475051880e-02 -1.588846296072006226e-01 -1.425078511238098145e-01 -2.758271060883998871e-02 1.200978085398674011e-01
-1.257577389478683472e-01 -1.944377422332763672e-01 4.242752119898796082e-02 2.123953253030776978e-01 1.350250393152236938e-01 1.135565191507339478e-01 2.205682992935180664e-01 -4.821448773145675659e-02 -2.774174809455871582e-01 1.984236091375350952e-01 -2.069186046719551086e-02 2.441040128469467163e-01 4.517843946814537048e-02 4.122932255268096924e-02 -2.526488900184631348e-01 -2.270273715257644653e-01 3.368034660816192627e-01 3.856280073523521423e-02 2.969286739826202393e-01 9.312921762466430664e-02 4.524374902248382568e-01 9.499513357877731323e-02 1.110776066780090332e-01 2.085461616516113281e-01 5.381361581385135651e-03 7.675264030694961548e-02 -3.801908344030380249e-02 -6.813166290521621704e-02 -1.588298827409744263e-01 -2.388583496212959290e-02 -5.257924646139144897e-02 -4.248067736625671387e-03
-2.893033623695373535e-01 -2.196600735187530518e-01 8.121268823742866516e-03 2.587640285491943359e-01 1.641832441091537476e-01 -2.059844881296157837e-01 1.304920762777328491e-01 -3.438478112220764160e-01 -2.012650519609451294e-01 -9.726409614086151123e-02 -9.205748140811920166e-02 -8.544803597033023834e-03 -1.055109724402427673e-01 -3.585949242115020752e-01 -1.638751849532127380e-02 -3.054425679147243500e-02 2.438842058181762695e-01 1.578873246908187866e-01 2.295147329568862915e-01 1.637029349803924561e-01 1.734324097633361816e-01 -2.269684672355651855e-01 1.421410590410232544e-01 3.297391533851623535e-02 -1.659072041511535645e-01 7.503942400217056274e-02 1.385561539791524410e-03 8.664541691541671753e-02 -1.201315075159072876e-01 1.758426874876022339e-01 -1.083118394017219543e-01 -1.800713092088699341e-01
-9.883428364992141724e-02 -4.667238891124725342e-02 4.807260632514953613e-02 3.322177380323410034e-02 2.621537446975708008e-01 1.538705527782440186e-01 2.266584038734436035e-01 -2.275638133287429810e-01 -7.035973668098449707e-02 -1.399378199130296707e-02 7.913345098495483398e-02 1.889761984348297119e-01 2.144959270954132080e-01 -2.991631925106048584e-01 -3.907306119799613953e-02 -5.402879789471626282e-02 -1.937982887029647827e-01 1.072112619876861572e-01 7.798051089048385620e-02 -1.501832157373428345e-01 -2.017412483692169189e-01 -2.060876488685607910e-01 -2.050161659717559814e-01 -1.803552657365798950e-01 -6.188283115625381470e-02 4.244775772094726562e-01 6.382149457931518555e-02 -1.329975724220275879e-01 -9.510665386915206909e-02 -1.266388148069381714e-01 -2.938143536448478699e-02 -3.672436773777008057e-01
-1.187316775321960449e-01 -1.004589051008224487e-01 -3.805965185165405273e-01 2.715946435928344727e-01 2.528323531150817871e-01 2.144754491746425629e-02 3.160953819751739502e-01 -1.469824761152267456e-01 -8.110059052705764771e-02 1.027177646756172180e-01 -9.752059727907180786e-02 -6.748705357313156128e-02 1.671256422996520996e-01 -2.231435924768447876e-01 6.254831794649362564e-03 6.669531017541885376e-02 1.555249392986297607e-01 1.553394645452499390e-01 1.660692393779754639e-01 -3.055086135864257812e-01 -2.997919544577598572e-02 -2.969479653984308243e-03 -1.409027576446533203e-01 2.949957549571990967e-01 9.290800243616104126e-02 2.731191217899322510e-01 -2.302059978246688843e-01 6.408136337995529175e-02 1.327217966318130493e-01 -8.214642107486724854e-02 1.177999842911958694e-02 -1.266456395387649536e-01
-2.863905727863311768e-01 -8.407817035913467407e-02 3.334131836891174316e-01 1.868097335100173950e-01 6.422981619834899902e-02 1.262724399566650391e-01 2.537886798381805420e-01 -1.661965847015380859e-01 -2.905237674713134766e-01 8.869681507349014282e-02 2.758506685495376587e-02 -1.208810508251190186e-01 1.018397733569145203e-01 -3.159993588924407959e-01 -1.225360929965972900e-01 -1.414221525192260742e-01 5.896248668432235718e-02 -1.454104185104370117e-01 2.878472208976745605e-01 -1.722073107957839966e-01 2.322350144386291504e-01 -1.249141246080398560e-01 1.124604493379592896e-01 1.025731712579727173e-01 -1.253676861524581909e-01 1.620307415723800659e-01 -2.018660753965377808e-01 -1.409568041563034058e-01 1.188436597585678101e-01 -1.796158701181411743e-01 1.447912007570266724e-01 9.215536527335643768e-03
1.646870970726013184e-01 1.264194026589393616e-02 -1.187898684293031693e-02 4.911086559295654297e-01 5.854602903127670288e-02 3.497585654258728027e-02 5.145027041435241699e-01 -6.057098135352134705e-02 -1.807503849267959595e-01 8.420057594776153564e-02 -2.042743563652038574e-01 1.217136457562446594e-01 2.552224695682525635e-01 2.237449027597904205e-02 -8.967719972133636475e-03 5.052989721298217773e-02 -8.418743312358856201e-02 1.171957626938819885e-01 -2.810763195157051086e-03 -1.286990642547607422e-01 3.119122087955474854e-01 -8.408951759338378906e-02 -5.685883760452270508e-02 2.790797054767608643e-01 1.128144338726997375e-01 -4.205094650387763977e-02 1.170751675963401794e-01 1.486816406250000000e-01 1.046785712242126465e-01 5.950913205742835999e-02 1.822165562771260738e-03 -7.809130847454071045e-02
-7.278467714786529541e-02 -1.807425469160079956e-01 -1.388524770736694336e-01 2.973784804344177246e-01 2.190147936344146729e-01 1.966353952884674072e-01 1.150015816092491150e-01 -9.528377652168273926e-02 2.697886340320110321e-02 -5.736277624964714050e-02 2.305894391611218452e-03 9.764438867568969727e-02 -7.908348739147186279e-02 -7.816839218139648438e-02 4.118492081761360168e-02 -4.555311426520347595e-02 1.494687199592590332e-01 2.263045907020568848e-01 4.931497275829315186e-01 -1.644203215837478638e-01 2.820143997669219971e-01 -2.954559624195098877e-01 -5.187523551285266876e-03 2.960879588499665260e-03 2.301595211029052734e-01 2.193323373794555664e-01 1.480936557054519653e-01 1.968152672052383423e-01 -1.403925269842147827e-01 3.773143887519836426e-02 9.519037604331970215e-02 1.144503131508827209e-01
1.017706468701362610e-01 -1.893951594829559326e-01 2.110981643199920654e-01 4.037439227104187012e-01 4.707840085029602051e-02 2.379414439201354980e-01 3.141350746154785156e-01 -2.240770459175109863e-01 -2.048960775136947632e-01 -1.075481176376342773e-01 -3.417005017399787903e-02 1.660024225711822510e-01 6.190011277794837952e-02 7.126087788492441177e-03 -2.488821893930435181e-01 9.163675457239151001e-02 -9.437703341245651245e-02 1.528805345296859741e-01 -9.163539111614227295e-02 -3.771180287003517151e-02 2.841376364231109619e-01 6.936950981616973877e-02 1.480309069156646729e-01 1.942653059959411621e-01 2.084175348281860352e-01 1.028445959091186523e-01 -2.694157063961029053e-01 3.905505314469337463e-02 5.068928003311157227e-02 -1.158925443887710571e-01 8.396205375902354717e-04 -2.248509526252746582e-01
-6.999238580465316772e-02 9.967907331883907318e-03 7.316568493843078613e-02 3.341194242238998413e-02 9.241789579391479492e-02 -6.336385756731033325e-02 2.191750109195709229e-01 -4.173607230186462402e-01 -2.464604228734970093e-01 -1.121670845896005630e-02 -9.199838340282440186e-02 4.430790431797504425e-03 -3.070924878120422363e-01 -6.691515445709228516e-02 -1.165747418999671936e-01 2.812917530536651611e-01 -1.518661230802536011e-01 2.407284229993820190e-01 2.263826131820678711e-01 -1.957280486822128296e-01 1.247036382555961609e-01 -2.602011561393737793e-01 -5.216909572482109070e-02 1.334285140037536621e-01 -4.036937654018402100e-01 1.368986070156097412e-01 9.083584696054458618e-02 -3.397547407075762749e-03 -1.242875009775161743e-01 5.019170045852661133e-02 6.905971467494964600e-02 -7.640454918146133423e-02
8.599147200584411621e-02 1.405221521854400635e-01 7.712618261575698853e-02 4.388352110981941223e-02 3.991547226905822754e-02 -9.814584255218505859e-02 1.598795801401138306e-01 -3.566888570785522461e-01 -3.780676797032356262e-02 3.596180975437164307e-01 -9.856475144624710083e-02 -4.781492426991462708e-02 -1.333497762680053711e-01 -1.180218234658241272e-01 -8.646806329488754272e-02 1.645577549934387207e-01 -8.640142530202865601e-02 3.776805996894836426e-01 3.513393700122833252e-01 -2.649658620357513428e-01 2.036657780408859253e-01 -1.740481406450271606e-01 -5.296358093619346619e-02 6.999877840280532837e-02 -1.845051050186157227e-01 7.627549022436141968e-02 1.035198196768760681e-01 7.574157207272946835e-04 -8.718413114547729492e-02 2.251323759555816650e-01 -1.969247162342071533e-01 -1.451683789491653442e-01
-3.746293783187866211e-01 8.436091989278793335e-02 1.155038829892873764e-02 2.962927222251892090e-01 -1.180046498775482178e-01 8.018675446510314941e-02 1.981927007436752319e-01 -1.394606381654739380e-01 1.309697926044464111e-01 3.609056770801544189e-02 -2.392483055591583252e-01 1.771813780069351196e-01 2.319303005933761597e-01 -1.286014765501022339e-01 -2.636519670486450195e-01 -2.094198763370513916e-02 -3.313540816307067871e-01 -7.330944389104843140e-02 2.875555157661437988e-01 -1.851257681846618652e-01 1.389228999614715576e-01 -8.296561986207962036e-02 1.023806706070899963e-01 -1.208012849092483521e-01 8.312002569437026978e-02 -1.587318489328026772e-03 1.164740994572639465e-01 -1.047206372022628784e-01 1.174106914550065994e-02 -2.201625257730484009e-01 4.036810249090194702e-02 2.703494131565093994e-01
-1.463045626878738403e-01 -3.055238723754882812e-01 1.589779704809188843e-01 6.647793948650360107e-02 1.094625368714332581e-01 3.994619846343994141e-02 -2.420551842078566551e-03 -2.842352688312530518e-01 -2.203858792781829834e-01 -3.784509748220443726e-02 8.338993787765502930e-02 2.088016718626022339e-01 -2.050202935934066772e-01 -2.239357829093933105e-01 -5.654787179082632065e-03 3.681840002536773682e-02 -6.127527728676795959e-02 2.033766210079193115e-01 -1.210410147905349731e-02 -2.767702341079711914e-01 2.016391754150390625e-01 -2.696658968925476074e-01 -4.043991677463054657e-03 -1.181512027978897095e-01 -3.654876649379730225e-01 5.109107587486505508e-04 6.789717078208923340e-02 -3.725524842739105225e-01 5.535853281617164612e-02 -1.624329239130020142e-01 -4.446135088801383972e-02 -9.710581600666046143e-02
-5.136859416961669922e-02 5.056833103299140930e-02 2.499381303787231445e-01 3.180561820045113564e-03 1.278975605964660645e-02 -9.964741021394729614e-02 3.473862409591674805e-01 -2.713368833065032959e-01 -4.135924279689788818e-01 -1.189825460314750671e-01 -1.544661968946456909e-01 -1.837178319692611694e-01 -8.111707866191864014e-02 -1.402675509452819824e-01 -1.635077148675918579e-01 1.771110296249389648e-02 -2.597619406878948212e-02 2.992997467517852783e-01 -3.215889260172843933e-02 -1.764377355575561523e-01 1.468965113162994385e-01 -1.763876676559448242e-01 1.076484173536300659e-01 1.111575365066528320e-01 -2.374287694692611694e-01 6.453421711921691895e-02 2.227290868759155273e-01 9.650498628616333008e-02 -1.866315901279449463e-01 2.350077778100967407e-02 -1.982668787240982056e-02 -2.784055173397064209e-01
-1.608825325965881348e-01 2.023356780409812927e-02 6.018097326159477234e-02 -6.382536888122558594e-02 3.507871031761169434e-01 -5.960951372981071472e-02 3.837164640426635742e-01 -2.885619997978210449e-01 -1.563781350851058960e-01 -1.214944347739219666e-01 -1.353674232959747314e-01 1.439855247735977173e-01 1.842852309346199036e-02 -5.648357793688774109e-02 -2.071381211280822754e-01 -3.255952298641204834e-01 -1.094311475753784180e-01 2.575598061084747314e-01 3.506776317954063416e-02 -1.854785829782485962e-01 -3.144088014960289001e-02 -1.404454559087753296e-01 -9.484715014696121216e-02 -1.156489029526710510e-01 -1.033587157726287842e-01 2.181850373744964600e-01 -1.592704057693481445e-01 -2.190482616424560547e-01 -2.619843482971191406e-01 1.034565865993499756e-01 8.118808269500732422e-02 -5.987792462110519409e-02
-1.604478061199188232e-01 2.116348743438720703e-01 1.884319931268692017e-01 5.050186514854431152e-01 1.696554943919181824e-02 8.387776464223861694e-02 1.818139404058456421e-01 5.606080964207649231e-02 -1.865165829658508301e-01 -2.903093025088310242e-02 -8.092188090085983276e-02 2.268958091735839844e-01 8.756771683692932129e-02 -1.444888859987258911e-01 -2.885888330638408661e-02 -7.276771217584609985e-02 -2.417331784963607788e-01 1.195256561040878296e-01 1.340323388576507568e-01 -2.880267500877380371e-01 3.534869253635406494e-01 -6.774850189685821533e-02 -1.998638808727264404e-01 1.088192388415336609e-01 7.358051091432571411e-02 -7.751969248056411743e-02 1.373499929904937744e-01 -1.096577942371368408e-01 1.390862092375755310e-02 1.463941931724548340e-01 -2.193109244108200073e-01 -7.006965111941099167e-03
-1.974509842693805695e-02 -1.511445790529251099e-01 -6.352449953556060791e-02 4.359983801841735840e-01 -9.060328453779220581e-02 -1.276330649852752686e-01 2.764289677143096924e-01 -1.306617856025695801e-01 -2.626429796218872070e-01 -2.614978700876235962e-02 -1.493030339479446411e-01 4.126241505146026611e-01 -3.612412512302398682e-02 8.048199117183685303e-02 8.108286559581756592e-02 -3.366102930158376694e-03 -6.964658945798873901e-02 1.352596580982208252e-01 -1.417847722768783569e-02 -5.068378150463104248e-02 3.045691549777984619e-01 -1.452169567346572876e-01 -1.476832628250122070e-01 2.120472192764282227e-01 -7.148940861225128174e-02 1.055995225906372070e-01 1.963062584400177002e-01 -3.364062681794166565e-02 1.885659992694854736e-01 -1.019462943077087402e-01 -2.358323037624359131e-01 1.550179421901702881e-01
-2.447091937065124512e-01 -1.818600296974182129e-01 7.280555367469787598e-02 1.940093636512756348e-01 6.880171597003936768e-02 1.484916917979717255e-02 2.219283431768417358e-01 -2.160311937332153320e-01 -3.085933327674865723e-01 -2.079728096723556519e-01 1.935256719589233398e-01 3.306780755519866943e-01 -1.629201024770736694e-01 -2.330954819917678833e-01 1.077661514282226562e-01 5.539996922016143799e-02 -1.017392054200172424e-02 1.571057289838790894e-01 3.400348499417304993e-02 -5.054143071174621582e-02 1.776974946260452271e-01 -2.340284883975982666e-01 -1.252857595682144165e-01 -2.754032984375953674e-02 -1.761353462934494019e-01 1.151663735508918762e-01 -1.333940327167510986e-01 -3.338111639022827148e-01 2.459729760885238647e-01 -1.084724664688110352e-01 -6.468581408262252808e-02 -3.354709222912788391e-02
-1.320182383060455322e-01 -7.955172657966613770e-02 1.318696290254592896e-01 2.891826927661895752e-01 -1.076292470097541809e-01 1.856848895549774170e-01 2.083192020654678345e-01 2.799521945416927338e-02 -7.641759514808654785e-02 -3.192288801074028015e-02 -3.429265916347503662e-01 2.200335562229156494e-01 -9.113358706235885620e-02 -2.460644841194152832e-01 -1.603997349739074707e-01 -2.611300349235534668e-01 -4.100771993398666382e-02 1.984897255897521973e-01 7.073774188756942749e-02 -9.029947966337203979e-02 3.094815313816070557e-01 -9.114208072423934937e-02 1.682460606098175049e-01 -3.757997974753379822e-02 -1.577927321195602417e-01 -2.813092470169067383e-01 -1.972379349172115326e-02 -1.108709424734115601e-01 -9.485486149787902832e-02 -3.543443083763122559e-01 1.000671610236167908e-01 3.625078592449426651e-03
-3.123394213616847992e-02 1.663004159927368164e-01 2.430764436721801758e-01 2.645677626132965088e-01 2.939935326576232910e-01 1.115893200039863586e-01 1.922212988138198853e-01 -1.504543721675872803e-01 -1.712154150009155273e-01 1.840836554765701294e-01 1.813422292470932007e-01 2.343858629465103149e-01 -7.674462348222732544e-02 -8.088360726833343506e-02 -2.186200022697448730e-01 4.224070534110069275e-02 1.630101948976516724e-01 2.219318002462387085e-01 -6.206112354993820190e-02 -2.158723473548889160e-01 1.458812654018402100e-01 4.861806705594062805e-02 1.330193690955638885e-02 -2.785274684429168701e-01 -3.694722354412078857e-01 -5.405727401375770569e-02 -1.052266135811805725e-01 4.972141608595848083e-02 -1.330036371946334839e-01 2.281312942504882812e-01 -1.378066390752792358e-01 -3.745482489466667175e-02
-1.763793826103210449e-01 -6.851027905941009521e-02 -2.008188813924789429e-01 7.569904625415802002e-02 -2.730258926749229431e-02 8.458784781396389008e-03 1.244221255183219910e-01 -3.575710058212280273e-01 -3.377110958099365234e-01 3.674665093421936035e-02 -2.270758002996444702e-01 1.028674319386482239e-01 8.531559258699417114e-02 -3.910554647445678711e-01 -7.845834642648696899e-02 2.368224114179611206e-01 -2.483330480754375458e-02 5.978163331747055054e-02 2.814616262912750244e-01 6.005894392728805542e-02 1.732592880725860596e-01 -2.946129441261291504e-01 2.013071924448013306e-01 1.713383535388857126e-04 -2.040323019027709961e-01 2.151754312217235565e-02 6.345424056053161621e-02 -2.019415795803070068e-01 8.966716378927230835e-02 1.069816350936889648e-01 -6.935393065214157104e-02 -1.358027458190917969e-01
-1.508863568305969238e-01 1.757837086915969849e-01 1.268497258424758911e-01 -2.516739815473556519e-02 1.239396482706069946e-01 2.653343379497528076e-01 3.610801696777343750e-01 -5.100706219673156738e-01 -2.137403190135955811e-01 -7.407167553901672363e-02 8.982197195291519165e-02 2.626689970493316650e-01 2.748289518058300018e-02 -1.621416062116622925e-01 6.843329221010208130e-02 7.242365181446075439e-02 1.703470349311828613e-01 5.356498807668685913e-02 -7.890374958515167236e-02 -2.259383946657180786e-01 1.108620837330818176e-01 -2.323453128337860107e-02 2.066057473421096802e-01 2.478578500449657440e-02 1.020100638270378113e-01 -3.456765040755271912e-02 2.573167681694030762e-01 -1.365693658590316772e-01 4.907995834946632385e-02 6.580127775669097900e-02 -8.978609926998615265e-03 1.987754255533218384e-01
-2.126003801822662354e-02 7.246068865060806274e-02 -5.233291909098625183e-02 -8.619529008865356445e-02 1.174238920211791992e-01 1.688137650489807129e-03 3.811831176280975342e-01 -4.686628282070159912e-01 -3.090329766273498535e-01 -2.603847980499267578e-01 -1.520870476961135864e-01 3.377394005656242371e-02 -1.437259465456008911e-02 -2.360659986734390259e-01 -3.268121182918548584e-01 1.180247962474822998e-01 6.962151732295751572e-03 1.688495427370071411e-01 -2.447875961661338806e-02 -1.907246559858322144e-01 -5.422672256827354431e-02 -1.298452615737915039e-01 -6.511101871728897095e-02 -4.869588837027549744e-02 -7.310376316308975220e-02 1.368198245763778687e-01 3.314695060253143311e-01 -5.596701055765151978e-02 4.099705442786216736e-02 -4.487965255975723267e-02 4.202355816960334778e-02 -8.170814067125320435e-02
-9.672380238771438599e-02 5.343518778681755066e-02 -9.654520452022552490e-02 1.160295978188514709e-01 2.249023616313934326e-01 1.669346839189529419e-01 6.200619414448738098e-02 -3.227603733539581299e-01 -2.018715590238571167e-01 3.499255180358886719e-01 -6.202105060219764709e-02 -1.646783575415611267e-02 4.089254140853881836e-01 1.103630363941192627e-01 -1.543619036674499512e-01 4.960685502737760544e-03 -1.327830087393522263e-02 1.976294517517089844e-01 1.812701076269149780e-01 -2.713563442230224609e-01 3.378150761127471924e-01 1.454394161701202393e-01 -2.404397586360573769e-03 1.840009540319442749e-01 3.400449827313423157e-02 -8.408328890800476074e-02 1.555666327476501465e-02 -4.069481045007705688e-02 1.931472122669219971e-01 -2.561914362013339996e-02 -2.077429145574569702e-01 -4.316970705986022949e-02
-1.350991129875183105e-01 -1.869141608476638794e-01 -1.744674742221832275e-01 1.969218403100967407e-01 1.362042874097824097e-01 -1.634982973337173462e-01 9.890828281641006470e-02 -3.102786839008331299e-01 -3.310881853103637695e-01 3.086547255516052246e-01 4.634017124772071838e-02 1.551223099231719971e-01 2.684783339500427246e-01 1.880603134632110596e-01 -2.976892590522766113e-01 -6.364913284778594971e-02 -1.027563437819480896e-01 7.945805042982101440e-02 8.233234286308288574e-02 -2.038311213254928589e-01 -4.965725913643836975e-02 -1.703112274408340454e-01 2.433640956878662109e-01 -1.368124336004257202e-01 -4.554748535156250000e-03 2.342796772718429565e-01 1.721398159861564636e-02 -7.723352313041687012e-02 8.312412351369857788e-02 -7.134375721216201782e-02 1.435447186231613159e-01 -1.632575541734695435e-01
-2.806292772293090820e-01 -1.858926415443420410e-01 -1.387677341699600220e-01 1.404926329851150513e-01 -1.331834588199853897e-02 2.656479179859161377e-02 1.331789642572402954e-01 -3.492973744869232178e-01 -1.386834532022476196e-01 -6.988439708948135376e-03 -1.589298248291015625e-01 1.347085833549499512e-01 -2.263970440253615379e-03 -3.534506857395172119e-01 -3.041336499154567719e-02 2.511603832244873047e-01 3.105750679969787598e-02 1.180164143443107605e-01 2.234599888324737549e-01 -1.909133419394493103e-02 2.143004685640335083e-01 -3.363027572631835938e-01 2.741056382656097412e-01 -2.588052488863468170e-02 -2.427897900342941284e-01 -3.091328404843807220e-02 2.650544792413711548e-02 -1.115388423204421997e-01 -9.286871552467346191e-02 1.196359470486640930e-01 -1.011160612106323242e-01 -2.218448072671890259e-01
-1.182432658970355988e-02 8.755782246589660645e-02 -2.039184421300888062e-01 2.740977108478546143e-01 -1.744192540645599365e-01 -2.306475862860679626e-02 3.980678617954254150e-01 -1.316660493612289429e-01 -1.410625576972961426e-01 2.558046877384185791e-01 9.869462996721267700e-02 1.748652160167694092e-01 4.397433698177337646e-01 -1.469866186380386353e-01 -3.937635570764541626e-02 3.520724549889564514e-02 -1.293152570724487305e-01 2.894766628742218018e-01 1.685233563184738159e-01 -2.003624141216278076e-01 2.507416307926177979e-01 7.435563951730728149e-02 -1.131047010421752930e-01 1.302602738142013550e-01 9.415684267878532410e-03 -1.078098788857460022e-01 1.135353818535804749e-01 -6.123113632202148438e-02 4.362471774220466614e-02 -1.244837865233421326e-01 -6.731607764959335327e-02 -8.834071457386016846e-02
4.254753142595291138e-02 -1.386258751153945923e-01 2.516669332981109619e-01 2.478285431861877441e-01 1.360503435134887695e-01 1.695816218852996826e-01 -1.394877769052982330e-02 -2.024180740118026733e-01 -2.710978686809539795e-01 2.031395435333251953e-01 -8.234435319900512695e-02 3.766990602016448975e-01 7.493399828672409058e-02 -6.320568919181823730e-02 1.297820266336202621e-02 4.133882746100425720e-02 6.078661233186721802e-02 2.825780212879180908e-01 1.638762801885604858e-01 -3.321051895618438721e-01 1.202297806739807129e-01 3.264602124691009521e-01 1.154049634933471680e-01 1.561321914196014404e-01 -4.098216444253921509e-02 2.989168465137481689e-01 4.546737298369407654e-02 -6.183497607707977295e-02 -1.568795368075370789e-02 2.882823161780834198e-02 -1.158804222941398621e-01 -1.861099503003060818e-03
1.802561581134796143e-01 3.274252638220787048e-03 -9.754201397299766541e-03 9.330642223358154297e-02 6.079352647066116333e-02 1.976250112056732178e-01 3.473488390445709229e-01 -1.929387897253036499e-01 -2.942432761192321777e-01 1.990543752908706665e-01 -1.383775472640991211e-01 3.796980082988739014e-01 2.328852117061614990e-01 1.214367300271987915e-01 1.568521857261657715e-01 -6.267996970564126968e-03 -9.065676480531692505e-02 9.017845243215560913e-02 2.468406260013580322e-01 -2.314157038927078247e-01 7.881455868482589722e-02 -1.668758392333984375e-01 2.294603735208511353e-01 2.149223387241363525e-01 9.584143757820129395e-02 1.645767092704772949e-01 7.309538125991821289e-02 -9.198484569787979126e-02 2.195005714893341064e-01 -9.273698180913925171e-02 -3.969262540340423584e-02 -5.247827246785163879e-02
-1.227621436119079590e-01 -1.528881490230560303e-02 1.814415007829666138e-01 3.537538945674896240e-01 3.893703222274780273e-01 2.786641381680965424e-02 3.212093412876129150e-01 -3.958594426512718201e-02 -2.536130845546722412e-01 9.362747520208358765e-02 5.791250988841056824e-02 -1.701828241348266602e-01 1.275507807731628418e-01 -1.650917977094650269e-01 6.764558702707290649e-02 4.130047559738159180e-02 -5.735125392675399780e-02 1.223974823951721191e-01 1.697359383106231689e-01 -9.686677157878875732e-02 -1.274995654821395874e-01 -3.066807985305786133e-01 1.461948305368423462e-01 2.996269613504409790e-02 5.322030186653137207e-02 -1.551485508680343628e-01 -1.225091964006423950e-01 3.651364892721176147e-02 -1.024985462427139282e-01 -3.599902689456939697e-01 8.431319892406463623e-02 -1.865471750497817993e-01
-2.077391296625137329e-01 -1.128680724650621414e-02 -6.981471087783575058e-03 5.860385298728942871e-02 2.850189805030822754e-01 9.718250948935747147e-04 3.921062648296356201e-01 -2.642285525798797607e-01 -1.455219238996505737e-01 -9.477701038122177124e-02 -4.798383638262748718e-02 1.931438148021697998e-01 -8.879768848419189453e-02 1.325756013393402100e-01 -2.588159441947937012e-01 2.129604518413543701e-01 -1.270640045404434204e-01 2.785964012145996094e-01 1.205467581748962402e-01 -1.231225952506065369e-01 5.093692615628242493e-02 -1.833934895694255829e-02 -2.242162525653839111e-01 3.364062681794166565e-02 -3.263788521289825439e-01 2.588126659393310547e-01 -1.214116215705871582e-01 2.325487583875656128e-01 -6.636685691773891449e-03 9.083571285009384155e-02 -1.106760501861572266e-01 -1.445155031979084015e-02
-2.421135315671563148e-03 -3.056875057518482208e-02 -1.369791571050882339e-02 -1.089131459593772888e-01 1.108225435018539429e-01 -2.922843582928180695e-02 3.259421288967132568e-01 -5.196791887283325195e-01 -2.852002680301666260e-01 -1.841565668582916260e-01 -1.983941942453384399e-01 1.677037328481674194e-01 4.228718951344490051e-02 -2.476731091737747192e-01 -4.194008111953735352e-01 2.451914176344871521e-02 -3.463912010192871094e-02 1.133378893136978149e-01 -3.631998226046562195e-02 -9.551386535167694092e-02 -5.004990845918655396e-02 -1.923537552356719971e-01 -4.324996843934059143e-02 -8.322086930274963379e-02 -1.215227767825126648e-01 2.961767278611660004e-02 2.423872947692871094e-01 -1.314350813627243042e-01 -2.285292837768793106e-03 -5.026239901781082153e-02 1.786039955914020538e-02 -8.883815258741378784e-02
-1.732754260301589966e-01 2.255818806588649750e-02 2.215033024549484253e-01 3.969820439815521240e-01 1.190819069743156433e-01 2.760957181453704834e-01 1.192395836114883423e-01 1.334973052144050598e-02 -8.525624126195907593e-02 -7.242805790156126022e-03 -1.195660009980201721e-01 2.234791070222854614e-01 -4.937760531902313232e-02 -2.032839655876159668e-01 -1.660606712102890015e-01 -5.239597707986831665e-02 -2.342273443937301636e-01 2.923810482025146484e-01 -6.020450592041015625e-02 -3.171247541904449463e-01 2.389299422502517700e-01 1.048223227262496948e-01 -5.509961023926734924e-02 5.417427420616149902e-02 8.851672708988189697e-02 -7.123675942420959473e-02 -2.317651361227035522e-02 -2.350661754608154297e-01 -1.662796176970005035e-02 1.562146842479705811e-02 -2.611491680145263672e-01 2.373774349689483643e-01
-1.335475295782089233e-01 5.100953951478004456e-02 1.007828023284673691e-02 2.093669921159744263e-01 3.161308765411376953e-01 -1.497266888618469238e-01 -1.707859220914542675e-03 -1.533700823783874512e-01 -3.316799104213714600e-01 -3.184601664543151855e-02 -2.697612941265106201e-01 2.167119830846786499e-02 -1.547860261052846909e-02 -2.221932858228683472e-01 -3.062174022197723389e-01 9.433296322822570801e-02 -5.549521371722221375e-02 3.621607422828674316e-01 2.384483516216278076e-01 -1.252500414848327637e-01 1.087293587625026703e-02 -4.846912994980812073e-02 1.090054064989089966e-01 5.385761708021163940e-02 -2.080616354942321777e-01 4.373938217759132385e-02 1.833819895982742310e-01 -1.371156424283981323e-01 -3.204296529293060303e-01 6.807439029216766357e-02 -7.171630114316940308e-02 1.381313353776931763e-01
-1.660237163305282593e-01 2.920073568820953369e-01 -7.418385893106460571e-02 -4.806958604604005814e-03 -5.760468915104866028e-02 1.241737976670265198e-01 2.665813863277435303e-01 -2.250238358974456787e-01 7.602631300687789917e-02 1.030098125338554382e-01 1.830534040927886963e-01 2.381523698568344116e-01 -8.630090951919555664e-02 -1.733937561511993408e-01 -3.340405970811843872e-02 5.420403927564620972e-02 7.922866195440292358e-02 4.280239939689636230e-01 6.947647780179977417e-02 -8.917751908302307129e-02 -7.252028584480285645e-02 -1.748779565095901489e-01 2.395203262567520142e-01 -2.723177522420883179e-02 -2.150517515838146210e-02 2.169715315103530884e-01 1.449276059865951538e-01 -3.212965726852416992e-01 -1.887382715940475464e-01 -2.668705284595489502e-01 -3.303909674286842346e-02 -1.307554244995117188e-01
-9.022735804319381714e-02 2.475764006376266479e-01 -4.135859012603759766e-02 1.325005292892456055e-01 -5.659022182226181030e-02 -1.607620716094970703e-01 2.437957674264907837e-01 -2.092016190290451050e-01 -1.809005141258239746e-01 8.104763925075531006e-02 -1.860439926385879517e-01 2.261134833097457886e-01 -1.826784461736679077e-01 -1.079250201582908630e-01 -1.508804131299257278e-02 -1.020415648818016052e-01 3.840883970260620117e-01 5.366116296499967575e-03 2.369143068790435791e-01 -2.722360789775848389e-01 -4.603372141718864441e-02 -8.390168100595474243e-02 1.728454083204269409e-01 1.453188154846429825e-02 -3.399676382541656494e-01 3.578117117285728455e-02 -7.977831177413463593e-03 -2.566836774349212646e-01 -1.342586129903793335e-01 1.179660484194755554e-01 -2.070282697677612305e-01 1.539721041917800903e-01
6.671411544084548950e-02 4.508032277226448059e-02 8.912749588489532471e-02 -6.491516530513763428e-02 1.903711557388305664e-01 9.952096641063690186e-02 4.549684822559356689e-01 -2.609725296497344971e-02 -1.040281802415847778e-01 -7.087709009647369385e-02 -5.233997479081153870e-02 1.513599753379821777e-01 -6.841205060482025146e-02 -2.572512812912464142e-02 -9.897916764020919800e-02 2.125252224504947662e-02 7.917619496583938599e-02 2.066658139228820801e-01 2.103965133428573608e-01 -5.910190939903259277e-01 1.752767115831375122e-01 -2.244507372379302979e-01 1.648854911327362061e-01 9.214528650045394897e-02 1.254246979951858521e-01 -7.780349254608154297e-02 -2.805252559483051300e-02 -1.729905009269714355e-01 1.771553903818130493e-01 1.724805869162082672e-02 9.246491640806198120e-02 -1.356266289949417114e-01
-2.091439440846443176e-02 3.178105130791664124e-02 1.435883641242980957e-01 4.369485378265380859e-01 2.773340232670307159e-02 5.847563222050666809e-02 4.574903249740600586e-01 1.286780461668968201e-02 -2.623699009418487549e-01 6.160431657917797565e-04 -6.482163816690444946e-02 2.977764010429382324e-01 -1.070558279752731323e-01 -1.633308082818984985e-01 1.474317014217376709e-01 5.740611813962459564e-03 -8.973027765750885010e-02 1.457892358303070068e-01 -1.634992212057113647e-01 -1.159526854753494263e-01 3.836457133293151855e-01 -1.621016114950180054e-01 2.325228601694107056e-02 1.894700080156326294e-01 2.773349918425083160e-02 -6.875174585729837418e-03 8.586487919092178345e-02 -2.305736988782882690e-01 -7.039801776409149170e-02 6.817290931940078735e-02 2.693601418286561966e-03 3.733273223042488098e-02
-2.873860001564025879e-01 -8.170548081398010254e-02 -1.902094930410385132e-01 1.944276690483093262e-01 7.034885138273239136e-02 8.483585715293884277e-02 1.835396587848663330e-01 -7.525723427534103394e-02 -5.429204180836677551e-02 2.379399389028549194e-01 1.703843660652637482e-02 6.471233069896697998e-02 -1.092970222234725952e-01 -2.235357314348220825e-01 -7.721502333879470825e-02 8.360455930233001709e-02 3.551243841648101807e-01 1.172617524862289429e-01 3.355107009410858154e-01 -2.091032266616821289e-01 -8.386274427175521851e-02 -2.886561304330825806e-02 1.278778314590454102e-01 -4.213058948516845703e-02 -1.291558891534805298e-01 4.007585942745208740e-01 -7.248070836067199707e-02 -2.423221468925476074e-01 -4.610482975840568542e-02 -1.620178818702697754e-01 -1.250714361667633057e-01 -1.972780078649520874e-01
-1.642523407936096191e-01 7.448975928127765656e-03 -1.765920519828796387e-01 2.569165229797363281e-01 1.816522330045700073e-01 -1.152653694152832031e-01 1.375043243169784546e-01 -2.028761208057403564e-01 -9.455225616693496704e-02 2.893324196338653564e-01 6.490784883499145508e-02 4.792034626007080078e-03 3.918084800243377686e-01 -1.417666226625442505e-01 -2.633682489395141602e-01 1.883702427148818970e-01 1.926588267087936401e-01 3.552076518535614014e-01 7.103931158781051636e-02 -1.089080944657325745e-01 -9.840440750122070312e-02 1.760649383068084717e-01 -2.154736965894699097e-02 3.224115967750549316e-01 6.599056068807840347e-03 1.739909499883651733e-02 1.082377582788467407e-01 7.729983329772949219e-02 4.570697620511054993e-02 5.596348643302917480e-02 -2.018865644931793213e-01 6.905458122491836548e-02
7.732124626636505127e-02 1.817493736743927002e-01 -6.669755280017852783e-02 9.548186324536800385e-03 1.008304134011268616e-01 -9.400833398103713989e-02 2.398685663938522339e-01 -2.824354469776153564e-01 -1.452288329601287842e-01 3.482812643051147461e-01 -2.074316591024398804e-01 -4.812330007553100586e-02 -2.016322165727615356e-01 7.325304672122001648e-03 -2.249045521020889282e-01 4.776864126324653625e-02 -1.243345215916633606e-01 3.548909723758697510e-01 3.483189642429351807e-01 -1.203339695930480957e-01 2.498958557844161987e-01 -2.355556488037109375e-01 6.521877646446228027e-02 1.869303733110427856e-01 -1.055665388703346252e-01 -5.060724169015884399e-02 7.557442784309387207e-02 2.423372352495789528e-03 -7.170210778713226318e-02 2.155272662639617920e-01 -8.631376922130584717e-02 7.758822292089462280e-02
5.257477238774299622e-02 2.999103367328643799e-01 3.049038350582122803e-01 3.744529485702514648e-01 1.521730870008468628e-01 -2.500955387949943542e-02 1.010755226016044617e-01 -4.020807445049285889e-01 -4.923203028738498688e-03 1.859758794307708740e-01 2.229651510715484619e-01 2.101307064294815063e-01 1.351808477193117142e-02 -1.532331258058547974e-01 -2.554527223110198975e-01 4.519151896238327026e-02 -2.605194691568613052e-03 1.821640729904174805e-01 -1.412385255098342896e-01 -4.648043587803840637e-02 2.306708842515945435e-01 7.966265827417373657e-02 2.948159910738468170e-02 -2.471868097782135010e-01 -1.635132282972335815e-01 8.962105214595794678e-02 -7.647678256034851074e-02 -7.503081578761339188e-03 3.586450964212417603e-02 5.288003012537956238e-02 6.540462840348482132e-03 -1.933284401893615723e-01
-3.602668046951293945e-01 -1.646839380264282227e-01 1.140305399894714355e-01 2.048947960138320923e-01 -1.011442299932241440e-02 -8.666834980249404907e-02 4.980641603469848633e-02 -2.951839864253997803e-01 -2.904780805110931396e-01 -1.093479618430137634e-01 -6.833247840404510498e-02 7.549986243247985840e-02 -1.301092058420181274e-01 -4.497660696506500244e-01 -5.502794310450553894e-02 6.169821321964263916e-02 5.765553563833236694e-02 1.326910257339477539e-01 3.405601084232330322e-01 3.351717442274093628e-02 1.649427860975265503e-01 -1.184542477130889893e-01 1.789268255233764648e-01 1.728491485118865967e-01 -1.743342727422714233e-01 1.294898428022861481e-02 5.973095819354057312e-02 1.081645488739013672e-01 -1.369332373142242432e-01 1.740175485610961914e-01 -2.872988395392894745e-02 -1.458325386047363281e-01
-1.177600398659706116e-01 2.180915623903274536e-01 3.422659635543823242e-02 2.051225006580352783e-01 2.429519146680831909e-01 4.110569134354591370e-02 4.995228946208953857e-01 -2.377186715602874756e-01 1.078505627810955048e-02 -8.649312704801559448e-02 -4.261448513716459274e-03 3.701467216014862061e-01 -1.658605337142944336e-01 -1.328948140144348145e-01 7.408031821250915527e-02 3.901397064328193665e-02 6.003344431519508362e-02 3.863289356231689453e-01 -3.992909938097000122e-02 -1.499439328908920288e-01 -2.264828085899353027e-01 1.574552655220031738e-01 8.598385006189346313e-02 1.345419585704803467e-01 -2.138092927634716034e-02 8.674412965774536133e-02 -3.013433329761028290e-02 1.209774389863014221e-01 1.441831588745117188e-01 5.148904398083686829e-02 -7.052459567785263062e-02 3.628578409552574158e-02
5.213034525513648987e-02 1.701634079217910767e-01 1.123402789235115051e-01 7.898698002099990845e-02 4.200296103954315186e-02 -5.233510583639144897e-02 1.963113099336624146e-01 -4.212180078029632568e-01 -2.519057393074035645e-01 2.796496823430061340e-02 -2.657945454120635986e-01 -6.351355463266372681e-02 -2.110057324171066284e-01 -6.945636868476867676e-02 -1.565817296504974365e-01 1.796359717845916748e-01 -8.771879598498344421e-03 3.857665061950683594e-01 1.800317466259002686e-01 -1.887367218732833862e-01 8.311139792203903198e-02 -1.604208201169967651e-01 -6.935869157314300537e-02 1.424086093902587891e-01 -1.975792050361633301e-01 1.300422698259353638e-01 1.427224576473236084e-01 1.158402264118194580e-01 -2.491808235645294189e-01 1.178713291883468628e-01 -1.275988668203353882e-01 -1.651834547519683838e-01
-3.325650095939636230e-02 -4.101765900850296021e-02 -1.442886143922805786e-01 3.953583240509033203e-01 1.591453403234481812e-01 -4.129977151751518250e-02 2.431098073720932007e-01 -5.998599156737327576e-02 -1.019753813743591309e-01 8.340264111757278442e-02 1.256423741579055786e-01 1.201857328414916992e-01 -1.807312667369842529e-01 7.649462670087814331e-02 -1.370237022638320923e-01 -3.086974918842315674e-01 1.652748286724090576e-01 3.531236350536346436e-01 -1.159651875495910645e-01 -2.999418377876281738e-01 1.285591721534729004e-01 -8.265797793865203857e-02 -6.425464153289794922e-02 7.517747581005096436e-02 2.248767912387847900e-01 1.657095551490783691e-01 1.339217275381088257e-01 -3.000262677669525146e-01 -6.264013051986694336e-02 -1.382767111063003540e-01 -1.739850044250488281e-01 4.816521704196929932e-02
3.275290131568908691e-02 2.449723333120346069e-01 2.167986035346984863e-01 2.702845036983489990e-01 2.883292138576507568e-01 2.382409870624542236e-01 2.792568691074848175e-02 -1.055185422301292419e-01 -3.617126941680908203e-01 -1.075720265507698059e-01 2.350630015134811401e-01 2.422952651977539062e-01 -1.732692867517471313e-02 -5.922984704375267029e-02 -2.321501076221466064e-01 2.397619001567363739e-02 5.609360337257385254e-02 2.866515517234802246e-01 1.290374547243118286e-01 7.185997813940048218e-02 2.757145464420318604e-01 -3.088951343670487404e-03 -7.817002385854721069e-02 -1.395635455846786499e-01 -1.296820789575576782e-01 4.216880351305007935e-02 -2.412152588367462158e-01 -1.438724249601364136e-01 -6.437160819768905640e-02 8.353628218173980713e-02 -1.676272153854370117e-01 -8.342810720205307007e-02
-2.032390981912612915e-01 8.068849891424179077e-02 1.417094618082046509e-01 -1.144042089581489563e-01 -1.171951442956924438e-01 7.617071270942687988e-02 1.296964883804321289e-01 -4.307909011840820312e-01 -1.313836574554443359e-01 -3.461534529924392700e-02 1.492301523685455322e-01 1.138677150011062622e-01 2.573417127132415771e-02 -9.461062401533126831e-02 -9.695697575807571411e-02 -8.298919349908828735e-02 -8.951152116060256958e-02 2.897985875606536865e-01 1.769219040870666504e-01 -2.745169401168823242e-01 3.071875311434268951e-03 1.755754463374614716e-02 -2.312998287379741669e-02 5.564719066023826599e-02 -3.189087612554430962e-03 4.745993316173553467e-01 4.993810504674911499e-02 -3.634479045867919922e-01 1.698681712150573730e-01 -3.242035210132598877e-02 8.900466561317443848e-02 1.311544328927993774e-01
9.014149755239486694e-02 -1.825379431247711182e-01 5.345164611935615540e-02 2.246205508708953857e-01 3.105727732181549072e-01 1.539401710033416748e-01 1.242995262145996094e-01 -3.389262259006500244e-01 -2.844043374061584473e-01 1.017762944102287292e-01 -1.075319293886423111e-02 2.087666690349578857e-01 9.132867306470870972e-02 -2.860995531082153320e-01 -1.689916700124740601e-01 4.234436433762311935e-03 2.444062083959579468e-01 4.962616413831710815e-02 1.761129945516586304e-01 9.284991770982742310e-02 2.682411372661590576e-01 3.309479355812072754e-02 2.391212433576583862e-01 1.321995723992586136e-02 1.594255119562149048e-01 -1.148746386170387268e-01 9.095348417758941650e-02 -1.394926663488149643e-02 -6.791345775127410889e-02 -9.495808929204940796e-02 -1.611073128879070282e-02 3.284054100513458252e-01
1.841038614511489868e-01 9.764191508293151855e-02 -8.200980722904205322e-02 6.733492761850357056e-02 1.454657614231109619e-01 7.514066249132156372e-02 7.210534811019897461e-02 -4.472347795963287354e-01 -1.162552237510681152e-01 2.364315390586853027e-01 -2.073264420032501221e-01 -1.979377865791320801e-02 -1.328676044940948486e-01 4.987151548266410828e-02 -1.752965152263641357e-01 1.418119072914123535e-01 -1.687651723623275757e-01 2.879991233348846436e-01 3.363301753997802734e-01 -1.158287748694419861e-01 1.694421470165252686e-01 -2.301697134971618652e-01 8.743211627006530762e-02 1.491885781288146973e-01 -2.700903415679931641e-01 1.726984232664108276e-02 8.866867423057556152e-02 5.687152594327926636e-02 4.901148006319999695e-02 1.705540716648101807e-01 -2.409029155969619751e-01 7.808683067560195923e-02
-1.282646600157022476e-02 1.700623780488967896e-01 2.597407400608062744e-01 3.596501648426055908e-01 3.062670230865478516e-01 2.067711651325225830e-01 2.532946169376373291e-01 -3.191615045070648193e-01 8.809818327426910400e-02 -8.402656763792037964e-03 1.112997308373451233e-01 6.599396467208862305e-02 4.890816658735275269e-02 9.560422599315643311e-02 -5.997467413544654846e-02 1.443511396646499634e-01 8.996225148439407349e-02 3.060694932937622070e-01 -1.400804817676544189e-01 1.369913015514612198e-02 3.095988333225250244e-01 2.489280998706817627e-01 1.199875678867101669e-02 -1.312641426920890808e-02 -3.015743009746074677e-02 2.892359495162963867e-01 -2.406569197773933411e-03 1.790418475866317749e-02 1.367208957672119141e-01 -1.310245990753173828e-01 3.119439817965030670e-02 -9.768459200859069824e-02
-1.010803803801536560e-01 -1.665567904710769653e-01 4.871325194835662842e-02 2.966737747192382812e-01 2.751597166061401367e-01 5.311375856399536133e-02 7.591605931520462036e-02 -5.649316683411598206e-02 5.606544017791748047e-02 2.089755535125732422e-01 -8.965672552585601807e-02 3.512917757034301758e-01 -1.901674270629882812e-02 6.667634844779968262e-02 -4.278573393821716309e-01 -2.076380550861358643e-01 1.655748486518859863e-01 -1.998032256960868835e-02 2.615253329277038574e-01 -1.506727784872055054e-01 1.751899272203445435e-01 -3.720827400684356689e-02 1.941424161195755005e-01 1.522792726755142212e-01 -3.546336665749549866e-02 6.902864575386047363e-02 1.772086694836616516e-02 -1.459942460060119629e-01 2.536723017692565918e-01 2.202501446008682251e-01 -6.169385835528373718e-02 1.368879079818725586e-01
-9.876218438148498535e-02 -1.769871562719345093e-01 9.506903588771820068e-03 1.067896783351898193e-01 7.619427889585494995e-02 2.953061163425445557e-01 1.872152835130691528e-01 -5.692042782902717590e-02 2.945364415645599365e-01 2.326571494340896606e-01 -1.735096573829650879e-01 1.470358222723007202e-01 3.626295924186706543e-02 -1.343456506729125977e-01 -2.116589993238449097e-01 1.424107849597930908e-01 1.986893713474273682e-01 3.155475556850433350e-01 2.136904895305633545e-01 -8.405356854200363159e-02 3.285930454730987549e-01 -3.292062282562255859e-01 1.075844988226890564e-01 3.981162235140800476e-02 -5.085788667201995850e-02 6.643346697092056274e-02 -2.649654075503349304e-02 -1.460418254137039185e-01 2.261379361152648926e-01 1.853761672973632812e-01 3.700476139783859253e-03 -5.695279315114021301e-02
-2.868080437183380127e-01 -1.373514096485450864e-04 4.189537838101387024e-02 3.193804323673248291e-01 -1.629430614411830902e-02 -4.273106344044208527e-03 8.175378292798995972e-02 -1.678393781185150146e-01 -1.505102068185806274e-01 1.221373751759529114e-01 -4.406365007162094116e-02 4.648614302277565002e-02 4.068907201290130615e-01 2.091904729604721069e-01 -3.288297951221466064e-01 -8.830880373716354370e-02 8.938957005739212036e-02 2.048263698816299438e-01 -1.224381383508443832e-02 -1.240203753113746643e-01 1.610378734767436981e-02 -3.166961967945098877e-01 3.385972976684570312e-01 -7.555404305458068848e-02 -2.138294838368892670e-02 7.474745810031890869e-02 1.438823044300079346e-01 1.010937988758087158e-01 1.714449226856231689e-01 1.336078196763992310e-01 1.318327337503433228e-02 2.028557360172271729e-01
-1.523625701665878296e-01 4.380257055163383484e-02 1.015520691871643066e-01 3.262245357036590576e-01 -6.052764132618904114e-02 1.875092536211013794e-01 -9.352738037705421448e-03 -3.788021504878997803e-01 -9.087040275335311890e-02 1.816892921924591064e-01 -2.549012899398803711e-01 3.135317862033843994e-01 -2.287244051694869995e-02 -1.452740430831909180e-01 -5.603764951229095459e-02 -2.367929965257644653e-01 -3.723856061697006226e-02 2.183617092669010162e-02 -7.645233720541000366e-02 -2.202440053224563599e-01 4.014902114868164062e-01 -8.922909200191497803e-02 -1.917944997549057007e-01 -6.914769858121871948e-02 -1.756541579961776733e-01 -1.623546481132507324e-01 1.445613801479339600e-01 6.226479262113571167e-02 -1.062644198536872864e-01 1.131730079650878906e-01 -4.996064677834510803e-02 -1.217480599880218506e-01
-3.427558541297912598e-01 1.908001303672790527e-01 6.187629699707031250e-02 -4.031627252697944641e-02 -6.553365290164947510e-02 1.918176561594009399e-01 2.365426421165466309e-01 -6.332857161760330200e-02 3.811481408774852753e-03 1.350432401522994041e-03 1.673511117696762085e-01 2.649266421794891357e-01 -2.578361332416534424e-01 4.624283686280250549e-02 -2.940292060375213623e-01 1.237629819661378860e-02 1.954988092184066772e-01 5.231293663382530212e-02 2.471710890531539917e-01 -2.422872483730316162e-01 2.223769724369049072e-01 -3.383340537548065186e-01 1.111823543906211853e-01 -1.049490645527839661e-02 -7.319146394729614258e-02 2.308280467987060547e-01 1.404150426387786865e-01 7.003329228609800339e-03 9.567480534315109253e-03 -9.333080053329467773e-02 -2.453635213896632195e-03 2.486293315887451172e-01
-1.384338364005088806e-02 -4.425515979528427124e-02 -1.236278750002384186e-02 1.132733374834060669e-01 1.390828751027584076e-02 -1.253307461738586426e-01 2.260251641273498535e-01 -4.101274311542510986e-01 -2.599337100982666016e-01 4.644537344574928284e-02 -1.304276883602142334e-01 4.756558313965797424e-02 -3.368959426879882812e-01 -2.719366252422332764e-01 -2.020992487668991089e-01 1.812475919723510742e-01 9.434778243303298950e-03 1.677042096853256226e-01 2.182264924049377441e-01 -2.049601972103118896e-01 6.492935866117477417e-02 -1.182887554168701172e-01 -7.301206933334469795e-04 -4.155945777893066406e-02 -3.942455351352691650e-01 7.736079394817352295e-02 1.572187691926956177e-01 1.302873808890581131e-02 -2.328325659036636353e-01 9.141552448272705078e-02 6.958831846714019775e-02 8.966754376888275146e-02
-1.539470702409744263e-01 -7.922695577144622803e-02 -4.395415261387825012e-02 3.988679051399230957e-01 2.623188793659210205e-01 3.650738298892974854e-02 1.707679405808448792e-02 -1.590152680873870850e-01 -6.190817803144454956e-02 1.848035454750061035e-01 -2.330501377582550049e-02 4.723572731018066406e-01 5.895143374800682068e-02 -1.301467418670654297e-01 -3.959190547466278076e-01 -1.083996295928955078e-01 2.547600679099559784e-02 -1.550724953413009644e-01 4.035503603518009186e-03 -1.578916907310485840e-01 2.003838419914245605e-01 -8.163757622241973877e-02 2.080594897270202637e-01 2.496909722685813904e-02 -1.622349582612514496e-02 1.959283798933029175e-01 5.796100478619337082e-03 1.778556033968925476e-02 2.699964344501495361e-01 -5.113108456134796143e-02 -8.607699722051620483e-02 2.032907679677009583e-02
-6.083029508590698242e-02 -5.908910185098648071e-02 3.186575174331665039e-01 1.728138774633407593e-01 2.180143147706985474e-01 2.380072921514511108e-01 3.021816611289978027e-01 -2.657794356346130371e-01 -3.170492649078369141e-01 -5.753323901444673538e-03 -1.374199688434600830e-01 -1.032658666372299194e-01 -3.125997632741928101e-02 -2.134339064359664917e-01 7.888792082667350769e-03 6.292731966823339462e-03 1.077227592468261719e-01 -4.729706794023513794e-02 1.488928943872451782e-01 -3.906206041574478149e-02 1.173162534832954407e-01 -1.265638321638107300e-01 1.262825280427932739e-01 6.836903840303421021e-02 -2.773559093475341797e-01 3.255147337913513184e-01 -2.221242040395736694e-01 -2.030186057090759277e-01 1.618352532386779785e-01 -9.288607537746429443e-02 -3.579349443316459656e-02 1.451057046651840210e-01
-2.154211997985839844e-01 -1.148350611329078674e-01 -1.340063661336898804e-01 1.641699671745300293e-01 -2.060335315763950348e-02 -9.097030013799667358e-02 1.990832686424255371e-01 -3.051309883594512939e-01 -3.214519619941711426e-01 1.790656824596226215e-03 -2.041197270154953003e-01 2.236394584178924561e-01 -6.539548933506011963e-02 -3.390837013721466064e-01 -1.462336182594299316e-01 1.687412112951278687e-01 -1.170456334948539734e-01 -2.165929600596427917e-02 1.947417408227920532e-01 1.007819455116987228e-02 8.428777009248733521e-02 -1.417336612939834595e-01 4.093397855758666992e-01 -4.696404933929443359e-02 -2.638274729251861572e-01 -4.801315069198608398e-02 2.081784605979919434e-01 -1.756973378360271454e-02 2.645486965775489807e-02 9.188614785671234131e-03 6.587500125169754028e-02 -1.417688876390457153e-01
-3.614714369177818298e-02 1.783224493265151978e-01 3.630048334598541260e-01 2.365326434373855591e-01 4.254195094108581543e-01 3.224088996648788452e-02 2.390847802162170410e-01 -1.784414499998092651e-01 -1.558237075805664062e-01 1.088353767991065979e-01 1.739910691976547241e-01 -2.964680083096027374e-02 2.314173430204391479e-01 4.666910506784915924e-03 -1.460911426693201065e-02 2.372281253337860107e-02 -1.494249980896711349e-02 3.174071609973907471e-01 1.360742300748825073e-01 -1.016773506999015808e-01 1.343180686235427856e-01 -1.184803396463394165e-01 6.395860761404037476e-02 -3.244985044002532959e-01 -1.407256871461868286e-01 1.007091775536537170e-01 -1.304701864719390869e-01 -2.001947015523910522e-01 6.134265661239624023e-02 1.415046453475952148e-01 6.464909017086029053e-02 -1.462096627801656723e-02
-1.756629198789596558e-01 2.050316184759140015e-01 4.733199626207351685e-02 1.781778037548065186e-01 -4.736864566802978516e-02 2.579841017723083496e-02 2.007550299167633057e-01 -1.352543979883193970e-01 3.928026929497718811e-02 1.130246073007583618e-01 -1.630188897252082825e-02 2.319706082344055176e-01 1.342450976371765137e-01 -3.835323154926300049e-01 5.878232419490814209e-02 -1.489421576261520386e-01 -7.870318740606307983e-02 2.273637205362319946e-01 3.132148385047912598e-01 -5.180655792355537415e-02 -1.169483959674835205e-01 -1.980639249086380005e-01 2.185071408748626709e-01 -1.418821420520544052e-02 -2.174999117851257324e-01 -1.145220920443534851e-01 -1.958748847246170044e-01 -1.593488603830337524e-01 1.047655120491981506e-01 1.375703215599060059e-01 -2.083948105573654175e-01 -3.397360146045684814e-01
1.513998806476593018e-01 -8.451040834188461304e-02 -1.473829150199890137e-02 -9.980980306863784790e-03 3.065363876521587372e-02 1.239166706800460815e-01 3.767128288745880127e-01 -2.149601131677627563e-01 -2.890054583549499512e-01 2.057559341192245483e-01 7.715620845556259155e-02 9.457001090049743652e-02 9.722822159528732300e-02 1.886982768774032593e-01 5.788997281342744827e-03 1.661227829754352570e-02 1.401703897863626480e-02 1.306124776601791382e-01 2.850504517555236816e-01 -2.528001070022583008e-01 1.638474613428115845e-01 -1.916612982749938965e-01 2.058651745319366455e-01 4.944568276405334473e-01 -1.002291291952133179e-01 1.110917776823043823e-01 7.196692377328872681e-02 4.577698186039924622e-02 1.435493826866149902e-01 -1.240985170006752014e-01 -2.123260311782360077e-02 9.614185430109500885e-03
1.657482385635375977e-01 1.275636628270149231e-02 -1.319521814584732056e-01 1.898198276758193970e-01 1.286968737840652466e-01 7.135000545531511307e-03 5.148382186889648438e-01 -2.198949605226516724e-01 -1.131853014230728149e-01 2.085939496755599976e-01 -1.274727582931518555e-01 -7.441801577806472778e-02 8.761163055896759033e-02 1.717941835522651672e-02 -2.889003455638885498e-01 -1.821863353252410889e-01 -1.276898831129074097e-01 2.220661938190460205e-02 -6.201719492673873901e-02 -7.819183170795440674e-02 4.928857386112213135e-01 5.600444227457046509e-02 1.294309794902801514e-01 1.870098859071731567e-01 1.378667503595352173e-01 2.651797048747539520e-02 8.088427782058715820e-02 1.107379794120788574e-01 1.018510013818740845e-01 5.621330067515373230e-02 -9.226398915052413940e-02 -3.228338807821273804e-02
-8.249680697917938232e-02 -7.485093921422958374e-02 -1.422911789268255234e-02 4.297789037227630615e-01 -2.397446660324931145e-03 -6.326100975275039673e-02 5.311966687440872192e-02 1.735143177211284637e-02 -2.102208733558654785e-01 5.790922418236732483e-02 9.136705845594406128e-02 3.444492220878601074e-01 -1.907533854246139526e-01 1.112650800496339798e-02 -1.444045454263687134e-01 -2.612886726856231689e-01 2.363824397325515747e-01 2.540186941623687744e-01 -3.419793769717216492e-02 -3.155338764190673828e-01 1.774994432926177979e-01 -2.508519887924194336e-01 1.282672882080078125e-01 2.716408073902130127e-01 1.898700930178165436e-02 9.146916866302490234e-02 6.593862175941467285e-02 -2.208967357873916626e-01 5.011448636651039124e-02 1.110194176435470581e-01 2.530175261199474335e-02 -1.105428263545036316e-01
-1.488040834665298462e-01 -1.831931173801422119e-01 1.010674834251403809e-01 2.499885559082031250e-01 -2.567136287689208984e-01 2.900570631027221680e-01 2.014446556568145752e-01 -1.839512288570404053e-01 -2.291329652070999146e-01 -5.859775096178054810e-02 5.094487965106964111e-02 2.074422836303710938e-01 1.303331255912780762e-01 5.617547035217285156e-02 -2.622268199920654297e-01 -5.512449145317077637e-02 1.713359169661998749e-02 4.126913100481033325e-02 2.313660830259323120e-01 -1.109242513775825500e-01 1.328568160533905029e-01 -1.604149788618087769e-01 2.657527625560760498e-01 -1.200660020112991333e-01 -7.192789018154144287e-02 2.189890891313552856e-01 5.937419459223747253e-02 1.622734218835830688e-01 2.094367891550064087e-01 -3.397153317928314209e-01 -1.088441461324691772e-01 -5.716570094227790833e-02
-1.912760585546493530e-01 1.371306180953979492e-01 -4.873012751340866089e-02 2.390696853399276733e-01 3.536712825298309326e-01 1.532372534275054932e-01 -3.045275434851646423e-02 -3.675618767738342285e-01 -1.940962374210357666e-01 4.413975030183792114e-02 -2.187964506447315216e-02 -1.876423694193363190e-02 1.042979490011930466e-02 -3.256601691246032715e-01 -1.500509083271026611e-01 1.027259230613708496e-01 -9.733948111534118652e-02 -1.015178188681602478e-01 1.151039227843284607e-01 -9.596338495612144470e-04 1.486692726612091064e-01 -1.780734062194824219e-01 -2.297672443091869354e-02 1.115342006087303162e-01 -9.375089406967163086e-02 1.024407818913459778e-01 2.512376606464385986e-01 -1.750385463237762451e-01 -3.078318536281585693e-01 -7.775531709194183350e-02 -2.070131897926330566e-01 -2.535501420497894287e-01
8.603802323341369629e-02 -2.426897734403610229e-01 1.686394959688186646e-01 3.638701438903808594e-01 -1.088224127888679504e-01 2.033621966838836670e-01 3.073600232601165771e-01 -1.473558247089385986e-01 -2.271794676780700684e-01 -4.901129379868507385e-02 -1.541258022189140320e-02 1.924675703048706055e-01 2.857848405838012695e-01 1.033379286527633667e-01 -3.469381034374237061e-01 -7.111103832721710205e-02 -7.826703786849975586e-02 3.114812821149826050e-02 7.912175357341766357e-02 -2.269892096519470215e-01 1.623965054750442505e-01 8.044865727424621582e-02 2.797483801841735840e-01 2.407130599021911621e-01 1.216206923127174377e-01 -1.383362431079149246e-02 1.435285955667495728e-01 6.154722720384597778e-02 -9.134116023778915405e-02 -2.954217046499252319e-02 1.021965071558952332e-01 3.806799277663230896e-02
-3.493841364979743958e-02 -4.367953538894653320e-02 -1.262384802103042603e-01 -2.356571145355701447e-02 7.437846064567565918e-02 1.535525638610124588e-02 1.118267625570297241e-01 -4.912460744380950928e-01 -2.654232978820800781e-01 1.554358601570129395e-01 7.850525528192520142e-02 3.359544277191162109e-01 6.860911101102828979e-02 -4.194610714912414551e-01 -2.272464931011199951e-01 2.854648604989051819e-02 -1.055656149983406067e-01 -6.039476487785577774e-03 1.009603440761566162e-01 -1.493984311819076538e-01 7.814306765794754028e-02 -5.751955509185791016e-02 1.898588687181472778e-01 -7.777037471532821655e-02 -1.438349634408950806e-01 -1.349804515484720469e-04 2.203232049942016602e-01 -5.078383907675743103e-02 2.434763014316558838e-01 7.032837718725204468e-02 2.016433775424957275e-01 4.620898514986038208e-02
-1.316937804222106934e-01 1.687389165163040161e-01 -9.650262445211410522e-02 1.600116193294525146e-01 -2.498576976358890533e-02 8.603015542030334473e-02 1.283753812313079834e-01 -2.958013415336608887e-01 -2.704896926879882812e-01 2.921634614467620850e-01 -5.095103289932012558e-03 1.308401226997375488e-01 3.290238678455352783e-01 -5.356733798980712891e-01 -1.866499781608581543e-01 4.191612079739570618e-02 7.349643856287002563e-02 -6.506380438804626465e-02 1.252362132072448730e-01 -1.368430405855178833e-01 1.296890974044799805e-01 -8.041769266128540039e-02 2.611427009105682373e-02 1.940663158893585205e-01 -1.260847300291061401e-01 1.581879216246306896e-03 -9.603291004896163940e-02 -3.712149336934089661e-02 1.203713938593864441e-01 -8.530789613723754883e-02 1.394611597061157227e-01 1.624959111213684082e-01
-1.626187711954116821e-01 2.239197259768843651e-03 9.774082154035568237e-02 3.632676601409912109e-01 1.002245694398880005e-01 8.812027424573898315e-02 7.602597028017044067e-02 -3.103559017181396484e-01 -2.297245562076568604e-01 5.773110687732696533e-02 -7.601600885391235352e-02 5.799061655998229980e-01 -2.875136211514472961e-02 -3.606488183140754700e-02 -2.359352540224790573e-03 -1.620789170265197754e-01 1.438589394092559814e-01 2.037249952554702759e-01 -2.116074226796627045e-02 -3.981954604387283325e-02 2.579712495207786560e-02 2.322250157594680786e-01 3.136426582932472229e-02 -1.308942306786775589e-02 -6.148735061287879944e-02 3.539272844791412354e-01 7.604535669088363647e-02 8.813585154712200165e-03 2.372852526605129242e-02 1.288560628890991211e-01 8.742614090442657471e-02 7.646374404430389404e-02
-9.758587926626205444e-02 -3.293056413531303406e-02 1.732321456074714661e-02 2.202800661325454712e-01 2.005201876163482666e-01 -7.772396504878997803e-02 2.249528765678405762e-01 -1.815063655376434326e-01 -2.060817927122116089e-01 -1.885671354830265045e-02 -4.034584164619445801e-01 -3.352179750800132751e-02 5.850703269243240356e-02 -1.927476972341537476e-01 2.549344301223754883e-02 -1.973125189542770386e-01 -1.973273903131484985e-01 3.430151939392089844e-01 1.770247370004653931e-01 -2.440990656614303589e-01 -1.711027175188064575e-01 -2.842654287815093994e-01 9.259855374693870544e-03 -1.794626712799072266e-01 -9.320335090160369873e-02 -1.368614286184310913e-01 -8.156568557024002075e-02 -1.201590597629547119e-01 -6.643947958946228027e-02 1.742201000452041626e-01 -1.034807339310646057e-01 2.000186443328857422e-01
-1.469437628984451294e-01 -5.211875587701797485e-02 -5.805152282118797302e-02 2.432946413755416870e-01 2.845845930278301239e-02 3.516417443752288818e-01 1.513939797878265381e-01 1.137000974267721176e-02 -1.629568338394165039e-01 8.390111476182937622e-02 2.087664157152175903e-01 2.127874195575714111e-01 2.016069144010543823e-01 1.121005415916442871e-01 -2.567557692527770996e-01 -8.389048278331756592e-02 -8.121126145124435425e-02 2.805027067661285400e-01 3.350067138671875000e-01 1.845279708504676819e-02 2.246920019388198853e-01 -2.922387048602104187e-02 1.547788828611373901e-01 5.636635050177574158e-02 1.605384647846221924e-01 6.046581640839576721e-02 4.251368045806884766e-01 -1.442541927099227905e-01 3.868337348103523254e-02 7.685315608978271484e-02 4.654962569475173950e-02 -1.087091583758592606e-02
-4.194685518741607666e-01 -1.039712429046630859e-01 6.234217062592506409e-02 -6.596768507733941078e-04 1.676751375198364258e-01 -1.545420661568641663e-02 3.009707033634185791e-01 -3.500526547431945801e-01 -1.606908440589904785e-01 7.580026239156723022e-02 5.944674834609031677e-02 3.646399453282356262e-02 3.539847433567047119e-01 -8.465511724352836609e-03 -2.869659103453159332e-02 -3.585285544395446777e-01 -5.405327677726745605e-02 2.284676134586334229e-01 1.781525015830993652e-01 1.074025686830282211e-02 -7.811871170997619629e-02 3.019251674413681030e-02 -1.841736882925033569e-01 -8.287388086318969727e-02 -9.657361358404159546e-02 -2.014662884175777435e-02 2.065925151109695435e-01 -6.652944535017013550e-02 2.810786850750446320e-02 4.301110655069351196e-02 -2.820653617382049561e-01 5.372607707977294922e-02
-6.057490035891532898e-02 1.617766767740249634e-01 1.446066796779632568e-01 1.494380533695220947e-01 4.566240683197975159e-02 1.449799090623855591e-01 -7.807997614145278931e-02 -2.668919563293457031e-01 -3.835435509681701660e-01 3.365929722785949707e-01 -6.304690986871719360e-02 9.654115885496139526e-02 -1.579987853765487671e-01 -1.111812889575958252e-01 -2.825671434402465820e-01 1.542185097932815552e-01 -4.583845660090446472e-02 4.352453649044036865e-01 4.544333368539810181e-02 9.159073978662490845e-02 -2.072158902883529663e-01 -2.275542020797729492e-01 -2.104640007019042969e-02 -9.616465866565704346e-02 1.033658981323242188e-01 -3.530034050345420837e-02 1.504768710583448410e-02 -4.890679940581321716e-02 1.680701822042465210e-01 -2.449833601713180542e-01 -5.066544562578201294e-02 7.214958313852548599e-03
-2.512285411357879639e-01 -1.006861701607704163e-01 5.913808569312095642e-02 1.352607905864715576e-01 2.584996819496154785e-02 9.579511731863021851e-02 -2.186819352209568024e-02 -1.878916323184967041e-01 6.876572221517562866e-02 1.260034590959548950e-01 9.674663841724395752e-02 1.859446316957473755e-01 8.415396511554718018e-02 8.364064991474151611e-02 -3.477389216423034668e-01 1.493982523679733276e-01 1.683392673730850220e-01 4.805453419685363770e-01 6.508214026689529419e-02 -2.873299121856689453e-01 -7.940022274851799011e-03 -2.194348871707916260e-01 2.510813474655151367e-01 1.281709223985671997e-01 1.173373162746429443e-01 -1.457346230745315552e-01 1.801694631576538086e-01 6.930156052112579346e-02 1.179191172122955322e-01 -1.347171217203140259e-01 1.694345474243164062e-01 1.751969456672668457e-01
-1.361017972230911255e-01 -2.068732082843780518e-01 -1.331402957439422607e-01 1.815013773739337921e-02 7.860272377729415894e-02 7.951527833938598633e-03 6.883757561445236206e-02 -2.531348764896392822e-01 -5.720918774604797363e-01 -1.358027309179306030e-01 -1.680678129196166992e-01 1.477503925561904907e-01 6.043613702058792114e-02 -2.433958500623703003e-01 -5.503483116626739502e-02 4.271749407052993774e-03 -6.253973394632339478e-02 9.866347908973693848e-02 3.148396909236907959e-01 -1.899870187044143677e-01 -7.206981629133224487e-02 -2.035109847784042358e-01 -3.177102655172348022e-02 6.059329211711883545e-02 -2.901046574115753174e-01 2.064117938280105591e-01 1.656861752271652222e-01 -9.791464358568191528e-02 -4.107537865638732910e-02 -8.868055045604705811e-02 -9.770106524229049683e-02 2.752509340643882751e-02
1.191884204745292664e-01 2.460753172636032104e-01 -1.020760238170623779e-01 -1.340794563293457031e-01 1.770777404308319092e-01 -2.299161069095134735e-02 1.422737538814544678e-01 -3.782306015491485596e-01 -2.204107195138931274e-01 1.574737280607223511e-01 -3.371683135628700256e-02 1.866275966167449951e-01 -1.775828152894973755e-01 -1.277290731668472290e-01 -7.037580013275146484e-02 2.334229499101638794e-01 8.710436522960662842e-04 2.438486218452453613e-01 3.079326748847961426e-01 -2.074916809797286987e-01 2.917970120906829834e-01 -2.428282797336578369e-01 2.446821145713329315e-02 1.207658424973487854e-01 -2.301951348781585693e-01 1.598957479000091553e-01 -4.251586273312568665e-02 8.901087194681167603e-02 -3.524533659219741821e-02 1.836395263671875000e-01 3.284460678696632385e-02 6.371895968914031982e-02
-2.966126501560211182e-01 -3.475441411137580872e-02 1.084220185875892639e-01 2.327414751052856445e-01 2.275145985186100006e-02 -1.000946480780839920e-02 3.459316492080688477e-01 -1.004526466131210327e-01 -3.403899446129798889e-02 -7.249718159437179565e-02 -2.635792493820190430e-01 -1.113299578428268433e-01 6.750277429819107056e-02 -1.990690380334854126e-01 -2.176834046840667725e-01 -1.214929819107055664e-01 1.390787363052368164e-01 1.914311051368713379e-01 1.250432580709457397e-01 -2.634413242340087891e-01 1.151585131883621216e-01 -7.888446003198623657e-02 -7.684903591871261597e-02 -2.838134765625000000e-01 -2.730481512844562531e-02 1.028275117278099060e-01 -1.204716339707374573e-01 -9.647209942340850830e-02 2.900497615337371826e-01 -2.217749357223510742e-01 3.216475248336791992e-01 -3.196685016155242920e-02
-1.534547209739685059e-01 1.838691718876361847e-02 2.966114580631256104e-01 2.214158624410629272e-01 -1.894023455679416656e-02 1.012164801359176636e-01 3.743240237236022949e-01 5.375612527132034302e-02 -3.519256711006164551e-01 9.018919430673122406e-03 2.054315060377120972e-01 3.966487646102905273e-01 -1.221997290849685669e-01 -2.645589411258697510e-01 -7.173404097557067871e-02 -9.088925085961818695e-03 -2.143783122301101685e-01 1.860132217407226562e-01 1.306568505242466927e-03 -1.250027418136596680e-01 2.117762714624404907e-01 -1.020863950252532959e-01 -2.380758225917816162e-01 5.918721668422222137e-03 6.045885756611824036e-02 -1.003712713718414307e-01 4.366690758615732193e-03 -2.095570415258407593e-01 2.480853907763957977e-02 5.926057696342468262e-03 -6.590367853641510010e-02 -3.242738172411918640e-02
-2.673975527286529541e-01 -2.355674505233764648e-01 1.152317002415657043e-01 1.947280615568161011e-01 1.898618042469024658e-01 1.620166376233100891e-02 4.450199380517005920e-02 -2.208641916513442993e-01 -4.359622895717620850e-01 -6.644033640623092651e-02 -2.996158599853515625e-02 1.573605649173259735e-02 -1.183118522167205811e-01 -2.671715021133422852e-01 -2.039286680519580841e-02 1.000308543443679810e-01 -1.285773888230323792e-02 2.569241821765899658e-01 3.031963706016540527e-01 -6.790281087160110474e-02 -1.734992861747741699e-01 -1.415457576513290405e-01 1.666708737611770630e-01 1.298655867576599121e-01 -2.169245034456253052e-01 2.089453339576721191e-01 1.691633760929107666e-01 -5.092267692089080811e-02 -1.263807415962219238e-01 -7.363529503345489502e-02 -1.676020026206970215e-01 -1.200436800718307495e-01
8.342277258634567261e-02 3.189621269702911377e-01 -1.084478106349706650e-03 -2.101177349686622620e-02 5.331583321094512939e-02 -1.664105802774429321e-02 1.705416589975357056e-01 -3.499102294445037842e-01 -1.009910926222801208e-01 2.948874831199645996e-01 -1.371048688888549805e-01 6.118771061301231384e-02 -1.981418132781982422e-01 -4.200165346264839172e-02 -1.640967428684234619e-01 2.873493731021881104e-02 -1.016698628664016724e-01 2.213824987411499023e-01 2.856410145759582520e-01 -2.383012771606445312e-01 2.812399566173553467e-01 -3.013080954551696777e-01 1.339491158723831177e-01 3.107563219964504242e-02 -2.697701156139373779e-01 1.885089725255966187e-01 -5.029862374067306519e-02 1.497511416673660278e-01 -2.105098403990268707e-02 1.199096962809562683e-01 -1.145071536302566528e-01 5.185193847864866257e-03
-5.661864578723907471e-02 9.162191301584243774e-02 -3.722492605447769165e-02 2.307765185832977295e-01 2.459086030721664429e-01 1.670422106981277466e-01 7.420261204242706299e-02 -1.461955606937408447e-01 -1.140695251524448395e-02 -2.483473122119903564e-01 1.288320720195770264e-01 1.030081510543823242e-01 -1.112281009554862976e-01 1.023714691400527954e-01 -4.039651248604059219e-03 -8.970358222723007202e-02 1.265157312154769897e-01 2.371567785739898682e-01 1.540962904691696167e-01 -2.684315145015716553e-01 2.129451036453247070e-01 -4.414378702640533447e-01 1.172405853867530823e-01 1.724904328584671021e-01 7.248249650001525879e-02 1.926017403602600098e-01 3.999798595905303955e-01 -1.209655851125717163e-01 1.693715453147888184e-01 2.596457023173570633e-03 -1.910069584846496582e-02 2.805980853736400604e-02
-1.631114073097705841e-02 -5.939242430031299591e-03 5.827122181653976440e-02 2.872572541236877441e-01 1.951115019619464874e-02 2.081406414508819580e-01 1.723494082689285278e-01 -3.739784657955169678e-01 -2.477155178785324097e-01 -8.422806113958358765e-02 3.332367166876792908e-02 1.297088414430618286e-01 2.433396428823471069e-01 -3.678387403488159180e-01 -2.652001380920410156e-01 -1.523497849702835083e-01 -6.944967806339263916e-02 -6.435441970825195312e-02 9.813430160284042358e-02 8.332959562540054321e-02 -9.459437429904937744e-02 -1.601734310388565063e-01 1.443622857332229614e-01 1.413409411907196045e-01 -1.534502059221267700e-01 3.248069882392883301e-01 -1.524510681629180908e-01 3.690690919756889343e-02 9.765574941411614418e-04 -2.244162708520889282e-01 1.426481753587722778e-01 -2.726421877741813660e-02
-8.046355843544006348e-02 -6.764657795429229736e-02 5.605547130107879639e-02 -9.299561381340026855e-03 1.632446199655532837e-01 3.717679157853126526e-02 3.819157183170318604e-01 -3.792984783649444580e-02 -1.199251785874366760e-01 1.193827018141746521e-02 8.194023370742797852e-02 1.547196973115205765e-02 -2.896498441696166992e-01 -2.039129659533500671e-02 -1.037112921476364136e-01 8.167506754398345947e-02 -1.830270327627658844e-02 2.880544364452362061e-01 2.851658761501312256e-01 -4.602516293525695801e-01 2.033296227455139160e-01 -2.381191030144691467e-02 1.939770728349685669e-01 2.544771879911422729e-02 7.849494367837905884e-02 3.823766717687249184e-03 -1.713198125362396240e-01 -2.038566023111343384e-01 3.059473037719726562e-01 -1.443978697061538696e-01 1.744709610939025879e-01 -9.246141463518142700e-02
-2.153466343879699707e-01 -3.713237866759300232e-02 3.536264598369598389e-01 4.919716119766235352e-01 4.714246466755867004e-02 1.660254895687103271e-01 2.228541970252990723e-01 -3.074104338884353638e-02 6.726854946464300156e-03 -7.284052670001983643e-02 -1.144951879978179932e-01 1.183485090732574463e-01 1.762107461690902710e-01 -4.203503951430320740e-02 2.896935679018497467e-02 -1.185125298798084259e-02 -5.905098095536231995e-02 3.857910931110382080e-01 1.793803870677947998e-01 -2.760754525661468506e-01 2.087323665618896484e-01 1.491423994302749634e-01 1.093155145645141602e-02 1.039534285664558411e-01 1.937642395496368408e-01 -1.928887814283370972e-01 9.368078410625457764e-02 2.272374741733074188e-02 -4.247241467237472534e-02 3.960498794913291931e-02 -1.123107448220252991e-01 -3.186866641044616699e-02
7.287795841693878174e-02 4.174132272601127625e-02 6.431294977664947510e-02 3.702585995197296143e-01 -3.475835546851158142e-02 7.364871352910995483e-02 2.106523960828781128e-01 -7.985672354698181152e-02 -2.415324300527572632e-01 8.640415966510772705e-02 -2.973594963550567627e-01 1.548849046230316162e-01 1.606591641902923584e-01 9.703761339187622070e-02 2.071058303117752075e-01 -4.203603044152259827e-02 -2.622317969799041748e-01 3.814606070518493652e-01 8.328127861022949219e-02 -1.714967638254165649e-01 2.287725359201431274e-01 -1.816195100545883179e-01 -1.946573257446289062e-01 3.008328080177307129e-01 -1.805732250213623047e-01 -1.559527665376663208e-01 1.693178899586200714e-02 -5.056262016296386719e-02 4.530805721879005432e-02 3.730420768260955811e-02 -1.351908501237630844e-02 -9.216683357954025269e-02
-2.198581546545028687e-01 -8.924219757318496704e-02 3.582464456558227539e-01 1.717145144939422607e-01 1.674952059984207153e-01 1.593527048826217651e-01 2.543307840824127197e-01 -3.172509670257568359e-01 -3.508493900299072266e-01 7.951291045174002647e-04 -1.376350820064544678e-01 -1.498949080705642700e-01 -3.477232530713081360e-02 -1.561090648174285889e-01 7.887036353349685669e-02 -7.153742760419845581e-02 1.133862808346748352e-01 -1.167013794183731079e-01 1.347524672746658325e-01 -1.774745434522628784e-01 1.879597753286361694e-01 -7.762101292610168457e-02 8.497668057680130005e-02 1.155721023678779602e-01 -1.442954987287521362e-01 3.450336158275604248e-01 -1.788018941879272461e-01 -1.577354073524475098e-01 1.005540043115615845e-01 -7.320892810821533203e-02 7.127177715301513672e-02 1.016530245542526245e-01
3.429329022765159607e-02 9.651149809360504150e-02 -1.085110455751419067e-01 2.066868394613265991e-01 1.275797486305236816e-01 9.855818003416061401e-02 1.673445552587509155e-01 -2.147259712219238281e-01 -2.721530795097351074e-01 2.766132354736328125e-01 -2.292496263980865479e-01 -6.761378608644008636e-03 -6.210427358746528625e-02 2.708547115325927734e-01 -1.065791919827461243e-01 -1.148714348673820496e-01 6.486825644969940186e-02 1.893891841173171997e-01 2.272208631038665771e-01 -1.597997099161148071e-01 -1.200986281037330627e-01 -3.608813285827636719e-01 -7.706896215677261353e-02 8.336288481950759888e-02 -6.014117598533630371e-02 7.811585813760757446e-02 1.968606412410736084e-01 -3.300499320030212402e-01 2.842046320438385010e-01 9.862708300352096558e-02 -7.011902332305908203e-02 4.842095822095870972e-02
-2.556597068905830383e-02 -4.203838109970092773e-01 1.986329630017280579e-02 2.561170160770416260e-01 7.296412438154220581e-02 3.433877229690551758e-01 1.538677215576171875e-01 -1.584857404232025146e-01 -3.171592056751251221e-01 2.497045136988162994e-02 -1.318860650062561035e-01 1.029792502522468567e-01 -2.052571475505828857e-01 -9.738206863403320312e-02 8.244867436587810516e-03 -2.441040240228176117e-02 -5.331864207983016968e-02 1.074070259928703308e-01 2.466791868209838867e-01 3.159006591886281967e-03 2.726377844810485840e-01 -1.793285757303237915e-01 1.616717576980590820e-01 -2.648124992847442627e-01 -1.674601584672927856e-01 -2.232948318123817444e-02 -4.832886625081300735e-03 -2.373345196247100830e-01 -4.163485765457153320e-02 -1.000307276844978333e-01 1.340971589088439941e-01 -1.024900674819946289e-01
-3.606772050261497498e-02 7.352366298437118530e-02 6.617019325494766235e-02 -1.389742046594619751e-01 7.286484539508819580e-02 4.031990654766559601e-03 3.850443661212921143e-01 -4.162812530994415283e-01 -2.065292745828628540e-01 -1.095660179853439331e-01 -7.620433717966079712e-02 -4.881659150123596191e-02 -1.890982687473297119e-01 -1.267005503177642822e-01 -3.940227925777435303e-01 9.420732408761978149e-02 -9.939914196729660034e-02 1.869766861200332642e-01 -9.737451374530792236e-02 -2.008976936340332031e-01 2.734248712658882141e-02 -2.793149650096893311e-01 -6.600566953420639038e-02 8.138857781887054443e-02 -1.316428631544113159e-01 1.282833814620971680e-01 3.093751072883605957e-01 -2.333866246044635773e-02 -5.045957863330841064e-02 -9.651247411966323853e-02 -1.936417073011398315e-01 -1.036359090358018875e-02
-1.233920082449913025e-01 5.431816913187503815e-03 2.984876334667205811e-01 1.330722309648990631e-02 -1.352006942033767700e-01 -9.277115017175674438e-02 3.045291304588317871e-01 -2.162074595689773560e-01 -4.064052700996398926e-01 1.499217376112937927e-02 -9.621586650609970093e-02 2.658520638942718506e-02 -5.289794132113456726e-02 -1.511799246072769165e-01 -3.046256899833679199e-01 1.169331818819046021e-01 -2.007662355899810791e-01 3.519306480884552002e-01 -1.703092306852340698e-01 -2.066861540079116821e-01 1.194561421871185303e-01 -1.353409439325332642e-01 -1.457273587584495544e-02 8.634206838905811310e-03 -1.177573725581169128e-01 1.034262925386428833e-01 5.031099915504455566e-02 1.228738427162170410e-01 -1.122052967548370361e-01 1.414919197559356689e-01 -5.533140897750854492e-02 -2.738622725009918213e-01
-7.091270387172698975e-02 -2.325986325740814209e-02 -1.309465765953063965e-01 -1.597762480378150940e-02 1.441110223531723022e-01 -1.412537544965744019e-01 1.261225938796997070e-01 -2.816059887409210205e-01 -1.850292682647705078e-01 2.482740730047225952e-01 -2.522067129611968994e-01 -8.143156766891479492e-02 -1.221056282520294189e-01 -1.086814850568771362e-01 1.215730756521224976e-01 2.542517147958278656e-02 5.738125741481781006e-02 2.977352738380432129e-01 2.466307878494262695e-01 -9.885068982839584351e-02 1.299035251140594482e-01 -2.494661509990692139e-01 2.151866257190704346e-01 2.702136337757110596e-01 9.424975514411926270e-02 2.483101189136505127e-01 2.655467987060546875e-01 -1.723002940416336060e-01 4.502907767891883850e-02 -2.636864222586154938e-02 1.056689023971557617e-01 -2.953598797321319580e-01
-5.136953666806221008e-02 -8.753339946269989014e-02 8.058953285217285156e-02 1.613558977842330933e-01 8.006446063518524170e-02 9.073674678802490234e-02 3.140237033367156982e-01 8.413154631853103638e-02 -1.601602998562157154e-03 -2.915018238127231598e-02 1.069202721118927002e-01 -1.160350665450096130e-01 -1.410027779638767242e-02 -1.621392220258712769e-01 -1.635397523641586304e-01 1.046992465853691101e-01 -1.106577273458242416e-02 4.518843889236450195e-01 3.374785780906677246e-01 -9.673232585191726685e-02 -6.740097887814044952e-03 -4.324146807193756104e-01 -2.368155866861343384e-01 -8.506798744201660156e-02 1.287144422531127930e-01 -1.315349340438842773e-02 -2.485739625990390778e-02 -1.572757959365844727e-01 6.660474464297294617e-03 -2.451279610395431519e-01 5.291291698813438416e-02 -2.528831362724304199e-01
-1.623133420944213867e-01 -1.913654059171676636e-01 7.245205342769622803e-02 8.554907143115997314e-02 3.074512481689453125e-01 1.543366760015487671e-01 1.237067654728889465e-01 -1.707149446010589600e-01 -3.260603845119476318e-01 -1.635583676397800446e-02 2.547102607786655426e-02 8.557806909084320068e-02 -1.513094156980514526e-01 -1.479317545890808105e-01 8.290125429630279541e-02 7.777351420372724533e-03 -8.816053718328475952e-02 1.290609091520309448e-01 3.011732995510101318e-01 -1.626001894474029541e-01 -2.799968793988227844e-02 -2.686641216278076172e-01 9.931793808937072754e-02 5.576557293534278870e-02 -3.718700408935546875e-01 2.898736596107482910e-01 -2.181424014270305634e-02 -1.399359554052352905e-01 3.833279013633728027e-02 -1.830074489116668701e-01 -2.210813760757446289e-01 -2.041671127080917358e-01
-2.895151264965534210e-02 2.642174363136291504e-01 1.041379347443580627e-01 -8.585050702095031738e-02 7.182355970144271851e-02 -5.333786457777023315e-02 2.044676393270492554e-01 -4.062934219837188721e-01 -2.482375204563140869e-01 1.758584827184677124e-01 -6.937098503112792969e-02 8.749901503324508667e-02 -2.797572016716003418e-01 -4.843763634562492371e-02 -1.748733371496200562e-01 1.044510602951049805e-01 -7.657022029161453247e-02 2.266659885644912720e-01 3.264319300651550293e-01 -1.771716177463531494e-01 2.515067160129547119e-01 -1.809143573045730591e-01 9.363746270537376404e-03 1.071489527821540833e-01 -1.329727619886398315e-01 1.769945919513702393e-01 -6.603058427572250366e-02 9.291599504649639130e-03 -8.077213913202285767e-02 1.987526714801788330e-01 -2.269181907176971436e-01 -1.241672635078430176e-01
-8.510088175535202026e-02 -9.664537757635116577e-02 1.474605053663253784e-01 6.827408820390701294e-02 1.350284218788146973e-01 7.378084119409322739e-03 2.212989181280136108e-01 -1.202493160963058472e-01 2.973091602325439453e-01 3.708038479089736938e-02 2.180195227265357971e-02 2.445819824934005737e-01 2.402207851409912109e-01 -7.084377855062484741e-02 -5.030906200408935547e-01 8.576302975416183472e-02 1.476607322692871094e-01 9.062650799751281738e-02 1.996077001094818115e-01 -1.896864771842956543e-01 1.831598728895187378e-01 -5.893687531352043152e-02 3.209012746810913086e-02 3.218448162078857422e-01 -2.252145856618881226e-01 1.235185265541076660e-01 1.156792864203453064e-01 2.483088523149490356e-02 1.026693508028984070e-01 -2.280954718589782715e-01 8.486222475767135620e-02 -6.946063786745071411e-02
-6.082649528980255127e-02 -8.235957473516464233e-02 1.558257937431335449e-01 1.857069283723831177e-01 1.559668779373168945e-01 -5.534208565950393677e-02 1.171464622020721436e-01 -3.193942904472351074e-01 -2.270804941654205322e-01 1.155437678098678589e-01 2.348821796476840973e-02 2.726152837276458740e-01 2.086034864187240601e-01 -3.645208477973937988e-01 2.610930427908897400e-02 -1.543859243392944336e-01 6.465259194374084473e-02 3.013570047914981842e-02 1.598139256238937378e-01 -2.516245841979980469e-01 2.907465696334838867e-01 2.192939072847366333e-01 1.203820705413818359e-01 9.189511835575103760e-02 -3.330860435962677002e-01 8.027201890945434570e-02 1.021074801683425903e-01 1.763203442096710205e-01 1.064851358532905579e-01 4.150418564677238464e-02 1.130645722150802612e-01 -1.125880032777786255e-01
1.417043209075927734e-01 -2.223038971424102783e-01 1.139091402292251587e-01 3.525230288505554199e-01 9.744671732187271118e-02 3.557405769824981689e-01 3.590542674064636230e-01 -3.233869671821594238e-01 9.055472910404205322e-02 -1.748213320970535278e-01 9.938344359397888184e-03 3.378918021917343140e-02 2.972233593463897705e-01 -5.281071737408638000e-02 -1.416804343461990356e-01 -2.665416598320007324e-01 -7.028753310441970825e-02 7.452500984072685242e-03 -1.360464245080947876e-01 -4.206487163901329041e-02 1.007665842771530151e-01 -1.272394359111785889e-01 -6.092212349176406860e-02 1.913754269480705261e-02 -9.603490680456161499e-02 1.760663986206054688e-01 -4.597670957446098328e-02 -5.267152190208435059e-02 1.890325099229812622e-01 -1.355994790792465210e-01 8.749590069055557251e-02 -1.971634775400161743e-01
-1.993557065725326538e-01 -2.063404209911823273e-02 1.541121900081634521e-01 4.478954970836639404e-01 2.140185683965682983e-01 2.288747578859329224e-01 1.563578248023986816e-01 -5.675097182393074036e-02 -1.998415142297744751e-01 1.637023389339447021e-01 -1.249836292117834091e-03 2.236156314611434937e-01 1.572898775339126587e-01 1.257453858852386475e-01 -4.921071603894233704e-02 -5.045865848660469055e-02 6.245052814483642578e-02 4.039282500743865967e-01 1.765481978654861450e-01 3.749091923236846924e-02 1.743049472570419312e-01 6.075436994433403015e-02 6.237515062093734741e-02 -6.832370162010192871e-02 2.270436882972717285e-01 1.350675821304321289e-01 1.619106233119964600e-01 -1.483321841806173325e-02 2.058403939008712769e-02 2.393766343593597412e-01 1.902485489845275879e-01 -1.222406625747680664e-01
7.626239955425262451e-02 2.550029754638671875e-01 -4.786900710314512253e-03 4.428886622190475464e-02 -1.336972564458847046e-01 5.240630358457565308e-02 2.250997424125671387e-01 -2.503531873226165771e-01 4.275251645594835281e-03 8.026381023228168488e-03 4.977330937981605530e-02 1.396734863519668579e-01 -3.831086680293083191e-02 -1.067599430680274963e-01 -1.005383059382438660e-01 -1.301178126595914364e-03 3.431967794895172119e-01 2.850826084613800049e-01 3.511410951614379883e-01 8.029721677303314209e-02 2.712332606315612793e-01 -3.212645053863525391e-01 -1.064284816384315491e-01 1.061376854777336121e-01 -1.389805674552917480e-01 1.610142588615417480e-01 1.321674287319183350e-01 -1.873756945133209229e-02 2.227075397968292236e-01 -2.998001277446746826e-01 -5.584156140685081482e-02 -1.197047233581542969e-01
1.159147173166275024e-01 8.359815180301666260e-02 7.379276305437088013e-02 4.290236160159111023e-02 1.589222997426986694e-01 -2.738927863538265228e-02 3.398286998271942139e-01 -2.903289496898651123e-01 -2.417670488357543945e-01 7.952058315277099609e-02 -8.849298208951950073e-02 2.701778113842010498e-01 1.615974158048629761e-01 -8.969115465879440308e-02 1.562072485685348511e-01 -9.973978251218795776e-02 -1.312805563211441040e-01 -5.464389920234680176e-02 2.015766203403472900e-01 -9.854935109615325928e-02 2.319972217082977295e-01 -2.492559254169464111e-01 -5.545367673039436340e-02 4.343360364437103271e-01 -1.593248397111892700e-01 8.960731327533721924e-02 1.261059343814849854e-01 -3.037729859352111816e-02 2.442619055509567261e-01 -8.156164549291133881e-03 2.097172439098358154e-01 -1.443831622600555420e-02
-2.458612769842147827e-01 -1.639657616615295410e-01 -1.155284885317087173e-02 3.265313208103179932e-01 1.687287688255310059e-01 1.055875048041343689e-01 3.124988377094268799e-01 -1.248685196042060852e-01 -5.129199102520942688e-02 8.689618669450283051e-03 -2.377073839306831360e-02 2.510296106338500977e-01 3.501589894294738770e-01 -6.440880149602890015e-02 -2.859135866165161133e-01 -1.320966482162475586e-01 -1.281739771366119385e-01 -2.417606301605701447e-02 -4.574964940547943115e-02 -2.100340723991394043e-01 9.692666679620742798e-02 -1.231545209884643555e-01 -5.208108574151992798e-02 -2.080008685588836670e-01 6.166789680719375610e-02 2.067101933062076569e-02 -2.343079894781112671e-01 2.093829065561294556e-01 1.313894093036651611e-01 -2.045106589794158936e-01 -2.355556190013885498e-01 9.745480865240097046e-02
1.549936980009078979e-01 -2.418414950370788574e-01 8.824292570352554321e-02 2.132523655891418457e-01 -2.877154946327209473e-02 3.298658505082130432e-02 2.037472426891326904e-01 -1.284937858581542969e-01 -2.137752771377563477e-01 -1.018696352839469910e-01 -2.220439165830612183e-02 2.084730565547943115e-01 -4.964074864983558655e-02 -3.472446501255035400e-01 -1.010637655854225159e-01 -3.287097215652465820e-01 -1.317983418703079224e-01 2.070776820182800293e-01 1.512668430805206299e-01 -1.881740689277648926e-01 1.598499417304992676e-01 -7.628599554300308228e-02 1.915137022733688354e-01 -9.459371864795684814e-02 -2.049616575241088867e-01 1.060661002993583679e-01 -4.584230855107307434e-02 -3.989680111408233643e-01 -6.072841584682464600e-02 1.821529492735862732e-02 1.028485447168350220e-01 -1.956388354301452637e-01
-4.433239996433258057e-02 -1.748672872781753540e-01 1.572308540344238281e-01 2.732066065073013306e-02 1.673783212900161743e-01 1.816093027591705322e-01 3.474904596805572510e-01 -5.901793017983436584e-02 -1.620478928089141846e-01 -5.145200341939926147e-02 2.961276099085807800e-02 1.482765525579452515e-01 -2.308186590671539307e-01 2.396929822862148285e-02 -3.161487728357315063e-02 6.160833686590194702e-02 -7.244600355625152588e-02 1.845341324806213379e-01 9.898325055837631226e-02 -4.985053837299346924e-01 1.682264357805252075e-01 -2.926392555236816406e-01 1.519255936145782471e-01 4.584175720810890198e-02 -3.209991753101348877e-02 -3.217807412147521973e-02 -1.156187653541564941e-01 -2.749768495559692383e-01 1.894185245037078857e-01 -2.362222038209438324e-02 8.533190935850143433e-02 -2.735862135887145996e-01
-2.328573763370513916e-01 1.533574014902114868e-01 -1.143389847129583359e-02 1.534158438444137573e-01 -1.862411797046661377e-01 1.810636222362518311e-01 2.757911682128906250e-01 -2.950062751770019531e-01 -9.745294228196144104e-03 2.338852733373641968e-01 3.539093211293220520e-02 5.181673169136047363e-02 -2.641575634479522705e-01 -1.340434551239013672e-01 -1.870353519916534424e-01 -2.363820075988769531e-01 -1.501204222440719604e-01 2.231342047452926636e-01 1.100081503391265869e-01 2.291038259863853455e-02 7.392138987779617310e-02 -1.796692796051502228e-02 5.457745492458343506e-02 2.108464539051055908e-01 -9.853591769933700562e-02 2.626727707684040070e-02 2.101786285638809204e-01 -4.133121669292449951e-01 3.010286390781402588e-02 -1.592041999101638794e-01 1.039880067110061646e-01 -1.733535677194595337e-01
-2.103799432516098022e-01 1.069109961390495300e-01 2.140059024095535278e-01 3.133023157715797424e-02 8.976225554943084717e-02 1.723049134016036987e-01 2.398468554019927979e-01 -2.240471541881561279e-01 -3.656524717807769775e-01 1.749246418476104736e-01 3.523870557546615601e-02 -1.080482006072998047e-01 5.659079179167747498e-02 -2.134887129068374634e-01 4.277385026216506958e-02 -3.253885209560394287e-01 5.928698182106018066e-02 5.388141795992851257e-02 4.717337489128112793e-01 -1.153203397989273071e-01 1.787722557783126831e-01 4.916150122880935669e-02 1.245866343379020691e-01 -9.358184039592742920e-02 -1.172664538025856018e-01 2.405990958213806152e-01 -1.392291635274887085e-01 -4.502319544553756714e-02 4.160578921437263489e-02 -7.415298372507095337e-02 1.049159243702888489e-01 -7.850315421819686890e-02
-2.215874344110488892e-01 1.084406971931457520e-01 -7.381726056337356567e-02 1.820379644632339478e-01 -1.506568491458892822e-01 2.564096152782440186e-01 1.714028418064117432e-01 -2.992452681064605713e-01 -7.053329050540924072e-02 1.305557638406753540e-01 -3.572797402739524841e-02 8.066137135028839111e-02 -3.818808197975158691e-01 -1.815694123506546021e-01 -7.550908625125885010e-02 -1.935131996870040894e-01 -2.729544937610626221e-01 3.006460368633270264e-01 2.048537731170654297e-01 1.546083251014351845e-03 -5.340772122144699097e-02 -9.086986631155014038e-02 -1.124830320477485657e-01 6.583997607231140137e-02 -4.121584445238113403e-02 3.756321966648101807e-02 2.453524386510252953e-03 -1.583271175622940063e-01 1.971822977066040039e-01 -1.910629272460937500e-01 4.895179718732833862e-02 -3.170311748981475830e-01
-2.318859845399856567e-01 1.608575582504272461e-01 -6.875362992286682129e-02 5.097657442092895508e-01 6.684975326061248779e-02 3.307183459401130676e-02 1.479618251323699951e-01 -2.333747595548629761e-01 -8.008036762475967407e-02 -1.483345497399568558e-02 -2.360894903540611267e-02 1.824607551097869873e-01 2.228963822126388550e-01 6.266780942678451538e-02 -1.941118240356445312e-01 6.441650539636611938e-02 -5.432478711009025574e-02 2.051273733377456665e-01 2.095724046230316162e-01 -1.902892440557479858e-01 3.511759340763092041e-01 7.115896791219711304e-02 -1.396395266056060791e-01 -7.609791308641433716e-02 2.332217097282409668e-01 -1.082022860646247864e-01 8.875723183155059814e-02 -2.150694876909255981e-01 -9.701211750507354736e-02 7.255278527736663818e-02 -1.094944179058074951e-01 -1.104122027754783630e-01
-2.901559174060821533e-01 -2.685612142086029053e-01 4.254803061485290527e-02 1.207650676369667053e-01 1.743078827857971191e-01 7.542251050472259521e-02 6.089876592159271240e-02 -2.710895538330078125e-01 -2.805327475070953369e-01 1.100531890988349915e-01 -4.736170172691345215e-02 -8.449452370405197144e-02 1.270089414902031422e-03 -4.327268898487091064e-01 -4.858804494142532349e-02 7.952515035867691040e-02 2.110381983220577240e-02 4.695281013846397400e-02 3.535330295562744141e-01 -7.780911773443222046e-02 -3.718120977282524109e-02 -1.275991946458816528e-01 3.205607235431671143e-01 1.196154728531837463e-01 -1.324367672204971313e-01 1.451454311609268188e-01 2.458782047033309937e-01 -4.417502135038375854e-02 -1.274211555719375610e-01 2.338942326605319977e-02 -1.451770812273025513e-01 1.029234305024147034e-01
[truncated: 3,269,124 more chars]
