# Supplementary material for: The Language of Innovation
Source: PLoS One. 2020 Apr 30;15(4):e0230107. doi: 10.1371/journal.pone.0230107 (PMC7194493; doi:10.1371/journal.pone.0230107)
Supplement: S18 File — (GZ) [file pone.0230107.s018.tar.gz › 1996-2000/V2Run_17_VS_4500_embeddings1996-2000ED32.txt]

-6.850416958332061768e-02 -2.776323258876800537e-01 1.737747639417648315e-01 -1.400994211435317993e-01 1.162455230951309204e-01 -1.730012893676757812e-01 3.020685017108917236e-01 -4.592517018318176270e-02 2.903857827186584473e-01 -9.842041134834289551e-02 1.239868849515914917e-01 2.589657008647918701e-01 1.241850107908248901e-01 4.048222675919532776e-02 1.205434948205947876e-01 1.193051561713218689e-01 -1.874131113290786743e-01 5.366195738315582275e-02 3.225321769714355469e-01 -2.551043778657913208e-02 -1.610144823789596558e-01 2.566524781286716461e-03 1.893793195486068726e-01 5.694127827882766724e-02 -4.066933691501617432e-02 3.140763938426971436e-01 -3.097862191498279572e-02 -7.425820827484130859e-02 1.435939818620681763e-01 4.095187783241271973e-01 -6.005101837217807770e-03 -8.050023019313812256e-02
-7.746279984712600708e-02 6.806067377328872681e-02 -5.116967111825942993e-02 6.369107961654663086e-02 5.119419470429420471e-02 -4.913507774472236633e-02 2.215775847434997559e-01 7.411600649356842041e-02 3.654504716396331787e-01 -1.956783235073089600e-01 3.467748686671257019e-02 -1.721833460032939911e-02 3.985714614391326904e-01 -2.645769901573657990e-02 -1.373643726110458374e-01 1.357837915420532227e-01 -2.860284447669982910e-01 2.194404006004333496e-01 1.542403548955917358e-01 1.026874929666519165e-01 -4.056503176689147949e-01 1.563574075698852539e-01 2.041379809379577637e-01 2.173826247453689575e-01 -1.432232409715652466e-01 -1.378953754901885986e-01 1.717381477355957031e-01 5.566029250621795654e-02 6.260459125041961670e-02 8.109212853014469147e-03 1.612771451473236084e-01 9.227753430604934692e-02
-1.367709785699844360e-01 -3.060656189918518066e-01 3.421995639801025391e-01 -1.091923490166664124e-01 2.157514691352844238e-01 1.508265733718872070e-01 2.683187127113342285e-01 -9.484846144914627075e-02 2.786582112312316895e-01 7.469442486763000488e-02 -1.457970496267080307e-02 1.231506764888763428e-01 2.482864260673522949e-01 -4.514476284384727478e-03 -1.873636394739151001e-01 3.313900530338287354e-02 -1.669655591249465942e-01 1.258865892887115479e-01 7.339458167552947998e-02 -6.139595806598663330e-02 -3.311052620410919189e-01 3.236000239849090576e-02 1.194863319396972656e-01 1.819654740393161774e-02 -1.089239791035652161e-01 -5.540972575545310974e-02 -6.657384335994720459e-02 -1.136892437934875488e-01 3.610846996307373047e-01 -2.338456362485885620e-01 1.173943877220153809e-01 -5.020634829998016357e-02
-2.022143900394439697e-01 -6.076398491859436035e-02 2.293659299612045288e-01 1.147892847657203674e-01 7.299224287271499634e-02 2.545197308063507080e-01 7.430561631917953491e-02 3.408231437206268311e-01 3.891471028327941895e-01 -1.659135147929191589e-02 -7.573772966861724854e-02 8.183275908231735229e-02 1.980334818363189697e-01 4.488661512732505798e-02 7.159459590911865234e-02 2.670034170150756836e-01 5.527304485440254211e-03 1.584978252649307251e-01 3.852354288101196289e-01 -1.768268495798110962e-01 -4.729814454913139343e-02 -7.497190684080123901e-02 1.044828221201896667e-01 -1.448497921228408813e-01 1.624576896429061890e-01 2.114777117967605591e-01 1.116924434900283813e-01 -5.238207429647445679e-02 -1.270537376403808594e-01 -3.798047453165054321e-02 2.330250591039657593e-01 -1.150960847735404968e-01
-1.404578983783721924e-01 -3.508753478527069092e-01 5.825321748852729797e-02 3.900261968374252319e-02 2.397147715091705322e-01 -1.359092593193054199e-01 3.666189312934875488e-01 1.424555182456970215e-01 1.615035235881805420e-01 1.571600884199142456e-01 -1.811238378286361694e-01 1.436585001647472382e-02 4.882366359233856201e-01 -8.104894310235977173e-02 -9.625154733657836914e-02 -1.575476974248886108e-01 -9.828914701938629150e-02 1.584879867732524872e-02 2.291207462549209595e-01 -2.057760953903198242e-01 -1.998288333415985107e-01 2.402001023292541504e-01 7.244785130023956299e-02 -2.397953532636165619e-02 -3.194643557071685791e-02 4.555210098624229431e-02 -2.268683724105358124e-02 -1.452320367097854614e-01 7.918760925531387329e-02 -3.483491018414497375e-02 -1.004104390740394592e-01 9.115292131900787354e-02
-3.667932748794555664e-01 -4.925424456596374512e-01 1.217036023736000061e-01 6.806847453117370605e-02 -1.193064749240875244e-01 -2.006908878684043884e-02 1.261236965656280518e-01 -1.773365586996078491e-02 1.169029399752616882e-01 2.793949246406555176e-01 -9.363396093249320984e-03 2.117784461006522179e-03 3.495865464210510254e-01 -1.198703944683074951e-01 -3.575384384021162987e-03 1.900845393538475037e-02 7.238801103085279465e-03 9.775309264659881592e-02 1.449941694736480713e-01 9.634669125080108643e-02 -2.370268851518630981e-01 1.579190939664840698e-01 3.876718580722808838e-01 8.591290563344955444e-02 -1.006021574139595032e-01 -2.954704221338033676e-03 -8.473742753267288208e-02 -8.566194772720336914e-02 1.235806643962860107e-01 8.270087838172912598e-02 7.863702625036239624e-02 1.101784706115722656e-01
-1.817665845155715942e-01 -5.124337673187255859e-01 3.011072278022766113e-01 -5.398437008261680603e-02 -5.769487470388412476e-02 -1.188488751649856567e-01 1.682976447045803070e-02 -9.894590824842453003e-02 1.096713244915008545e-01 5.972674861550331116e-02 -3.307763487100601196e-02 1.193602681159973145e-01 2.894552797079086304e-02 1.245252266526222229e-01 4.324964433908462524e-02 -1.735969334840774536e-01 -4.036312457174062729e-03 2.592201232910156250e-01 3.426688611507415771e-01 -2.041495293378829956e-01 -3.349676430225372314e-01 3.033236861228942871e-01 2.294337376952171326e-02 8.238635957241058350e-02 6.239520385861396790e-02 -1.538196355104446411e-01 -1.721095666289329529e-02 -2.012786827981472015e-02 3.760108724236488342e-02 1.876185387372970581e-01 3.550244495272636414e-02 3.940391354262828827e-03
-1.717601567506790161e-01 -3.853559792041778564e-01 3.479974865913391113e-01 -9.433240443468093872e-02 4.064216744154691696e-03 -1.964337080717086792e-01 2.085817307233810425e-01 7.989947497844696045e-02 2.295344769954681396e-01 1.667076498270034790e-01 7.294471561908721924e-02 -6.137654930353164673e-02 1.853948384523391724e-01 -9.486705064773559570e-02 -1.342872381210327148e-01 1.309107989072799683e-01 1.426938921213150024e-01 2.233712971210479736e-01 2.703808248043060303e-01 8.321351557970046997e-02 -3.823567032814025879e-01 9.337135404348373413e-02 -3.737354278564453125e-02 -1.160444244742393494e-01 -2.645679935812950134e-02 -1.753186881542205811e-01 1.229659095406532288e-01 -1.586526781320571899e-01 -1.067935898900032043e-01 -1.347373127937316895e-01 5.458648502826690674e-02 1.051997467875480652e-01
-1.032679714262485504e-02 -1.013190597295761108e-01 2.716512382030487061e-01 3.101073578000068665e-02 2.823106944561004639e-02 -3.121525049209594727e-02 2.237845361232757568e-01 -2.667894363403320312e-01 1.299933493137359619e-01 -1.764333248138427734e-01 -2.160300165414810181e-01 3.425984457135200500e-02 2.632969021797180176e-01 3.529107570648193359e-02 -6.272551417350769043e-02 1.130533814430236816e-01 -2.172092795372009277e-01 2.077265530824661255e-01 3.326213359832763672e-01 -4.406475275754928589e-02 -3.616597950458526611e-01 1.592168807983398438e-01 1.701045334339141846e-01 -1.593683958053588867e-01 -3.030633740127086639e-02 2.136622071266174316e-01 -2.078109607100486755e-02 -2.074216306209564209e-02 1.962528526782989502e-01 1.925015300512313843e-01 -2.378416508436203003e-01 1.253987550735473633e-01
-8.489815890789031982e-02 5.560848861932754517e-02 1.791887581348419189e-01 -1.374859213829040527e-01 -3.140948712825775146e-02 -8.886779099702835083e-02 2.331981211900711060e-01 3.720711767673492432e-01 4.304219484329223633e-01 2.582133412361145020e-01 4.064327105879783630e-03 2.456812709569931030e-01 1.764297783374786377e-01 2.343184351921081543e-01 -1.136004030704498291e-01 8.810239285230636597e-02 -1.070619747042655945e-01 2.157148271799087524e-01 2.090100497007369995e-01 -4.183908179402351379e-02 -7.749462127685546875e-02 1.488625109195709229e-01 1.631960123777389526e-01 -1.853125691413879395e-01 7.762102782726287842e-02 4.590099304914474487e-02 9.970851987600326538e-02 5.967154726386070251e-02 5.494354292750358582e-02 2.819060683250427246e-01 1.166164875030517578e-01 -8.763775974512100220e-02
-7.098867744207382202e-02 -4.513779878616333008e-01 1.757043600082397461e-01 -7.593769580125808716e-02 5.748051777482032776e-02 3.973620384931564331e-02 1.371367126703262329e-01 -7.615820318460464478e-02 2.813874781131744385e-01 1.813238859176635742e-02 -1.970785409212112427e-01 -2.086798697710037231e-01 3.524889051914215088e-01 -6.340943276882171631e-02 1.351875625550746918e-02 -5.355036351829767227e-03 1.614609211683273315e-01 1.435999274253845215e-01 2.593174278736114502e-01 -2.265719138085842133e-02 -2.744789719581604004e-01 1.349296569824218750e-01 5.189883336424827576e-02 1.626902073621749878e-01 -3.119138814508914948e-02 3.411473706364631653e-02 7.027425616979598999e-02 -1.175235733389854431e-01 2.616854012012481689e-01 6.979104131460189819e-02 2.095392942428588867e-01 -2.437529861927032471e-01
-1.605683118104934692e-01 -3.974984884262084961e-01 2.572600543498992920e-01 -3.298270404338836670e-01 -3.900291770696640015e-02 -1.023678630590438843e-01 1.964288055896759033e-01 -3.712638979777693748e-03 7.573363929986953735e-02 2.686814367771148682e-01 -1.423409730195999146e-01 1.224579140543937683e-01 1.810742318630218506e-01 -7.286114990711212158e-02 -2.107653319835662842e-01 -8.582710474729537964e-02 -1.818975210189819336e-01 2.346415817737579346e-01 2.833962142467498779e-01 7.169341295957565308e-02 -2.788950204849243164e-01 1.119291037321090698e-01 1.225986927747726440e-01 1.323127299547195435e-01 1.165525317192077637e-01 2.216466236859560013e-03 1.187050417065620422e-01 1.309894211590290070e-02 1.001694500446319580e-01 4.930676519870758057e-02 1.976423561573028564e-01 1.084193438291549683e-01
-2.334287464618682861e-01 -1.756266653537750244e-01 -7.216159999370574951e-02 -2.535232305526733398e-01 1.751224696636199951e-01 1.105129569768905640e-01 2.748165130615234375e-01 -1.856289207935333252e-01 2.069131135940551758e-01 -3.873335942625999451e-02 -2.809056639671325684e-02 -6.163397058844566345e-02 5.323911458253860474e-02 1.410204619169235229e-01 -3.557459264993667603e-02 -5.367297213524580002e-03 -1.244898661971092224e-01 1.732810884714126587e-01 3.009119629859924316e-01 -1.163041442632675171e-01 -4.568897187709808350e-01 -1.423987746238708496e-01 1.891431063413619995e-01 1.420336030423641205e-02 -2.839278280735015869e-01 -9.807583689689636230e-02 1.188272982835769653e-01 1.211392208933830261e-01 1.161447390913963318e-01 1.291080564260482788e-01 -2.040873914957046509e-01 1.181741952896118164e-01
-1.691392809152603149e-01 3.909636754542589188e-03 2.814775109291076660e-01 -5.070358887314796448e-02 -9.935787878930568695e-03 1.110352352261543274e-01 4.038172960281372070e-01 -9.299221634864807129e-02 -5.527448840439319611e-03 5.558574944734573364e-02 3.061182238161563873e-02 2.075673341751098633e-01 1.646644175052642822e-01 -4.212703928351402283e-02 -1.151276975870132446e-01 -1.846507191658020020e-02 -3.964979648590087891e-01 3.917075321078300476e-02 6.298829801380634308e-03 6.365340203046798706e-02 -4.534761011600494385e-01 2.125271409749984741e-01 2.380336076021194458e-01 3.033619187772274017e-02 -1.341504007577896118e-01 3.299024328589439392e-02 2.158163785934448242e-01 9.251588582992553711e-02 -2.105999737977981567e-01 1.151233315467834473e-01 -1.003346517682075500e-01 -5.184855684638023376e-02
-2.073170244693756104e-01 -1.177719011902809143e-01 -1.496148705482482910e-01 3.355137258768081665e-02 -5.615806207060813904e-02 -2.208423763513565063e-01 1.476214081048965454e-01 1.808725446462631226e-01 9.148494154214859009e-02 3.005841374397277832e-01 -1.679098606109619141e-01 1.594312340021133423e-01 2.648091316223144531e-01 -6.857440620660781860e-02 -4.862195625901222229e-02 -1.555452682077884674e-02 -1.857855767011642456e-01 1.511480193585157394e-02 1.570096760988235474e-01 -5.023078620433807373e-02 -4.929412901401519775e-01 -9.217454493045806885e-02 1.279028952121734619e-01 -8.761219680309295654e-02 -1.251880973577499390e-01 2.740325219929218292e-02 -3.648320138454437256e-01 2.727514803409576416e-01 7.229731231927871704e-02 -1.032207757234573364e-01 -4.315109923481941223e-02 -6.586181372404098511e-02
-6.237956136465072632e-02 -4.015004634857177734e-01 2.642112374305725098e-01 -1.000622510910034180e-01 -1.544757001101970673e-02 -3.514465317130088806e-02 3.163131177425384521e-01 1.440292745828628540e-01 1.490700244903564453e-01 8.881676197052001953e-02 1.833754777908325195e-01 1.126524154096841812e-02 -3.860802203416824341e-02 2.811892144381999969e-02 -2.590714395046234131e-01 -7.041273266077041626e-02 2.483174502849578857e-01 2.032730579376220703e-01 2.835777401924133301e-01 -7.617567479610443115e-02 -2.534879744052886963e-01 9.957955777645111084e-02 1.780345290899276733e-01 2.471200227737426758e-01 -9.490056335926055908e-02 2.335244044661521912e-02 -6.203078851103782654e-02 -1.567685902118682861e-01 -1.753306239843368530e-01 1.424988210201263428e-01 2.151530832052230835e-01 5.605673044919967651e-02
-3.516580164432525635e-01 -5.249013751745223999e-02 7.017366588115692139e-02 9.439413249492645264e-02 8.005667477846145630e-02 -1.125856861472129822e-01 3.634519279003143311e-01 1.262760460376739502e-01 5.456144809722900391e-01 1.789138466119766235e-01 -9.922590106725692749e-02 -5.045289918780326843e-02 5.913095176219940186e-02 2.019634991884231567e-01 1.270508468151092529e-01 1.366310566663742065e-01 -8.011064678430557251e-02 2.007634043693542480e-01 7.957228273153305054e-02 5.839474126696586609e-02 -1.380788236856460571e-01 5.292734503746032715e-02 -2.128537744283676147e-02 -2.258619368076324463e-01 -1.226609051227569580e-01 -1.502706408500671387e-01 1.278457045555114746e-01 6.820581853389739990e-02 1.756024174392223358e-02 2.315090298652648926e-01 1.569457948207855225e-01 -6.684166193008422852e-02
1.601644307374954224e-01 -6.889250874519348145e-02 2.432809025049209595e-01 -5.527126789093017578e-02 -8.602538146078586578e-03 6.622969359159469604e-02 2.087249606847763062e-01 -1.062855240888893604e-03 3.671371042728424072e-01 3.755553066730499268e-02 2.419422864913940430e-01 1.274239271879196167e-01 2.793118655681610107e-01 6.876191496849060059e-02 -7.070708274841308594e-02 -1.897489535622298717e-03 -1.369047164916992188e-01 -1.444635689258575439e-01 3.995512053370475769e-02 -2.072901129722595215e-01 -4.133012294769287109e-01 2.129135876893997192e-01 2.437323927879333496e-01 1.656121611595153809e-01 -2.635212540626525879e-01 -3.461819142103195190e-02 1.271138340234756470e-01 3.607457503676414490e-02 -4.508270695805549622e-02 1.602692455053329468e-01 -1.270034164190292358e-01 2.037220150232315063e-01
-1.993781775236129761e-01 -1.920246034860610962e-01 8.643805235624313354e-02 -6.148983910679817200e-02 -1.126038655638694763e-01 3.345556259155273438e-01 3.121443390846252441e-01 -3.289334475994110107e-01 3.131218552589416504e-01 1.645058542490005493e-01 4.911976400762796402e-03 -2.096722275018692017e-01 1.839586347341537476e-01 -2.945080772042274475e-02 1.068788245320320129e-01 1.808641850948333740e-02 -2.268175780773162842e-01 8.673435449600219727e-02 2.220825254917144775e-01 -1.228474006056785583e-01 -3.266374468803405762e-01 -1.779652811819687486e-04 7.622902095317840576e-02 1.892784684896469116e-01 -1.221311837434768677e-01 -6.219819933176040649e-02 2.339063882827758789e-01 8.748651295900344849e-02 7.700672000646591187e-02 4.924459755420684814e-02 -6.872107833623886108e-02 1.981556601822376251e-02
-4.806223139166831970e-02 2.706422097980976105e-02 1.364528089761734009e-01 -1.522462666034698486e-01 2.188432030379772186e-02 1.459174454212188721e-01 1.630014479160308838e-01 1.503265500068664551e-01 3.832348883152008057e-01 -3.824935480952262878e-02 -2.169624157249927521e-02 6.786808371543884277e-02 2.197721153497695923e-01 2.267747521400451660e-01 8.011326193809509277e-02 1.051113307476043701e-01 8.001623302698135376e-02 3.754837810993194580e-01 3.724545240402221680e-01 -1.495991051197052002e-01 -1.375712454319000244e-01 8.852708339691162109e-02 2.522725798189640045e-02 -1.653399914503097534e-01 2.000681497156620026e-02 6.085053831338882446e-02 1.881954520940780640e-01 9.789713658392429352e-03 -6.464273482561111450e-02 4.114348888397216797e-01 1.873503178358078003e-01 -4.706877842545509338e-02
-2.671472132205963135e-01 4.955082386732101440e-02 7.921239733695983887e-02 1.658161170780658722e-02 -1.636759042739868164e-01 -3.802571073174476624e-02 2.189997732639312744e-01 1.687121093273162842e-01 3.483483493328094482e-01 1.628927886486053467e-02 -1.555377095937728882e-01 6.912045180797576904e-02 2.473693042993545532e-01 8.849011361598968506e-02 1.187766492366790771e-01 1.661374121904373169e-01 1.129768341779708862e-01 2.924031615257263184e-01 3.718793988227844238e-01 -1.171268969774246216e-01 -1.815231293439865112e-01 3.901863098144531250e-02 2.837557494640350342e-01 -7.675587385892868042e-02 4.602837562561035156e-02 1.309546232223510742e-01 2.294611781835556030e-01 -2.134497612714767456e-01 -4.336832836270332336e-02 1.222931668162345886e-01 2.582478336989879608e-02 -2.179711908102035522e-01
-3.838137164711952209e-02 -4.652120172977447510e-01 2.079729363322257996e-02 -3.174875304102897644e-02 3.637336492538452148e-01 4.871957469731569290e-03 2.620965540409088135e-01 1.784446462988853455e-02 3.196281790733337402e-01 -3.397515788674354553e-02 -5.301999673247337341e-02 6.828836351633071899e-02 5.222500488162040710e-02 -2.491012364625930786e-01 -6.386113911867141724e-02 7.350202649831771851e-03 -2.313897758722305298e-01 5.022122059017419815e-03 1.523861438035964966e-01 1.057027056813240051e-01 -2.602835893630981445e-01 9.253741055727005005e-02 3.492153435945510864e-02 8.321678638458251953e-02 -1.901787817478179932e-01 1.402654200792312622e-01 -3.198074996471405029e-01 2.020450830459594727e-01 -2.798753045499324799e-02 8.098758757114410400e-02 -3.776316717267036438e-02 -1.396319121122360229e-01
-8.030070364475250244e-02 -6.606792658567428589e-02 1.331426799297332764e-01 3.632294759154319763e-02 1.028228551149368286e-01 2.880395650863647461e-01 3.227534294128417969e-01 4.078621864318847656e-01 2.727378904819488525e-01 1.659503020346164703e-02 1.068362444639205933e-01 7.841846346855163574e-02 8.732071518898010254e-02 1.068974360823631287e-01 -2.777471542358398438e-01 4.504543170332908630e-02 -5.411898717284202576e-02 2.083319798111915588e-02 1.620350033044815063e-01 -1.043286621570587158e-01 -2.271207273006439209e-01 -5.373468250036239624e-02 1.116648763418197632e-01 1.227496713399887085e-01 -8.554475009441375732e-02 2.630568742752075195e-01 1.115241348743438721e-01 -5.562999472022056580e-02 1.935116648674011230e-01 1.512428820133209229e-01 -3.282055491581559181e-03 -3.751520514488220215e-01
1.709252037107944489e-02 9.117518551647663116e-03 2.191509455442428589e-01 9.430871158838272095e-02 1.525383889675140381e-01 3.825106471776962280e-02 1.794951707124710083e-01 1.168756484985351562e-01 2.807293534278869629e-01 1.311270296573638916e-01 -1.064973846077919006e-01 1.034134477376937866e-01 -4.160634428262710571e-02 -9.077354520559310913e-02 -6.719247996807098389e-02 2.758491933345794678e-01 -2.194487750530242920e-01 -4.769210144877433777e-02 2.487616837024688721e-01 -8.186658471822738647e-02 -5.131944417953491211e-01 7.797373831272125244e-02 3.613251447677612305e-01 -1.407238394021987915e-01 -5.511280521750450134e-02 -3.557613492012023926e-02 -8.701832033693790436e-03 6.737342476844787598e-02 4.932358115911483765e-02 -2.090313881635665894e-01 -2.542653083801269531e-01 7.039880007505416870e-02
-6.224769726395606995e-02 -3.856289982795715332e-01 1.725495606660842896e-01 -1.041486784815788269e-01 -1.095737665891647339e-01 -1.665326058864593506e-01 3.505084216594696045e-01 1.835789647884666920e-03 3.132331967353820801e-01 1.521127521991729736e-01 -9.460927546024322510e-02 -1.180648058652877808e-01 3.677305206656455994e-02 1.154482662677764893e-01 6.665986776351928711e-02 -5.122173577547073364e-02 7.674601674079895020e-02 1.510536968708038330e-01 2.916547656059265137e-01 3.641110658645629883e-02 -3.459742665290832520e-01 1.131745055317878723e-01 2.157993018627166748e-01 4.286414012312889099e-02 -2.312177568674087524e-01 2.477573156356811523e-01 -8.546756207942962646e-02 -1.134227141737937927e-01 1.624394804239273071e-01 -1.333558410406112671e-01 5.567358061671257019e-02 3.376753535121679306e-03
-3.078991472721099854e-01 -2.660141885280609131e-01 3.347168862819671631e-01 -2.911615669727325439e-01 1.789344996213912964e-01 -9.775973856449127197e-02 5.229791626334190369e-02 -1.713720709085464478e-02 5.308277904987335205e-02 1.179556176066398621e-01 -9.338803589344024658e-02 1.031314581632614136e-01 2.069447487592697144e-01 2.735517323017120361e-01 -7.679358869791030884e-02 -1.347020417451858521e-01 -4.380680620670318604e-02 2.376579195261001587e-01 5.723042041063308716e-02 -4.007647186517715454e-02 -2.570525705814361572e-01 1.314119994640350342e-01 1.693116575479507446e-01 1.933742873370647430e-02 5.323847755789756775e-03 1.546009927988052368e-01 1.647874414920806885e-01 1.291691511869430542e-01 2.778940796852111816e-01 1.907028555870056152e-01 -1.047637686133384705e-01 -2.173217684030532837e-01
-2.056908607482910156e-01 -4.949062168598175049e-01 3.833166956901550293e-01 -9.246529638767242432e-02 -4.642611742019653320e-02 -3.771274536848068237e-02 1.255419403314590454e-01 -1.530706733465194702e-01 1.705730147659778595e-02 2.560519874095916748e-01 1.958355903625488281e-01 1.505459398031234741e-01 2.287025004625320435e-01 1.878940761089324951e-01 -1.039438396692276001e-01 -5.575671792030334473e-02 2.705742046236991882e-02 4.875619336962699890e-02 4.827970638871192932e-02 -1.084034666419029236e-01 -1.962919384241104126e-01 1.133358404040336609e-01 -1.538938283920288086e-01 1.092257723212242126e-02 -7.332742679864168167e-03 9.186226129531860352e-02 5.741503834724426270e-02 2.835204601287841797e-01 2.039348483085632324e-01 1.165387928485870361e-01 2.130422592163085938e-01 3.189146891236305237e-02
-3.336075842380523682e-01 -3.385865986347198486e-01 1.350051909685134888e-01 -9.235437959432601929e-02 -3.170779347419738770e-02 -1.421980112791061401e-01 1.653094291687011719e-01 -3.557285666465759277e-02 2.221576869487762451e-01 7.633595727384090424e-03 2.847397886216640472e-02 2.306345850229263306e-01 2.794301211833953857e-01 7.562024146318435669e-02 -1.463110744953155518e-01 -2.505210041999816895e-01 9.290941059589385986e-02 2.517429590225219727e-01 3.581129610538482666e-01 -8.031839132308959961e-02 -1.536345928907394409e-01 2.131425142288208008e-01 1.569998115301132202e-01 2.322082221508026123e-01 4.748972132802009583e-03 -1.368252635002136230e-01 8.172320201992988586e-03 -5.860940553247928619e-03 1.041827201843261719e-01 1.569853574037551880e-01 1.321066915988922119e-01 -2.694470342248678207e-03
-3.115780949592590332e-01 -3.879166841506958008e-01 1.361037194728851318e-01 -2.573196887969970703e-01 2.987588047981262207e-01 -3.482010215520858765e-02 5.550171062350273132e-02 1.091952696442604065e-01 2.151812314987182617e-01 1.595304310321807861e-01 -1.934820972383022308e-02 -3.764916583895683289e-02 2.019726186990737915e-01 7.309942692518234253e-02 -4.405081272125244141e-02 -2.151323407888412476e-01 -1.067610904574394226e-01 1.834762096405029297e-01 3.291999399662017822e-01 -1.667233929038047791e-02 -2.440506368875503540e-01 1.133252754807472229e-01 1.114687323570251465e-01 1.027431637048721313e-01 -1.937244385480880737e-01 -1.838106215000152588e-01 1.012139692902565002e-01 -6.945789605379104614e-02 7.556582987308502197e-02 6.806607544422149658e-02 1.853066682815551758e-01 1.190060973167419434e-01
-2.285079658031463623e-01 -3.802813887596130371e-01 4.221241474151611328e-01 -1.351264715194702148e-01 -1.515492796897888184e-01 -1.597788482904434204e-01 8.539621531963348389e-02 -1.848183758556842804e-02 8.767434209585189819e-02 6.203697621822357178e-02 3.691283985972404480e-03 1.496131718158721924e-01 3.417637348175048828e-01 1.406273543834686279e-01 -1.028902977705001831e-01 2.850569412112236023e-02 9.015242755413055420e-02 1.527119427919387817e-01 1.979176849126815796e-01 -7.388635724782943726e-02 -2.287255674600601196e-01 4.700152203440666199e-02 6.498892605304718018e-02 7.313460856676101685e-02 8.601131290197372437e-02 -1.800769865512847900e-01 1.943073421716690063e-01 1.084267720580101013e-01 1.498595476150512695e-01 5.296476930379867554e-02 -2.165080606937408447e-01 -2.588997483253479004e-01
-7.759610563516616821e-02 1.083000674843788147e-01 2.528122663497924805e-01 -4.180443659424781799e-02 -8.250282704830169678e-02 4.661062359809875488e-02 3.459614813327789307e-01 -2.037157304584980011e-02 8.603356778621673584e-02 -4.534238204360008240e-02 8.862247318029403687e-02 3.264115452766418457e-01 -5.153055116534233093e-02 1.256941705942153931e-01 -1.144369095563888550e-01 2.117447406053543091e-01 -2.570331394672393799e-01 -3.491342533379793167e-03 2.974256575107574463e-01 -2.578709125518798828e-01 -3.061170876026153564e-01 1.023565232753753662e-01 -2.342561632394790649e-01 1.298086717724800110e-02 1.023929100483655930e-02 -9.682501107454299927e-02 -2.062994837760925293e-01 -2.567574381828308105e-01 3.492780774831771851e-02 -1.479828730225563049e-02 1.966700106859207153e-01 -2.211649417877197266e-01
3.703775256872177124e-02 -1.624276340007781982e-01 2.874976396560668945e-01 2.217797935009002686e-01 2.396293878555297852e-01 9.957563132047653198e-02 1.280252039432525635e-01 -6.568525731563568115e-02 2.157796770334243774e-01 -1.040918976068496704e-01 3.039620444178581238e-02 1.846089512109756470e-01 2.658897042274475098e-01 -6.405107676982879639e-02 1.256890743970870972e-01 3.702304139733314514e-02 9.100429713726043701e-02 -2.528599202632904053e-01 2.416526526212692261e-01 -8.020190894603729248e-02 -4.260004162788391113e-01 -1.981841325759887695e-01 1.101356931030750275e-02 -5.813580751419067383e-02 -7.568710297346115112e-02 -2.427238039672374725e-03 -7.311071455478668213e-02 8.538117259740829468e-02 -1.459529623389244080e-02 2.446419149637222290e-01 3.227084875106811523e-01 1.552972942590713501e-01
-1.873207539319992065e-01 -3.666323125362396240e-01 2.275521755218505859e-01 -3.357927128672599792e-02 7.427155226469039917e-02 -1.653871312737464905e-02 9.918937087059020996e-02 -7.490096241235733032e-02 3.903866112232208252e-01 3.177950084209442139e-01 -1.339892297983169556e-01 -2.411082759499549866e-02 2.478965818881988525e-01 9.289304912090301514e-02 -9.483033418655395508e-02 -1.670453995466232300e-01 1.187736690044403076e-01 1.855490803718566895e-01 2.132578641176223755e-01 2.362441737204790115e-03 -3.271564245223999023e-01 5.601553991436958313e-02 1.797420084476470947e-01 1.273454278707504272e-01 -2.152536250650882721e-02 -1.279152035713195801e-01 8.052865415811538696e-02 -1.084511131048202515e-01 -3.552857786417007446e-02 1.339712589979171753e-01 1.695353388786315918e-01 2.042027860879898071e-01
-1.720113009214401245e-01 -3.646965920925140381e-01 2.760779261589050293e-01 -3.124075829982757568e-01 1.653023809194564819e-01 6.068127974867820740e-02 9.627938270568847656e-02 -1.253315955400466919e-01 1.553074177354574203e-02 2.662052512168884277e-01 6.090143322944641113e-02 1.578781157732009888e-01 3.144682645797729492e-01 -5.392659083008766174e-02 -1.286179274320602417e-01 -8.169660717248916626e-02 -2.276354134082794189e-01 1.273084729909896851e-01 1.021177619695663452e-01 -6.140043027698993683e-03 -3.457036912441253662e-01 1.184131205081939697e-02 -1.228803023695945740e-01 3.275251761078834534e-02 -2.724436521530151367e-01 -2.343100607395172119e-01 5.066771432757377625e-02 1.987347751855850220e-02 9.728623926639556885e-02 9.698773920536041260e-02 1.150910407304763794e-01 6.579668074846267700e-02
-2.553319633007049561e-01 -1.323569566011428833e-01 1.606773287057876587e-01 7.447791844606399536e-02 -9.631859511137008667e-02 2.640100717544555664e-01 2.556183040142059326e-01 1.257149577140808105e-01 1.736864745616912842e-01 -2.029548138380050659e-01 2.106378227472305298e-02 1.078916043043136597e-01 3.195215165615081787e-01 -1.728302240371704102e-01 5.648360028862953186e-02 1.050978004932403564e-01 -1.204862967133522034e-01 -2.004399895668029785e-01 3.415808379650115967e-01 1.501507312059402466e-01 -4.158938229084014893e-01 -2.726230323314666748e-01 2.980761975049972534e-02 -9.547109901905059814e-02 7.407718151807785034e-02 6.042686104774475098e-02 1.359249055385589600e-01 6.359972059726715088e-02 8.335545659065246582e-02 5.286604911088943481e-02 -5.254657566547393799e-02 -2.799878455698490143e-02
-1.846502423286437988e-01 -3.595447242259979248e-01 4.123047292232513428e-01 -2.055493742227554321e-01 -1.865113899111747742e-02 -6.754119694232940674e-02 1.763812154531478882e-01 1.798725575208663940e-01 3.940131515264511108e-02 1.500117629766464233e-01 -1.766109615564346313e-01 9.703905880451202393e-02 1.653974801301956177e-01 9.364657849073410034e-02 -3.336176648736000061e-02 3.962654247879981995e-02 8.478364348411560059e-02 2.312504649162292480e-01 2.394674867391586304e-01 5.313534289598464966e-02 -1.619746536016464233e-01 1.360625773668289185e-01 1.571961306035518646e-02 3.067182302474975586e-01 -3.144896030426025391e-02 -9.978243149816989899e-03 -1.206605285406112671e-01 -3.145958781242370605e-01 -4.858999326825141907e-02 2.252720743417739868e-01 1.282525509595870972e-01 9.196940064430236816e-02
-2.527175843715667725e-01 -7.261290401220321655e-02 4.608944058418273926e-02 -1.543161720037460327e-01 3.442433476448059082e-01 -1.266555041074752808e-01 1.734873862005770206e-03 2.463995516300201416e-01 2.773807011544704437e-02 -1.042673438787460327e-01 2.930576801300048828e-01 1.670112162828445435e-01 1.273413449525833130e-01 3.481413424015045166e-02 1.603039652109146118e-01 5.440757796168327332e-02 2.274123579263687134e-01 -2.637489698827266693e-02 5.053563416004180908e-02 -9.468960016965866089e-02 -5.038031935691833496e-01 -9.701899439096450806e-02 5.809345096349716187e-02 1.466045677661895752e-01 2.815281450748443604e-01 2.343189902603626251e-02 -4.312018398195505142e-03 -9.530955553054809570e-02 1.959436386823654175e-01 2.146121412515640259e-01 9.804235398769378662e-02 5.618028715252876282e-02
-1.498082578182220459e-01 -4.485148489475250244e-01 3.166695237159729004e-01 -1.424090284854173660e-02 -1.095165871083736420e-02 -2.010121941566467285e-01 1.801946610212326050e-01 2.168776094913482666e-01 1.471784710884094238e-01 -9.212406352162361145e-03 -7.848119735717773438e-02 4.344571754336357117e-02 1.554628461599349976e-01 1.490274965763092041e-01 -1.061505749821662903e-01 2.319040521979331970e-02 -3.836121410131454468e-02 2.072239071130752563e-01 2.785214781761169434e-01 -4.404644668102264404e-02 -1.530944705009460449e-01 6.852077692747116089e-02 1.880793124437332153e-01 1.809322834014892578e-01 -2.873686328530311584e-02 -1.032081097364425659e-01 1.531641837209463120e-02 -1.469030529260635376e-01 -1.067343801259994507e-01 5.185281857848167419e-02 4.102078378200531006e-01 1.791250109672546387e-01
-3.121248781681060791e-01 -3.102330677211284637e-02 2.529335021972656250e-01 -3.375996649265289307e-02 -6.834900379180908203e-02 3.539341986179351807e-01 2.400317937135696411e-01 2.870472371578216553e-01 2.128161489963531494e-01 -1.023341994732618332e-02 -2.498891949653625488e-02 6.616318970918655396e-02 -9.562560170888900757e-02 5.544388666749000549e-02 1.004255414009094238e-01 -4.662708565592765808e-02 1.884524151682853699e-02 1.641477346420288086e-01 3.276122510433197021e-01 4.329254105687141418e-02 -3.020075559616088867e-01 -4.078877717256546021e-02 1.416911184787750244e-01 -2.046157419681549072e-01 2.548833936452865601e-02 1.561082154512405396e-01 -1.147880777716636658e-01 -2.404796183109283447e-01 7.424511015415191650e-02 2.059502452611923218e-01 6.500429660081863403e-02 -2.284153103828430176e-01
-1.728940904140472412e-01 -2.270487248897552490e-01 3.140274882316589355e-01 -1.317112147808074951e-01 -1.416743919253349304e-02 3.239187598228454590e-02 1.243129372596740723e-01 -2.071453332901000977e-01 3.098880685865879059e-02 1.667444221675395966e-02 7.597234845161437988e-02 9.578004479408264160e-02 2.964872717857360840e-01 -1.029506325721740723e-01 -3.902758285403251648e-02 1.507050096988677979e-01 -1.078400611877441406e-01 -8.328865468502044678e-02 1.199772283434867859e-01 9.519400075078010559e-03 -5.314182639122009277e-01 1.216642335057258606e-01 5.399699509143829346e-02 3.965520486235618591e-02 -1.811230629682540894e-01 3.616799041628837585e-02 2.136322706937789917e-01 4.241530895233154297e-01 -2.288006059825420380e-02 3.705861512571573257e-03 -9.474188834428787231e-02 -1.187736354768276215e-02
-1.139513179659843445e-01 -3.251190483570098877e-01 1.815925240516662598e-01 1.199099496006965637e-01 2.498484849929809570e-01 1.350959092378616333e-01 2.778703272342681885e-01 3.462223568931221962e-03 1.125045865774154663e-01 5.422801896929740906e-02 1.905978471040725708e-01 -8.973586559295654297e-02 2.689160108566284180e-01 -1.177743747830390930e-01 -1.617167443037033081e-01 5.723455548286437988e-02 -1.941339224576950073e-01 2.642293572425842285e-01 9.034790098667144775e-02 5.800905078649520874e-02 -4.187196791172027588e-01 -1.106357723474502563e-01 6.946467608213424683e-02 -2.070280760526657104e-01 -1.764907385222613811e-03 1.320192813873291016e-01 3.678042814135551453e-02 8.541288226842880249e-02 2.135193496942520142e-01 1.524390280246734619e-01 -1.195575222373008728e-01 1.922983825206756592e-01
-1.987402588129043579e-01 -5.249618887901306152e-01 3.333280682563781738e-01 -1.602876037359237671e-01 -6.304317712783813477e-02 -6.669923663139343262e-02 9.189739823341369629e-02 1.488963235169649124e-02 1.547834277153015137e-01 8.408827334642410278e-02 -4.235278069972991943e-02 1.883462220430374146e-01 2.016642987728118896e-01 -7.746602594852447510e-02 6.636823993176221848e-03 -1.448053121566772461e-01 1.420385390520095825e-01 3.062229156494140625e-01 1.121887266635894775e-01 -1.109446287155151367e-01 -2.716329693794250488e-01 4.826188087463378906e-02 1.227327734231948853e-01 5.269760638475418091e-02 7.395347207784652710e-02 -7.136200368404388428e-02 -1.954631656408309937e-01 8.743607439100742340e-03 8.923100307583808899e-03 6.258014589548110962e-02 1.994041204452514648e-01 -2.639137208461761475e-01
-6.477760523557662964e-02 -2.348517067730426788e-02 1.895551234483718872e-01 -9.274975210428237915e-02 -2.012101411819458008e-01 3.341384604573249817e-02 3.049242794513702393e-01 1.487927734851837158e-01 4.672414958477020264e-01 2.511914372444152832e-01 -1.863865554332733154e-01 -2.509541623294353485e-02 1.450225561857223511e-01 -7.246954739093780518e-02 1.925848238170146942e-02 2.179652154445648193e-01 -1.590506732463836670e-01 2.063139677047729492e-01 2.051384001970291138e-01 -1.039292737841606140e-01 -1.637735068798065186e-01 1.153006702661514282e-01 -2.316477335989475250e-02 -1.696538776159286499e-01 4.267158452421426773e-03 -6.126201152801513672e-02 1.262750923633575439e-01 1.069043651223182678e-01 -1.254454702138900757e-01 3.345955014228820801e-01 1.862433254718780518e-01 -1.391067355871200562e-01
-1.353320330381393433e-01 -3.875333666801452637e-01 1.630636006593704224e-01 -8.722728118300437927e-03 -1.399744395166635513e-02 -8.116461336612701416e-02 1.054863259196281433e-01 7.427919656038284302e-02 2.644428312778472900e-01 1.572425514459609985e-01 -4.033169895410537720e-02 1.362659186124801636e-01 1.694010794162750244e-01 1.421097517013549805e-01 -3.763860091567039490e-02 -2.339602112770080566e-01 -8.305169641971588135e-02 3.575632572174072266e-01 3.477045297622680664e-01 2.220406532287597656e-01 -3.689346313476562500e-01 1.742837280035018921e-01 5.841982364654541016e-02 1.493402868509292603e-01 -4.698095470666885376e-02 -7.431656867265701294e-02 7.486303802579641342e-03 -1.356672644615173340e-01 -9.975745528936386108e-02 -6.099940836429595947e-02 1.447848528623580933e-01 5.944105610251426697e-02
-1.190774813294410706e-01 -4.372945427894592285e-01 -8.239832520484924316e-02 2.347356826066970825e-02 1.093242764472961426e-01 -2.931407988071441650e-01 3.425633013248443604e-01 -2.032532356679439545e-02 3.664299100637435913e-02 9.004239737987518311e-02 1.118949130177497864e-01 2.552780807018280029e-01 2.496917098760604858e-01 -9.556452929973602295e-02 -7.411491870880126953e-02 -8.160907775163650513e-02 -1.369773000478744507e-01 -1.520350668579339981e-02 3.355339169502258301e-01 -5.778585374355316162e-02 -2.939057052135467529e-01 -8.314565569162368774e-02 -4.862547665834426880e-02 1.231147870421409607e-01 -2.280491292476654053e-01 -5.609454959630966187e-02 -2.458756119012832642e-01 1.496992558240890503e-01 -7.456608861684799194e-02 -6.687936931848526001e-02 -4.551610350608825684e-02 7.059867680072784424e-02
-1.326138973236083984e-01 -3.498369157314300537e-01 1.669784635305404663e-01 -2.277483642101287842e-01 -3.063872642815113068e-02 3.994696587324142456e-02 -7.703086733818054199e-02 -2.215677648782730103e-01 3.894804418087005615e-01 1.642056703567504883e-01 1.295778900384902954e-01 -1.116373017430305481e-01 1.398122608661651611e-01 6.836855784058570862e-03 -1.649919748306274414e-01 8.440370857715606689e-02 -2.946682870388031006e-01 1.342940330505371094e-01 1.222731024026870728e-01 2.200471758842468262e-01 -3.040998280048370361e-01 -5.935260280966758728e-02 2.629102766513824463e-01 -5.533959344029426575e-02 -1.173813566565513611e-01 4.067792370915412903e-02 1.976261436939239502e-01 -1.854604296386241913e-02 -9.116101264953613281e-02 1.008561104536056519e-01 1.292125135660171509e-01 -1.855607777833938599e-01
-1.220281422138214111e-01 -9.463762491941452026e-02 2.734485566616058350e-01 -2.647474780678749084e-02 3.766847308725118637e-03 1.368020623922348022e-01 3.882209062576293945e-01 1.316455602645874023e-01 1.677180230617523193e-01 1.868403144180774689e-02 -1.039667148143053055e-02 1.257064491510391235e-01 3.268703818321228027e-01 -6.089753285050392151e-02 4.846191406250000000e-02 1.449825800955295563e-02 -8.953414857387542725e-02 -3.281294703483581543e-01 2.107430547475814819e-01 1.525612454861402512e-02 -3.950921595096588135e-01 -2.920119166374206543e-01 -6.394113600254058838e-02 -2.085847407579421997e-01 -3.294009342789649963e-02 -1.490417681634426117e-02 1.001469567418098450e-01 2.640310525894165039e-01 1.030339747667312622e-01 9.104762226343154907e-02 6.011173129081726074e-02 -5.949101224541664124e-02
-6.113022938370704651e-02 -2.735231518745422363e-01 2.240946143865585327e-01 -5.019207298755645752e-02 -1.552849560976028442e-01 9.927774965763092041e-02 2.772813737392425537e-01 -9.144849330186843872e-02 2.390289753675460815e-01 -1.388532072305679321e-01 5.914378538727760315e-02 -1.184374541044235229e-01 2.052615433931350708e-01 -2.402545213699340820e-01 1.151617467403411865e-01 1.537506282329559326e-01 -1.101615279912948608e-01 1.777277141809463501e-02 1.260206941515207291e-02 -3.615532517433166504e-01 -2.756463885307312012e-01 2.965607345104217529e-01 2.337576448917388916e-01 3.163057565689086914e-02 2.183576375246047974e-01 -7.946640253067016602e-03 1.185182947665452957e-02 2.651106715202331543e-01 7.730308920145034790e-02 1.245627552270889282e-01 -5.413842201232910156e-02 1.153404042124748230e-01
1.393841207027435303e-02 -7.943698018789291382e-02 -7.611688971519470215e-02 -1.239112988114356995e-01 -3.700241446495056152e-02 6.508415937423706055e-02 -1.774576753377914429e-01 6.353302299976348877e-02 1.987721025943756104e-01 -5.061632022261619568e-02 3.068322837352752686e-01 1.677939742803573608e-01 2.638835310935974121e-01 -3.882487490773200989e-02 -2.194145768880844116e-01 -1.989748626947402954e-01 6.313035637140274048e-02 1.849275827407836914e-01 3.253633975982666016e-01 -2.965558171272277832e-01 -4.662988483905792236e-01 -4.540465027093887329e-02 1.130753383040428162e-02 3.983423858880996704e-02 -1.903956532478332520e-01 1.704017072916030884e-01 1.152633056044578552e-01 2.159277349710464478e-01 2.798266522586345673e-02 1.341172158718109131e-01 3.387567028403282166e-02 -9.823083132505416870e-02
-9.812355786561965942e-02 5.627082660794258118e-02 5.413281545042991638e-02 -2.462710589170455933e-01 -2.012735456228256226e-01 5.481978505849838257e-02 1.969637572765350342e-01 -1.689239293336868286e-01 1.773405075073242188e-01 8.731497824192047119e-02 7.540283352136611938e-02 -8.841542899608612061e-02 -1.392451375722885132e-01 1.964747756719589233e-01 7.739480584859848022e-02 1.766501218080520630e-01 -2.282932698726654053e-01 -1.235371828079223633e-01 3.386635184288024902e-01 -1.772304177284240723e-01 -3.173027932643890381e-01 7.764485478401184082e-02 -1.551848649978637695e-01 2.769290506839752197e-01 2.273799777030944824e-01 1.329896599054336548e-01 2.672706544399261475e-02 7.149704266339540482e-03 1.969288140535354614e-01 3.620823919773101807e-01 6.160980090498924255e-02 -1.475572306662797928e-02
-3.546493053436279297e-01 -1.157173886895179749e-01 2.300167828798294067e-01 -5.878280475735664368e-02 4.341634362936019897e-02 1.965590119361877441e-01 2.145935595035552979e-01 2.551523149013519287e-01 3.155492842197418213e-01 7.520429324358701706e-03 -1.433879435062408447e-01 9.465107321739196777e-02 7.734048366546630859e-02 1.405559480190277100e-01 8.892162144184112549e-02 2.822385430335998535e-01 1.885786466300487518e-02 2.038000226020812988e-01 2.948359251022338867e-01 -1.896305382251739502e-01 -1.616411209106445312e-01 2.741867303848266602e-02 5.869747325778007507e-02 -1.916116029024124146e-01 1.829893738031387329e-01 2.456150352954864502e-01 1.468423008918762207e-01 -1.084832753986120224e-02 -9.697867184877395630e-02 1.253378540277481079e-01 -1.094792261719703674e-01 -1.610479801893234253e-01
-2.507647871971130371e-01 -2.258596718311309814e-01 -1.163750067353248596e-01 -7.744567096233367920e-02 -8.600246161222457886e-02 4.049024358391761780e-02 8.059380948543548584e-02 3.831531107425689697e-01 2.827714085578918457e-01 1.568041741847991943e-01 -1.468720138072967529e-01 2.430944889783859253e-02 -1.111936047673225403e-01 9.063115715980529785e-02 -1.263433992862701416e-01 1.486453413963317871e-01 -2.234474420547485352e-01 6.756468862295150757e-02 2.014316320419311523e-01 6.797726452350616455e-02 -3.928977847099304199e-01 -2.786961197853088379e-01 -5.244839191436767578e-02 -9.955862164497375488e-02 3.921525552868843079e-02 1.618584692478179932e-01 1.184454336762428284e-01 -1.139068454504013062e-01 5.435547605156898499e-02 2.573650479316711426e-01 2.232410013675689697e-01 2.683556824922561646e-02
-3.919018805027008057e-02 -3.515302836894989014e-01 4.776563346385955811e-01 -3.359180688858032227e-02 -7.717798650264739990e-02 -2.464074790477752686e-01 1.138552427291870117e-01 -7.820279151201248169e-02 2.675098776817321777e-01 1.528816521167755127e-01 1.341312527656555176e-01 3.088805973529815674e-01 2.382915019989013672e-01 4.739215970039367676e-02 -1.232763081789016724e-01 -2.204895615577697754e-01 1.733670197427272797e-02 1.915906816720962524e-01 1.864285618066787720e-01 1.380241010338068008e-02 -1.739429086446762085e-01 1.205062791705131531e-01 1.395579725503921509e-01 -5.855164304375648499e-02 8.232165127992630005e-02 -5.106150731444358826e-02 6.043842434883117676e-02 -9.696767083369195461e-04 1.108698621392250061e-01 2.284944504499435425e-01 6.009995937347412109e-02 -8.883962780237197876e-02
-3.766605257987976074e-02 -2.582155764102935791e-01 7.161074876785278320e-02 -5.036219209432601929e-02 1.308175027370452881e-01 -2.318148612976074219e-01 3.718833029270172119e-01 1.621933095157146454e-02 2.638870179653167725e-01 1.106227487325668335e-01 1.770152747631072998e-01 -1.775210201740264893e-01 -4.065952077507972717e-02 -1.263590008020401001e-01 9.727612882852554321e-02 1.053447574377059937e-01 -7.594066206365823746e-03 9.451218694448471069e-02 2.515080571174621582e-01 -4.094388782978057861e-01 -2.379610240459442139e-01 2.000430375337600708e-01 3.599095717072486877e-02 -1.741638332605361938e-01 -3.001351952552795410e-01 1.164292078465223312e-02 2.408265322446823120e-01 9.485290199518203735e-02 2.049195021390914917e-02 7.156998664140701294e-02 3.018080256879329681e-02 -1.029951684176921844e-02
5.426178500056266785e-02 7.632449851371347904e-04 3.480048775672912598e-01 8.709277212619781494e-02 1.308298204094171524e-02 2.103443592786788940e-01 1.940498948097229004e-01 4.095867276191711426e-02 3.263145983219146729e-01 5.597243458032608032e-02 -6.641278974711894989e-03 1.963773965835571289e-01 3.250535428524017334e-01 -1.306991130113601685e-01 4.940738901495933533e-02 -1.527710258960723877e-01 -1.472043246030807495e-01 -2.614804804325103760e-01 2.336799204349517822e-01 1.201163530349731445e-01 -3.810290694236755371e-01 -2.117058038711547852e-01 1.611522436141967773e-01 -1.347252130508422852e-01 1.335827261209487915e-01 4.142324998974800110e-02 1.814900152385234833e-02 3.134731575846672058e-02 1.230021193623542786e-01 2.180876731872558594e-01 1.043523401021957397e-01 1.473105326294898987e-02
-2.457434535026550293e-01 -1.945689022541046143e-01 2.513486742973327637e-01 2.223608642816543579e-01 5.383836477994918823e-02 -1.571811363101005554e-02 3.667407333850860596e-01 -1.443644165992736816e-01 9.599026292562484741e-02 -1.483420729637145996e-01 1.838412880897521973e-02 -6.711681187152862549e-02 1.882101595401763916e-01 -1.952754855155944824e-01 -4.534086957573890686e-02 1.390865445137023926e-01 -7.232156395912170410e-02 4.124901071190834045e-02 2.544745802879333496e-01 -1.521990448236465454e-01 -3.271632492542266846e-01 -7.385960966348648071e-02 3.498962521553039551e-01 -1.464409939944744110e-02 -3.740721940994262695e-02 2.606496214866638184e-01 4.966164380311965942e-02 1.138150840997695923e-01 2.226601243019104004e-01 -2.141709066927433014e-02 1.183559894561767578e-01 1.443597376346588135e-01
-1.369438022375106812e-01 -1.770652234554290771e-01 2.938804030418395996e-01 -8.268973976373672485e-02 3.880877494812011719e-01 1.748302020132541656e-02 3.001182377338409424e-01 -1.362387686967849731e-01 2.007892727851867676e-02 6.515704095363616943e-02 -9.027379006147384644e-02 8.859246969223022461e-02 1.614637672901153564e-01 1.138386651873588562e-01 -7.826158404350280762e-02 -9.706982970237731934e-02 1.907222121953964233e-01 2.489384263753890991e-01 4.682338535785675049e-01 2.724151313304901123e-01 -2.175679355859756470e-01 9.557840228080749512e-02 4.820209369063377380e-02 -5.386558175086975098e-02 -5.386525765061378479e-02 3.055219538509845734e-02 1.326279193162918091e-01 -4.572621732950210571e-02 1.171906068921089172e-01 1.707231998443603516e-02 1.262400448322296143e-01 -1.222522109746932983e-01
-2.597343623638153076e-01 -9.042304009199142456e-02 1.361454278230667114e-01 4.976178519427776337e-03 3.148205280303955078e-01 1.927504688501358032e-01 2.429963648319244385e-01 -2.129776217043399811e-02 2.267292886972427368e-02 -4.046477749943733215e-02 -1.519752889871597290e-01 3.626320511102676392e-02 3.222276270389556885e-01 -1.523159295320510864e-01 1.771495491266250610e-01 1.173147559165954590e-01 -1.272015571594238281e-01 7.663660496473312378e-02 2.398623228073120117e-01 5.292072147130966187e-02 -1.401625722646713257e-01 3.117795288562774658e-01 3.723176717758178711e-01 -3.835097327828407288e-02 -9.057379513978958130e-02 -2.803278863430023193e-01 -6.684952229261398315e-02 1.306336820125579834e-01 1.935581415891647339e-01 8.789205551147460938e-02 1.297084242105484009e-01 -4.038125276565551758e-02
-2.230330258607864380e-01 -7.783853262662887573e-02 7.129818201065063477e-02 -7.971351593732833862e-02 -1.042051762342453003e-01 -3.688245266675949097e-02 3.993452340364456177e-02 2.158352881669998169e-01 3.184508383274078369e-01 1.589654684066772461e-01 -9.397924691438674927e-02 2.926365435123443604e-01 3.588649444282054901e-03 1.297199577093124390e-01 1.678701862692832947e-02 2.576878070831298828e-01 4.817189648747444153e-02 9.806847572326660156e-02 3.245806097984313965e-01 -1.413884758949279785e-01 -2.719654738903045654e-01 2.132240086793899536e-01 3.058813977986574173e-03 -1.728144139051437378e-01 2.645749151706695557e-01 -1.672632098197937012e-01 1.600091159343719482e-02 -7.144194096326828003e-02 -7.331398129463195801e-02 3.832208812236785889e-01 9.549961239099502563e-02 -1.281080842018127441e-01
-3.135663270950317383e-01 -1.497708112001419067e-01 -5.082014203071594238e-02 -3.585208952426910400e-02 1.008242443203926086e-01 1.577726006507873535e-01 4.099368155002593994e-01 -4.507431387901306152e-02 -1.286448538303375244e-01 -1.591610610485076904e-01 4.903456568717956543e-02 1.774193942546844482e-01 1.383616030216217041e-01 3.887297958135604858e-02 2.052006721496582031e-01 2.656610310077667236e-02 -2.242959477007389069e-02 6.679587811231613159e-02 2.681441605091094971e-01 2.589920163154602051e-01 -2.556386888027191162e-01 3.119628131389617920e-01 3.737688064575195312e-01 3.310544416308403015e-02 -1.753322035074234009e-01 -2.739964053034782410e-02 2.711758203804492950e-02 1.505918502807617188e-01 1.247397214174270630e-01 -1.081104669719934464e-02 1.043943390250205994e-01 -4.596696048974990845e-02
-2.102005779743194580e-01 -2.842022478580474854e-01 2.132498472929000854e-01 -5.007123574614524841e-02 2.286589890718460083e-01 -1.201412677764892578e-01 9.817399829626083374e-02 3.002764098346233368e-02 2.682132124900817871e-01 2.450362741947174072e-01 -1.337043792009353638e-01 -6.762845069169998169e-02 3.884499669075012207e-01 -7.381702959537506104e-02 -9.205911308526992798e-03 -1.901917159557342529e-01 7.109627127647399902e-02 1.254851464182138443e-02 2.683613002300262451e-01 -2.878908254206180573e-02 -2.865975797176361084e-01 5.411751568317413330e-02 -1.209040358662605286e-01 2.990793436765670776e-02 -1.173130124807357788e-01 2.622610144317150116e-02 -2.843039631843566895e-01 1.651389002799987793e-01 -1.075598821043968201e-01 4.312245175242424011e-02 1.924922168254852295e-01 2.260581701993942261e-01
6.522757560014724731e-02 -2.692036330699920654e-01 2.303491383790969849e-01 3.251795470714569092e-02 5.747319385409355164e-02 -1.866011172533035278e-01 3.903661668300628662e-01 -6.088900193572044373e-02 3.069596290588378906e-01 4.624284058809280396e-02 -9.482759982347488403e-02 -2.992194592952728271e-01 1.873290240764617920e-01 -1.064700484275817871e-01 2.356490939855575562e-01 3.108050227165222168e-01 5.410788580775260925e-02 1.994862407445907593e-01 2.151621431112289429e-01 -4.965694993734359741e-02 -3.393793106079101562e-01 -1.161455549299716949e-02 2.436761558055877686e-02 -6.997131276875734329e-03 -9.146120399236679077e-02 -9.354636073112487793e-02 2.076769433915615082e-02 1.302679181098937988e-01 -7.640585303306579590e-02 -1.758830845355987549e-01 7.093704305589199066e-03 5.211234465241432190e-02
-7.198872417211532593e-02 -3.285755813121795654e-01 2.401228249073028564e-01 -1.080609783530235291e-01 7.842825353145599365e-02 -9.844933636486530304e-03 5.294626578688621521e-02 -7.597286254167556763e-02 1.923360675573348999e-02 2.908441722393035889e-01 6.778078526258468628e-02 1.961883604526519775e-01 4.887756407260894775e-01 2.639952898025512695e-01 3.193122148513793945e-02 1.115267425775527954e-01 -1.593748629093170166e-01 -8.244508504867553711e-02 1.735667511820793152e-02 -9.920336306095123291e-02 -3.211076259613037109e-01 -7.916271686553955078e-03 1.067237704992294312e-01 -2.949613630771636963e-01 -9.004374593496322632e-02 1.523084044456481934e-01 2.050747722387313843e-01 -1.703811250627040863e-02 -1.785123646259307861e-01 4.070978611707687378e-02 -3.498827293515205383e-02 1.715471595525741577e-02
-1.136875897645950317e-01 -4.358801245689392090e-01 1.182045191526412964e-01 -2.465688288211822510e-01 7.458929717540740967e-02 1.514653116464614868e-01 1.447898149490356445e-01 -9.959993883967399597e-03 2.167467772960662842e-01 9.506285935640335083e-02 -2.844204893335700035e-03 1.127924770116806030e-01 2.964440584182739258e-01 4.903428629040718079e-02 -6.188556924462318420e-02 -7.043034583330154419e-02 -3.835797682404518127e-02 2.278631329536437988e-01 4.217167794704437256e-01 -7.591012865304946899e-02 -1.174610108137130737e-01 1.586567610502243042e-01 1.623526513576507568e-01 5.121168796904385090e-04 4.996027052402496338e-02 -3.048193156719207764e-01 1.004782468080520630e-01 -1.590082794427871704e-01 -2.091701477766036987e-01 5.865208432078361511e-02 -7.501672953367233276e-03 1.567148864269256592e-01
-6.340938806533813477e-02 -3.753843605518341064e-01 2.522525787353515625e-01 -1.808980554342269897e-01 -4.874373844359070063e-04 -3.676956593990325928e-01 -4.747056216001510620e-02 3.645106405019760132e-02 1.789209991693496704e-01 1.269514262676239014e-01 1.057471032254397869e-03 -1.322438865900039673e-01 2.476533055305480957e-01 2.220998853445053101e-01 -1.118081342428922653e-02 7.524465769529342651e-02 -6.107498705387115479e-02 1.484910547733306885e-01 1.348173171281814575e-01 -1.786738038063049316e-01 -1.772559583187103271e-01 -2.050070166587829590e-01 4.032166674733161926e-02 3.303589820861816406e-01 -1.633956432342529297e-01 1.115288734436035156e-01 1.246839761734008789e-01 -9.175611287355422974e-02 3.048416674137115479e-01 1.170768365263938904e-01 4.550866037607192993e-02 7.721969485282897949e-02
-1.614114195108413696e-01 -3.369170725345611572e-01 1.116782203316688538e-01 -2.336090207099914551e-01 -2.574749588966369629e-01 -1.245283633470535278e-01 2.438319474458694458e-01 1.354151964187622070e-01 3.576205074787139893e-01 1.747220456600189209e-01 1.551301032304763794e-01 -1.620599627494812012e-01 3.287018537521362305e-01 9.469980001449584961e-02 6.255056709051132202e-02 1.890985071659088135e-01 5.988774821162223816e-02 -1.220230106264352798e-02 5.233694240450859070e-02 6.911515723913908005e-03 1.832078269217163324e-04 8.701110258698463440e-03 2.669789791107177734e-01 -1.350683420896530151e-01 -9.096248447895050049e-02 7.739180326461791992e-02 1.434497442096471786e-02 -1.250045150518417358e-01 2.040059715509414673e-01 1.276410520076751709e-01 2.410377264022827148e-01 -1.616744548082351685e-01
-3.323694765567779541e-01 -1.069387793540954590e-01 1.469904631376266479e-01 -5.006239190697669983e-02 3.185048699378967285e-02 6.319005787372589111e-02 1.029896438121795654e-01 2.659408748149871826e-01 4.219901561737060547e-01 -2.619281783699989319e-02 -6.863957643508911133e-02 1.158630400896072388e-01 1.284369230270385742e-01 -4.100873321294784546e-02 4.758772999048233032e-02 2.331531643867492676e-01 3.768176212906837463e-02 3.939704895019531250e-01 2.719160914421081543e-01 -1.305553764104843140e-01 -1.825253069400787354e-01 -3.281047940254211426e-02 6.638601422309875488e-02 -2.409256249666213989e-01 7.040817290544509888e-02 1.483126133680343628e-01 4.262594878673553467e-02 3.124766983091831207e-02 -1.019885912537574768e-01 2.176706194877624512e-01 5.893230903893709183e-03 -2.528220713138580322e-01
-5.323031917214393616e-02 1.372743695974349976e-01 1.042247042059898376e-01 -9.797983616590499878e-02 -4.160896688699722290e-02 -1.626409217715263367e-02 2.335814535617828369e-01 2.182301729917526245e-01 2.142197787761688232e-01 2.050321549177169800e-01 -1.005578860640525818e-01 1.132522448897361755e-01 1.537747979164123535e-01 1.875606626272201538e-01 1.381291747093200684e-01 8.422090858221054077e-02 9.446057677268981934e-02 2.469954937696456909e-01 3.353849351406097412e-01 -3.219583332538604736e-01 -1.885213702917098999e-01 -3.926013037562370300e-02 2.830197811126708984e-01 -1.976137310266494751e-01 2.849231241270899773e-03 -5.704262107610702515e-02 1.923079341650009155e-01 1.604880839586257935e-01 -1.424713283777236938e-01 2.594296932220458984e-01 1.301044374704360962e-01 -2.120885550975799561e-01
-3.722700476646423340e-02 -8.659163862466812134e-02 1.459791958332061768e-01 1.312637925148010254e-01 -1.228204965591430664e-01 1.489348560571670532e-01 4.045024812221527100e-01 9.578990936279296875e-02 2.861619293689727783e-01 -1.685905456542968750e-02 -1.159433042630553246e-03 1.198974102735519409e-01 3.163737952709197998e-01 -9.140642732381820679e-02 -4.527224227786064148e-02 -1.345976255834102631e-02 -5.874925293028354645e-03 -2.876006364822387695e-01 2.593123316764831543e-01 5.365131795406341553e-02 -4.276365637779235840e-01 -1.691708117723464966e-01 8.074736595153808594e-02 -9.092991799116134644e-02 7.521009445190429688e-02 5.841094255447387695e-02 1.374661177396774292e-01 1.088225021958351135e-01 1.266725957393646240e-01 3.128015697002410889e-01 4.912735149264335632e-02 -4.651362076401710510e-03
-1.091156899929046631e-01 -3.719767928123474121e-02 1.509912312030792236e-01 -9.855258464813232422e-02 2.891745790839195251e-02 6.587459146976470947e-02 2.084050029516220093e-01 3.086617290973663330e-01 2.156877368688583374e-01 5.349230393767356873e-02 1.359338872134685516e-02 3.323392868041992188e-01 8.693026378750801086e-03 3.059817850589752197e-02 5.692053213715553284e-02 2.253162711858749390e-01 4.671387374401092529e-02 3.244617879390716553e-01 4.365430176258087158e-01 -7.615799456834793091e-02 -1.275682598352432251e-01 4.207821190357208252e-02 -7.331842184066772461e-02 -2.066636979579925537e-01 -1.059417501091957092e-01 -2.308459877967834473e-01 9.071966260671615601e-02 -3.929924964904785156e-02 -7.348285615444183350e-02 3.431136906147003174e-01 7.503025233745574951e-02 -1.492689251899719238e-01
9.523529559373855591e-02 -1.490523070096969604e-01 3.348022103309631348e-01 4.714682698249816895e-02 8.370844274759292603e-02 1.265828460454940796e-01 1.772234886884689331e-01 8.048422634601593018e-02 -2.227366901934146881e-02 2.203038632869720459e-01 7.942522317171096802e-02 -1.878674030303955078e-01 1.685721725225448608e-01 2.138506993651390076e-02 1.838232874870300293e-01 5.027136206626892090e-02 -4.380667507648468018e-01 -2.552905082702636719e-01 2.908047139644622803e-01 1.733410954475402832e-01 -3.614864051342010498e-01 -8.784199506044387817e-02 2.555242776870727539e-01 3.640941530466079712e-02 1.057253107428550720e-01 2.236469462513923645e-02 -5.989282578229904175e-02 1.734259426593780518e-01 -3.820783691480755806e-03 -8.968724310398101807e-02 6.056179851293563843e-02 -6.239051744341850281e-02
-1.952740550041198730e-01 -7.044491171836853027e-02 3.217645585536956787e-01 -1.621390581130981445e-01 -1.850308328866958618e-01 -5.099084228277206421e-02 1.269543915987014771e-01 1.123135089874267578e-01 3.997823596000671387e-01 1.167205870151519775e-01 -1.483127772808074951e-01 2.497728914022445679e-01 1.053795367479324341e-01 1.539870798587799072e-01 1.919131278991699219e-01 9.342482686042785645e-02 5.886015295982360840e-02 2.785012125968933105e-01 3.558968901634216309e-01 -2.405505068600177765e-02 -6.565488129854202271e-02 2.173364721238613129e-02 9.460568428039550781e-02 -1.859607994556427002e-01 -1.445321924984455109e-02 1.328558027744293213e-01 1.276234388351440430e-01 1.851952075958251953e-02 -1.405982524156570435e-01 2.676193714141845703e-01 1.359514892101287842e-01 -1.495430618524551392e-01
-1.921330541372299194e-01 -2.855055034160614014e-01 3.664987981319427490e-01 -1.933892220258712769e-01 -4.472413659095764160e-02 -1.571039408445358276e-01 3.151585161685943604e-01 1.340656727552413940e-01 2.309847027063369751e-01 7.364081591367721558e-02 2.021481283009052277e-02 -1.406285613775253296e-01 9.029881656169891357e-02 4.373503103852272034e-02 -8.755318820476531982e-02 2.029437106102705002e-03 4.708557948470115662e-02 3.112104237079620361e-01 3.064857125282287598e-01 1.936522722244262695e-01 -1.100438833236694336e-01 1.898012310266494751e-01 2.049745321273803711e-01 9.463894180953502655e-03 -1.144981905817985535e-01 -4.541733488440513611e-02 -9.508518129587173462e-02 -1.465140581130981445e-01 -7.683821767568588257e-02 2.739906907081604004e-01 1.409382075071334839e-01 -4.371818527579307556e-02
-1.623681485652923584e-01 -4.385379850864410400e-01 9.121461212635040283e-02 -9.635028988122940063e-02 1.323959082365036011e-01 3.405138477683067322e-02 1.471700072288513184e-01 2.453324384987354279e-02 2.890665829181671143e-01 1.637691855430603027e-01 -5.556906573474407196e-03 -7.873195409774780273e-02 3.062663376331329346e-01 6.823839247226715088e-02 -1.920352876186370850e-01 -1.818002201616764069e-02 8.969880640506744385e-02 3.135880827903747559e-01 2.814806997776031494e-01 -2.822754345834255219e-02 -2.629561126232147217e-01 1.162404660135507584e-02 9.728650748729705811e-02 5.153419077396392822e-02 6.858996581286191940e-03 1.382772922515869141e-01 -9.514670073986053467e-02 -3.794359788298606873e-02 2.517744302749633789e-01 4.258192330598831177e-02 3.183929622173309326e-02 3.268103301525115967e-01
-2.710040807723999023e-01 -1.348016560077667236e-01 1.855323165655136108e-01 2.990451157093048096e-01 1.615059971809387207e-01 1.034960821270942688e-01 1.321194916963577271e-01 -5.772969499230384827e-02 2.250074148178100586e-01 -2.004790902137756348e-01 -3.093295991420745850e-01 1.013452112674713135e-01 9.456945210695266724e-02 1.248318850994110107e-01 -1.253126561641693115e-01 1.429072022438049316e-01 -1.688108295202255249e-01 -1.768396347761154175e-01 3.160077333450317383e-01 1.187857761979103088e-01 -2.419955432415008545e-01 -7.884407415986061096e-03 2.049074620008468628e-01 2.444974631071090698e-01 -6.757736951112747192e-02 1.625226885080337524e-01 -2.814529538154602051e-01 9.124010056257247925e-02 6.280981749296188354e-02 1.489569433033466339e-02 9.343411773443222046e-02 6.304712593555450439e-02
-3.627516627311706543e-01 -6.784026324748992920e-02 1.340005993843078613e-01 -6.322656571865081787e-02 1.746414974331855774e-02 1.354904919862747192e-01 1.296075284481048584e-01 2.768243849277496338e-01 3.384541869163513184e-01 -3.189141675829887390e-02 -1.613299399614334106e-01 2.429457455873489380e-01 1.555170565843582153e-01 1.098161786794662476e-01 -2.332509495317935944e-03 3.169878721237182617e-01 3.317582234740257263e-02 2.597023546695709229e-01 1.562373489141464233e-01 -1.183898933231830597e-02 -2.344025075435638428e-01 -3.682406246662139893e-02 9.217160195112228394e-02 -2.086905837059020996e-01 -2.579540386795997620e-02 2.235233485698699951e-01 1.090792044997215271e-01 1.657770015299320221e-02 -1.682600528001785278e-01 2.035142332315444946e-01 9.065502136945724487e-02 -2.240969240665435791e-01
-3.546497225761413574e-01 -6.458892673254013062e-02 5.816576257348060608e-02 1.103388667106628418e-01 -6.459990888833999634e-02 2.516440153121948242e-01 6.588432937860488892e-02 2.804876565933227539e-01 3.626665771007537842e-01 1.275577545166015625e-01 -8.725024759769439697e-03 -7.322034984827041626e-02 2.325885444879531860e-01 1.178228110074996948e-01 7.610059529542922974e-02 1.458006948232650757e-01 6.290348619222640991e-02 8.881347253918647766e-03 2.738355696201324463e-01 -7.979415357112884521e-02 -2.159912735223770142e-01 2.899796701967716217e-02 1.592018157243728638e-01 -1.576417982578277588e-01 4.614962637424468994e-02 1.813379377126693726e-01 1.451743245124816895e-01 -8.893011510372161865e-02 3.299012407660484314e-02 3.235898613929748535e-01 1.244601327925920486e-02 -3.204510807991027832e-01
2.081056535243988037e-01 -3.144963085651397705e-01 -6.148295849561691284e-02 -2.719536125659942627e-01 1.639885455369949341e-01 6.164323538541793823e-02 -3.661722689867019653e-02 -7.164741307497024536e-02 3.643057048320770264e-01 4.374616444110870361e-01 3.905929252505302429e-02 -1.781911472789943218e-03 9.119904786348342896e-02 8.580118417739868164e-02 6.026237085461616516e-02 7.404518127441406250e-02 -1.474599838256835938e-01 4.061820730566978455e-02 4.118364751338958740e-01 -3.217547014355659485e-02 -2.417606711387634277e-01 5.594100058078765869e-02 2.976835146546363831e-02 1.912058740854263306e-01 1.843416988849639893e-01 -1.450396180152893066e-01 7.232991978526115417e-03 1.152385026216506958e-01 -2.410566806793212891e-02 4.833619669079780579e-02 6.318172812461853027e-02 -1.553806513547897339e-01
-1.538435965776443481e-01 -1.269876658916473389e-01 1.816611737012863159e-01 2.412799745798110962e-02 8.929610997438430786e-02 5.028585717082023621e-02 7.836881279945373535e-02 2.130155116319656372e-01 1.712333410978317261e-01 1.977280154824256897e-02 1.377321314066648483e-02 1.269563734531402588e-01 2.771346569061279297e-01 3.972850739955902100e-02 1.128889173269271851e-01 -2.259441763162612915e-01 -1.306833773851394653e-01 -3.281751871109008789e-01 2.845079004764556885e-01 -7.928967475891113281e-02 -3.370376825332641602e-01 -2.557256519794464111e-01 2.301377803087234497e-01 -6.049321591854095459e-02 1.603364571928977966e-02 1.270951330661773682e-01 2.025086730718612671e-01 1.339448541402816772e-01 1.910234987735748291e-01 3.345377743244171143e-01 -7.028226554393768311e-02 -8.929156698286533356e-03
-2.295606434345245361e-01 2.414796501398086548e-02 2.232354581356048584e-01 2.383050471544265747e-01 1.306540668010711670e-01 3.157250285148620605e-01 3.459905982017517090e-01 1.045220624655485153e-02 1.462395787239074707e-01 4.312164336442947388e-02 1.718947589397430420e-01 2.554674446582794189e-01 2.329456508159637451e-01 1.735344678163528442e-01 -1.169482618570327759e-01 3.185867667198181152e-01 4.348839074373245239e-02 -2.506383657455444336e-01 2.150064259767532349e-01 1.182788535952568054e-01 -3.079831898212432861e-01 4.512308165431022644e-03 5.731784179806709290e-02 5.567509215325117111e-03 2.133224345743656158e-02 1.002550870180130005e-01 -1.476741731166839600e-01 8.101911842823028564e-02 1.083070337772369385e-01 9.764642268419265747e-02 -4.735985398292541504e-02 2.024243958294391632e-02
-2.022321820259094238e-01 -3.840167820453643799e-01 1.344266533851623535e-01 1.354887485504150391e-01 2.302824258804321289e-01 1.044310629367828369e-01 1.983069032430648804e-01 -1.639381349086761475e-01 9.303041547536849976e-02 1.525850296020507812e-01 6.843472272157669067e-02 2.928062900900840759e-02 1.583275645971298218e-01 -2.459912300109863281e-01 -2.135479152202606201e-01 4.189964011311531067e-02 -1.368066817522048950e-01 4.539838731288909912e-01 1.204394772648811340e-01 -2.002312429249286652e-02 -3.461422920227050781e-01 -5.656765401363372803e-02 -4.995770379900932312e-02 3.438486531376838684e-02 -1.686969697475433350e-01 2.024513930082321167e-01 1.168589740991592407e-01 1.820753887295722961e-02 1.214746609330177307e-01 4.418340697884559631e-02 -8.980792760848999023e-02 5.494198761880397797e-03
-3.179107606410980225e-01 1.140946149826049805e-01 3.258794546127319336e-01 -8.200369030237197876e-02 2.468723431229591370e-02 1.694038808345794678e-01 9.191330522298812866e-02 3.486256673932075500e-02 1.856011599302291870e-01 -1.331440452486276627e-02 -4.458625242114067078e-02 2.657249569892883301e-01 6.492403894662857056e-02 -1.582890003919601440e-01 -2.323803305625915527e-02 2.856179177761077881e-01 3.609120473265647888e-02 1.071699783205986023e-01 5.149553418159484863e-01 -2.648904919624328613e-01 -3.641698136925697327e-02 2.506376504898071289e-01 6.618072837591171265e-02 1.432897001504898071e-01 9.288377314805984497e-02 -7.311405352083966136e-05 1.141921058297157288e-01 1.167637705802917480e-01 1.095811426639556885e-01 1.310933977365493774e-01 -8.521796762943267822e-02 -8.039877563714981079e-02
-4.435866773128509521e-01 -1.136784926056861877e-01 1.318171918392181396e-01 -3.230463713407516479e-02 1.210668087005615234e-01 6.279606372117996216e-02 5.730750784277915955e-02 3.703619837760925293e-01 3.562230765819549561e-01 -6.797936558723449707e-02 -1.236787587404251099e-01 3.813532739877700806e-02 1.257161945104598999e-01 -5.950762331485748291e-02 1.385537236928939819e-01 1.545693129301071167e-01 -2.037742175161838531e-02 3.166997134685516357e-01 2.887226641178131104e-01 -1.902513951063156128e-01 -1.585919857025146484e-01 3.239670768380165100e-02 1.213562563061714172e-01 -9.625751525163650513e-02 2.328395470976829529e-02 2.094919383525848389e-01 5.510382726788520813e-02 3.341383859515190125e-02 -1.428170949220657349e-01 1.747029423713684082e-01 -2.491130121052265167e-02 -1.776240020990371704e-01
-1.224937848746776581e-02 4.905618727207183838e-03 1.601485311985015869e-01 -1.347319632768630981e-01 7.999510318040847778e-02 -6.280989199876785278e-02 2.454179674386978149e-01 1.033535227179527283e-01 3.188631534576416016e-01 1.100226342678070068e-01 -2.025357335805892944e-01 3.255977928638458252e-01 5.718596279621124268e-02 1.562724448740482330e-02 -5.676175653934478760e-02 2.006257511675357819e-02 -3.424682468175888062e-02 2.489101737737655640e-01 4.294832348823547363e-01 -1.143543124198913574e-01 -1.511408686637878418e-01 3.185997530817985535e-02 -1.439636107534170151e-03 -2.545178532600402832e-01 1.972071975469589233e-01 -8.114062994718551636e-02 -2.381733432412147522e-02 -7.104180753231048584e-02 -5.515353381633758545e-02 3.834493160247802734e-01 1.061188429594039917e-01 -2.123441845178604126e-01
-2.464507967233657837e-01 -2.396630942821502686e-01 4.218585044145584106e-02 1.704775542020797729e-01 6.368649750947952271e-02 1.435474604368209839e-01 3.105982840061187744e-01 3.451865315437316895e-01 2.229506969451904297e-01 3.387912362813949585e-02 6.389936059713363647e-02 -3.994779288768768311e-02 -7.168250624090433121e-03 -2.488088421523571014e-02 -1.100705564022064209e-01 -5.528868734836578369e-02 2.213894575834274292e-01 1.307312995195388794e-01 4.279207587242126465e-01 -1.363704353570938110e-01 -2.775058150291442871e-01 -2.304480373859405518e-01 -4.126973450183868408e-02 3.797191660851240158e-03 -1.951883174479007721e-02 8.557484298944473267e-02 1.097955703735351562e-01 4.978030920028686523e-02 2.209997922182083130e-02 1.278859823942184448e-01 -1.790942065417766571e-02 -3.150655329227447510e-01
-2.741618752479553223e-01 -2.402593046426773071e-01 -2.043976075947284698e-02 -1.481938958168029785e-01 1.663082093000411987e-01 -1.329594105482101440e-01 2.290449142456054688e-01 -2.539156377315521240e-01 1.997707337141036987e-01 -2.564684450626373291e-01 1.528043746948242188e-01 -1.934599727392196655e-01 1.940976828336715698e-01 5.533798132091760635e-03 -6.626237928867340088e-02 -6.961654126644134521e-02 -2.815881371498107910e-01 -3.675586730241775513e-02 2.564581036567687988e-01 -2.099411189556121826e-01 -4.028629064559936523e-01 -1.083641722798347473e-01 7.778333127498626709e-02 -2.474081516265869141e-02 -5.994958803057670593e-02 1.832939982414245605e-01 1.543442606925964355e-01 -1.566405594348907471e-01 7.005339860916137695e-02 7.685650140047073364e-02 2.721461467444896698e-02 -2.759366855025291443e-02
-1.884341388940811157e-01 2.950156480073928833e-02 2.228414714336395264e-01 7.504597306251525879e-03 -7.779083400964736938e-02 1.329197436571121216e-01 -2.146501094102859497e-02 2.193874865770339966e-02 2.450593560934066772e-01 -1.530733555555343628e-01 3.213129937648773193e-01 2.475176304578781128e-01 -1.207006163895130157e-02 1.284548640251159668e-01 -1.099123731255531311e-01 -1.823353469371795654e-01 -2.586515843868255615e-01 1.215249970555305481e-01 2.777035236358642578e-01 -1.104958280920982361e-01 -2.585484683513641357e-01 -2.723294496536254883e-02 1.067531779408454895e-01 8.715172857046127319e-02 -1.569196730852127075e-01 3.097457289695739746e-01 4.157798830419778824e-03 2.651908993721008301e-01 -1.490826904773712158e-01 -4.475524276494979858e-02 3.244733810424804688e-01 -3.579585626721382141e-02
-2.230024784803390503e-01 -4.325686097145080566e-01 2.122261673212051392e-01 -8.348187804222106934e-02 -6.598014384508132935e-02 1.668646931648254395e-01 2.406456619501113892e-01 2.147451192140579224e-01 4.019155725836753845e-02 2.283953428268432617e-01 -2.018392831087112427e-01 -7.569141685962677002e-02 1.633641868829727173e-01 1.691410094499588013e-01 -7.150366157293319702e-02 -1.473875343799591064e-01 -1.764926314353942871e-02 1.556705236434936523e-01 3.433740437030792236e-01 1.000111922621726990e-01 -3.014877736568450928e-01 7.527252286672592163e-02 1.948879957199096680e-01 4.746158048510551453e-02 -1.571634784340858459e-03 -2.377978414297103882e-01 3.590464219450950623e-02 5.114603787660598755e-02 1.090902686119079590e-01 2.886394783854484558e-02 1.495832502841949463e-01 8.791925013065338135e-02
-2.571878135204315186e-01 6.733976304531097412e-02 7.541628181934356689e-02 -1.298246681690216064e-01 -1.318636387586593628e-01 6.344482302665710449e-02 2.553588747978210449e-01 2.312647402286529541e-01 3.182837367057800293e-01 1.675791740417480469e-01 3.199477121233940125e-02 1.464825868606567383e-01 3.140083253383636475e-01 3.195985034108161926e-02 9.095957875251770020e-02 1.485929787158966064e-01 2.233989536762237549e-01 2.839224934577941895e-01 3.119497001171112061e-01 -7.352784276008605957e-02 -1.330057084560394287e-01 7.231199741363525391e-02 -1.579292002134025097e-03 -1.458952128887176514e-01 2.138851135969161987e-01 1.165359988808631897e-01 2.638829685747623444e-02 -1.889436319470405579e-02 -1.170975789427757263e-01 2.147783488035202026e-01 1.416317820549011230e-01 -2.590389251708984375e-01
-1.028978303074836731e-01 -1.021455526351928711e-01 3.127119541168212891e-01 -3.733101114630699158e-02 1.108770892024040222e-01 5.777754262089729309e-02 2.129527926445007324e-01 -7.306608371436595917e-03 3.507456183433532715e-01 2.179756946861743927e-02 3.719034418463706970e-02 -3.644720837473869324e-02 2.542931437492370605e-01 9.997595101594924927e-02 4.181680381298065186e-01 1.203394010663032532e-01 3.547236621379852295e-01 3.095708228647708893e-02 6.975591182708740234e-02 -2.359011173248291016e-01 -6.445182859897613525e-02 -1.117474585771560669e-02 1.567768603563308716e-01 -1.286491006612777710e-01 -9.619678556919097900e-02 7.715084403753280640e-02 -3.087882697582244873e-01 -7.583202421665191650e-02 3.303135186433792114e-02 1.835951656103134155e-01 1.152750030159950256e-01 -1.773193627595901489e-01
-3.302822709083557129e-01 -4.445333406329154968e-02 2.200337052345275879e-01 -9.700705297291278839e-03 4.298397526144981384e-02 1.582176685333251953e-01 1.585561335086822510e-01 3.204858005046844482e-01 2.345884144306182861e-01 5.175836756825447083e-02 -9.988184273242950439e-02 4.262541234493255615e-02 1.428119242191314697e-01 1.197889167815446854e-02 9.842501580715179443e-02 1.806515604257583618e-01 -1.125161275267601013e-01 3.683973550796508789e-01 2.858229279518127441e-01 -2.451599389314651489e-01 -1.991828680038452148e-01 -1.841947808861732483e-02 5.967918783426284790e-02 -1.994222998619079590e-01 1.056488603353500366e-01 2.626820802688598633e-01 1.450844854116439819e-01 -5.158849060535430908e-02 -1.240134909749031067e-01 1.462690532207489014e-01 5.692716687917709351e-02 -1.895361691713333130e-01
-6.575430929660797119e-02 1.816001981496810913e-01 4.352829977869987488e-02 -1.146621704101562500e-01 2.266760319471359253e-01 1.529585123062133789e-01 3.667996823787689209e-01 -1.146140471100807190e-01 2.952819466590881348e-01 4.887159541249275208e-02 1.704050153493881226e-01 4.578518867492675781e-02 1.056041847914457321e-02 1.759821623563766479e-01 6.057686358690261841e-02 1.308294832706451416e-01 -3.416062593460083008e-01 -6.606989353895187378e-02 3.435920774936676025e-01 -6.680258363485336304e-02 -3.907083570957183838e-01 -9.377714246511459351e-02 1.083628907799720764e-01 -9.211509674787521362e-02 5.850693676620721817e-03 -1.333628743886947632e-01 -3.051032684743404388e-02 1.905497908592224121e-02 7.386033236980438232e-02 2.255529165267944336e-02 1.745394319295883179e-01 2.679978311061859131e-01
-2.618682757019996643e-02 1.327602863311767578e-01 1.061686202883720398e-01 -8.882557600736618042e-02 -1.105759441852569580e-01 -3.712852671742439270e-02 3.680225908756256104e-01 3.364755809307098389e-01 1.292806714773178101e-01 7.288021594285964966e-02 -2.439866028726100922e-02 1.234844177961349487e-01 -1.290328949689865112e-01 -1.092238053679466248e-01 5.333933606743812561e-02 -2.164052054286003113e-02 -9.441958367824554443e-02 2.866920456290245056e-02 4.515321552753448486e-01 6.893670558929443359e-02 -3.284952640533447266e-01 -2.582451328635215759e-02 -1.346254199743270874e-01 1.968217790126800537e-01 3.412570059299468994e-01 -7.779336720705032349e-02 -1.549902409315109253e-01 5.249652266502380371e-02 -1.919035017490386963e-01 4.798858240246772766e-02 2.355192154645919800e-01 -5.300045013427734375e-02
5.212647095322608948e-02 -3.329248726367950439e-01 1.117895767092704773e-01 -6.793469190597534180e-02 1.358672231435775757e-01 -2.667474746704101562e-01 3.064498901367187500e-01 7.474826276302337646e-02 2.892398536205291748e-01 1.199998855590820312e-01 -6.104156747460365295e-02 -1.099141761660575867e-01 1.052472367882728577e-01 1.131905913352966309e-01 -1.620780490338802338e-02 1.506765037775039673e-01 7.322937250137329102e-02 2.610034346580505371e-01 2.404166013002395630e-01 -2.581360377371311188e-02 -3.657898008823394775e-01 1.411139369010925293e-01 2.871179282665252686e-01 4.404048621654510498e-02 -2.700105905532836914e-01 -2.522567473351955414e-02 -1.523067802190780640e-01 -9.733916819095611572e-02 1.541020870208740234e-01 3.635798022150993347e-02 -4.678729921579360962e-02 -1.264151781797409058e-01
-5.468422546982765198e-02 8.828144520521163940e-02 1.012315675616264343e-01 -1.652161329984664917e-01 1.216434175148606300e-03 -5.041344463825225830e-02 2.890239357948303223e-01 -1.371425092220306396e-01 3.778236508369445801e-01 -1.151596531271934509e-01 4.488195292651653290e-03 1.123598590493202209e-01 1.796976849436759949e-02 2.888890504837036133e-01 2.014785408973693848e-01 -7.441604137420654297e-02 -7.792234420776367188e-02 -1.042927876114845276e-01 2.491273134946823120e-01 5.918512865900993347e-02 -4.981134831905364990e-01 1.992858760058879852e-02 4.425803571939468384e-02 -1.933306828141212463e-02 1.706165373325347900e-01 2.493216246366500854e-01 9.499505907297134399e-02 2.180000990629196167e-01 -2.209059521555900574e-02 -2.375611513853073120e-01 -1.916556432843208313e-02 -9.871469438076019287e-02
-3.748706355690956116e-02 -8.661143481731414795e-03 -8.009991608560085297e-03 -1.788591444492340088e-01 3.631277978420257568e-01 3.318018615245819092e-01 2.411610484123229980e-01 -4.196176677942276001e-02 2.283348441123962402e-01 -9.232709184288978577e-03 3.081392645835876465e-01 4.968081135302782059e-03 -6.609825044870376587e-02 1.135266199707984924e-01 4.025326669216156006e-02 3.137813508510589600e-02 -3.864397406578063965e-01 -5.660808458924293518e-02 3.167964816093444824e-01 6.216290406882762909e-03 -3.174260854721069336e-01 7.860236614942550659e-02 2.674342095851898193e-01 -3.883758932352066040e-02 -6.385910511016845703e-02 1.476455181837081909e-01 3.085915371775627136e-02 4.851964861154556274e-02 1.023607254028320312e-01 2.442586049437522888e-02 1.006371900439262390e-01 1.193352565169334412e-01
1.059810295701026917e-01 -2.683447301387786865e-01 1.583527624607086182e-01 -1.340891122817993164e-01 1.018376201391220093e-01 2.726957499980926514e-01 4.186972975730895996e-02 1.157317832112312317e-01 -1.287513822317123413e-01 -6.352570373564958572e-03 2.006688714027404785e-01 -3.932051733136177063e-02 -5.508970841765403748e-02 6.845212727785110474e-02 1.075258031487464905e-01 1.725131869316101074e-01 -9.214813262224197388e-02 -9.159697592258453369e-02 4.098460376262664795e-01 -5.161102488636970520e-02 -4.633374512195587158e-01 5.658179894089698792e-02 2.751531777903437614e-03 -2.117891162633895874e-01 -1.451741605997085571e-01 -6.041803210973739624e-02 3.695088252425193787e-02 -1.664972752332687378e-01 1.065669953823089600e-01 2.839963734149932861e-01 2.169611603021621704e-01 1.522797048091888428e-01
-2.766314446926116943e-01 -4.356543123722076416e-01 2.701936066150665283e-01 -2.655042335391044617e-02 -1.169935539364814758e-01 -2.821649052202701569e-02 2.177506089210510254e-01 -8.024861663579940796e-02 2.578601539134979248e-01 1.407943069934844971e-01 -1.394041925668716431e-01 2.624407410621643066e-01 3.247493505477905273e-01 -1.160884127020835876e-01 5.961114913225173950e-02 -1.289167702198028564e-01 1.119220107793807983e-01 1.738507598638534546e-01 1.436734050512313843e-01 -1.181016638875007629e-01 -9.458268433809280396e-02 1.823097020387649536e-01 6.041222251951694489e-03 3.222683444619178772e-02 2.107673138380050659e-01 -4.878788441419601440e-02 1.417181193828582764e-01 2.081750482320785522e-01 -1.820076815783977509e-02 1.949301660060882568e-01 -7.374227792024612427e-02 5.751061066985130310e-02
-2.056741714477539062e-01 -3.622393012046813965e-01 3.303897753357887268e-02 -6.619174778461456299e-02 2.956252694129943848e-01 1.777430474758148193e-01 3.489916920661926270e-01 -1.534776240587234497e-01 1.453846693038940430e-01 2.083802670240402222e-01 -8.599995076656341553e-02 -4.286454245448112488e-02 2.152835428714752197e-01 -1.198205873370170593e-01 -1.311694532632827759e-01 1.935017108917236328e-01 -6.195222213864326477e-02 1.764240562915802002e-01 1.895980238914489746e-01 1.971353404223918915e-02 -3.215298354625701904e-01 1.024668291211128235e-01 6.448921561241149902e-02 4.137917235493659973e-02 8.007711917161941528e-02 1.050800159573554993e-01 -1.430530548095703125e-01 -1.176966875791549683e-01 3.494627773761749268e-01 -2.144116349518299103e-02 7.951698265969753265e-03 -4.534479230642318726e-02
4.571982100605964661e-02 -2.170077115297317505e-01 2.310360819101333618e-01 7.508479803800582886e-02 -1.928612142801284790e-01 -1.355882138013839722e-01 2.975496947765350342e-01 -2.153393812477588654e-02 2.200219780206680298e-02 3.894061446189880371e-01 -1.760169267654418945e-01 1.413908004760742188e-01 1.003839820623397827e-01 2.828993275761604309e-02 1.775088608264923096e-01 -5.257433652877807617e-02 -1.001786515116691589e-01 7.656258344650268555e-02 2.503301016986370087e-02 -2.390231341123580933e-01 -2.692188322544097900e-01 -2.483652234077453613e-01 2.258268147706985474e-01 2.460412085056304932e-01 1.243707723915576935e-02 5.812728404998779297e-02 1.929496228694915771e-01 2.891471683979034424e-01 1.826694458723068237e-01 -1.290230304002761841e-01 2.956814877688884735e-02 6.606525182723999023e-02
-8.137793838977813721e-02 -2.580921649932861328e-01 4.968776404857635498e-01 -1.052454262971878052e-01 1.035688538104295731e-02 -1.335363369435071945e-02 2.875778079032897949e-01 -3.669336205348372459e-03 5.912696942687034607e-02 6.991044431924819946e-02 -5.725470185279846191e-02 -2.932989411056041718e-02 2.813977599143981934e-01 2.953743934631347656e-01 -2.097491025924682617e-01 9.352587163448333740e-02 1.091200159862637520e-03 -9.415566921234130859e-02 1.426123678684234619e-01 2.723313868045806885e-01 -3.345715701580047607e-01 2.759319357573986053e-02 1.326660364866256714e-01 1.044188886880874634e-01 -1.052259132266044617e-01 -2.162616103887557983e-01 -7.383080571889877319e-02 1.075451672077178955e-01 1.019763424992561340e-01 8.680903166532516479e-02 1.208426281809806824e-01 4.624898359179496765e-02
-1.578281670808792114e-01 2.306217700242996216e-02 1.055667772889137268e-01 -7.187741994857788086e-02 -1.467761546373367310e-01 8.098661899566650391e-02 1.713033616542816162e-01 2.779066860675811768e-01 3.733308613300323486e-01 9.649132192134857178e-02 -5.850601941347122192e-02 2.634591758251190186e-01 2.776248455047607422e-01 6.256072223186492920e-02 5.048475041985511780e-02 1.923817545175552368e-01 1.754791662096977234e-02 3.452263772487640381e-01 3.404505550861358643e-01 -7.453783601522445679e-02 -1.620923280715942383e-01 1.076582074165344238e-01 -4.692739248275756836e-02 -1.050872877240180969e-01 -1.214991807937622070e-01 2.384901233017444611e-02 1.472158133983612061e-01 -5.913310870528221130e-02 -5.229782313108444214e-02 3.193216025829315186e-01 7.632167637348175049e-02 -1.959899365901947021e-01
-2.470134049654006958e-01 -6.530930846929550171e-02 2.504388093948364258e-01 -2.124684154987335205e-01 -4.673174396157264709e-02 1.028816476464271545e-01 -4.828698560595512390e-02 -8.719155192375183105e-02 3.228709101676940918e-02 2.162096500396728516e-01 -3.673989698290824890e-02 -1.419841647148132324e-01 4.565695524215698242e-01 2.520407140254974365e-01 1.191662028431892395e-01 -2.333521470427513123e-02 -1.270921975374221802e-01 3.475617617368698120e-02 -3.848837316036224365e-02 8.555343747138977051e-02 -6.269038915634155273e-01 3.905943408608436584e-02 3.149550780653953552e-02 -2.486550249159336090e-02 8.448105305433273315e-03 3.811907023191452026e-02 3.033981285989284515e-02 7.308834046125411987e-02 6.271596997976303101e-02 5.313470959663391113e-02 9.828212857246398926e-02 4.027534276247024536e-02
-3.009309470653533936e-01 5.250227451324462891e-02 2.141507714986801147e-01 1.907307654619216919e-01 6.263896077871322632e-02 -1.690082699060440063e-01 1.104290261864662170e-01 1.679415106773376465e-01 4.037172496318817139e-01 -1.835633069276809692e-01 2.103235721588134766e-01 3.501237183809280396e-02 2.400909662246704102e-01 -3.668093681335449219e-02 -6.754501909017562866e-02 1.778128296136856079e-01 -2.345221117138862610e-02 -2.374933063983917236e-01 3.806574940681457520e-01 1.625338941812515259e-02 -2.352917343378067017e-01 -9.012351185083389282e-02 1.663017719984054565e-01 -6.933204084634780884e-02 -2.963513694703578949e-02 -4.513026028871536255e-02 1.381865590810775757e-01 1.755859106779098511e-01 2.036345750093460083e-01 7.330074906349182129e-02 1.215916499495506287e-01 -4.140844941139221191e-02
-2.907183170318603516e-01 -2.919605374336242676e-01 3.825199604034423828e-01 9.537058323621749878e-02 3.072078526020050049e-01 -1.138411834836006165e-01 1.354404836893081665e-01 -2.154696136713027954e-01 2.413699924945831299e-01 -1.089218035340309143e-01 -4.601110145449638367e-02 1.179181132465600967e-02 3.000566661357879639e-01 3.566149389371275902e-04 5.531602352857589722e-02 5.074792727828025818e-02 -2.059734612703323364e-01 3.278976976871490479e-01 4.052064195275306702e-02 -1.948235780000686646e-01 -8.271698653697967529e-02 4.161972180008888245e-02 7.998952269554138184e-02 -1.146950051188468933e-01 8.656298369169235229e-02 -1.708997637033462524e-01 1.316763758659362793e-01 2.307271957397460938e-01 5.892665311694145203e-02 2.325667068362236023e-02 6.284492462873458862e-02 -4.200395196676254272e-02
-2.205247133970260620e-01 -1.494268029928207397e-01 -7.223691791296005249e-02 -7.657481729984283447e-02 -2.753274142742156982e-01 -2.347335368394851685e-01 2.109910398721694946e-01 -1.605680733919143677e-01 3.717357814311981201e-01 2.013461291790008545e-01 2.842231690883636475e-01 -3.693377971649169922e-02 -3.077808208763599396e-02 1.448978930711746216e-01 9.213022887706756592e-02 2.123445458710193634e-02 9.910556487739086151e-03 1.222459301352500916e-01 2.013835906982421875e-01 -2.035066336393356323e-01 -3.070234060287475586e-01 3.050910234451293945e-01 5.529275536537170410e-02 -1.291218250989913940e-01 -1.370647549629211426e-01 6.435058265924453735e-02 1.383865177631378174e-01 1.689433753490447998e-01 -4.996254295110702515e-02 1.160627380013465881e-01 1.195366680622100830e-01 -1.415476351976394653e-01
-1.009931340813636780e-01 -9.324036538600921631e-02 3.326511085033416748e-01 -1.780621856451034546e-01 -1.955247111618518829e-02 -2.358252257108688354e-01 1.094586923718452454e-01 -1.889333128929138184e-01 2.808405160903930664e-01 1.989031285047531128e-01 6.245194002985954285e-02 -1.772380769252777100e-01 2.622169852256774902e-01 -2.040475904941558838e-01 1.182309612631797791e-01 -7.238605618476867676e-02 -1.078197825700044632e-02 2.506520748138427734e-01 2.638609111309051514e-01 1.514664292335510254e-01 -2.640639841556549072e-01 4.687687754631042480e-02 2.650342881679534912e-01 1.547899544239044189e-01 7.209300249814987183e-02 -1.903739422559738159e-01 -5.675841239280998707e-04 -1.602676063776016235e-01 -1.142424941062927246e-01 1.084443777799606323e-01 1.906882524490356445e-01 4.213402047753334045e-02
-1.868914812803268433e-01 -1.824991218745708466e-02 5.152761563658714294e-02 3.082963824272155762e-02 1.792115122079849243e-01 1.779549717903137207e-01 4.057947695255279541e-01 2.183926524594426155e-03 3.339719772338867188e-01 -9.249453432857990265e-03 9.279844909906387329e-02 9.340403974056243896e-02 8.964358270168304443e-02 -1.088809445500373840e-01 1.913444697856903076e-01 1.724336296319961548e-01 -6.219201907515525818e-02 -2.649779915809631348e-01 1.791511029005050659e-01 9.175828844308853149e-02 -3.771946132183074951e-01 -1.744165867567062378e-01 -1.600519865751266479e-01 -1.107538267970085144e-01 1.162587776780128479e-01 -1.020965948700904846e-01 7.387301325798034668e-02 6.556706130504608154e-02 8.495897054672241211e-02 2.666649818420410156e-01 -1.612596362829208374e-01 -2.329666763544082642e-01
-1.821022033691406250e-01 4.312856122851371765e-03 2.109928578138351440e-01 6.299847364425659180e-02 2.615806087851524353e-02 1.399753689765930176e-01 7.203080505132675171e-02 2.801036834716796875e-01 3.272127509117126465e-01 9.877653419971466064e-02 -1.812968701124191284e-01 1.786701679229736328e-01 1.545747369527816772e-01 7.501376420259475708e-02 8.302367478609085083e-02 1.617675572633743286e-01 -4.545287787914276123e-02 3.317691683769226074e-01 3.213382363319396973e-01 -2.265794277191162109e-01 -2.548460960388183594e-01 6.026733294129371643e-02 4.603524506092071533e-02 -2.209251970052719116e-01 4.344102460891008377e-03 2.103729248046875000e-01 1.344086080789566040e-01 -7.775968313217163086e-02 -7.979055494070053101e-02 1.803548932075500488e-01 -1.836954243481159210e-02 -2.763189971446990967e-01
-6.028090044856071472e-02 -4.575031399726867676e-01 4.087450206279754639e-01 -1.411625146865844727e-01 6.330275535583496094e-02 -6.323407590389251709e-02 6.492677330970764160e-02 4.074367880821228027e-02 1.831728518009185791e-01 -2.775297686457633972e-02 -6.854688376188278198e-02 8.427994698286056519e-02 3.095871508121490479e-01 1.269122362136840820e-01 -6.809800118207931519e-02 -1.159080639481544495e-01 -5.302477627992630005e-02 2.453102767467498779e-01 1.088260337710380554e-01 4.636322706937789917e-02 -2.763776183128356934e-01 1.642433106899261475e-01 3.364993259310722351e-02 2.785219252109527588e-01 7.944384217262268066e-02 -8.444871008396148682e-02 9.721247851848602295e-02 2.079542875289916992e-01 2.244188487529754639e-01 1.542143970727920532e-01 -4.719997290521860123e-03 -1.033160760998725891e-01
-2.179948091506958008e-01 -3.508847579360008240e-02 1.324628740549087524e-01 2.672501802444458008e-01 1.937960386276245117e-01 1.269607543945312500e-01 3.167566359043121338e-01 -2.733718976378440857e-02 1.226444989442825317e-01 1.557459384202957153e-01 3.490374684333801270e-01 3.289307653903961182e-01 7.290913164615631104e-02 1.311937626451253891e-02 9.684713184833526611e-02 8.276563137769699097e-02 1.415445096790790558e-02 -1.779287904500961304e-01 1.216216236352920532e-01 -5.676610395312309265e-02 -4.162341058254241943e-01 2.336916476488113403e-01 2.633529305458068848e-01 4.083846695721149445e-03 -1.100431308150291443e-01 8.817197382450103760e-02 -1.428648829460144043e-01 -6.610132404603064060e-04 2.651909925043582916e-02 1.428515017032623291e-01 7.101166248321533203e-02 5.410505086183547974e-02
-3.227362632751464844e-01 -1.736060380935668945e-01 1.809403300285339355e-01 3.988733142614364624e-02 3.163814079016447067e-03 1.851139813661575317e-01 2.098792046308517456e-01 2.133547365665435791e-01 3.740034997463226318e-01 -7.294871844351291656e-03 8.825644850730895996e-02 1.167455613613128662e-01 6.854292750358581543e-02 7.270016521215438843e-02 4.049911722540855408e-02 1.165629923343658447e-01 -2.672597533091902733e-03 1.111895814538002014e-01 2.093138992786407471e-01 -2.359662055969238281e-01 -1.500152200460433960e-01 -2.151882052421569824e-01 9.710100293159484863e-02 -1.187383309006690979e-01 2.404282391071319580e-01 2.013409286737442017e-01 2.170370668172836304e-01 -1.504086852073669434e-01 -1.129273325204849243e-02 1.214800179004669189e-01 -3.172365576028823853e-02 -3.644177317619323730e-01
-3.468660414218902588e-01 -2.381726652383804321e-01 9.614149481058120728e-02 -3.531393036246299744e-02 -5.746418144553899765e-03 2.048891186714172363e-01 3.633534908294677734e-01 -1.458392143249511719e-01 1.408653706312179565e-01 -5.647984892129898071e-02 -6.711737066507339478e-02 -5.772414803504943848e-02 1.276737004518508911e-01 2.190511375665664673e-01 -5.140534043312072754e-02 -9.564232081174850464e-02 -1.517020538449287415e-02 2.445231229066848755e-01 3.731075823307037354e-01 6.804007291793823242e-02 -2.751089036464691162e-01 -2.418878115713596344e-02 -1.505161076784133911e-01 9.524070471525192261e-02 -2.317800372838973999e-01 -1.269206851720809937e-01 2.622631192207336426e-01 6.300472654402256012e-03 -2.350750863552093506e-01 -4.184766672551631927e-03 -3.677895665168762207e-02 5.546946823596954346e-02
5.673278123140335083e-02 -2.342521995306015015e-01 2.879268489778041840e-03 8.025668561458587646e-02 1.428169012069702148e-01 8.204983174800872803e-02 1.231328621506690979e-01 2.150292694568634033e-01 -1.899391226470470428e-02 1.391589641571044922e-01 -5.976544693112373352e-02 5.482745543122291565e-02 -3.086491720750927925e-03 -4.529218003153800964e-02 2.296735793352127075e-01 1.066767796874046326e-01 -4.834006354212760925e-02 1.181019376963376999e-02 2.249506264925003052e-01 1.626585423946380615e-02 -4.962027370929718018e-01 -9.407739341259002686e-02 -1.218159943819046021e-01 -1.586356759071350098e-01 -2.103782892227172852e-01 1.216178163886070251e-01 9.153141826391220093e-02 1.149333938956260681e-01 2.515142261981964111e-01 3.404932320117950439e-01 3.355004191398620605e-01 -1.833744794130325317e-01
-3.787726163864135742e-01 -8.682329207658767700e-02 1.497344374656677246e-01 -4.726429283618927002e-02 -5.432476848363876343e-02 1.962981969118118286e-01 2.100560367107391357e-01 3.179267942905426025e-01 3.277330696582794189e-01 -2.505844086408615112e-02 -4.081022739410400391e-02 -9.878997690975666046e-03 1.329656541347503662e-01 1.233460456132888794e-01 7.538399100303649902e-02 1.197878345847129822e-01 -1.043858602643013000e-01 1.890524625778198242e-01 3.459456264972686768e-01 -2.166156172752380371e-01 -9.171570837497711182e-02 9.798002429306507111e-03 1.893597841262817383e-01 -1.598322987556457520e-01 2.909533306956291199e-02 1.908852458000183105e-01 1.146202981472015381e-01 -1.111126840114593506e-01 -3.064142167568206787e-02 2.470376789569854736e-01 9.193895757198333740e-02 -2.420572042465209961e-01
-1.954188197851181030e-01 7.531173061579465866e-03 1.566616296768188477e-01 -1.361138671636581421e-01 -6.995137780904769897e-02 3.379171714186668396e-02 2.007937431335449219e-01 3.001931011676788330e-01 1.717365682125091553e-01 5.564302206039428711e-02 -7.825012505054473877e-02 1.251161843538284302e-01 2.689407765865325928e-01 3.050612211227416992e-01 1.199165955185890198e-01 2.382816374301910400e-01 7.425044476985931396e-02 8.161909133195877075e-02 3.154528141021728516e-01 -2.254860550165176392e-01 -1.140491515398025513e-01 -1.193394139409065247e-01 -4.330314695835113525e-03 -2.304502874612808228e-01 -6.263323873281478882e-02 2.100295126438140869e-01 -4.353656992316246033e-02 -2.284057438373565674e-01 1.089406311511993408e-01 2.443432956933975220e-01 1.197774708271026611e-01 -2.457168549299240112e-01
-3.685610368847846985e-02 -1.027617678046226501e-01 1.138428747653961182e-01 6.330408900976181030e-02 1.351757161319255829e-02 2.803864479064941406e-01 3.046830594539642334e-01 7.794269919395446777e-02 3.309512436389923096e-01 -3.434174135327339172e-02 -1.175952851772308350e-01 2.589305862784385681e-02 1.008819565176963806e-01 -6.260223686695098877e-02 -1.374576687812805176e-01 1.445353925228118896e-01 7.051736116409301758e-02 -1.231202185153961182e-01 4.097571372985839844e-01 -2.217453718185424805e-02 -2.488563656806945801e-01 1.206105798482894897e-01 1.343664824962615967e-01 1.819257140159606934e-01 1.112927943468093872e-01 -2.655962109565734863e-01 1.271027177572250366e-01 -1.108170300722122192e-01 2.733858302235603333e-02 2.646179497241973877e-01 -3.380055353045463562e-02 -3.389576673507690430e-01
-5.895732715725898743e-02 -1.922792941331863403e-01 4.897804260253906250e-01 -4.722694680094718933e-02 1.743132472038269043e-01 9.538313746452331543e-02 1.201643273234367371e-01 7.834075391292572021e-02 1.863280981779098511e-01 4.633869975805282593e-02 -9.315548092126846313e-02 -1.292015761137008667e-01 1.578894853591918945e-01 1.822973787784576416e-01 -1.447501182556152344e-01 1.530307810753583908e-02 6.682329624891281128e-02 -1.422381103038787842e-01 2.379752844572067261e-01 8.735455572605133057e-03 -2.345378249883651733e-01 2.230428010225296021e-01 2.787302136421203613e-01 -6.337647885084152222e-02 -2.098592370748519897e-01 -6.688542664051055908e-02 -1.603001505136489868e-01 2.307904958724975586e-01 6.425941735506057739e-02 3.013269603252410889e-01 1.483362317085266113e-01 5.931653827428817749e-02
4.347332194447517395e-02 -4.477383494377136230e-01 2.975363433361053467e-01 5.195346847176551819e-02 2.087097428739070892e-02 -1.126672551035881042e-01 4.839934036135673523e-02 1.770376861095428467e-01 2.194143533706665039e-01 2.074980139732360840e-01 -1.057672277092933655e-01 -8.516486734151840210e-02 2.141102850437164307e-01 1.594236791133880615e-01 -9.071372449398040771e-02 2.864313684403896332e-02 -3.882124274969100952e-02 1.807455569505691528e-01 2.471942752599716187e-01 -4.646418988704681396e-02 -1.679430603981018066e-01 2.133770659565925598e-02 1.978141665458679199e-01 3.924714922904968262e-01 -2.786980196833610535e-02 2.719257175922393799e-01 2.211982905864715576e-01 -7.441452145576477051e-02 4.991341009736061096e-02 -9.281096607446670532e-02 -9.740876406431198120e-02 2.465886808931827545e-02
-3.271253705024719238e-01 1.488882452249526978e-01 6.002650037407875061e-02 -1.442375481128692627e-01 1.695909947156906128e-01 2.676948904991149902e-01 9.306718409061431885e-02 -4.667193815112113953e-02 1.919929236173629761e-01 3.064202368259429932e-01 5.147931631654500961e-03 2.480587661266326904e-01 1.566066592931747437e-01 4.455216974020004272e-02 3.334307968616485596e-01 8.000009693205356598e-03 1.722886711359024048e-01 5.442738533020019531e-03 1.745117902755737305e-01 1.645176559686660767e-01 -2.859669327735900879e-01 2.369880303740501404e-02 2.019005268812179565e-01 2.229697853326797485e-01 2.353188954293727875e-02 2.417147457599639893e-01 -6.385897099971771240e-02 1.166397035121917725e-01 -1.356528550386428833e-01 1.189484223723411560e-01 3.695445135235786438e-02 1.856268197298049927e-01
-1.665534824132919312e-02 -1.929402202367782593e-01 4.044018685817718506e-01 6.707705557346343994e-02 1.355386972427368164e-01 4.863755032420158386e-02 1.789975762367248535e-01 1.119841113686561584e-01 2.280360460281372070e-01 -2.512441948056221008e-03 1.041338443756103516e-01 1.075716093182563782e-01 9.611026197671890259e-02 -1.984374970197677612e-01 1.235112696886062622e-01 -3.780472651124000549e-02 9.971483796834945679e-02 -2.913001775741577148e-01 -1.187570625916123390e-03 -6.632563471794128418e-02 -4.514140486717224121e-01 -8.299978822469711304e-02 5.764997098594903946e-03 1.895546168088912964e-01 6.182883679866790771e-02 1.758555918931961060e-01 -9.788118302822113037e-02 9.788072854280471802e-02 6.325001269578933716e-02 2.823139727115631104e-01 2.799194455146789551e-01 -1.662087589502334595e-01
-4.995417967438697815e-02 -3.806701898574829102e-01 5.339353904128074646e-02 -1.202765256166458130e-01 -1.805103868246078491e-01 1.045288592576980591e-01 -9.280605614185333252e-02 -8.906494826078414917e-02 4.289778321981430054e-02 -1.570076644420623779e-01 3.475163280963897705e-01 2.403224706649780273e-01 3.254082500934600830e-01 1.248008944094181061e-02 1.646454632282257080e-02 -1.219326108694076538e-01 -8.895846456289291382e-02 -7.076227664947509766e-02 2.406361103057861328e-01 1.716479659080505371e-02 -4.558257460594177246e-01 2.108216518536210060e-03 -2.796629443764686584e-03 1.823498605517670512e-04 -1.659272015094757080e-01 2.005652785301208496e-01 2.703580819070339203e-02 -1.710993237793445587e-03 -7.313911616802215576e-02 6.510331481695175171e-02 2.476776540279388428e-01 -1.751787513494491577e-01
-3.460330069065093994e-01 -1.359061747789382935e-01 6.290615350008010864e-02 -8.097019046545028687e-02 9.680640697479248047e-02 9.372050315141677856e-02 1.095977574586868286e-01 4.304457008838653564e-01 2.535667419433593750e-01 -3.291391953825950623e-02 -1.413051635026931763e-01 1.598124951124191284e-01 4.256154596805572510e-02 3.433903446421027184e-03 1.796696186065673828e-01 2.063819468021392822e-01 -9.547641873359680176e-02 2.485588341951370239e-01 3.191981613636016846e-01 -2.396510988473892212e-01 -1.392365247011184692e-01 -4.053542762994766235e-02 6.526828557252883911e-02 -1.715877652168273926e-01 1.225960627198219299e-01 2.357612997293472290e-01 1.407164931297302246e-01 -6.165269017219543457e-02 -2.308578044176101685e-02 1.360306292772293091e-01 4.242904856801033020e-02 -2.196362167596817017e-01
-3.182027637958526611e-01 7.702687382698059082e-02 1.953329592943191528e-01 -3.784693032503128052e-02 5.132081359624862671e-02 1.839490383863449097e-01 -1.335822697728872299e-02 -5.872743576765060425e-02 3.540931344032287598e-01 3.181138038635253906e-01 4.667945578694343567e-02 1.650877743959426880e-01 -1.687080599367618561e-02 -1.029326394200325012e-01 -8.324956148862838745e-02 8.920951932668685913e-02 -8.395031094551086426e-03 -3.821732103824615479e-02 4.555138349533081055e-01 -1.643503159284591675e-01 -2.027411460876464844e-01 -7.603534962981939316e-03 -2.356339842081069946e-01 1.493774354457855225e-01 1.216529533267021179e-01 9.783364832401275635e-02 -3.362160548567771912e-02 3.261478245258331299e-01 1.137547418475151062e-01 1.735712289810180664e-01 2.076092548668384552e-02 -3.070310689508914948e-02
-3.705147504806518555e-01 -1.546106766909360886e-02 1.966361254453659058e-01 8.759498596191406250e-03 5.572498962283134460e-02 1.962419003248214722e-01 2.096036821603775024e-01 3.342534303665161133e-01 3.157832026481628418e-01 -1.313805952668190002e-02 -8.122093230485916138e-02 3.760521486401557922e-02 1.112092658877372742e-01 1.664239168167114258e-01 4.165956750512123108e-02 2.516067922115325928e-01 -1.508713420480489731e-02 2.823430299758911133e-01 3.100860416889190674e-01 -2.006189376115798950e-01 -9.639445692300796509e-02 -1.315515637397766113e-01 1.393587589263916016e-01 -6.065553799271583557e-02 9.118887037038803101e-02 2.301365733146667480e-01 1.326171755790710449e-01 -6.818908452987670898e-02 -1.256207376718521118e-01 1.186308339238166809e-01 -1.460106670856475830e-02 -1.839211881160736084e-01
-1.469680964946746826e-01 -3.619371056556701660e-01 8.632633835077285767e-02 -1.368389874696731567e-01 -8.769711107015609741e-02 1.222675889730453491e-01 -2.248257398605346680e-01 -2.995306858792901039e-03 1.500952988862991333e-01 -1.974846571683883667e-01 2.257692962884902954e-01 1.331149190664291382e-01 3.179590702056884766e-01 2.860039174556732178e-01 -7.224187254905700684e-02 -4.691696912050247192e-02 -2.400728315114974976e-01 2.276872694492340088e-01 2.070683538913726807e-01 -1.275831162929534912e-01 -4.212621748447418213e-01 -3.872746974229812622e-02 -6.359998881816864014e-02 -9.802029468119144440e-03 3.346331417560577393e-02 -2.445885539054870605e-02 -2.183899283409118652e-01 4.159402474761009216e-02 -1.477896422147750854e-02 -1.259710639715194702e-01 5.620834231376647949e-02 -7.328033447265625000e-02
1.030810698866844177e-01 -3.233261406421661377e-01 6.561423838138580322e-02 -2.529452741146087646e-01 1.780850589275360107e-01 1.396235525608062744e-01 1.535994708538055420e-01 1.017719730734825134e-01 -4.234151169657707214e-02 1.106470171362161636e-02 -1.592907905578613281e-01 -5.967966467142105103e-02 3.629378080368041992e-01 -3.876053169369697571e-02 -1.371533572673797607e-01 2.177319675683975220e-01 -9.143483825027942657e-03 1.424723267555236816e-01 3.909220099449157715e-01 -1.839769333600997925e-01 -3.610508143901824951e-01 -1.235917285084724426e-01 5.276566743850708008e-02 -1.099322959780693054e-01 1.011996809393167496e-02 2.096310853958129883e-01 -3.404630348086357117e-02 9.120259433984756470e-02 1.789810657501220703e-01 -1.699669063091278076e-01 1.231965571641921997e-01 -6.258756667375564575e-02
-1.117830500006675720e-01 -4.189895465970039368e-02 -1.001452431082725525e-01 1.996938437223434448e-01 -1.605049148201942444e-02 6.588412821292877197e-02 1.734443306922912598e-01 -1.593121588230133057e-01 3.748184144496917725e-01 4.328582808375358582e-02 -5.736484378576278687e-02 7.037996314465999603e-03 5.225113406777381897e-02 -2.548299171030521393e-02 9.025173634290695190e-02 1.423368901014328003e-01 1.253347564488649368e-02 2.610836029052734375e-01 1.610627323389053345e-01 4.702807217836380005e-02 -5.059568881988525391e-01 9.335453622043132782e-03 7.543016225099563599e-02 1.347890049219131470e-01 -9.364006668329238892e-02 4.018963575363159180e-01 7.002981752157211304e-02 8.884318917989730835e-02 2.088863998651504517e-01 3.699230030179023743e-02 -1.513971388339996338e-01 2.662175595760345459e-01
-4.056418836116790771e-01 -1.006809547543525696e-01 1.255484968423843384e-01 1.171039510518312454e-02 7.118930667638778687e-02 2.016993612051010132e-01 1.280346065759658813e-01 3.184895813465118408e-01 2.358949929475784302e-01 6.244738772511482239e-02 -1.349334418773651123e-01 1.358518600463867188e-01 9.040423482656478882e-02 4.537355899810791016e-02 1.106070056557655334e-01 8.356482535600662231e-02 1.504461374133825302e-02 2.572883963584899902e-01 2.520406246185302734e-01 -3.151473104953765869e-01 -2.212096601724624634e-01 3.033071523532271385e-03 8.526934683322906494e-02 -1.280702054500579834e-01 1.884205043315887451e-01 2.874567210674285889e-01 1.984551697969436646e-01 -8.018535561859607697e-03 -2.054309658706188202e-02 8.264775574207305908e-02 1.383555233478546143e-01 -1.852640509605407715e-01
-2.999490499496459961e-01 -1.680360436439514160e-01 1.659599691629409790e-01 -6.675817072391510010e-02 2.869675159454345703e-01 -1.545800864696502686e-01 2.386418581008911133e-01 -2.860760986804962158e-01 2.205700874328613281e-01 -1.294899135828018188e-01 -1.312523931264877319e-01 -1.263351887464523315e-01 1.894592642784118652e-01 4.708202555775642395e-03 1.579908095300197601e-02 2.426144927740097046e-01 -1.821640878915786743e-01 -4.584602080285549164e-03 3.474770486354827881e-01 -2.379604130983352661e-01 -3.067443668842315674e-01 7.944312877953052521e-03 1.198928505182266235e-01 2.636477723717689514e-02 1.117731779813766479e-01 -2.398997358977794647e-02 7.304579764604568481e-02 1.299716681241989136e-01 -1.124068424105644226e-01 -1.368728727102279663e-01 -7.873134315013885498e-02 1.358870118856430054e-01
-4.134900495409965515e-02 -3.508339226245880127e-01 2.042763680219650269e-01 -1.004044041037559509e-01 2.893896400928497314e-01 2.096775770187377930e-01 2.976846694946289062e-01 -6.486518774181604385e-03 -2.953706867992877960e-02 -4.426533728837966919e-02 -4.718540236353874207e-02 1.386799216270446777e-01 2.228316962718963623e-01 -2.162414416670799255e-02 8.017746359109878540e-02 -1.507138740271329880e-02 1.834918260574340820e-01 2.720538973808288574e-01 4.772288203239440918e-01 9.781309962272644043e-02 -1.041057631373405457e-01 3.397483751177787781e-02 1.593459546566009521e-01 1.530630290508270264e-01 -1.161222085356712341e-01 3.013152815401554108e-02 1.984987407922744751e-01 -9.872712194919586182e-02 1.442251354455947876e-01 -1.015432402491569519e-01 1.590325832366943359e-01 1.433926075696945190e-02
7.489393651485443115e-02 -2.280974760651588440e-02 -6.458085775375366211e-02 4.872834309935569763e-02 7.592396438121795654e-02 3.385947644710540771e-02 1.619089394807815552e-01 -1.809688657522201538e-01 1.328371614217758179e-01 3.168214559555053711e-01 2.920206189155578613e-01 6.066163768991827965e-04 3.840988874435424805e-01 7.989340461790561676e-03 1.342871487140655518e-01 1.841542720794677734e-01 3.869633749127388000e-02 2.782930061221122742e-02 3.842200338840484619e-01 -2.848799526691436768e-01 -3.649168461561203003e-02 8.453261107206344604e-02 2.696942389011383057e-01 2.523148953914642334e-01 2.028937339782714844e-01 -9.134153835475444794e-03 -5.326156318187713623e-02 -2.328798174858093262e-01 -8.899916708469390869e-02 5.386098101735115051e-02 8.474754542112350464e-02 -1.623544245958328247e-01
-1.301594916731119156e-02 -2.906581461429595947e-01 3.467397093772888184e-01 -1.278533786535263062e-01 -1.818633526563644409e-01 -3.465004637837409973e-02 -1.748612523078918457e-02 -1.968650370836257935e-01 1.234208866953849792e-01 3.504875004291534424e-01 2.119522690773010254e-01 5.184893310070037842e-02 4.334686994552612305e-01 -8.744485676288604736e-03 7.522799819707870483e-02 -1.696505956351757050e-02 -4.930762574076652527e-02 9.831571578979492188e-02 5.177766550332307816e-03 -1.196841821074485779e-01 -2.900015711784362793e-01 -2.570027112960815430e-01 1.688159257173538208e-01 1.239057853817939758e-01 -8.473129128105938435e-04 -1.504530906677246094e-01 2.116415351629257202e-01 1.513997316360473633e-01 -7.693921681493520737e-03 -3.819889947772026062e-02 1.146561428904533386e-01 -1.911882124841213226e-02
-9.075305610895156860e-02 -2.733683586120605469e-01 2.948561608791351318e-01 1.472569853067398071e-01 2.597395777702331543e-01 -5.564982444047927856e-02 1.732104122638702393e-01 -1.933939307928085327e-01 1.982250660657882690e-01 -1.872618347406387329e-01 1.508128494024276733e-01 -2.524122595787048340e-01 2.198385447263717651e-01 -4.123817384243011475e-02 8.148934692144393921e-02 8.681842684745788574e-02 -6.846140325069427490e-02 2.213931530714035034e-01 3.150738477706909180e-01 -2.448579072952270508e-01 -2.131307870149612427e-01 8.660843968391418457e-02 6.328218430280685425e-02 -1.206395681947469711e-02 -1.384680569171905518e-01 2.269371896982192993e-01 -1.410395205020904541e-01 -9.147713892161846161e-03 2.885725796222686768e-01 -4.655891098082065582e-03 -2.057492174208164215e-02 3.235031664371490479e-02
-2.504906952381134033e-01 -3.260041475296020508e-01 6.118189543485641479e-02 1.554948389530181885e-01 1.385868410579860210e-03 2.951659262180328369e-01 2.560942173004150391e-01 1.064032539725303650e-01 3.051616847515106201e-01 -6.343781203031539917e-02 -5.390577390789985657e-02 8.818270266056060791e-02 1.406686753034591675e-01 1.061721742153167725e-01 -7.296112179756164551e-02 1.287677586078643799e-01 4.222774878144264221e-02 1.019055768847465515e-02 3.686902523040771484e-01 -7.283433526754379272e-02 -1.962388604879379272e-01 -1.562048345804214478e-01 -1.230980083346366882e-01 -1.491675339639186859e-02 -1.593327522277832031e-01 1.145782843232154846e-01 1.594963669776916504e-01 -1.087656095623970032e-01 4.872016236186027527e-02 5.646692588925361633e-02 -1.100275665521621704e-01 -4.041858315467834473e-01
-1.612810641527175903e-01 -2.413310557603836060e-01 3.094651997089385986e-01 -5.877315066754817963e-03 1.829466074705123901e-01 -9.209347516298294067e-02 1.394894719123840332e-01 1.990412771701812744e-01 1.985696554183959961e-01 -1.130784377455711365e-01 -8.799584954977035522e-02 2.266130447387695312e-01 3.168292045593261719e-01 3.115746378898620605e-01 -1.253804117441177368e-01 1.426502317190170288e-01 -2.749926596879959106e-02 5.254120007157325745e-02 -1.680818349123001099e-01 -8.170498162508010864e-02 -3.622221648693084717e-01 1.158487610518932343e-02 2.254047393798828125e-01 2.432599216699600220e-01 8.156675100326538086e-02 -2.922802790999412537e-02 -4.250868037343025208e-02 2.190355211496353149e-01 3.766493871808052063e-02 -1.508664637804031372e-01 -7.390905171632766724e-02 -8.589654415845870972e-02
-9.599957615137100220e-02 -1.780652552843093872e-01 2.557277977466583252e-01 -2.012871652841567993e-01 3.769007027149200439e-01 9.344876557588577271e-02 1.162943765521049500e-01 -4.828814882785081863e-03 -1.788392364978790283e-01 1.859234720468521118e-01 8.418951183557510376e-03 8.679636567831039429e-02 2.360618263483047485e-01 1.426625549793243408e-01 7.849927991628646851e-02 -1.128991842269897461e-01 1.556319766677916050e-03 6.421358883380889893e-02 5.480785369873046875e-01 -4.051092546433210373e-03 -2.136871665716171265e-01 2.282865345478057861e-01 1.329679936170578003e-01 9.516213089227676392e-02 -2.323930338025093079e-02 5.108644720166921616e-03 5.484775081276893616e-02 2.145970612764358521e-02 1.384035963565111160e-02 -2.848336994647979736e-01 -6.702915579080581665e-02 2.815032377839088440e-02
-3.948180973529815674e-01 -4.114013910293579102e-01 1.790045350790023804e-01 -4.211796075105667114e-02 8.734165877103805542e-02 -2.009039223194122314e-01 1.899332106113433838e-01 -1.014213114976882935e-01 1.563546359539031982e-01 -3.248868882656097412e-02 -1.503585278987884521e-01 2.730113565921783447e-01 9.501864761114120483e-02 6.835661083459854126e-02 -6.276783347129821777e-02 -7.881193608045578003e-02 -5.182916298508644104e-02 3.427369892597198486e-01 2.434808611869812012e-01 -4.084133077412843704e-03 -2.518053948879241943e-01 8.174514770507812500e-02 -8.627520501613616943e-02 8.645664155483245850e-02 2.264769971370697021e-01 -2.988391183316707611e-02 1.433869898319244385e-01 -5.588290467858314514e-02 1.919065713882446289e-01 1.511491537094116211e-01 1.214974466711282730e-02 7.162811234593391418e-03
-3.476423397660255432e-02 -2.887849807739257812e-01 3.961486518383026123e-01 -2.468778043985366821e-01 -6.487157195806503296e-02 9.751186519861221313e-02 3.091934025287628174e-01 7.791162282228469849e-02 -8.451241254806518555e-02 4.931993037462234497e-02 -1.538243442773818970e-01 -8.122940361499786377e-02 3.407270908355712891e-01 1.764679104089736938e-01 -7.012990862131118774e-02 1.343180686235427856e-01 1.083558350801467896e-01 1.953863725066184998e-02 1.954615712165832520e-01 1.016107499599456787e-01 -2.515603005886077881e-01 2.128805816173553467e-01 1.397933065891265869e-01 2.090967297554016113e-01 -8.517795056104660034e-02 -1.209966838359832764e-01 -6.785842776298522949e-02 2.846129536628723145e-01 -2.403150685131549835e-02 1.118298321962356567e-01 1.128750890493392944e-01 7.904582470655441284e-02
-1.727128773927688599e-01 -2.458896636962890625e-01 2.481404542922973633e-01 -1.187616363167762756e-01 3.448497503995895386e-02 -2.688892185688018799e-03 3.206104636192321777e-01 -1.463637053966522217e-01 2.775719948112964630e-02 -1.577176898717880249e-01 2.136735059320926666e-02 -2.979232072830200195e-01 2.155252695083618164e-01 -1.095273345708847046e-01 1.989022046327590942e-01 2.097418010234832764e-01 -6.813883036375045776e-02 3.878299519419670105e-02 3.334701061248779297e-01 -1.808567643165588379e-01 -3.442436456680297852e-01 4.280098155140876770e-02 1.466158926486968994e-01 -8.560909191146492958e-04 1.241650804877281189e-02 2.185543328523635864e-01 -1.095705553889274597e-01 -3.449027612805366516e-02 1.783484071493148804e-01 -2.478412985801696777e-01 3.208868205547332764e-02 -6.700685620307922363e-02
-2.736998200416564941e-01 -5.157518899068236351e-04 1.653277873992919922e-01 -6.772179901599884033e-02 -2.190471999347209930e-02 6.888085603713989258e-02 2.273387908935546875e-01 1.937362551689147949e-01 3.994263112545013428e-01 1.487862020730972290e-01 -2.315264642238616943e-01 1.666214913129806519e-01 2.187021821737289429e-01 8.459869027137756348e-02 2.046767622232437134e-01 8.351272903382778168e-03 1.427166610956192017e-01 2.067843526601791382e-01 2.479325383901596069e-01 -1.374810039997100830e-01 -1.305767595767974854e-01 9.774941951036453247e-02 1.076362803578376770e-01 -1.172472164034843445e-01 -5.402892362326383591e-03 8.027425408363342285e-02 9.159045666456222534e-02 5.877520889043807983e-02 -8.057721704244613647e-02 3.233669102191925049e-01 2.509036958217620850e-01 -2.257580310106277466e-01
-1.433233916759490967e-01 -2.275482565164566040e-01 9.400617331266403198e-02 -4.813094064593315125e-02 3.253401219844818115e-01 2.821190059185028076e-01 1.662093251943588257e-01 1.257972717285156250e-01 5.697103962302207947e-02 8.051645755767822266e-02 2.016592323780059814e-01 2.957734465599060059e-02 3.508692383766174316e-01 -1.526973843574523926e-01 1.816745400428771973e-01 5.896491557359695435e-02 -1.177770271897315979e-01 -1.563428491353988647e-01 9.978094696998596191e-02 5.279554799199104309e-02 -2.162812203168869019e-01 -1.838876008987426758e-01 9.730050712823867798e-02 4.571115672588348389e-01 -2.824298851191997528e-02 -1.590560227632522583e-01 -1.345825493335723877e-01 -1.479706466197967529e-01 1.895379740744829178e-03 -4.180085286498069763e-02 -1.882416605949401855e-01 -1.009693089872598648e-02
-1.549198627471923828e-01 -3.791837394237518311e-01 3.638260066509246826e-01 -3.431725874543190002e-02 -2.348015084862709045e-02 -2.395837306976318359e-01 -4.208629950881004333e-02 1.087300628423690796e-01 7.841277122497558594e-02 1.236538067460060120e-01 3.539490047842264175e-03 1.653535515069961548e-01 2.996505796909332275e-01 3.638836741447448730e-02 -9.582826495170593262e-02 -8.449679613113403320e-02 2.795530110597610474e-02 1.833915263414382935e-01 9.943008422851562500e-02 -1.033145710825920105e-01 -3.011706769466400146e-01 2.082444876432418823e-01 3.794953599572181702e-02 2.639955878257751465e-01 1.189936846494674683e-01 -1.187270060181617737e-01 3.063273057341575623e-02 2.486051917076110840e-01 2.223083227872848511e-01 2.508398592472076416e-01 -5.643574520945549011e-02 -6.476191431283950806e-02
-1.669071614742279053e-01 -3.674564361572265625e-01 1.286699175834655762e-01 -1.844586879014968872e-01 -1.229528114199638367e-01 -9.027810394763946533e-02 1.715130954980850220e-01 7.277179509401321411e-02 5.302864313125610352e-02 6.984078139066696167e-02 -2.613030076026916504e-01 2.381860464811325073e-01 2.112473100423812866e-01 3.217369019985198975e-01 -3.670028597116470337e-02 -1.859937012195587158e-01 1.546472162008285522e-01 4.442281275987625122e-02 3.441667258739471436e-01 -4.792244359850883484e-02 -3.399027585983276367e-01 9.146428853273391724e-02 2.379639148712158203e-01 8.780936151742935181e-02 -2.442233450710773468e-02 -1.018693819642066956e-01 6.918387115001678467e-02 -1.175838857889175415e-01 3.376071900129318237e-02 -4.996700590709224343e-05 2.089379876852035522e-01 -5.020199343562126160e-02
-2.806214392185211182e-01 8.374133147299289703e-03 1.783454716205596924e-01 -1.850400865077972412e-01 -6.187192723155021667e-02 4.688625782728195190e-02 1.187336444854736328e-01 1.823584288358688354e-01 1.563446968793869019e-01 -7.369712740182876587e-02 1.393950730562210083e-01 -4.703620076179504395e-02 1.360281854867935181e-01 -1.105867791920900345e-02 4.662424027919769287e-01 1.374029815196990967e-01 1.817447692155838013e-02 1.031201854348182678e-01 1.165027022361755371e-01 -1.302892416715621948e-01 -1.594382673501968384e-01 -2.139062434434890747e-02 3.503558933734893799e-01 -1.385215967893600464e-01 -1.574389189481735229e-01 -5.981896817684173584e-02 -1.551422625780105591e-01 7.842916250228881836e-02 2.675589919090270996e-01 2.238943427801132202e-01 2.159619182348251343e-01 -2.430647909641265869e-01
-1.504792869091033936e-01 -1.508546173572540283e-01 -8.844794332981109619e-02 -4.648517817258834839e-02 -1.371729373931884766e-01 2.757178544998168945e-01 2.382296472787857056e-01 2.927338778972625732e-01 2.125370502471923828e-01 1.516710221767425537e-01 2.569075487554073334e-02 2.080385535955429077e-01 1.395647972822189331e-01 1.128697097301483154e-01 -9.057622402906417847e-03 5.751059204339981079e-02 1.440405994653701782e-01 1.164404377341270447e-01 2.880178391933441162e-01 -3.482604622840881348e-01 -2.569062113761901855e-01 -1.587192565202713013e-01 7.398150861263275146e-02 -5.877393111586570740e-02 1.044453307986259460e-01 3.379236757755279541e-01 1.548981964588165283e-01 -1.918905973434448242e-01 7.223652303218841553e-02 1.050237715244293213e-01 9.663031995296478271e-02 -9.715967625379562378e-02
-2.993822097778320312e-01 -7.798937149345874786e-03 2.441181689500808716e-01 9.178317338228225708e-02 -4.693340742960572243e-04 4.522119835019111633e-02 1.973785161972045898e-01 -4.978616908192634583e-02 1.405169963836669922e-01 -2.335241995751857758e-02 1.388039588928222656e-01 3.185380399227142334e-01 3.325201272964477539e-01 -2.424598783254623413e-01 3.142333775758743286e-02 1.078774631023406982e-01 3.906292840838432312e-02 -2.300114035606384277e-01 2.498257607221603394e-01 1.079780608415603638e-01 -2.040463984012603760e-01 -5.796635523438453674e-02 1.748208701610565186e-01 1.029897388070821762e-02 2.559529989957809448e-02 -7.457121741026639938e-03 -1.855448335409164429e-01 1.079946383833885193e-01 2.028798498213291168e-02 2.370065748691558838e-01 -4.596428573131561279e-02 -4.076045453548431396e-01
-3.080368638038635254e-01 -4.333175420761108398e-01 1.745936572551727295e-01 1.887713074684143066e-01 6.228525936603546143e-02 -2.116299867630004883e-01 1.520483046770095825e-01 -1.971010863780975342e-01 1.692897528409957886e-01 -2.030360698699951172e-02 -1.040746346116065979e-01 2.140738666057586670e-01 3.606293201446533203e-01 -1.212849281728267670e-02 1.081330999732017517e-01 -1.516749113798141479e-01 -4.781808704137802124e-02 8.490064740180969238e-02 2.507731616497039795e-01 -1.621502637863159180e-01 -9.227848798036575317e-02 3.377240896224975586e-02 5.452024936676025391e-02 7.202090695500373840e-03 1.940103024244308472e-01 -1.153879836201667786e-01 2.683232724666595459e-01 1.348899304866790771e-01 4.373655095696449280e-02 9.766729921102523804e-02 1.612502485513687134e-01 -3.610593266785144806e-03
-4.557514563202857971e-02 -1.284807026386260986e-01 2.362109273672103882e-01 2.134343981742858887e-01 5.367432534694671631e-02 -1.661752015352249146e-01 1.642780900001525879e-01 6.041705980896949768e-02 2.245044112205505371e-01 9.693872928619384766e-02 6.582492962479591370e-03 9.641556441783905029e-02 1.384948194026947021e-01 -1.284228712320327759e-01 3.122616410255432129e-01 -1.978912949562072754e-01 -2.823117971420288086e-01 -3.196365535259246826e-01 1.973275095224380493e-01 -8.460929244756698608e-02 -3.852858841419219971e-01 -1.048033237457275391e-01 3.013935089111328125e-01 -5.882016569375991821e-02 1.425441652536392212e-01 1.394793391227722168e-01 1.576974242925643921e-02 9.824615716934204102e-02 -4.011125117540359497e-02 1.388868242502212524e-01 8.816397935152053833e-02 -1.319704502820968628e-01
-1.003773361444473267e-01 -1.971625983715057373e-01 2.854086160659790039e-01 4.576545208692550659e-02 2.264214158058166504e-01 2.249838709831237793e-01 1.620119810104370117e-01 -4.133628308773040771e-02 2.120318859815597534e-01 -6.613931059837341309e-02 1.206330731511116028e-01 5.856708809733390808e-02 2.007793635129928589e-01 -2.113036364316940308e-01 1.286902427673339844e-01 3.966896981000900269e-02 2.830537222325801849e-02 -2.061429023742675781e-01 6.518038362264633179e-02 -4.686979204416275024e-02 -4.829421043395996094e-01 -8.791340887546539307e-02 2.399680949747562408e-02 4.781166091561317444e-03 -6.044168956577777863e-03 1.271783560514450073e-02 -1.404304951429367065e-01 9.516200423240661621e-02 2.541686594486236572e-01 3.519544005393981934e-01 2.162020951509475708e-01 1.084126159548759460e-01
5.682127922773361206e-02 -6.675217300653457642e-02 3.413188755512237549e-01 2.091522067785263062e-01 1.919797621667385101e-02 -2.107269763946533203e-01 9.165205806493759155e-02 1.252939701080322266e-01 1.805553585290908813e-01 2.556270360946655273e-02 -5.773791670799255371e-02 1.955269575119018555e-01 3.405859470367431641e-01 -1.981738656759262085e-01 3.270154297351837158e-01 -9.373059868812561035e-02 -1.998663395643234253e-01 -2.124262601137161255e-01 1.660349220037460327e-01 1.098135188221931458e-01 -4.418593049049377441e-01 -3.339505568146705627e-02 -2.206788194598630071e-04 1.169738546013832092e-01 1.560160964727401733e-01 1.789446622133255005e-01 -1.138084754347801208e-02 3.232896327972412109e-02 4.022667184472084045e-02 -5.556525290012359619e-02 4.445806518197059631e-02 -1.357564181089401245e-01
-1.056822538375854492e-01 -1.137789934873580933e-01 2.226206213235855103e-01 9.588772803544998169e-02 -1.279702633619308472e-01 2.380445003509521484e-01 1.973372846841812134e-01 1.271128058433532715e-01 3.009295649826526642e-02 1.269624978303909302e-01 -3.964797407388687134e-02 2.208774387836456299e-01 3.342685103416442871e-01 -3.705357015132904053e-02 1.361612081527709961e-01 2.418363839387893677e-02 -1.043549180030822754e-01 -3.805558979511260986e-01 3.253431022167205811e-01 2.660876605659723282e-03 -3.264984190464019775e-01 1.086501125246286392e-02 3.293267786502838135e-01 -8.924653381109237671e-02 2.967932028695940971e-03 -1.453200168907642365e-02 1.246869415044784546e-01 1.908507756888866425e-02 6.957165896892547607e-02 2.662670910358428955e-01 -9.395972825586795807e-03 1.127256900072097778e-01
-2.632297575473785400e-01 1.187221333384513855e-01 1.864676773548126221e-01 -4.740537609905004501e-03 7.750855293124914169e-03 -6.063456833362579346e-02 2.510335147380828857e-01 -1.223508715629577637e-01 4.765486419200897217e-01 2.446549683809280396e-01 1.625591814517974854e-01 1.119307428598403931e-01 -1.285312473773956299e-01 -1.093520075082778931e-01 -8.221302181482315063e-02 -7.849313318729400635e-03 -3.019042015075683594e-01 -6.607538461685180664e-02 3.269145786762237549e-01 -2.870145067572593689e-02 -1.568723022937774658e-01 1.983038932085037231e-01 1.008194386959075928e-01 -2.566507831215858459e-02 1.171308010816574097e-01 -4.438282176852226257e-02 -3.943900391459465027e-02 1.841755234636366367e-03 2.780752256512641907e-02 2.585138380527496338e-01 2.472565174102783203e-01 -1.222238540649414062e-01
-2.014966905117034912e-01 -2.476058155298233032e-01 2.344448566436767578e-01 -1.148035153746604919e-01 2.073096036911010742e-01 -1.541846394538879395e-01 1.646853387355804443e-01 -3.321795761585235596e-01 1.433889865875244141e-01 9.163284301757812500e-02 -6.390178203582763672e-02 -2.828096039593219757e-02 2.492735534906387329e-01 -3.436667472124099731e-02 2.344295978546142578e-01 1.046061962842941284e-01 -1.407557576894760132e-01 -1.085960194468498230e-01 3.817961215972900391e-01 -2.202115803956985474e-01 -8.501154184341430664e-02 1.394763886928558350e-01 1.555698662996292114e-01 -4.696682095527648926e-02 -2.117298096418380737e-01 1.776212453842163086e-01 -1.571544110774993896e-01 1.233330741524696350e-01 2.356039136648178101e-01 -9.882071614265441895e-02 -4.615234211087226868e-02 -5.080163013190031052e-03
-3.942254185676574707e-02 -1.380811035633087158e-01 1.605061441659927368e-01 -1.294861137866973877e-01 -4.284685105085372925e-02 -7.155138254165649414e-02 3.140710890293121338e-01 1.092109680175781250e-01 3.896350264549255371e-01 1.672747880220413208e-01 1.597590744495391846e-01 -5.414915736764669418e-03 -6.583354622125625610e-02 5.028672143816947937e-02 1.758084595203399658e-01 2.730090022087097168e-01 -2.675935924053192139e-01 9.173355996608734131e-02 2.063760012388229370e-01 -1.188782826066017151e-01 -2.844482958316802979e-01 3.214548230171203613e-01 -1.030311435461044312e-01 -2.338388115167617798e-01 -1.607248187065124512e-01 -9.456083178520202637e-02 9.469496086239814758e-03 -2.413262054324150085e-02 1.573290117084980011e-02 -2.266328036785125732e-02 2.407780587673187256e-01 -1.456280201673507690e-01
6.370336562395095825e-02 1.491846442222595215e-01 4.490194022655487061e-01 1.669705808162689209e-01 7.048347592353820801e-02 -4.194060340523719788e-02 2.282569706439971924e-01 1.390248984098434448e-01 3.609170019626617432e-02 1.284560114145278931e-01 6.965814530849456787e-02 -3.944003954529762268e-02 2.440195530652999878e-01 -3.367397189140319824e-02 3.358891606330871582e-01 -1.616304814815521240e-01 -2.591162323951721191e-01 -8.196192793548107147e-03 2.810294926166534424e-01 -2.513354830443859100e-02 -3.377189636230468750e-01 -6.192192062735557556e-02 1.194434091448783875e-01 -7.458609342575073242e-02 -1.278625428676605225e-01 -7.817219197750091553e-02 -7.761494070291519165e-02 3.159137368202209473e-01 6.636152416467666626e-02 -1.290035843849182129e-01 7.324450463056564331e-02 -5.443879961967468262e-02
-3.304146230220794678e-01 -1.561972349882125854e-01 1.519787460565567017e-01 2.221763879060745239e-02 1.199334263801574707e-01 9.794304519891738892e-02 9.246963262557983398e-02 -2.518216669559478760e-01 1.700347512960433960e-01 2.148817479610443115e-01 1.447453349828720093e-01 1.357670128345489502e-01 3.192436993122100830e-01 1.410571783781051636e-01 -1.963330656290054321e-01 8.878462761640548706e-02 -7.155296951532363892e-02 2.389374375343322754e-01 1.041921600699424744e-01 -6.330009549856185913e-02 -3.844139277935028076e-01 -1.811058372259140015e-01 -1.085446029901504517e-01 8.088656514883041382e-02 -5.341398343443870544e-02 5.073150247335433960e-02 -1.251014620065689087e-01 7.978788763284683228e-02 -1.958139091730117798e-01 -2.892884910106658936e-01 -2.510969154536724091e-02 -1.952093541622161865e-01
-2.743150889873504639e-01 -4.334278702735900879e-01 7.656946033239364624e-02 -4.071878269314765930e-02 9.638085961341857910e-02 9.682519733905792236e-02 1.653985828161239624e-01 -2.022839188575744629e-01 1.505227386951446533e-01 -2.006383240222930908e-02 -2.237079739570617676e-01 2.121047079563140869e-01 1.672634482383728027e-01 2.620406746864318848e-01 7.821640931069850922e-03 -1.719297766685485840e-01 -1.324497014284133911e-01 1.938693374395370483e-01 2.075366079807281494e-01 -7.970954477787017822e-02 -2.804031670093536377e-01 7.532380521297454834e-02 3.442246839404106140e-02 2.569030523300170898e-01 2.030214518308639526e-01 -8.111957460641860962e-02 2.393449693918228149e-01 -2.393326535820960999e-02 1.764247417449951172e-01 5.643332004547119141e-02 4.548256471753120422e-02 -1.011766260489821434e-03
-1.956424117088317871e-01 -1.994798928499221802e-01 2.133180499076843262e-01 -9.136575460433959961e-02 -1.167033910751342773e-01 -2.491962537169456482e-02 3.392465710639953613e-01 -2.833414375782012939e-01 1.242717448621988297e-02 -6.895291060209274292e-02 -1.983111537992954254e-02 6.725013256072998047e-02 1.509414911270141602e-01 1.123794764280319214e-01 6.611817330121994019e-02 1.342053413391113281e-01 -4.523321688175201416e-01 -1.764187216758728027e-02 2.441414594650268555e-01 -3.072545826435089111e-01 -2.152598798274993896e-01 -1.335475407540798187e-02 5.378004163503646851e-02 -4.934108629822731018e-02 -1.756019741296768188e-01 -1.530331373214721680e-01 -3.756999224424362183e-02 2.080119401216506958e-01 1.807591170072555542e-01 2.554491721093654633e-02 -5.862044543027877808e-02 2.106701135635375977e-01
-3.322428464889526367e-01 -4.882065653800964355e-01 2.759429216384887695e-01 -3.860378637909889221e-02 1.248807460069656372e-01 -7.308126240968704224e-02 5.442355573177337646e-02 -1.995293498039245605e-01 2.527889013290405273e-01 1.034073755145072937e-01 -1.625831574201583862e-01 2.041735202074050903e-01 -3.416402963921427727e-03 2.124709933996200562e-01 -7.187847793102264404e-02 8.485307544469833374e-02 6.548668257892131805e-03 1.351168900728225708e-01 2.802561223506927490e-01 7.156138308346271515e-03 -2.523804008960723877e-01 8.065271377563476562e-02 3.329901024699211121e-02 3.643802925944328308e-02 1.875393986701965332e-01 -1.366170644760131836e-01 1.998300999402999878e-01 2.699771150946617126e-02 6.320302188396453857e-02 2.916110493242740631e-02 1.449429839849472046e-01 -1.407327950000762939e-01
-1.767207384109497070e-01 -1.036481037735939026e-01 2.622489631175994873e-01 -3.792594373226165771e-02 2.951293587684631348e-01 -1.935030333697795868e-03 1.259780372492969036e-03 1.722228825092315674e-01 -8.231179416179656982e-02 5.649486556649208069e-02 -2.673793956637382507e-02 -7.077629864215850830e-02 9.028469771146774292e-02 7.839412987232208252e-02 1.062794700264930725e-01 1.570389121770858765e-01 1.518179476261138916e-01 -1.651642471551895142e-01 2.217241376638412476e-01 -2.923402786254882812e-01 -5.264486074447631836e-01 7.038496434688568115e-02 1.082975789904594421e-01 2.263720184564590454e-01 3.160880506038665771e-01 -1.962629407644271851e-01 4.941190406680107117e-02 6.130170077085494995e-03 -1.244081109762191772e-01 1.128444895148277283e-01 2.949420548975467682e-02 7.129900902509689331e-02
-9.987244009971618652e-02 5.759419500827789307e-02 2.708712518215179443e-01 1.115605980157852173e-01 3.315930664539337158e-01 1.724422127008438110e-01 1.124757081270217896e-01 -7.651719450950622559e-02 9.396817535161972046e-02 4.830150678753852844e-02 2.021794579923152924e-02 2.548826038837432861e-01 2.324818670749664307e-01 2.073742635548114777e-02 2.170527577400207520e-01 5.081011727452278137e-02 -1.231299340724945068e-01 -2.586919963359832764e-01 9.031997621059417725e-02 1.940772868692874908e-02 -5.366995930671691895e-01 -4.324634373188018799e-02 7.654417306184768677e-02 3.932143375277519226e-02 -1.716514229774475098e-01 1.978983581066131592e-01 5.320182070136070251e-02 1.010673940181732178e-01 3.751971572637557983e-02 2.506974339485168457e-01 1.137610971927642822e-01 1.231934800744056702e-01
1.501191109418869019e-01 -4.394970834255218506e-01 1.739507913589477539e-01 -2.218623906373977661e-01 5.422092974185943604e-03 -6.321371346712112427e-02 3.484111428260803223e-01 1.301368176937103271e-01 3.714799582958221436e-01 1.039756834506988525e-01 -1.668099015951156616e-01 -7.325065881013870239e-02 1.122441440820693970e-01 1.844593882560729980e-01 7.853031158447265625e-03 -3.074249252676963806e-02 6.544347852468490601e-02 1.562437862157821655e-01 2.466394007205963135e-01 -4.442291706800460815e-02 -2.951249182224273682e-01 1.683087944984436035e-01 2.277355343103408813e-01 3.172062709927558899e-02 -1.722443401813507080e-01 1.912604831159114838e-02 -9.660007059574127197e-02 7.536827772855758667e-02 1.187693551182746887e-01 5.690832063555717468e-02 6.004192307591438293e-02 8.397600054740905762e-02
-2.789067327976226807e-01 2.997727319598197937e-02 7.950928807258605957e-02 -1.632721046917140484e-03 1.969540305435657501e-02 5.097047984600067139e-02 2.470910996198654175e-01 2.058769762516021729e-01 2.870830595493316650e-01 2.960607111454010010e-01 -4.338682070374488831e-02 1.574264764785766602e-01 2.131311297416687012e-01 -7.811892032623291016e-02 -8.509201928973197937e-03 2.402214556932449341e-01 -3.880300372838973999e-02 2.341144979000091553e-01 3.102649450302124023e-01 -2.239470183849334717e-02 -2.177460044622421265e-01 2.331487685441970825e-01 2.197717502713203430e-02 -2.891448438167572021e-01 -3.053187765181064606e-02 -1.217550784349441528e-01 2.009203433990478516e-01 5.785756744444370270e-03 -3.683574497699737549e-02 2.842418849468231201e-01 6.226403266191482544e-02 -1.462727487087249756e-01
-1.498534530401229858e-01 2.910977043211460114e-02 1.520313620567321777e-01 -1.442444026470184326e-01 -9.333579242229461670e-02 1.471038162708282471e-01 -2.265020646154880524e-02 -2.231544628739356995e-02 3.025908954441547394e-02 2.154676467180252075e-01 2.774170637130737305e-01 1.182603389024734497e-01 -1.693527847528457642e-01 2.889582514762878418e-02 1.049254611134529114e-01 4.743688926100730896e-02 -2.013731598854064941e-01 8.892413973808288574e-02 3.457441329956054688e-01 -3.250213563442230225e-01 -2.967212200164794922e-01 2.086697071790695190e-01 2.867366932332515717e-02 4.618621170520782471e-01 4.386211931705474854e-02 -9.108274430036544800e-02 1.763549298048019409e-01 1.924086362123489380e-01 1.097918376326560974e-01 -4.746570438146591187e-02 2.565189823508262634e-02 -8.765026926994323730e-02
-2.963794469833374023e-01 -1.927397251129150391e-01 2.976735234260559082e-01 1.220931261777877808e-01 -2.526628375053405762e-01 -1.194491833448410034e-01 1.182741522789001465e-01 3.123692572116851807e-01 1.021022424101829529e-01 -2.575418055057525635e-01 6.722296774387359619e-02 8.574614673852920532e-02 2.168681658804416656e-02 6.454137712717056274e-02 2.047475576400756836e-01 8.937661349773406982e-02 8.529525995254516602e-02 -1.290107518434524536e-01 7.751408964395523071e-02 -1.489360779523849487e-01 -2.828899323940277100e-01 3.250957652926445007e-02 6.728892028331756592e-02 4.373787343502044678e-02 -1.831012368202209473e-01 2.256036549806594849e-01 -1.553337723016738892e-01 -4.489948973059654236e-03 1.698821336030960083e-01 2.670753002166748047e-01 2.735333144664764404e-01 -1.242561116814613342e-01
-2.047447711229324341e-01 -1.147260442376136780e-01 1.107184290885925293e-01 2.447749376296997070e-01 -1.169787347316741943e-01 2.319164015352725983e-02 2.762628197669982910e-01 1.996939480304718018e-01 3.575831353664398193e-01 7.742529269307851791e-03 1.173014119267463684e-01 2.105319350957870483e-01 2.115271836519241333e-01 -1.678714901208877563e-01 8.036168664693832397e-02 1.059670094400644302e-02 -1.930568218231201172e-01 -3.093027472496032715e-01 2.827541530132293701e-01 5.181772634387016296e-02 -3.597305417060852051e-01 -1.981814205646514893e-01 1.472650468349456787e-01 -1.036849543452262878e-01 7.200402021408081055e-02 8.341835439205169678e-02 6.003148853778839111e-02 7.800681889057159424e-02 8.461688458919525146e-02 1.384052038192749023e-01 1.526408642530441284e-02 -1.083742082118988037e-01
-1.958305537700653076e-01 -4.464083015918731689e-01 1.859642267227172852e-01 -9.089224785566329956e-02 5.986668914556503296e-02 -1.172837466001510620e-01 2.770728766918182373e-01 -2.192198038101196289e-01 -8.312457799911499023e-02 1.842947453260421753e-01 8.282846957445144653e-02 -9.504563361406326294e-02 2.965793609619140625e-01 2.772936411201953888e-02 -7.144533842802047729e-02 -1.017211601138114929e-01 6.078700348734855652e-02 3.213574290275573730e-01 1.523809731006622314e-01 -1.334121376276016235e-01 -3.024864792823791504e-01 4.114896059036254883e-02 5.888182297348976135e-02 2.522653043270111084e-01 2.154237329959869385e-01 -3.948680683970451355e-02 -9.484856575727462769e-02 -6.671525537967681885e-02 1.112996786832809448e-02 1.256070882081985474e-01 1.077556535601615906e-01 -1.385810375213623047e-01
1.970157586038112640e-02 -2.709813416004180908e-02 -8.394936472177505493e-02 -5.364749953150749207e-02 -1.021518260240554810e-01 7.205937802791595459e-02 2.367371916770935059e-01 -2.811958789825439453e-01 4.436818659305572510e-01 7.525861263275146484e-02 4.188400134444236755e-02 3.533643484115600586e-02 -8.414102718234062195e-03 2.733441255986690521e-02 2.711403667926788330e-01 1.614901423454284668e-01 -1.196782737970352173e-01 1.419087499380111694e-01 4.305758178234100342e-01 8.666019886732101440e-02 -3.451706171035766602e-01 6.905259937047958374e-02 2.579268813133239746e-01 -2.065378054976463318e-02 -1.016337573528289795e-01 -1.374279111623764038e-01 -2.666160091757774353e-02 1.033613011240959167e-01 1.058442220091819763e-01 5.038857925683259964e-03 1.938927024602890015e-01 1.568786352872848511e-01
-1.423920542001724243e-01 -3.017422258853912354e-01 1.496463418006896973e-01 -1.846484541893005371e-01 1.171580106019973755e-01 -5.353137385100126266e-03 1.849024146795272827e-01 -1.988226473331451416e-01 7.452335208654403687e-02 -3.236084058880805969e-02 -2.670421302318572998e-01 3.039970993995666504e-01 1.583969742059707642e-01 2.457520514726638794e-01 -1.506957709789276123e-01 1.809455454349517822e-01 5.997327342629432678e-02 2.855034470558166504e-01 1.812106221914291382e-01 6.294247508049011230e-02 -3.208556175231933594e-01 1.022672578692436218e-01 8.837329596281051636e-02 1.683428734540939331e-01 1.372210383415222168e-01 -2.857986837625503540e-02 5.493550002574920654e-02 7.505637407302856445e-02 1.742144227027893066e-01 2.234485447406768799e-01 -7.779678702354431152e-02 -2.176185250282287598e-01
-8.675980567932128906e-02 -4.293607175350189209e-01 2.312705386430025101e-03 -1.435120552778244019e-01 1.628181934356689453e-01 -8.955853432416915894e-02 2.938181757926940918e-01 -4.769185185432434082e-02 2.224945574998855591e-01 5.960597470402717590e-02 -7.966901361942291260e-02 2.846751511096954346e-01 8.764884620904922485e-02 4.127622768282890320e-02 1.221365928649902344e-01 -5.327215790748596191e-02 1.128495931625366211e-01 1.050190329551696777e-01 2.947795689105987549e-01 1.325007379055023193e-01 -3.001218736171722412e-01 1.288283988833427429e-02 1.110028922557830811e-01 4.616820439696311951e-02 1.551716029644012451e-01 -1.702705919742584229e-01 2.071092091500759125e-02 -8.598582446575164795e-02 4.383159577846527100e-01 -2.863604389131069183e-02 9.875052422285079956e-02 -1.757621578872203827e-02
-9.250795841217041016e-02 -3.128585219383239746e-01 2.476979643106460571e-01 -1.169566512107849121e-01 1.483104228973388672e-01 -1.711693592369556427e-02 -1.259781140834093094e-02 -3.228376805782318115e-02 -4.557029157876968384e-02 1.318032145500183105e-01 2.612359225749969482e-01 -7.750578969717025757e-02 3.847287297248840332e-01 1.243647485971450806e-01 9.710296988487243652e-02 9.378362447023391724e-02 -1.924367100000381470e-01 -6.424409896135330200e-02 -7.682691514492034912e-02 -7.812155038118362427e-02 -4.598800539970397949e-01 -1.328312158584594727e-01 8.686418086290359497e-02 -8.404786884784698486e-02 2.689086198806762695e-01 2.936765849590301514e-01 1.681607775390148163e-02 -3.477158769965171814e-02 -2.022317349910736084e-01 1.260811537504196167e-01 7.668120414018630981e-02 1.888316910481080413e-04
-1.783258765935897827e-01 -1.711813956499099731e-01 1.000547334551811218e-01 -3.010345995426177979e-02 -4.669275134801864624e-02 1.177262216806411743e-01 5.099605321884155273e-01 1.043659523129463196e-01 2.295186668634414673e-01 -4.871515929698944092e-02 2.146651148796081543e-01 -9.263468906283378601e-03 1.071044504642486572e-01 -5.140569061040878296e-02 3.804884909186512232e-04 1.934783458709716797e-01 8.480407297611236572e-02 -3.270641863346099854e-01 2.362052649259567261e-01 3.754633292555809021e-02 -2.635219991207122803e-01 -3.386351764202117920e-01 1.348607093095779419e-01 2.595104463398456573e-02 2.140650898218154907e-02 2.048214823007583618e-01 2.164468318223953247e-01 4.798454698175191879e-03 1.033046469092369080e-01 8.538105338811874390e-02 -3.462501242756843567e-02 -7.371817529201507568e-02
-1.604765094816684723e-02 -3.056461215019226074e-01 1.410280168056488037e-02 -1.732646524906158447e-01 7.927943766117095947e-02 1.079934015870094299e-01 -3.415810316801071167e-02 -1.776758581399917603e-01 3.192447125911712646e-01 4.677764177322387695e-01 1.049192994832992554e-01 7.073377072811126709e-02 2.369794622063636780e-02 2.786294519901275635e-01 -3.062702529132366180e-02 1.147709041833877563e-01 -7.106059789657592773e-02 3.398465365171432495e-02 2.929010987281799316e-01 -1.761000454425811768e-01 -1.669521629810333252e-01 3.243981394916772842e-03 2.530707716941833496e-01 3.499813675880432129e-01 2.323306165635585785e-02 -1.222477033734321594e-01 2.093852497637271881e-03 2.646095305681228638e-02 -1.312965713441371918e-02 -3.951986320316791534e-03 1.999132782220840454e-01 -5.104777216911315918e-02
-1.645567417144775391e-01 -1.318269968032836914e-01 1.232713013887405396e-01 -1.275598406791687012e-01 2.300186157226562500e-01 2.370682079344987869e-03 3.284092992544174194e-03 -1.522747613489627838e-02 3.488444164395332336e-02 2.403044998645782471e-01 7.616207003593444824e-02 1.476027667522430420e-01 4.950208961963653564e-01 2.853293530642986298e-02 2.891508340835571289e-01 -2.060048580169677734e-01 -1.487671136856079102e-01 1.812877058982849121e-01 3.376238346099853516e-01 5.680122971534729004e-02 -1.836272329092025757e-01 -8.824018388986587524e-02 1.500574350357055664e-01 2.211580611765384674e-02 -5.820541083812713623e-02 1.955708675086498260e-02 -1.331725567579269409e-01 -4.145392403006553650e-02 3.759039938449859619e-02 -1.321626007556915283e-01 -2.617661356925964355e-01 -2.551710009574890137e-01
3.609824180603027344e-02 -3.917897939682006836e-01 2.285373061895370483e-01 -1.946405172348022461e-01 3.487825021147727966e-02 6.342507153749465942e-02 3.209048211574554443e-01 2.004126608371734619e-01 -6.348352879285812378e-02 5.551101639866828918e-02 -1.379431933164596558e-01 -6.631880253553390503e-02 2.199402004480361938e-01 2.908890545368194580e-01 -2.600373029708862305e-01 2.980723977088928223e-02 -3.884329646825790405e-02 1.456595771014690399e-02 4.235609173774719238e-01 3.564171120524406433e-02 -1.344701796770095825e-01 1.086968090385198593e-02 9.591419994831085205e-02 7.474405318498611450e-02 -1.668306626379489899e-02 -8.313073217868804932e-02 -4.328332468867301941e-02 -9.912334382534027100e-03 -2.092597261071205139e-02 3.147916495800018311e-01 2.118926197290420532e-01 7.543440163135528564e-02
-1.694853603839874268e-01 6.955500692129135132e-02 7.642094045877456665e-02 -3.225848376750946045e-01 2.520104944705963135e-01 4.513898864388465881e-02 2.214665859937667847e-01 6.570841372013092041e-02 2.461700001731514931e-03 1.161912232637405396e-01 2.243479192256927490e-01 2.816119194030761719e-01 3.574755787849426270e-01 -1.649326831102371216e-01 3.284354209899902344e-01 5.179457366466522217e-03 -1.988601982593536377e-01 7.124918699264526367e-02 1.838895231485366821e-01 9.148705005645751953e-02 -1.081282347440719604e-01 -6.402207911014556885e-02 7.842806726694107056e-02 1.006164848804473877e-01 -2.426673620939254761e-01 6.139799207448959351e-02 -1.120830774307250977e-01 1.831817477941513062e-01 1.926550418138504028e-01 1.157812401652336121e-01 -2.198946028947830200e-01 -7.119981944561004639e-02
-4.893753826618194580e-01 8.858107030391693115e-03 2.938131093978881836e-01 2.196258604526519775e-01 -1.380463838577270508e-01 1.046054959297180176e-01 1.809752895496785641e-03 2.300188988447189331e-01 1.987313628196716309e-01 -4.271410033106803894e-02 2.537428028881549835e-02 7.291378825902938843e-02 1.553610563278198242e-01 -7.987661659717559814e-02 9.369926899671554565e-02 -3.836284857243299484e-03 -1.974046975374221802e-01 -1.416258364915847778e-01 3.602048158645629883e-01 -1.466253101825714111e-01 -1.537039577960968018e-01 3.646606951951980591e-02 5.535993352532386780e-02 1.151006743311882019e-01 3.146871924400329590e-02 -2.020912170410156250e-01 2.330273687839508057e-01 1.425704658031463623e-01 2.304806262254714966e-01 1.195076620206236839e-03 -6.724987924098968506e-02 1.752851456403732300e-01
-1.668686866760253906e-01 4.788703098893165588e-02 2.151291668415069580e-01 -1.365327686071395874e-01 3.254795968532562256e-01 -1.715491116046905518e-01 2.077781036496162415e-02 -8.427467197179794312e-02 5.031019449234008789e-01 1.764240674674510956e-02 7.857959717512130737e-02 -1.501427590847015381e-01 1.173023730516433716e-01 -1.477107778191566467e-02 2.182226628065109253e-01 2.657502330839633942e-02 -9.157099574804306030e-02 -1.253804424777626991e-03 1.337151229381561279e-01 -1.482708901166915894e-01 -4.135201871395111084e-01 7.653266936540603638e-02 3.252686262130737305e-01 -3.564475849270820618e-02 -9.283083677291870117e-02 1.075398549437522888e-01 -1.704446375370025635e-01 5.711079016327857971e-02 -7.063130289316177368e-02 -2.048819698393344879e-02 -9.119238704442977905e-03 1.656194627285003662e-01
-1.329968422651290894e-01 -3.658208549022674561e-01 5.173094868659973145e-01 -1.039505153894424438e-01 -1.468417197465896606e-01 -1.826532930135726929e-02 3.015106022357940674e-01 2.335869967937469482e-01 -1.245504524558782578e-02 1.534863710403442383e-01 -4.219446703791618347e-02 -1.771161705255508423e-02 1.524882316589355469e-01 1.450468897819519043e-01 -1.579807698726654053e-01 -7.463412731885910034e-02 -5.599953234195709229e-02 1.000467240810394287e-01 3.073108196258544922e-01 3.416391834616661072e-02 -1.405341029167175293e-01 1.538888551294803619e-02 2.144364826381206512e-02 6.976818293333053589e-02 -9.963256865739822388e-02 -5.499938130378723145e-02 -8.294038474559783936e-02 -1.341578364372253418e-02 -7.038997858762741089e-02 1.187666356563568115e-01 3.485142290592193604e-01 -8.647610247135162354e-02
-1.268549710512161255e-01 4.576363041996955872e-02 8.631084114313125610e-02 3.721961379051208496e-01 2.344689071178436279e-01 1.213542278856039047e-02 1.589262932538986206e-01 -6.683140993118286133e-02 2.611156702041625977e-01 1.032960414886474609e-01 3.120465874671936035e-01 8.297566324472427368e-02 9.020757675170898438e-02 8.522556722164154053e-02 1.032814159989356995e-01 1.941951364278793335e-01 5.205694958567619324e-02 -1.133596226572990417e-01 2.809506356716156006e-01 1.324110925197601318e-01 -4.413467049598693848e-01 4.005326330661773682e-02 1.410491913557052612e-01 -5.954940244555473328e-02 -1.763872802257537842e-01 2.276608049869537354e-01 -1.907150894403457642e-01 -1.257535666227340698e-01 -3.463755920529365540e-02 1.753021627664566040e-01 -7.177671790122985840e-02 5.374780856072902679e-03
-2.069212198257446289e-01 4.574995487928390503e-02 5.634936317801475525e-02 -8.636663109064102173e-02 -7.244787365198135376e-02 -6.782380491495132446e-02 6.622497737407684326e-02 9.138070791959762573e-02 4.764890670776367188e-01 -1.162735968828201294e-01 6.870367377996444702e-02 1.967856101691722870e-02 -6.763114780187606812e-02 -7.103156298398971558e-02 3.820269927382469177e-02 -7.932174950838088989e-02 4.643650725483894348e-02 -3.388720750808715820e-02 3.048667311668395996e-01 -1.539344489574432373e-01 -4.156470000743865967e-01 4.854753613471984863e-02 -1.942777782678604126e-01 6.176783517003059387e-02 1.344352811574935913e-01 5.787693336606025696e-02 6.002400442957878113e-02 1.163780465722084045e-01 2.940544188022613525e-01 2.694367766380310059e-01 2.706480324268341064e-01 -2.265505641698837280e-01
-6.964866071939468384e-02 -2.761144340038299561e-01 -1.149035468697547913e-01 -8.338426053524017334e-02 -4.709159210324287415e-02 1.309704035520553589e-01 -7.860031723976135254e-02 -1.309637539088726044e-02 1.826901435852050781e-01 7.879945635795593262e-02 -1.147143915295600891e-01 -3.095902502536773682e-02 1.772007644176483154e-01 -4.252806771546602249e-03 3.490527570247650146e-01 1.927057355642318726e-01 -9.610232710838317871e-02 2.904660701751708984e-01 3.775765001773834229e-01 3.930668532848358154e-02 -1.449162662029266357e-01 -3.157224357128143311e-01 2.833931446075439453e-01 2.996513843536376953e-01 1.536286622285842896e-01 -1.582448780536651611e-01 2.309189736843109131e-02 -6.685008108615875244e-02 8.626396954059600830e-02 8.780604228377342224e-03 -1.107124611735343933e-01 -1.643746495246887207e-01
-3.137606978416442871e-01 -1.838996820151805878e-02 6.160689517855644226e-02 1.544160991907119751e-01 -1.444753557443618774e-01 2.267946004867553711e-01 2.815063297748565674e-01 2.584349513053894043e-01 1.289071440696716309e-01 -5.966976284980773926e-02 -1.669411957263946533e-01 1.610845923423767090e-01 2.803318500518798828e-01 3.439240530133247375e-02 7.839485257863998413e-02 1.075081080198287964e-01 -1.535094082355499268e-01 2.661638557910919189e-01 3.500605821609497070e-01 -2.924213707447052002e-01 -6.498582661151885986e-02 1.280268747359514236e-02 3.157295286655426025e-02 -3.732512891292572021e-02 1.414202451705932617e-01 2.799017131328582764e-01 -9.700349718332290649e-02 7.962262630462646484e-02 -1.261183768510818481e-01 1.545641869306564331e-01 -1.429972648620605469e-01 -1.374287065118551254e-02
-1.530104577541351318e-01 1.899744570255279541e-01 2.167747616767883301e-01 1.512221246957778931e-01 -1.606960445642471313e-01 -2.714718282222747803e-01 2.068020403385162354e-01 1.905652284622192383e-01 1.345281153917312622e-01 4.262420907616615295e-02 9.309466928243637085e-02 2.573216557502746582e-01 8.293390274047851562e-02 7.577319443225860596e-02 -6.237850710749626160e-02 2.251304220408201218e-03 -1.156365349888801575e-01 8.623692393302917480e-02 2.766126096248626709e-01 -2.719585597515106201e-01 -2.654967606067657471e-01 7.907388359308242798e-02 -2.896145880222320557e-01 2.585479915142059326e-01 -9.227070957422256470e-02 -6.790385395288467407e-02 2.700969635043293238e-04 -1.263963580131530762e-01 -1.668759435415267944e-01 2.791718542575836182e-01 1.135071963071823120e-01 -1.849465966224670410e-01
-2.625237405300140381e-01 -1.735275834798812866e-01 4.786537587642669678e-01 1.431050002574920654e-01 1.320340186357498169e-01 1.791711300611495972e-01 1.085171550512313843e-01 7.127694785594940186e-03 2.866078019142150879e-01 -4.806355759501457214e-02 1.754456013441085815e-01 -2.661646716296672821e-02 7.605506479740142822e-02 4.300016164779663086e-02 8.926290273666381836e-02 8.257541805505752563e-02 -3.458632528781890869e-02 -1.566896885633468628e-01 6.883457303047180176e-02 1.831920444965362549e-01 -3.260213136672973633e-01 -1.470785290002822876e-01 -1.107336394488811493e-02 1.848242990672588348e-02 -1.663588732481002808e-01 -8.531386405229568481e-02 -6.400875002145767212e-02 1.142306774854660034e-01 1.881994158029556274e-01 4.050922989845275879e-01 -4.284922033548355103e-02 7.595579326152801514e-02
-2.137390673160552979e-01 -5.353095382452011108e-02 1.084763184189796448e-01 -2.260721027851104736e-01 1.933854669332504272e-01 -1.839094907045364380e-01 4.114120453596115112e-02 1.068647578358650208e-01 2.739388681948184967e-02 2.182024866342544556e-01 1.123370602726936340e-01 -2.280934900045394897e-01 3.588593006134033203e-01 -9.399406611919403076e-02 1.143507659435272217e-01 -2.133003808557987213e-02 -1.472119987010955811e-01 -1.002102047204971313e-01 1.274012178182601929e-01 -2.256091833114624023e-01 -2.754409611225128174e-01 3.715819865465164185e-02 1.251710057258605957e-01 2.239621281623840332e-01 2.976000905036926270e-01 1.026447266340255737e-01 1.013411581516265869e-01 -1.801963895559310913e-01 2.153567224740982056e-01 1.202551946043968201e-01 1.867462396621704102e-01 -2.461915463209152222e-01
-3.286686837673187256e-01 2.568918280303478241e-02 2.698880732059478760e-01 -8.735180646181106567e-02 6.203062832355499268e-03 -2.107106447219848633e-01 3.534721136093139648e-01 1.265796869993209839e-01 -8.523001521825790405e-02 -1.285878866910934448e-01 7.561071962118148804e-02 2.004919499158859253e-01 7.180403918027877808e-02 6.611847877502441406e-02 1.649978756904602051e-01 1.461190916597843170e-02 1.976572573184967041e-01 -1.310506165027618408e-01 2.365200668573379517e-01 5.195085424929857254e-03 -4.602234363555908203e-01 1.431121528148651123e-01 -2.428601831197738647e-01 3.380120173096656799e-02 9.572089463472366333e-02 2.409158623777329922e-04 1.555334497243165970e-02 1.796164065599441528e-01 -9.300889074802398682e-02 1.473923772573471069e-01 7.867018133401870728e-02 -1.895105242729187012e-01
-3.216587007045745850e-02 -2.334675490856170654e-01 3.320998549461364746e-01 -2.042416930198669434e-01 5.872280895709991455e-02 1.874604374170303345e-01 1.501987338997423649e-03 -2.415296062827110291e-02 1.471627354621887207e-01 2.439455687999725342e-01 1.952343583106994629e-01 6.271652877330780029e-02 2.801789641380310059e-01 1.870657354593276978e-01 4.620267078280448914e-02 3.198006153106689453e-01 -6.564483046531677246e-02 -8.175377547740936279e-02 -1.089015975594520569e-02 -1.046536713838577271e-01 -4.326416850090026855e-01 1.170763000845909119e-01 1.863403469324111938e-01 -1.635709404945373535e-01 1.054755672812461853e-01 1.300960928201675415e-01 1.432873774319887161e-02 1.982146501541137695e-01 -2.291391491889953613e-01 -3.628449887037277222e-02 3.964516520500183105e-02 6.924927234649658203e-02
-2.428589463233947754e-01 -3.420989513397216797e-01 1.136406213045120239e-01 7.681075483560562134e-02 -1.169926766306161880e-02 -2.755367755889892578e-01 1.200835779309272766e-01 1.336415857076644897e-01 -1.619717776775360107e-01 9.707015752792358398e-02 1.992442607879638672e-01 1.315211355686187744e-01 8.088863641023635864e-02 1.845915913581848145e-01 1.455342173576354980e-01 1.839363873004913330e-01 -2.343473136425018311e-01 2.500126510858535767e-02 1.633261591196060181e-01 7.141585648059844971e-02 -1.492901891469955444e-01 -3.443038463592529297e-01 2.371738851070404053e-01 1.781139075756072998e-01 -5.279650911688804626e-02 1.348280906677246094e-01 -1.441847681999206543e-01 2.629315257072448730e-01 2.340956218540668488e-02 -1.359909623861312866e-01 1.764910817146301270e-01 -1.770472973585128784e-01
-1.990820318460464478e-01 -5.256811976432800293e-01 3.867148458957672119e-01 1.100866775959730148e-02 -1.085347607731819153e-01 -1.763373166322708130e-01 1.428446173667907715e-02 1.973583847284317017e-01 1.922574490308761597e-01 3.086431138217449188e-02 -1.282780617475509644e-02 -3.426611050963401794e-02 2.499307990074157715e-01 1.980630457401275635e-01 -1.122968047857284546e-01 -7.012988626956939697e-02 -3.745762258768081665e-02 2.691295742988586426e-01 2.480559349060058594e-01 -8.232437819242477417e-02 -7.963998615741729736e-02 8.098303526639938354e-02 9.688173234462738037e-02 1.978985071182250977e-01 1.927776187658309937e-01 -4.317390732467174530e-03 -3.947039134800434113e-03 1.028055250644683838e-01 8.270554989576339722e-02 1.579326838254928589e-01 2.992248162627220154e-02 -9.905285388231277466e-02
-6.125761196017265320e-02 -3.227737247943878174e-01 3.175159394741058350e-01 -6.731011718511581421e-02 2.918884754180908203e-01 -9.199219942092895508e-02 3.129868209362030029e-01 5.385171994566917419e-02 3.169904649257659912e-01 -5.847810208797454834e-02 -1.255198866128921509e-01 4.530602600425481796e-03 1.654214113950729370e-01 2.747165560722351074e-01 2.050301283597946167e-01 1.720943897962570190e-01 -9.974355250597000122e-02 2.482695132493972778e-01 -1.200062483549118042e-01 -1.369366329163312912e-02 -1.056791171431541443e-01 -7.765890657901763916e-02 1.399600133299827576e-02 1.733030378818511963e-01 -1.763422191143035889e-01 9.462378919124603271e-02 8.575882017612457275e-02 9.272662550210952759e-02 2.131837010383605957e-01 -8.301201462745666504e-02 -1.082114651799201965e-01 -2.106516957283020020e-01
-1.420160979032516479e-01 -4.694410264492034912e-01 2.228610776364803314e-02 -4.575665295124053955e-02 9.388255327939987183e-02 -2.295990437269210815e-01 2.531313300132751465e-01 4.615544155240058899e-02 2.992153763771057129e-01 1.007081344723701477e-01 3.064216487109661102e-02 -6.887844204902648926e-02 1.699937880039215088e-01 1.149131730198860168e-01 6.121079251170158386e-02 5.814691260457038879e-02 4.620968177914619446e-02 1.873958669602870941e-02 3.301989734172821045e-01 -2.132279239594936371e-02 -2.915447056293487549e-01 -1.602443680167198181e-02 2.746813371777534485e-02 -4.862175881862640381e-02 -3.087053000926971436e-01 1.604202091693878174e-01 -9.423914551734924316e-02 -1.348311454057693481e-01 3.266592323780059814e-01 -1.029722169041633606e-01 9.064417332410812378e-02 2.405826374888420105e-02
5.893356725573539734e-02 7.738179713487625122e-02 1.652387380599975586e-01 1.217587441205978394e-01 1.732413172721862793e-01 -4.555866587907075882e-03 2.820437848567962646e-01 -6.123244017362594604e-02 3.890624642372131348e-01 2.661802172660827637e-01 1.242964118719100952e-01 -9.985828399658203125e-02 -5.560234189033508301e-03 -1.183486953377723694e-01 1.045379340648651123e-01 1.169748529791831970e-01 3.944870457053184509e-02 1.288057267665863037e-01 2.584566175937652588e-01 3.609706088900566101e-02 -4.697406888008117676e-01 -1.010938659310340881e-01 -1.851522028446197510e-01 7.233600318431854248e-02 -1.588970869779586792e-01 -2.575950622558593750e-01 -5.269473046064376831e-02 -2.167264968156814575e-01 3.732541203498840332e-02 1.812713742256164551e-01 -8.339884877204895020e-02 -9.792175143957138062e-02
-3.506801128387451172e-01 -7.042825222015380859e-02 1.073074191808700562e-01 2.672184705734252930e-01 -4.184574354439973831e-03 1.544776856899261475e-01 1.034857556223869324e-01 1.222215592861175537e-02 1.303390860557556152e-01 -1.346820443868637085e-01 -7.492211461067199707e-02 3.166014552116394043e-01 1.749366335570812225e-02 -3.127892687916755676e-02 -1.404521893709897995e-02 3.482089340686798096e-01 -5.291363596916198730e-02 2.382863909006118774e-01 1.857210397720336914e-01 -3.351818770170211792e-02 -2.191917002201080322e-01 3.051128052175045013e-02 1.252988129854202271e-01 -2.319517359137535095e-02 3.194571137428283691e-01 9.111890941858291626e-02 8.347764611244201660e-02 2.160607278347015381e-01 -1.981173753738403320e-01 1.615436077117919922e-01 1.670241504907608032e-01 -2.702495753765106201e-01
-2.457999438047409058e-01 -8.760192990303039551e-02 7.355407625436782837e-02 -5.635681562125682831e-03 -8.111992478370666504e-02 -1.621191352605819702e-01 3.999981582164764404e-01 -2.960188984870910645e-01 5.542426928877830505e-02 3.777467906475067139e-01 3.577022552490234375e-01 -3.941102325916290283e-02 1.609527915716171265e-01 -1.826812177896499634e-01 6.751583516597747803e-02 -6.845852732658386230e-02 3.941235691308975220e-02 -4.960624501109123230e-02 3.601761534810066223e-02 6.351551413536071777e-02 -3.409591615200042725e-01 -2.165836542844772339e-01 -5.918995290994644165e-02 5.778983235359191895e-02 -5.734652280807495117e-02 6.535318493843078613e-02 1.229578629136085510e-02 9.397654980421066284e-02 -1.086737960577011108e-01 2.068387567996978760e-01 2.000835388898849487e-01 -1.080155447125434875e-01
-1.809387058019638062e-01 -1.869322061538696289e-01 2.625420689582824707e-01 1.103939488530158997e-01 1.890620291233062744e-01 6.441524624824523926e-02 1.314075589179992676e-01 4.475182667374610901e-02 -2.007124572992324829e-02 1.454672664403915405e-01 -7.265485823154449463e-02 -4.604047536849975586e-02 1.401975899934768677e-01 3.970784842967987061e-01 1.318192481994628906e-01 -2.927587032318115234e-01 -1.399243026971817017e-01 2.943354249000549316e-01 1.114665940403938293e-01 -3.672557324171066284e-02 -2.581650912761688232e-01 -2.655303180217742920e-01 2.189140021800994873e-01 2.146316021680831909e-01 2.752424217760562897e-02 -1.554211229085922241e-01 -9.278217703104019165e-02 6.378250569105148315e-02 -1.237459480762481689e-01 1.488617658615112305e-01 1.855652928352355957e-01 -1.484465897083282471e-01
-1.938897930085659027e-02 -5.345001220703125000e-01 2.404415011405944824e-01 -1.682008504867553711e-01 4.837527126073837280e-02 -4.988974705338478088e-02 2.160050868988037109e-01 1.720616221427917480e-01 3.500501513481140137e-01 1.960838586091995239e-01 -4.937717691063880920e-03 -7.721403241157531738e-02 1.120825409889221191e-01 -1.277357786893844604e-01 -2.417877083644270897e-03 -4.388421401381492615e-02 -7.170762866735458374e-02 1.671113967895507812e-01 3.679085373878479004e-01 2.188560366630554199e-02 -1.081301271915435791e-01 -4.504052922129631042e-02 1.463080197572708130e-01 7.303778827190399170e-02 -2.233345061540603638e-01 1.138438135385513306e-01 -2.388940379023551941e-02 -1.348659247159957886e-01 2.039014846086502075e-01 -4.116709157824516296e-02 2.624553255736827850e-02 1.184643134474754333e-01
-6.927679479122161865e-02 -1.284237802028656006e-01 4.378658831119537354e-01 1.727318912744522095e-01 2.221843153238296509e-01 -3.401401685550808907e-03 3.585292026400566101e-02 -7.154332846403121948e-02 2.080106586217880249e-01 6.313124205917119980e-03 1.189488172531127930e-02 -1.591082215309143066e-01 2.473965734243392944e-01 -5.320895090699195862e-02 3.601270020008087158e-01 -1.807821094989776611e-01 -3.092735707759857178e-01 -1.462833732366561890e-01 1.668995767831802368e-01 -2.596236206591129303e-02 -3.442219197750091553e-01 -5.288044735789299011e-02 2.548740711063146591e-03 4.145181924104690552e-02 -1.926448941230773926e-01 1.223632469773292542e-01 -5.041980743408203125e-02 4.397248383611440659e-03 -5.354212969541549683e-02 9.677064418792724609e-02 2.653640210628509521e-01 -1.746496558189392090e-02
-2.608187496662139893e-01 4.422526806592941284e-02 8.119485527276992798e-02 -2.578907413408160210e-03 6.166325137019157410e-02 1.439961194992065430e-01 2.270115017890930176e-01 1.559278070926666260e-01 1.485332846641540527e-01 2.227180823683738708e-02 1.347382664680480957e-01 8.138068765401840210e-02 2.096522003412246704e-01 -2.047104239463806152e-01 -1.384311765432357788e-01 3.615107238292694092e-01 1.404023170471191406e-01 5.693303421139717102e-02 5.464390516281127930e-01 -1.172189787030220032e-01 -5.047463998198509216e-02 -1.790314167737960815e-01 5.105031281709671021e-02 2.094713039696216583e-02 5.961322039365768433e-02 1.422758698463439941e-01 1.321282833814620972e-01 1.857908517122268677e-01 1.299129724502563477e-01 2.599053084850311279e-01 3.976276144385337830e-02 7.258102297782897949e-02
-3.397071063518524170e-01 9.432748705148696899e-02 1.526023074984550476e-02 -8.836653828620910645e-02 8.936640620231628418e-02 -7.366485893726348877e-02 5.349476635456085205e-02 7.402970641851425171e-02 2.499753050506114960e-02 2.193795144557952881e-01 2.011632025241851807e-01 2.019540965557098389e-02 3.762416839599609375e-01 8.889202773571014404e-02 2.933061718940734863e-01 -1.437499523162841797e-01 -1.754963248968124390e-01 4.370703548192977905e-02 1.301121115684509277e-01 -6.142843887209892273e-02 -2.095297425985336304e-01 2.976644784212112427e-02 -5.774306878447532654e-02 1.876851022243499756e-01 3.015084657818078995e-03 3.393580615520477295e-01 -5.920142307877540588e-02 -2.454535365104675293e-01 3.508752286434173584e-01 -3.624342009425163269e-02 -7.793127000331878662e-02 -2.322495430707931519e-01
1.031374745070934296e-02 4.076368361711502075e-02 2.305233180522918701e-01 -5.199471861124038696e-02 -5.712941288948059082e-02 2.538459002971649170e-01 5.018365755677223206e-02 2.631390094757080078e-01 2.712725698947906494e-01 -3.496454283595085144e-02 1.427345424890518188e-01 2.786616981029510498e-01 2.922188639640808105e-01 -1.509146094322204590e-01 1.233257278800010681e-01 -4.896889626979827881e-02 -1.526608467102050781e-01 -2.197536230087280273e-01 1.772463172674179077e-01 -9.306161850690841675e-02 -4.382429718971252441e-01 -2.196231335401535034e-01 -5.370982363820075989e-02 -7.836603373289108276e-02 1.050646975636482239e-01 -2.999491430819034576e-02 -2.021663337945938110e-01 7.220115512609481812e-02 1.512022763490676880e-01 1.758757084608078003e-01 8.273221552371978760e-02 -1.570409387350082397e-01
-1.856883466243743896e-01 4.765808407682925463e-04 8.747015148401260376e-02 2.027549892663955688e-01 1.091372594237327576e-01 1.841164678335189819e-01 2.184775471687316895e-01 -9.932996332645416260e-02 2.903465032577514648e-01 4.302108136471360922e-04 6.049776449799537659e-03 1.141812950372695923e-01 1.795200556516647339e-01 -1.422184705734252930e-01 1.700711548328399658e-01 1.104413717985153198e-01 -8.857105672359466553e-02 -3.022310733795166016e-01 2.888565957546234131e-01 2.097480930387973785e-02 -4.854450523853302002e-01 -7.438331842422485352e-02 2.155966013669967651e-01 -4.472800344228744507e-02 -7.885336875915527344e-02 6.492970883846282959e-02 -1.393652260303497314e-01 8.136066049337387085e-02 1.973152011632919312e-01 2.199354469776153564e-01 1.602872312068939209e-01 -1.371813938021659851e-02
-2.887400090694427490e-01 6.141277030110359192e-02 2.722465693950653076e-01 -4.292942583560943604e-02 -2.331600524485111237e-02 -5.899961572140455246e-03 2.029104232788085938e-01 5.065705254673957825e-02 2.627849280834197998e-01 -1.079714000225067139e-01 -1.401717308908700943e-02 1.981264054775238037e-01 3.684638440608978271e-01 -1.130383387207984924e-01 -6.495130807161331177e-02 2.881844639778137207e-01 -1.339835971593856812e-01 -2.428029477596282959e-01 1.585517078638076782e-01 1.138819679617881775e-01 -3.142304420471191406e-01 -1.640135422348976135e-02 1.656722724437713623e-01 5.378091335296630859e-02 -1.176969408988952637e-01 1.696354746818542480e-01 2.769410014152526855e-01 2.133369259536266327e-02 1.284587234258651733e-01 8.310718834400177002e-02 -2.104808986186981201e-01 -6.891777366399765015e-02
-2.686023414134979248e-01 1.009299680590629578e-01 2.019718736410140991e-01 4.602800309658050537e-02 1.194811314344406128e-01 4.685166105628013611e-02 9.672500938177108765e-02 -1.851133406162261963e-01 3.216924965381622314e-01 1.365895271301269531e-01 1.934825778007507324e-01 -7.416859269142150879e-02 -1.440055370330810547e-01 1.010373234748840332e-01 5.728234071284532547e-03 1.109144315123558044e-01 8.830515667796134949e-03 -2.366041094064712524e-01 3.176003694534301758e-01 -2.688953280448913574e-01 -2.505113482475280762e-01 6.369033362716436386e-03 -5.755525827407836914e-02 2.592872977256774902e-01 1.096739545464515686e-01 3.001106381416320801e-01 1.707593537867069244e-02 1.899763792753219604e-01 1.640169620513916016e-01 2.457624524831771851e-01 1.238659098744392395e-01 -5.105732008814811707e-02
-1.624231487512588501e-01 -2.057705223560333252e-01 3.567220568656921387e-01 8.471079170703887939e-02 -7.317072898149490356e-02 -7.977453060448169708e-03 1.578779816627502441e-01 -2.837731316685676575e-02 1.776877641677856445e-01 7.750667631626129150e-02 1.782841533422470093e-01 1.262244652025401592e-03 2.878079414367675781e-01 7.873884588479995728e-02 -2.775097452104091644e-02 3.061746656894683838e-01 -3.192995190620422363e-01 -2.777924388647079468e-02 8.105426281690597534e-02 -2.033648490905761719e-01 -4.222287610173225403e-02 -1.247857362031936646e-01 1.588807255029678345e-01 6.655243039131164551e-02 3.221472799777984619e-01 2.015710435807704926e-02 -2.596736252307891846e-01 -1.374721806496381760e-02 1.997226178646087646e-01 1.477277427911758423e-01 -9.524190425872802734e-02 2.693016827106475830e-01
-1.718266755342483521e-01 -3.075908422470092773e-01 -2.684552036225795746e-02 -2.481731623411178589e-01 1.493159681558609009e-01 -1.053888257592916489e-02 2.320327162742614746e-01 -1.770019382238388062e-01 3.680922836065292358e-02 1.895215213298797607e-01 9.308661520481109619e-02 -2.405045628547668457e-01 1.679516434669494629e-01 2.670482099056243896e-01 1.956402659416198730e-01 3.740003108978271484e-01 -8.109318464994430542e-02 2.355762869119644165e-01 2.681939303874969482e-01 4.035619646310806274e-02 -1.345523744821548462e-01 7.926224917173385620e-02 2.795404791831970215e-01 9.319743514060974121e-02 -1.258046329021453857e-01 1.745740920305252075e-01 -6.365341693162918091e-02 1.414781957864761353e-01 -9.825580753386020660e-03 -1.794013939797878265e-02 -5.917676538228988647e-02 -5.820417404174804688e-02
-3.190545365214347839e-02 -4.504647254943847656e-01 2.523264884948730469e-01 -1.131608858704566956e-01 -4.395624622702598572e-02 -1.149499192833900452e-01 3.185447156429290771e-01 2.606917917728424072e-01 6.475330889225006104e-02 1.786803007125854492e-01 -4.009748809039592743e-03 9.909474104642868042e-02 2.718678414821624756e-01 -4.289873875677585602e-03 -8.297397755086421967e-03 1.175487320870161057e-02 1.021368429064750671e-01 1.300638765096664429e-01 2.475243508815765381e-01 1.552690118551254272e-01 -1.621194034814834595e-01 2.948115020990371704e-02 1.385865062475204468e-01 4.876370355486869812e-02 -7.181760668754577637e-02 -9.958744794130325317e-02 -2.688551880419254303e-02 -5.477522313594818115e-02 -1.477408409118652344e-01 2.775060832500457764e-01 3.671110272407531738e-01 3.244384005665779114e-02
-3.583542257547378540e-02 -5.409541726112365723e-01 1.081853806972503662e-01 -2.799761854112148285e-02 2.165946811437606812e-01 -4.869990050792694092e-02 1.956196427345275879e-01 3.264900995418429375e-03 2.485215514898300171e-01 2.614579200744628906e-01 -2.267890721559524536e-01 4.437807202339172363e-02 2.391264587640762329e-01 -2.535711601376533508e-02 -4.211552813649177551e-02 -2.963301725685596466e-02 -1.466869562864303589e-01 7.208296656608581543e-02 3.051643371582031250e-01 7.114849984645843506e-02 -2.471157610416412354e-01 8.706027269363403320e-02 -2.745227515697479248e-02 7.280209660530090332e-02 -1.154122054576873779e-01 1.850460320711135864e-01 -2.429333180189132690e-01 -3.128059953451156616e-02 -5.152947455644607544e-02 3.437030315399169922e-02 1.641586273908615112e-01 1.552092730998992920e-01
1.327863484621047974e-01 -6.269414722919464111e-02 1.170017346739768982e-01 -2.725938521325588226e-02 -6.602842360734939575e-02 -2.871552407741546631e-01 1.742392927408218384e-01 1.520297825336456299e-01 -5.473818257451057434e-02 -5.539313703775405884e-02 7.630448043346405029e-02 -9.773934632539749146e-02 1.210326515138149261e-02 -1.021089032292366028e-01 6.217437610030174255e-02 9.397462755441665649e-02 -1.203318536281585693e-01 4.106067419052124023e-01 4.140667617321014404e-01 -5.852209776639938354e-02 -5.191224813461303711e-01 -8.081236854195594788e-03 4.316178709268569946e-02 -4.767362773418426514e-02 -1.111079603433609009e-01 -1.007009670138359070e-02 4.846849665045738220e-02 5.846701934933662415e-02 -2.371029704809188843e-01 1.962877511978149414e-01 9.297950565814971924e-02 1.604872792959213257e-01
-8.435041457414627075e-02 -2.970789670944213867e-01 9.463480859994888306e-02 -1.219124048948287964e-01 1.224634423851966858e-01 -1.232179775834083557e-01 2.184097766876220703e-01 -4.816602915525436401e-02 8.013522624969482422e-02 9.805838763713836670e-02 5.527183413505554199e-02 -7.701601088047027588e-02 2.445720583200454712e-01 -2.724931240081787109e-01 -7.595043629407882690e-02 2.327491790056228638e-01 8.450160175561904907e-02 -4.968755319714546204e-02 4.757821559906005859e-01 -2.720331251621246338e-01 -3.348168432712554932e-01 4.823003709316253662e-02 9.159132838249206543e-03 -2.281170018250122666e-04 -2.418952137231826782e-01 -3.811030089855194092e-02 -2.558412551879882812e-01 1.725408248603343964e-02 1.133406832814216614e-01 -7.075566053390502930e-02 -3.126916289329528809e-02 1.119595840573310852e-01
6.517250835895538330e-02 -1.545367538928985596e-01 -2.184412442147731781e-02 3.559491829946637154e-03 -9.447838366031646729e-02 2.765182256698608398e-01 3.011957705020904541e-01 2.435869723558425903e-01 2.224677801132202148e-01 -2.844967134296894073e-02 1.217830833047628403e-02 1.597109436988830566e-01 -4.474536329507827759e-02 -6.721305102109909058e-02 -1.071472913026809692e-01 3.364656567573547363e-01 1.264078021049499512e-01 9.325497597455978394e-02 4.687531590461730957e-01 -4.003996402025222778e-02 -2.706280946731567383e-01 -3.573939949274063110e-02 -3.449824452400207520e-02 1.910673379898071289e-01 -5.423496291041374207e-02 -7.611392438411712646e-02 1.224550008773803711e-01 1.033924371004104614e-01 9.897384047508239746e-02 1.085238084197044373e-01 -1.020806729793548584e-01 -3.227026164531707764e-01
-2.253978699445724487e-01 4.189365357160568237e-02 3.774254620075225830e-01 1.773211210966110229e-01 2.336514741182327271e-01 -4.155464470386505127e-02 1.002335995435714722e-01 -1.529783289879560471e-02 -9.927542507648468018e-02 -6.425905227661132812e-02 1.762242019176483154e-01 6.568960100412368774e-02 1.070039346814155579e-01 -6.352195143699645996e-02 1.162060424685478210e-01 1.199767962098121643e-01 1.167414784431457520e-01 -7.065935432910919189e-02 8.452452719211578369e-02 -1.053517088294029236e-01 -5.924627184867858887e-01 1.023393198847770691e-01 6.452689319849014282e-02 1.209709197282791138e-01 1.584307849407196045e-01 4.288555681705474854e-02 -1.227326169610023499e-01 7.606839388608932495e-02 -8.192112296819686890e-02 3.618183434009552002e-01 -3.838199004530906677e-02 -1.008745506405830383e-01
-2.207597494125366211e-01 2.537836134433746338e-02 1.240881755948066711e-01 3.349761962890625000e-01 -7.204686105251312256e-02 1.428584158420562744e-01 3.229836523532867432e-01 1.341282427310943604e-01 1.290845125913619995e-01 8.455752581357955933e-02 -6.780243664979934692e-02 3.053075969219207764e-01 1.123276799917221069e-01 5.346191301941871643e-02 -7.425311952829360962e-02 1.729729771614074707e-01 2.347929589450359344e-02 3.828704357147216797e-02 1.383897066116333008e-01 -5.629708175547420979e-04 -2.372173219919204712e-01 -8.773572742938995361e-02 1.581772714853286743e-01 1.735017448663711548e-01 1.607877910137176514e-01 8.882679790258407593e-02 5.241341888904571533e-02 1.610131114721298218e-01 -2.117766439914703369e-02 3.394876420497894287e-01 2.437519431114196777e-01 -3.532452881336212158e-01
-3.920195698738098145e-01 1.308631449937820435e-01 9.446656703948974609e-02 -1.192452944815158844e-02 2.967594563961029053e-01 -2.124490030109882355e-02 2.916457653045654297e-01 1.106146499514579773e-01 1.334135383367538452e-01 2.973718047142028809e-01 -7.465226203203201294e-02 2.559257447719573975e-01 3.183649107813835144e-02 -1.112214401364326477e-01 3.889287114143371582e-01 8.469421416521072388e-02 -4.568503797054290771e-02 1.127798780798912048e-01 9.215690940618515015e-02 -7.310663908720016479e-02 -2.997007071971893311e-01 -9.646705351769924164e-03 9.093265235424041748e-02 1.313172280788421631e-01 -9.550753980875015259e-02 5.527302995324134827e-02 1.040072292089462280e-01 1.982399523258209229e-01 -1.518350690603256226e-01 -1.329905837774276733e-01 -6.140053272247314453e-02 1.852627694606781006e-01
-1.584782004356384277e-01 -1.298709809780120850e-01 4.068199396133422852e-01 9.036878496408462524e-02 -1.568223983049392700e-01 2.333304136991500854e-01 8.947384357452392578e-02 1.580321639776229858e-01 2.422967553138732910e-01 -1.157102510333061218e-01 2.306038737297058105e-01 8.375810831785202026e-02 5.791771784424781799e-02 6.037975102663040161e-02 2.396802157163619995e-01 -6.797634996473789215e-03 8.625444956123828888e-03 9.156807512044906616e-02 9.775480628013610840e-02 -1.946139149367809296e-02 -1.365809291601181030e-01 -2.039622515439987183e-01 2.491937279701232910e-01 1.646076440811157227e-01 -2.237302362918853760e-01 4.146654531359672546e-02 -1.611868590116500854e-01 -2.910337150096893311e-01 1.049238294363021851e-01 2.823048532009124756e-01 2.239006608724594116e-01 -6.644468009471893311e-02
-1.710556000471115112e-01 -3.545807600021362305e-01 2.293898612260818481e-01 -4.161075875163078308e-02 1.518426537513732910e-01 -1.200498342514038086e-01 2.750944793224334717e-01 -3.213900625705718994e-01 3.493629395961761475e-01 -2.856574654579162598e-01 1.487458199262619019e-01 -1.321009844541549683e-01 -7.147147553041577339e-04 -1.047888919711112976e-01 1.399089694023132324e-01 1.462717056274414062e-01 -9.707355499267578125e-02 1.486935913562774658e-01 2.202694267034530640e-01 -2.216368019580841064e-01 -1.500261276960372925e-01 1.006434932351112366e-01 1.332997083663940430e-01 8.864794671535491943e-02 -1.256924215704202652e-02 1.307730078697204590e-01 5.954753234982490540e-02 2.319336384534835815e-01 1.017026007175445557e-01 1.274486538022756577e-02 5.537164956331253052e-02 5.859607085585594177e-02
-6.807274371385574341e-02 -3.430374562740325928e-01 1.887025237083435059e-01 -2.208455950021743774e-01 8.285532891750335693e-02 1.768766343593597412e-01 9.009574353694915771e-02 3.042857570108026266e-04 -2.187376022338867188e-01 2.764008939266204834e-01 6.798601895570755005e-02 3.119460679590702057e-02 3.396459817886352539e-01 6.490873545408248901e-02 6.302662193775177002e-03 -1.365325003862380981e-01 -1.401596814393997192e-01 7.080656941980123520e-03 1.887567527592182159e-02 -5.810476467013359070e-02 -6.073881983757019043e-01 -3.638521069660782814e-03 6.163130328059196472e-02 -1.222715340554714203e-02 -9.021960198879241943e-02 1.090616453438997269e-02 -1.598470099270343781e-02 2.021346688270568848e-01 4.302724450826644897e-02 1.659752428531646729e-01 -4.713911935687065125e-02 4.058969765901565552e-02
-2.542912662029266357e-01 -3.059528172016143799e-01 1.777699291706085205e-01 1.077402904629707336e-01 7.095491886138916016e-02 1.644228249788284302e-01 3.086058199405670166e-01 1.719555407762527466e-01 2.473556846380233765e-01 -3.848819434642791748e-02 -1.371325366199016571e-02 1.108549758791923523e-01 1.779960542917251587e-01 1.645623594522476196e-01 -9.546323120594024658e-02 2.920635938644409180e-01 -1.447033286094665527e-01 -3.611963689327239990e-01 2.344606220722198486e-01 1.375155337154865265e-02 -1.247486919164657593e-01 1.791210025548934937e-01 -5.604803934693336487e-02 -1.721715331077575684e-01 -8.159831911325454712e-02 8.441423624753952026e-02 -2.140435129404067993e-01 2.062466293573379517e-01 6.851197034120559692e-02 6.537550687789916992e-02 2.449125051498413086e-02 1.209320053458213806e-01
-1.899258941411972046e-01 7.587600499391555786e-02 3.896931409835815430e-01 2.076091244816780090e-02 3.690099716186523438e-01 -1.509397178888320923e-01 1.764640212059020996e-01 1.166661977767944336e-01 -1.621057242155075073e-01 -4.729850590229034424e-02 1.430428922176361084e-01 7.555875182151794434e-02 1.333327889442443848e-01 -1.426456272602081299e-01 9.221109002828598022e-02 5.566329881548881531e-02 5.791076924651861191e-03 -1.217016056180000305e-01 1.905354410409927368e-01 -2.044113725423812866e-01 -5.651280879974365234e-01 2.339374041184782982e-03 9.091266430914402008e-03 1.307696551084518433e-01 1.272267103195190430e-01 2.635401859879493713e-02 -2.898712642490863800e-03 -1.411574427038431168e-02 -2.846511267125606537e-02 1.103987321257591248e-01 1.178460121154785156e-01 -1.558819413185119629e-01
-1.410541832447052002e-01 -1.633834838867187500e-01 -5.432628840208053589e-02 -5.278439447283744812e-02 2.279506325721740723e-01 2.918215692043304443e-01 2.342086136341094971e-01 9.913425892591476440e-02 4.450269043445587158e-01 1.835204213857650757e-01 1.709336489439010620e-01 -2.500841617584228516e-01 2.124814838171005249e-01 2.378842532634735107e-01 -3.167294710874557495e-02 1.023280993103981018e-01 2.899233996868133545e-01 2.043062299489974976e-01 1.342471539974212646e-01 -1.028369143605232239e-01 -1.254686266183853149e-01 1.259547919034957886e-01 6.466832011938095093e-02 1.007810980081558228e-01 -1.963734924793243408e-01 -2.383222430944442749e-02 4.398996941745281219e-03 2.495396584272384644e-01 -4.613183811306953430e-02 2.435542643070220947e-02 6.795764714479446411e-02 -8.323278278112411499e-03
-2.987021952867507935e-02 -1.770328581333160400e-01 -5.548194050788879395e-02 -1.235038265585899353e-01 -2.683087997138500214e-02 -1.742356866598129272e-01 3.727791905403137207e-01 3.772816434502601624e-02 8.290830999612808228e-02 3.742199391126632690e-02 -1.970141828060150146e-01 9.450107067823410034e-02 2.903001308441162109e-01 -9.028642624616622925e-02 3.367059305310249329e-02 -8.590151369571685791e-02 -1.803507655858993530e-01 -4.535099491477012634e-02 3.991159796714782715e-01 1.345138880424201488e-03 -2.609517872333526611e-01 6.019415333867073059e-02 4.757662117481231689e-02 2.858022153377532959e-01 -3.341651558876037598e-01 1.263689547777175903e-01 -3.338756263256072998e-01 1.119553074240684509e-01 2.900651097297668457e-02 1.199058443307876587e-01 6.633431464433670044e-02 1.436939090490341187e-02
-8.541146665811538696e-02 1.481986045837402344e-02 2.109986245632171631e-01 1.859608590602874756e-01 3.405864238739013672e-01 9.093555808067321777e-02 2.500208020210266113e-01 1.704166531562805176e-01 2.017474621534347534e-01 -1.241786628961563110e-01 -1.811205744743347168e-01 1.947860717773437500e-01 1.728750765323638916e-01 -1.238767579197883606e-01 2.610148675739765167e-02 1.613701730966567993e-01 6.433099508285522461e-03 5.515128746628761292e-02 3.882295787334442139e-01 -7.354358583688735962e-02 -3.266928791999816895e-01 -8.821440488100051880e-02 4.168928042054176331e-02 -2.471539974212646484e-01 -2.167672663927078247e-01 1.131462305784225464e-01 -2.235225141048431396e-01 -8.347826451063156128e-02 -6.193514168262481689e-02 -1.694050580263137817e-01 1.070359498262405396e-01 3.850357234477996826e-02
-8.364233374595642090e-02 -1.081900857388973236e-02 3.479526340961456299e-01 -2.383170872926712036e-01 3.100548088550567627e-01 -1.114991214126348495e-02 7.642442733049392700e-02 2.019206993281841278e-02 7.042058557271957397e-02 2.831695377826690674e-01 8.523500710725784302e-02 9.510155767202377319e-02 4.770672321319580078e-01 -1.431282516568899155e-02 1.770615428686141968e-01 -1.072811707854270935e-01 -1.673314720392227173e-01 1.130331605672836304e-01 2.647493779659271240e-01 4.362660646438598633e-02 -8.413263410329818726e-02 -3.762462362647056580e-02 1.046384200453758240e-01 3.769162343814969063e-03 7.873843424022197723e-03 1.422034949064254761e-01 2.961614169180393219e-02 5.091540142893791199e-02 2.885399572551250458e-02 -3.374356031417846680e-02 -2.035407572984695435e-01 -3.755265474319458008e-01
-1.357814520597457886e-01 -1.007095277309417725e-01 -1.116213947534561157e-01 2.030398230999708176e-03 2.820623815059661865e-01 8.160744607448577881e-02 5.963000282645225525e-02 -1.241410076618194580e-01 2.599935829639434814e-01 1.034205034375190735e-01 5.753014981746673584e-02 2.773826420307159424e-01 5.861324816942214966e-02 8.871221542358398438e-02 1.286988854408264160e-01 8.377456106245517731e-04 -2.297170460224151611e-02 2.319859564304351807e-01 2.598133385181427002e-01 -5.025656521320343018e-02 -3.769841492176055908e-01 9.951926767826080322e-02 3.743499889969825745e-02 -1.557026654481887817e-01 -1.023020744323730469e-01 2.945089638233184814e-01 9.733246266841888428e-02 1.869719773530960083e-01 3.344348371028900146e-01 8.556412905454635620e-02 -1.018309816718101501e-01 3.068363368511199951e-01
-2.964351475238800049e-01 -9.379737079143524170e-02 1.219361200928688049e-01 1.905810646712779999e-02 -6.116546690464019775e-02 2.404701709747314453e-01 4.047156572341918945e-01 -2.389439195394515991e-01 2.226295620203018188e-01 -6.364583969116210938e-02 -3.622650727629661560e-02 1.887088865041732788e-01 3.805374801158905029e-01 -1.128010377287864685e-01 -2.313306555151939392e-02 -4.377568513154983521e-02 -2.732570469379425049e-01 1.238315254449844360e-01 1.160614490509033203e-01 -1.485247910022735596e-01 -1.086791157722473145e-01 -9.722469374537467957e-03 -1.472945809364318848e-01 -1.805050997063517570e-03 -1.130239143967628479e-01 4.182557389140129089e-02 -1.108407452702522278e-01 4.432053118944168091e-02 1.166159436106681824e-01 2.767274081707000732e-01 -7.742273062467575073e-02 2.665230333805084229e-01
-7.485798746347427368e-02 6.988928467035293579e-02 3.017101809382438660e-02 2.406127899885177612e-01 -6.541737169027328491e-02 3.646408021450042725e-02 2.701891064643859863e-01 -8.492924273014068604e-02 3.387614190578460693e-01 1.562692224979400635e-01 -1.345171220600605011e-02 -7.605801522731781006e-02 -4.762483760714530945e-02 3.346514701843261719e-02 -3.570827096700668335e-02 1.978179961442947388e-01 1.778742223978042603e-01 1.148543879389762878e-01 2.317754328250885010e-01 -1.834806203842163086e-01 -4.054440855979919434e-01 -1.089382171630859375e-01 9.191555529832839966e-02 2.302374877035617828e-02 -1.538090780377388000e-02 8.318283595144748688e-03 -1.013002768158912659e-01 -1.096170693635940552e-01 1.696557253599166870e-01 3.747204840183258057e-01 2.691377401351928711e-01 -2.725413441658020020e-01
-1.535169184207916260e-01 5.146484076976776123e-02 2.773164212703704834e-01 1.411776244640350342e-01 1.698869317770004272e-01 1.565073877573013306e-01 3.577390611171722412e-01 -2.232182919979095459e-01 1.321152746677398682e-01 -1.356949806213378906e-01 -3.648201003670692444e-02 9.862983971834182739e-02 1.346516311168670654e-01 -1.237081214785575867e-01 1.645705103874206543e-01 2.240515798330307007e-01 -6.355301290750503540e-02 3.734071925282478333e-02 2.497831881046295166e-01 -8.783172070980072021e-02 -3.733834028244018555e-01 -5.107059329748153687e-02 2.614146769046783447e-01 -6.696875393390655518e-02 -1.200318802148103714e-02 1.478505730628967285e-01 9.853831678628921509e-02 1.267085820436477661e-01 3.778243362903594971e-01 -1.860054582357406616e-02 -5.163991358131170273e-03 -8.286889642477035522e-02
-3.612416088581085205e-01 -1.544228047132492065e-01 4.985644482076168060e-03 -1.888199150562286377e-01 2.453304268419742584e-02 3.348922356963157654e-02 1.494477391242980957e-01 -3.718270659446716309e-01 1.824794411659240723e-01 2.558845281600952148e-01 1.218741834163665771e-01 2.409801073372364044e-02 3.429761230945587158e-01 1.984118819236755371e-01 -2.335226088762283325e-01 -8.929788321256637573e-02 -5.356177687644958496e-02 1.357500255107879639e-01 2.601633071899414062e-01 -2.143744751811027527e-02 -3.925603628158569336e-01 -9.411945939064025879e-02 5.142600275576114655e-04 1.473150253295898438e-01 -2.930549532175064087e-02 8.293522149324417114e-02 -7.470546662807464600e-02 5.880173761397600174e-03 -1.595014147460460663e-02 -1.953996345400810242e-02 -1.563975065946578979e-01 -3.735969215631484985e-02
6.874861568212509155e-02 -3.670267164707183838e-01 -1.812269692891277373e-05 -2.531948089599609375e-01 -4.677604511380195618e-02 1.027502398937940598e-02 -1.505574956536293030e-02 -2.167089842259883881e-02 2.486589699983596802e-01 2.731721997261047363e-01 9.433992207050323486e-02 1.172828823328018188e-01 8.610139787197113037e-02 2.616729736328125000e-01 5.192747339606285095e-02 -1.091910712420940399e-02 -2.102711983025074005e-02 2.256012707948684692e-01 4.152661859989166260e-01 -1.435352116823196411e-01 -1.456821262836456299e-01 -2.730719745159149170e-01 1.625460237264633179e-01 3.275453746318817139e-01 1.353935152292251587e-01 -1.252675801515579224e-02 5.239803716540336609e-02 9.161636978387832642e-02 1.505349129438400269e-01 -2.515828050673007965e-02 -5.523514747619628906e-02 -1.606193631887435913e-01
-1.262618154287338257e-01 -1.737962663173675537e-01 1.530928760766983032e-01 6.866328418254852295e-03 3.676747083663940430e-01 2.800528109073638916e-01 1.399333924055099487e-01 1.429007798433303833e-01 -2.168494015932083130e-01 1.715614199638366699e-01 1.451640427112579346e-01 -4.386886209249496460e-02 3.761585056781768799e-01 9.951452910900115967e-02 2.886374667286872864e-02 -2.901031635701656342e-02 -1.640708558261394501e-02 1.022903621196746826e-01 2.298821955919265747e-01 1.985634118318557739e-01 -4.270821809768676758e-01 1.771160960197448730e-02 3.845058009028434753e-02 1.724860444664955139e-02 -1.013991013169288635e-01 -3.489626944065093994e-02 1.119569167494773865e-01 1.588648259639739990e-01 7.692299038171768188e-02 -2.117884457111358643e-01 1.857868134975433350e-01 4.658542200922966003e-02
-6.280317902565002441e-02 -2.741409838199615479e-01 4.721221327781677246e-02 3.394776582717895508e-01 8.138331770896911621e-02 6.669305264949798584e-02 2.345793694257736206e-01 1.832794696092605591e-01 2.008661627769470215e-02 2.625869810581207275e-01 1.640498787164688110e-01 -1.904889196157455444e-01 1.271001547574996948e-01 3.178550302982330322e-02 1.755176335573196411e-01 1.767112500965595245e-02 1.335976421833038330e-01 -4.643628001213073730e-02 3.894981145858764648e-01 3.876972198486328125e-02 -2.588379681110382080e-01 -4.861259087920188904e-02 -1.900632232427597046e-01 1.185272857546806335e-01 -2.948854565620422363e-01 1.337864249944686890e-01 1.406211405992507935e-01 -1.714314222335815430e-01 1.342652440071105957e-01 2.080869078636169434e-01 1.182921305298805237e-01 -2.849642001092433929e-02
-5.585793033242225647e-02 -1.645290106534957886e-01 1.343067586421966553e-01 -1.343963444232940674e-01 2.160501480102539062e-02 -2.287486195564270020e-01 2.893867790699005127e-01 -2.098508365452289581e-02 1.682707965373992920e-01 2.269668132066726685e-01 5.302612483501434326e-02 -2.355953007936477661e-01 5.936956778168678284e-02 3.677854686975479126e-02 3.565528690814971924e-01 3.520421385765075684e-01 7.490469515323638916e-02 1.866994649171829224e-01 3.036496937274932861e-01 4.726625233888626099e-02 -2.252071201801300049e-01 1.999735683202743530e-01 2.649389207363128662e-01 1.702553629875183105e-01 -1.432396173477172852e-01 -3.293509781360626221e-02 5.961053539067506790e-03 1.920819282531738281e-01 -1.812058035284280777e-03 -7.419245690107345581e-02 -9.657736867666244507e-03 1.171260550618171692e-01
-7.265243679285049438e-02 -1.019281987100839615e-02 2.401072084903717041e-01 4.762433841824531555e-02 4.662707746028900146e-01 -2.675759606063365936e-02 -1.236301381140947342e-02 9.129764884710311890e-02 3.643467061920091510e-05 1.735639423131942749e-01 1.054713353514671326e-01 -1.410885807126760483e-02 -2.600572630763053894e-02 -2.111770063638687134e-01 6.589586287736892700e-02 -2.272005751729011536e-02 -6.881239823997020721e-03 1.541214585304260254e-01 1.628768891096115112e-01 -1.677485853433609009e-01 -4.762905240058898926e-01 -8.485528081655502319e-02 2.611979842185974121e-01 -4.859538748860359192e-02 3.052342832088470459e-01 -2.260318212211132050e-02 -6.471502035856246948e-02 1.644828319549560547e-01 -5.114845931529998779e-02 2.677498161792755127e-01 4.541369155049324036e-02 -1.791898161172866821e-01
-3.630987405776977539e-01 1.291846781969070435e-01 3.354401290416717529e-01 -1.180017665028572083e-01 -2.344459295272827148e-02 8.749462664127349854e-02 8.471988141536712646e-03 1.960297524929046631e-01 2.845056653022766113e-01 8.946040272712707520e-02 -5.226211994886398315e-02 1.014725640416145325e-01 8.915174752473831177e-02 -2.169307619333267212e-01 -1.464613080024719238e-01 2.605350315570831299e-01 -1.915865391492843628e-01 -2.922549657523632050e-02 4.780709445476531982e-01 -5.144929140806198120e-02 -1.403532028198242188e-01 -5.249919369816780090e-02 -8.914235234260559082e-02 1.875522918999195099e-02 7.636814564466476440e-02 1.000854372978210449e-01 7.124435622245073318e-03 2.720159888267517090e-01 1.777382344007492065e-01 8.751299232244491577e-02 5.473075434565544128e-02 1.901080831885337830e-02
-3.832241892814636230e-01 -7.633850723505020142e-02 1.161228194832801819e-01 -1.133993384428322315e-03 -4.272995889186859131e-02 3.448981046676635742e-02 5.318668484687805176e-02 3.468231856822967529e-01 3.976834416389465332e-01 -6.373731046915054321e-02 -8.468522131443023682e-02 -7.291017472743988037e-02 2.222529649734497070e-01 1.125633716583251953e-01 4.634108021855354309e-02 1.211112812161445618e-01 -2.477775141596794128e-02 2.867065966129302979e-01 3.325809836387634277e-01 -1.146930530667304993e-01 -2.076118588447570801e-01 -5.043843016028404236e-02 1.109660509973764420e-02 -1.614789366722106934e-01 4.350472241640090942e-02 2.843447327613830566e-01 -6.857815384864807129e-02 -7.618840754730626941e-06 -1.722491532564163208e-01 1.548150032758712769e-01 -8.202325552701950073e-02 -1.669540405273437500e-01
-3.416987881064414978e-02 -9.768975526094436646e-02 3.377875387668609619e-01 -1.760617643594741821e-01 -6.873029470443725586e-02 9.464135766029357910e-02 4.975015223026275635e-01 7.723901420831680298e-03 5.816021561622619629e-02 1.241095438599586487e-01 3.359210386406630278e-04 -1.605432033538818359e-01 1.723436117172241211e-01 -7.845859229564666748e-02 3.125037550926208496e-01 7.681164890527725220e-03 -3.971065208315849304e-02 2.735154330730438232e-01 4.531363956630229950e-03 -2.280269712209701538e-01 -1.551090031862258911e-01 -1.042587757110595703e-01 2.910645678639411926e-02 -2.148869335651397705e-01 -1.427812725305557251e-01 6.008989736437797546e-02 -1.222905516624450684e-02 -9.500171244144439697e-02 3.115467131137847900e-01 2.320492416620254517e-01 7.058458030223846436e-02 -7.340176403522491455e-02
-1.401290595531463623e-01 -2.019615471363067627e-01 1.386651545763015747e-01 2.131935805082321167e-01 -1.053709983825683594e-01 1.006893515586853027e-01 2.855188250541687012e-01 2.179533839225769043e-01 2.333114743232727051e-01 -2.201754748821258545e-01 1.291667520999908447e-01 1.033158525824546814e-01 1.872731149196624756e-01 2.926098555326461792e-02 5.916877463459968567e-02 1.541935205459594727e-01 5.238264426589012146e-02 -1.894729137420654297e-01 3.550250530242919922e-01 -4.414774850010871887e-02 -4.352470040321350098e-01 -1.611860543489456177e-01 1.744107007980346680e-01 -1.215671375393867493e-01 8.950471132993698120e-02 -6.967435032129287720e-02 9.399217367172241211e-02 1.773191690444946289e-01 1.572834700345993042e-01 1.556209921836853027e-01 -3.525461256504058838e-02 2.367419563233852386e-02
1.130973696708679199e-01 -2.838169634342193604e-01 5.309458822011947632e-02 3.614733740687370300e-02 1.869133859872817993e-01 -1.857564598321914673e-01 8.083979785442352295e-02 2.507725358009338379e-02 8.221306651830673218e-02 1.902346462011337280e-01 2.016340941190719604e-01 2.805813848972320557e-01 1.402943581342697144e-01 1.550488267093896866e-02 1.550395786762237549e-01 3.097042813897132874e-02 -1.037009656429290771e-01 -3.610652685165405273e-02 7.740895450115203857e-02 -2.841393053531646729e-01 -3.189084827899932861e-01 -3.520358204841613770e-01 2.755215466022491455e-01 3.053510785102844238e-01 7.183998823165893555e-02 8.212765306234359741e-02 3.991863131523132324e-02 2.412568181753158569e-01 4.345208778977394104e-02 -8.494052290916442871e-02 2.061276137828826904e-01 -4.256278276443481445e-02
-4.071107804775238037e-01 2.864872664213180542e-02 1.808670312166213989e-01 1.056900341063737869e-02 -3.620950505137443542e-02 9.595885872840881348e-02 6.305251270532608032e-02 3.709336817264556885e-01 3.028356730937957764e-01 -4.550200700759887695e-02 -1.016368642449378967e-01 6.428526341915130615e-02 1.725755035877227783e-01 8.837192505598068237e-02 1.140558645129203796e-01 6.212054193019866943e-02 3.000440634787082672e-02 2.596152722835540771e-01 3.394290506839752197e-01 -3.242801427841186523e-01 -2.237274795770645142e-01 -3.157083643600344658e-03 3.603356191888451576e-03 -1.264213323593139648e-01 -5.892633274197578430e-02 2.422578632831573486e-01 4.556778445839881897e-02 -3.018314950168132782e-02 -7.578238099813461304e-02 9.886895120143890381e-02 3.987578209489583969e-03 -2.245326042175292969e-01
-1.879634261131286621e-01 9.220197796821594238e-02 3.308739662170410156e-01 -4.779148846864700317e-02 -6.102682277560234070e-02 1.059127002954483032e-01 2.294603884220123291e-01 1.126692220568656921e-01 1.977880746126174927e-01 -6.442075222730636597e-02 1.425185333937406540e-02 2.149887531995773315e-01 3.151729702949523926e-01 -4.204192757606506348e-02 -1.194168254733085632e-01 1.861158460378646851e-01 -5.903739482164382935e-02 -2.582986950874328613e-01 1.889870464801788330e-01 8.725444227457046509e-02 -4.738807678222656250e-01 -2.315573394298553467e-01 2.568207383155822754e-01 1.245691105723381042e-01 -2.225110121071338654e-02 -2.139283344149589539e-02 1.242891103029251099e-01 1.230397671461105347e-01 5.190432537347078323e-03 5.801616236567497253e-02 -7.379367202520370483e-02 1.041990593075752258e-01
-1.335923522710800171e-01 -2.330986708402633667e-01 3.182358145713806152e-01 -1.936309486627578735e-01 -6.414408236742019653e-02 1.086347699165344238e-01 3.399702310562133789e-01 1.117307171225547791e-01 1.863598674535751343e-01 1.115788444876670837e-01 1.028552278876304626e-01 -7.841391861438751221e-02 -1.174870505928993225e-02 -4.708246514201164246e-02 3.095426559448242188e-01 2.111212313175201416e-01 7.618559896945953369e-02 6.001370400190353394e-02 8.769690990447998047e-02 -1.434705108404159546e-01 -1.783148050308227539e-01 -1.629349440336227417e-01 2.144246846437454224e-01 -1.325915902853012085e-01 -2.080137580633163452e-01 -1.022219359874725342e-01 -3.517071902751922607e-02 -1.023641377687454224e-01 3.538321256637573242e-01 1.051352396607398987e-01 2.774882912635803223e-01 -1.235667616128921509e-02
-2.799198031425476074e-01 -9.935257583856582642e-02 1.315115839242935181e-01 1.419387944042682648e-02 -6.428548693656921387e-02 2.532627284526824951e-01 2.148259729146957397e-01 -2.759806513786315918e-01 1.887078732252120972e-01 -6.093306839466094971e-02 -1.969462484121322632e-01 2.134906500577926636e-01 3.365901112556457520e-01 -3.600297868251800537e-02 -4.235017113387584686e-04 1.906439065933227539e-01 -2.759278416633605957e-01 7.210583984851837158e-02 3.319374918937683105e-01 -1.485770195722579956e-01 -2.002515196800231934e-01 -1.955648809671401978e-01 -3.245597705245018005e-03 -2.005695402622222900e-01 -1.145778298377990723e-01 4.236723855137825012e-02 4.853706434369087219e-02 -8.974590152502059937e-02 -2.136098966002464294e-02 3.611456602811813354e-02 3.946822881698608398e-02 2.612156867980957031e-01
-1.111291274428367615e-01 -1.593282818794250488e-01 -3.713770769536495209e-03 1.257275044918060303e-01 -9.616999328136444092e-02 -2.076185196638107300e-01 1.712801605463027954e-01 6.778210401535034180e-02 1.060160622000694275e-01 1.529113501310348511e-01 2.697338163852691650e-01 -6.704986840486526489e-02 3.008642792701721191e-01 2.048931121826171875e-01 1.087877005338668823e-01 7.199668884277343750e-02 -1.533722132444381714e-01 -1.847141683101654053e-01 1.104803159832954407e-01 -2.726493589580059052e-02 -4.406112730503082275e-01 -1.106420457363128662e-01 -6.743666529655456543e-02 1.163073480129241943e-01 1.420475840568542480e-01 -2.497427910566329956e-01 -5.891232565045356750e-02 -4.205703139305114746e-01 1.024500280618667603e-02 1.601516306400299072e-01 7.902114838361740112e-02 -9.392759948968887329e-02
-2.063702791929244995e-01 -3.183841407299041748e-01 5.080066621303558350e-02 -1.414813995361328125e-01 7.649844884872436523e-02 -4.360252246260643005e-02 3.323986828327178955e-01 -3.157211244106292725e-01 1.722667664289474487e-01 1.381031721830368042e-01 -2.686271071434020996e-02 -1.882847696542739868e-01 3.353959321975708008e-01 2.144072055816650391e-01 -1.091433987021446228e-01 7.015503942966461182e-02 -1.555448174476623535e-01 2.894244492053985596e-01 1.581102311611175537e-01 1.144351512193679810e-01 -3.085289597511291504e-01 -1.314627081155776978e-01 -4.783656448125839233e-02 1.162316352128982544e-01 1.401973515748977661e-01 -1.210470497608184814e-01 -6.980555597692728043e-03 1.359350532293319702e-01 -5.937138199806213379e-02 8.726405352354049683e-02 -1.262717097997665405e-01 3.259703516960144043e-02
-7.532159984111785889e-02 -1.929786950349807739e-01 -8.159987628459930420e-02 -2.574142813682556152e-01 9.275086224079132080e-02 2.175434827804565430e-01 -1.572454571723937988e-01 2.661191225051879883e-01 3.432658016681671143e-01 1.968586444854736328e-01 1.905969679355621338e-01 3.206256628036499023e-01 1.291521489620208740e-01 1.854008138179779053e-01 2.056913524866104126e-01 9.752597659826278687e-02 -2.971373498439788818e-01 1.158595681190490723e-01 1.988373994827270508e-01 -1.630838662385940552e-01 -3.894526883959770203e-02 1.382464170455932617e-02 1.236660405993461609e-01 1.844849437475204468e-01 1.577386409044265747e-01 -6.732453405857086182e-02 -2.294412553310394287e-01 7.954861968755722046e-02 1.040720939636230469e-01 1.199962943792343140e-01 -3.153557702898979187e-02 2.475217357277870178e-02
6.443155556917190552e-02 -1.069751307368278503e-01 3.450573086738586426e-01 -3.570339828729629517e-02 1.588824987411499023e-01 2.807225584983825684e-01 6.124952808022499084e-02 2.591043710708618164e-01 -1.465521901845932007e-01 1.044326648116111755e-01 -1.045080795884132385e-01 2.269142540171742439e-03 -3.549195453524589539e-02 1.228119730949401855e-01 1.753279417753219604e-01 1.306575238704681396e-01 -1.661726832389831543e-01 2.088207006454467773e-02 2.726718187332153320e-01 6.162565201520919800e-02 -4.778144657611846924e-01 1.074510961771011353e-01 -1.833095699548721313e-01 1.388196460902690887e-02 -2.104549705982208252e-01 6.913714855909347534e-02 -1.274104118347167969e-01 -3.391073551028966904e-04 1.686022132635116577e-01 2.669643759727478027e-01 1.886070221662521362e-01 -3.531819209456443787e-02
-8.418496698141098022e-03 -3.337821662425994873e-01 5.286778882145881653e-02 -1.797566860914230347e-01 -4.658381803892552853e-04 -2.869882248342037201e-02 -2.190538309514522552e-02 -2.142170667648315430e-01 2.267982512712478638e-01 2.669042646884918213e-01 9.553343057632446289e-02 2.259175628423690796e-01 8.905740082263946533e-02 2.250061482191085815e-01 1.041783168911933899e-01 1.189497932791709900e-01 -6.523226946592330933e-02 1.391167491674423218e-01 4.684798121452331543e-01 -3.215745463967323303e-02 -9.054218232631683350e-02 -3.791517317295074463e-01 7.512014359235763550e-02 2.541318237781524658e-01 4.019426554441452026e-02 -9.453312307596206665e-02 8.112739026546478271e-02 7.617323100566864014e-02 1.803162246942520142e-01 1.694503054022789001e-02 -1.264777332544326782e-01 -4.227108135819435120e-02
1.303452104330062866e-01 -1.119628548622131348e-01 2.550801336765289307e-01 1.471994370222091675e-01 7.861955463886260986e-02 1.186276972293853760e-01 1.000140383839607239e-01 2.083690613508224487e-01 -5.624606460332870483e-02 1.709674745798110962e-01 -1.106624901294708252e-01 1.078194379806518555e-01 -7.912552915513515472e-03 1.055186167359352112e-01 2.710661590099334717e-01 1.688383072614669800e-01 -2.928975820541381836e-01 -1.619381755590438843e-01 3.088422119617462158e-01 1.099266037344932556e-01 -4.601706564426422119e-01 -7.273789495229721069e-02 4.567727074027061462e-02 -2.092648297548294067e-01 -8.922464400529861450e-02 5.345690296962857246e-04 9.157822281122207642e-02 1.105835586786270142e-01 1.547017246484756470e-01 2.263200432062149048e-01 2.233618348836898804e-01 -6.778983026742935181e-02
-2.861157953739166260e-01 -5.158433914184570312e-01 1.450220793485641479e-01 -1.479778438806533813e-01 2.554656863212585449e-01 -4.591290652751922607e-02 1.915605217218399048e-01 -2.140238136053085327e-01 1.645703911781311035e-01 -9.989101439714431763e-02 -8.539549261331558228e-02 1.712862104177474976e-01 2.311541736125946045e-01 1.688567698001861572e-01 -3.681762516498565674e-02 1.017025858163833618e-01 -1.454913616180419922e-01 1.255583167076110840e-01 2.333756089210510254e-01 -4.488335922360420227e-03 -1.948188096284866333e-01 1.238219588994979858e-01 9.347636252641677856e-02 1.236261501908302307e-01 2.091810107231140137e-01 -7.291778177022933960e-02 1.151045858860015869e-01 -1.595112681388854980e-01 -3.018925525248050690e-02 1.552192568778991699e-01 -9.252200275659561157e-02 -4.300582781434059143e-02
-8.900246769189834595e-02 -5.150746703147888184e-01 1.656172126531600952e-01 1.249315589666366577e-02 1.354795880615711212e-02 -1.888696402311325073e-01 2.043818682432174683e-02 3.041888177394866943e-01 6.807176023721694946e-02 1.679552644491195679e-01 -5.109353736042976379e-02 7.074376195669174194e-02 1.851160973310470581e-01 4.385422170162200928e-02 -7.493891566991806030e-02 2.409552931785583496e-01 -7.775124162435531616e-02 3.745580613613128662e-01 1.832792907953262329e-01 -1.352081000804901123e-01 -1.177903935313224792e-01 -5.407951399683952332e-02 2.034360617399215698e-01 2.696794569492340088e-01 -1.369576603174209595e-01 1.395297944545745850e-01 7.642971724271774292e-02 4.963644966483116150e-02 1.319230049848556519e-01 1.384562440216541290e-02 -1.024285927414894104e-01 1.622372865676879883e-01
7.467003911733627319e-02 -1.195941939949989319e-01 -5.232627689838409424e-02 -2.078681737184524536e-01 1.985045075416564941e-01 1.839070916175842285e-01 2.870233356952667236e-01 4.409209638833999634e-02 7.802808284759521484e-02 2.264074087142944336e-01 2.708614468574523926e-01 -1.938200742006301880e-02 2.781584858894348145e-01 4.727421700954437256e-02 3.469749093055725098e-01 1.118597686290740967e-01 -2.780350744724273682e-01 -2.584536969661712646e-01 1.742175817489624023e-01 1.335244774818420410e-01 -2.425322383642196655e-01 -2.290558218955993652e-01 -3.674483671784400940e-02 8.400723338127136230e-02 5.064457654953002930e-02 1.265424937009811401e-01 -1.768179088830947876e-01 -1.433199346065521240e-01 -1.924614422023296356e-02 1.748471111059188843e-01 -7.581856101751327515e-02 -1.181895062327384949e-01
-2.999251484870910645e-01 -1.502209752798080444e-01 9.415767341852188110e-02 -1.145221963524818420e-01 1.568565964698791504e-01 8.651487529277801514e-02 2.120790630578994751e-01 -3.282021880149841309e-01 2.180330455303192139e-01 -5.916665866971015930e-02 1.358444094657897949e-01 3.810279769822955132e-03 2.395445704460144043e-01 2.978432476520538330e-01 -1.162058040499687195e-01 2.036976665258407593e-01 7.760059088468551636e-02 2.121165692806243896e-01 1.834770739078521729e-01 6.371583044528961182e-02 -3.653458952903747559e-01 1.570206880569458008e-02 6.495886296033859253e-02 2.271123677492141724e-01 1.363674998283386230e-01 -5.001147091388702393e-02 2.088055163621902466e-01 -5.156469717621803284e-02 2.053357213735580444e-01 6.390174478292465210e-02 -1.336746811866760254e-01 1.961940340697765350e-02
7.332462072372436523e-02 -1.144271492958068848e-01 -4.562766477465629578e-02 -7.523456588387489319e-03 -8.959148824214935303e-02 8.008924126625061035e-02 4.318268969655036926e-02 -5.979891866445541382e-02 -2.780239842832088470e-02 2.195106744766235352e-01 -2.071104384958744049e-02 3.200391680002212524e-02 3.598648905754089355e-01 3.960451185703277588e-01 3.509198725223541260e-01 1.413274258375167847e-01 -4.451007768511772156e-02 2.854444682598114014e-01 3.159042298793792725e-01 -9.571880102157592773e-02 -2.906394898891448975e-01 -1.134111136198043823e-01 1.622483432292938232e-01 1.503714621067047119e-01 -1.842344850301742554e-01 -6.701941788196563721e-02 1.329967230558395386e-01 -2.345210127532482147e-02 7.598148286342620850e-02 -3.629985451698303223e-02 -2.545004785060882568e-01 -1.113824173808097839e-01
-5.870923399925231934e-02 -4.567286968231201172e-01 1.080769300460815430e-01 -2.346414700150489807e-02 3.858508169651031494e-02 -2.535559535026550293e-01 2.276874333620071411e-01 9.319599717855453491e-02 1.659714877605438232e-01 4.609729349613189697e-02 -1.558319628238677979e-01 -6.807919126003980637e-03 6.072623282670974731e-02 3.915948569774627686e-01 2.045374549925327301e-02 2.612398266792297363e-01 1.790931262075901031e-02 7.771116495132446289e-02 2.888968214392662048e-02 -5.124165862798690796e-02 -4.009652435779571533e-01 -6.889397650957107544e-02 1.907895356416702271e-01 2.066189199686050415e-01 -6.685614585876464844e-02 6.168657168745994568e-02 -2.883879467844963074e-02 2.466994710266590118e-02 -2.385995723307132721e-02 -4.615179821848869324e-02 -2.588723599910736084e-01 -1.893488019704818726e-01
-1.228069737553596497e-01 4.173723980784416199e-02 1.680490970611572266e-01 8.285686373710632324e-02 -1.476273089647293091e-01 1.185472086071968079e-01 1.944130063056945801e-01 1.778142601251602173e-01 1.629015654325485229e-01 2.168838232755661011e-01 1.363681405782699585e-01 -9.513941407203674316e-02 -7.993424683809280396e-02 -3.928288072347640991e-02 -1.307756751775741577e-01 2.682183682918548584e-01 6.442902237176895142e-02 -2.222726866602897644e-02 8.599189668893814087e-02 -1.416590064764022827e-01 -4.227352738380432129e-01 -3.905070945620536804e-02 -1.416308432817459106e-01 1.679843217134475708e-01 1.530439406633377075e-01 1.386199593544006348e-01 -2.065777033567428589e-02 1.199828162789344788e-01 4.164693951606750488e-01 2.211951762437820435e-01 2.768579721450805664e-01 -1.658607572317123413e-01
-2.189492285251617432e-01 -1.749823093414306641e-01 2.522784769535064697e-01 -1.527618169784545898e-01 7.225476950407028198e-02 3.239950239658355713e-01 2.174312472343444824e-01 -1.460731178522109985e-01 -2.066963497782126069e-04 -5.041538923978805542e-02 3.672033175826072693e-02 -3.038645721971988678e-02 2.776592969894409180e-01 -1.811151392757892609e-02 -3.881318867206573486e-02 2.769809775054454803e-02 1.554178744554519653e-01 2.938695019111037254e-03 -7.903208583593368530e-02 3.180114924907684326e-02 -5.872582197189331055e-01 -7.842394523322582245e-03 1.267160288989543915e-02 2.024635672569274902e-01 -3.475356101989746094e-02 2.378197610378265381e-01 6.964322924613952637e-02 2.484426796436309814e-01 -1.267317123711109161e-02 1.626858860254287720e-01 -5.168183520436286926e-02 -2.605358313303440809e-04
-1.304040253162384033e-01 2.907848730683326721e-02 -4.926677420735359192e-02 -1.621457040309906006e-01 -6.706608086824417114e-02 1.068672463297843933e-01 -3.253983333706855774e-02 -1.919520348310470581e-01 2.453207224607467651e-01 1.148112043738365173e-01 4.245213568210601807e-01 2.162715643644332886e-01 1.940007805824279785e-01 9.350528940558433533e-03 -4.655607044696807861e-02 -9.848552197217941284e-02 -7.821362465620040894e-02 -6.341425329446792603e-02 4.378278851509094238e-01 -7.304720580577850342e-02 -3.235393166542053223e-01 -1.693074107170104980e-01 -2.879598923027515411e-02 2.359654009342193604e-01 -9.362778067588806152e-02 9.272740781307220459e-02 1.665832698345184326e-01 5.141281709074974060e-02 1.685561239719390869e-01 1.418941766023635864e-01 2.021425068378448486e-01 -1.244092211127281189e-01
-1.270564496517181396e-01 -3.295207396149635315e-02 1.756944954395294189e-01 -1.686989217996597290e-01 4.246999919414520264e-01 1.898568570613861084e-01 2.965527474880218506e-01 -1.767749665305018425e-03 6.888825446367263794e-02 4.156171157956123352e-02 1.549298763275146484e-01 -6.436777859926223755e-02 2.904978394508361816e-01 2.368973195552825928e-01 -9.545341134071350098e-03 9.042358398437500000e-02 5.024032667279243469e-02 -1.630600728094577789e-02 4.189981222152709961e-01 1.327306479215621948e-01 -1.351391375064849854e-01 2.764631062746047974e-02 2.172960042953491211e-01 2.803209424018859863e-01 -9.552224725484848022e-02 -4.495039954781532288e-02 -1.001793220639228821e-01 -2.192252129316329956e-02 1.339831650257110596e-01 -2.247962206602096558e-01 5.648516118526458740e-02 -3.944821655750274658e-02
-3.085642121732234955e-02 -4.701474905014038086e-01 3.891657292842864990e-01 9.738774597644805908e-02 1.996974498033523560e-01 1.455377936363220215e-01 2.273021340370178223e-01 5.147528648376464844e-02 7.202561246231198311e-04 2.664185687899589539e-02 -1.530932188034057617e-01 1.135975401848554611e-02 9.150669723749160767e-02 -4.502282477915287018e-03 1.524009704589843750e-01 1.394560933113098145e-01 -5.392579361796379089e-02 -8.168254792690277100e-02 1.100855842232704163e-01 7.212255615741014481e-03 -2.407425642013549805e-01 1.225286647677421570e-01 1.588704884052276611e-01 -7.116556912660598755e-02 -1.366351842880249023e-01 -8.959825336933135986e-02 -1.661540269851684570e-01 1.159199699759483337e-01 3.199243219569325447e-03 4.312062263488769531e-01 1.613399237394332886e-01 1.469939202070236206e-01
-3.125292658805847168e-01 8.525643497705459595e-02 2.431463003158569336e-01 -1.051341965794563293e-01 1.041435822844505310e-01 1.132699176669120789e-01 2.511941194534301758e-01 9.829328209161758423e-02 -8.359634131193161011e-02 1.452156305313110352e-01 3.912915661931037903e-02 -7.905797660350799561e-02 2.028376460075378418e-01 1.171416342258453369e-01 6.743118911981582642e-02 2.637901902198791504e-01 -2.693909704685211182e-01 -1.662059500813484192e-02 2.671055123209953308e-02 -9.591596573591232300e-02 -2.417165786027908325e-01 1.156970411539077759e-01 -1.200685277581214905e-01 3.161399662494659424e-01 1.788654923439025879e-01 -3.563013300299644470e-02 -1.834227293729782104e-01 -1.081146672368049622e-02 3.031667768955230713e-01 -4.881592094898223877e-02 2.678813636302947998e-01 -2.481559514999389648e-01
-3.289182111620903015e-02 -3.465050458908081055e-01 3.941540047526359558e-02 -1.849589794874191284e-01 8.111569285392761230e-02 -1.196665838360786438e-01 3.003446459770202637e-01 -1.433446407318115234e-01 1.815452724695205688e-01 1.746559739112854004e-01 1.755862981081008911e-01 -2.169135957956314087e-01 2.232876420021057129e-01 1.923234909772872925e-01 3.230859637260437012e-01 2.836683392524719238e-01 9.219297021627426147e-02 1.879037469625473022e-01 2.415361553430557251e-01 7.241758517920970917e-03 -1.146036386489868164e-01 7.486156374216079712e-02 1.117572784423828125e-01 1.363860964775085449e-01 -2.019414901733398438e-01 -1.079777553677558899e-01 -1.914365030825138092e-02 2.869841158390045166e-01 -7.938693463802337646e-02 2.645567804574966431e-02 1.802209008019417524e-04 6.476476043462753296e-02
-1.302269697189331055e-01 -4.276329576969146729e-01 2.649068534374237061e-01 -1.292735487222671509e-01 1.113210096955299377e-01 -2.234681323170661926e-02 1.254700124263763428e-01 6.899094581604003906e-02 -3.284435020759701729e-03 -6.654337048530578613e-02 1.164723932743072510e-02 1.803940683603286743e-01 1.381540298461914062e-01 -3.130257362499833107e-03 -1.136701107025146484e-01 3.232534974813461304e-02 2.157153189182281494e-01 2.954892218112945557e-01 2.581025660037994385e-01 -2.151977568864822388e-01 -3.369297385215759277e-01 4.452752321958541870e-02 2.390164136886596680e-02 2.226695865392684937e-01 -1.000056229531764984e-02 -7.633794099092483521e-02 2.824015021324157715e-01 -1.235748901963233948e-01 2.869195044040679932e-01 6.920426338911056519e-02 5.492161586880683899e-02 -7.875507324934005737e-02
7.779090851545333862e-02 -6.513918936252593994e-02 3.918635249137878418e-01 9.835476428270339966e-02 -8.804893493652343750e-02 2.468288317322731018e-02 3.924987465143203735e-02 -3.995514661073684692e-02 -2.110994607210159302e-02 1.910331994295120239e-01 2.433253824710845947e-01 -5.060814693570137024e-02 2.912955880165100098e-01 -7.413429021835327148e-02 3.277032077312469482e-01 -1.400968730449676514e-01 -2.791843116283416748e-01 -2.230225652456283569e-01 2.509796917438507080e-01 6.853819638490676880e-02 -4.527037143707275391e-01 -8.409893512725830078e-02 1.893203258514404297e-01 3.797907754778862000e-02 -5.806625261902809143e-02 -6.162507086992263794e-02 -9.082242101430892944e-02 1.617551147937774658e-01 3.122806735336780548e-02 7.028702646493911743e-02 1.430407725274562836e-02 -8.081246912479400635e-02
4.980224650353193283e-03 -3.223011791706085205e-01 2.737711071968078613e-01 1.604359596967697144e-01 1.826735138893127441e-01 -1.492398679256439209e-01 1.924927346408367157e-02 -1.008939594030380249e-01 -1.812408305704593658e-02 7.973528653383255005e-02 2.352644503116607666e-01 2.329438924789428711e-01 1.649644523859024048e-01 -1.068468913435935974e-01 1.828255653381347656e-01 -2.695263177156448364e-02 -1.784910857677459717e-01 -6.082042306661605835e-02 2.596288919448852539e-02 -1.534548997879028320e-01 -3.502170443534851074e-01 -2.008108943700790405e-01 3.328530490398406982e-01 2.491226494312286377e-01 -4.487940669059753418e-02 1.697470098733901978e-01 -3.249368071556091309e-02 8.469201624393463135e-02 1.126235947012901306e-01 2.572347223758697510e-01 -1.092241052538156509e-02 -1.627701520919799805e-01
-5.096178129315376282e-02 -1.564500331878662109e-01 9.613576531410217285e-02 -9.135869890451431274e-02 4.474430903792381287e-02 6.634899228811264038e-02 3.732541203498840332e-01 -9.941856563091278076e-02 2.678200602531433105e-01 1.367889437824487686e-02 2.765316367149353027e-01 -4.959557577967643738e-02 2.351390570402145386e-01 3.861847221851348877e-01 1.653622686862945557e-01 -9.092294424772262573e-02 -2.462992370128631592e-01 -7.167488336563110352e-02 1.362590342760086060e-01 -1.581806689500808716e-01 -1.111484691500663757e-01 2.326898425817489624e-01 -3.247543424367904663e-02 9.061139076948165894e-02 -9.481382369995117188e-02 -1.062312051653862000e-01 -2.739140689373016357e-01 3.096467256546020508e-01 9.713970869779586792e-02 -1.195123940706253052e-01 -6.185040995478630066e-02 7.045958936214447021e-02
-3.610393032431602478e-02 -4.612322449684143066e-01 1.695852726697921753e-01 -6.404940038919448853e-02 1.508553791791200638e-02 -8.717217296361923218e-02 3.010086119174957275e-01 1.487280726432800293e-01 2.071601897478103638e-01 2.022136896848678589e-01 -9.182386100292205811e-02 -5.508292093873023987e-02 2.051713466644287109e-01 -5.279469862580299377e-02 1.244037747383117676e-01 7.244232296943664551e-02 4.727573320269584656e-02 1.435292065143585205e-01 3.619712293148040771e-01 -1.889105699956417084e-02 -2.876763343811035156e-01 1.314213573932647705e-01 -2.518385834991931915e-02 1.332679484039545059e-02 -2.097909301519393921e-01 3.305168077349662781e-02 -1.507187783718109131e-01 -9.878765791654586792e-02 3.397359848022460938e-01 -6.661728024482727051e-02 -1.045603156089782715e-01 9.077890217304229736e-02
-4.363589286804199219e-01 -2.073316723108291626e-01 1.710290610790252686e-01 -1.099869310855865479e-01 1.543351858854293823e-01 1.292568147182464600e-01 1.706631481647491455e-01 -9.793478250503540039e-02 1.681441813707351685e-01 2.027748823165893555e-01 -2.450587004423141479e-01 2.979163452982902527e-02 2.279572635889053345e-01 1.227853074669837952e-01 5.612885579466819763e-03 -1.145942602306604385e-02 -1.962015628814697266e-01 1.721063703298568726e-01 2.537970542907714844e-01 7.108166068792343140e-02 -3.567897379398345947e-01 8.576498925685882568e-02 1.803794130682945251e-02 1.257849037647247314e-01 -1.932726055383682251e-01 -1.603388339281082153e-01 1.692538857460021973e-01 -1.691048443317413330e-01 -4.203785955905914307e-02 -6.337220221757888794e-02 -1.018660962581634521e-01 1.537160277366638184e-01
-2.144399099051952362e-03 4.383517801761627197e-02 1.346178203821182251e-01 1.136224344372749329e-02 2.272364497184753418e-01 2.407746315002441406e-01 3.615002036094665527e-01 -1.808181703090667725e-01 3.992486894130706787e-01 -1.196074038743972778e-01 7.093356549739837646e-02 1.960957422852516174e-03 -5.349846929311752319e-02 5.116335675120353699e-02 4.731377214193344116e-02 -8.714955300092697144e-02 -4.386577308177947998e-01 1.615347713232040405e-01 2.611079514026641846e-01 -1.085073873400688171e-01 -2.332786321640014648e-01 1.583095989190042019e-03 1.882220953702926636e-01 4.215373843908309937e-02 1.668507605791091919e-01 3.610868379473686218e-02 1.187319010496139526e-01 1.591470539569854736e-01 -2.189353108406066895e-01 6.652730703353881836e-02 2.362950518727302551e-02 -3.472635149955749512e-02
-1.810658276081085205e-01 -3.861490786075592041e-01 3.378650248050689697e-01 -7.308237254619598389e-02 1.276856064796447754e-01 -9.934508055448532104e-02 1.882400214672088623e-01 7.909326255321502686e-02 -9.692250937223434448e-02 4.244154691696166992e-02 2.634873986244201660e-01 1.147203966975212097e-01 3.458428680896759033e-01 -1.351166889071464539e-02 4.737471044063568115e-02 -6.724622845649719238e-02 7.685482501983642578e-02 1.818466633558273315e-01 2.473290711641311646e-01 1.876764930784702301e-02 -1.089209318161010742e-01 3.191759884357452393e-01 1.654826104640960693e-01 1.288374960422515869e-01 -3.545092046260833740e-02 4.144123941659927368e-02 1.298181712627410889e-01 -1.482874751091003418e-01 2.097588926553726196e-01 6.772202998399734497e-02 2.480565458536148071e-01 -1.602151431143283844e-02
-5.613125488162040710e-02 -3.794331848621368408e-01 2.520382106304168701e-01 6.445948779582977295e-02 -1.976002007722854614e-02 -1.760949492454528809e-01 3.464047908782958984e-01 4.653347656130790710e-02 4.089346528053283691e-02 1.048314347863197327e-01 8.616775274276733398e-02 -1.667708903551101685e-02 2.546048164367675781e-01 1.073770225048065186e-01 -3.310160536784678698e-04 -1.444866210222244263e-01 -7.512084394693374634e-02 3.694775104522705078e-01 -1.345137786120176315e-02 -2.091247290372848511e-01 -2.114007323980331421e-01 1.559135913848876953e-01 2.650229334831237793e-01 2.345395088195800781e-01 6.956300139427185059e-02 -3.772041201591491699e-02 -5.197125952690839767e-03 -2.693625167012214661e-02 3.501212224364280701e-02 1.915761977434158325e-01 4.397683590650558472e-02 -2.947091460227966309e-01
-6.682714913040399551e-03 -4.037881791591644287e-01 3.509474992752075195e-01 -2.130905240774154663e-01 1.013053357601165771e-01 -3.035532496869564056e-02 2.711801528930664062e-01 9.540311247110366821e-02 8.825197070837020874e-02 -1.722376607358455658e-02 -5.932686105370521545e-02 -1.590919792652130127e-01 3.242263793945312500e-01 1.872241795063018799e-01 -1.109837070107460022e-01 1.676972806453704834e-01 -3.986545652151107788e-02 3.309249505400657654e-02 2.179948240518569946e-01 1.010028719902038574e-01 -2.744651138782501221e-01 2.035179585218429565e-01 2.597122192382812500e-01 1.502624433487653732e-02 -1.217087656259536743e-01 -9.495906531810760498e-02 -1.684454828500747681e-01 2.154791802167892456e-01 9.555750526487827301e-03 2.512182295322418213e-02 1.100523546338081360e-01 -2.607321366667747498e-02
-2.053316496312618256e-02 -3.149003908038139343e-02 7.264639437198638916e-02 -2.388050965964794159e-02 7.163892686367034912e-02 7.535200566053390503e-02 -3.783183544874191284e-02 -7.824809104204177856e-02 1.405240297317504883e-01 2.758426368236541748e-01 9.896734356880187988e-02 -4.383359476923942566e-02 4.516136348247528076e-01 9.480978548526763916e-02 5.126468092203140259e-02 7.365487515926361084e-02 -3.121670186519622803e-01 2.071510553359985352e-01 3.860088810324668884e-02 -6.005636975169181824e-02 -2.139392644166946411e-01 -2.172114104032516479e-01 1.161744445562362671e-02 3.364901840686798096e-01 1.477585136890411377e-01 1.467132419347763062e-01 -4.706884920597076416e-02 1.109168455004692078e-01 2.097735702991485596e-01 -8.925975114107131958e-02 3.836188316345214844e-01 -1.924758404493331909e-01
-4.410623107105493546e-03 -1.579083204269409180e-01 8.846806734800338745e-02 2.375032985582947731e-03 1.902046352624893188e-01 2.983599603176116943e-01 2.679504752159118652e-01 1.747993677854537964e-01 2.660981118679046631e-01 5.887003242969512939e-02 1.000006496906280518e-01 1.476275175809860229e-01 -1.083571761846542358e-01 -1.393176987767219543e-02 -1.050839051604270935e-01 1.206593662500381470e-01 9.702899307012557983e-02 -6.835789885371923447e-03 3.172289133071899414e-01 -7.472890615463256836e-02 -3.196679055690765381e-01 -8.149898797273635864e-02 -2.711490727961063385e-02 1.197296977043151855e-01 -1.426863372325897217e-01 -2.537621855735778809e-01 1.191492825746536255e-01 -2.913051843643188477e-02 -3.019455587491393089e-03 2.402555942535400391e-01 -8.520994335412979126e-02 -4.378213882446289062e-01
-4.711179733276367188e-01 -1.505920290946960449e-01 9.046964347362518311e-02 3.100331500172615051e-02 4.764686524868011475e-02 1.569098830223083496e-01 7.473929226398468018e-02 -3.419025614857673645e-02 3.057980239391326904e-01 1.541476696729660034e-01 3.387442231178283691e-01 -3.177743777632713318e-02 3.167053163051605225e-01 2.857150733470916748e-01 3.557531908154487610e-02 7.689109444618225098e-02 1.867834851145744324e-02 -6.996899377554655075e-03 -3.192790970206260681e-02 1.609859168529510498e-01 -3.239823877811431885e-01 -9.939881414175033569e-02 2.416093833744525909e-02 1.542470604181289673e-01 7.209651172161102295e-02 5.625865608453750610e-02 1.451676804572343826e-02 2.789989411830902100e-01 -1.452541351318359375e-01 1.207776740193367004e-02 -1.059348657727241516e-01 7.069981843233108521e-02
5.475657805800437927e-02 2.565392293035984039e-03 1.057925149798393250e-01 -6.091558188199996948e-02 6.713200826197862625e-03 3.027221858501434326e-01 2.637286186218261719e-01 1.611234247684478760e-01 1.549073904752731323e-01 -2.051635980606079102e-01 2.598461210727691650e-01 -5.508756637573242188e-02 6.331734359264373779e-02 1.243325099349021912e-01 1.940635889768600464e-01 1.891802847385406494e-01 -8.655850589275360107e-02 6.447111815214157104e-02 4.142167270183563232e-01 2.361768633127212524e-01 -2.756400108337402344e-01 1.501536071300506592e-01 1.082984656095504761e-01 1.528241336345672607e-01 6.161036342382431030e-02 -2.538091838359832764e-01 8.351928740739822388e-02 2.704508043825626373e-02 -1.490652263164520264e-01 2.220999449491500854e-01 -2.022737413644790649e-01 6.584709882736206055e-02
-3.435112237930297852e-01 -2.426134422421455383e-02 1.063948571681976318e-01 -6.912159174680709839e-02 7.587002962827682495e-02 5.623058229684829712e-02 2.548345364630222321e-02 2.981360852718353271e-01 4.853788614273071289e-01 1.922316290438175201e-02 -1.084614619612693787e-01 3.433085232973098755e-02 5.886640027165412903e-02 -6.536955945193767548e-03 1.464547812938690186e-01 1.924507468938827515e-01 -1.401345944032073021e-03 2.687375843524932861e-01 3.375196456909179688e-01 -2.344435155391693115e-01 -1.985250413417816162e-01 -1.095449179410934448e-01 1.018722504377365112e-01 -1.299056261777877808e-01 1.415924280881881714e-01 1.092659085988998413e-01 2.853040210902690887e-02 6.908823549747467041e-02 -6.152738258242607117e-02 2.282186746597290039e-01 -3.383674845099449158e-02 -2.039670944213867188e-01
-3.209669589996337891e-01 -1.034520007669925690e-02 2.663962244987487793e-01 -1.227180734276771545e-01 3.174731433391571045e-01 1.604578047990798950e-01 8.343323320150375366e-02 5.076162517070770264e-02 1.363459378480911255e-01 5.001612380146980286e-02 1.991186290979385376e-01 -4.414845630526542664e-02 3.314172327518463135e-01 1.049539670348167419e-01 2.873495817184448242e-01 -2.811727821826934814e-01 -7.785920798778533936e-02 1.961085945367813110e-01 3.299102187156677246e-01 -3.581190481781959534e-02 -4.554521664977073669e-02 5.454497411847114563e-02 1.321061998605728149e-01 1.442762613296508789e-01 -6.627104431390762329e-02 1.107680127024650574e-01 4.916972666978836060e-02 1.029453426599502563e-02 -3.203588351607322693e-02 -1.540460530668497086e-02 -2.392620146274566650e-01 -2.322645932435989380e-01
-4.160728752613067627e-01 -7.804237306118011475e-02 7.336946576833724976e-02 1.158866211771965027e-01 2.730531431734561920e-02 1.851618885993957520e-01 1.618881821632385254e-01 1.077843308448791504e-01 1.939845234155654907e-01 1.364529281854629517e-01 -1.135309785604476929e-01 1.546332836151123047e-01 2.499128282070159912e-01 1.174777746200561523e-01 2.829976193606853485e-02 2.443335503339767456e-01 -1.846098899841308594e-01 1.084998250007629395e-01 3.316329419612884521e-01 -3.524779081344604492e-01 -1.126912161707878113e-01 -7.250764966011047363e-02 5.880021303892135620e-02 -1.504746079444885254e-01 1.741415560245513916e-01 2.198846340179443359e-01 -1.057001277804374695e-01 1.642529964447021484e-01 -7.858259230852127075e-02 1.076642423868179321e-01 -1.571054309606552124e-01 -1.261390894651412964e-01
-3.115072846412658691e-01 -2.551437914371490479e-01 1.241683810949325562e-01 -1.581020355224609375e-01 4.553038999438285828e-02 -2.251265756785869598e-02 1.906054019927978516e-01 -3.543071746826171875e-01 3.170596361160278320e-01 1.565955393016338348e-02 4.076258093118667603e-02 6.338477879762649536e-02 2.254947572946548462e-01 2.770203053951263428e-01 1.120247393846511841e-01 -1.517302915453910828e-02 -1.199609860777854919e-01 2.890300154685974121e-01 1.389066427946090698e-01 1.134080439805984497e-01 -3.234609961509704590e-01 -1.149805262684822083e-02 -3.310906141996383667e-02 5.375993996858596802e-02 -1.372719705104827881e-01 -1.555924266576766968e-01 1.672469228506088257e-01 -1.660298407077789307e-01 -4.409784451127052307e-02 1.600807309150695801e-01 1.552891801111400127e-03 1.455809473991394043e-01
-1.670197546482086182e-01 -2.770970948040485382e-02 8.744591474533081055e-02 2.263402342796325684e-01 2.757806181907653809e-01 8.894450962543487549e-02 2.660352885723114014e-01 -9.611844271421432495e-02 1.230632066726684570e-01 5.839376151561737061e-02 1.712939292192459106e-01 2.234598398208618164e-01 9.231613576412200928e-02 4.728735238313674927e-02 1.151475831866264343e-01 2.831518948078155518e-01 -1.352622825652360916e-02 -2.474613338708877563e-01 2.149666696786880493e-01 -3.460644930601119995e-02 -4.758944809436798096e-01 6.638307869434356689e-02 2.787117473781108856e-02 -4.423683509230613708e-02 -1.283927559852600098e-01 1.369337439537048340e-01 -2.822446823120117188e-01 1.822268515825271606e-01 3.229694813489913940e-02 2.205514907836914062e-01 7.883380353450775146e-02 -2.882338128983974457e-03
-1.616781651973724365e-01 -8.027934283018112183e-02 3.369425833225250244e-01 1.283904910087585449e-01 1.430447697639465332e-01 -1.830871999263763428e-01 1.702632158994674683e-01 2.824737131595611572e-01 -5.120161548256874084e-02 2.555268406867980957e-01 2.678981423377990723e-01 2.156929969787597656e-01 2.448489516973495483e-01 8.072257041931152344e-02 -3.957606852054595947e-03 1.775466091930866241e-02 -2.425206005573272705e-01 4.270121827721595764e-02 1.134542748332023621e-01 2.081539109349250793e-02 2.262069471180438995e-02 -2.377910166978836060e-01 2.518978118896484375e-01 1.365608721971511841e-01 -4.352360963821411133e-02 9.229074418544769287e-02 -1.978034675121307373e-01 9.176710247993469238e-02 1.818297207355499268e-01 -2.097400836646556854e-02 3.146976828575134277e-01 -1.342855095863342285e-01
1.906966865062713623e-01 -1.256969422101974487e-01 2.598961591720581055e-01 -1.313450336456298828e-01 8.518808335065841675e-02 -2.155650556087493896e-01 1.275229901075363159e-01 2.470223754644393921e-01 -7.515756040811538696e-02 2.899821475148200989e-02 1.218507736921310425e-01 -2.208221107721328735e-01 1.429244279861450195e-01 1.000309213995933533e-01 -1.077961400151252747e-01 2.048521488904953003e-01 -5.432894453406333923e-02 2.798220515251159668e-01 3.446380198001861572e-01 2.059554904699325562e-01 -4.423762261867523193e-01 -1.558972299098968506e-01 1.857812553644180298e-01 -4.704993963241577148e-02 6.988222151994705200e-02 -1.562576442956924438e-01 8.070667088031768799e-02 -1.097794920206069946e-01 -9.022721648216247559e-02 1.072438284754753113e-01 1.021013855934143066e-01 2.839796803891658783e-02
-1.047621443867683411e-01 -8.126872032880783081e-02 2.797525227069854736e-01 -2.368791401386260986e-02 1.605933755636215210e-01 -2.424659132957458496e-01 2.694503962993621826e-01 2.994067370891571045e-01 -1.495355814695358276e-01 -8.296543359756469727e-02 3.425990045070648193e-01 -7.346200197935104370e-02 1.474940031766891479e-01 1.523338407278060913e-01 1.569509804248809814e-01 8.359920978546142578e-02 1.924649775028228760e-01 6.677509099245071411e-02 9.079644083976745605e-02 -1.261374056339263916e-01 -3.355903625488281250e-01 1.148326620459556580e-01 6.076318770647048950e-02 3.414902687072753906e-01 4.711353406310081482e-02 2.893582172691822052e-02 1.693982928991317749e-01 -6.463567167520523071e-02 -1.420690715312957764e-01 2.136013507843017578e-01 6.797789782285690308e-02 1.002013832330703735e-01
-2.628023549914360046e-02 -2.303266823291778564e-01 1.371273845434188843e-01 4.358949512243270874e-02 2.514318525791168213e-01 6.579620391130447388e-02 1.747211366891860962e-01 -6.628486514091491699e-02 5.535954609513282776e-02 1.194819211959838867e-01 3.123167343437671661e-02 -8.437698334455490112e-02 2.793388664722442627e-01 -2.587085664272308350e-01 2.877248451113700867e-02 8.508804440498352051e-02 -3.057615831494331360e-02 1.475422531366348267e-01 3.503725528717041016e-01 -3.237138688564300537e-01 -3.265131413936614990e-01 1.296818954870104790e-03 2.882975898683071136e-02 -3.646975010633468628e-02 2.844508551061153412e-02 2.439678907394409180e-01 2.731578797101974487e-02 1.674264483153820038e-02 4.030647575855255127e-01 -1.277619414031505585e-02 -4.341385513544082642e-02 2.443951666355133057e-01
1.306950300931930542e-01 -2.963825464248657227e-01 1.292263865470886230e-01 -4.887829348444938660e-02 1.576366871595382690e-01 -1.135477125644683838e-01 1.385068595409393311e-01 -3.857408463954925537e-02 1.676972955465316772e-01 2.200541049242019653e-01 3.750994801521301270e-02 -2.045341432094573975e-01 1.706152260303497314e-01 2.356670647859573364e-01 6.941702961921691895e-02 1.320916712284088135e-01 -5.219274014234542847e-02 1.914962977170944214e-01 3.758516311645507812e-01 -1.803374588489532471e-01 -2.742039784789085388e-02 -3.279420435428619385e-01 2.305088639259338379e-01 2.645695209503173828e-01 -6.262600421905517578e-02 -3.577104583382606506e-02 2.376669794321060181e-01 1.940223202109336853e-02 2.676300704479217529e-01 6.304354406893253326e-03 -5.886966362595558167e-02 -9.521108865737915039e-02
-6.344680488109588623e-02 -2.739246189594268799e-01 7.136116921901702881e-02 1.507017165422439575e-01 -7.147682365030050278e-03 3.280850648880004883e-01 3.732836544513702393e-01 1.778743416070938110e-01 1.910947561264038086e-01 1.664761267602443695e-02 1.634505838155746460e-01 1.372596323490142822e-01 6.333362311124801636e-02 1.533008515834808350e-01 -1.186834573745727539e-01 -5.462473258376121521e-02 3.914615511894226074e-02 -5.646948888897895813e-02 4.027850627899169922e-01 -1.964874863624572754e-01 -2.262200564146041870e-01 -5.052182823419570923e-02 1.086891163140535355e-02 -8.467632532119750977e-02 -6.800176948308944702e-02 2.032918483018875122e-01 1.254827976226806641e-01 -4.109505191445350647e-02 1.412567794322967529e-01 1.060059666633605957e-01 -6.634274870157241821e-02 -3.492475450038909912e-01
-4.194850623607635498e-01 -3.546351194381713867e-01 4.473640769720077515e-02 -2.653127610683441162e-01 -4.099499434232711792e-02 1.712032556533813477e-01 8.774775266647338867e-02 -1.713311821222305298e-01 2.317515946924686432e-02 -1.530709713697433472e-01 -2.211346030235290527e-01 1.635809242725372314e-01 2.133799344301223755e-01 1.091250628232955933e-01 5.769457668066024780e-02 8.706229925155639648e-02 -4.527616500854492188e-02 1.750803440809249878e-01 1.809706091880798340e-01 5.606346204876899719e-02 -4.141116738319396973e-01 1.722538322210311890e-01 -6.738746166229248047e-02 2.409407049417495728e-01 -4.940051212906837463e-02 -3.660899400711059570e-02 4.721168428659439087e-02 -1.070346459746360779e-01 5.452862381935119629e-02 6.836225837469100952e-02 -1.745025217533111572e-01 -4.404902458190917969e-02
-3.184905946254730225e-01 -5.816680565476417542e-02 3.651184141635894775e-01 1.758666485548019409e-01 9.481474012136459351e-02 -6.865862756967544556e-02 1.796155571937561035e-01 1.816531457006931305e-02 -1.040220037102699280e-01 4.002885147929191589e-02 3.110473416745662689e-02 1.282383799552917480e-01 1.553180217742919922e-01 -1.252251863479614258e-01 2.089688628911972046e-01 2.309176325798034668e-01 1.391745060682296753e-01 -1.423539817333221436e-01 -7.487155497074127197e-03 -7.464156486093997955e-03 -5.650817751884460449e-01 -7.666306942701339722e-02 3.451645746827125549e-02 1.673209369182586670e-01 2.686133980751037598e-01 7.334283553063869476e-03 5.682510510087013245e-02 -1.345548629760742188e-01 1.216490641236305237e-01 2.715169452130794525e-02 2.351333014667034149e-02 -1.193935349583625793e-01
-1.980772167444229126e-01 6.463854759931564331e-02 1.311753988265991211e-01 -1.802295893430709839e-01 -1.416614949703216553e-01 -1.488002091646194458e-01 5.199198052287101746e-02 -4.243784025311470032e-02 2.384895980358123779e-01 1.504797935485839844e-01 5.894327163696289062e-02 -6.081488728523254395e-02 -1.108639612793922424e-01 1.391724795103073120e-01 2.773218750953674316e-01 2.080513077089563012e-04 -2.119699865579605103e-01 -2.658282592892646790e-02 1.485578268766403198e-01 -8.250335603952407837e-02 -4.736613035202026367e-01 1.867413073778152466e-01 -6.016948446631431580e-02 2.610390484333038330e-01 1.716318875551223755e-01 -3.000139817595481873e-02 -2.366262078285217285e-01 -2.033963426947593689e-02 3.762717545032501221e-01 1.077046841382980347e-01 1.151288077235221863e-01 -7.887119799852371216e-02
-3.653764426708221436e-01 -5.341330543160438538e-02 2.406403273344039917e-01 2.514021657407283783e-02 -2.839387953281402588e-02 1.710770279169082642e-01 1.786509454250335693e-01 7.655038684606552124e-02 3.339960575103759766e-01 1.692502945661544800e-01 -8.107023686170578003e-02 -1.012522652745246887e-01 1.569502949714660645e-01 2.116335928440093994e-01 4.638556838035583496e-01 5.288705974817276001e-02 7.030810415744781494e-02 6.509536411613225937e-03 -6.630165129899978638e-02 -8.020693063735961914e-02 -1.735161989927291870e-01 -1.558489948511123657e-01 1.649969071149826050e-01 -2.091762237250804901e-02 -2.745400965213775635e-01 5.631816387176513672e-02 -1.661058068275451660e-01 4.951041191816329956e-03 1.696579754352569580e-01 4.366836696863174438e-02 1.458321362733840942e-01 -1.919963657855987549e-01
-1.923104375600814819e-01 -3.794622719287872314e-01 2.945480942726135254e-01 -8.584111928939819336e-03 -9.469790756702423096e-02 -2.141766995191574097e-01 1.259693205356597900e-01 2.172648608684539795e-01 5.842261761426925659e-02 8.905608952045440674e-02 -4.193811118602752686e-02 -5.997616052627563477e-02 1.614257842302322388e-01 1.513863950967788696e-01 2.214238606393337250e-02 6.257668137550354004e-02 1.030497997999191284e-01 3.511551916599273682e-01 5.737658590078353882e-02 -1.569928824901580811e-01 -3.398380577564239502e-01 9.356932714581489563e-03 5.176024883985519409e-02 3.738818764686584473e-01 -1.196736395359039307e-01 7.375507801771163940e-02 1.996626555919647217e-01 1.232575327157974243e-01 8.680427074432373047e-02 -6.484501808881759644e-02 -1.674046963453292847e-01 -9.850344061851501465e-02
2.366046793758869171e-02 -3.109115064144134521e-01 7.401836663484573364e-02 2.095925360918045044e-01 2.127711772918701172e-01 1.802810281515121460e-01 1.677992641925811768e-01 1.845806986093521118e-01 -2.408698759973049164e-02 1.461460888385772705e-01 -8.064871281385421753e-02 6.252547353506088257e-02 2.316761203110218048e-02 1.265777796506881714e-01 2.169946879148483276e-01 3.542772680521011353e-02 -1.311897784471511841e-01 -1.015791594982147217e-01 2.344528734683990479e-01 -1.976782642304897308e-02 -5.341044068336486816e-01 -5.574285984039306641e-02 -2.650850266218185425e-02 -1.309614032506942749e-01 -2.492997348308563232e-01 1.084234043955802917e-01 1.240146681666374207e-01 -7.131361216306686401e-02 1.144800335168838501e-01 2.701939046382904053e-01 2.143137156963348389e-01 -2.419813163578510284e-02
-1.033038422465324402e-01 7.357188500463962555e-03 1.438125371932983398e-01 -9.670355170965194702e-02 -2.115335613489151001e-01 1.192639097571372986e-01 9.974581748247146606e-02 1.903055608272552490e-01 3.022083044052124023e-01 1.281024217605590820e-01 2.878879196941852570e-02 6.794224679470062256e-02 7.893582433462142944e-02 2.350005209445953369e-01 3.145363926887512207e-01 1.699762493371963501e-01 8.733069524168968201e-03 -5.280082672834396362e-02 1.346634626388549805e-01 -3.174484372138977051e-01 -2.592719793319702148e-01 5.455554649233818054e-02 4.119451344013214111e-02 -1.260978132486343384e-01 -2.515207231044769287e-01 -8.646184578537940979e-03 -3.097816109657287598e-01 -1.586965471506118774e-01 1.291981339454650879e-01 8.863422274589538574e-02 1.787333637475967407e-01 -3.179473876953125000e-01
-9.857314825057983398e-02 1.429912447929382324e-01 1.642937064170837402e-01 7.596899569034576416e-02 -1.442494988441467285e-01 -3.318275511264801025e-01 3.619514107704162598e-01 1.445128172636032104e-01 2.596947550773620605e-01 6.625637412071228027e-02 -2.688967622816562653e-02 2.457567751407623291e-01 -5.239456892013549805e-02 1.666061878204345703e-01 5.456355214118957520e-02 1.523635536432266235e-01 -1.177200376987457275e-01 -1.945688761770725250e-02 4.000101685523986816e-01 -6.390579044818878174e-02 -2.622764408588409424e-01 2.648125030100345612e-02 -1.113909259438514709e-01 2.649081349372863770e-01 2.677034139633178711e-01 5.337764043360948563e-03 2.486811950802803040e-02 -1.571308821439743042e-01 -1.311555206775665283e-01 7.898294180631637573e-02 8.262926340103149414e-02 -8.333459496498107910e-02
-3.045648038387298584e-01 -5.464677512645721436e-02 1.690352112054824829e-01 2.063834816217422485e-01 -7.803326100111007690e-02 -4.537101369351148605e-03 1.559057831764221191e-01 1.741928011178970337e-01 3.557949364185333252e-01 -1.221025958657264709e-01 2.070137411355972290e-01 1.633071005344390869e-01 1.909574270248413086e-01 -4.824415966868400574e-02 3.043302893638610840e-02 6.102130562067031860e-02 -6.582777947187423706e-02 -1.706951111555099487e-01 4.621687829494476318e-01 6.152906641364097595e-02 -2.271879464387893677e-01 -1.193215399980545044e-01 9.885598719120025635e-02 -1.364447325468063354e-01 -2.790229581296443939e-02 -1.700491309165954590e-01 1.662713438272476196e-01 1.439451426267623901e-01 2.529882490634918213e-01 1.593603938817977905e-01 -5.945139005780220032e-02 -4.207052662968635559e-02
-3.530496656894683838e-01 5.197840556502342224e-02 1.249516010284423828e-01 1.126133091747760773e-02 2.311119437217712402e-01 8.521153777837753296e-02 3.728784024715423584e-01 1.254974752664566040e-01 1.805174201726913452e-01 2.145279645919799805e-01 3.570544719696044922e-01 9.557555615901947021e-02 1.480027884244918823e-01 1.130263954401016235e-01 -1.132766529917716980e-01 -1.256297677755355835e-01 3.735697641968727112e-02 -9.124964475631713867e-02 1.007723361253738403e-01 8.813874423503875732e-02 -1.371868252754211426e-01 2.965544350445270538e-02 2.829159498214721680e-01 2.074100226163864136e-01 -3.075359016656875610e-02 1.235617548227310181e-01 1.543485224246978760e-01 3.812411427497863770e-01 -3.381743282079696655e-02 2.937870472669601440e-02 -7.240321487188339233e-03 7.127972692251205444e-02
4.792561009526252747e-02 -1.823802292346954346e-01 3.595754802227020264e-01 -2.542684376239776611e-01 5.392996966838836670e-02 1.107207089662551880e-01 1.539785712957382202e-01 -2.437781170010566711e-02 9.764134138822555542e-02 2.370558530092239380e-01 9.045790880918502808e-02 1.257945299148559570e-01 3.732196390628814697e-01 8.082596957683563232e-02 -4.134621471166610718e-02 1.599274575710296631e-01 -1.471587121486663818e-01 -1.005071401596069336e-02 -6.993395835161209106e-02 1.275993436574935913e-01 -4.712921977043151855e-01 1.610428243875503540e-01 2.650216221809387207e-01 -9.209549427032470703e-02 9.786059148609638214e-03 2.381726056337356567e-01 6.613750010728836060e-02 5.588130280375480652e-02 -1.281808465719223022e-01 4.805787280201911926e-02 6.057174876332283020e-02 -1.083903163671493530e-01
4.453156515955924988e-02 -2.733871042728424072e-01 -7.764180004596710205e-02 -1.029604002833366394e-01 2.466482073068618774e-01 2.129377573728561401e-01 -7.326755672693252563e-02 3.495148569345474243e-02 1.188789084553718567e-01 9.959545731544494629e-02 8.087447285652160645e-02 3.256940543651580811e-01 2.365610152482986450e-01 1.135976389050483704e-01 1.686176657676696777e-01 2.159779071807861328e-01 -1.198347657918930054e-02 2.151538878679275513e-01 3.397590517997741699e-01 6.366264820098876953e-02 -1.485539823770523071e-01 -4.098983108997344971e-01 2.044441923499107361e-02 3.439279794692993164e-01 -3.089295700192451477e-03 4.271147772669792175e-02 -1.094062849879264832e-01 -6.156303733587265015e-02 2.407630346715450287e-02 9.821165353059768677e-02 -6.555493921041488647e-02 -8.023543655872344971e-02
-3.452369868755340576e-01 -1.084175184369087219e-01 1.688661426305770874e-01 -1.604438275098800659e-01 -7.157462835311889648e-02 6.543787568807601929e-02 3.638558387756347656e-01 -1.537353545427322388e-01 1.812115758657455444e-01 1.546215713024139404e-01 -1.677653044462203979e-01 5.639516189694404602e-02 1.976596117019653320e-01 2.686006426811218262e-01 -1.180023029446601868e-01 -3.065128438174724579e-02 -2.063936144113540649e-01 2.357561737298965454e-01 3.448696136474609375e-01 2.018231712281703949e-02 -2.517474889755249023e-01 2.811417169868946075e-02 -7.796662300825119019e-02 9.753479622304439545e-03 -2.280019819736480713e-01 -2.071291655302047729e-01 1.041890606284141541e-01 -2.086626738309860229e-02 -1.261444091796875000e-01 1.289664488285779953e-02 -3.649724274873733521e-02 1.541623026132583618e-01
3.223591297864913940e-02 1.591647975146770477e-02 2.490677386522293091e-01 1.314302440732717514e-02 -1.454280167818069458e-01 1.801220625638961792e-01 1.663889586925506592e-01 2.064678966999053955e-01 2.285341471433639526e-01 7.688295841217041016e-02 4.692699760198593140e-02 2.550728023052215576e-01 1.911070197820663452e-01 -8.609224855899810791e-02 1.048855036497116089e-01 2.492971718311309814e-01 8.045527501963078976e-04 -3.314409255981445312e-01 3.970307707786560059e-01 -1.209977269172668457e-02 -9.652287513017654419e-02 -2.804663404822349548e-02 2.755372822284698486e-01 -1.460877805948257446e-01 1.064300909638404846e-01 1.572939157485961914e-01 -8.666305802762508392e-03 1.945212334394454956e-01 3.504284471273422241e-02 2.969948351383209229e-01 1.523900479078292847e-01 9.201706945896148682e-02
-3.413293957710266113e-01 -8.153545111417770386e-02 8.887480199337005615e-02 1.562015861272811890e-01 1.610339581966400146e-01 2.457927018404006958e-01 1.987969726324081421e-01 1.045701056718826294e-01 3.428842723369598389e-01 1.031911522150039673e-01 -1.486358493566513062e-01 1.366614848375320435e-01 1.049662530422210693e-01 -4.755271226167678833e-02 -6.479737162590026855e-02 1.399190872907638550e-01 -1.253587901592254639e-01 2.312884777784347534e-01 4.020279645919799805e-01 -1.867642700672149658e-01 -3.308740258216857910e-02 -2.704220451414585114e-02 7.994084060192108154e-02 -3.207527473568916321e-02 1.502117067575454712e-01 3.480411767959594727e-01 -2.623115852475166321e-02 2.025857269763946533e-01 4.488742351531982422e-02 1.878820806741714478e-01 -2.660628966987133026e-02 -5.740469694137573242e-02
1.309215277433395386e-01 -2.626724541187286377e-01 -8.320056647062301636e-02 -4.797853901982307434e-02 1.697824001312255859e-01 -7.534795254468917847e-02 2.588529586791992188e-01 -5.437634140253067017e-02 1.564104259014129639e-01 1.169860363006591797e-01 3.407873585820198059e-02 1.757717728614807129e-01 3.012442290782928467e-01 1.567036509513854980e-01 3.982677757740020752e-01 -1.122299954295158386e-01 -4.224672913551330566e-02 2.139356583356857300e-01 1.707716286182403564e-01 -1.850688308477401733e-01 -8.221341669559478760e-02 -1.937859654426574707e-01 1.311996132135391235e-01 3.490364253520965576e-01 2.512094378471374512e-01 2.615883387625217438e-02 -1.633456349372863770e-01 -6.563261151313781738e-02 1.078035235404968262e-01 4.315249621868133545e-02 1.654038429260253906e-01 1.162276938557624817e-01
-9.508828073740005493e-02 1.273316331207752228e-03 1.378305107355117798e-01 -3.297730907797813416e-02 2.680488489568233490e-02 -2.339856028556823730e-01 4.270064532756805420e-01 1.272545009851455688e-01 3.459594547748565674e-01 2.002976089715957642e-01 -9.416269510984420776e-02 2.675524353981018066e-01 -9.417352825403213501e-02 5.850607156753540039e-02 1.399424225091934204e-01 1.765573620796203613e-01 -7.509486377239227295e-02 1.986180804669857025e-02 2.590812146663665771e-01 -1.856505274772644043e-01 -1.319503635168075562e-01 2.010218203067779541e-01 -1.676773838698863983e-02 -1.694041043519973755e-01 -6.583374738693237305e-02 -1.901148110628128052e-01 1.007669195532798767e-01 -1.077743247151374817e-01 9.703703224658966064e-03 2.281426936388015747e-01 3.234308958053588867e-01 -1.222901511937379837e-02
1.049661487340927124e-01 -4.799612164497375488e-01 1.984937489032745361e-01 -2.205643057823181152e-01 1.289007067680358887e-01 -1.715061962604522705e-01 1.623678579926490784e-02 9.641967713832855225e-02 2.543282508850097656e-01 9.684459865093231201e-02 1.329190582036972046e-01 1.089482158422470093e-01 3.030866980552673340e-01 1.652580052614212036e-01 1.307941377162933350e-01 -2.866813726723194122e-02 1.790625303983688354e-01 2.470701336860656738e-01 2.599561810493469238e-01 4.790690913796424866e-02 -9.804625809192657471e-02 2.120686173439025879e-01 1.987161189317703247e-01 6.710470467805862427e-02 1.118903793394565582e-02 1.333784162998199463e-01 1.304368376731872559e-01 5.709553882479667664e-02 1.711440980434417725e-01 7.054192572832107544e-02 1.745731234550476074e-01 9.896304458379745483e-02
-3.450177982449531555e-02 -8.649490773677825928e-02 1.166065316647291183e-02 -3.318966925144195557e-02 -1.696077883243560791e-01 -4.405087232589721680e-02 3.515247702598571777e-01 1.381294801831245422e-02 1.998432427644729614e-01 2.792898416519165039e-01 -4.979474842548370361e-02 3.701742291450500488e-01 -2.910415455698966980e-02 -4.550531879067420959e-02 7.541175186634063721e-02 1.013577356934547424e-01 -4.818057641386985779e-03 1.386461257934570312e-01 2.661018371582031250e-01 1.378904581069946289e-01 -3.351962566375732422e-01 7.865953445434570312e-02 -2.840248942375183105e-01 3.690115809440612793e-01 2.244203090667724609e-01 7.524927612394094467e-03 1.270535439252853394e-01 1.022739708423614502e-02 7.678973674774169922e-02 -1.187698617577552795e-01 1.346740573644638062e-01 1.001728400588035583e-01
8.240319788455963135e-03 -3.627888262271881104e-01 -9.387812763452529907e-02 -1.503428369760513306e-01 -9.865671396255493164e-02 8.359594643115997314e-02 3.359092473983764648e-01 2.375479042530059814e-01 2.290654927492141724e-01 -3.985910676419734955e-03 -6.577372550964355469e-02 4.635268077254295349e-02 1.923244148492813110e-01 1.916865631937980652e-02 3.059769570827484131e-01 1.350418180227279663e-01 1.501738280057907104e-01 3.198029398918151855e-01 1.381341218948364258e-01 -8.846583217382431030e-02 -2.713239192962646484e-01 -1.811682805418968201e-02 1.962334960699081421e-01 -2.547315955162048340e-01 -8.733335137367248535e-02 -3.136313706636428833e-02 -1.961730718612670898e-01 -4.877382525592111051e-05 1.689883619546890259e-01 6.481679622083902359e-03 5.236990377306938171e-02 1.876921951770782471e-01
-2.772660553455352783e-01 -2.753748893737792969e-01 -5.934940278530120850e-02 1.693155243992805481e-02 1.068236958235502243e-02 5.826970189809799194e-02 8.694894611835479736e-02 -1.711563020944595337e-01 2.576505243778228760e-01 1.920570135116577148e-01 -1.523979455232620239e-01 8.550901710987091064e-02 2.289325743913650513e-01 9.702400118112564087e-02 4.213634133338928223e-02 1.559103578329086304e-01 -1.187377199530601501e-01 1.795297712087631226e-01 3.191308379173278809e-01 3.722933679819107056e-02 -3.927457630634307861e-01 7.985153049230575562e-02 -2.830928564071655273e-02 -1.309736748225986958e-03 -2.209065705537796021e-01 -2.809723615646362305e-01 2.456188648939132690e-01 1.118567492812871933e-02 -2.068303972482681274e-01 -3.059108555316925049e-02 2.534137479960918427e-02 1.945785284042358398e-01
-3.254596590995788574e-01 1.190703129395842552e-03 2.157905548810958862e-01 -2.614775896072387695e-01 1.206679865717887878e-01 -7.126492261886596680e-02 2.821668684482574463e-01 6.055817008018493652e-02 -1.217399537563323975e-01 1.444659382104873657e-01 1.417495012283325195e-01 -2.235527932643890381e-01 -9.460292756557464600e-02 -5.461471155285835266e-02 -8.048285543918609619e-02 8.824213594198226929e-02 -3.245976269245147705e-01 -1.859536021947860718e-02 9.992112219333648682e-02 -1.411082893610000610e-01 -3.957419991493225098e-01 -6.303562782704830170e-03 -6.500641256570816040e-02 2.609660923480987549e-01 1.028761044144630432e-01 -8.683029562234878540e-02 -8.559022843837738037e-02 -7.632498443126678467e-02 2.025617808103561401e-01 8.784188330173492432e-02 3.554982319474220276e-02 -3.136653900146484375e-01
-2.701752185821533203e-01 -1.244344785809516907e-01 5.692386627197265625e-02 2.197802364826202393e-01 2.414437383413314819e-01 1.542570739984512329e-01 4.240445494651794434e-01 3.213324397802352905e-02 9.934309124946594238e-02 -1.491395407356321812e-03 8.155468106269836426e-02 3.294494450092315674e-01 7.919222116470336914e-02 1.430726647377014160e-01 -1.527711004018783569e-01 2.435014545917510986e-01 -5.889660492539405823e-02 -2.212453335523605347e-01 2.199680805206298828e-01 1.479324698448181152e-01 -3.455402255058288574e-01 2.004233747720718384e-02 2.566381357610225677e-02 -5.816145241260528564e-02 6.611548364162445068e-02 1.825509220361709595e-01 -8.365212380886077881e-02 1.368003785610198975e-01 1.120039820671081543e-01 1.505527794361114502e-01 -4.073814675211906433e-02 -1.256994009017944336e-01
5.875266715884208679e-02 -3.201631605625152588e-01 2.160240262746810913e-01 1.728928238153457642e-01 1.752763837575912476e-01 1.685589402914047241e-01 1.178631111979484558e-01 1.699344366788864136e-01 -9.984888881444931030e-02 2.657440900802612305e-01 7.157874852418899536e-02 -5.714615061879158020e-02 5.804336816072463989e-02 1.854609847068786621e-01 1.863307952880859375e-01 1.555918604135513306e-01 -2.412225455045700073e-01 -8.652794361114501953e-02 2.371786832809448242e-01 9.620907157659530640e-02 -3.744232654571533203e-01 9.609822183847427368e-02 -1.014786660671234131e-01 4.711310565471649170e-02 -2.128406316041946411e-01 1.786120235919952393e-02 6.015985831618309021e-02 -1.211686339229345322e-02 1.295667737722396851e-01 2.950300276279449463e-01 2.869701683521270752e-01 3.480555489659309387e-02
-4.740987718105316162e-02 1.208948343992233276e-01 1.109983995556831360e-01 -8.231770992279052734e-02 2.126975059509277344e-01 2.757140435278415680e-02 2.416525483131408691e-01 -5.994110926985740662e-02 2.206645160913467407e-01 -1.761619597673416138e-01 3.310016989707946777e-01 9.503793716430664062e-02 5.442319437861442566e-02 1.873598396778106689e-01 1.208666488528251648e-01 1.954476535320281982e-01 -7.057818118482828140e-03 -1.995526850223541260e-01 2.450901567935943604e-01 1.735016517341136932e-02 -5.789791941642761230e-01 7.658902555704116821e-02 -8.805076032876968384e-02 1.014678329229354858e-01 1.057907268404960632e-01 9.969528764486312866e-02 -3.438257612287998199e-03 2.670794129371643066e-01 3.273194655776023865e-03 9.043814241886138916e-02 6.340875476598739624e-02 -5.290641263127326965e-02
-3.402715921401977539e-02 1.696069724857807159e-02 -1.822587996721267700e-01 6.582363974303007126e-03 1.379333734512329102e-01 1.150478124618530273e-01 1.585750877857208252e-01 1.011579111218452454e-01 1.309977471828460693e-01 2.893233597278594971e-01 -1.601843088865280151e-01 8.705884218215942383e-02 -7.823597639799118042e-02 -4.533120989799499512e-02 -8.600079454481601715e-03 1.448286026716232300e-01 -7.651269435882568359e-02 2.454954013228416443e-02 3.198831081390380859e-01 -7.158663123846054077e-02 -4.498952031135559082e-01 -1.907807737588882446e-01 1.494939029216766357e-01 -3.944699838757514954e-02 7.841896265745162964e-02 1.245334073901176453e-01 1.285893619060516357e-01 1.032646186649799347e-02 6.373907625675201416e-02 2.719683647155761719e-01 3.765532374382019043e-01 -3.155702650547027588e-01
-2.921122908592224121e-01 -5.310630425810813904e-03 1.174290105700492859e-01 2.569825015962123871e-02 1.644210219383239746e-01 2.101565152406692505e-02 2.234075218439102173e-01 -4.981318116188049316e-02 2.841079831123352051e-01 -3.622120246291160583e-03 2.664164900779724121e-01 -1.598337143659591675e-01 3.299351334571838379e-01 2.905551493167877197e-01 1.116765215992927551e-01 -5.704963207244873047e-02 7.110211253166198730e-02 -5.895408987998962402e-02 2.573417723178863525e-01 6.552581489086151123e-02 -1.502858251333236694e-01 9.100060909986495972e-02 1.864506751298904419e-01 1.662509143352508545e-01 -7.442997395992279053e-02 8.244096487760543823e-02 1.327965110540390015e-01 3.405562639236450195e-01 -2.633683085441589355e-01 1.242432892322540283e-01 -7.855999469757080078e-02 1.575526893138885498e-01
-1.285796910524368286e-01 -3.115715980529785156e-01 2.586590349674224854e-01 9.449249505996704102e-02 2.307219803333282471e-01 -7.825101166963577271e-02 1.487255245447158813e-01 -2.986866235733032227e-01 1.003734096884727478e-01 1.054124683141708374e-01 2.264620512723922729e-01 -9.233565628528594971e-02 2.802438139915466309e-01 -1.105495467782020569e-01 1.388994008302688599e-01 2.051829844713211060e-01 -1.991478055715560913e-01 8.542415499687194824e-02 2.288020700216293335e-01 -2.648162543773651123e-01 -2.803635783493518829e-02 -1.478426754474639893e-01 -2.922784164547920227e-02 -1.020679995417594910e-01 -3.364102542400360107e-02 1.874285638332366943e-01 8.046852797269821167e-02 3.299880772829055786e-02 2.445751428604125977e-01 2.251941859722137451e-01 7.250127196311950684e-02 2.091838270425796509e-01
-3.257872462272644043e-01 2.559559047222137451e-02 7.273757457733154297e-02 3.098876401782035828e-02 1.478959321975708008e-01 4.391089454293251038e-02 1.012262105941772461e-01 1.223406121134757996e-01 -6.134113669395446777e-02 -2.282286882400512695e-01 -2.020808309316635132e-02 -1.666054725646972656e-01 1.010420247912406921e-01 1.237297505140304565e-01 1.589258909225463867e-01 1.407439559698104858e-01 -1.800025850534439087e-01 6.344819813966751099e-02 1.097944453358650208e-01 -3.219081163406372070e-01 -5.345989465713500977e-01 -1.077414527535438538e-01 1.909572035074234009e-01 1.762738823890686035e-01 3.201800584793090820e-01 -1.957608908414840698e-01 5.290960427373647690e-03 -2.392050065100193024e-02 6.617567688226699829e-02 7.854580879211425781e-02 1.195250544697046280e-02 1.190067753195762634e-01
-2.015389315783977509e-02 -3.045341968536376953e-01 1.883317232131958008e-01 3.123886138200759888e-02 1.345546096563339233e-01 -1.579609960317611694e-01 1.954635381698608398e-01 -6.146135553717613220e-02 -5.305270105600357056e-02 2.182127833366394043e-01 4.345410317182540894e-02 1.237025335431098938e-01 1.285393536090850830e-01 -3.216790407896041870e-02 1.878413707017898560e-01 -1.863527148962020874e-01 -8.668106049299240112e-02 9.265077824238687754e-05 1.651175320148468018e-01 -2.885482013225555420e-01 -3.026553988456726074e-01 -3.502051532268524170e-01 4.153181314468383789e-01 1.105737686157226562e-01 1.510293036699295044e-01 7.869008928537368774e-02 1.069384068250656128e-02 1.402137428522109985e-01 -1.909362226724624634e-01 2.726166509091854095e-02 1.443403810262680054e-01 -7.981070131063461304e-02
-1.616589128971099854e-01 -1.941684484481811523e-01 3.091085255146026611e-01 -2.882917523384094238e-01 1.096691116690635681e-01 4.051825404167175293e-02 1.482555419206619263e-01 -1.398448199033737183e-01 1.956661343574523926e-01 -6.008107587695121765e-02 4.262911900877952576e-02 -1.281414031982421875e-01 2.587598264217376709e-01 2.055210173130035400e-01 -6.412781029939651489e-02 1.687502413988113403e-01 -3.806813359260559082e-01 -1.695439964532852173e-02 1.039564684033393860e-01 -2.171027474105358124e-02 -4.414752125740051270e-01 4.225150868296623230e-02 -9.385072439908981323e-02 5.899593979120254517e-02 -8.978874981403350830e-02 -9.495397657155990601e-02 7.348720449954271317e-03 1.596853584051132202e-01 4.938369616866111755e-02 1.543907821178436279e-01 -1.302618980407714844e-01 2.214709967374801636e-01
-1.441343575716018677e-01 -8.743998408317565918e-02 -1.128929480910301208e-01 -1.321570426225662231e-01 -2.070790529251098633e-01 1.704448610544204712e-01 2.309605330228805542e-01 -8.283871412277221680e-02 1.932580471038818359e-01 -3.713804483413696289e-02 1.422765552997589111e-01 1.612810194492340088e-01 3.913246840238571167e-02 8.799942210316658020e-03 9.763961285352706909e-02 1.024304628372192383e-01 -2.353834807872772217e-01 -1.369417458772659302e-01 4.990239739418029785e-01 1.205634623765945435e-01 -3.244963884353637695e-01 -2.783689415082335472e-03 -3.120469450950622559e-01 6.142475828528404236e-02 5.046263709664344788e-02 1.799620501697063446e-02 8.417131751775741577e-02 2.315059751272201538e-01 -3.423082455992698669e-02 3.878190368413925171e-02 2.633596658706665039e-01 1.511939167976379395e-01
-1.457170844078063965e-01 -3.708441853523254395e-01 1.635453402996063232e-01 1.542328894138336182e-01 -7.302156835794448853e-02 -2.073085010051727295e-01 1.074097752571105957e-01 -2.368192821741104126e-01 1.201523393392562866e-01 1.879985779523849487e-01 4.084170237183570862e-02 1.086780726909637451e-01 3.508774936199188232e-01 1.385875791311264038e-02 8.382036536931991577e-02 2.348747700452804565e-01 -1.095787584781646729e-01 5.563085153698921204e-02 7.780889980494976044e-03 -3.027706444263458252e-01 -2.538419663906097412e-01 -3.118882179260253906e-01 1.828244626522064209e-01 1.689053177833557129e-01 2.541547641158103943e-02 4.207823798060417175e-02 -1.014710292220115662e-01 1.214504614472389221e-02 2.108676731586456299e-01 -2.691239304840564728e-02 -1.036466434597969055e-01 1.634923517704010010e-01
-1.390617042779922485e-01 -1.808656156063079834e-01 1.041407510638237000e-01 1.740823835134506226e-01 -1.298143118619918823e-01 -3.825765103101730347e-02 1.593898087739944458e-01 1.095797792077064514e-01 1.439398676156997681e-01 2.515579015016555786e-02 2.068866975605487823e-02 8.871676772832870483e-02 2.948005199432373047e-01 -1.375365853309631348e-01 6.509789079427719116e-02 2.836567722260951996e-02 -8.571437001228332520e-02 -2.401466071605682373e-01 3.866426348686218262e-01 1.188495084643363953e-01 -3.961403965950012207e-01 -3.619352579116821289e-01 1.498593986034393311e-01 -1.721666157245635986e-01 1.027481779456138611e-01 -1.907260417938232422e-01 1.613410115242004395e-01 -2.695458708330988884e-03 1.783638894557952881e-01 1.896917074918746948e-01 8.919507265090942383e-03 -3.237958997488021851e-02
3.377572298049926758e-01 -2.973393350839614868e-02 1.558903306722640991e-01 -1.766266077756881714e-01 7.578247785568237305e-02 -1.535378545522689819e-01 1.597209274768829346e-01 6.896946579217910767e-02 1.066416501998901367e-01 1.397830247879028320e-01 9.297288954257965088e-03 -8.709993213415145874e-03 1.660080701112747192e-01 -6.920975446701049805e-02 -8.374419994652271271e-03 1.468061804771423340e-01 -1.891417503356933594e-01 1.800375431776046753e-01 9.849946200847625732e-02 -4.508227109909057617e-03 -6.281842589378356934e-01 1.982115656137466431e-01 2.711558043956756592e-01 -6.394483894109725952e-02 -7.647745311260223389e-02 5.957360938191413879e-02 1.009008884429931641e-01 4.994645342230796814e-02 -9.751240909099578857e-02 1.987776905298233032e-01 4.418299719691276550e-02 1.497759819030761719e-01
8.683470077812671661e-03 -3.993422091007232666e-01 9.765692055225372314e-02 -1.529008448123931885e-01 1.328523159027099609e-01 -2.098188549280166626e-01 1.915962249040603638e-01 2.122483216226100922e-02 2.660466432571411133e-01 1.608646363019943237e-01 -2.394427731633186340e-02 1.054463982582092285e-01 4.306450858712196350e-02 7.671662420034408569e-02 -1.356494054198265076e-02 7.279513776302337646e-02 5.165698379278182983e-02 -6.626747199334204197e-04 3.570241034030914307e-01 -1.869227588176727295e-01 -3.711793422698974609e-01 9.184440970420837402e-02 8.076015859842300415e-02 -2.453851513564586639e-02 -4.957534000277519226e-02 2.773729152977466583e-02 4.589667916297912598e-02 -3.144439458847045898e-01 4.015747010707855225e-01 -2.834478579461574554e-02 3.962460905313491821e-02 2.957100048661231995e-02
-2.066891640424728394e-01 -7.248146831989288330e-02 2.242013625800609589e-02 -1.081233322620391846e-01 1.151438355445861816e-01 -2.551861703395843506e-01 3.459715545177459717e-01 -3.030561804771423340e-01 6.732683628797531128e-02 3.132973611354827881e-01 1.848568320274353027e-01 7.045469433069229126e-02 1.126648262143135071e-01 -1.404446661472320557e-01 5.878235772252082825e-02 -1.116394996643066406e-01 -1.400805637240409851e-02 1.736718043684959412e-02 1.407587379217147827e-01 1.345651894807815552e-01 -3.378039598464965820e-01 -8.689473569393157959e-02 -1.151992529630661011e-01 7.123872637748718262e-02 -5.135018751025199890e-02 2.555221617221832275e-01 1.548954397439956665e-01 4.194586351513862610e-02 -1.493478715419769287e-01 3.268425166606903076e-01 2.409174591302871704e-01 -2.180017530918121338e-02
-1.015194505453109741e-01 -1.601452529430389404e-01 2.277245819568634033e-01 1.221301108598709106e-01 3.630198240280151367e-01 2.641759812831878662e-01 1.929509043693542480e-01 4.149929434061050415e-02 -4.044748470187187195e-02 8.865646272897720337e-02 -8.199074119329452515e-02 -7.951415330171585083e-02 2.349196374416351318e-01 9.431845694780349731e-02 1.022476702928543091e-01 -6.255134940147399902e-02 -4.917283728718757629e-02 6.777627766132354736e-02 2.813209295272827148e-01 2.992303967475891113e-01 -3.384209275245666504e-01 1.490707993507385254e-01 1.744949817657470703e-01 1.752625852823257446e-01 -2.672949135303497314e-01 -1.827162876725196838e-02 5.285074561834335327e-02 3.833037614822387695e-02 1.355077475309371948e-01 -1.061706542968750000e-01 2.709472477436065674e-01 -5.530871078372001648e-02
-1.426981240510940552e-01 -1.221284568309783936e-01 -6.111713126301765442e-02 1.263660960830748081e-03 -1.178385764360427856e-01 1.757466644048690796e-01 -1.137616634368896484e-01 -5.330670624971389771e-02 2.205459028482437134e-01 4.296598434448242188e-01 1.356205791234970093e-01 1.542699337005615234e-01 9.911626577377319336e-02 5.348246544599533081e-02 3.249697387218475342e-01 1.336900442838668823e-01 -3.247201144695281982e-01 2.692853473126888275e-02 3.782639801502227783e-01 -1.838560849428176880e-01 -1.817775070667266846e-01 1.320712566375732422e-01 1.803230959922075272e-03 2.307566404342651367e-01 5.680768936872482300e-02 -1.477102488279342651e-01 1.011697724461555481e-01 3.615505248308181763e-02 -2.539926208555698395e-03 -2.037687785923480988e-02 2.549710869789123535e-01 3.633090294897556305e-03
-4.233192652463912964e-02 -4.107072651386260986e-01 2.058784812688827515e-01 -3.863149881362915039e-02 3.042451106011867523e-02 3.744937479496002197e-02 6.899370998144149780e-02 1.019880920648574829e-01 5.465030297636985779e-02 1.919142305850982666e-01 1.684960275888442993e-01 -8.520641177892684937e-02 3.923597335815429688e-01 2.996150404214859009e-02 -4.214847087860107422e-02 5.172262899577617645e-03 -3.911271691322326660e-02 3.709452450275421143e-01 3.140300512313842773e-01 -5.836410447955131531e-02 -6.383854895830154419e-02 1.905152797698974609e-01 -6.355281174182891846e-02 1.619805097579956055e-01 -5.030667036771774292e-02 5.452654510736465454e-02 -1.725969463586807251e-01 -1.434894502162933350e-01 2.249996811151504517e-01 5.874226614832878113e-02 2.664609551429748535e-01 2.080488204956054688e-01
-2.390231192111968994e-01 -1.175235520349815488e-04 3.483114764094352722e-02 1.436281204223632812e-01 3.843566030263900757e-02 -3.002398014068603516e-01 4.113860055804252625e-02 -1.299770921468734741e-01 1.643471270799636841e-01 2.640660703182220459e-01 9.838707745075225830e-03 2.542938590049743652e-01 -4.032113123685121536e-03 1.118775382637977600e-01 2.214475870132446289e-01 6.672473996877670288e-02 -2.238094508647918701e-01 -6.571478396654129028e-02 2.311912178993225098e-01 -2.980632781982421875e-01 -3.907419443130493164e-01 -2.146286331117153168e-02 -3.838732838630676270e-02 1.076964810490608215e-01 -7.485482841730117798e-02 -1.510716676712036133e-01 -6.492648273706436157e-02 -2.996238172054290771e-01 1.015511825680732727e-01 -1.228445395827293396e-02 4.569328948855400085e-02 -2.922526001930236816e-01
-1.268824562430381775e-02 -5.885505676269531250e-02 1.140523478388786316e-01 6.918856501579284668e-02 2.094921171665191650e-01 1.445297747850418091e-01 8.478000015020370483e-02 1.704741120338439941e-01 9.497944265604019165e-02 -3.510966897010803223e-02 -1.318811476230621338e-01 1.999443024396896362e-01 -3.391817444935441017e-03 -1.288809534162282944e-02 2.308578938245773315e-01 -2.203672751784324646e-02 -8.953843265771865845e-02 -9.659144282341003418e-02 3.129251301288604736e-01 -2.000233856961131096e-03 -5.163133144378662109e-01 -7.246182113885879517e-02 1.551431119441986084e-01 -8.464657515287399292e-02 -1.143928095698356628e-01 1.385675072669982910e-01 9.495899081230163574e-02 4.750800877809524536e-02 2.720981836318969727e-01 3.888765275478363037e-01 2.498578727245330811e-01 7.989084720611572266e-02
-2.912593483924865723e-01 -3.011892177164554596e-02 3.359224796295166016e-01 9.062963724136352539e-02 8.295708894729614258e-02 2.575569786131381989e-02 8.545258641242980957e-02 1.276622414588928223e-01 2.280831933021545410e-01 -4.528458788990974426e-02 1.077202856540679932e-01 2.293701916933059692e-01 1.533832252025604248e-01 -7.218632102012634277e-02 3.574769571423530579e-02 -1.912415958940982819e-02 -4.007547795772552490e-01 -1.419504284858703613e-01 3.711459636688232422e-01 -1.607719212770462036e-01 4.053392261266708374e-02 -2.015614360570907593e-01 -7.186315208673477173e-02 8.927795290946960449e-02 -1.041489616036415100e-01 -1.866110712289810181e-01 1.006423681974411011e-01 8.164537698030471802e-02 3.212226033210754395e-01 2.179253548383712769e-01 -2.220550924539566040e-02 -3.674506442621350288e-04
8.056866377592086792e-02 -7.556774467229843140e-02 4.481882974505424500e-02 1.847597807645797729e-01 1.170181334018707275e-01 -1.717039644718170166e-01 6.539722532033920288e-02 2.979627251625061035e-01 -1.753825694322586060e-02 -1.754623204469680786e-01 -2.138106822967529297e-01 1.875507831573486328e-02 2.215664982795715332e-01 1.770102232694625854e-02 -2.172558568418025970e-02 2.416704148054122925e-01 -2.203397452831268311e-01 8.838657289743423462e-03 1.317067295312881470e-01 -1.322380751371383667e-01 -4.362749159336090088e-01 -1.183727085590362549e-01 -4.374141991138458252e-02 1.964259296655654907e-01 3.164768218994140625e-01 1.245403662323951721e-01 7.020296901464462280e-02 2.014559656381607056e-01 1.228958442807197571e-01 3.448808193206787109e-01 2.827374637126922607e-02 -7.512757927179336548e-02
-4.032014608383178711e-01 -2.491805553436279297e-01 -5.440885946154594421e-02 -4.505867138504981995e-02 8.297847816720604897e-04 -4.480995703488588333e-03 1.413073688745498657e-01 -3.393871784210205078e-01 2.081352472305297852e-01 2.245921939611434937e-01 1.869344264268875122e-01 -6.641318649053573608e-02 3.649457991123199463e-01 1.402950584888458252e-01 -1.947244852781295776e-01 -2.205068804323673248e-02 -4.259124025702476501e-02 1.354720443487167358e-01 1.903119832277297974e-01 3.930476680397987366e-02 -4.240506589412689209e-01 -9.347726404666900635e-02 3.149907663464546204e-02 1.735448837280273438e-01 3.647495526820421219e-03 -5.973999388515949249e-03 -1.099662184715270996e-01 -4.515951499342918396e-02 -1.100571230053901672e-01 2.889435179531574249e-02 -5.841656029224395752e-02 -5.145602300763130188e-02
-2.251898795366287231e-01 6.523887068033218384e-02 1.394283175468444824e-01 -1.949628591537475586e-01 2.423988133668899536e-01 -5.565872043371200562e-02 1.574324220418930054e-01 -1.029292270541191101e-01 3.592686653137207031e-01 1.024271920323371887e-01 2.676835656166076660e-01 9.318668395280838013e-02 2.204728424549102783e-01 -6.017782166600227356e-02 1.461674869060516357e-01 1.055125743150711060e-01 2.740381099283695221e-02 2.028194665908813477e-01 -8.416958898305892944e-02 -1.573235988616943359e-01 -2.812921404838562012e-01 1.164144501090049744e-01 1.606342345476150513e-01 3.532766699790954590e-01 -3.776954486966133118e-02 2.554379999637603760e-01 -1.354142427444458008e-01 -1.545531600713729858e-01 -1.954482793807983398e-01 1.185140907764434814e-01 2.814926393330097198e-02 8.229827135801315308e-02
-4.114206135272979736e-02 -1.138953715562820435e-01 2.031501680612564087e-01 -5.607607588171958923e-02 -9.902864694595336914e-02 1.429101228713989258e-01 3.505035042762756348e-01 1.327452212572097778e-01 9.277468174695968628e-02 -4.868822544813156128e-02 -6.552045047283172607e-02 1.142354309558868408e-01 3.343796133995056152e-01 -9.193782508373260498e-02 6.393589079380035400e-02 -3.566914051771163940e-02 -1.534832417964935303e-01 -3.044173419475555420e-01 3.218876719474792480e-01 1.205738335847854614e-01 -4.667117893695831299e-01 -2.060151994228363037e-01 1.474795788526535034e-01 1.131191197782754898e-02 8.321910351514816284e-02 9.259922802448272705e-02 1.659380048513412476e-01 2.070170640945434570e-01 4.917902499437332153e-02 8.511244505643844604e-02 -1.012214086949825287e-02 -6.403330713510513306e-02
-3.012885749340057373e-01 3.714269027113914490e-02 1.527043282985687256e-01 -6.052517797797918320e-03 9.637115150690078735e-02 2.039673626422882080e-01 1.529307812452316284e-01 3.177632093429565430e-01 3.678975403308868408e-01 5.909408628940582275e-02 -1.758931726217269897e-01 -2.017442835494875908e-03 1.910354793071746826e-01 4.091041628271341324e-03 1.730018556118011475e-01 2.194855064153671265e-01 -1.853569298982620239e-01 2.820900678634643555e-01 2.765589356422424316e-01 -2.275499552488327026e-01 -1.616443544626235962e-01 -1.301961094141006470e-01 3.473276272416114807e-02 -1.018582731485366821e-01 5.714653804898262024e-02 2.204349189996719360e-01 7.181875407695770264e-02 -1.156757771968841553e-01 -2.145798690617084503e-02 1.158596947789192200e-01 -1.214701533317565918e-01 -1.701434105634689331e-01
7.057514041662216187e-02 -2.591024339199066162e-01 1.373767405748367310e-01 4.603422433137893677e-02 3.452623635530471802e-02 -4.142461344599723816e-02 2.725198268890380859e-01 -2.512815035879611969e-02 4.243193268775939941e-01 4.954198375344276428e-03 3.548461943864822388e-02 8.435955271124839783e-03 -4.389089532196521759e-03 -9.742306917905807495e-02 6.175974011421203613e-02 2.610082030296325684e-01 -1.722497344017028809e-01 6.502556800842285156e-02 4.011999666690826416e-01 1.593766659498214722e-01 -3.747686445713043213e-01 1.402514874935150146e-01 2.743548452854156494e-01 -3.779716417193412781e-02 -2.136269509792327881e-01 -8.430039137601852417e-02 -3.575574979186058044e-02 5.948892235755920410e-02 1.060900986194610596e-01 4.093436989933252335e-03 -7.194820046424865723e-02 1.874686777591705322e-01
-5.764781683683395386e-02 -2.844788730144500732e-01 2.797358632087707520e-01 -9.002654999494552612e-02 1.595770865678787231e-01 -1.062262207269668579e-01 5.152305364608764648e-01 2.682700008153915405e-02 -7.893703877925872803e-02 4.244666174054145813e-02 -1.120845600962638855e-01 -8.790850639343261719e-02 2.008359432220458984e-01 1.924702823162078857e-01 3.902262449264526367e-02 -1.658825874328613281e-01 -5.455491319298744202e-02 3.188867270946502686e-01 -5.227064341306686401e-02 -2.321990132331848145e-01 -3.194685280323028564e-01 -7.836481183767318726e-02 1.233455687761306763e-01 1.982592605054378510e-02 -1.527898907661437988e-01 -9.212210029363632202e-02 1.171728689223527908e-02 1.281678378582000732e-01 4.292004555463790894e-02 1.922900676727294922e-01 2.794661372900009155e-02 -1.363855600357055664e-01
-8.059709519147872925e-02 -1.459517329931259155e-01 2.726261019706726074e-01 9.031514078378677368e-02 -2.027596384286880493e-01 1.685346513986587524e-01 1.813816428184509277e-01 -4.986633360385894775e-02 1.897255480289459229e-01 -1.837424635887145996e-01 6.970289349555969238e-02 1.480821669101715088e-01 6.284961849451065063e-02 4.247907083481550217e-03 7.148784399032592773e-02 2.199524194002151489e-01 1.975267529487609863e-01 -2.108225375413894653e-01 2.737332880496978760e-01 6.560102105140686035e-02 -3.323454558849334717e-01 -1.999718397855758667e-01 3.545748442411422729e-02 3.098731040954589844e-01 -1.222185268998146057e-01 9.624908119440078735e-02 -5.069650709629058838e-02 1.197837889194488525e-01 -3.690849989652633667e-02 3.127480149269104004e-01 -4.684320837259292603e-02 -2.791289091110229492e-01
1.204590052366256714e-01 -1.953588575124740601e-01 3.280324339866638184e-01 -2.399108558893203735e-01 9.983805008232593536e-03 4.229586198925971985e-02 -9.577419608831405640e-02 -4.493185505270957947e-02 1.827768981456756592e-01 -3.772877098526805639e-04 1.420338451862335205e-01 9.219972044229507446e-02 3.543837368488311768e-01 -3.208610042929649353e-02 1.623318493366241455e-01 2.442986816167831421e-01 -1.851178854703903198e-01 -5.275614559650421143e-02 1.257014274597167969e-01 -7.354328036308288574e-02 -3.713364005088806152e-01 2.434282898902893066e-01 2.492697834968566895e-01 -3.772724792361259460e-02 7.583209872245788574e-02 2.192751169204711914e-01 1.151838973164558411e-01 1.076934859156608582e-01 -3.077786862850189209e-01 -1.637487113475799561e-02 3.361443756148219109e-03 -4.094587638974189758e-02
5.501042120158672333e-03 -2.276588231325149536e-01 -8.936159312725067139e-02 -1.235385835170745850e-01 -3.241686522960662842e-02 -1.578336656093597412e-01 1.672539412975311279e-01 -1.239443197846412659e-02 5.498228222131729126e-02 7.254443317651748657e-02 -4.996025189757347107e-02 5.073601007461547852e-02 3.644829988479614258e-01 -2.259560376405715942e-01 5.535345524549484253e-02 -6.739877164363861084e-02 2.660986594855785370e-02 6.811945140361785889e-02 5.147512555122375488e-01 -7.481575477868318558e-03 -3.104207217693328857e-01 -1.596162095665931702e-02 9.625617414712905884e-02 2.915879338979721069e-02 -2.405513674020767212e-01 4.824155569076538086e-02 -2.752703428268432617e-01 3.731822967529296875e-02 -1.630679666996002197e-01 2.955864071846008301e-01 1.885699778795242310e-01 4.419727623462677002e-02
-1.210238412022590637e-01 -2.245786190032958984e-01 3.418874144554138184e-01 3.435715287923812866e-02 -1.856437325477600098e-01 7.803285866975784302e-02 -3.716381033882498741e-03 4.407271742820739746e-02 2.902802824974060059e-01 -7.216200232505798340e-02 1.851985007524490356e-01 9.465143829584121704e-02 -1.192388460040092468e-01 -7.315271347761154175e-02 1.087801679968833923e-01 -3.808365389704704285e-02 9.740731865167617798e-02 -2.319590300321578979e-01 1.204054355621337891e-01 -1.149698495864868164e-01 -5.447071194648742676e-01 -7.024915516376495361e-02 -6.340983510017395020e-02 2.139247208833694458e-01 -3.045970574021339417e-02 1.042659357190132141e-01 -1.086532175540924072e-01 9.391751885414123535e-02 -3.189884871244430542e-02 2.421850413084030151e-01 1.031115278601646423e-01 -2.521880865097045898e-01
-2.494613267481327057e-02 -3.729912936687469482e-01 2.372373044490814209e-01 -1.497111320495605469e-01 6.951803714036941528e-02 -2.084344774484634399e-01 1.647009551525115967e-01 -2.090307325124740601e-01 2.491401731967926025e-01 2.008137404918670654e-01 1.486125588417053223e-01 -1.772367767989635468e-02 1.590220630168914795e-01 5.097044259309768677e-02 1.380958966910839081e-02 -3.825251944363117218e-03 -1.084225773811340332e-01 3.784178495407104492e-01 2.074448168277740479e-01 3.140318021178245544e-02 -2.358724027872085571e-01 5.701889470219612122e-02 7.531070709228515625e-02 2.317996472120285034e-01 1.063585281372070312e-01 -1.046621352434158325e-01 -8.843135833740234375e-02 -2.381709069013595581e-01 -1.542115062475204468e-01 -5.997075885534286499e-02 2.785234153270721436e-01 -2.333816885948181152e-02
-6.707053631544113159e-03 -3.718421757221221924e-01 -1.538079138845205307e-02 -1.820329278707504272e-01 -4.267155379056930542e-02 2.511871159076690674e-01 -1.120734401047229767e-02 -1.474262923002243042e-01 2.005064636468887329e-01 4.723945260047912598e-02 1.794326901435852051e-01 -1.479930337518453598e-02 2.383001893758773804e-01 2.588637545704841614e-02 8.881508558988571167e-02 4.038553833961486816e-01 -1.163641139864921570e-01 6.812629848718643188e-02 1.722067147493362427e-01 1.120356842875480652e-02 -4.989170730113983154e-01 2.206612825393676758e-01 8.181537687778472900e-02 -1.206665188074111938e-01 -6.516478210687637329e-02 -1.275472342967987061e-01 5.702029541134834290e-02 5.695274472236633301e-02 -1.469224691390991211e-01 1.110294312238693237e-01 -8.184580504894256592e-02 6.162389367818832397e-02
-8.696915209293365479e-02 -3.369925916194915771e-01 -1.748355920426547527e-03 -1.394632011651992798e-01 9.273350238800048828e-02 9.908230602741241455e-02 4.542712271213531494e-01 -6.148664280772209167e-02 7.534027099609375000e-02 1.740379482507705688e-01 2.854917645454406738e-01 -9.142261929810047150e-03 -5.907839164137840271e-02 3.458535373210906982e-01 8.469589799642562866e-02 1.336210072040557861e-01 -2.426126152276992798e-01 1.789441555738449097e-01 1.475770473480224609e-01 -2.352951765060424805e-01 -8.037503808736801147e-02 1.744795888662338257e-01 -3.029718063771724701e-02 1.552539318799972534e-01 -1.201387867331504822e-01 -4.265241324901580811e-03 -4.452912881970405579e-02 -8.178097754716873169e-02 -9.481970965862274170e-02 4.228663071990013123e-02 4.484789073467254639e-02 -3.151347637176513672e-01
-3.225724697113037109e-01 1.131649501621723175e-02 7.534643169492483139e-03 1.301050558686256409e-02 4.589239135384559631e-02 2.614842653274536133e-01 2.107970118522644043e-01 2.713735997676849365e-01 3.221800923347473145e-01 1.379931718111038208e-01 -2.713172510266304016e-02 4.682273045182228088e-02 1.008908599615097046e-01 9.018194675445556641e-02 6.662448495626449585e-02 6.602174043655395508e-02 1.636574119329452515e-01 6.702431291341781616e-02 2.179906815290451050e-01 -2.347551137208938599e-01 -3.362537026405334473e-01 -1.904640793800354004e-01 2.838249318301677704e-02 -6.638848781585693359e-02 3.082135319709777832e-02 2.631148099899291992e-01 -1.309135705232620239e-01 -1.358914822340011597e-01 -8.156021125614643097e-03 1.837217211723327637e-01 5.825316533446311951e-02 -3.502770662307739258e-01
-4.351910650730133057e-01 -1.045521572232246399e-01 6.853258609771728516e-02 4.010239988565444946e-02 -9.110779501497745514e-03 1.678806245326995850e-01 1.523404270410537720e-01 4.116086959838867188e-01 3.577124178409576416e-01 1.763570494949817657e-02 -2.118637114763259888e-01 -5.367445945739746094e-02 1.129164397716522217e-01 -3.623791038990020752e-02 1.560613363981246948e-01 5.860291793942451477e-02 -6.353317946195602417e-02 2.550126016139984131e-01 1.462018042802810669e-01 -2.946830987930297852e-01 -2.929610908031463623e-01 -3.608003631234169006e-02 -3.230086341500282288e-02 -1.158573627471923828e-01 1.606073975563049316e-01 1.189088895916938782e-01 5.447323992848396301e-02 3.036909550428390503e-02 -9.675843268632888794e-02 1.047746166586875916e-01 6.046820431947708130e-02 -8.883830159902572632e-02
-1.313096880912780762e-01 -4.476670920848846436e-01 3.353051841259002686e-01 -1.608294695615768433e-01 -3.638535737991333008e-02 -1.149753555655479431e-01 2.536851465702056885e-01 2.181461155414581299e-01 -1.260344237089157104e-01 1.270379722118377686e-01 -6.386359035968780518e-02 -5.583859980106353760e-02 1.131348907947540283e-01 1.436845958232879639e-02 -1.496166139841079712e-01 1.153029128909111023e-01 -1.213232427835464478e-01 4.497820511460304260e-02 2.774772047996520996e-01 1.047623530030250549e-01 -2.293708026409149170e-01 8.770575374364852905e-02 2.251264750957489014e-01 1.184331104159355164e-01 -3.113326989114284515e-02 3.867782652378082275e-03 -1.058162674307823181e-01 3.462343662977218628e-02 -1.250250041484832764e-01 1.550465077161788940e-01 3.832480609416961670e-01 -3.320567542687058449e-03
-2.171389609575271606e-01 -2.585214972496032715e-01 2.413412332534790039e-01 -1.001471951603889465e-01 1.949584037065505981e-01 8.067027479410171509e-02 3.719603121280670166e-01 -5.449526384472846985e-02 1.151641383767127991e-01 -2.837364934384822845e-02 -6.410480290651321411e-02 -1.074878126382827759e-01 7.926373183727264404e-02 -1.722552930004894733e-03 2.550898790359497070e-01 2.591810822486877441e-01 1.715897955000400543e-02 2.402654886245727539e-01 8.923000097274780273e-02 -2.722081243991851807e-01 -1.386046558618545532e-01 -6.195215042680501938e-03 -2.484986744821071625e-02 -9.513434767723083496e-02 1.102902591228485107e-01 1.904813647270202637e-01 -1.256073266267776489e-01 3.512071678414940834e-03 3.988979756832122803e-01 -1.314972788095474243e-01 2.312886118888854980e-01 -2.232035249471664429e-02
-2.405534833669662476e-01 -2.485212832689285278e-01 9.538055211305618286e-02 -1.390584409236907959e-01 9.967647492885589600e-02 -2.238874882459640503e-01 3.344273865222930908e-01 1.166757494211196899e-01 2.159688621759414673e-02 1.163724586367607117e-01 -2.107627689838409424e-01 2.605510503053665161e-02 2.681331932544708252e-01 -1.795977801084518433e-01 4.574123024940490723e-02 -3.131620818749070168e-03 -2.368067502975463867e-01 -6.923126429319381714e-02 3.828616142272949219e-01 1.623768359422683716e-02 -2.568370997905731201e-01 -6.987852044403553009e-03 -1.198535114526748657e-01 6.245163455605506897e-02 -2.057061344385147095e-01 3.534644469618797302e-02 -3.041394054889678955e-01 3.902650997042655945e-02 -1.791570037603378296e-01 2.373193204402923584e-02 1.832657754421234131e-01 7.230373471975326538e-02
8.636979013681411743e-02 -3.053554892539978027e-02 1.528117526322603226e-02 4.849504679441452026e-03 2.518972009420394897e-02 -1.802669763565063477e-01 7.419271767139434814e-02 1.219343990087509155e-01 3.510558903217315674e-01 7.815884798765182495e-02 3.123096749186515808e-02 2.440415024757385254e-01 2.114843018352985382e-02 3.506683045998215675e-03 1.404883116483688354e-01 2.425713028060272336e-04 -3.814341127872467041e-01 -5.419462546706199646e-02 1.307402700185775757e-01 -2.969320714473724365e-01 -4.373018741607666016e-01 -3.067611902952194214e-02 -2.099190205335617065e-01 1.416021585464477539e-01 6.644908338785171509e-03 7.247916609048843384e-02 -1.723114401102066040e-01 -2.645768821239471436e-01 7.032561115920543671e-03 1.937080919742584229e-01 -2.359950169920921326e-02 -2.732575535774230957e-01
9.692978858947753906e-02 -2.699062824249267578e-01 2.065404355525970459e-01 -2.233134359121322632e-01 -2.496866695582866669e-02 1.130354255437850952e-01 -1.823098361492156982e-01 -1.664472222328186035e-01 1.434911191463470459e-01 1.064423918724060059e-01 2.556992173194885254e-01 1.897024512290954590e-01 1.336803585290908813e-01 1.041779965162277222e-01 -7.204861193895339966e-02 9.260753542184829712e-02 -2.458007186651229858e-01 2.505423724651336670e-01 4.349958300590515137e-01 -1.816603839397430420e-01 -2.156967967748641968e-01 -3.147950470447540283e-01 -1.094450429081916809e-01 1.038967445492744446e-01 -5.970539897680282593e-02 -7.527853548526763916e-02 1.186300907284021378e-02 1.202737092971801758e-01 -1.376445777714252472e-02 1.845101267099380493e-02 -4.552138969302177429e-03 -1.921252310276031494e-01
-1.806747764348983765e-01 -4.855284988880157471e-01 1.515018045902252197e-01 -1.608842909336090088e-01 1.292075365781784058e-01 -1.026744246482849121e-01 1.923345029354095459e-01 -1.604405492544174194e-01 1.859391480684280396e-01 3.439912199974060059e-02 2.346989698708057404e-02 2.592378854751586914e-01 3.121963143348693848e-01 2.055112645030021667e-02 3.861916437745094299e-02 3.953458741307258606e-02 -2.795116230845451355e-02 3.183559775352478027e-01 5.461946874856948853e-02 -6.525839120149612427e-02 -2.072036713361740112e-01 1.920435577630996704e-01 1.839157193899154663e-01 -9.553566575050354004e-03 3.154367804527282715e-01 -3.733457252383232117e-02 1.861111819744110107e-01 -7.703475188463926315e-03 1.101790834218263626e-02 1.086005568504333496e-01 -3.152193129062652588e-02 -1.294310837984085083e-01
-4.703779816627502441e-01 -2.299015037715435028e-02 -7.069095969200134277e-02 9.629694372415542603e-02 -7.518187910318374634e-02 2.671355307102203369e-01 1.626054048538208008e-01 1.768595576286315918e-01 1.279311925172805786e-01 -1.591365598142147064e-02 -1.445635408163070679e-01 1.467707604169845581e-01 1.334808170795440674e-01 7.539551705121994019e-03 1.256266385316848755e-01 2.490958720445632935e-01 -9.838384389877319336e-02 3.304448127746582031e-01 4.046058952808380127e-01 -1.191147491335868835e-01 -1.958403289318084717e-01 -1.460696607828140259e-01 1.103626862168312073e-01 -3.595826216042041779e-03 5.908138304948806763e-02 2.270242720842361450e-01 -8.791057020425796509e-02 1.420365273952484131e-01 -1.268727481365203857e-01 4.654925316572189331e-02 5.036051943898200989e-02 4.543617367744445801e-02
-1.764066070318222046e-01 -1.926761865615844727e-01 1.728440076112747192e-01 3.269649809226393700e-03 -3.398009808734059334e-03 1.229129731655120850e-01 1.713619232177734375e-01 -1.190259531140327454e-01 3.148494362831115723e-01 -1.694754213094711304e-01 2.192003875970840454e-01 3.083039224147796631e-01 2.585969567298889160e-01 -5.679598823189735413e-02 6.800943985581398010e-03 -7.206650078296661377e-02 -2.066914141178131104e-01 -5.189089849591255188e-02 1.582569032907485962e-01 4.162696376442909241e-02 -4.065608382225036621e-01 -3.076038695871829987e-02 2.094882912933826447e-02 -1.741300523281097412e-01 -1.985781490802764893e-01 2.094432860612869263e-01 1.588345617055892944e-01 2.680079936981201172e-01 -1.533494591712951660e-01 1.517630070447921753e-01 -9.848852641880512238e-03 2.716532163321971893e-02
-6.010219454765319824e-02 2.669108286499977112e-02 5.846214480698108673e-04 -1.158232763409614563e-01 9.647625684738159180e-02 1.084647476673126221e-01 2.937227487564086914e-01 -3.348779678344726562e-01 4.268898367881774902e-01 -9.418036043643951416e-02 1.652874648571014404e-01 1.124923452734947205e-01 -1.503083556890487671e-01 1.499438732862472534e-01 5.790694057941436768e-02 3.322084844112396240e-01 -1.985018998384475708e-01 1.030147299170494080e-01 2.597129046916961670e-01 3.308665752410888672e-02 -3.185119926929473877e-01 1.492417454719543457e-01 1.231935843825340271e-01 2.090214639902114868e-01 4.557255655527114868e-02 5.344864353537559509e-02 -2.199231684207916260e-01 -1.268134452402591705e-02 -2.203067205846309662e-02 9.268680959939956665e-02 6.028062105178833008e-02 7.469868659973144531e-02
-9.707512706518173218e-02 -1.497384160757064819e-01 7.568051666021347046e-02 -1.702116802334785461e-02 -1.645642817020416260e-01 -3.359967470169067383e-01 2.710969746112823486e-01 -2.028845995664596558e-02 1.157519314438104630e-02 4.195050522685050964e-02 -1.473285853862762451e-01 -2.190026268362998962e-02 3.255999982357025146e-01 -1.443588733673095703e-01 -1.014550216495990753e-02 3.353897109627723694e-02 -6.796829402446746826e-02 1.643942669034004211e-02 5.322146415710449219e-01 -9.840870276093482971e-03 -2.143841981887817383e-01 4.377330839633941650e-02 -1.993881911039352417e-02 1.415805667638778687e-01 -2.271450012922286987e-01 2.360948175191879272e-01 -2.608298361301422119e-01 -1.005756109952926636e-02 -1.157706230878829956e-01 2.065542489290237427e-01 8.473700284957885742e-02 2.863932214677333832e-02
-9.540110081434249878e-02 8.189223706722259521e-02 2.624311484396457672e-02 3.783113658428192139e-01 2.299399375915527344e-01 1.910862326622009277e-02 2.876459658145904541e-01 -1.017413362860679626e-01 2.166551798582077026e-01 1.407021880149841309e-01 2.255028486251831055e-01 1.859005838632583618e-01 8.278378099203109741e-02 1.825954578816890717e-02 1.104156598448753357e-01 2.637000381946563721e-01 -4.112201929092407227e-02 -9.346560388803482056e-02 2.230307757854461670e-01 7.022209465503692627e-02 -4.722915589809417725e-01 1.174277514219284058e-01 1.861360669136047363e-01 4.706359282135963440e-02 -2.068241536617279053e-01 7.958417385816574097e-02 -1.921961009502410889e-01 -5.142416805028915405e-02 3.423212468624114990e-02 1.520481854677200317e-01 -3.207227960228919983e-02 -1.298496872186660767e-02
-1.407654881477355957e-01 -5.331343412399291992e-01 5.421953648328781128e-02 -2.525701522827148438e-01 3.099213168025016785e-02 3.537844121456146240e-02 2.100939899682998657e-01 -1.133857667446136475e-02 2.305442243814468384e-01 1.159369871020317078e-01 2.748113311827182770e-02 1.238839048892259598e-02 4.619551822543144226e-02 1.397329717874526978e-01 -5.731447786092758179e-02 -9.625257551670074463e-02 -5.291424319148063660e-02 1.063389778137207031e-01 3.112761080265045166e-01 1.241132542490959167e-01 -2.182902693748474121e-01 2.664640732109546661e-02 1.588276326656341553e-01 1.382037401199340820e-01 -8.303873986005783081e-02 -2.392096072435379028e-01 1.952130198478698730e-01 -1.700229048728942871e-01 1.513169854879379272e-01 3.014229238033294678e-01 2.289883326739072800e-03 1.305726468563079834e-01
-3.018371462821960449e-01 -1.997997462749481201e-01 1.984310522675514221e-02 2.485512197017669678e-01 1.289314180612564087e-01 -5.234055221080780029e-02 3.617445528507232666e-01 5.861662328243255615e-02 2.313921153545379639e-01 1.618182808160781860e-01 6.195883452892303467e-02 1.859689503908157349e-01 9.964221715927124023e-02 -1.832865327596664429e-01 -1.971561461687088013e-01 -1.760108619928359985e-01 -8.076541870832443237e-02 -2.065896987915039062e-01 4.031832218170166016e-01 -8.647592365741729736e-02 -2.264866381883621216e-01 2.509712800383567810e-02 1.023453697562217712e-01 1.218490898609161377e-01 -9.343196451663970947e-02 1.038462519645690918e-01 -1.010231077671051025e-01 1.361146271228790283e-01 -1.516974121332168579e-01 1.756313070654869080e-02 -2.001255601644515991e-01 -1.162720099091529846e-01
-2.381224036216735840e-01 -1.779887676239013672e-01 1.036778390407562256e-01 8.289000391960144043e-02 1.139462217688560486e-01 1.302933841943740845e-01 3.652538657188415527e-01 -1.597468852996826172e-01 2.811694741249084473e-01 -1.471431702375411987e-01 -6.778435409069061279e-02 2.963572442531585693e-01 7.112150639295578003e-02 -1.446953862905502319e-01 -2.337706740945577621e-03 1.737313419580459595e-01 -3.188273608684539795e-01 1.772920489311218262e-01 1.296168416738510132e-01 -1.246996968984603882e-01 -2.214238941669464111e-01 -8.647554367780685425e-02 -2.652222216129302979e-01 -2.445083856582641602e-01 -1.837197393178939819e-01 2.134894877672195435e-01 -1.146257296204566956e-01 -1.036430802196264267e-02 7.158400863409042358e-02 7.477215677499771118e-02 2.765526529401540756e-03 2.068755961954593658e-02
8.106391131877899170e-02 -7.494283467531204224e-02 4.935706555843353271e-01 6.420321017503738403e-02 -4.840257763862609863e-02 -2.161083929240703583e-02 2.016389816999435425e-01 3.561505675315856934e-02 -4.502558708190917969e-02 -4.762795194983482361e-02 8.838261663913726807e-02 2.610525786876678467e-01 1.745600253343582153e-01 -1.764165908098220825e-01 3.873906731605529785e-01 -2.744031883776187897e-02 -1.986862868070602417e-01 -1.948812305927276611e-01 1.266948431730270386e-01 -1.765365451574325562e-01 -4.097076058387756348e-01 -3.067817166447639465e-02 7.847137749195098877e-03 1.728150695562362671e-01 -4.838922247290611267e-02 1.385374516248703003e-01 -4.328620061278343201e-02 2.117218375205993652e-01 -5.168037861585617065e-02 3.463621065020561218e-02 3.495859354734420776e-02 -7.707892358303070068e-02
-2.105906307697296143e-01 -2.316364347934722900e-01 2.921000421047210693e-01 -3.062090463936328888e-02 3.511271206662058830e-03 2.666524425148963928e-02 1.125447005033493042e-01 1.113372221589088440e-01 -3.801955608651041985e-03 8.757575601339340210e-02 -8.205381035804748535e-02 1.216349005699157715e-01 2.383297085762023926e-01 7.732170820236206055e-02 -1.035478487610816956e-01 2.097559347748756409e-02 1.751909703016281128e-01 3.714317679405212402e-01 1.882462501525878906e-01 -1.932752281427383423e-01 -3.372872769832611084e-01 2.187755852937698364e-01 -6.981429178267717361e-03 2.349626868963241577e-01 -7.820221036672592163e-02 -4.345677793025970459e-02 1.898148953914642334e-01 -1.061309799551963806e-01 3.636605441570281982e-01 4.225507751107215881e-02 1.239173486828804016e-01 -1.542148888111114502e-01
1.489424239844083786e-02 -5.050401762127876282e-02 3.589957952499389648e-01 -1.435555517673492432e-01 -9.690730832517147064e-03 -5.714632198214530945e-02 2.823608517646789551e-01 5.676611140370368958e-02 -8.556988835334777832e-02 2.289824187755584717e-01 1.045126169919967651e-01 1.014227494597434998e-01 2.777512371540069580e-01 1.365893930196762085e-01 -1.856916248798370361e-01 4.009966552257537842e-02 -2.663519680500030518e-01 2.588127255439758301e-01 1.082404851913452148e-01 -4.401989281177520752e-02 -2.438239753246307373e-01 2.247277498245239258e-01 1.838459260761737823e-02 8.984214812517166138e-02 -2.601870894432067871e-01 -2.428942322731018066e-01 -2.183364331722259521e-01 1.358942408114671707e-02 1.513856053352355957e-01 2.553337514400482178e-01 9.554954618215560913e-02 8.269739896059036255e-02
-1.291001290082931519e-01 1.316228061914443970e-01 3.034217655658721924e-01 4.013642072677612305e-01 -9.659761190414428711e-02 -1.140412986278533936e-01 3.288473561406135559e-02 3.278336301445960999e-02 2.461779117584228516e-01 2.459788769483566284e-01 1.714775413274765015e-01 -7.297550328075885773e-03 1.047071889042854309e-01 1.680416986346244812e-02 -1.828382909297943115e-02 -1.059144549071788788e-02 -1.406294852495193481e-01 1.524466127157211304e-01 5.926202982664108276e-02 -1.570875495672225952e-01 -4.664323925971984863e-01 -2.880620062351226807e-01 1.162804663181304932e-02 6.582531332969665527e-02 2.144971191883087158e-01 -1.158823221921920776e-01 -3.539926558732986450e-02 -1.404129415750503540e-01 -4.936265200376510620e-02 2.231092378497123718e-02 2.319470494985580444e-01 -1.128978058695793152e-01
-1.608834862709045410e-01 -2.395069785416126251e-02 1.040596887469291687e-01 -2.383703589439392090e-01 1.858236826956272125e-02 -9.018704295158386230e-02 2.875573560595512390e-02 -9.956955909729003906e-02 9.288647770881652832e-02 1.897864490747451782e-01 -3.579920157790184021e-02 -2.501195371150970459e-01 3.063243627548217773e-01 1.984623968601226807e-01 -9.984912723302841187e-02 1.574423909187316895e-01 -7.015216350555419922e-02 1.523446142673492432e-01 2.031967490911483765e-01 -1.396102607250213623e-01 -4.002757966518402100e-01 1.563966423273086548e-01 -4.239745438098907471e-02 2.992103099822998047e-01 2.354547977447509766e-01 -6.679251790046691895e-02 -1.409476250410079956e-01 -2.598191983997821808e-02 7.192433625459671021e-02 -3.039965778589248657e-02 2.791213691234588623e-01 -2.843296527862548828e-01
-7.285386323928833008e-02 -1.411714553833007812e-01 3.309501409530639648e-01 -2.819159924983978271e-01 1.655854135751724243e-01 -1.033194083720445633e-02 2.348437756299972534e-01 6.444311887025833130e-02 1.704149320721626282e-02 -1.845296174287796021e-01 -7.767333835363388062e-02 -2.328901290893554688e-01 2.150436639785766602e-01 -5.690495297312736511e-02 1.004444658756256104e-01 1.965379267930984497e-01 -8.643261156976222992e-03 1.651809662580490112e-01 2.939715087413787842e-01 -3.590922653675079346e-01 -3.334471881389617920e-01 5.058300867676734924e-02 -7.392857223749160767e-02 -2.954846620559692383e-02 -1.423817574977874756e-01 1.080085858702659607e-01 6.152818445116281509e-03 8.777208626270294189e-02 1.871109902858734131e-01 -1.913374811410903931e-01 5.230192467570304871e-02 -1.710892766714096069e-01
-8.164573460817337036e-02 -2.642622292041778564e-01 1.647605895996093750e-01 -1.861401498317718506e-01 -5.214790999889373779e-02 -6.544699519872665405e-02 1.908864527940750122e-01 -1.683513522148132324e-01 -7.161962240934371948e-02 2.199888974428176880e-01 8.341574668884277344e-02 1.554724127054214478e-01 4.421538710594177246e-01 1.898683421313762665e-02 -5.549903213977813721e-02 8.301573246717453003e-02 -2.072588652372360229e-01 2.985651791095733643e-01 -2.007260918617248535e-04 2.137924917042255402e-02 -2.614262402057647705e-01 -1.814203560352325439e-01 1.842247396707534790e-01 -9.291989356279373169e-02 1.138601005077362061e-01 5.226591974496841431e-02 -1.474583148956298828e-01 3.578141927719116211e-01 -1.671172119677066803e-02 2.137666493654251099e-01 1.068253219127655029e-01 1.392374746501445770e-02
-1.192546263337135315e-01 -2.276270240545272827e-01 2.406270354986190796e-01 5.288091674447059631e-02 -7.791733741760253906e-02 5.858297646045684814e-02 1.239825040102005005e-01 1.609600335359573364e-01 1.459157615900039673e-01 -7.803469896316528320e-02 2.077077887952327728e-02 2.720049917697906494e-01 2.313051819801330566e-01 7.737886160612106323e-02 1.106901913881301880e-01 1.219631806015968323e-01 -1.297400891780853271e-01 -3.438064754009246826e-01 3.459331095218658447e-01 5.146469920873641968e-02 -3.149259388446807861e-01 -2.952096462249755859e-01 2.440020442008972168e-01 -1.348972767591476440e-01 1.056928858160972595e-01 -1.360798329114913940e-01 1.301272660493850708e-01 3.936766833066940308e-02 2.421968877315521240e-01 6.298325955867767334e-02 3.590733557939529419e-02 -2.378221787512302399e-02
-3.146680891513824463e-01 -2.961757481098175049e-01 8.903225511312484741e-02 -1.252127438783645630e-01 -2.536384575068950653e-02 -5.822931602597236633e-02 8.118645101785659790e-02 -1.562071591615676880e-01 1.642881929874420166e-01 8.812306821346282959e-02 2.208540886640548706e-01 1.629846245050430298e-01 2.392430603504180908e-01 6.893381476402282715e-02 -2.607593536376953125e-01 3.241349756717681885e-02 -7.126057893037796021e-02 3.561516702175140381e-01 9.288986772298812866e-02 -9.040889143943786621e-02 -3.921194374561309814e-01 -1.274132281541824341e-01 2.185975760221481323e-01 -3.603864461183547974e-02 -3.954978287220001221e-02 -1.199122443795204163e-01 -1.091540306806564331e-01 1.523048132658004761e-01 -2.855976223945617676e-01 3.157894313335418701e-02 2.677763812243938446e-02 -1.066136956214904785e-01
-8.548805117607116699e-02 -1.015526577830314636e-01 5.086828023195266724e-02 -1.107541397213935852e-01 -2.199907302856445312e-01 2.587648332118988037e-01 -9.241817891597747803e-02 6.410226970911026001e-02 1.103310585021972656e-01 6.985160871408879757e-04 2.077995836734771729e-01 1.044858172535896301e-01 1.530770361423492432e-01 1.460822224617004395e-01 -1.281270086765289307e-01 -1.203132793307304382e-02 -1.931604743003845215e-01 2.568684704601764679e-02 3.947177231311798096e-01 -2.080106139183044434e-01 -4.476473331451416016e-01 -1.466753333806991577e-01 5.304684117436408997e-02 -1.831335425376892090e-01 -2.138981223106384277e-01 1.581872552633285522e-01 -7.490766048431396484e-02 3.434543609619140625e-01 -9.685995429754257202e-02 3.999452292919158936e-02 8.088449388742446899e-02 -6.890330463647842407e-02
-3.689480721950531006e-01 -5.718808621168136597e-02 9.269653260707855225e-02 -1.342427078634500504e-02 1.504675764590501785e-02 2.166899591684341431e-01 1.411874443292617798e-01 4.166372716426849365e-01 3.904873132705688477e-01 1.418036594986915588e-02 -4.635167494416236877e-02 1.070938259363174438e-01 8.728487789630889893e-02 7.742409408092498779e-02 5.711099505424499512e-02 2.699939608573913574e-01 -9.095084853470325470e-03 2.540344893932342529e-01 1.779380291700363159e-01 -2.912928462028503418e-01 -1.923174560070037842e-01 4.336721450090408325e-02 1.033881455659866333e-01 -8.456064760684967041e-02 1.531702429056167603e-01 2.572236359119415283e-01 -1.670737192034721375e-02 -8.504997938871383667e-03 2.332701720297336578e-02 1.122323349118232727e-01 4.870697110891342163e-02 -1.083369627594947815e-01
8.614188432693481445e-02 8.292284607887268066e-02 3.831603825092315674e-01 1.136489585041999817e-01 7.105614989995956421e-02 -1.248958334326744080e-01 1.231797933578491211e-01 7.149960100650787354e-02 7.012494653463363647e-02 2.878889441490173340e-02 -1.229220628738403320e-02 -2.465168945491313934e-02 2.955379784107208252e-01 -6.142749264836311340e-02 2.988727390766143799e-01 -1.038946583867073059e-01 -2.233468443155288696e-01 -2.167344689369201660e-01 2.931623160839080811e-01 9.390589594841003418e-02 -4.401777982711791992e-01 -1.157304123044013977e-01 2.053544968366622925e-01 9.527210891246795654e-02 1.379894763231277466e-01 1.789894998073577881e-01 -1.050438731908798218e-01 1.804396361112594604e-01 7.237737625837326050e-02 1.880313307046890259e-01 -3.442268073558807373e-02 -2.888244017958641052e-02
-2.484903186559677124e-01 -7.844823598861694336e-02 6.239398941397666931e-02 -1.129385009407997131e-01 3.755772411823272705e-01 -1.498904377222061157e-01 2.858932912349700928e-01 2.728388905525207520e-01 -9.243644773960113525e-03 -1.273088753223419189e-01 2.103630751371383667e-01 1.043753847479820251e-01 2.704270482063293457e-01 2.762995287775993347e-02 1.477949470281600952e-01 -2.097203768789768219e-02 1.026689931750297546e-01 -6.957442034035921097e-03 4.314456135034561157e-02 -2.080375850200653076e-01 -3.140975236892700195e-01 -3.083040416240692139e-01 9.748163819313049316e-02 2.638401687145233154e-01 8.088300935924053192e-03 -2.555035054683685303e-01 2.840179577469825745e-02 -2.885304577648639679e-02 -1.061206534504890442e-01 1.066150069236755371e-01 -5.316927284002304077e-02 -8.447673916816711426e-02
-1.761714555323123932e-02 -9.919944405555725098e-02 1.039584130048751831e-01 6.047937273979187012e-02 -9.841631352901458740e-02 3.206496313214302063e-02 2.421958893537521362e-01 3.385423496365547180e-02 1.518660485744476318e-01 3.991394490003585815e-02 1.973133832216262817e-01 2.711562812328338623e-01 2.581635415554046631e-01 1.915511302649974823e-02 3.327724337577819824e-02 -5.192460864782333374e-02 -1.452737003564834595e-01 -3.060237467288970947e-01 3.198638260364532471e-01 -8.777693728916347027e-04 -3.589575290679931641e-01 -3.620838224887847900e-01 1.557002216577529907e-01 -7.723747938871383667e-02 1.221407800912857056e-01 1.251092702150344849e-01 1.315278857946395874e-01 8.167896419763565063e-02 1.938982307910919189e-01 3.040200769901275635e-01 -7.101231068372726440e-02 9.499205276370048523e-03
-4.426678121089935303e-01 6.260318309068679810e-02 -4.797505214810371399e-02 -1.452741920948028564e-01 3.861779570579528809e-01 -2.727362699806690216e-02 3.383663594722747803e-01 1.533280164003372192e-01 1.885371953248977661e-01 1.642444729804992676e-01 2.679607830941677094e-02 2.099440842866897583e-01 1.881705224514007568e-02 -2.997266501188278198e-02 2.746664285659790039e-01 -6.508913636207580566e-02 3.536460921168327332e-02 8.209108561277389526e-02 1.500872373580932617e-01 -6.178207695484161377e-02 -1.859683692455291748e-01 -2.118318341672420502e-02 1.789344847202301025e-01 1.523786336183547974e-01 -9.357543289661407471e-02 1.404700130224227905e-01 4.819547291845083237e-03 1.417280286550521851e-01 3.790453448891639709e-02 1.431653946638107300e-01 -2.136931940913200378e-02 3.240414559841156006e-01
-2.610349059104919434e-01 1.794462949037551880e-01 1.732377111911773682e-01 -4.046589508652687073e-02 1.332219573669135571e-03 7.927811890840530396e-02 2.271188646554946899e-01 1.917531043291091919e-01 3.811004757881164551e-01 -7.448288798332214355e-02 4.793123900890350342e-02 1.526265442371368408e-01 1.577888876199722290e-01 5.206958856433629990e-03 4.258961379528045654e-01 2.652597799897193909e-02 2.230271995067596436e-01 -3.628016263246536255e-02 8.412247896194458008e-02 -2.074059993028640747e-01 -3.100916147232055664e-01 2.429511630907654762e-03 1.628975719213485718e-01 -1.553405672311782837e-01 -1.148432791233062744e-01 7.497104257345199585e-02 1.348553895950317383e-01 1.354964524507522583e-01 2.091234475374221802e-01 1.001868918538093567e-01 9.156181663274765015e-02 -1.564930081367492676e-01
2.564932778477668762e-02 -1.368910819292068481e-01 4.598537981510162354e-01 6.153671070933341980e-02 -3.911299407482147217e-01 2.026936709880828857e-01 1.162058264017105103e-01 1.247063353657722473e-01 2.334065139293670654e-01 1.350568234920501709e-02 -1.347667425870895386e-01 2.098324894905090332e-01 7.834383845329284668e-02 -8.224665373563766479e-02 7.693737000226974487e-02 1.671963036060333252e-01 -2.003218419849872589e-02 -2.238122820854187012e-01 1.508902162313461304e-01 -1.163751259446144104e-01 -3.044148087501525879e-01 -6.462670862674713135e-02 3.908741474151611328e-02 2.712485790252685547e-01 3.084143251180648804e-02 1.257029026746749878e-01 1.528602838516235352e-01 1.847149282693862915e-01 -8.633635193109512329e-02 1.186506077647209167e-01 6.912195682525634766e-02 -1.389169245958328247e-01
1.262258440256118774e-01 -2.123044282197952271e-01 1.734883934259414673e-01 3.237752914428710938e-01 1.468284279108047485e-01 3.763958066701889038e-02 1.260232478380203247e-01 1.976134181022644043e-01 1.027316320687532425e-03 3.109378218650817871e-01 -3.338706493377685547e-02 -2.234297245740890503e-01 1.949149519205093384e-01 7.405656576156616211e-02 2.570410072803497314e-01 8.360817283391952515e-02 -2.122635841369628906e-01 6.941749900579452515e-02 3.135292828083038330e-01 2.360525913536548615e-02 -2.744945883750915527e-01 4.168220981955528259e-02 -2.603481411933898926e-01 -8.817443996667861938e-02 -6.689647585153579712e-02 1.539516299962997437e-01 1.923427432775497437e-01 3.045834787189960480e-02 1.733594685792922974e-01 2.031638771295547485e-01 6.004932895302772522e-02 -1.396196335554122925e-01
-2.004644572734832764e-01 -2.036710269749164581e-02 3.310165405273437500e-01 1.773117631673812866e-01 2.075300319120287895e-03 -8.810754865407943726e-02 5.925147235393524170e-02 -2.267641872167587280e-01 1.533985435962677002e-01 2.301911860704421997e-01 3.319926932454109192e-02 7.332833111286163330e-02 1.255905032157897949e-01 1.097087636590003967e-01 -4.324687272310256958e-02 1.737474352121353149e-01 -1.978845745325088501e-01 2.597559988498687744e-01 4.462113603949546814e-02 -9.209508076310157776e-03 -3.365918099880218506e-01 -5.401084199547767639e-03 -1.698650717735290527e-01 8.944366127252578735e-02 2.394124269485473633e-01 7.359262555837631226e-02 -3.304942697286605835e-02 -1.877686232328414917e-01 -8.605261892080307007e-02 -1.597746908664703369e-01 4.357428848743438721e-01 -1.790218502283096313e-01
-2.107531130313873291e-01 -1.468730866909027100e-01 1.997539997100830078e-01 1.205379739403724670e-01 6.875662505626678467e-02 1.669713407754898071e-01 2.119012176990509033e-01 8.955049328505992889e-03 1.673495918512344360e-01 -4.617309942841529846e-02 2.542023658752441406e-01 4.365270435810089111e-01 3.029654026031494141e-01 7.340460270643234253e-02 8.976383507251739502e-02 2.839981615543365479e-01 2.099141180515289307e-01 -2.389130294322967529e-01 2.222239226102828979e-01 1.275380253791809082e-01 -1.638473421335220337e-01 7.147651910781860352e-02 2.437751926481723785e-02 -5.759378150105476379e-02 -8.593384176492691040e-02 1.415930837392807007e-01 -1.258052438497543335e-01 6.468474119901657104e-02 2.120595425367355347e-01 1.231662109494209290e-01 -1.366804689168930054e-01 -4.319750145077705383e-02
-7.700558006763458252e-02 -9.794648736715316772e-02 -1.612703353166580200e-01 7.224120199680328369e-03 1.779141873121261597e-01 6.256974488496780396e-02 6.138392165303230286e-02 2.666231393814086914e-01 2.314393222332000732e-01 8.798360824584960938e-02 3.836420923471450806e-02 8.294185250997543335e-02 -3.222341835498809814e-02 1.231606528162956238e-01 -1.788008809089660645e-01 1.594648510217666626e-01 -1.322029531002044678e-01 1.706159263849258423e-01 3.557943403720855713e-01 -2.630239129066467285e-01 -3.945642411708831787e-01 -1.521499156951904297e-01 -1.060097217559814453e-01 -1.128035411238670349e-01 2.564422599971294403e-02 2.220095098018646240e-01 -5.229266360402107239e-02 -2.215174138545989990e-01 6.158264353871345520e-02 2.896256148815155029e-01 1.648059636354446411e-01 -2.073433846235275269e-01
6.480719894170761108e-02 -3.422116339206695557e-01 1.261356621980667114e-01 -9.133990108966827393e-02 2.391544282436370850e-01 -4.990862682461738586e-02 1.138339713215827942e-01 -1.200800687074661255e-01 2.169396542012691498e-02 1.436496526002883911e-01 9.433910995721817017e-02 1.014189571142196655e-01 4.998581409454345703e-01 -3.701909631490707397e-02 4.488989338278770447e-02 -7.528718560934066772e-02 -1.797781884670257568e-01 2.884107232093811035e-01 8.604797720909118652e-02 3.367483243346214294e-02 -2.434654831886291504e-01 -5.245874077081680298e-02 1.190251931548118591e-01 -2.716199867427349091e-02 9.962814301252365112e-02 1.403115540742874146e-01 -2.274823784828186035e-01 2.138650864362716675e-01 -1.947814598679542542e-02 1.787108033895492554e-01 2.728376388549804688e-01 1.826016753911972046e-01
-2.822467684745788574e-01 -9.587661176919937134e-02 1.816233843564987183e-01 2.571043670177459717e-01 1.749988459050655365e-02 -2.435020171105861664e-02 1.747343242168426514e-01 7.938843965530395508e-02 3.962339758872985840e-01 -2.187446504831314087e-01 2.222129404544830322e-01 6.611745059490203857e-02 6.455065310001373291e-02 -1.173011772334575653e-02 4.891093820333480835e-03 1.781336218118667603e-01 7.155059278011322021e-02 -8.616776019334793091e-02 3.904706835746765137e-01 -8.501356467604637146e-03 -3.138186335563659668e-01 -8.169201016426086426e-02 1.439546197652816772e-01 -2.204043567180633545e-01 6.553567200899124146e-02 -1.744066029787063599e-01 -3.568916767835617065e-02 1.822599917650222778e-01 1.345124095678329468e-01 1.786968857049942017e-01 -5.374303087592124939e-02 -1.341653764247894287e-01
-3.116809763014316559e-02 1.198203936219215393e-01 1.713262200355529785e-01 -1.249333247542381287e-01 -1.112048104405403137e-01 -1.210501044988632202e-01 9.913841634988784790e-02 3.943629097193479538e-03 3.564411103725433350e-01 4.453636705875396729e-02 1.173814758658409119e-02 4.811362177133560181e-02 -1.012205183506011963e-01 1.370364725589752197e-01 2.366643995046615601e-01 -1.316037476062774658e-01 -1.962446123361587524e-01 -1.769184470176696777e-01 1.456045657396316528e-01 -2.878381609916687012e-01 -3.537864387035369873e-01 2.519424073398113251e-02 -4.209710285067558289e-02 3.080389797687530518e-01 -1.692006736993789673e-02 1.939035654067993164e-01 -2.902807667851448059e-03 7.696357369422912598e-02 1.618295311927795410e-01 3.206607103347778320e-01 3.215986117720603943e-02 -3.143563568592071533e-01
-1.744176447391510010e-01 -3.321464359760284424e-01 5.737883597612380981e-02 -1.866749674081802368e-01 2.603082358837127686e-02 -1.458684504032135010e-01 1.700767725706100464e-01 1.122041717171669006e-01 1.480227708816528320e-01 6.177999079227447510e-02 -2.545705437660217285e-01 -7.762940600514411926e-03 3.553582429885864258e-01 -1.086665466427803040e-01 1.445468068122863770e-01 1.468623280525207520e-01 -1.304946094751358032e-01 -1.005349382758140564e-01 3.198522329330444336e-01 1.059636324644088745e-01 -1.440807431936264038e-01 1.337749958038330078e-01 -3.896389901638031006e-02 5.082223191857337952e-02 -8.369927108287811279e-02 1.546557545661926270e-01 -3.827892243862152100e-01 5.506613105535507202e-02 -1.309198886156082153e-01 2.538036704063415527e-01 3.431078791618347168e-02 1.996468305587768555e-01
-5.577762052416801453e-02 -8.907405287027359009e-02 3.007756471633911133e-01 2.208835333585739136e-01 1.479850709438323975e-01 8.763216435909271240e-02 -1.608093641698360443e-02 6.727319210767745972e-02 1.424996256828308105e-01 1.338981091976165771e-01 -3.037043660879135132e-02 1.361701935529708862e-01 2.963131666183471680e-01 -1.151836737990379333e-01 3.430739045143127441e-01 -1.554946601390838623e-01 -2.782359123229980469e-01 -1.775612831115722656e-01 1.428897827863693237e-01 6.445512175559997559e-02 -4.719361662864685059e-01 -1.543370913714170456e-02 1.706103235483169556e-01 3.194168955087661743e-02 5.745198577642440796e-03 -5.274143069982528687e-02 -1.815127134323120117e-01 1.345806866884231567e-01 5.749347619712352753e-03 1.897313445806503296e-01 1.949137598276138306e-01 -1.370741240680217743e-02
-1.823027804493904114e-02 -3.980361521244049072e-01 1.362886428833007812e-01 -1.646068841218948364e-01 2.922056913375854492e-01 -6.651073694229125977e-02 3.335932642221450806e-02 1.596803963184356689e-02 8.859634399414062500e-02 1.693127602338790894e-01 -5.903255194425582886e-03 3.556466400623321533e-01 3.537546098232269287e-01 1.414742320775985718e-01 -6.852908432483673096e-02 1.161316186189651489e-01 1.533979326486587524e-01 9.204506874084472656e-02 3.416306674480438232e-01 5.263214930891990662e-02 -2.185223102569580078e-01 2.977803945541381836e-01 2.400154992938041687e-02 8.063187450170516968e-02 -1.442251633852720261e-02 -3.969496861100196838e-02 1.534898877143859863e-01 -2.753826603293418884e-02 2.262104004621505737e-01 -3.905817866325378418e-02 5.840154364705085754e-02 -2.858781255781650543e-02
-1.938099972903728485e-02 -3.716800212860107422e-01 1.025718227028846741e-01 -2.265863567590713501e-01 7.975728251039981842e-03 1.056058406829833984e-01 7.888054102659225464e-02 -9.789426624774932861e-02 2.040560543537139893e-01 9.314400702714920044e-02 -1.441994756460189819e-01 4.039529338479042053e-02 2.156771868467330933e-01 2.308747321367263794e-01 2.784410417079925537e-01 1.329871565103530884e-01 -1.806924194097518921e-01 1.525545716285705566e-01 2.888635993003845215e-01 -6.508538033813238144e-03 -2.714400179684162140e-02 -4.127160608768463135e-01 -2.804345451295375824e-02 3.204998672008514404e-01 -6.287273019552230835e-02 -1.617600768804550171e-01 4.442347586154937744e-02 7.426022738218307495e-02 3.343843296170234680e-02 2.092861384153366089e-01 -2.594870142638683319e-02 8.737825602293014526e-02
1.269149500876665115e-02 -4.900090694427490234e-01 3.058013319969177246e-01 -1.827240288257598877e-01 2.633260488510131836e-01 1.555607169866561890e-01 2.277822196483612061e-01 4.251484200358390808e-02 -7.982432842254638672e-03 -2.576700039207935333e-02 2.859115898609161377e-01 2.047838121652603149e-01 2.124364674091339111e-01 -1.754832454025745392e-02 1.229358240962028503e-01 -7.072340231388807297e-03 1.409650593996047974e-01 2.005473077297210693e-01 -8.137134462594985962e-02 3.472775220870971680e-02 -2.191873937845230103e-01 4.909106716513633728e-02 9.436176717281341553e-02 -1.977574639022350311e-02 4.932441189885139465e-02 2.163241654634475708e-01 1.218780037015676498e-02 1.567697674036026001e-01 1.561188101768493652e-01 2.781248651444911957e-02 7.496315985918045044e-02 -2.611495256423950195e-01
-4.055246710777282715e-01 1.685249507427215576e-01 2.430738508701324463e-01 -2.528149448335170746e-02 -3.154028579592704773e-02 2.025867700576782227e-01 2.717211842536926270e-01 1.716152876615524292e-01 2.848794162273406982e-01 1.904180832207202911e-02 2.998987957835197449e-02 1.586797088384628296e-01 1.457696408033370972e-01 -1.952559314668178558e-02 -9.245353750884532928e-03 1.085377261042594910e-01 -1.601158976554870605e-01 5.429966840893030167e-03 5.108522176742553711e-01 -1.243394017219543457e-01 -4.261175543069839478e-02 -7.935979962348937988e-02 1.294739693403244019e-01 -1.821478307247161865e-01 1.144010759890079498e-02 4.499762877821922302e-02 9.364403039216995239e-02 1.312354356050491333e-01 -2.905969880521297455e-02 2.627741098403930664e-01 -1.518085045972838998e-04 -5.307459831237792969e-02
-4.566956162452697754e-01 -1.171545535326004028e-01 1.098544001579284668e-01 9.685841947793960571e-02 -1.313284188508987427e-01 2.118475139141082764e-01 1.241459399461746216e-01 1.418073028326034546e-01 2.087904065847396851e-01 4.763633944094181061e-03 -2.183656543493270874e-01 2.317750900983810425e-01 1.344552040100097656e-01 3.629398765042424202e-03 5.610681697726249695e-02 1.001992225646972656e-01 -1.952292919158935547e-01 2.143674790859222412e-01 3.905698060989379883e-01 -1.824193149805068970e-01 -1.745642572641372681e-01 -1.026682928204536438e-01 5.735846236348152161e-03 -1.502057164907455444e-01 1.181851401925086975e-01 1.156351119279861450e-01 -1.862093508243560791e-01 9.498896449804306030e-02 -2.382769137620925903e-01 1.413534134626388550e-01 -3.178658336400985718e-02 -2.666408196091651917e-03
-1.319146752357482910e-01 -9.406624734401702881e-02 1.578471213579177856e-01 -3.694711625576019287e-02 2.254309058189392090e-01 -1.156970411539077759e-01 4.210746884346008301e-01 1.925613880157470703e-01 -1.288844645023345947e-01 -1.594144105911254883e-01 2.267485111951828003e-01 1.426654160022735596e-01 1.397073119878768921e-01 3.195307850837707520e-01 1.082001999020576477e-01 9.593251161277294159e-03 -1.004253402352333069e-01 -8.948918431997299194e-03 -1.358457934111356735e-02 -2.370344400405883789e-01 -2.242313772439956665e-01 4.748593643307685852e-02 1.316436827182769775e-01 8.508523553609848022e-02 2.731489837169647217e-01 1.694467365741729736e-01 -2.086328864097595215e-01 -1.556541174650192261e-01 -1.541155111044645309e-02 2.697591781616210938e-01 1.413113623857498169e-01 -1.182219907641410828e-01
-1.172357350587844849e-01 -4.024435952305793762e-02 2.824279367923736572e-01 4.540931060910224915e-02 3.717811033129692078e-02 1.784963011741638184e-01 2.393640726804733276e-01 -9.111426770687103271e-02 2.243269234895706177e-01 -7.716733962297439575e-02 2.690246999263763428e-01 2.608498930931091309e-01 2.494703531265258789e-01 3.987965360283851624e-02 5.387676507234573364e-02 -2.722425758838653564e-02 -3.351992368698120117e-01 -8.024833351373672485e-02 6.096347793936729431e-02 4.706411063671112061e-02 -2.854048013687133789e-01 -1.663178652524948120e-01 2.905211038887500763e-02 5.714072380214929581e-03 1.801330894231796265e-01 -2.205867553129792213e-03 2.642757892608642578e-01 3.829348683357238770e-01 1.566817238926887512e-02 1.536494344472885132e-01 -1.566277593374252319e-01 -8.809515833854675293e-02
-3.318041563034057617e-01 3.403417766094207764e-02 3.641222715377807617e-01 -6.767173111438751221e-02 1.211483329534530640e-01 1.372358202934265137e-01 8.473952300846576691e-03 1.837307512760162354e-01 9.380471706390380859e-02 8.023488521575927734e-02 1.407877057790756226e-01 1.363973915576934814e-01 3.311225026845932007e-02 -1.060373485088348389e-01 -8.423084020614624023e-02 3.788545131683349609e-01 -7.292883098125457764e-02 -3.159271180629730225e-02 5.258720517158508301e-01 9.057187475264072418e-03 -1.138170287013053894e-01 -8.117163181304931641e-02 -9.187200665473937988e-02 -7.062274962663650513e-02 8.152471482753753662e-02 9.596956521272659302e-02 1.992222368717193604e-01 -4.399960115551948547e-02 7.402057945728302002e-02 1.814292520284652710e-01 -2.334141284227371216e-01 -3.666619583964347839e-02
-9.173905104398727417e-02 1.754442751407623291e-01 1.388543993234634399e-01 3.701232001185417175e-02 4.605406150221824646e-02 -7.322113215923309326e-02 2.389069348573684692e-01 -1.019784584641456604e-01 4.887222051620483398e-01 1.569405943155288696e-01 -1.912799477577209473e-01 1.332270205020904541e-01 1.476644128561019897e-01 1.071929037570953369e-01 2.818093635141849518e-02 -3.158698976039886475e-02 -1.087915599346160889e-01 -9.543145447969436646e-02 4.233357310295104980e-01 -2.482269853353500366e-01 -2.644859850406646729e-01 -5.551448836922645569e-02 -1.326391994953155518e-01 -5.044291168451309204e-02 -1.679684668779373169e-01 2.739313803613185883e-02 -9.821096062660217285e-02 -1.899934262037277222e-01 9.319162368774414062e-02 9.493774175643920898e-02 7.457342743873596191e-02 -2.436792999505996704e-01
-3.674717545509338379e-01 -4.312517344951629639e-01 1.408567279577255249e-01 1.519059855490922928e-02 6.186972185969352722e-02 -2.425863146781921387e-01 -2.400380745530128479e-02 -6.381006538867950439e-02 1.092510372400283813e-01 -6.506672501564025879e-02 -5.408779531717300415e-02 3.059963881969451904e-01 1.806313842535018921e-01 3.067859113216400146e-01 -2.224335633218288422e-02 1.682541817426681519e-01 1.065272488631308079e-03 2.467933893203735352e-01 1.761277168989181519e-01 -2.101794071495532990e-02 -2.493046224117279053e-01 2.664576284587383270e-02 -2.177970483899116516e-02 1.259435862302780151e-01 6.787316501140594482e-02 -1.295876801013946533e-01 1.411428749561309814e-01 2.668545208871364594e-02 2.404996007680892944e-01 1.503652185201644897e-01 -1.626972923986613750e-03 -1.710484921932220459e-01
-3.862392008304595947e-01 -3.260735869407653809e-01 8.157542906701564789e-03 -1.244220286607742310e-01 -1.730911992490291595e-02 1.685292124748229980e-01 1.840924024581909180e-01 -3.004930019378662109e-01 1.765827089548110962e-01 -1.122192293405532837e-01 -1.442162245512008667e-01 6.255310773849487305e-02 2.463559061288833618e-01 1.529587209224700928e-01 6.410542130470275879e-02 1.241253339685499668e-03 -8.048095740377902985e-03 2.596240639686584473e-01 1.363260895013809204e-01 2.303644865751266479e-01 -3.833742439746856689e-01 -4.911401122808456421e-02 7.141871005296707153e-02 1.621879637241363525e-01 -8.776755630970001221e-02 -1.157703176140785217e-01 4.588909912854433060e-03 -1.149631515145301819e-01 -2.885771915316581726e-02 2.205492854118347168e-01 -9.604102373123168945e-02 -8.011253923177719116e-02
-2.242666333913803101e-01 -1.678436696529388428e-01 8.716936409473419189e-02 1.544277667999267578e-01 1.065525691956281662e-02 1.050843745470046997e-01 1.364179104566574097e-01 -1.790161579847335815e-01 2.404403984546661377e-01 2.462749928236007690e-02 1.804616153240203857e-01 1.759919226169586182e-01 1.367717236280441284e-01 1.502408981323242188e-01 -5.076423659920692444e-02 -1.345714330673217773e-01 -3.084574341773986816e-01 -1.257913857698440552e-01 1.113889217376708984e-01 7.540992647409439087e-02 -4.286828041076660156e-01 8.812037855386734009e-02 5.584838613867759705e-02 1.511800438165664673e-01 -4.599882662296295166e-02 1.178172603249549866e-01 2.951632440090179443e-01 3.882486522197723389e-01 -1.892751157283782959e-01 7.528043538331985474e-02 -3.444921970367431641e-02 3.527425974607467651e-02
4.359909892082214355e-02 -2.677761018276214600e-01 2.633553743362426758e-01 -6.637351959943771362e-02 3.290863335132598877e-02 -8.201735466718673706e-02 1.534320116043090820e-01 2.443143539130687714e-02 5.323695391416549683e-02 -1.346694231033325195e-01 2.756596505641937256e-01 -6.904871761798858643e-02 3.568814694881439209e-01 2.464073747396469116e-01 3.244313895702362061e-01 1.353275924921035767e-01 -6.098291277885437012e-02 7.225811481475830078e-02 4.449772089719772339e-02 -2.694204747676849365e-01 -2.713672518730163574e-01 8.173322677612304688e-02 1.498694270849227905e-01 -2.483629584312438965e-01 1.526499688625335693e-01 1.868744045495986938e-01 1.533000022172927856e-01 5.411839112639427185e-02 -1.868334859609603882e-01 1.425121724605560303e-01 3.193939477205276489e-02 1.358160227537155151e-01
-1.907238513231277466e-01 -8.875192701816558838e-02 1.372514367103576660e-01 -1.393126994371414185e-01 -1.738904416561126709e-01 2.853063680231571198e-02 3.444413840770721436e-01 3.534721583127975464e-02 3.217276334762573242e-01 7.280433177947998047e-02 1.841076463460922241e-01 -1.072787865996360779e-02 -2.110037393867969513e-02 6.224158778786659241e-02 1.672805659472942352e-02 3.306357562541961670e-01 1.519565433263778687e-01 1.956218779087066650e-01 4.665980488061904907e-02 -1.678789854049682617e-01 -2.485197335481643677e-01 -3.049915432929992676e-01 2.151212543249130249e-01 -1.732873767614364624e-01 -1.367276012897491455e-01 1.482090801000595093e-01 -3.569834530353546143e-01 -3.417621552944183350e-02 7.988632470369338989e-02 4.171931743621826172e-02 7.280475646257400513e-02 -6.577338278293609619e-02
-2.527153789997100830e-01 -9.188770502805709839e-02 6.089130789041519165e-02 2.552732229232788086e-01 1.294836699962615967e-01 1.439442038536071777e-01 3.708248734474182129e-01 8.241090923547744751e-02 1.155682206153869629e-01 -1.173338443040847778e-01 2.200562357902526855e-01 3.677139580249786377e-01 1.286929994821548462e-01 1.384304016828536987e-01 -7.187727838754653931e-02 2.715573906898498535e-01 1.918691769242286682e-02 -1.417394727468490601e-01 2.406986057758331299e-01 9.202075749635696411e-02 -3.630528748035430908e-01 -4.059934616088867188e-02 9.201342612504959106e-02 -3.764544799923896790e-02 -1.740318536758422852e-02 2.043253332376480103e-01 -6.770666688680648804e-02 1.918500661849975586e-01 8.627884835004806519e-02 1.480209082365036011e-01 -7.643552869558334351e-02 -5.286264792084693909e-02
-3.116063177585601807e-01 -1.914198510348796844e-02 -3.256413713097572327e-02 8.965998142957687378e-02 3.923948854207992554e-02 2.180606275796890259e-01 8.514123409986495972e-02 -3.045667409896850586e-01 2.579711973667144775e-01 2.719463706016540527e-01 -2.069297991693019867e-02 7.578613609075546265e-02 1.500092297792434692e-01 1.758104190230369568e-02 2.219090312719345093e-01 -1.075774896889925003e-02 -1.540268510580062866e-01 2.842288911342620850e-01 1.754317581653594971e-01 1.079463362693786621e-01 -3.712039291858673096e-01 1.634106487035751343e-01 9.478051215410232544e-02 -1.678785085678100586e-01 -3.638739138841629028e-02 2.557170093059539795e-01 -6.732513755559921265e-02 1.321712974458932877e-02 2.978583574295043945e-01 8.274846524000167847e-02 -3.498674929141998291e-02 9.313527494668960571e-02
-3.896885514259338379e-01 4.006300494074821472e-02 2.843219637870788574e-01 -7.773920148611068726e-02 3.473738580942153931e-02 3.787463158369064331e-02 6.367672234773635864e-02 -1.390260756015777588e-01 2.158207893371582031e-01 9.521317481994628906e-02 1.413310915231704712e-01 8.266893029212951660e-02 -1.517713218927383423e-01 -5.920659378170967102e-02 1.505189947783946991e-02 1.038044020533561707e-01 1.922876015305519104e-02 -1.530969738960266113e-01 4.914384782314300537e-01 -2.747743725776672363e-01 -2.395736128091812134e-01 9.375489503145217896e-02 -1.014372035861015320e-01 1.605429351329803467e-01 3.232541307806968689e-02 1.288309544324874878e-01 6.802976131439208984e-02 3.243540227413177490e-01 1.462039053440093994e-01 1.254859566688537598e-01 7.400046288967132568e-02 -2.218647301197052002e-02
-1.360758990049362183e-01 -3.226908743381500244e-01 3.190153539180755615e-01 -1.431237161159515381e-01 -7.825386524200439453e-02 1.544166542589664459e-02 1.834077388048171997e-01 1.177169084548950195e-01 -2.367774099111557007e-01 2.393524348735809326e-01 -2.915371209383010864e-02 -2.323449216783046722e-02 1.550909727811813354e-01 6.942828744649887085e-02 -1.943327188491821289e-01 6.138418242335319519e-02 -1.685249246656894684e-02 1.846920251846313477e-01 3.806696534156799316e-01 -2.527313530445098877e-01 -1.890858113765716553e-01 1.832107752561569214e-01 1.318752467632293701e-01 2.021930366754531860e-01 -1.651674807071685791e-01 -4.064385220408439636e-02 -1.709772497415542603e-01 -2.827917225658893585e-02 8.935137838125228882e-02 1.774601191282272339e-01 2.164431959390640259e-01 5.680507048964500427e-03
1.170802954584360123e-02 -1.103035081177949905e-02 9.086629003286361694e-02 -1.181931346654891968e-01 1.786821186542510986e-01 7.060117274522781372e-02 1.717955470085144043e-01 4.995792731642723083e-02 -8.518105000257492065e-02 4.428642690181732178e-01 -1.328669190406799316e-01 -1.026323810219764709e-02 2.604303956031799316e-01 -4.889612272381782532e-02 5.731729045510292053e-02 -7.021472603082656860e-02 1.522882282733917236e-01 -8.403536677360534668e-02 2.178272902965545654e-01 -9.614218724891543388e-04 -3.746530413627624512e-01 -8.113240450620651245e-02 9.969173371791839600e-02 1.086910441517829895e-01 1.646948754787445068e-01 -1.297920346260070801e-01 6.685211509466171265e-02 3.818595781922340393e-02 8.139139413833618164e-02 3.688502311706542969e-01 3.588770329952239990e-01 -2.031050026416778564e-01
-2.351584732532501221e-01 -1.486999988555908203e-01 1.274599730968475342e-01 2.506090402603149414e-01 1.397842317819595337e-01 4.044864326715469360e-02 2.484181225299835205e-01 3.532928600907325745e-02 1.890657246112823486e-01 -1.025815531611442566e-01 2.440475076436996460e-01 4.111621677875518799e-01 1.581892073154449463e-01 9.413190931081771851e-02 -5.294978618621826172e-02 3.459347486495971680e-01 4.975727945566177368e-02 -1.832552105188369751e-01 1.823865175247192383e-01 1.240065172314643860e-01 -3.357336819171905518e-01 -1.080263629555702209e-01 1.842926591634750366e-01 -9.839323163032531738e-02 -2.473703352734446526e-03 1.027820333838462830e-01 -8.408248424530029297e-02 1.054924651980400085e-01 1.753158718347549438e-01 2.061438933014869690e-02 -4.687265679240226746e-02 -1.153335869312286377e-01
-2.111322879791259766e-01 -3.185649514198303223e-01 1.368566900491714478e-01 -2.951444312930107117e-02 3.460057452321052551e-02 1.251789089292287827e-02 1.204983219504356384e-01 2.490033358335494995e-01 1.206118166446685791e-01 1.677667945623397827e-01 -2.181036323308944702e-01 1.550651639699935913e-01 2.487937808036804199e-01 2.570649981498718262e-01 -2.147760987281799316e-01 1.622566021978855133e-02 1.891194581985473633e-01 1.679989844560623169e-01 2.976637482643127441e-01 5.219495296478271484e-02 -3.191651999950408936e-01 -8.267689496278762817e-03 8.800445497035980225e-02 1.512111276388168335e-01 -1.275058537721633911e-01 -3.146532773971557617e-01 -4.649662226438522339e-02 -3.771838173270225525e-02 1.903224438428878784e-01 1.255956292152404785e-01 9.338369220495223999e-02 1.879855990409851074e-02
4.632355272769927979e-02 -2.006273269653320312e-01 2.236862182617187500e-01 -1.023587957024574280e-01 -5.504645407199859619e-02 5.212147906422615051e-02 3.538308143615722656e-01 1.069290470331907272e-02 -1.262457817792892456e-01 1.103126630187034607e-01 2.634590119123458862e-02 -8.354562520980834961e-02 2.646049559116363525e-01 3.914683312177658081e-02 -6.145472452044487000e-02 2.105410397052764893e-01 4.614682123064994812e-02 1.398449391126632690e-01 2.339898794889450073e-01 -3.851342499256134033e-01 -4.514448046684265137e-01 6.941633671522140503e-02 -5.670240893959999084e-02 -5.208801105618476868e-02 -8.960831910371780396e-02 1.049832627177238464e-01 -1.802686154842376709e-01 2.213386073708534241e-02 2.542885839939117432e-01 -2.086867243051528931e-01 -9.925777465105056763e-02 -3.437236323952674866e-02
-9.969379007816314697e-02 -3.555322811007499695e-02 1.572955697774887085e-01 -1.605482250452041626e-01 2.867542803287506104e-01 1.804063767194747925e-01 2.408172935247421265e-01 -1.002326682209968567e-01 -7.465130835771560669e-02 1.233235932886600494e-02 8.674096316099166870e-02 -1.899149082601070404e-02 3.618810176849365234e-01 2.436657994985580444e-02 -4.783453419804573059e-03 -9.630786255002021790e-03 3.326477408409118652e-01 1.938758343458175659e-01 4.021187722682952881e-01 4.871742427349090576e-02 -3.433908820152282715e-01 8.628199249505996704e-02 1.000229045748710632e-01 2.703101933002471924e-01 -1.241990700364112854e-01 -8.681230247020721436e-02 -5.024806037545204163e-02 -8.619982004165649414e-02 1.702511310577392578e-01 -1.135766357183456421e-01 1.208214759826660156e-01 6.269300822168588638e-03
-1.323849409818649292e-01 -2.917154729366302490e-01 1.388813406229019165e-01 2.468473315238952637e-01 1.015049144625663757e-01 1.440498977899551392e-01 1.279535330832004547e-02 2.380630820989608765e-01 -7.503061741590499878e-02 6.496608257293701172e-02 -1.095135360956192017e-01 1.528218388557434082e-01 -1.151097863912582397e-01 -5.685006082057952881e-02 2.807176113128662109e-01 -5.548578500747680664e-02 -1.870937645435333252e-02 1.048843488097190857e-01 3.338089585304260254e-01 -1.471035629510879517e-01 -3.164359927177429199e-01 4.955156147480010986e-02 -1.397211849689483643e-01 5.490735545754432678e-02 -2.162140756845474243e-01 5.811056494712829590e-02 -3.409583494067192078e-02 8.453888446092605591e-02 1.612814962863922119e-01 3.411287665367126465e-01 3.147961497306823730e-01 1.274667382240295410e-01
-2.564612030982971191e-01 1.113251689821481705e-02 1.827741712331771851e-01 -9.834180772304534912e-02 -2.665343284606933594e-01 1.023466214537620544e-01 7.082363218069076538e-02 2.372782528400421143e-01 4.097736477851867676e-01 1.198706254363059998e-01 -7.526106387376785278e-02 8.063916116952896118e-02 1.264283433556556702e-02 9.869065135717391968e-02 -8.945894427597522736e-03 1.884953230619430542e-01 -1.052865236997604370e-01 2.628173232078552246e-01 4.287565350532531738e-01 5.184373259544372559e-02 -2.250352948904037476e-01 1.913576573133468628e-01 -1.014224626123905182e-02 -1.053948625922203064e-01 1.504265144467353821e-02 7.898895419202744961e-04 2.826881408691406250e-01 2.598176896572113037e-02 7.653523981571197510e-02 1.401698291301727295e-01 6.280837953090667725e-02 -1.811659187078475952e-01
-3.909167945384979248e-01 1.713795959949493408e-01 2.396953552961349487e-01 -2.667499333620071411e-02 3.380970284342765808e-02 1.509061269462108612e-02 1.237189248204231262e-01 -1.542813926935195923e-01 1.956918239593505859e-01 7.648772746324539185e-02 4.072524979710578918e-02 -8.246703073382377625e-03 -1.157382875680923462e-01 7.826086133718490601e-03 -5.833707004785537720e-02 9.795340895652770996e-02 -1.709694787859916687e-02 -9.839135408401489258e-02 4.502357840538024902e-01 -1.567569375038146973e-01 -3.728015124797821045e-01 -9.838211117312312126e-04 -1.441257148981094360e-01 1.320625245571136475e-01 1.441117525100708008e-01 1.794496327638626099e-01 -6.896312534809112549e-02 2.780188620090484619e-01 1.930074542760848999e-01 2.044182866811752319e-01 1.178165823221206665e-01 -6.669124215841293335e-02
-1.279962658882141113e-01 -3.268108665943145752e-01 3.483693897724151611e-01 -1.971367001533508301e-01 3.339659571647644043e-01 -2.666400969028472900e-01 1.307973563671112061e-01 3.640235587954521179e-02 1.874847859144210815e-01 -8.167830854654312134e-02 -2.109478227794170380e-02 1.079976335167884827e-01 4.549058526754379272e-02 2.588656544685363770e-01 -3.569016233086585999e-02 1.910303682088851929e-01 6.707145273685455322e-02 1.703465580940246582e-01 5.322555080056190491e-02 -5.241362750530242920e-02 -2.639573216438293457e-01 -9.392055682837963104e-03 -2.313225530087947845e-02 1.963924914598464966e-01 8.763357996940612793e-02 4.475763440132141113e-02 2.865991927683353424e-02 2.595103085041046143e-01 1.052345186471939087e-01 2.612081356346607208e-03 -2.478165924549102783e-01 -2.375692427158355713e-01
-1.613822877407073975e-01 -1.833453923463821411e-01 4.330665245652198792e-02 4.163611680269241333e-02 1.348814554512500763e-02 3.766303062438964844e-01 4.223050177097320557e-01 2.169261276721954346e-01 2.179818451404571533e-01 -7.441627979278564453e-02 1.386674642562866211e-01 1.023468747735023499e-01 6.325025111436843872e-02 9.133024513721466064e-02 -1.094289049506187439e-01 1.516503989696502686e-01 6.940458714962005615e-02 4.011746495962142944e-02 3.381396532058715820e-01 -8.447707444429397583e-02 -2.625305652618408203e-01 -1.803244203329086304e-01 -6.654053181409835815e-02 -6.460455805063247681e-02 8.722650259733200073e-02 2.699424922466278076e-01 9.177076816558837891e-02 2.863918989896774292e-02 7.219732552766799927e-02 8.615386486053466797e-02 2.215447835624217987e-02 -3.137543499469757080e-01
-1.055364310741424561e-01 1.980087161064147949e-01 3.392702341079711914e-02 -3.723111003637313843e-02 3.541673719882965088e-01 -7.604387402534484863e-02 2.609767615795135498e-01 2.568257413804531097e-02 2.960349917411804199e-01 3.002285957336425781e-01 3.439161553978919983e-02 3.047675192356109619e-01 4.531942680478096008e-02 1.454599318094551563e-03 2.409848272800445557e-01 2.037339657545089722e-01 -1.018182709813117981e-01 2.000831812620162964e-01 1.278301328420639038e-01 1.512504965066909790e-01 -2.470971345901489258e-01 -1.398062407970428467e-01 4.396298527717590332e-02 2.233758866786956787e-01 9.027486667037010193e-03 1.309426128864288330e-01 1.051797494292259216e-01 1.764318346977233887e-01 -7.107347995042800903e-02 4.055681452155113220e-02 5.222448706626892090e-02 2.876850068569183350e-01
-2.134698480367660522e-01 -5.497634876519441605e-03 -3.356792777776718140e-02 1.622634977102279663e-01 8.126698434352874756e-03 1.962802112102508545e-01 5.149646401405334473e-01 -8.722847700119018555e-02 7.468143850564956665e-02 2.470808476209640503e-01 -3.918991610407829285e-02 3.075402788817882538e-02 1.461152434349060059e-01 -2.868109643459320068e-01 -8.668600022792816162e-02 4.955479409545660019e-03 -1.377606391906738281e-01 -1.085152849555015564e-01 2.642773985862731934e-01 -2.396091818809509277e-01 -2.534001767635345459e-01 1.313620507717132568e-01 2.530588805675506592e-01 6.230238080024719238e-02 -1.387419700622558594e-01 3.656814247369766235e-02 -1.227195784449577332e-01 1.422897279262542725e-01 -1.802376508712768555e-01 1.387434601783752441e-01 -1.329133361577987671e-01 -5.105572566390037537e-02
-2.925668656826019287e-01 -1.404155343770980835e-01 1.458196938037872314e-01 -9.581357985734939575e-02 2.974876165390014648e-01 1.835256814956665039e-01 -2.443083748221397400e-02 8.629947900772094727e-03 1.506700664758682251e-01 2.844969332218170166e-01 9.550955891609191895e-02 3.262773528695106506e-02 4.067438840866088867e-01 -7.047137618064880371e-02 2.221258282661437988e-01 -2.152787297964096069e-01 -3.691447153687477112e-02 2.289043217897415161e-01 2.979494035243988037e-01 1.431551873683929443e-01 -6.438347697257995605e-02 -3.153724828734993935e-03 -2.154432237148284912e-02 5.007264390587806702e-02 -5.485059320926666260e-02 1.334067136049270630e-01 -9.074637293815612793e-02 -5.982922390103340149e-02 -7.393246144056320190e-02 1.720440760254859924e-02 -2.605495750904083252e-01 -2.916368544101715088e-01
-3.480231165885925293e-01 -2.364145070314407349e-01 2.320425361394882202e-01 -1.759627312421798706e-01 7.146967202425003052e-02 4.968082904815673828e-02 1.626252681016921997e-01 -2.204046398401260376e-01 8.656586706638336182e-02 -2.112590521574020386e-01 1.656597703695297241e-01 1.648567989468574524e-02 2.662973701953887939e-01 2.209471613168716431e-01 -1.463101617991924286e-02 1.898383647203445435e-01 -1.644470244646072388e-01 3.162377774715423584e-01 1.438631713390350342e-01 2.105541527271270752e-01 -2.910102605819702148e-01 7.015595585107803345e-02 -2.496547251939773560e-02 1.944096386432647705e-01 1.639432162046432495e-01 5.494399741291999817e-02 1.332322955131530762e-01 -6.083367764949798584e-02 1.189436390995979309e-01 8.864499628543853760e-03 -1.520714014768600464e-01 -1.046466678380966187e-01
-1.987524032592773438e-01 -4.157652333378791809e-02 8.211761713027954102e-02 -5.151938181370496750e-03 7.399225234985351562e-02 -1.284746080636978149e-01 3.220521211624145508e-01 7.601758837699890137e-02 7.734924554824829102e-02 2.551419734954833984e-01 8.903127908706665039e-02 2.012771964073181152e-01 3.538292646408081055e-01 -2.727795243263244629e-01 1.225467249751091003e-01 3.710910305380821228e-02 -6.659860163927078247e-02 -2.169163376092910767e-01 1.617827266454696655e-01 1.182804033160209656e-01 -2.410538345575332642e-01 -2.158847898244857788e-01 1.718666255474090576e-01 2.155466675758361816e-01 -1.858949810266494751e-01 3.061284124851226807e-01 -2.089682370424270630e-01 8.088891394436359406e-03 -1.091884672641754150e-01 -8.627252536825835705e-04 -1.659941077232360840e-01 -3.404333069920539856e-02
-5.351148918271064758e-02 -2.919213771820068359e-01 1.324550509452819824e-01 -1.257335841655731201e-01 -1.416668444871902466e-01 2.040417119860649109e-02 4.320762455463409424e-01 3.456525802612304688e-01 8.169002830982208252e-03 1.666349619626998901e-01 -1.087249442934989929e-01 -8.704102784395217896e-02 2.765906751155853271e-01 1.113959550857543945e-01 -2.351473569869995117e-01 1.834150776267051697e-02 1.755855977535247803e-02 1.137926429510116577e-01 2.348074615001678467e-01 -4.322013258934020996e-02 -1.809266805648803711e-01 -1.040122210979461670e-01 -9.590002149343490601e-02 1.261473447084426880e-01 -1.800023168325424194e-01 -2.484837174415588379e-02 -2.209809273481369019e-01 -6.728071602992713451e-04 -1.619607210159301758e-01 2.104129195213317871e-01 2.055037468671798706e-01 1.631867736577987671e-01
-4.845799803733825684e-01 -4.293621052056550980e-03 1.000906899571418762e-01 1.388806849718093872e-01 1.034719496965408325e-01 2.115566283464431763e-01 2.015451192855834961e-01 1.812185943126678467e-01 2.340790331363677979e-01 4.531611502170562744e-02 2.547152526676654816e-02 1.902012825012207031e-01 2.452617883682250977e-01 -4.832641035318374634e-02 6.390323489904403687e-02 9.090521931648254395e-02 -1.520472615957260132e-01 1.829304993152618408e-01 3.226234614849090576e-01 -2.462134212255477905e-01 -4.174898192286491394e-02 1.218836009502410889e-02 -7.368109188973903656e-03 -8.929148316383361816e-02 2.508889436721801758e-01 1.346557289361953735e-01 -1.264014095067977905e-01 6.703157722949981689e-02 -2.022225111722946167e-01 2.344904094934463501e-01 -5.741558969020843506e-02 8.058997243642807007e-02
-1.550451666116714478e-01 -2.385175973176956177e-01 2.306286692619323730e-01 -2.223594039678573608e-01 -5.685370415449142456e-02 -3.267700597643852234e-02 2.884091138839721680e-01 -5.063958093523979187e-02 1.729921549558639526e-01 -3.142241016030311584e-02 1.460205763578414917e-01 -2.643667533993721008e-02 9.032586216926574707e-02 1.543341726064682007e-01 3.292750120162963867e-01 2.574736177921295166e-01 6.627553701400756836e-02 1.486346125602722168e-01 3.590271621942520142e-02 -3.135148286819458008e-01 -1.184644270688295364e-02 -1.984557658433914185e-01 6.763582676649093628e-02 -2.103316634893417358e-01 -1.893992424011230469e-01 1.631151586771011353e-01 -2.212517410516738892e-01 1.825507432222366333e-01 2.063971161842346191e-01 2.166712135076522827e-01 5.662740021944046021e-02 -1.218716874718666077e-01
-2.762652635574340820e-01 -6.959293782711029053e-02 3.691480457782745361e-01 1.970262825489044189e-01 -1.166709810495376587e-01 -4.583533853292465210e-02 1.876643300056457520e-01 2.334978897124528885e-03 2.623768746852874756e-01 -2.020307928323745728e-01 1.565392166376113892e-01 1.589661985635757446e-01 2.718654274940490723e-01 -1.555998250842094421e-02 -5.415909923613071442e-03 2.204839885234832764e-01 2.314507775008678436e-02 -1.874411106109619141e-01 3.397887647151947021e-01 1.354221105575561523e-01 -2.973439097404479980e-01 -3.601619042456150055e-03 1.003281027078628540e-01 -1.609348654747009277e-01 7.567961513996124268e-02 4.920272901654243469e-02 -5.407506600022315979e-02 1.630137711763381958e-01 2.173393666744232178e-01 -1.085371244698762894e-02 -8.011998236179351807e-02 -1.590700894594192505e-01
4.554077982902526855e-02 -1.964470148086547852e-01 -2.102943062782287598e-01 -2.515063285827636719e-01 -7.618165761232376099e-02 -9.018792957067489624e-02 4.515040516853332520e-01 3.699777647852897644e-02 3.618908226490020752e-01 3.930477052927017212e-02 1.738802939653396606e-01 -4.334506765007972717e-02 7.257740944623947144e-02 1.148154363036155701e-01 1.407318413257598877e-01 2.329067885875701904e-01 -7.016896735876798630e-03 1.856206357479095459e-01 2.946230769157409668e-01 4.856968671083450317e-02 -3.291463255882263184e-01 1.942484229803085327e-01 2.780392579734325409e-02 -1.719605475664138794e-01 -1.403092890977859497e-01 -7.873110473155975342e-03 -1.321644484996795654e-01 -6.247660517692565918e-02 1.280764788389205933e-01 7.068996131420135498e-02 -5.000732373446226120e-03 1.137756481766700745e-01
-3.321918547153472900e-01 4.864599555730819702e-02 8.275207132101058960e-02 -7.792976498603820801e-02 4.438118636608123779e-02 2.177360653877258301e-01 6.571792066097259521e-02 7.533971965312957764e-02 3.419170379638671875e-01 -2.310831472277641296e-02 -9.520661830902099609e-02 8.377649635076522827e-02 7.225403934717178345e-02 -9.330646693706512451e-02 -3.871792927384376526e-02 3.079502582550048828e-01 -6.180481612682342529e-02 1.236862763762474060e-01 5.107616782188415527e-01 -1.746476590633392334e-01 -9.616796672344207764e-02 -1.593569815158843994e-01 5.171922035515308380e-03 4.133646935224533081e-02 1.490533798933029175e-01 3.210633695125579834e-01 2.027480676770210266e-02 9.280662983655929565e-02 1.117813517339527607e-04 2.990980148315429688e-01 -1.021581329405307770e-02 -2.102242596447467804e-02
-3.079033493995666504e-01 -1.927547007799148560e-01 1.579684019088745117e-01 -3.678492605686187744e-01 -5.635035037994384766e-02 1.436746306717395782e-02 7.012098282575607300e-02 -1.782318502664566040e-01 2.689016163349151611e-01 2.266171574592590332e-01 2.235455811023712158e-01 2.036628127098083496e-01 2.704115509986877441e-01 3.558316454291343689e-02 -2.269828170537948608e-01 -1.009630411863327026e-02 -2.115616342052817345e-03 1.902195960283279419e-01 1.737150251865386963e-01 -9.741971641778945923e-02 -2.803883552551269531e-01 -1.250981390476226807e-01 -7.588753104209899902e-02 7.198093086481094360e-02 5.089637264609336853e-02 -2.130831182003021240e-01 -2.081118822097778320e-01 -5.417780205607414246e-02 -1.940814107656478882e-01 8.940991014242172241e-02 -6.595149636268615723e-02 -3.560717403888702393e-02
-2.694275081157684326e-01 -1.586167514324188232e-01 1.866046488285064697e-01 -5.172862112522125244e-02 -2.419263571500778198e-01 1.557305455207824707e-01 6.253378838300704956e-02 1.757156997919082642e-01 3.360947966575622559e-01 1.483642309904098511e-01 3.123969435691833496e-01 -5.460953712463378906e-02 1.741596013307571411e-01 1.679012775421142578e-01 6.593540310859680176e-03 9.545800834894180298e-02 2.966082692146301270e-01 1.208809837698936462e-01 -1.027673780918121338e-01 -1.705797016620635986e-01 -3.029004335403442383e-01 -6.073170900344848633e-02 2.073401808738708496e-01 -7.464450597763061523e-02 -1.979446262121200562e-01 1.015034392476081848e-01 -1.697116196155548096e-01 9.882181882858276367e-02 3.953005746006965637e-02 1.137509793043136597e-01 1.498553901910781860e-01 -1.808442771434783936e-01
-2.455935776233673096e-01 2.595235705375671387e-01 2.943892963230609894e-02 -2.287970334291458130e-01 8.699937909841537476e-02 -1.155028790235519409e-01 1.843488961458206177e-01 1.148658394813537598e-01 1.834466755390167236e-01 -4.250380396842956543e-02 2.537217438220977783e-01 4.695717990398406982e-02 1.812265217304229736e-01 1.232691779732704163e-01 2.252983301877975464e-01 -7.500587403774261475e-02 -2.140872627496719360e-01 -6.125615909695625305e-02 3.161261081695556641e-01 1.181310787796974182e-01 -2.664525508880615234e-01 7.740554213523864746e-02 2.192887812852859497e-01 8.456854522228240967e-02 7.293329387903213501e-02 3.702469468116760254e-01 -2.505514025688171387e-02 3.185801506042480469e-01 -4.565305635333061218e-02 2.060304628685116768e-03 1.639858447015285492e-02 -4.450545087456703186e-02
-2.932425215840339661e-02 -3.494255244731903076e-01 2.848745584487915039e-01 2.123855799436569214e-01 2.129933685064315796e-01 1.061584725975990295e-01 2.425223290920257568e-01 -2.409978955984115601e-01 5.425336305052042007e-03 1.418853551149368286e-01 -5.791182443499565125e-02 4.432395100593566895e-02 3.073939085006713867e-01 -7.630986627191305161e-03 -5.207745358347892761e-02 1.649495512247085571e-01 -1.707795709371566772e-01 1.245355457067489624e-01 5.971235409379005432e-02 -2.233803272247314453e-01 -1.596095710992813110e-01 -1.357874721288681030e-01 6.163847818970680237e-02 9.504369646310806274e-02 -2.871159231290221214e-03 1.040379777550697327e-01 -9.752173721790313721e-02 3.337537171319127083e-03 2.092324495315551758e-01 3.643163144588470459e-01 -6.871719658374786377e-02 2.661456465721130371e-01
-4.477705061435699463e-01 -9.089785814285278320e-02 4.299682751297950745e-02 1.828457415103912354e-01 -1.012778058648109436e-01 3.063643872737884521e-01 2.286026775836944580e-01 2.449427843093872070e-01 1.964486241340637207e-01 2.966414578258991241e-02 -1.045813113451004028e-01 5.514908209443092346e-02 2.029279917478561401e-01 -2.661670930683612823e-02 1.337197422981262207e-01 1.688985228538513184e-01 -2.480346858501434326e-01 2.144903242588043213e-01 3.150646984577178955e-01 -1.955574601888656616e-01 -1.299147307872772217e-01 3.116466850042343140e-02 3.234467655420303345e-02 -4.267739877104759216e-02 1.992054581642150879e-01 1.163842529058456421e-01 -1.369565129280090332e-01 7.417540252208709717e-02 -1.698051840066909790e-01 1.217527836561203003e-01 -9.373744577169418335e-02 -4.642050713300704956e-02
-1.742164231836795807e-02 -4.959837496280670166e-01 1.390172690153121948e-01 -2.032222300767898560e-01 9.381698817014694214e-02 1.540152281522750854e-01 4.089447855949401855e-01 1.810588836669921875e-01 2.650307714939117432e-01 2.797561883926391602e-01 8.158548921346664429e-02 -7.756094634532928467e-02 4.587876796722412109e-02 -5.746486410498619080e-02 2.993597388267517090e-01 1.347332149744033813e-01 1.735735386610031128e-01 1.846297979354858398e-01 -2.809117361903190613e-02 -8.515333756804466248e-03 -1.098930910229682922e-01 -9.559488296508789062e-02 6.366769317537546158e-03 -2.416576594114303589e-01 5.395528674125671387e-02 1.673129736445844173e-03 -5.377509072422981262e-02 2.363266982138156891e-02 9.221756458282470703e-02 -2.889017388224601746e-02 -5.924164503812789917e-02 -1.491111665964126587e-01
-2.458996623754501343e-01 -1.901280134916305542e-01 1.165450140833854675e-01 -1.434810087084770203e-02 3.064804077148437500e-01 -9.979162365198135376e-02 1.502323001623153687e-01 -1.671632230281829834e-01 -7.251030951738357544e-02 1.302433162927627563e-01 1.081979572772979736e-01 -1.035808622837066650e-01 7.753332704305648804e-02 8.577778935432434082e-02 2.207039147615432739e-01 -1.130603328347206116e-01 -5.040787905454635620e-02 3.325431346893310547e-01 2.067371755838394165e-01 -2.619721591472625732e-01 -2.678425908088684082e-01 -2.867779731750488281e-01 3.048568367958068848e-01 7.380391657352447510e-02 8.099342882633209229e-02 8.907725661993026733e-02 -2.150147855281829834e-01 1.759929209947586060e-01 -1.252797842025756836e-01 -6.486402358859777451e-03 2.705643326044082642e-02 -1.750574409961700439e-01
1.094479560852050781e-01 -2.517776191234588623e-02 1.106398254632949829e-01 7.079629693180322647e-03 1.053546741604804993e-01 -1.061327308416366577e-01 -6.656182929873466492e-03 -1.463460028171539307e-01 -4.972451366484165192e-03 2.200395166873931885e-01 3.774258494377136230e-02 6.791878025978803635e-03 4.000393152236938477e-01 1.811553835868835449e-01 3.470221459865570068e-01 2.011982947587966919e-01 1.030126363039016724e-01 3.311427533626556396e-01 4.554202556610107422e-01 -1.983625739812850952e-01 -1.475811302661895752e-01 -1.541724801063537598e-01 1.482661347836256027e-03 2.107139080762863159e-01 -1.305997967720031738e-01 1.214229911565780640e-01 1.900889212265610695e-03 5.324689298868179321e-02 -1.652221977710723877e-01 -8.559592068195343018e-02 1.087291259318590164e-02 -3.532553836703300476e-02
1.328380685299634933e-02 -2.969122231006622314e-01 -1.038136258721351624e-01 2.805467844009399414e-01 2.201974689960479736e-01 -1.742671728134155273e-01 1.856299042701721191e-01 1.570430696010589600e-01 -6.536719202995300293e-02 1.558258831501007080e-01 6.988628208637237549e-02 2.351944595575332642e-01 1.053971350193023682e-01 -3.776750760152935982e-03 2.231105603277683258e-02 1.257290542125701904e-01 -6.945359706878662109e-02 2.291136980056762695e-01 1.443557292222976685e-01 -1.006766259670257568e-01 -3.188867270946502686e-01 -2.879011631011962891e-01 7.805258035659790039e-02 3.370381593704223633e-01 1.510966718196868896e-01 -6.713433563709259033e-02 6.248501688241958618e-02 -1.045515909790992737e-01 5.242303386330604553e-02 6.232433021068572998e-02 3.419446349143981934e-01 -9.867687523365020752e-02
-1.533691138029098511e-01 -3.642948269844055176e-01 2.380393892526626587e-01 -5.793585255742073059e-02 1.979312151670455933e-01 -2.288343906402587891e-01 9.225659072399139404e-02 -2.257864624261856079e-01 3.598009645938873291e-01 -1.329638212919235229e-01 -2.701727859675884247e-02 1.367529779672622681e-01 1.121163666248321533e-01 -9.258195012807846069e-02 2.369553223252296448e-02 9.368845820426940918e-02 -2.272997051477432251e-01 7.465055584907531738e-02 2.533385157585144043e-01 -2.406495064496994019e-01 -9.988030791282653809e-02 3.898999094963073730e-02 2.565678656101226807e-01 -5.623363330960273743e-02 2.960986793041229248e-01 -1.810442842543125153e-02 2.483331263065338135e-01 3.608660027384757996e-02 1.408577710390090942e-01 4.038849845528602600e-02 4.360349103808403015e-02 -3.878344595432281494e-02
2.177235782146453857e-01 4.341609030961990356e-02 1.463041007518768311e-01 -1.863896697759628296e-01 5.785097926855087280e-02 1.093086078763008118e-01 2.607908658683300018e-02 6.066802144050598145e-02 -1.056563016027212143e-02 2.217531800270080566e-01 1.506718695163726807e-01 1.877764463424682617e-01 2.206591516733169556e-01 2.344599366188049316e-01 2.187178879976272583e-01 1.213926598429679871e-01 1.032152250409126282e-01 8.304608613252639771e-02 2.923739552497863770e-01 2.452123761177062988e-01 -2.596104145050048828e-01 -1.008522734045982361e-01 2.016827911138534546e-01 2.111128568649291992e-01 -2.868625149130821228e-02 1.041040048003196716e-01 8.037965744733810425e-03 8.963755518198013306e-02 -7.075216155499219894e-03 3.714006841182708740e-01 -3.120618760585784912e-01 -1.425473242998123169e-01
-4.931017458438873291e-01 1.400160342454910278e-01 1.950901597738265991e-01 3.706959635019302368e-02 -3.712734580039978027e-02 1.563548594713211060e-01 3.888590931892395020e-01 8.053566515445709229e-02 2.226590365171432495e-01 -1.373683512210845947e-01 1.325912177562713623e-01 -6.774264574050903320e-02 1.714446693658828735e-01 -1.903024017810821533e-01 -1.102644726634025574e-01 1.335389167070388794e-01 -2.329919040203094482e-01 -2.840323932468891144e-02 3.965398371219635010e-01 -2.491238899528980255e-02 -1.375051885843276978e-01 -1.042369976639747620e-01 9.834511578083038330e-02 -3.374133259057998657e-02 6.209595128893852234e-02 1.448130309581756592e-01 6.407637149095535278e-02 8.861977607011795044e-02 2.999739348888397217e-02 1.621886491775512695e-01 5.850661173462867737e-02 -8.437773585319519043e-02
-1.746112257242202759e-01 -9.548120200634002686e-02 3.083914518356323242e-01 -1.398145109415054321e-01 2.031657695770263672e-01 1.509370058774948120e-01 3.656002506613731384e-02 -8.274733275175094604e-02 -3.610312938690185547e-02 7.694881409406661987e-02 1.174668371677398682e-01 -1.585307717323303223e-01 9.925923310220241547e-03 -1.481743603944778442e-01 3.524892404675483704e-02 -9.191272407770156860e-02 8.162206411361694336e-02 1.745207458734512329e-01 2.042022496461868286e-01 -2.965819835662841797e-01 -4.210506379604339600e-01 -1.458798944950103760e-01 2.259102463722229004e-01 2.227950990200042725e-01 2.902910113334655762e-01 -9.841060265898704529e-03 -2.741225659847259521e-01 1.780471503734588623e-01 6.348578631877899170e-02 1.802810579538345337e-01 -3.680166229605674744e-02 -2.206768095493316650e-02
1.317754480987787247e-02 -9.040089324116706848e-03 1.633562743663787842e-01 2.295251935720443726e-01 7.294822484254837036e-02 1.937068849802017212e-01 -1.300962921231985092e-02 2.578383684158325195e-02 3.169256746768951416e-01 6.715849786996841431e-02 -2.305002212524414062e-01 1.120619326829910278e-01 4.018889665603637695e-01 -1.725556403398513794e-01 2.591387033462524414e-01 1.368022896349430084e-02 -7.366067916154861450e-02 -2.654816508293151855e-01 2.695599198341369629e-01 -8.918578922748565674e-02 -3.249751329421997070e-01 -6.877116113901138306e-02 1.518713384866714478e-01 7.608135044574737549e-02 5.519254505634307861e-02 1.485005170106887817e-01 1.123578194528818130e-02 1.314842551946640015e-01 1.079066395759582520e-01 2.736373543739318848e-01 1.258848309516906738e-01 8.266404271125793457e-02
-3.123030066490173340e-01 -1.124033108353614807e-01 1.531499773263931274e-01 2.066557258367538452e-01 6.179372966289520264e-02 1.578810364007949829e-01 3.794966638088226318e-01 -1.176761239767074585e-01 2.903033979237079620e-02 -3.854081034660339355e-02 2.566826343536376953e-01 1.616706997156143188e-01 -2.738851588219404221e-03 -3.848772495985031128e-02 -1.445724163204431534e-02 2.253085672855377197e-01 -2.905608899891376495e-02 -1.636098474264144897e-01 1.992976665496826172e-01 3.310733288526535034e-02 -4.530376493930816650e-01 -7.832206785678863525e-02 1.733985692262649536e-01 8.433096855878829956e-02 -1.068240925669670105e-01 2.023412734270095825e-01 -1.764923147857189178e-02 1.095955073833465576e-01 1.357711404561996460e-01 3.811337053775787354e-02 -1.080495193600654602e-01 -2.775350809097290039e-01
-1.784938722848892212e-01 -1.803180575370788574e-01 -7.776566594839096069e-02 2.425858080387115479e-01 -4.535577818751335144e-02 4.319100175052881241e-03 2.136678844690322876e-01 1.874707788228988647e-01 2.151868343353271484e-01 1.263183951377868652e-01 1.888827187940478325e-03 -1.434929668903350830e-01 1.038795709609985352e-01 5.520262569189071655e-02 4.660679399967193604e-01 9.210061281919479370e-02 -3.007590398192405701e-02 1.908630877733230591e-01 1.466078460216522217e-01 -1.949399709701538086e-01 -1.638664901256561279e-01 -5.213797464966773987e-02 1.654664129018783569e-01 -7.772087305784225464e-02 -1.503894627094268799e-01 -4.701517522335052490e-02 -2.104251533746719360e-01 -5.551038309931755066e-02 1.359584927558898926e-01 1.701082438230514526e-01 3.249244093894958496e-01 -2.836465835571289062e-01
1.142091602087020874e-01 -3.602362424135208130e-02 2.401590794324874878e-01 4.193818569183349609e-01 1.273686736822128296e-01 -5.660255905240774155e-03 2.419357448816299438e-01 -7.653184235095977783e-02 2.186836600303649902e-01 2.323172539472579956e-01 3.613979518413543701e-01 1.154756471514701843e-01 1.158055141568183899e-01 -1.249833684414625168e-02 8.432204276323318481e-02 2.095709741115570068e-01 -1.348461657762527466e-01 -7.693236228078603745e-03 3.041686713695526123e-01 4.511224478483200073e-02 -3.029170036315917969e-01 1.653366535902023315e-01 3.430802747607231140e-02 3.541013575159013271e-04 -3.058861792087554932e-01 1.841576956212520599e-02 -1.331897079944610596e-01 -7.093267887830734253e-02 -5.106946453452110291e-03 1.439609564840793610e-02 -1.005620509386062622e-01 -3.211087733507156372e-02
-2.129580080509185791e-01 -1.644760668277740479e-01 1.579940915107727051e-01 -1.407318115234375000e-01 3.671904802322387695e-01 1.531951278448104858e-01 2.134525328874588013e-01 1.255690678954124451e-02 -1.814084351062774658e-01 4.298282414674758911e-02 2.888939380645751953e-01 1.116188243031501770e-01 1.374504864215850830e-01 9.336365014314651489e-02 -2.469204925000667572e-02 1.378660053014755249e-01 1.478433459997177124e-01 1.477640569210052490e-01 3.535382747650146484e-01 2.623128890991210938e-01 -2.426737397909164429e-01 4.730815440416336060e-02 1.595773398876190186e-01 1.134390458464622498e-01 -2.617007791996002197e-01 1.126206442713737488e-01 -1.153439357876777649e-01 -1.149305403232574463e-01 -5.671745911240577698e-02 -1.088279634714126587e-01 1.222248598933219910e-01 -1.620989888906478882e-01
-1.925582289695739746e-01 -3.347215354442596436e-01 3.182427883148193359e-01 -1.229287981986999512e-01 -7.050028443336486816e-02 1.776800900697708130e-01 1.416134387254714966e-01 9.028095006942749023e-02 -3.973457217216491699e-02 1.980160772800445557e-01 1.055084317922592163e-01 3.144141435623168945e-01 2.645455002784729004e-01 -6.437741219997406006e-02 2.740505617111921310e-03 1.640473455190658569e-01 1.685326099395751953e-01 2.925012111663818359e-01 1.687636673450469971e-01 1.175909265875816345e-01 -1.814278662204742432e-01 2.419222742319107056e-01 -2.390147931873798370e-02 -1.017272025346755981e-01 1.915540248155593872e-01 -6.995661556720733643e-02 -2.883307263255119324e-02 8.815415203571319580e-02 2.337331920862197876e-01 -1.080403178930282593e-01 1.653544753789901733e-01 1.243197396397590637e-01
-2.065908759832382202e-01 -2.525145411491394043e-01 1.142893433570861816e-01 -2.500732541084289551e-01 9.790426120162010193e-03 1.022868677973747253e-01 1.868064403533935547e-01 -2.522420585155487061e-01 1.687507778406143188e-01 6.928944587707519531e-02 2.224860638380050659e-01 9.460347704589366913e-03 3.032132685184478760e-01 1.480421423912048340e-01 -1.035492867231369019e-01 -8.251752704381942749e-02 2.513032965362071991e-02 3.087298870086669922e-01 2.510200738906860352e-01 -1.456597745418548584e-01 -2.777854800224304199e-01 -2.581417262554168701e-01 5.515729635953903198e-02 -1.059124767780303955e-01 -4.543741419911384583e-02 -5.159012973308563232e-02 -3.244083002209663391e-02 1.547885984182357788e-01 -3.478317260742187500e-01 -1.769709214568138123e-02 2.310862578451633453e-02 -6.939480453729629517e-02
-9.754150360822677612e-02 -2.982678711414337158e-01 2.233016788959503174e-01 -5.142432451248168945e-02 2.655436694622039795e-01 -1.020842194557189941e-01 -1.879031769931316376e-02 3.794437274336814880e-02 -1.403157711029052734e-01 2.223607301712036133e-01 1.400872170925140381e-01 -8.029227610677480698e-04 2.361078709363937378e-01 4.683556035161018372e-02 2.230902761220932007e-01 2.397024929523468018e-01 -1.452282965183258057e-01 -1.229663752019405365e-02 -1.549865864217281342e-02 -1.974501758813858032e-01 -5.259157419204711914e-01 -2.471199333667755127e-01 8.380386978387832642e-02 1.916680932044982910e-01 -4.102855548262596130e-02 9.494204074144363403e-03 -7.013759016990661621e-02 1.263429969549179077e-01 -1.025214567780494690e-01 1.861607134342193604e-01 -4.826556891202926636e-02 -1.803891174495220184e-02
-1.960386931896209717e-01 -1.606404185295104980e-01 1.300559043884277344e-01 6.309831142425537109e-02 -2.189895212650299072e-01 1.871124356985092163e-01 2.008481025695800781e-01 8.331728726625442505e-02 2.268428653478622437e-01 -1.374658048152923584e-01 -8.584757894277572632e-02 1.111632660031318665e-01 -1.851066201925277710e-02 -8.621467649936676025e-02 1.354342699050903320e-02 2.076947689056396484e-01 1.468597054481506348e-01 -1.621364355087280273e-01 3.478760719299316406e-01 2.408470772206783295e-02 -2.508508861064910889e-01 -1.380653381347656250e-01 1.003961190581321716e-01 3.272043168544769287e-01 -1.421475261449813843e-01 5.582991987466812134e-03 1.794949173927307129e-02 2.452829480171203613e-01 -1.171197220683097839e-01 3.133173584938049316e-01 6.225473433732986450e-02 -2.799516022205352783e-01
-7.544318586587905884e-02 -3.796949684619903564e-01 3.486766219139099121e-01 -1.217334717512130737e-01 1.847364753484725952e-01 -6.095261126756668091e-02 6.870826333761215210e-02 -4.651384055614471436e-02 -1.525482088327407837e-01 2.149852216243743896e-01 6.314864754676818848e-02 1.872306317090988159e-01 3.406278192996978760e-01 9.080675989389419556e-02 -1.469063665717840195e-02 -3.335241973400115967e-02 -8.518834412097930908e-02 1.049461886286735535e-01 -4.048505425453186035e-02 -1.834562607109546661e-02 -3.109430372714996338e-01 -2.656794190406799316e-01 1.695168763399124146e-01 1.910538822412490845e-01 9.785673581063747406e-03 2.241084128618240356e-01 5.255367234349250793e-02 1.848352886736392975e-02 3.466814458370208740e-01 3.108356334269046783e-02 2.475637570023536682e-02 -8.329656720161437988e-02
-5.846457555890083313e-02 5.567526444792747498e-02 6.231507286429405212e-02 1.647846251726150513e-01 2.465060353279113770e-01 1.770157217979431152e-01 3.053449690341949463e-01 -3.503208458423614502e-01 2.109856903553009033e-01 -3.723127534613013268e-03 1.233842223882675171e-01 7.347261905670166016e-02 2.563440613448619843e-02 -3.850002074614167213e-03 3.342134132981300354e-02 6.751341372728347778e-02 7.870486378669738770e-02 -2.552100457251071930e-03 2.625572681427001953e-01 -1.294211745262145996e-01 -5.466917157173156738e-01 5.933758337050676346e-03 4.730437695980072021e-02 -2.438643760979175568e-02 7.517826557159423828e-02 1.648448556661605835e-01 -1.251840144395828247e-01 2.276280373334884644e-01 1.858482658863067627e-01 2.197424173355102539e-01 7.822788506746292114e-02 -1.960827969014644623e-03
5.934631917625665665e-03 -1.828116327524185181e-01 3.466031551361083984e-01 1.923452615737915039e-01 3.128894269466400146e-01 -8.375857025384902954e-02 8.618873357772827148e-02 -1.312416791915893555e-01 1.612811982631683350e-01 -1.384781952947378159e-02 2.297931537032127380e-02 5.724869295954704285e-02 6.785659492015838623e-02 -6.509985774755477905e-02 4.087368398904800415e-02 2.436899542808532715e-01 9.611753746867179871e-03 -1.568219363689422607e-01 2.697038054466247559e-01 -5.356149375438690186e-02 -3.654712736606597900e-01 1.521107554435729980e-01 5.429307371377944946e-02 5.202769860625267029e-02 -5.206328630447387695e-02 3.991708904504776001e-02 -2.907719910144805908e-01 3.449706435203552246e-01 -4.382853209972381592e-02 2.441786378622055054e-01 1.792899519205093384e-01 1.254490315914154053e-01
-2.661437094211578369e-01 -3.073997795581817627e-01 -1.003581359982490540e-01 2.939850557595491409e-03 1.000409424304962158e-01 -9.503694623708724976e-02 4.875754415988922119e-01 -8.361075073480606079e-02 2.369478344917297363e-01 -9.645063430070877075e-03 4.622171819210052490e-02 -3.137536942958831787e-01 1.511801034212112427e-01 9.896242618560791016e-02 1.062444876879453659e-02 6.708383560180664062e-02 -1.100017726421356201e-01 1.236674860119819641e-01 4.151233006268739700e-03 -2.913017272949218750e-01 -4.405563771724700928e-01 1.811705529689788818e-02 1.246317103505134583e-01 -2.793807536363601685e-02 7.516747806221246719e-03 3.681274875998497009e-02 -9.146885015070438385e-03 6.716119498014450073e-02 1.377053260803222656e-01 4.896047059446573257e-03 7.839976996183395386e-02 -1.123181506991386414e-01
-2.774605453014373779e-01 -4.810521006584167480e-02 1.283408235758543015e-02 2.798886895179748535e-01 1.070213541388511658e-01 3.278044611215591431e-02 2.739905714988708496e-01 1.147176101803779602e-01 3.271947205066680908e-01 9.585282206535339355e-02 2.035835236310958862e-01 1.547657605260610580e-02 2.104502357542514801e-02 1.449625194072723389e-02 5.787249654531478882e-02 -1.252808421850204468e-02 -2.599184215068817139e-01 -1.504225283861160278e-01 3.763050436973571777e-01 1.139184609055519104e-01 -9.513992816209793091e-02 1.202948912978172302e-01 -1.303791999816894531e-01 1.188511401414871216e-01 1.356091648340225220e-01 1.601483859121799469e-02 -1.274216473102569580e-01 -2.990905642509460449e-01 -9.793956764042377472e-03 1.714795231819152832e-01 2.677186131477355957e-01 -2.332908809185028076e-01
2.143013849854469299e-02 -2.630229592323303223e-01 2.442352175712585449e-01 -7.296078652143478394e-02 -6.011410430073738098e-02 1.239670440554618835e-02 1.658749878406524658e-01 -5.447808653116226196e-02 9.050948545336723328e-03 2.499061822891235352e-01 -3.092207759618759155e-02 2.325138822197914124e-02 1.743818223476409912e-01 3.240760564804077148e-01 3.642763197422027588e-02 -2.260014265775680542e-01 -7.936967536807060242e-03 1.143187582492828369e-01 1.797195076942443848e-01 -2.355820983648300171e-01 -2.908178865909576416e-01 -9.830369800329208374e-02 3.587612509727478027e-01 3.963618278503417969e-01 3.117432817816734314e-02 -1.530306041240692139e-01 -9.624205529689788818e-02 1.672390848398208618e-01 1.386805921792984009e-01 9.404940903186798096e-02 1.039884146302938461e-02 -9.207657724618911743e-02
-3.988885786384344101e-03 -1.602708697319030762e-01 1.865854859352111816e-01 9.198761545121669769e-03 -2.686945535242557526e-02 -3.195548355579376221e-01 3.362921476364135742e-01 2.762506902217864990e-01 1.104397699236869812e-01 1.281779557466506958e-01 -1.743465363979339600e-01 1.913975924253463745e-02 -2.639576978981494904e-02 -2.086649984121322632e-01 2.890370599925518036e-02 9.146773070096969604e-02 -1.013355925679206848e-01 -1.126739084720611572e-01 3.774943351745605469e-01 6.715986877679824829e-02 -4.138450324535369873e-01 1.652323454618453979e-01 -1.936221122741699219e-01 1.370653659105300903e-01 2.581831514835357666e-01 -8.429295569658279419e-02 1.933484710752964020e-02 -9.965509921312332153e-02 -2.508691698312759399e-02 -3.374157100915908813e-02 1.164223328232765198e-01 1.005592420697212219e-01
-1.272156741470098495e-02 -1.982834637165069580e-01 -9.655442833900451660e-02 -8.645012974739074707e-02 1.249264106154441833e-01 -1.065153181552886963e-01 1.423786673694849014e-02 6.813818123191595078e-03 3.204691410064697266e-02 2.756021916866302490e-01 1.591815650463104248e-01 2.139289528131484985e-01 4.205981642007827759e-02 -6.790727376937866211e-03 1.240939795970916748e-01 1.472010463476181030e-01 -7.625594735145568848e-02 1.130366623401641846e-01 1.302881240844726562e-01 1.403375118970870972e-01 -5.607328414916992188e-01 -1.144580915570259094e-01 -1.746178865432739258e-01 -1.544856280088424683e-01 -8.852225728332996368e-03 3.157178461551666260e-01 1.681323796510696411e-01 -1.773049235343933105e-01 1.289386395364999771e-02 5.631292983889579773e-02 2.879659831523895264e-01 -2.160767316818237305e-01
1.933555901050567627e-01 -1.811060160398483276e-01 7.244183123111724854e-02 -3.766746819019317627e-02 -7.005566358566284180e-02 5.276272073388099670e-02 1.063612177968025208e-01 -1.657723933458328247e-01 5.247730016708374023e-02 5.350259691476821899e-02 1.355870217084884644e-01 1.048633605241775513e-01 1.479388177394866943e-01 2.069836556911468506e-01 2.424248605966567993e-01 1.509538739919662476e-01 1.046469062566757202e-01 2.944540977478027344e-01 2.998207509517669678e-01 6.636928021907806396e-02 -3.235600590705871582e-01 -3.803921043872833252e-01 7.969706505537033081e-02 2.778487205505371094e-01 1.450264155864715576e-01 -1.885871402919292450e-02 -1.012762170284986496e-02 -8.141134679317474365e-02 -2.000054530799388885e-02 9.894523024559020996e-02 2.422147840261459351e-01 2.711310088634490967e-01
-1.059982627630233765e-01 -1.803098320960998535e-01 1.056279838085174561e-01 2.200765162706375122e-02 -2.358816377818584442e-02 1.701211780309677124e-01 4.575999677181243896e-01 2.298106253147125244e-01 2.112452387809753418e-01 -1.331119537353515625e-01 1.318131666630506516e-02 1.650125682353973389e-01 1.445267349481582642e-01 -8.164343237876892090e-02 -9.099420160055160522e-02 1.562263700179755688e-03 -9.622851014137268066e-02 -2.599631845951080322e-01 2.072838544845581055e-01 2.149958349764347076e-02 -5.062394738197326660e-01 -1.276613175868988037e-01 -3.963029012084007263e-03 -4.995054379105567932e-02 1.257919371128082275e-01 9.791950136423110962e-02 8.703168481588363647e-02 2.992157936096191406e-01 3.455885127186775208e-02 4.579081013798713684e-02 4.761133715510368347e-02 -6.237072870135307312e-02
-4.113199114799499512e-01 -1.067361235618591309e-01 1.123869270086288452e-01 3.188681229948997498e-02 5.509583652019500732e-02 3.034411668777465820e-01 3.342489302158355713e-01 5.135751143097877502e-02 2.980786859989166260e-01 -1.064118072390556335e-01 -9.136372804641723633e-02 1.109348833560943604e-01 1.450595259666442871e-01 4.691194370388984680e-02 4.921755194664001465e-02 1.442596614360809326e-01 -2.235137522220611572e-01 2.401154674589633942e-02 3.919506669044494629e-01 -1.921866536140441895e-01 -5.530315451323986053e-03 1.899855025112628937e-02 1.278399825096130371e-01 -1.993707567453384399e-01 -1.195400580763816833e-01 2.014874070882797241e-01 -1.749060451984405518e-01 -5.304981768131256104e-02 -1.310585588216781616e-01 1.530234217643737793e-01 1.351565960794687271e-02 -4.849078133702278137e-02
-5.257278308272361755e-02 -2.318777590990066528e-01 1.732023246586322784e-02 1.354415267705917358e-01 9.915452450513839722e-02 4.022976383566856384e-02 1.505261212587356567e-01 -1.332527305930852890e-02 2.891342937946319580e-01 -1.891377381980419159e-02 2.581428885459899902e-01 -5.896112415939569473e-03 2.615302801132202148e-01 3.774170577526092529e-02 5.517687797546386719e-01 9.170594066381454468e-02 -1.498582214117050171e-01 -9.860676527023315430e-02 5.378094501793384552e-03 -2.076577544212341309e-01 -3.937013745307922363e-01 1.259941458702087402e-01 -6.643664836883544922e-02 7.424540072679519653e-02 1.054474487900733948e-01 -4.584585130214691162e-02 -8.440146595239639282e-02 -1.588655114173889160e-01 -7.508982717990875244e-02 -2.666342072188854218e-02 1.956646293401718140e-01 -1.043007001280784607e-01
-2.413315027952194214e-01 -1.064440011978149414e-01 1.936066001653671265e-01 -8.653108775615692139e-02 -4.099673032760620117e-02 6.236965768039226532e-03 2.096311599016189575e-01 -1.445629894733428955e-01 2.256986349821090698e-01 -1.815909892320632935e-01 2.712593674659729004e-01 3.064948320388793945e-01 1.264124512672424316e-01 3.479297161102294922e-01 -1.215482316911220551e-02 1.930797696113586426e-01 -1.683121621608734131e-01 1.823943704366683960e-01 -5.810928717255592346e-02 -5.659795366227626801e-03 -3.479569256305694580e-01 1.720123887062072754e-01 1.624367237091064453e-01 1.808376312255859375e-01 -2.054543234407901764e-03 1.772031001746654510e-02 1.454581022262573242e-01 2.485528588294982910e-01 1.292541921138763428e-01 -1.285768449306488037e-01 -4.139357805252075195e-02 5.766013637185096741e-03
-1.526969671249389648e-01 -1.318657994270324707e-01 1.413670033216476440e-01 -3.796931356191635132e-02 -1.247332915663719177e-01 2.519443929195404053e-01 1.838128715753555298e-01 1.611362099647521973e-01 1.876415908336639404e-01 3.028681688010692596e-02 1.483346819877624512e-01 1.217950657010078430e-01 3.201014697551727295e-01 -1.310920268297195435e-01 -2.923019975423812866e-02 1.475868225097656250e-01 -5.514789372682571411e-02 -3.017626404762268066e-01 3.829356729984283447e-01 1.497497856616973877e-01 -3.457848131656646729e-01 -2.746565341949462891e-01 1.690463572740554810e-01 -1.112808510661125183e-01 6.594847887754440308e-02 -4.036600887775421143e-02 1.753308176994323730e-01 1.499656885862350464e-01 8.719176799058914185e-02 1.255003809928894043e-01 3.560868650674819946e-02 -2.952902391552925110e-02
-4.077793061733245850e-01 -8.734881132841110229e-02 1.090597063302993774e-01 9.469413012266159058e-02 9.904744476079940796e-02 2.808724343776702881e-01 2.422360181808471680e-01 1.735066920518875122e-01 1.915212273597717285e-01 2.673971652984619141e-02 -1.027752906084060669e-01 6.358903646469116211e-02 4.613266885280609131e-02 4.295336082577705383e-02 6.222762539982795715e-02 9.739565849304199219e-02 -2.623466551303863525e-01 2.183396518230438232e-01 3.953812420368194580e-01 -2.929930686950683594e-01 -1.030846610665321350e-01 4.772943258285522461e-02 7.762043178081512451e-02 -2.527674734592437744e-01 4.736878350377082825e-02 1.398344486951828003e-01 -2.295583039522171021e-01 6.814532727003097534e-02 -1.301666796207427979e-01 1.124809682369232178e-01 5.400431808084249496e-03 -9.031444042921066284e-02
-3.994239121675491333e-02 -2.781721651554107666e-01 1.980981975793838501e-01 -1.768715977668762207e-01 1.846072636544704437e-02 2.278400957584381104e-01 -2.511271238327026367e-01 -1.836799532175064087e-01 2.356132566928863525e-01 1.800230145454406738e-01 1.346850693225860596e-01 1.799951642751693726e-01 1.621434539556503296e-01 5.545026808977127075e-02 1.854098439216613770e-01 3.488451242446899414e-02 -2.066823542118072510e-01 2.120923995971679688e-01 3.809202015399932861e-01 -2.772425673902034760e-02 -2.072144299745559692e-01 -3.483645915985107422e-01 9.734076261520385742e-02 9.684193134307861328e-02 5.769447237253189087e-02 -1.869522035121917725e-01 2.153117768466472626e-02 -2.801206521689891815e-02 1.044233888387680054e-02 -2.503961324691772461e-02 -2.871949411928653717e-02 -2.005398571491241455e-01
-4.261461272835731506e-02 -1.163604781031608582e-01 3.491951823234558105e-01 5.702922493219375610e-02 2.809534370899200439e-01 -5.457593593746423721e-03 1.647629216313362122e-02 -2.087998390197753906e-02 1.894705891609191895e-01 -2.483933791518211365e-02 1.097539365291595459e-01 1.038244515657424927e-01 4.783429205417633057e-03 -2.214516550302505493e-01 2.587240338325500488e-01 1.311478670686483383e-02 7.588669657707214355e-02 -1.797020882368087769e-01 1.088598072528839111e-01 -1.413793563842773438e-01 -5.466935634613037109e-01 -1.674955710768699646e-02 7.690158206969499588e-03 1.965017616748809814e-01 5.784629844129085541e-03 5.233282223343849182e-02 -8.723057061433792114e-02 8.510638028383255005e-02 1.214049383997917175e-01 3.116509318351745605e-01 2.552058994770050049e-01 4.393961280584335327e-02
-3.463700115680694580e-01 -4.838619381189346313e-02 2.239241898059844971e-01 -1.171473339200019836e-01 2.264814376831054688e-01 1.310432702302932739e-01 -5.413876380771398544e-03 4.789919778704643250e-02 1.090133339166641235e-01 6.045014783740043640e-02 2.346201092004776001e-01 4.935002699494361877e-02 4.145960509777069092e-01 3.898689523339271545e-02 3.381701111793518066e-01 -1.831772923469543457e-02 -5.506258457899093628e-02 8.235538005828857422e-02 2.352675795555114746e-01 1.555643826723098755e-01 -1.646917015314102173e-01 1.879509389400482178e-01 2.172107547521591187e-01 4.859881475567817688e-02 -2.816734090447425842e-02 9.939552098512649536e-02 -6.884816288948059082e-02 2.833736315369606018e-02 -2.533379495143890381e-01 -1.111140288412570953e-02 -2.999118268489837646e-01 -1.004158705472946167e-01
-1.468115150928497314e-01 -3.473816812038421631e-01 2.290648669004440308e-01 -7.967341691255569458e-02 -1.072696298360824585e-01 -3.251652717590332031e-01 1.372221112251281738e-01 3.046654164791107178e-01 1.487034261226654053e-01 3.443025425076484680e-02 -2.185500040650367737e-02 5.603627115488052368e-02 1.876478344202041626e-01 2.703275978565216064e-01 -7.049992214888334274e-03 6.920029874891042709e-03 2.197548933327198029e-02 2.815053164958953857e-01 1.220130994915962219e-01 -1.480204463005065918e-01 -1.716862916946411133e-01 8.144418895244598389e-02 1.933389008045196533e-01 2.351091057062149048e-01 -8.870881050825119019e-02 2.606594264507293701e-01 1.693117022514343262e-01 1.305475383996963501e-01 1.521657705307006836e-01 -1.452066302299499512e-01 -6.805203855037689209e-02 -1.381249278783798218e-01
-1.464975774288177490e-01 -2.962286174297332764e-01 8.797263354063034058e-02 -5.252739042043685913e-02 3.202287554740905762e-01 -8.514735102653503418e-02 1.692373305559158325e-02 -1.340824216604232788e-01 1.315899640321731567e-01 9.053787216544151306e-03 -1.921730637550354004e-01 1.652243137359619141e-01 5.753363668918609619e-02 2.809711098670959473e-01 -5.342983081936836243e-02 7.475860416889190674e-02 -1.189065799117088318e-01 2.356812208890914917e-01 4.372834265232086182e-01 1.026499643921852112e-01 -2.579744458198547363e-01 1.135639622807502747e-01 3.172408342361450195e-01 8.235965669155120850e-02 8.596345037221908569e-02 -2.030288726091384888e-01 1.547395586967468262e-01 -3.250993043184280396e-02 1.381218582391738892e-01 -6.513506174087524414e-03 6.207224354147911072e-02 -1.581342369318008423e-01
5.019747093319892883e-02 -7.135435938835144043e-02 1.819591671228408813e-01 1.539460718631744385e-01 1.204938068985939026e-02 1.044796034693717957e-01 -1.129883006215095520e-01 1.459308620542287827e-02 2.496182918548583984e-01 7.956937700510025024e-02 -2.291688919067382812e-01 1.213951855897903442e-01 2.879871726036071777e-01 -3.643096089363098145e-01 1.995135098695755005e-01 -6.150553002953529358e-02 -2.562268078327178955e-01 -1.322630345821380615e-01 3.235118687152862549e-01 2.092400565743446350e-02 -4.303835928440093994e-01 -1.574273258447647095e-01 1.951597034931182861e-01 1.534326653927564621e-02 1.112694069743156433e-01 5.244359001517295837e-02 -7.417108118534088135e-02 9.117034822702407837e-02 7.667005062103271484e-02 1.781383603811264038e-01 1.106463521718978882e-01 3.192389756441116333e-02
-2.333629578351974487e-01 9.718446433544158936e-02 -1.361490041017532349e-01 -1.458795517683029175e-01 1.935383230447769165e-01 -4.337624832987785339e-02 6.238282471895217896e-02 1.353340297937393188e-01 8.740799874067306519e-02 1.121205091476440430e-01 -1.996823959052562714e-02 1.361709088087081909e-01 5.565836429595947266e-01 -7.431427948176860809e-04 1.005452424287796021e-01 6.967122852802276611e-02 -1.646955907344818115e-01 1.194228231906890869e-01 2.187243551015853882e-01 -6.384900957345962524e-02 -1.230524927377700806e-01 4.202583432197570801e-02 -1.090794354677200317e-01 1.386479288339614868e-01 6.603895872831344604e-02 -2.375230044126510620e-01 6.142337992787361145e-02 1.948587596416473389e-01 1.017407253384590149e-01 7.918309420347213745e-02 3.019590973854064941e-01 -3.452212214469909668e-01
-9.894841909408569336e-02 -2.755821943283081055e-01 2.765413820743560791e-01 1.573775112628936768e-01 -2.532639726996421814e-02 1.422824263572692871e-01 1.750245839357376099e-01 -6.566280871629714966e-02 2.205735072493553162e-02 -1.161361485719680786e-02 1.947962939739227295e-01 2.146665751934051514e-01 2.710141241550445557e-01 2.364474087953567505e-01 9.594271332025527954e-02 -2.952885814011096954e-02 -8.872273564338684082e-02 -1.413380801677703857e-01 7.813145220279693604e-02 -1.150639057159423828e-01 -2.917736470699310303e-01 -9.782759100198745728e-02 3.271852433681488037e-01 -1.385544240474700928e-01 1.558696031570434570e-01 2.815510630607604980e-01 2.285817116498947144e-01 1.314737647771835327e-01 -2.516334056854248047e-01 8.141134679317474365e-02 -1.454938203096389771e-01 2.737241797149181366e-02
-2.643233537673950195e-01 1.150546129792928696e-02 2.310417443513870239e-01 -8.839812874794006348e-02 -4.627710953354835510e-02 1.536858081817626953e-01 1.191647127270698547e-01 5.363976955413818359e-02 1.713512092828750610e-01 2.027470171451568604e-01 1.076864376664161682e-01 1.060731112957000732e-01 -3.894808143377304077e-02 -1.751558482646942139e-01 -7.620156556367874146e-02 3.060041368007659912e-01 -2.035283669829368591e-02 -3.519879654049873352e-02 4.974315762519836426e-01 -1.875595003366470337e-01 -9.519112110137939453e-02 5.370788276195526123e-02 -2.035995274782180786e-01 1.158499568700790405e-01 1.594533324241638184e-01 1.536776274442672729e-01 -9.603620320558547974e-02 4.082335531711578369e-01 1.020590513944625854e-01 1.009002476930618286e-01 4.356897622346878052e-02 -5.006065219640731812e-02
-4.252625107765197754e-01 3.992084413766860962e-02 8.136108517646789551e-02 -1.762284934520721436e-01 1.222651544958353043e-02 4.176421463489532471e-02 8.175751566886901855e-02 2.395958602428436279e-01 1.004942730069160461e-01 5.292516201734542847e-02 6.323393434286117554e-02 6.339726597070693970e-02 1.027923673391342163e-01 -4.220180585980415344e-02 -2.761736698448657990e-02 4.128281772136688232e-01 1.161887273192405701e-01 -2.859200537204742432e-02 6.125687956809997559e-01 -9.728647768497467041e-02 -7.146898657083511353e-02 -1.013392768800258636e-02 -2.265946567058563232e-01 7.843528687953948975e-02 6.086087226867675781e-02 3.943834081292152405e-02 2.648406475782394409e-02 5.917408689856529236e-02 1.480593625456094742e-02 1.435357332229614258e-01 -8.788079023361206055e-02 9.851584583520889282e-02
-1.045017614960670471e-01 5.273313145153224468e-04 -7.008535321801900864e-03 -7.685115933418273926e-02 2.663966119289398193e-01 1.528658345341682434e-02 2.942525148391723633e-01 4.675539582967758179e-02 1.469564717262983322e-02 2.039850503206253052e-01 -7.703907042741775513e-02 1.351143121719360352e-01 3.290146291255950928e-01 1.332154422998428345e-01 1.038772538304328918e-01 1.789354532957077026e-01 -1.499514877796173096e-01 -1.515573412179946899e-01 4.875031411647796631e-01 2.108746618032455444e-01 3.481730446219444275e-02 -9.018350392580032349e-02 5.406501516699790955e-02 -8.966854959726333618e-02 3.390995040535926819e-02 -5.086898058652877808e-02 2.123384773731231689e-01 3.085005879402160645e-01 -1.466684043407440186e-02 2.456964701414108276e-01 -1.728836596012115479e-01 -7.726998627185821533e-02
9.590966999530792236e-02 -1.823129802942276001e-01 2.856278419494628906e-02 6.784807890653610229e-02 -3.843901306390762329e-02 -2.451770007610321045e-02 -8.171489834785461426e-02 1.047938540577888489e-01 2.342110723257064819e-01 1.965102255344390869e-01 2.162268459796905518e-01 2.941457033157348633e-01 1.179409176111221313e-01 3.055887818336486816e-01 3.733883500099182129e-01 -9.433649480342864990e-03 -3.338930606842041016e-01 3.468476235866546631e-02 2.346646934747695923e-01 -2.992920279502868652e-01 -2.491027861833572388e-01 1.221660748124122620e-01 7.862425595521926880e-02 6.804225593805313110e-02 2.869023755192756653e-02 -3.925574570894241333e-02 1.065722629427909851e-01 -1.703523099422454834e-01 1.425636112689971924e-01 -1.746565103530883789e-01 8.826395124197006226e-02 -1.112497970461845398e-01
5.267091840505599976e-02 -9.136469662189483643e-02 1.594113558530807495e-01 2.453214302659034729e-02 -1.783434152603149414e-01 2.852506935596466064e-01 2.666689157485961914e-01 1.390384286642074585e-01 3.009616434574127197e-01 -1.154410932213068008e-02 -1.105744242668151855e-01 2.303351312875747681e-01 3.251383006572723389e-01 -1.017942428588867188e-01 1.138323843479156494e-01 -7.941551506519317627e-02 -1.416905503720045090e-02 -2.005563229322433472e-01 2.289154529571533203e-01 1.085346639156341553e-01 -3.443792760372161865e-01 -2.325173616409301758e-01 2.827167510986328125e-01 -2.871118299663066864e-02 3.720302507281303406e-02 3.114946931600570679e-02 1.826220303773880005e-01 1.792427450418472290e-01 1.213298663496971130e-01 1.167648732662200928e-01 6.014864519238471985e-02 1.004294827580451965e-01
-4.645166695117950439e-01 -2.125777862966060638e-02 8.328411728143692017e-02 8.474041521549224854e-02 1.673843264579772949e-01 2.320587486028671265e-01 2.379497736692428589e-01 1.438796222209930420e-01 3.398674130439758301e-01 2.107171341776847839e-02 -8.390878140926361084e-02 2.280822955071926117e-02 2.093317955732345581e-01 3.612185269594192505e-02 8.485262095928192139e-02 1.608812212944030762e-01 -2.024445235729217529e-01 1.195388659834861755e-01 4.252507388591766357e-01 -1.804740875959396362e-01 -3.112064115703105927e-02 -1.181106790900230408e-01 -1.846699044108390808e-02 -6.617596000432968140e-02 -4.413539171218872070e-02 2.103627920150756836e-01 1.652473770081996918e-02 1.077866479754447937e-01 -8.145228773355484009e-02 2.279650121927261353e-01 -6.093394011259078979e-02 3.807926783338189125e-03
-1.314986199140548706e-01 -1.424853056669235229e-01 -2.854629606008529663e-02 -5.900631844997406006e-02 7.137556374073028564e-02 1.538398712873458862e-01 2.415907382965087891e-01 2.020444124937057495e-01 -6.264963001012802124e-02 2.750374078750610352e-01 1.317570358514785767e-01 6.949797272682189941e-02 3.258861303329467773e-01 1.329202856868505478e-02 4.338546097278594971e-01 1.472168862819671631e-01 1.441302150487899780e-01 -3.582055494189262390e-02 1.919031590223312378e-01 -1.626949161291122437e-01 -3.316172063350677490e-01 -2.352810800075531006e-01 2.226054519414901733e-01 1.493212729692459106e-01 3.359375149011611938e-02 -2.054830044507980347e-01 -9.704706817865371704e-02 1.947836764156818390e-02 7.834079116582870483e-02 -7.588383555412292480e-02 -1.168926991522312164e-02 1.562271267175674438e-01
-9.236363321542739868e-02 -1.100522931665182114e-03 3.443242907524108887e-01 1.092133596539497375e-01 7.532216608524322510e-02 -4.307926073670387268e-02 3.339604139328002930e-01 -9.163308888673782349e-02 8.774641901254653931e-02 -1.765928715467453003e-01 1.382438391447067261e-01 -1.708539873361587524e-01 2.423124611377716064e-01 -1.796361804008483887e-01 1.463021486997604370e-01 6.221390143036842346e-02 -1.486183851957321167e-01 1.084509044885635376e-01 3.121316134929656982e-01 -1.357604414224624634e-01 -3.241232037544250488e-01 3.504099696874618530e-02 2.424406111240386963e-01 -3.879752010107040405e-02 9.586016088724136353e-02 1.057310551404953003e-01 -1.312135457992553711e-01 1.106424629688262939e-01 3.869088590145111084e-01 -8.008942008018493652e-02 8.160112053155899048e-02 3.476055338978767395e-02
-7.728551328182220459e-02 -3.733906149864196777e-01 1.844147592782974243e-01 -1.784392297267913818e-01 2.770118415355682373e-01 5.458279326558113098e-02 1.995391845703125000e-01 -2.837309986352920532e-02 1.713527739048004150e-01 5.517119541764259338e-03 2.130408585071563721e-01 5.380795523524284363e-02 5.597588047385215759e-02 -1.132128909230232239e-01 2.998088896274566650e-01 -6.920099258422851562e-02 9.751993417739868164e-02 -1.849333792924880981e-01 -1.340479850769042969e-01 4.834327101707458496e-02 -3.370390832424163818e-01 2.656081691384315491e-02 8.622146211564540863e-03 4.027435183525085449e-01 7.763218134641647339e-02 5.736411362886428833e-02 -1.031074002385139465e-01 -7.069845497608184814e-02 1.747295260429382324e-01 2.985587902367115021e-02 3.900507465004920959e-02 -2.857250869274139404e-01
1.249028295278549194e-01 -4.572651982307434082e-01 1.693523228168487549e-01 -2.374285273253917694e-02 -3.775621205568313599e-02 -1.839304268360137939e-01 2.115220576524734497e-01 4.141533002257347107e-02 2.514311075210571289e-01 2.105389237403869629e-01 8.479692786931991577e-02 -4.961081966757774353e-02 2.333255410194396973e-01 1.904624402523040771e-01 -1.749513857066631317e-02 4.757316783070564270e-02 -4.902533814311027527e-02 3.557313084602355957e-01 -8.697160333395004272e-02 -2.183472961187362671e-01 -2.753239870071411133e-01 -1.146862283349037170e-01 1.308930963277816772e-01 7.412900030612945557e-02 -7.251340895891189575e-03 2.814489044249057770e-02 1.160027980804443359e-01 -6.924347020685672760e-03 5.629332736134529114e-02 1.681917607784271240e-01 1.507776528596878052e-01 -2.992594242095947266e-01
-1.034418120980262756e-01 -1.296321898698806763e-01 -9.143998473882675171e-02 -2.314207404851913452e-01 7.668173313140869141e-02 6.197292357683181763e-02 3.015020489692687988e-02 1.551083326339721680e-01 1.393974125385284424e-01 2.892392873764038086e-01 3.559041023254394531e-01 3.251757919788360596e-01 1.267451643943786621e-01 -5.950562655925750732e-02 2.387978285551071167e-01 1.199483796954154968e-01 -2.433270961046218872e-01 5.476261675357818604e-02 2.099433392286300659e-01 -1.290637254714965820e-01 1.111872377805411816e-03 4.437395557761192322e-02 2.936652898788452148e-01 3.690076470375061035e-01 -1.344924122095108032e-01 -5.125119909644126892e-02 -1.570052845636382699e-04 1.797458156943321228e-03 -1.975668370723724365e-01 1.741415560245513916e-01 -5.922713316977024078e-03 -1.093018725514411926e-01
-2.786518633365631104e-01 -8.907672762870788574e-02 1.712517142295837402e-01 5.427761748433113098e-02 3.660433590412139893e-01 2.041069120168685913e-01 3.146542608737945557e-01 -1.493069082498550415e-01 3.285962343215942383e-02 4.455037415027618408e-02 -5.707449838519096375e-02 2.984435856342315674e-02 1.941511183977127075e-01 1.307523101568222046e-01 -5.353650194592773914e-04 2.124865502119064331e-01 -2.215705811977386475e-02 -2.048822119832038879e-02 4.127621650695800781e-01 1.603970229625701904e-01 -1.687154769897460938e-01 2.712609991431236267e-02 3.056403398513793945e-01 7.158575952053070068e-02 5.644615273922681808e-03 -7.581387460231781006e-02 3.036605007946491241e-02 1.230271011590957642e-01 2.363805174827575684e-01 -2.654888629913330078e-01 6.657085567712783813e-02 -2.574380673468112946e-02
-1.967448294162750244e-01 -1.333064585924148560e-01 3.361740708351135254e-01 1.906833238899707794e-02 3.063166141510009766e-01 -1.132782921195030212e-02 1.426054388284683228e-01 2.632714211940765381e-01 -5.556215345859527588e-02 1.066519916057586670e-01 2.716602087020874023e-01 -2.344511300325393677e-01 1.407103538513183594e-01 -4.869699478149414062e-02 -2.095747143030166626e-01 1.603033989667892456e-01 -8.126049488782882690e-02 2.421443350613117218e-03 1.465765684843063354e-01 -1.840477287769317627e-01 -3.589646518230438232e-01 -1.217153146862983704e-01 7.688812911510467529e-02 2.054667770862579346e-01 2.504681050777435303e-01 -6.574716418981552124e-02 -8.865841478109359741e-02 -2.144068181514739990e-01 -8.883001655340194702e-02 6.295875459909439087e-02 1.581393927335739136e-01 -1.881178119219839573e-03
8.262760937213897705e-02 -1.299881488084793091e-01 2.375414222478866577e-01 9.243149310350418091e-03 5.352479219436645508e-02 1.370992064476013184e-01 2.837652266025543213e-01 -8.602529764175415039e-02 1.414297074079513550e-01 -1.440474092960357666e-01 3.519543707370758057e-01 1.657037883996963501e-01 1.729763746261596680e-01 5.388538166880607605e-02 1.370294839143753052e-01 -6.286421418190002441e-02 -2.168273925781250000e-01 -1.297293230891227722e-02 1.692250669002532959e-01 -2.929002940654754639e-01 -2.593846321105957031e-01 3.740737214684486389e-02 1.531438678503036499e-01 -2.046354711055755615e-01 -2.894461899995803833e-02 2.207395285367965698e-01 2.698734700679779053e-01 2.071163952350616455e-01 -1.604894995689392090e-01 9.939999133348464966e-02 6.983362138271331787e-02 2.472243756055831909e-01
-3.081586062908172607e-01 -1.018863990902900696e-01 2.819438874721527100e-01 -1.619451344013214111e-01 2.187298387289047241e-01 1.358113288879394531e-01 -2.231152728199958801e-02 -9.234019368886947632e-02 2.628356218338012695e-01 2.503955364227294922e-02 1.850858628749847412e-01 6.251161545515060425e-02 4.193247556686401367e-01 1.975847594439983368e-02 2.579952776432037354e-01 -8.860604465007781982e-02 -8.787368983030319214e-02 8.907542377710342407e-02 2.326865345239639282e-01 8.530584722757339478e-02 -7.352402806282043457e-02 8.091743290424346924e-02 1.891413331031799316e-01 -7.715283893048763275e-03 6.359624117612838745e-02 1.665744632482528687e-01 3.717754036188125610e-02 -6.041062530130147934e-03 -1.587369143962860107e-01 2.641971223056316376e-03 -2.675233483314514160e-01 -3.166539371013641357e-01
-2.835209369659423828e-01 1.224264353513717651e-01 2.367239296436309814e-01 -2.544845640659332275e-01 2.193290591239929199e-01 1.448806375265121460e-01 7.385037094354629517e-02 8.655990660190582275e-02 3.634978830814361572e-01 1.412593573331832886e-01 2.965196371078491211e-01 9.588292241096496582e-02 1.329878717660903931e-02 -5.035978928208351135e-02 8.894167095422744751e-02 1.338674575090408325e-01 -9.952279180288314819e-02 -3.045113943517208099e-02 -1.099279802292585373e-02 -3.539272001944482327e-04 -3.967974483966827393e-01 1.038985326886177063e-01 1.107551604509353638e-01 1.230038553476333618e-01 -2.167897820472717285e-01 1.775631010532379150e-01 3.581655025482177734e-02 1.061363518238067627e-01 -3.037711977958679199e-01 -1.719210296869277954e-02 1.835987716913223267e-01 9.508008137345314026e-03
-5.229926481842994690e-02 -7.116007804870605469e-02 2.468044161796569824e-01 3.211022019386291504e-01 1.276257098652422428e-03 1.631173118948936462e-02 1.228518113493919373e-01 1.497990489006042480e-01 1.877444684505462646e-01 -1.560126990079879761e-02 3.829300031065940857e-02 2.697593905031681061e-02 1.154029890894889832e-01 -1.619139462709426880e-01 4.740356802940368652e-01 -6.032812595367431641e-02 -2.581346929073333740e-01 -4.153029248118400574e-02 2.638895213603973389e-01 3.907830640673637390e-02 -4.144256412982940674e-01 -6.025324761867523193e-02 1.863192319869995117e-01 -1.470851153135299683e-02 -1.233862433582544327e-02 4.392751306295394897e-02 -2.124312222003936768e-01 2.237268537282943726e-01 -7.597558945417404175e-02 -1.782609075307846069e-01 6.795437540858983994e-03 1.104352530092000961e-02
-1.428891271352767944e-01 7.182604819536209106e-02 1.922226846218109131e-01 -9.868306666612625122e-02 1.900315284729003906e-01 -8.863121271133422852e-02 -5.937649682164192200e-02 -1.158678159117698669e-01 3.302556872367858887e-01 2.310562729835510254e-01 2.538998723030090332e-01 8.388681709766387939e-02 1.997552961111068726e-01 -1.343522369861602783e-01 1.846132725477218628e-01 2.425469309091567993e-01 -1.457761973142623901e-01 -4.563700035214424133e-02 -1.921292021870613098e-02 3.698971495032310486e-02 -4.734014570713043213e-01 2.296673357486724854e-01 3.723567724227905273e-02 1.668739020824432373e-01 -1.666674911975860596e-01 9.310758858919143677e-02 2.753220200538635254e-01 1.402794476598501205e-02 -1.402081251144409180e-01 6.158032640814781189e-02 1.204291656613349915e-01 -2.087489329278469086e-02
-2.526567876338958740e-01 -3.566715419292449951e-01 4.279431700706481934e-01 -3.847410902380943298e-02 4.382287710905075073e-02 -2.004786133766174316e-01 -1.980251818895339966e-02 1.204916760325431824e-01 1.767250150442123413e-01 1.276545971632003784e-01 1.736816391348838806e-02 1.191452592611312866e-01 2.058465480804443359e-01 1.549799591302871704e-01 -1.660256832838058472e-01 -5.251099169254302979e-02 -1.219060737639665604e-02 2.433313876390457153e-01 1.257943212985992432e-01 -1.285813301801681519e-01 -1.765399575233459473e-01 1.566806733608245850e-01 8.506114780902862549e-02 2.689121663570404053e-01 2.202228754758834839e-01 -1.117146015167236328e-01 -5.093956366181373596e-02 1.709832996129989624e-01 1.278436928987503052e-01 2.235702574253082275e-01 3.644800558686256409e-02 -1.453572213649749756e-01
-3.070439212024211884e-02 -1.912620812654495239e-01 2.076745033264160156e-01 1.891087181866168976e-02 -1.361266337335109711e-02 1.039771959185600281e-01 3.194971978664398193e-01 2.212774455547332764e-01 1.432180851697921753e-01 -7.524822652339935303e-02 9.067669510841369629e-02 3.595073223114013672e-01 3.256312608718872070e-01 -1.639928519725799561e-01 1.903519779443740845e-01 5.370899289846420288e-02 1.400323808193206787e-01 -2.647578120231628418e-01 2.210952192544937134e-01 8.401396870613098145e-02 -2.807908654212951660e-01 -1.084759309887886047e-01 1.227491647005081177e-01 -1.044389083981513977e-01 -4.008396714925765991e-02 6.642556190490722656e-02 -9.577430039644241333e-02 1.537674218416213989e-01 1.442984342575073242e-01 2.158547043800354004e-01 -1.230541914701461792e-01 -1.939978748559951782e-01
1.805271953344345093e-02 -2.864012122154235840e-01 3.174182474613189697e-01 -1.558879017829895020e-01 -1.736861169338226318e-01 -2.747323215007781982e-01 9.693510085344314575e-02 5.883697792887687683e-02 6.511161476373672485e-02 -4.627444222569465637e-02 4.662058129906654358e-02 -7.313897460699081421e-02 4.945154115557670593e-02 7.882978767156600952e-02 -6.724006682634353638e-02 1.956785470247268677e-01 9.638201445341110229e-03 1.712338179349899292e-01 4.149558842182159424e-01 2.632474154233932495e-02 -3.298476040363311768e-01 3.656207770109176636e-02 3.183799088001251221e-01 1.846561729907989502e-01 5.192267522215843201e-02 -6.882308423519134521e-02 -3.988030180335044861e-02 -2.242698967456817627e-01 -2.111889719963073730e-01 5.911370739340782166e-02 1.645720601081848145e-01 1.622377634048461914e-01
[truncated: 3,259,595 more chars]
