# Supplementary material for: The Language of Innovation
Source: PLoS One. 2020 Apr 30;15(4):e0230107. doi: 10.1371/journal.pone.0230107 (PMC7194493; doi:10.1371/journal.pone.0230107)
Supplement: S18 File — (GZ) [file pone.0230107.s018.tar.gz › 1996-2000/V2Run_18_VS_4500_embeddings1996-2000ED32.txt]

2.754451334476470947e-01 2.391743361949920654e-01 1.054296568036079407e-01 2.925204858183860779e-02 -3.991576433181762695e-01 -1.988327354192733765e-01 -1.861698776483535767e-01 -1.752906292676925659e-01 2.285616248846054077e-01 9.050837904214859009e-02 3.163323923945426941e-02 6.156969442963600159e-02 -6.489908695220947266e-02 -1.366369724273681641e-01 -7.295639812946319580e-02 1.768093258142471313e-01 -1.004876121878623962e-01 -1.867490410804748535e-01 2.461403757333755493e-01 7.883430272340774536e-02 -3.834433257579803467e-01 -1.120569258928298950e-01 1.003287211060523987e-01 1.270254552364349365e-01 -9.412945806980133057e-02 1.582452505826950073e-01 2.490142136812210083e-01 1.642558127641677856e-01 1.823079288005828857e-01 6.235386803746223450e-02 6.503190100193023682e-02 -6.492219865322113037e-02
3.888192027807235718e-02 7.735513895750045776e-02 1.548477113246917725e-01 8.858418464660644531e-02 -2.810076177120208740e-01 -3.739253580570220947e-01 1.709098964929580688e-01 8.472934365272521973e-02 3.820242583751678467e-01 1.903801113367080688e-01 7.112843543291091919e-02 -2.864856272935867310e-03 -8.689425140619277954e-02 -2.874132990837097168e-01 -9.824169427156448364e-02 6.571058183908462524e-02 1.114824414253234863e-01 -1.842043250799179077e-01 3.482409417629241943e-01 -1.188776791095733643e-01 -2.473365664482116699e-01 4.874995350837707520e-02 -1.586675494909286499e-01 4.410260915756225586e-02 -2.363082021474838257e-01 1.003327816724777222e-01 -3.933322802186012268e-02 -1.711965948343276978e-01 1.436483263969421387e-01 1.016271337866783142e-01 -3.897704184055328369e-02 1.115458682179450989e-01
5.805347114801406860e-02 3.678543269634246826e-01 -8.208421617746353149e-02 1.199096366763114929e-01 -3.133394122123718262e-01 -3.013592064380645752e-01 -1.513969004154205322e-01 -1.102228909730911255e-01 9.311113506555557251e-02 -4.163968935608863831e-02 -1.114551723003387451e-01 -2.518798112869262695e-01 3.260397538542747498e-02 -1.782868951559066772e-01 2.404661625623703003e-01 5.443155020475387573e-02 -1.485776808112859726e-02 6.857198476791381836e-02 2.328566461801528931e-01 8.789217472076416016e-02 -3.056610226631164551e-01 2.142691016197204590e-01 -9.405857324600219727e-02 3.592514991760253906e-02 -3.272043764591217041e-01 1.558219362050294876e-02 1.309899389743804932e-01 2.039910405874252319e-01 6.099620088934898376e-02 -1.729452759027481079e-01 1.387711614370346069e-01 -3.017410635948181152e-02
1.045616269111633301e-01 2.060520201921463013e-01 5.041549354791641235e-02 -2.779807746410369873e-01 -2.257061153650283813e-01 -2.729004621505737305e-01 5.412048101425170898e-02 -5.197871848940849304e-02 2.806446515023708344e-02 2.026886194944381714e-01 2.095804959535598755e-01 1.781655102968215942e-01 -3.714399635791778564e-01 4.290669038891792297e-02 -5.554362386465072632e-02 6.670048832893371582e-02 -5.425167828798294067e-02 -1.299493759870529175e-01 2.042035460472106934e-01 -1.058498695492744446e-01 -8.607350289821624756e-02 -1.708695739507675171e-01 1.832411391660571098e-03 -6.460700929164886475e-02 -3.992618992924690247e-02 -4.167715087532997131e-02 -4.521337151527404785e-02 2.885274291038513184e-01 5.655696243047714233e-02 -1.607819795608520508e-01 1.243577003479003906e-01 -4.735105633735656738e-01
-5.267651751637458801e-02 1.496128737926483154e-01 1.312075406312942505e-01 2.237943112850189209e-01 -5.420155525207519531e-01 6.639028340578079224e-02 9.972100704908370972e-02 -8.554155379533767700e-02 1.698703854344785213e-03 1.392141282558441162e-01 -9.349810332059860229e-02 -1.192137748003005981e-01 5.590419843792915344e-02 -1.716511100530624390e-01 -1.007144898176193237e-01 7.933080196380615234e-02 -1.421858072280883789e-01 4.112650081515312195e-02 2.090641111135482788e-01 -1.857874169945716858e-02 -2.070751488208770752e-01 1.498509198427200317e-01 -1.749773174524307251e-01 2.041191458702087402e-01 -1.838061362504959106e-01 2.482363283634185791e-01 1.938567757606506348e-01 8.499544858932495117e-02 4.098039492964744568e-02 -3.169128000736236572e-01 7.033935748040676117e-03 -2.340443432331085205e-01
-8.500380441546440125e-03 1.558632254600524902e-01 -1.336188912391662598e-01 -1.041596289724111557e-02 -4.316464960575103760e-01 -1.938035637140274048e-01 -4.948903247714042664e-02 -3.270487114787101746e-02 -5.651696771383285522e-02 2.674036920070648193e-01 4.553541913628578186e-02 2.438377216458320618e-02 -5.706048384308815002e-02 -1.329866349697113037e-01 8.827621489763259888e-02 2.319183200597763062e-01 -2.185543477535247803e-01 -6.195995956659317017e-02 3.233996033668518066e-01 2.830715663731098175e-02 -1.447377949953079224e-01 -9.261912666261196136e-03 -2.213211357593536377e-01 2.552675008773803711e-01 -3.604189157485961914e-01 -9.209221601486206055e-02 -1.216220390051603317e-02 9.738498181104660034e-02 -2.226896584033966064e-01 -2.629028856754302979e-01 3.080824390053749084e-02 -1.026743650436401367e-01
1.075459271669387817e-01 1.825095415115356445e-01 -5.037381127476692200e-02 -1.192253232002258301e-01 -4.688100218772888184e-01 -2.859619557857513428e-01 -5.013002455234527588e-02 3.253072127699851990e-02 -1.200747489929199219e-01 2.327420711517333984e-01 -1.931720525026321411e-01 -6.537628918886184692e-02 -2.291498929262161255e-01 1.349215060472488403e-01 9.701015800237655640e-02 1.702291816473007202e-01 7.157248258590698242e-02 -4.252714663743972778e-02 1.295157074928283691e-01 -2.692443728446960449e-01 -2.840247750282287598e-01 8.826597034931182861e-02 -5.590057000517845154e-02 -5.069603398442268372e-02 -1.157652214169502258e-01 2.451467365026473999e-01 4.877663403749465942e-02 1.480059027671813965e-01 -2.396296113729476929e-01 -2.608736455440521240e-01 1.640372723340988159e-02 9.011686779558658600e-03
1.623923927545547485e-01 2.983546555042266846e-01 -1.491712331771850586e-01 -1.850828528404235840e-01 -6.160886287689208984e-01 -7.971586287021636963e-02 7.034786045551300049e-02 5.091792345046997070e-02 -9.407255798578262329e-02 1.924836039543151855e-01 4.994240589439868927e-03 -2.052053958177566528e-01 5.092919617891311646e-02 -1.479043960571289062e-01 -1.500307172536849976e-01 -8.626972138881683350e-02 3.362555801868438721e-02 -1.571800559759140015e-01 3.776965290307998657e-02 -8.881445229053497314e-02 -1.610895097255706787e-01 9.624687582254409790e-02 6.898133456707000732e-02 2.398145794868469238e-01 -3.175503313541412354e-01 4.976877197623252869e-02 9.211763739585876465e-03 9.265505522489547729e-02 -1.337013095617294312e-01 -5.305654928088188171e-02 1.595505028963088989e-01 -3.772863373160362244e-02
-4.004960358142852783e-01 1.216900572180747986e-01 -1.157664507627487183e-01 -9.701242297887802124e-02 -3.294433355331420898e-01 -2.641906440258026123e-01 3.059392236173152924e-02 -1.677723377943038940e-01 1.890810579061508179e-01 2.407215833663940430e-01 2.644045352935791016e-01 -2.724465727806091309e-01 -8.664128184318542480e-02 3.797218203544616699e-02 -5.252647027373313904e-02 1.699637174606323242e-01 1.033706888556480408e-01 -8.763962984085083008e-02 1.823953390121459961e-01 -4.240836948156356812e-02 -3.685789108276367188e-01 8.286728709936141968e-02 6.049221754074096680e-02 -7.437272369861602783e-02 -1.408072263002395630e-01 -4.448100179433822632e-02 2.272510081529617310e-01 -2.091502398252487183e-02 -8.571163564920425415e-02 -7.357116043567657471e-02 -8.595369011163711548e-02 -1.294749826192855835e-01
4.169978201389312744e-01 9.806166589260101318e-02 2.558444738388061523e-01 -2.494728565216064453e-01 -3.101968467235565186e-01 -2.356475293636322021e-01 1.889758855104446411e-01 -1.385017037391662598e-01 -1.178603470325469971e-01 1.139011010527610779e-01 1.233677193522453308e-01 1.312132030725479126e-01 -1.169320754706859589e-02 9.350751526653766632e-03 -1.584859006106853485e-02 5.327526479959487915e-03 4.501684382557868958e-02 -1.443240195512771606e-01 2.066944092512130737e-01 -2.606576681137084961e-01 -6.817533075809478760e-02 1.588109433650970459e-01 1.472107321023941040e-01 -1.393846124410629272e-01 -2.015754133462905884e-01 1.587481349706649780e-01 -7.758492976427078247e-02 1.422562450170516968e-01 3.357527777552604675e-02 -2.641551196575164795e-01 1.058305054903030396e-01 -2.089702486991882324e-01
5.321987718343734741e-02 3.102340698242187500e-01 -1.639309376478195190e-01 8.554122596979141235e-02 -2.808964550495147705e-01 -3.411934375762939453e-01 -9.504650533199310303e-02 -1.581911891698837280e-01 -1.560559570789337158e-01 2.450665086507797241e-01 -5.538678169250488281e-02 -1.507167667150497437e-01 6.454487144947052002e-02 -1.506860256195068359e-01 -1.147326603531837463e-01 2.719274163246154785e-01 -1.281516551971435547e-01 1.732272058725357056e-01 -4.581432044506072998e-02 8.674398809671401978e-02 -3.141777813434600830e-01 1.170672401785850525e-01 2.030056118965148926e-01 4.521016031503677368e-02 -1.770045459270477295e-01 1.683540940284729004e-01 1.773161292076110840e-01 1.318439394235610962e-01 -6.027525290846824646e-02 -2.909387648105621338e-01 1.745672151446342468e-02 -6.618691980838775635e-02
9.319964796304702759e-02 3.064762353897094727e-01 2.068488895893096924e-01 -2.236023992300033569e-01 -4.478386938571929932e-01 -2.478801757097244263e-01 -1.188927236944437027e-02 1.623112522065639496e-02 -2.177152037620544434e-01 1.978599727153778076e-01 -1.467718929052352905e-02 -1.888197511434555054e-01 -3.798345103859901428e-02 -4.482236132025718689e-02 -7.429054379463195801e-02 2.557283639907836914e-01 -5.117568746209144592e-02 -3.862928599119186401e-02 1.923118084669113159e-01 6.662152707576751709e-02 -1.119119152426719666e-01 1.194851249456405640e-01 -1.818184554576873779e-01 1.417867392301559448e-01 -3.060593605041503906e-01 1.737436205148696899e-01 2.988423593342304230e-02 1.794049143791198730e-01 -7.321969419717788696e-02 -2.011323720216751099e-01 6.423078943043947220e-03 1.308330148458480835e-01
8.544367551803588867e-02 3.359003961086273193e-01 1.606841012835502625e-02 6.768435984849929810e-02 -2.906351983547210693e-01 -3.389337658882141113e-01 1.277335453778505325e-02 -6.454428285360336304e-02 7.479804009199142456e-02 4.796971976757049561e-01 7.629790902137756348e-02 -2.590268850326538086e-01 -1.087272018194198608e-01 -2.403823435306549072e-01 3.180265799164772034e-02 2.655056416988372803e-01 3.627418726682662964e-02 -1.053785085678100586e-01 -2.374090254306793213e-02 3.975022211670875549e-02 -1.672452092170715332e-01 7.737033814191818237e-02 -3.611096739768981934e-02 1.343023125082254410e-02 -1.814963519573211670e-01 -9.235119074583053589e-02 1.711270511150360107e-01 -1.764597147703170776e-01 -1.133811026811599731e-01 1.196947917342185974e-01 -1.920684128999710083e-01 -7.520871609449386597e-02
-2.751450054347515106e-02 9.417862445116043091e-02 3.044301867485046387e-01 -1.341751664876937866e-01 -2.466517686843872070e-01 -1.742435246706008911e-01 1.280176043510437012e-01 -3.481002897024154663e-02 7.692158967256546021e-02 4.269290268421173096e-01 -2.357957698404788971e-02 -4.092235863208770752e-01 5.823908001184463501e-02 -1.757621765136718750e-01 -2.111835926771163940e-01 -2.553740516304969788e-02 1.342527717351913452e-01 -1.370386034250259399e-01 1.025859415531158447e-01 -1.351133435964584351e-01 -3.180940747261047363e-01 -2.401895326329395175e-04 -1.070129275321960449e-01 2.203595787286758423e-01 -7.409543544054031372e-02 -4.393203929066658020e-02 -6.315344572067260742e-02 1.519734114408493042e-01 1.093642264604568481e-01 2.455039024353027344e-01 -3.507748246192932129e-02 -2.024769037961959839e-02
9.511434286832809448e-02 -2.817413210868835449e-01 1.309626400470733643e-01 1.350073218345642090e-01 -4.026932716369628906e-01 -1.840976029634475708e-01 -6.209340691566467285e-02 1.060589775443077087e-01 5.592409148812294006e-02 2.742622196674346924e-01 2.091580182313919067e-01 -2.789390273392200470e-02 6.518004834651947021e-02 -1.907894313335418701e-01 8.182867616415023804e-02 2.221403568983078003e-01 8.276404440402984619e-02 1.713617444038391113e-01 2.263264805078506470e-01 -3.011465668678283691e-01 5.625683814287185669e-02 7.422890979796648026e-03 -6.581588834524154663e-02 2.424370646476745605e-01 -1.083575263619422913e-01 2.955663800239562988e-01 2.048010528087615967e-01 7.462886720895767212e-02 -1.726575344800949097e-01 -1.128875389695167542e-01 8.890832960605621338e-02 -6.283035874366760254e-02
2.220501601696014404e-01 -4.969619587063789368e-02 1.248292997479438782e-02 -2.353513687849044800e-01 -5.010715723037719727e-01 -3.509891331195831299e-01 -6.744692474603652954e-02 1.194525808095932007e-01 -1.791701167821884155e-01 1.246544718742370605e-01 4.672049358487129211e-02 -1.179405525326728821e-01 -2.738724648952484131e-02 -1.926820129156112671e-01 -8.079016953706741333e-02 -8.286982774734497070e-02 -1.968201696872711182e-01 -6.574386358261108398e-02 7.094480842351913452e-02 2.897799015045166016e-02 -3.925688266754150391e-01 1.753332316875457764e-01 -1.566450484097003937e-02 3.483058512210845947e-02 -6.374298036098480225e-02 3.725590649992227554e-03 -1.603512167930603027e-01 4.533797129988670349e-02 -2.010908722877502441e-01 -2.346214354038238525e-01 1.276376098394393921e-01 -7.565965503454208374e-02
1.015101075172424316e-01 3.601459413766860962e-02 1.428147107362747192e-01 -2.760288119316101074e-01 -4.521783292293548584e-01 -1.700852811336517334e-01 -9.822016209363937378e-02 -3.267379999160766602e-01 -4.267849400639533997e-02 1.762896478176116943e-01 8.707236498594284058e-02 1.646789759397506714e-01 1.183810830116271973e-01 -2.302512526512145996e-01 -1.196651309728622437e-01 -3.320931270718574524e-02 1.439024657011032104e-01 -4.795869067311286926e-02 2.229702025651931763e-01 -2.482838742434978485e-02 -1.869624853134155273e-01 6.931062042713165283e-02 2.215147763490676880e-01 1.663204655051231384e-02 -1.686365753412246704e-01 4.701949656009674072e-02 -1.377846300601959229e-01 -9.272410534322261810e-03 1.664087325334548950e-01 -2.695019543170928955e-01 -6.996656209230422974e-02 -2.730868458747863770e-01
-1.570414286106824875e-03 -3.425970301032066345e-02 6.896264106035232544e-02 -2.728427052497863770e-01 -1.170523166656494141e-01 -2.322416007518768311e-01 4.093889296054840088e-01 6.516563147306442261e-02 1.143198981881141663e-01 2.635950148105621338e-01 1.991487294435501099e-01 -3.069856166839599609e-01 -5.445647984743118286e-02 -3.293494582176208496e-01 -1.450680429115891457e-03 8.018685132265090942e-02 2.079976350069046021e-01 -1.672629117965698242e-01 3.296591937541961670e-01 -1.401692181825637817e-01 -1.119823530316352844e-01 9.101491421461105347e-02 6.295324862003326416e-02 2.799272239208221436e-01 -1.399956494569778442e-01 1.507371570914983749e-02 1.163272932171821594e-01 4.295872524380683899e-02 -1.871742680668830872e-02 7.869930937886238098e-03 -8.650752156972885132e-02 3.642919473350048065e-03
-3.838820382952690125e-02 3.245315849781036377e-01 9.592015296220779419e-02 -1.357450932264328003e-01 -2.946932315826416016e-01 -2.431344538927078247e-01 1.223157532513141632e-02 -1.694635674357414246e-02 1.315754354000091553e-01 5.061267018318176270e-01 -1.467171013355255127e-01 -8.351763337850570679e-02 2.349883690476417542e-02 -3.681775927543640137e-01 1.564220190048217773e-01 2.517087757587432861e-01 1.383336186408996582e-01 -1.848735362291336060e-01 2.244792282581329346e-01 1.234627068042755127e-01 -6.065487116575241089e-02 -2.409534901380538940e-01 -2.139699272811412811e-02 3.821757808327674866e-02 3.972515463829040527e-02 -1.651232130825519562e-02 6.070366129279136658e-02 9.396587498486042023e-03 -8.815490640699863434e-03 -6.173717603087425232e-02 -8.379864506423473358e-03 -3.294787928462028503e-02
2.258301228284835815e-01 2.568894922733306885e-01 1.636959761381149292e-01 -2.570042312145233154e-01 -3.681260943412780762e-01 -2.396031767129898071e-01 1.401108056306838989e-01 -6.011303886771202087e-02 1.569195534102618694e-03 1.365879029035568237e-01 -9.406103752553462982e-03 2.201196104288101196e-01 -4.439618438482284546e-02 -8.059584349393844604e-02 -1.423717290163040161e-01 2.632524259388446808e-02 1.053739860653877258e-01 -2.631082832813262939e-01 6.606858223676681519e-02 -1.156078800559043884e-01 -9.838375449180603027e-02 -1.398183405399322510e-01 1.959306746721267700e-01 -1.497417036443948746e-02 -2.357061393558979034e-02 3.826184868812561035e-01 1.504573523998260498e-01 1.861139982938766479e-01 9.185427427291870117e-02 -1.312744766473770142e-01 -1.563740777783095837e-03 -2.855842411518096924e-01
1.079782918095588684e-01 3.268060982227325439e-01 8.754390478134155273e-02 -9.344519674777984619e-02 -1.801572889089584351e-01 -2.419845610857009888e-01 -2.293291874229907990e-02 -1.962464749813079834e-01 -1.429990977048873901e-01 -1.591556333005428314e-02 1.813839524984359741e-01 1.112186610698699951e-01 -7.507187873125076294e-02 2.704848349094390869e-02 -1.719328612089157104e-01 6.651842594146728516e-02 2.447465248405933380e-02 -1.811307221651077271e-01 2.136480808258056641e-01 -2.506804279983043671e-02 -2.040097415447235107e-01 -3.855573013424873352e-02 1.896690428256988525e-01 -6.110651418566703796e-02 -1.789806783199310303e-01 2.839381396770477295e-01 -5.693890154361724854e-02 2.975481450557708740e-01 3.773158788681030273e-02 -1.258060485124588013e-01 2.089975327253341675e-01 -4.482267796993255615e-01
-9.430835396051406860e-02 1.500792205333709717e-01 2.815082967281341553e-01 1.880554109811782837e-01 -1.952063441276550293e-01 2.101698657497763634e-03 1.203350257128477097e-02 5.825988203287124634e-02 2.495980709791183472e-01 2.339744120836257935e-01 1.847741156816482544e-01 -2.061475515365600586e-01 -2.570466510951519012e-02 2.371194958686828613e-02 -8.942616730928421021e-02 2.000702172517776489e-01 -9.531333297491073608e-02 9.306139312684535980e-03 -2.842392073944211006e-03 -3.448937088251113892e-02 -3.312628269195556641e-01 1.513016074895858765e-01 -4.250746220350265503e-02 1.882773339748382568e-01 -4.021989703178405762e-01 1.933643072843551636e-01 2.141623646020889282e-01 3.034188747406005859e-01 -4.327338561415672302e-02 3.412426635622978210e-02 1.026528775691986084e-01 -1.961718797683715820e-01
2.330847829580307007e-01 1.432747840881347656e-01 -9.580687433481216431e-02 -1.120774447917938232e-01 -1.842810511589050293e-01 -7.609444111585617065e-02 4.526929184794425964e-02 -1.022478863596916199e-01 -1.723299771547317505e-01 4.796540141105651855e-01 2.385819256305694580e-01 1.246228367090225220e-01 -4.488826543092727661e-02 -9.492896497249603271e-03 -1.952452361583709717e-01 -2.249859571456909180e-01 -7.681901752948760986e-02 5.581234395503997803e-02 3.518241643905639648e-01 -1.705735027790069580e-01 -1.142849475145339966e-01 1.699741929769515991e-02 -1.088362261652946472e-01 -2.113558202981948853e-01 -8.557004481554031372e-02 2.432789653539657593e-02 1.124511659145355225e-01 2.585666477680206299e-01 -6.737198680639266968e-02 8.759435731917619705e-04 2.551356554031372070e-01 -1.981895864009857178e-01
-2.119930237531661987e-01 1.923367381095886230e-01 1.875894665718078613e-01 3.267805278301239014e-02 -3.623788058757781982e-01 -7.291548699140548706e-02 2.154767066240310669e-01 -1.047953888773918152e-01 2.057721763849258423e-01 2.991865575313568115e-01 2.878470420837402344e-01 -2.247395217418670654e-01 -7.920316420495510101e-03 -2.839371860027313232e-01 -2.297728657722473145e-01 2.151586413383483887e-01 1.099195778369903564e-01 -4.207467660307884216e-02 -1.214327812194824219e-01 -2.128244042396545410e-01 -1.430935710668563843e-01 1.857166364789009094e-02 3.505235165357589722e-02 -9.920332580804824829e-02 -1.947446018457412720e-01 -7.059057801961898804e-02 8.065928518772125244e-02 2.309521436691284180e-01 -1.254918873310089111e-01 -4.902564920485019684e-03 1.324741393327713013e-01 -3.019565157592296600e-02
8.316674083471298218e-02 1.469987630844116211e-01 -2.585795149207115173e-02 -1.899081170558929443e-01 -4.272954761981964111e-01 -3.986432030797004700e-02 -5.446299538016319275e-02 4.465823248028755188e-02 -7.508806884288787842e-02 1.766481548547744751e-01 2.604766562581062317e-02 -1.173102036118507385e-01 4.990310221910476685e-02 -3.456004261970520020e-01 3.389488905668258667e-02 3.143434524536132812e-01 -1.396592855453491211e-01 2.612406015396118164e-01 8.450246602296829224e-02 -1.443629413843154907e-01 -2.632451057434082031e-01 1.463797241449356079e-01 2.541691251099109650e-02 -1.251260656863451004e-02 -3.206443488597869873e-01 -5.932363122701644897e-02 1.245602518320083618e-01 1.176402270793914795e-01 -1.246489062905311584e-01 -1.205598339438438416e-01 -1.709757372736930847e-02 -3.148410618305206299e-01
1.918128877878189087e-01 1.937032192945480347e-01 9.797725826501846313e-02 -5.920626223087310791e-02 -2.375272363424301147e-01 -2.191688418388366699e-01 1.270015090703964233e-01 -1.706967502832412720e-01 -3.324340656399726868e-02 2.202810347080230713e-01 -2.218452990055084229e-01 -1.062688156962394714e-01 3.668364882469177246e-02 -2.822737023234367371e-02 1.670302301645278931e-01 1.850666254758834839e-01 1.179645135998725891e-01 1.823899596929550171e-01 3.892250657081604004e-01 9.042180329561233521e-02 -2.816944718360900879e-01 7.759734988212585449e-02 4.390318319201469421e-02 3.407586514949798584e-01 2.622128278017044067e-02 1.704824417829513550e-01 9.874252229928970337e-02 1.983848512172698975e-01 -1.188275218009948730e-01 -1.907933056354522705e-01 -4.225470870733261108e-02 2.167844474315643311e-01
1.662841141223907471e-01 3.687576055526733398e-01 3.161890059709548950e-02 1.539332047104835510e-02 -2.234525680541992188e-01 3.727906197309494019e-02 2.197027951478958130e-02 -3.964263200759887695e-02 -1.391483694314956665e-01 1.484151929616928101e-01 -4.897352308034896851e-02 -2.447603940963745117e-01 -6.036658212542533875e-02 1.993801593780517578e-01 8.739297837018966675e-02 2.445492148399353027e-01 -7.449088990688323975e-02 -1.045401841402053833e-01 2.047568559646606445e-01 -4.842166230082511902e-02 -2.943670451641082764e-01 2.780212461948394775e-01 -1.931843161582946777e-01 1.576116532087326050e-01 -1.097039654850959778e-01 -6.983047723770141602e-02 2.428285032510757446e-01 2.741259932518005371e-01 -3.404414057731628418e-01 -4.586657136678695679e-02 1.014557853341102600e-01 3.233512863516807556e-02
9.489067643880844116e-02 2.809650003910064697e-01 -1.988326013088226318e-02 7.509220391511917114e-02 -4.211392402648925781e-01 -4.328646361827850342e-01 2.978371083736419678e-02 2.606232650578022003e-02 -2.920601069927215576e-01 1.260280013084411621e-01 8.803758770227432251e-03 -7.055854052305221558e-02 -1.889224797487258911e-01 -5.128457024693489075e-02 -1.095593944191932678e-01 1.065764576196670532e-01 -1.155107915401458740e-01 7.234485819935798645e-03 1.086202114820480347e-01 1.008388120681047440e-02 -3.061959445476531982e-01 1.052783504128456116e-01 -1.533690392971038818e-01 8.283255994319915771e-02 -1.647090017795562744e-01 1.954247206449508667e-01 1.070395782589912415e-01 1.988303214311599731e-01 -2.819533646106719971e-01 -9.481061249971389771e-02 -6.785595417022705078e-02 4.338380694389343262e-02
7.404611259698867798e-02 3.379185199737548828e-01 -1.105377674102783203e-01 -7.043805718421936035e-02 -5.100236535072326660e-01 -2.773519158363342285e-01 1.640771031379699707e-01 8.684425801038742065e-02 -2.747606486082077026e-02 8.358930051326751709e-02 1.583114117383956909e-01 -2.024008184671401978e-01 -1.842430979013442993e-01 -3.343876451253890991e-02 6.609797477722167969e-02 2.904776036739349365e-01 -2.118690758943557739e-01 -1.104996129870414734e-01 2.090724408626556396e-01 -6.112733855843544006e-02 -2.837106585502624512e-01 4.206898063421249390e-02 -7.525127846747636795e-03 3.562551364302635193e-02 -2.133697867393493652e-01 1.063305214047431946e-01 6.777667254209518433e-02 -3.187324851751327515e-02 6.370117515325546265e-02 -1.564176976680755615e-01 -5.723191797733306885e-02 1.080745682120323181e-01
2.106652557849884033e-01 3.280356824398040771e-01 -1.465385407209396362e-01 -8.128663897514343262e-02 -1.379134505987167358e-01 -2.858568131923675537e-01 1.030438467860221863e-01 -3.121286034584045410e-01 -1.365792900323867798e-01 2.933420240879058838e-01 -9.543082863092422485e-02 -1.669849902391433716e-01 3.815852105617523193e-02 9.853110648691654205e-03 1.559998542070388794e-01 1.001788601279258728e-01 -4.685274790972471237e-03 1.490770876407623291e-01 2.626151442527770996e-01 -1.262764036655426025e-01 -2.308526933193206787e-01 1.690650135278701782e-01 -1.131873577833175659e-01 8.166533708572387695e-02 -1.467337310314178467e-01 1.319363862276077271e-01 -1.090121641755104065e-01 1.707999259233474731e-01 -2.697591185569763184e-01 -1.680152416229248047e-01 -1.994825005531311035e-01 6.507033854722976685e-02
1.333545986562967300e-02 -1.421175599098205566e-01 -1.516124606132507324e-01 -4.745949804782867432e-02 -3.000934123992919922e-01 -3.095176629722118378e-02 -1.621914468705654144e-02 -3.261021971702575684e-01 2.575950026512145996e-01 4.511255621910095215e-01 7.035112380981445312e-02 2.741149067878723145e-01 -3.424366414546966553e-01 -9.898472577333450317e-02 -1.618488430976867676e-01 9.370196610689163208e-02 4.746806994080543518e-02 -1.543782651424407959e-01 -7.379696238785982132e-03 -4.328765347599983215e-02 -1.662892997264862061e-01 2.343358546495437622e-01 -4.704882856458425522e-03 -6.412007659673690796e-02 -3.011700697243213654e-02 1.908287703990936279e-01 1.884166449308395386e-01 2.058711796998977661e-01 -5.319344252347946167e-02 -9.384803473949432373e-02 -5.214345827698707581e-02 -2.229311689734458923e-02
1.904867887496948242e-01 3.005811199545860291e-02 1.429518759250640869e-01 -1.507965177297592163e-01 -9.657531976699829102e-02 -4.192712008953094482e-01 -3.036098740994930267e-02 -2.330521494150161743e-01 1.511498391628265381e-01 8.611437678337097168e-02 3.619486987590789795e-01 -3.324032425880432129e-01 -3.558727726340293884e-02 -2.388247102499008179e-01 -8.074096590280532837e-02 5.825824569910764694e-03 -2.435809820890426636e-01 1.001770645380020142e-01 1.492137312889099121e-01 5.108866840600967407e-02 -1.011519506573677063e-01 -1.527867000550031662e-02 -3.761981055140495300e-02 2.386765778064727783e-01 -8.539170771837234497e-02 -4.787084460258483887e-02 3.576464653015136719e-01 7.817088812589645386e-02 6.347344070672988892e-02 8.258812129497528076e-02 1.584313958883285522e-01 -4.973691422492265701e-03
1.124531924724578857e-01 3.419775068759918213e-01 -9.722553938627243042e-02 2.074401080608367920e-02 -4.991692602634429932e-01 -1.668694764375686646e-01 -3.163491189479827881e-02 5.570734664797782898e-02 -1.461542546749114990e-01 1.841410994529724121e-01 5.105259269475936890e-02 -1.762171983718872070e-01 -2.392440736293792725e-01 -1.740628480911254883e-01 -1.997676789760589600e-01 1.923915445804595947e-01 -1.868047863245010376e-01 -5.943263415247201920e-03 2.627280950546264648e-01 -1.716622859239578247e-01 -2.196513712406158447e-01 1.852822303771972656e-01 -6.294360011816024780e-02 1.336862444877624512e-01 -2.369185388088226318e-01 3.493444249033927917e-02 -3.981691971421241760e-02 1.316533684730529785e-01 -2.592792734503746033e-02 -6.037396937608718872e-02 -7.955253869295120239e-02 -3.560937941074371338e-02
-1.018270775675773621e-01 2.878899574279785156e-01 -6.005330383777618408e-02 4.444813821464776993e-03 -4.165187478065490723e-01 -2.028019279241561890e-01 1.453888714313507080e-01 -5.085771903395652771e-02 -6.241552531719207764e-02 6.876580417156219482e-02 5.033876001834869385e-02 -1.188716813921928406e-01 -1.669525951147079468e-01 -4.616071283817291260e-02 -1.547142490744590759e-02 2.966603636741638184e-01 1.380457431077957153e-01 -1.069790422916412354e-01 4.430210217833518982e-02 8.150492608547210693e-02 -2.334700077772140503e-01 3.291087150573730469e-01 -1.904071867465972900e-01 2.964275181293487549e-01 -1.336765736341476440e-01 -9.817412495613098145e-02 1.001189723610877991e-01 3.166219890117645264e-01 1.199947521090507507e-01 -1.103361994028091431e-01 -9.958642721176147461e-02 1.446405500173568726e-01
-2.901700697839260101e-02 1.207285001873970032e-01 2.167015224695205688e-01 -1.004920452833175659e-01 -3.688205480575561523e-01 -2.752162814140319824e-01 -1.080147847533226013e-01 -1.748837828636169434e-01 -9.350030124187469482e-02 3.806875273585319519e-02 2.967049777507781982e-01 -6.556411087512969971e-02 -3.411490023136138916e-01 -1.592530310153961182e-01 6.011110544204711914e-02 7.673420757055282593e-02 6.011698022484779358e-02 -1.149896010756492615e-01 2.292090356349945068e-01 -4.584424570202827454e-02 5.624409392476081848e-02 -1.435797512531280518e-01 -7.101777195930480957e-02 8.688471466302871704e-02 -1.252921414561569691e-03 -1.183404028415679932e-01 3.811597526073455811e-01 1.263707578182220459e-01 8.744349330663681030e-02 1.818703562021255493e-01 2.889489531517028809e-01 -1.114072799682617188e-01
1.520911157131195068e-01 2.159869298338890076e-02 -2.114449888467788696e-01 -2.096178829669952393e-01 -4.704196751117706299e-01 -1.999230682849884033e-01 -3.184412792325019836e-02 1.116923764348030090e-01 -8.194351196289062500e-02 2.593366503715515137e-01 6.403666734695434570e-02 -4.435299430042505264e-03 -2.237541973590850830e-02 -9.778093546628952026e-02 -5.343680968508124352e-04 6.216838583350181580e-02 -1.987267583608627319e-01 -2.866726927459239960e-02 -8.183049969375133514e-03 -1.264796406030654907e-01 -4.527937471866607666e-01 3.148675709962844849e-02 -1.576126813888549805e-01 -2.232444286346435547e-02 -2.179038524627685547e-01 3.329472243785858154e-01 2.667565131559967995e-03 1.964686661958694458e-01 5.380165576934814453e-02 -1.202432513236999512e-01 9.802652150392532349e-02 9.667079150676727295e-02
1.925770938396453857e-01 -8.694206178188323975e-02 -2.149682641029357910e-01 -4.029451310634613037e-01 -1.112334802746772766e-01 -3.079481422901153564e-01 2.130193710327148438e-01 -2.413685023784637451e-01 8.401529490947723389e-02 9.032991528511047363e-02 2.217218279838562012e-01 -7.225078344345092773e-02 -1.384022831916809082e-02 -1.811920851469039917e-01 7.223569601774215698e-02 -1.966756070032715797e-03 7.896647602319717407e-02 1.128093525767326355e-01 4.827666282653808594e-02 -1.984764449298381805e-02 -2.494273185729980469e-01 2.441381514072418213e-01 -2.188618481159210205e-01 -7.616688963025808334e-03 -1.487905718386173248e-02 2.293499559164047241e-01 2.981454432010650635e-01 -7.534990459680557251e-02 2.866715490818023682e-01 1.675401628017425537e-02 -7.623612135648727417e-02 -3.112655878067016602e-02
3.131139278411865234e-01 1.699434518814086914e-01 -1.192735657095909119e-01 -1.688916683197021484e-01 -3.449332416057586670e-01 -2.947075963020324707e-01 5.573720484972000122e-02 1.246447786688804626e-01 -1.387416869401931763e-01 4.196077957749366760e-02 1.146187633275985718e-01 -2.040685862302780151e-01 -6.306079030036926270e-02 -9.818144887685775757e-02 -8.274500258266925812e-03 3.051191940903663635e-02 -1.719823479652404785e-01 -1.104378476738929749e-01 9.346441924571990967e-02 -1.523184329271316528e-01 -2.880924940109252930e-01 1.052287742495536804e-01 -6.596356630325317383e-02 1.024828553199768066e-01 -2.431873232126235962e-01 8.761281520128250122e-02 -1.186786517500877380e-01 3.484875559806823730e-01 6.198168173432350159e-02 -3.502877652645111084e-01 6.253262609243392944e-02 3.675628220662474632e-03
1.679481416940689087e-01 1.720222830772399902e-01 2.709004878997802734e-01 -4.270902276039123535e-02 -8.072887361049652100e-02 -3.282940983772277832e-01 1.694723963737487793e-02 -1.706953942775726318e-01 -2.059394270181655884e-01 3.247591853141784668e-01 1.128056049346923828e-01 7.450652122497558594e-02 -9.193558245897293091e-02 -2.019207030534744263e-01 -3.289512395858764648e-01 -4.293891042470932007e-02 8.119364082813262939e-02 1.473447829484939575e-01 1.105333715677261353e-01 -1.671428233385086060e-01 -1.263822168111801147e-01 -1.855784058570861816e-01 4.947672784328460693e-02 -1.092229969799518585e-02 -3.958116099238395691e-02 5.911805853247642517e-02 1.317201405763626099e-01 2.828682363033294678e-01 7.480677217245101929e-02 -1.373997926712036133e-01 8.394366502761840820e-02 -3.774328827857971191e-01
2.207720885053277016e-03 3.130386471748352051e-01 1.069309413433074951e-01 -7.885944098234176636e-02 -1.824486106634140015e-01 -2.116290777921676636e-01 2.204264253377914429e-01 -7.360789179801940918e-02 1.477558612823486328e-01 3.271841406822204590e-01 -1.141202896833419800e-01 -1.696386039257049561e-01 -6.583555787801742554e-02 -2.340799719095230103e-01 -2.999173663556575775e-02 9.845560789108276367e-02 -2.268703281879425049e-02 -8.004679530858993530e-02 5.355242267251014709e-02 -3.819030523300170898e-01 -2.628747224807739258e-01 -7.286385446786880493e-02 -1.154189631342887878e-01 2.347930520772933960e-01 -4.719932749867439270e-02 -1.750977188348770142e-01 3.730202913284301758e-01 8.158583939075469971e-02 6.805309560149908066e-03 1.190147176384925842e-01 -1.062617376446723938e-01 9.578370302915573120e-02
-4.812802374362945557e-02 2.539553344249725342e-01 -1.583047769963741302e-02 3.297373652458190918e-03 -4.005744457244873047e-01 -1.167329847812652588e-01 -6.312668323516845703e-03 1.714272308163344860e-03 1.624235361814498901e-01 2.663933932781219482e-01 1.868621110916137695e-01 -3.478077352046966553e-01 -1.207279879599809647e-02 -1.702253520488739014e-01 -1.064455583691596985e-01 1.790084689855575562e-02 8.356884121894836426e-02 8.647197484970092773e-02 1.943921446800231934e-01 1.090000644326210022e-01 -2.893783152103424072e-01 2.395258545875549316e-01 -2.952835559844970703e-01 1.227658614516258240e-01 2.459852583706378937e-02 -2.906573116779327393e-01 4.252050817012786865e-02 8.680236339569091797e-02 -1.901815831661224365e-01 -5.813471600413322449e-02 1.346517354249954224e-01 -7.194248586893081665e-02
1.646640747785568237e-01 1.306272894144058228e-01 -2.133277952671051025e-01 -2.159848660230636597e-01 -2.769805788993835449e-01 -3.365888297557830811e-01 -1.931132823228836060e-01 2.758199721574783325e-02 -1.353630572557449341e-01 2.194115966558456421e-01 -7.831920683383941650e-02 -5.388837307691574097e-02 3.438293188810348511e-02 -5.226828157901763916e-02 3.399645164608955383e-02 1.335753649473190308e-01 -1.232566609978675842e-01 2.250188589096069336e-02 1.803202629089355469e-01 -2.123541682958602905e-01 -1.453529000282287598e-01 1.932840347290039062e-01 -2.417299151420593262e-02 2.252339869737625122e-01 -1.422713249921798706e-01 2.065279036760330200e-01 2.344389110803604126e-01 2.513758540153503418e-01 -3.045614063739776611e-01 -2.115927189588546753e-01 1.195760890841484070e-01 3.467990830540657043e-02
1.988041251897811890e-01 2.753531932830810547e-01 2.305863350629806519e-01 -2.551749050617218018e-01 -3.647240698337554932e-01 -1.845427453517913818e-01 -1.099902838468551636e-01 -1.493647843599319458e-01 1.177338585257530212e-01 1.843971014022827148e-01 1.011383458971977234e-01 1.638799905776977539e-01 8.860122412443161011e-03 -1.648987531661987305e-01 1.990585774183273315e-02 -3.305850178003311157e-02 1.352851837873458862e-01 1.338781137019395828e-02 1.803396642208099365e-02 -1.419336199760437012e-01 -1.609803736209869385e-01 1.772961914539337158e-01 1.894227564334869385e-01 -1.895833164453506470e-01 -1.119883656501770020e-01 1.536811143159866333e-01 -1.087473258376121521e-01 3.170658349990844727e-01 1.144866198301315308e-01 -2.460576593875885010e-01 3.568517789244651794e-02 -2.441582530736923218e-01
1.694399565458297729e-01 1.780758053064346313e-01 -4.720809310674667358e-02 -1.068692188709974289e-02 -5.067318081855773926e-01 -2.947691679000854492e-01 2.078104531392455101e-03 1.659019887447357178e-01 -3.371810913085937500e-01 2.412665933370590210e-01 -4.888387396931648254e-02 -9.473679214715957642e-02 -2.231208533048629761e-01 -2.353831380605697632e-01 -6.206955760717391968e-02 1.220349296927452087e-01 -2.534080110490322113e-02 -1.867521703243255615e-01 1.821150034666061401e-01 -1.673722714185714722e-01 -1.530730873346328735e-01 -7.037778943777084351e-02 -1.554695656523108482e-03 2.525819242000579834e-01 -1.261808276176452637e-01 1.145455762743949890e-01 2.197532728314399719e-02 4.641760140657424927e-02 4.204621165990829468e-02 -1.707774847745895386e-01 7.242403179407119751e-02 4.586504027247428894e-02
1.730174869298934937e-01 -4.334282130002975464e-02 3.405788540840148926e-01 6.777849048376083374e-02 -3.852147459983825684e-01 -7.496664673089981079e-02 -1.493012309074401855e-01 8.221227675676345825e-02 7.993250340223312378e-02 1.543466597795486450e-01 7.872132211923599243e-02 -1.401881873607635498e-01 4.245874006301164627e-03 -6.320377439260482788e-02 9.250947088003158569e-02 2.132210135459899902e-01 4.806762933731079102e-02 -5.197328701615333557e-02 1.034809052944183350e-01 -1.698415875434875488e-01 6.879349052906036377e-02 2.396069467067718506e-01 -1.154996752738952637e-01 4.123550057411193848e-01 -2.286879271268844604e-01 1.017705947160720825e-01 1.342711895704269409e-01 2.285212278366088867e-01 -2.082675881683826447e-02 -2.493942975997924805e-01 2.220019549131393433e-01 -1.246316954493522644e-01
1.643706113100051880e-02 3.817651867866516113e-01 -1.097603887319564819e-01 -1.550477892160415649e-01 -3.665604889392852783e-01 -3.528003692626953125e-01 -6.204031780362129211e-02 -1.895190030336380005e-02 1.642300486564636230e-01 2.029051333665847778e-01 1.068315468728542328e-02 5.315613374114036560e-02 3.609616309404373169e-02 -3.122511804103851318e-01 1.077946871519088745e-01 1.768083423376083374e-01 -3.053177706897258759e-02 -1.260564327239990234e-01 2.888864576816558838e-01 -1.513132452964782715e-02 1.800174126401543617e-03 3.089052997529506683e-02 7.891854643821716309e-02 2.112590372562408447e-01 -6.613266468048095703e-02 -1.385679244995117188e-01 -1.168917044997215271e-01 3.035585880279541016e-01 -1.102091837674379349e-02 -8.594343438744544983e-03 -2.389069050550460815e-01 5.575143173336982727e-02
5.431586876511573792e-02 9.981673210859298706e-02 3.055647909641265869e-01 5.818944051861763000e-02 -1.863711178302764893e-01 -2.835068106651306152e-01 3.494728356599807739e-02 -2.105474472045898438e-01 -2.658991329371929169e-02 1.336484104394912720e-01 2.786532044410705566e-01 -1.740771112963557243e-03 -3.586080968379974365e-01 -1.718665510416030884e-01 -1.035858094692230225e-01 1.015208736062049866e-01 1.480679842643439770e-03 -1.582714468240737915e-01 2.069077044725418091e-01 -1.515235751867294312e-01 -7.787756621837615967e-02 1.358937025070190430e-01 -1.319580804556608200e-02 1.829794794321060181e-01 5.770017206668853760e-02 -5.968414247035980225e-02 3.982044756412506104e-01 -8.503407984972000122e-02 2.780459262430667877e-02 1.734787672758102417e-01 3.138156235218048096e-01 -5.681320279836654663e-02
-2.837871313095092773e-01 1.859084814786911011e-01 1.535097807645797729e-01 -1.779562234878540039e-02 -3.735755980014801025e-01 -3.124313950538635254e-01 2.548106312751770020e-01 -2.113341391086578369e-01 1.199046075344085693e-01 1.360055059194564819e-01 1.632981933653354645e-02 -7.454674690961837769e-02 1.138460710644721985e-01 -2.315778732299804688e-01 -9.584803879261016846e-02 5.555190518498420715e-02 1.615128666162490845e-01 -3.386785462498664856e-02 3.598127067089080811e-01 1.195814926177263260e-02 -8.133503794670104980e-02 -6.215209513902664185e-02 1.036469265818595886e-02 1.254012137651443481e-01 8.791173994541168213e-02 4.862290620803833008e-02 1.332100778818130493e-01 2.341040968894958496e-02 -2.917906045913696289e-01 -1.407060474157333374e-01 -2.030498683452606201e-01 -1.974587440490722656e-01
1.212051063776016235e-01 3.107296824455261230e-01 5.724563822150230408e-02 -1.732542514801025391e-01 -5.588534846901893616e-02 -1.192272678017616272e-01 -1.059347242116928101e-01 1.316294819116592407e-02 3.217121064662933350e-01 2.064442783594131470e-01 2.241282910108566284e-01 -1.501929163932800293e-01 -1.868377923965454102e-01 2.640934884548187256e-01 -2.419322915375232697e-02 1.829540133476257324e-01 8.090132474899291992e-02 8.003266900777816772e-02 1.614575088024139404e-01 -4.134468734264373779e-01 -9.107892215251922607e-02 1.623141169548034668e-01 -2.302861809730529785e-01 1.553664207458496094e-01 -1.745922267436981201e-01 1.302311122417449951e-01 -5.593597516417503357e-02 1.319287568330764771e-01 -2.274321913719177246e-01 1.334774941205978394e-01 9.853552281856536865e-02 -1.057188957929611206e-02
1.775012612342834473e-01 1.394675672054290771e-01 -7.148607820272445679e-02 -5.497052893042564392e-02 -2.875075489282608032e-02 -1.921699792146682739e-01 -3.095334209501743317e-02 -4.351221621036529541e-01 1.724233776330947876e-01 3.257659077644348145e-01 2.999774515628814697e-01 -2.351042181253433228e-01 -1.932487189769744873e-01 2.413207432255148888e-03 -2.429781258106231689e-01 6.442716717720031738e-02 -7.701538503170013428e-02 -1.286482661962509155e-01 -4.246312007308006287e-02 9.868144243955612183e-02 -2.838836610317230225e-01 2.075933814048767090e-01 1.344505101442337036e-01 4.103653132915496826e-03 3.796101361513137817e-02 2.033917605876922607e-01 -1.307675987482070923e-01 -3.508855402469635010e-02 -5.272151157259941101e-02 2.642806470394134521e-01 -6.481451541185379028e-02 -1.320762932300567627e-01
1.520549058914184570e-01 3.004646897315979004e-01 -5.642547737807035446e-03 -4.336475953459739685e-02 -1.502531319856643677e-01 -3.080485165119171143e-01 -4.721369966864585876e-02 -1.598394215106964111e-01 -1.420134454965591431e-01 3.106089532375335693e-01 1.856037527322769165e-01 2.517303526401519775e-01 -1.395601481199264526e-01 6.290496140718460083e-02 3.451041411608457565e-03 1.535445153713226318e-01 8.659647405147552490e-02 -1.421211212873458862e-01 1.732347607612609863e-01 -1.911972165107727051e-01 -8.864221721887588501e-02 -1.713071167469024658e-01 5.730352923274040222e-02 -1.910834461450576782e-01 -9.613934904336929321e-02 4.277808591723442078e-02 1.079617664217948914e-01 2.645868062973022461e-01 3.344604047015309334e-03 -1.966373324394226074e-01 9.194818884134292603e-02 -4.084419906139373779e-01
2.013241350650787354e-01 -9.587679803371429443e-02 -4.750673472881317139e-02 -6.917404383420944214e-02 -2.088908106088638306e-01 -3.688356578350067139e-01 1.269002407789230347e-01 -2.858967185020446777e-01 -1.028280556201934814e-01 2.508157789707183838e-01 4.726490378379821777e-02 -1.391130872070789337e-02 -2.107960581779479980e-01 1.345308572053909302e-01 -2.480693906545639038e-01 -1.726571284234523773e-02 -2.966040745377540588e-02 1.108878031373023987e-01 1.208580806851387024e-01 -2.757801711559295654e-01 -2.670607864856719971e-01 -1.593534797430038452e-01 6.930582225322723389e-02 -1.006428524851799011e-01 -2.348477989435195923e-01 1.031736209988594055e-01 -3.666703775525093079e-02 1.627720296382904053e-01 2.988518178462982178e-01 9.260825067758560181e-02 -1.288281679153442383e-01 -2.045274227857589722e-01
1.031345427036285400e-01 3.266088068485260010e-01 -8.467439562082290649e-02 8.194928988814353943e-03 -3.471033573150634766e-01 -1.692688465118408203e-01 -1.383871585130691528e-01 1.722276909276843071e-03 -1.370434463024139404e-01 3.716927468776702881e-01 9.194669872522354126e-02 -4.295311868190765381e-02 -3.989764302968978882e-02 -9.104824624955654144e-03 1.478275954723358154e-01 -1.088371649384498596e-01 1.101998612284660339e-02 -5.691213905811309814e-02 1.998082101345062256e-01 -8.442242443561553955e-02 -2.175461798906326294e-01 1.657136082649230957e-01 -2.510958909988403320e-01 1.740646958351135254e-01 -4.191111028194427490e-02 3.347141146659851074e-01 3.378236666321754456e-02 2.179759144783020020e-01 -2.518701255321502686e-01 -2.439946830272674561e-01 1.589527353644371033e-02 -1.850079745054244995e-02
5.899083614349365234e-02 1.928629577159881592e-01 1.568902730941772461e-01 -6.544224917888641357e-02 -3.409245014190673828e-01 -1.392301321029663086e-01 1.314426958560943604e-01 -2.615601196885108948e-02 1.964512020349502563e-01 5.099728330969810486e-02 3.660456836223602295e-02 -1.382664442062377930e-01 8.747101761400699615e-03 -2.173535972833633423e-01 -2.494441866874694824e-01 1.506436616182327271e-01 1.637144305277615786e-04 -6.711837649345397949e-02 8.630797266960144043e-02 -8.913222700357437134e-03 -2.055515497922897339e-01 3.311232030391693115e-01 4.773261547088623047e-01 1.394578218460083008e-01 -1.502642408013343811e-02 -6.515122950077056885e-02 -1.937818713486194611e-02 1.088127568364143372e-01 -6.448589265346527100e-02 -1.314185410737991333e-01 5.719378963112831116e-02 -3.610561788082122803e-01
7.657089084386825562e-02 -6.532622873783111572e-02 3.586191534996032715e-01 -2.922353148460388184e-01 -1.935423910617828369e-01 -2.696988582611083984e-01 1.007900945842266083e-02 -1.881161034107208252e-01 3.159268945455551147e-02 1.125493049621582031e-01 2.391960620880126953e-01 -3.460016846656799316e-02 -2.308945357799530029e-01 -2.370196282863616943e-01 -1.216508373618125916e-01 8.487024903297424316e-02 3.888668119907379150e-02 -4.042241349816322327e-02 2.210551053285598755e-01 -4.669721797108650208e-02 -7.815075665712356567e-02 1.890356093645095825e-02 3.891688585281372070e-02 1.539511680603027344e-01 3.815869614481925964e-02 -8.445585519075393677e-02 4.221961796283721924e-01 1.685535460710525513e-01 -1.276836246252059937e-01 2.581965364515781403e-02 3.277142345905303955e-01 3.342567384243011475e-02
-2.106962502002716064e-01 1.630363166332244873e-01 8.929254859685897827e-02 -6.446078419685363770e-02 -2.003302127122879028e-01 -2.998255789279937744e-01 2.207584530115127563e-01 -1.577965728938579559e-02 2.847639024257659912e-01 1.859864294528961182e-01 1.344819366931915283e-01 -2.630603015422821045e-01 -2.085544615983963013e-01 -1.769973933696746826e-01 1.070191934704780579e-01 -2.111824974417686462e-02 1.358994990587234497e-01 1.022751331329345703e-01 1.756286621093750000e-01 -9.150934219360351562e-02 -2.890257537364959717e-01 -4.946521669626235962e-02 4.486085101962089539e-02 4.549007117748260498e-02 -6.958132144063711166e-03 1.248014438897371292e-02 2.216601520776748657e-01 -3.944579884409904480e-02 -1.722956299781799316e-01 -3.277190923690795898e-01 1.669792085886001587e-01 -2.722562551498413086e-01
1.914465427398681641e-01 2.353718131780624390e-01 1.711528599262237549e-01 7.987265288829803467e-02 -3.422046601772308350e-01 -2.279347926378250122e-01 2.076650708913803101e-01 -4.267545789480209351e-02 -1.570538734085857868e-03 1.774863898754119873e-01 6.551402062177658081e-02 -3.864045813679695129e-02 -1.637125760316848755e-01 1.046177968382835388e-01 8.345423638820648193e-02 3.249219357967376709e-01 3.676516562700271606e-02 2.912187576293945312e-01 1.937785297632217407e-01 -1.151572465896606445e-01 -1.675853729248046875e-01 3.321536481380462646e-01 -4.374673962593078613e-02 4.841511696577072144e-02 -2.153733223676681519e-01 1.791877299547195435e-02 2.109523490071296692e-02 -1.015992164611816406e-01 6.272941827774047852e-02 -2.046548575162887573e-01 2.762242555618286133e-01 1.070689260959625244e-01
-2.129440195858478546e-02 1.792015880346298218e-01 1.203607991337776184e-01 2.706929445266723633e-01 -2.667487263679504395e-01 -4.113464951515197754e-01 2.216130197048187256e-01 -1.340087205171585083e-01 2.400103211402893066e-01 1.060372889041900635e-01 5.008506402373313904e-02 5.154226720333099365e-02 -1.396084129810333252e-01 -1.283368468284606934e-01 -2.980722347274422646e-03 4.854897782206535339e-02 -2.880464196205139160e-01 3.591004759073257446e-02 1.113121658563613892e-01 -7.907568663358688354e-02 -3.682781755924224854e-01 -1.020172014832496643e-01 1.789650917053222656e-01 9.379455447196960449e-02 -2.671337723731994629e-01 -3.600246086716651917e-02 6.870280951261520386e-02 -7.710980623960494995e-02 -1.591106802225112915e-01 3.442536666989326477e-02 2.171459794044494629e-01 1.147068217396736145e-01
1.078808158636093140e-01 1.552510112524032593e-01 2.164149880409240723e-01 -1.749713271856307983e-01 -3.036268055438995361e-01 -1.494810581207275391e-01 1.618123203516006470e-01 -3.409816920757293701e-01 -1.853961646556854248e-01 2.932772338390350342e-01 -1.858986169099807739e-02 3.877865523099899292e-02 -1.598319709300994873e-01 -1.729800850152969360e-01 3.186521679162979126e-02 7.599522918462753296e-02 1.350412145256996155e-02 -9.028162062168121338e-02 6.608887761831283569e-02 -2.654267661273479462e-02 -3.383838757872581482e-02 -4.708167910575866699e-02 1.691350638866424561e-01 -3.053026497364044189e-01 -3.739845380187034607e-02 3.089624345302581787e-01 -4.138106107711791992e-02 1.631001532077789307e-01 1.720022261142730713e-01 -2.509344816207885742e-01 1.961352527141571045e-01 -2.248452901840209961e-01
1.284802556037902832e-01 4.724143072962760925e-02 -4.871457815170288086e-02 5.780460685491561890e-02 -3.436933159828186035e-01 -2.309068441390991211e-01 2.253222614526748657e-01 -1.920764893293380737e-01 2.755912542343139648e-01 3.465370535850524902e-01 6.202244013547897339e-02 -2.905760705471038818e-02 5.413227155804634094e-02 -1.159370988607406616e-01 2.067202031612396240e-01 -1.716651022434234619e-02 -5.354217067360877991e-02 9.751544892787933350e-02 7.753842324018478394e-02 -3.243806362152099609e-01 -2.605578005313873291e-01 -1.975518614053726196e-01 5.268345400691032410e-02 1.760482788085937500e-02 -2.959189414978027344e-01 2.146541513502597809e-02 7.574195414781570435e-02 -1.244133710861206055e-01 -6.254907231777906418e-03 3.779719397425651550e-02 1.594157963991165161e-01 2.942304909229278564e-01
1.916208416223526001e-01 -4.112695157527923584e-02 1.253111809492111206e-01 1.043601632118225098e-01 -5.902389883995056152e-01 -6.352372467517852783e-02 3.601791337132453918e-02 1.087529808282852173e-01 1.020381320267915726e-02 3.472654148936271667e-02 6.798362731933593750e-02 -2.708379030227661133e-01 -1.087767183780670166e-01 5.643864721059799194e-02 -1.213857531547546387e-01 3.199770152568817139e-01 -2.280890792608261108e-01 -7.245071977376937866e-02 1.302273124456405640e-01 -1.682599037885665894e-01 -1.255573332309722900e-01 1.229579821228981018e-01 -2.318575792014598846e-02 2.259353399276733398e-01 -1.022520586848258972e-01 9.020972251892089844e-02 2.994874715805053711e-01 1.457200944423675537e-01 -8.831635117530822754e-02 -1.568108648061752319e-01 -6.064829975366592407e-02 -8.620751649141311646e-02
1.359519213438034058e-01 4.295448586344718933e-02 9.797303006052970886e-03 7.234898209571838379e-02 -3.005216419696807861e-01 -4.007734060287475586e-01 1.077465116977691650e-01 4.642199352383613586e-02 -6.791189312934875488e-02 -2.719118073582649231e-02 5.685165524482727051e-02 -1.150180473923683167e-01 3.077973127365112305e-01 -4.776562154293060303e-01 1.005156859755516052e-01 1.160423755645751953e-01 3.458925336599349976e-02 7.174869626760482788e-02 4.681689292192459106e-02 9.827795438468456268e-03 -2.183829545974731445e-01 9.996558725833892822e-02 1.687843501567840576e-01 1.167777404189109802e-01 -2.635051310062408447e-01 -1.185194477438926697e-01 1.263446062803268433e-01 3.873085230588912964e-02 -2.138037793338298798e-02 -6.820872426033020020e-02 9.064573049545288086e-02 -3.444632589817047119e-01
2.158176712691783905e-02 1.988833248615264893e-01 -5.278788134455680847e-02 -9.688941389322280884e-02 -2.404935806989669800e-01 -2.341436445713043213e-01 8.048889040946960449e-02 8.881931751966476440e-02 -7.926224172115325928e-02 1.048051565885543823e-01 -6.313950568437576294e-02 -5.220850184559822083e-02 -7.103908807039260864e-02 -1.396164000034332275e-01 4.418253153562545776e-02 1.035725995898246765e-01 4.491398110985755920e-02 -9.032035246491432190e-03 2.581625282764434814e-01 -3.511723875999450684e-01 -3.679517209529876709e-01 2.052571624517440796e-01 -2.320573031902313232e-01 3.066986799240112305e-01 1.822020560503005981e-01 -2.932182550430297852e-01 9.225546568632125854e-02 2.402356266975402832e-01 -8.584140986204147339e-02 1.481407433748245239e-01 7.877113670110702515e-02 -1.454645246267318726e-01
1.932311616837978363e-02 3.393943309783935547e-01 -6.352551281452178955e-02 -2.139655500650405884e-01 -4.237290322780609131e-01 -4.667155444622039795e-01 1.536025702953338623e-01 1.827327162027359009e-02 -9.850079566240310669e-02 7.973801344633102417e-02 -9.518722444772720337e-02 -1.354597508907318115e-01 -1.810050755739212036e-01 7.273284345865249634e-02 -4.626267030835151672e-02 1.774522960186004639e-01 -1.090948879718780518e-01 -2.224393934011459351e-01 2.617373503744602203e-02 -8.357136696577072144e-02 -1.728266626596450806e-01 1.395181566476821899e-01 6.259709596633911133e-02 1.860556751489639282e-01 -3.132342100143432617e-01 1.294403821229934692e-01 -2.741383016109466553e-02 6.075049936771392822e-02 9.497303515672683716e-02 -5.611685663461685181e-02 -2.332653105258941650e-02 -9.605035185813903809e-02
2.564481198787689209e-01 2.690980434417724609e-01 -1.903008520603179932e-01 -8.149389177560806274e-02 -1.795417666435241699e-01 -1.414550989866256714e-01 -8.649369329214096069e-02 -2.146971784532070160e-02 4.515697807073593140e-02 -3.328604623675346375e-02 2.087767571210861206e-01 -3.475790470838546753e-02 2.167999446392059326e-01 -3.557866066694259644e-02 1.211398281157016754e-02 2.167942672967910767e-01 -1.239643394947052002e-01 -3.430847823619842529e-02 8.155583590269088745e-02 1.769032329320907593e-01 -5.944080352783203125e-01 -1.489594727754592896e-01 1.474890578538179398e-02 1.363028287887573242e-01 -2.344793379306793213e-01 1.995600312948226929e-01 7.180721312761306763e-02 9.635591506958007812e-02 -1.944506317377090454e-01 -7.908835262060165405e-02 -1.105838045477867126e-01 -3.292716667056083679e-02
3.248429596424102783e-01 4.206508100032806396e-01 5.304179340600967407e-02 -1.350735127925872803e-01 -7.981814444065093994e-03 -1.654943227767944336e-01 -1.503494381904602051e-01 3.589507564902305603e-02 1.646977961063385010e-01 2.986082136631011963e-01 4.537636414170265198e-02 9.956684708595275879e-02 8.069151639938354492e-02 -2.940134704113006592e-01 -1.598405838012695312e-01 1.686728447675704956e-01 -2.136393189430236816e-01 8.097741752862930298e-02 1.850553154945373535e-01 -1.900972425937652588e-01 -1.777130365371704102e-01 2.950916253030300140e-02 1.876697242259979248e-01 1.027628928422927856e-01 -1.683966219425201416e-01 8.023634552955627441e-02 3.673012927174568176e-02 -1.949202269315719604e-03 5.602464452385902405e-02 -3.514280915260314941e-01 4.086939617991447449e-02 -6.806863844394683838e-02
1.623637676239013672e-01 3.552117943763732910e-01 1.258938014507293701e-01 -1.976144313812255859e-01 -2.590113282203674316e-01 -2.248996794223785400e-01 -3.379772230982780457e-02 -1.458235532045364380e-01 -1.330984383821487427e-01 2.758796811103820801e-01 2.134403735399246216e-01 8.714170753955841064e-02 -2.316071279346942902e-02 7.615990191698074341e-02 -9.565456956624984741e-02 5.029164627194404602e-02 -7.396972179412841797e-02 -2.245524674654006958e-01 1.462229937314987183e-01 -4.824928194284439087e-02 -2.002381682395935059e-01 -1.042371168732643127e-01 1.939756125211715698e-01 -1.724390834569931030e-01 9.684452414512634277e-02 1.208993941545486450e-01 3.276669979095458984e-02 1.631678193807601929e-01 -1.187307685613632202e-01 -1.315921396017074585e-01 -1.746738329529762268e-02 -4.540472626686096191e-01
2.411759346723556519e-01 2.105039656162261963e-01 2.200822234153747559e-01 -2.826628088951110840e-01 -2.285725772380828857e-01 -1.637862920761108398e-01 3.913921117782592773e-02 -1.451812833547592163e-01 -6.928192824125289917e-02 -1.480395812541246414e-02 -5.822560563683509827e-02 1.232319399714469910e-01 -2.118030786514282227e-01 -1.289722621440887451e-01 -1.826276183128356934e-01 7.200197130441665649e-02 1.140512898564338684e-01 -8.457599580287933350e-02 1.706181764602661133e-01 -2.045552730560302734e-01 -3.260991573333740234e-01 -1.776820234954357147e-02 2.849887609481811523e-01 -2.350063472986221313e-01 -5.747799575328826904e-02 2.805280685424804688e-01 -3.059555776417255402e-02 1.632013022899627686e-01 1.336827129125595093e-01 -9.335021674633026123e-02 1.680262684822082520e-01 -2.127773314714431763e-01
2.693568356335163116e-02 8.182956278324127197e-02 2.182426899671554565e-01 -1.672739833593368530e-01 -1.702401489019393921e-01 -2.010602056980133057e-01 2.626402303576469421e-02 -2.007724046707153320e-01 5.368179082870483398e-02 3.118345439434051514e-01 2.806866765022277832e-01 8.305786550045013428e-02 -3.854328095912933350e-01 -2.492086440324783325e-01 -1.363047026097774506e-02 1.130998209118843079e-01 -1.371973659843206406e-02 -8.976964280009269714e-03 1.765945404767990112e-01 -6.112638860940933228e-02 -1.015606895089149475e-01 -5.106607824563980103e-02 1.017654910683631897e-01 1.808973997831344604e-01 2.862865850329399109e-02 -3.435312956571578979e-02 4.298984110355377197e-01 1.117561161518096924e-01 4.433131217956542969e-02 9.915963560342788696e-02 3.079130947589874268e-01 3.363632829859852791e-03
2.853913307189941406e-01 1.465545147657394409e-01 1.352220326662063599e-01 -1.849072426557540894e-01 -2.396342158317565918e-01 -1.786910593509674072e-01 1.316092610359191895e-01 -2.396511435508728027e-01 -1.004178822040557861e-01 1.960229128599166870e-01 -6.465446203947067261e-02 1.640182286500930786e-01 -1.401183158159255981e-01 -1.272218227386474609e-01 3.990245983004570007e-02 -8.952531218528747559e-02 5.574585869908332825e-03 -4.023766219615936279e-01 2.295767962932586670e-01 -9.433245658874511719e-02 -1.657918542623519897e-01 -1.619366556406021118e-01 2.176172435283660889e-01 -9.928473830223083496e-02 -1.028773263096809387e-01 1.460055261850357056e-01 -9.080020710825920105e-03 2.720940709114074707e-01 2.576408684253692627e-01 -8.632156997919082642e-02 5.034596100449562073e-02 -1.965237855911254883e-01
-6.198050454258918762e-02 -7.206883281469345093e-02 5.301400646567344666e-02 -2.934994399547576904e-01 -1.095510572195053101e-01 -2.284431159496307373e-01 1.397669017314910889e-01 -1.683422029018402100e-01 4.065048322081565857e-02 2.945258915424346924e-01 1.354429684579372406e-02 -2.455310225486755371e-01 1.332837790250778198e-01 -1.500227004289627075e-01 -5.321758240461349487e-02 3.359599709510803223e-01 -1.195335760712623596e-02 3.870585933327674866e-02 2.755571603775024414e-01 -1.882775872945785522e-01 -2.283823303878307343e-02 -2.149122059345245361e-01 -1.227024793624877930e-01 1.271423548460006714e-01 -5.547376349568367004e-02 -9.774193912744522095e-02 1.130449548363685608e-01 1.084078922867774963e-01 -9.785868972539901733e-02 1.247179973870515823e-02 4.818723797798156738e-01 -1.227399781346321106e-01
2.470797002315521240e-01 3.163028359413146973e-01 2.955070137977600098e-01 -2.146106809377670288e-01 -3.585858047008514404e-01 -8.117547631263732910e-02 1.202988103032112122e-01 -1.996828317642211914e-01 -1.328586339950561523e-01 2.861616760492324829e-02 1.140592098236083984e-01 1.947261095046997070e-01 -3.624171763658523560e-02 -8.404092490673065186e-02 -6.017018109560012817e-02 2.097632884979248047e-01 5.425986647605895996e-02 -2.061050385236740112e-01 1.323144286870956421e-01 -1.578924804925918579e-01 -9.159965813159942627e-02 -5.638028308749198914e-02 2.028779536485671997e-01 -1.073661893606185913e-01 -7.244479656219482422e-02 7.905239611864089966e-02 4.522025585174560547e-03 2.613975703716278076e-01 5.765096843242645264e-02 -1.179542466998100281e-01 -2.047537453472614288e-02 -3.754847049713134766e-01
1.106843501329421997e-01 1.218548044562339783e-01 -5.600526183843612671e-02 -1.869491487741470337e-01 -4.213431179523468018e-01 -1.664786040782928467e-01 -3.070796281099319458e-02 1.132781356573104858e-01 -1.614338904619216919e-01 2.821355462074279785e-01 6.985973566770553589e-02 3.596763685345649719e-02 2.545505017042160034e-02 -1.494847536087036133e-01 -1.737043857574462891e-01 1.339804977178573608e-01 -2.480064481496810913e-01 -1.891735345125198364e-01 -9.985212236642837524e-03 1.044111922383308411e-01 -4.542011320590972900e-01 1.460649967193603516e-01 1.383415460586547852e-01 6.904658675193786621e-02 -2.863474190235137939e-01 1.509298533201217651e-01 -1.009266227483749390e-01 1.393301486968994141e-01 7.644497603178024292e-02 -1.349199116230010986e-01 7.524178922176361084e-02 -9.446580708026885986e-02
1.662087142467498779e-01 2.100240439176559448e-01 -1.132759302854537964e-01 -9.250043332576751709e-02 -5.328909158706665039e-01 -1.537878364324569702e-01 -1.004739701747894287e-01 1.002230495214462280e-01 2.936169505119323730e-03 1.744199693202972412e-01 1.089054197072982788e-01 -3.334990739822387695e-01 7.944060117006301880e-02 -1.841263025999069214e-01 1.147695630788803101e-02 2.452290058135986328e-01 -6.513526290655136108e-02 5.605304986238479614e-02 3.268250524997711182e-01 1.775040477514266968e-02 -6.100599840283393860e-02 2.201072871685028076e-01 -9.006129950284957886e-02 8.090242743492126465e-02 -9.587176144123077393e-02 -2.604367025196552277e-02 1.680385321378707886e-01 -1.742240414023399353e-02 -5.951382964849472046e-02 -3.058080971240997314e-01 1.178062986582517624e-02 -9.038496017456054688e-02
3.144109621644020081e-02 -3.954313322901725769e-02 1.159646511077880859e-01 -2.453625202178955078e-01 -3.727754652500152588e-01 -7.891909033060073853e-02 1.592003703117370605e-01 -5.511830374598503113e-02 2.845665514469146729e-01 2.824324965476989746e-01 2.180236876010894775e-01 -1.231510192155838013e-01 -1.284105777740478516e-01 4.967546556144952774e-03 3.064603507518768311e-01 -6.750096380710601807e-02 -5.742256715893745422e-02 9.368187189102172852e-02 8.262610435485839844e-02 -1.873044669628143311e-01 -1.526434570550918579e-01 -5.715971440076828003e-02 -7.837770879268646240e-02 -3.192668035626411438e-02 -1.931803375482559204e-01 -1.233977451920509338e-01 3.395815491676330566e-01 1.381581872701644897e-01 7.498979568481445312e-02 -2.028935104608535767e-01 3.038424812257289886e-02 -2.990232408046722412e-01
2.644700109958648682e-01 3.626048266887664795e-01 3.566963598132133484e-02 -2.131405919790267944e-01 -1.219507679343223572e-01 -3.319679796695709229e-01 1.346265058964490891e-02 -1.836227029561996460e-01 -2.284498661756515503e-01 1.995114386081695557e-01 2.411888092756271362e-01 5.410002171993255615e-02 -7.339446246623992920e-02 1.634805835783481598e-02 -5.208464711904525757e-02 1.399228721857070923e-01 -7.312341779470443726e-02 -1.455626338720321655e-01 1.980675905942916870e-01 -5.740398913621902466e-02 -9.106914699077606201e-02 -1.253426223993301392e-01 2.252909541130065918e-01 -1.960928589105606079e-01 8.856264501810073853e-02 2.197765745222568512e-02 1.436034590005874634e-01 2.756822407245635986e-01 6.151505932211875916e-02 -1.702546030282974243e-01 -8.848808705806732178e-02 -2.898904383182525635e-01
2.567198276519775391e-01 2.457844763994216919e-01 -1.773688010871410370e-02 -1.307457983493804932e-01 -2.016389667987823486e-01 -3.423288762569427490e-01 -1.539258062839508057e-01 -1.808347702026367188e-01 -1.687943749129772186e-02 1.787156313657760620e-01 2.545818090438842773e-01 -1.541758608072996140e-02 -4.355263337492942810e-02 -9.226642549037933350e-02 -1.240816637873649597e-01 -7.049231976270675659e-02 9.289675205945968628e-02 -7.210768014192581177e-02 2.963394224643707275e-01 -1.492504328489303589e-01 -3.552722185850143433e-02 -2.823225259780883789e-01 8.276297897100448608e-02 -1.844991296529769897e-01 -1.789361536502838135e-01 1.147779300808906555e-01 9.645283967256546021e-02 1.125229150056838989e-01 1.813556253910064697e-01 -4.435171931982040405e-02 1.167246773838996887e-01 -3.905978500843048096e-01
1.051107048988342285e-01 1.284345239400863647e-01 -3.250176087021827698e-02 1.841554492712020874e-01 1.004602313041687012e-01 -5.312837287783622742e-02 7.650215178728103638e-03 -2.143169790506362915e-01 6.299652159214019775e-02 3.279004991054534912e-01 1.782619506120681763e-01 5.167746543884277344e-02 -2.074919939041137695e-01 -2.277612239122390747e-01 1.498918980360031128e-01 3.451509773731231689e-01 1.030678525567054749e-01 -7.608505338430404663e-02 2.177930921316146851e-01 6.686573382467031479e-03 -3.825408518314361572e-01 -1.026826575398445129e-01 -1.005595847964286804e-01 2.393181622028350830e-01 -2.231932878494262695e-01 1.974145025014877319e-01 -2.697963714599609375e-01 6.071767210960388184e-02 7.173989713191986084e-02 -1.468568295240402222e-01 -6.185876205563545227e-02 -1.102705523371696472e-01
-8.423805236816406250e-02 1.899657212197780609e-02 2.110796421766281128e-01 -9.167269617319107056e-02 -1.601151973009109497e-01 -2.648472189903259277e-01 -1.498964130878448486e-01 -3.767167329788208008e-01 -1.468320190906524658e-01 2.562664151191711426e-01 3.989917337894439697e-01 -3.195942193269729614e-02 -1.612269133329391479e-01 -6.910222023725509644e-02 -6.687771528959274292e-02 2.054540067911148071e-01 3.082088008522987366e-02 4.862674698233604431e-02 7.634176313877105713e-02 -1.294242143630981445e-01 -5.033577606081962585e-02 -6.852108985185623169e-02 -4.486941918730735779e-02 2.839621007442474365e-01 -8.628355339169502258e-03 1.795409768819808960e-01 3.796920478343963623e-01 9.567407518625259399e-02 -7.663039118051528931e-02 3.949462249875068665e-02 2.086604982614517212e-01 4.634913802146911621e-02
-4.684872552752494812e-02 1.019804179668426514e-01 1.809063255786895752e-01 2.333941683173179626e-02 -1.011830791831016541e-01 -1.991609781980514526e-01 4.888909310102462769e-02 -1.514665633440017700e-01 -4.882834106683731079e-02 2.453682571649551392e-01 5.105111598968505859e-01 -5.789469555020332336e-02 -1.859823241829872131e-02 -2.373828291893005371e-01 2.384475916624069214e-01 -1.087961122393608093e-01 2.681865822523832321e-03 -1.136512607336044312e-01 2.317720949649810791e-01 -3.168734163045883179e-02 -1.687401086091995239e-01 2.699375152587890625e-01 1.319746673107147217e-01 3.379530459642410278e-02 -2.713425084948539734e-02 1.191604062914848328e-01 3.329463899135589600e-01 2.345555573701858521e-01 1.424839645624160767e-01 8.685546368360519409e-02 1.741591244935989380e-01 -2.043157815933227539e-02
-1.680634729564189911e-02 3.549810349941253662e-01 1.093107461929321289e-01 2.217258214950561523e-01 -2.322871685028076172e-01 -1.609257310628890991e-01 -9.074691683053970337e-02 7.185383141040802002e-02 -2.139921300113201141e-02 2.765125036239624023e-01 5.483056604862213135e-02 -4.181117415428161621e-01 -1.559012830257415771e-01 -1.470912694931030273e-01 -2.293995395302772522e-02 2.157067656517028809e-01 2.384527623653411865e-01 -1.468159537762403488e-02 2.876475155353546143e-01 2.301418967545032501e-02 -2.632371485233306885e-01 4.149297252297401428e-03 -1.846251487731933594e-01 1.550686657428741455e-01 4.342613741755485535e-03 -1.590961366891860962e-01 2.556202374398708344e-02 3.535614907741546631e-02 -2.596346475183963776e-02 -2.409075051546096802e-01 8.781817555427551270e-02 -1.007890552282333374e-01
2.354522049427032471e-01 3.056734502315521240e-01 6.339452415704727173e-02 -2.558719553053379059e-02 -1.055970638990402222e-01 -2.966766059398651123e-01 2.656471729278564453e-01 -1.674621254205703735e-01 1.039860174059867859e-01 2.193995863199234009e-01 1.870507001876831055e-01 -3.824790939688682556e-02 -2.955313622951507568e-01 1.448912322521209717e-01 1.170356199145317078e-02 -1.552721410989761353e-01 1.695994585752487183e-01 -3.504357933998107910e-01 -2.459747344255447388e-02 1.932949870824813843e-01 -3.232612907886505127e-01 7.426110561937093735e-03 1.345605496317148209e-02 8.925467729568481445e-02 -1.896287947893142700e-01 8.758134394884109497e-02 -1.033916249871253967e-01 7.845789194107055664e-02 -8.325460366904735565e-03 -4.971639811992645264e-02 1.026758626103401184e-01 -2.118910253047943115e-01
2.103562951087951660e-01 2.961764931678771973e-01 5.141018703579902649e-02 2.469258941709995270e-02 -2.086223661899566650e-01 -3.091224133968353271e-01 -1.422205567359924316e-02 -1.369839012622833252e-01 -1.388741135597229004e-01 2.926207184791564941e-01 2.506038844585418701e-01 3.587490320205688477e-02 -1.972933560609817505e-01 9.039794653654098511e-02 -7.057089358568191528e-02 1.670178025960922241e-02 -9.505921602249145508e-02 -2.283123284578323364e-01 1.766001433134078979e-01 -7.938933372497558594e-02 -2.651640474796295166e-01 -1.726597845554351807e-01 1.641766875982284546e-01 -1.439849883317947388e-01 3.684100881218910217e-02 8.451113477349281311e-03 -2.848892845213413239e-02 1.402483731508255005e-01 -1.299761980772018433e-01 -1.819370985031127930e-01 -7.239624392241239548e-03 -4.085989594459533691e-01
1.801802515983581543e-01 2.590063810348510742e-01 1.621301174163818359e-01 -1.038299649953842163e-01 -2.658238708972930908e-01 -3.358540311455726624e-02 1.934729367494583130e-01 -3.829406797885894775e-01 -6.552530825138092041e-02 5.599607154726982117e-02 -5.103985965251922607e-02 1.209368184208869934e-01 -2.278550565242767334e-01 -2.617226215079426765e-03 6.404603272676467896e-02 -9.434887766838073730e-02 8.135290443897247314e-02 -1.875879466533660889e-01 2.591346204280853271e-01 -7.942907512187957764e-02 -1.104979738593101501e-01 7.732012867927551270e-02 1.650887280702590942e-01 -1.495311260223388672e-01 -1.861797831952571869e-02 2.637558579444885254e-01 4.630924761295318604e-02 2.838528454303741455e-01 1.212289184331893921e-01 -2.973449826240539551e-01 4.357490688562393188e-03 -2.812478542327880859e-01
1.869169026613235474e-01 1.407799273729324341e-01 -1.790533028542995453e-02 3.978058695793151855e-02 -2.807092964649200439e-01 -1.037602946162223816e-01 3.419551998376846313e-02 -2.781816720962524414e-01 -1.977609097957611084e-01 2.683678865432739258e-01 3.208791017532348633e-01 9.540866315364837646e-02 1.507773902267217636e-02 5.525374412536621094e-02 -2.876571118831634521e-01 1.089086756110191345e-03 -5.137818306684494019e-02 -4.163460433483123779e-02 2.328619360923767090e-01 -1.100037395954132080e-01 2.927619963884353638e-03 2.929134108126163483e-02 -4.967574030160903931e-02 -7.284827530384063721e-02 -1.543865650892257690e-01 -9.137173742055892944e-02 1.509625017642974854e-01 3.180088400840759277e-01 5.273711681365966797e-02 2.194453179836273193e-01 1.286432743072509766e-01 -4.038156867027282715e-01
-1.422713994979858398e-01 5.521046370267868042e-02 2.486619055271148682e-01 -2.132021933794021606e-01 -4.856653213500976562e-01 -2.759512960910797119e-01 9.245747700333595276e-03 -6.274995207786560059e-02 2.366595715284347534e-01 2.668156027793884277e-01 2.893179655075073242e-02 -1.001911163330078125e-01 -5.376866459846496582e-02 -1.969923079013824463e-01 1.340556889772415161e-01 5.456138402223587036e-02 1.307384073734283447e-01 3.674647584557533264e-02 -1.612560302019119263e-01 5.432988330721855164e-02 -2.636437714099884033e-01 1.838746368885040283e-01 -2.091280221939086914e-01 7.259744405746459961e-02 1.666200906038284302e-02 -2.808039076626300812e-02 -3.950354177504777908e-03 -8.385640382766723633e-02 -3.405270576477050781e-01 9.963366389274597168e-02 1.045827642083168030e-01 -8.946271240711212158e-02
1.718725562095642090e-01 2.024936378002166748e-01 1.175195444375276566e-02 -3.242032825946807861e-01 -7.726828008890151978e-02 1.496603712439537048e-02 -1.563337072730064392e-02 -2.833771109580993652e-01 3.626720905303955078e-01 2.116272002458572388e-01 1.013724803924560547e-01 -1.426398456096649170e-01 -2.875602543354034424e-01 4.921606555581092834e-02 2.593148052692413330e-01 1.940669864416122437e-02 1.532204449176788330e-01 -2.383196726441383362e-02 2.668350636959075928e-01 -2.201749086380004883e-01 6.224036216735839844e-02 2.763992175459861755e-02 1.940917968750000000e-02 1.436224281787872314e-01 -8.172251284122467041e-03 -2.601436339318752289e-02 4.774392396211624146e-02 3.118625879287719727e-01 -2.848989069461822510e-01 -8.869151026010513306e-02 -2.993417531251907349e-02 -1.349815130233764648e-01
3.324202820658683777e-02 3.456278741359710693e-01 -1.957182586193084717e-02 -1.987462043762207031e-01 -4.001273810863494873e-01 -2.638352215290069580e-01 7.415954768657684326e-02 3.861034289002418518e-02 -9.620625525712966919e-02 1.908537149429321289e-01 -8.933205157518386841e-02 -5.152761936187744141e-02 -3.123849332332611084e-01 -4.824969172477722168e-02 3.907717391848564148e-02 2.177818268537521362e-01 -2.968736886978149414e-01 1.126106157898902893e-01 1.863199323415756226e-01 -4.404735751450061798e-03 -2.845214903354644775e-01 -4.544073715806007385e-02 4.240199923515319824e-02 2.339416444301605225e-01 -9.169891476631164551e-02 1.066395863890647888e-01 -4.218859598040580750e-02 1.735147237777709961e-01 1.034298166632652283e-01 -1.959966719150543213e-01 1.475569456815719604e-01 4.527797456830739975e-03
2.916952669620513916e-01 2.490975111722946167e-01 2.440280914306640625e-01 -2.978451848030090332e-01 -2.675662934780120850e-01 -3.464825153350830078e-01 -1.712646521627902985e-02 -2.197331935167312622e-01 -6.327065080404281616e-02 3.556372597813606262e-02 1.172455996274948120e-01 8.244995772838592529e-02 -2.639309875667095184e-02 -5.912725999951362610e-02 -1.109735220670700073e-01 1.045279577374458313e-01 9.488458931446075439e-02 -1.129054576158523560e-01 1.683047711849212646e-01 -7.270876667462289333e-04 -3.254006430506706238e-02 -1.039801985025405884e-01 2.262027114629745483e-01 -6.880667060613632202e-02 1.197586655616760254e-01 2.203081846237182617e-01 -1.673388928174972534e-01 2.496882230043411255e-01 4.061868786811828613e-02 -1.862473972141742706e-02 1.106500849127769470e-01 -3.547160923480987549e-01
1.479183733463287354e-01 2.575465142726898193e-01 1.040288805961608887e-02 -2.163656055927276611e-01 -4.714967682957649231e-02 -1.328432559967041016e-01 -2.487535625696182251e-01 -2.762258052825927734e-01 2.504578828811645508e-01 -2.658539637923240662e-02 -1.823307573795318604e-02 -1.154101416468620300e-01 1.103801876306533813e-01 -2.302910536527633667e-01 -2.933176159858703613e-01 3.844932839274406433e-02 -6.978807598352432251e-02 8.482010662555694580e-02 2.724525034427642822e-01 -2.396558076143264771e-01 -3.148478567600250244e-01 -1.028242558240890503e-01 -1.146728992462158203e-01 -1.320580393075942993e-01 -1.090545207262039185e-01 1.507241874933242798e-01 -1.327212601900100708e-01 1.517841070890426636e-01 -1.105431318283081055e-01 -1.776855140924453735e-01 7.358867675065994263e-02 -2.617372274398803711e-01
2.075537741184234619e-01 2.977899610996246338e-01 1.001577377319335938e-01 -7.142651081085205078e-02 -1.794526875019073486e-01 -2.998619973659515381e-01 1.167561486363410950e-02 -2.036046534776687622e-01 -3.315153717994689941e-02 2.372643053531646729e-01 8.265340328216552734e-02 9.889215230941772461e-02 -1.661534458398818970e-01 1.316962242126464844e-01 -7.876144349575042725e-02 2.949290536344051361e-02 -6.717956811189651489e-02 -1.534374952316284180e-01 1.110752895474433899e-01 -1.171329692006111145e-01 -3.075132668018341064e-01 -2.938041985034942627e-01 9.960908442735671997e-02 -1.918309926986694336e-01 -1.291618403047323227e-02 2.714637853205204010e-02 9.176251478493213654e-03 2.640837430953979492e-01 -9.370623528957366943e-02 -1.691261529922485352e-01 5.067117139697074890e-02 -4.134832322597503662e-01
-7.994470000267028809e-02 2.940579690039157867e-02 3.349857330322265625e-01 -1.708804666996002197e-01 -3.279141336679458618e-02 -3.198255896568298340e-01 -1.086150854825973511e-01 -1.098957732319831848e-01 3.610010147094726562e-01 3.868712782859802246e-01 6.618527323007583618e-02 -2.724545598030090332e-01 4.509880393743515015e-02 -1.743647009134292603e-01 2.549605071544647217e-01 1.964413672685623169e-01 9.330122917890548706e-02 -2.465921044349670410e-01 4.096101596951484680e-02 -3.842338919639587402e-03 -1.638343185186386108e-01 1.253892928361892700e-01 2.111970074474811554e-02 -8.019350469112396240e-02 -9.355070441961288452e-02 5.264611542224884033e-02 1.213462650775909424e-02 1.099829450249671936e-01 1.359083205461502075e-01 4.288183152675628662e-02 1.706863939762115479e-01 -1.886777728796005249e-01
3.656831979751586914e-01 -3.416962176561355591e-02 3.953849896788597107e-02 -6.713449209928512573e-02 -2.743712961673736572e-01 -1.929749399423599243e-01 -1.734261214733123779e-01 -3.932473063468933105e-01 1.374191492795944214e-01 1.782330721616744995e-01 1.127252280712127686e-01 -1.152600049972534180e-01 -3.161697387695312500e-01 -7.948732376098632812e-02 1.600940674543380737e-01 2.448865212500095367e-02 -1.660264879465103149e-01 -1.426016390323638916e-01 1.477257162332534790e-01 -3.834831714630126953e-02 6.896990537643432617e-02 2.046068161725997925e-01 -9.461797773838043213e-02 -1.381724029779434204e-01 -7.327505946159362793e-02 1.404475718736648560e-01 1.088856160640716553e-02 -1.729584336280822754e-01 2.514490783214569092e-01 -2.243143618106842041e-01 1.952108144760131836e-01 2.735960762947797775e-03
8.759872615337371826e-02 2.041702121496200562e-01 -1.784941107034683228e-01 -7.108102738857269287e-02 -3.320895731449127197e-01 -1.439782083034515381e-01 1.455662101507186890e-01 1.929096579551696777e-01 -1.471667666919529438e-03 1.717594265937805176e-01 1.460863798856735229e-01 -9.048613905906677246e-02 4.743436723947525024e-02 -4.647794067859649658e-01 7.362713664770126343e-02 2.378369867801666260e-01 -1.583101451396942139e-01 9.018041193485260010e-02 -3.689619712531566620e-03 -4.493837058544158936e-02 -2.763183116912841797e-01 1.982372254133224487e-01 2.261525951325893402e-02 7.252001017332077026e-02 -1.820621490478515625e-01 1.553664803504943848e-01 1.688219308853149414e-01 4.565053805708885193e-02 -6.575154513120651245e-02 -1.691041737794876099e-01 1.359633076936006546e-02 -3.277178704738616943e-01
3.623324260115623474e-02 3.081973642110824585e-02 1.966288983821868896e-01 -9.439633786678314209e-02 3.231861069798469543e-02 -6.334685534238815308e-02 -1.844582408666610718e-01 -2.692326903343200684e-01 1.610586941242218018e-01 3.940504193305969238e-01 -9.013546258211135864e-02 1.721579954028129578e-02 -2.445234358310699463e-01 -3.721636533737182617e-01 2.057085037231445312e-01 7.766345143318176270e-02 -2.445504069328308105e-02 -8.859794586896896362e-02 9.913647174835205078e-02 5.193826276808977127e-03 -2.741450071334838867e-01 1.917048096656799316e-01 1.532279103994369507e-01 3.396009281277656555e-02 6.704603135585784912e-02 1.701887100934982300e-01 2.466518133878707886e-01 9.654438495635986328e-02 -1.565936505794525146e-01 2.579313516616821289e-01 2.068890035152435303e-01 -1.000120639801025391e-01
-4.945117514580488205e-03 6.147702410817146301e-02 3.217761814594268799e-01 -1.115447506308555603e-01 -1.249517407268285751e-02 -3.047011494636535645e-01 -1.378845572471618652e-01 -2.591442763805389404e-01 3.394634723663330078e-01 3.430910408496856689e-01 1.400695592164993286e-01 -2.581241130828857422e-01 1.618433594703674316e-01 -2.162991166114807129e-01 2.370624393224716187e-01 2.386780083179473877e-01 5.677618458867073059e-02 -3.181464970111846924e-02 1.187713146209716797e-01 -1.221460923552513123e-01 -1.235331594944000244e-01 7.932651042938232422e-02 -1.716906949877738953e-02 -6.478008627891540527e-02 -1.126833856105804443e-01 -2.194080054759979248e-01 -2.571828104555606842e-02 6.911069899797439575e-02 4.192186892032623291e-02 1.028848662972450256e-01 1.729414314031600952e-01 -1.669592261314392090e-01
-7.321885228157043457e-02 -7.873282581567764282e-02 -9.017859399318695068e-02 -1.657941043376922607e-01 -1.877904236316680908e-01 -3.807507157325744629e-01 5.540271475911140442e-02 -1.347545087337493896e-01 1.416132152080535889e-01 1.779441386461257935e-01 -7.970626652240753174e-02 -5.428904294967651367e-02 -3.532676026225090027e-02 -4.638737067580223083e-02 -9.487327933311462402e-02 2.696945369243621826e-01 -2.127833813428878784e-01 6.320144236087799072e-02 -1.399485170841217041e-01 -1.770702898502349854e-01 -1.726552248001098633e-01 -1.168315708637237549e-01 5.629633739590644836e-02 3.603353723883628845e-02 5.188019946217536926e-03 -1.649700254201889038e-01 2.611292004585266113e-01 5.179445743560791016e-01 2.315026372671127319e-01 9.672570042312145233e-03 1.460118144750595093e-01 -1.354978382587432861e-01
-1.545961853116750717e-02 4.314255118370056152e-01 2.557452209293842316e-02 -5.840796604752540588e-02 -4.769126474857330322e-01 -2.440919280052185059e-01 5.629584193229675293e-02 -1.608079671859741211e-01 -2.328252196311950684e-01 2.276834398508071899e-01 4.419261217117309570e-02 4.680157452821731567e-02 1.066119298338890076e-01 8.303879946470260620e-02 -9.269610792398452759e-02 8.097056299448013306e-02 -4.811127483844757080e-02 7.213922590017318726e-02 1.280834376811981201e-01 -2.275545895099639893e-01 -1.504055112600326538e-01 1.265015602111816406e-01 -1.753521412611007690e-01 1.880864240229129791e-02 -5.366550758481025696e-02 1.141007915139198303e-01 2.010383903980255127e-01 2.374490946531295776e-01 -2.903926074504852295e-01 -7.331929355859756470e-02 -4.172210395336151123e-02 1.838075555860996246e-02
-1.858235045801848173e-04 4.222866892814636230e-01 -3.258829563856124878e-02 2.272108942270278931e-01 -3.814022839069366455e-01 -8.021809905767440796e-02 -4.764433577656745911e-02 -1.574960947036743164e-01 7.826859503984451294e-02 1.475909352302551270e-01 6.451125256717205048e-03 -3.088794648647308350e-01 1.037440076470375061e-01 -2.379646301269531250e-01 4.708535969257354736e-02 2.997366487979888916e-01 -1.307122781872749329e-02 9.643153846263885498e-02 2.636763453483581543e-01 2.218088507652282715e-02 -9.636473655700683594e-02 -5.162493884563446045e-02 4.670933634042739868e-02 1.736497320234775543e-02 -1.016317009925842285e-01 8.309918642044067383e-02 1.356050223112106323e-01 1.007511094212532043e-01 -8.377046138048171997e-02 -3.287059366703033447e-01 2.251638025045394897e-01 4.175793379545211792e-02
2.468419075012207031e-01 2.714866995811462402e-01 2.044707089662551880e-01 -1.020001340657472610e-02 -6.315528601408004761e-02 -3.414154052734375000e-01 1.925022155046463013e-01 2.744862064719200134e-02 -6.166126951575279236e-02 4.298166837543249130e-03 1.070815697312355042e-01 -1.497900933027267456e-01 3.446753025054931641e-01 -6.576644256711006165e-03 1.283516921103000641e-02 1.829088926315307617e-01 -2.569393999874591827e-02 3.616611286997795105e-02 1.226204782724380493e-01 -1.095348820090293884e-01 -2.225278019905090332e-01 -2.757204473018646240e-01 -2.832755148410797119e-01 2.064923644065856934e-01 -2.384430617094039917e-01 1.550406813621520996e-01 2.013224363327026367e-02 -7.871437072753906250e-02 -1.822320371866226196e-01 -1.325255818665027618e-02 4.407710954546928406e-02 -2.732254862785339355e-01
5.632051080465316772e-02 1.637592315673828125e-01 1.164206713438034058e-01 -2.639479935169219971e-01 -3.586902320384979248e-01 -1.553058177232742310e-01 2.671073377132415771e-01 -1.252201944589614868e-01 -1.943748816847801208e-02 1.517650634050369263e-01 -1.831420324742794037e-02 -1.274136006832122803e-01 -1.034733876585960388e-01 -7.116606831550598145e-02 1.578166484832763672e-01 3.796065226197242737e-02 -2.715392708778381348e-01 -2.843795716762542725e-02 1.036139577627182007e-01 -6.873948127031326294e-02 -4.389605820178985596e-01 8.140801638364791870e-02 4.270292818546295166e-02 3.274007141590118408e-01 -1.689299792051315308e-01 -2.591480016708374023e-01 8.840615302324295044e-02 1.693137735128402710e-01 -1.226447056978940964e-02 -9.811113029718399048e-02 4.283359646797180176e-02 1.508793830871582031e-01
3.163527846336364746e-01 9.092447906732559204e-02 2.033050656318664551e-01 -2.124580591917037964e-01 -3.815726041793823242e-01 -1.696806699037551880e-01 -1.173780392855405807e-02 -1.500587910413742065e-01 -1.367689818143844604e-01 1.094536036252975464e-01 9.416064620018005371e-02 1.232656612992286682e-01 1.426834240555763245e-02 -1.174903064966201782e-01 -1.267245262861251831e-01 4.023750871419906616e-02 3.933421894907951355e-02 -3.071091175079345703e-01 1.690061949193477631e-02 -7.715061306953430176e-02 -1.369582861661911011e-01 -6.575581431388854980e-02 2.393842786550521851e-01 -5.374643951654434204e-02 -6.539271026849746704e-02 1.846167445182800293e-01 -2.961100079119205475e-02 3.658684492111206055e-01 8.597029000520706177e-02 -1.938827335834503174e-01 1.035100147128105164e-01 -3.279294073581695557e-01
2.827476523816585541e-02 2.665202133357524872e-02 -1.995225548744201660e-01 2.314890269190073013e-03 -2.843823134899139404e-01 -2.191932499408721924e-01 1.615280508995056152e-01 -1.037204265594482422e-01 9.579160064458847046e-02 1.001779884099960327e-01 -6.754060834646224976e-02 -2.010362148284912109e-01 -2.110458910465240479e-01 -2.216738164424896240e-01 1.198765728622674942e-02 1.556135565042495728e-01 -9.570469707250595093e-02 -1.534852087497711182e-01 2.971296608448028564e-01 -1.145554184913635254e-01 -2.112593203783035278e-01 1.283425241708755493e-01 -3.763729631900787354e-01 3.680886924266815186e-01 -1.188067197799682617e-01 -1.811585724353790283e-01 1.475377529859542847e-01 7.624106854200363159e-02 -9.477746486663818359e-02 1.964718997478485107e-01 -1.114951074123382568e-01 -6.145310401916503906e-02
1.664419472217559814e-01 1.362603455781936646e-01 7.646604627370834351e-02 -3.190344944596290588e-02 -4.128611683845520020e-01 -1.830417215824127197e-01 -1.498086303472518921e-01 -2.064653038978576660e-01 1.320053488016128540e-01 2.037151455879211426e-01 3.348618149757385254e-01 -1.888106763362884521e-01 2.291343407705426216e-03 -1.765720248222351074e-01 -1.905606389045715332e-01 -1.799149364233016968e-01 2.602553069591522217e-01 -3.209042549133300781e-02 1.750244051218032837e-01 1.301614642143249512e-01 -1.818390376865863800e-02 -1.087756454944610596e-01 1.558984369039535522e-01 1.381629705429077148e-01 -1.461040973663330078e-01 -1.536098122596740723e-02 3.322800397872924805e-01 8.973322063684463501e-02 -7.580852508544921875e-02 6.670936197042465210e-02 2.016623616218566895e-01 -9.197786450386047363e-02
2.912569791078567505e-02 2.410659343004226685e-01 2.288185209035873413e-01 2.182015180587768555e-01 -3.369363248348236084e-01 -4.052807688713073730e-01 2.665890147909522057e-03 4.717046860605478287e-03 -3.576862066984176636e-02 1.120182350277900696e-01 -1.079806014895439148e-01 -2.243148982524871826e-01 4.265316575765609741e-02 -1.730936951935291290e-02 -8.134891837835311890e-02 -1.681626960635185242e-02 -1.100293248891830444e-01 1.071989163756370544e-01 3.956995606422424316e-01 -4.110649973154067993e-02 -3.136425316333770752e-01 2.662210762500762939e-01 5.224500596523284912e-02 5.749087035655975342e-02 4.537580162286758423e-02 7.802392542362213135e-02 6.249815225601196289e-02 5.604134872555732727e-02 -2.796562612056732178e-01 6.967544555664062500e-02 -7.280986011028289795e-02 -1.331703364849090576e-01
1.854713261127471924e-01 2.886457741260528564e-01 2.147749662399291992e-01 -1.271237730979919434e-01 -1.706736981868743896e-01 -2.059237062931060791e-01 -2.328948676586151123e-02 -2.795843780040740967e-01 1.252236962318420410e-01 1.585916578769683838e-01 1.648132801055908203e-01 3.518592193722724915e-02 1.074032187461853027e-01 -1.949488371610641479e-01 -9.560550749301910400e-02 1.240850389003753662e-01 -9.575088322162628174e-02 -3.218498826026916504e-01 -3.979262337088584900e-02 -7.075538486242294312e-02 -1.533097028732299805e-01 2.544330358505249023e-01 3.662229478359222412e-01 2.806070148944854736e-01 -1.667748242616653442e-01 -4.076414182782173157e-02 -3.360919281840324402e-02 -5.347005650401115417e-02 6.966634839773178101e-02 -8.115261048078536987e-02 -1.126928403973579407e-01 -2.199811935424804688e-01
2.039918899536132812e-01 2.184344828128814697e-01 -9.326629340648651123e-03 -1.137303858995437622e-01 -3.998394608497619629e-01 -1.196895688772201538e-01 1.964114606380462646e-02 9.816900640726089478e-02 -5.070888251066207886e-02 8.301837742328643799e-02 -1.428223252296447754e-01 -1.635455191135406494e-01 6.043817102909088135e-02 -2.903765439987182617e-01 -2.945137619972229004e-01 2.300845682621002197e-01 -1.809382736682891846e-01 -2.879684269428253174e-01 4.764670878648757935e-02 -1.588265001773834229e-01 -2.259069532155990601e-01 -5.921291559934616089e-02 -7.938764989376068115e-02 7.986595481634140015e-02 -3.426288664340972900e-01 1.524107605218887329e-01 -7.665015012025833130e-02 1.749709099531173706e-01 -1.454347670078277588e-01 8.506490290164947510e-02 -8.234567940235137939e-02 8.069394528865814209e-02
2.287762612104415894e-01 1.429794430732727051e-01 2.142559736967086792e-01 -2.849018666893243790e-03 -1.393494158983230591e-01 -3.125860989093780518e-01 1.051662191748619080e-01 -1.101313680410385132e-01 1.354847103357315063e-01 2.589557766914367676e-01 3.166275620460510254e-01 -1.951004564762115479e-02 -1.605027616024017334e-01 -3.420986235141754150e-01 -1.720082014799118042e-01 5.470385029911994934e-02 -4.302520304918289185e-02 -7.332710176706314087e-02 -7.547869812697172165e-03 1.368736103177070618e-02 1.240672636777162552e-02 -2.071887813508510590e-02 -8.746641688048839569e-03 -1.542363315820693970e-01 2.571065444499254227e-03 -1.365325152873992920e-01 2.921083867549896240e-01 1.585194766521453857e-01 1.597660481929779053e-01 3.019758164882659912e-01 3.041373789310455322e-01 -9.658697247505187988e-02
1.845503151416778564e-01 3.616005182266235352e-01 3.340127319097518921e-02 -1.561996042728424072e-01 -2.553019225597381592e-01 -1.820985078811645508e-01 4.941412806510925293e-02 -2.211201339960098267e-01 -1.556353867053985596e-01 2.588539719581604004e-01 9.878561645746231079e-02 5.692451074719429016e-02 -1.196670532226562500e-01 -1.400894019752740860e-02 -1.406812816858291626e-01 6.772402673959732056e-02 -4.035562960780225694e-05 -2.684440314769744873e-01 9.023746848106384277e-02 -1.141684576869010925e-01 -9.410420805215835571e-02 -1.979197263717651367e-01 3.879831358790397644e-02 -1.568812429904937744e-01 7.139725983142852783e-02 4.143480956554412842e-02 -1.281213667243719101e-02 2.699758708477020264e-01 -2.898028306663036346e-02 -2.998523414134979248e-01 1.101321578025817871e-01 -4.083459079265594482e-01
1.000989526510238647e-01 2.349416315555572510e-01 -1.163587495684623718e-01 -2.045264840126037598e-02 -1.976604163646697998e-01 -3.258762061595916748e-01 -6.202055141329765320e-02 -1.141571179032325745e-01 -2.066870778799057007e-01 2.357124537229537964e-01 -3.417404368519783020e-02 -2.313478440046310425e-01 3.437879728153347969e-03 1.595685631036758423e-01 3.370879963040351868e-02 1.315897554159164429e-01 6.151262670755386353e-02 5.222218483686447144e-02 2.078221887350082397e-01 -5.541330575942993164e-02 -4.340879321098327637e-01 2.527717053890228271e-01 -1.175156095996499062e-03 2.693713903427124023e-01 -7.546122372150421143e-02 6.065975502133369446e-02 1.462526619434356689e-01 2.602581679821014404e-01 -1.444760560989379883e-01 -2.270893007516860962e-01 -9.503472596406936646e-02 -6.444589793682098389e-02
9.122659265995025635e-02 -4.879115149378776550e-02 6.458546966314315796e-02 1.817968115210533142e-02 -1.394539624452590942e-01 -3.079538047313690186e-01 1.902641355991363525e-01 -1.744755953550338745e-01 2.726804912090301514e-01 1.871737837791442871e-01 4.380202889442443848e-01 -1.329096108675003052e-01 -5.425705574452877045e-03 -2.204770594835281372e-01 1.222737208008766174e-01 -7.643931359052658081e-02 -4.526277072727680206e-03 -3.465408459305763245e-02 2.042187005281448364e-01 -2.764246165752410889e-01 -1.599496789276599884e-02 1.930991411209106445e-01 1.486935745924711227e-02 7.518820464611053467e-02 4.283297061920166016e-02 -2.750050090253353119e-02 3.202086985111236572e-01 3.334105014801025391e-01 -6.766698509454727173e-02 1.242142170667648315e-02 1.631502658128738403e-01 -7.161225378513336182e-02
2.220871448516845703e-01 3.372158706188201904e-01 2.033478394150733948e-02 -1.718420833349227905e-01 -1.381219625473022461e-01 -1.884725987911224365e-01 -3.091577999293804169e-02 -4.547948762774467468e-02 -9.982677549123764038e-02 2.513110339641571045e-01 2.773087024688720703e-01 2.514559328556060791e-01 -1.774392873048782349e-01 -4.937424138188362122e-02 -2.494431138038635254e-01 4.199978709220886230e-02 9.897479414939880371e-02 -1.166813895106315613e-01 2.199783176183700562e-01 -2.389321923255920410e-01 -2.237686365842819214e-01 -1.311924308538436890e-01 -8.317074179649353027e-02 -1.463437527418136597e-01 -6.912787258625030518e-02 1.087516844272613525e-01 3.074440918862819672e-02 2.675289213657379150e-01 3.370127454400062561e-02 -3.908667340874671936e-02 -3.379171714186668396e-03 -3.491846024990081787e-01
1.045292019844055176e-01 2.869420647621154785e-01 5.828602984547615051e-02 8.332487195730209351e-02 -5.686604380607604980e-01 -3.894543051719665527e-01 -1.269255578517913818e-01 -2.072740718722343445e-02 -2.751613222062587738e-02 3.021167516708374023e-01 -1.037918850779533386e-01 -1.557370871305465698e-01 -1.763849258422851562e-01 -6.072973459959030151e-02 1.510638147592544556e-01 7.359685003757476807e-02 -6.713957339525222778e-02 -9.198112040758132935e-02 1.714483089745044708e-02 -1.359197497367858887e-01 -2.100328207015991211e-01 7.046777755022048950e-02 1.007129028439521790e-01 4.478049278259277344e-02 1.977481506764888763e-02 -1.634896397590637207e-01 -5.907280370593070984e-02 -1.269017606973648071e-01 2.334192693233489990e-01 1.373620629310607910e-01 2.581851743161678314e-02 -3.187755867838859558e-02
1.643602102994918823e-01 -2.358363270759582520e-01 2.191713601350784302e-01 -1.360379755496978760e-01 -5.588712170720100403e-02 -4.204588830471038818e-01 -7.478292286396026611e-02 -1.065265685319900513e-01 1.838217675685882568e-01 3.314535021781921387e-01 -5.495797842741012573e-02 -1.577479690313339233e-01 2.361097373068332672e-02 8.527533151209354401e-03 -2.086990922689437866e-01 2.152902539819478989e-03 -2.942511066794395447e-02 4.305045679211616516e-02 1.971117407083511353e-01 2.969870530068874359e-02 -1.780403256416320801e-01 -1.171491518616676331e-01 -7.108335942029953003e-02 2.104696333408355713e-01 5.985591560602188110e-02 1.091409400105476379e-01 1.822596490383148193e-01 3.822116255760192871e-01 2.579398453235626221e-01 -9.955937415361404419e-02 1.141084581613540649e-01 -1.293718814849853516e-01
2.822175323963165283e-01 2.950330972671508789e-01 7.517325878143310547e-02 -9.086304157972335815e-02 -1.702857315540313721e-01 -2.892512977123260498e-01 9.730689227581024170e-03 -1.843529641628265381e-01 -5.969596654176712036e-02 1.981451213359832764e-01 1.456286013126373291e-01 2.358138710260391235e-01 -6.307180225849151611e-02 -6.999324262142181396e-02 -2.059452682733535767e-01 -1.429387251846492290e-03 -1.195546239614486694e-02 -2.034148424863815308e-01 1.994708329439163208e-01 -1.612015068531036377e-01 -1.864253282546997070e-01 -1.609804630279541016e-01 1.752641499042510986e-01 -1.002058610320091248e-01 3.594389930367469788e-02 5.595568194985389709e-02 5.917317047715187073e-02 2.331002950668334961e-01 6.457698345184326172e-02 -2.420947402715682983e-01 1.045904830098152161e-01 -3.962595462799072266e-01
2.895111441612243652e-01 3.940466791391372681e-02 -7.860237360000610352e-02 -9.462989866733551025e-02 -2.035992890596389771e-01 -1.946153342723846436e-01 -9.667767211794853210e-03 -3.174251019954681396e-01 -3.549388051033020020e-02 9.363350272178649902e-02 1.217002887278795242e-02 1.396757960319519043e-01 -1.296705901622772217e-01 -2.141190767288208008e-01 -1.677387803792953491e-01 -6.091007962822914124e-02 2.800838276743888855e-02 -9.780400246381759644e-02 1.414865106344223022e-01 -1.790521591901779175e-01 -1.396681666374206543e-01 -2.046183347702026367e-01 9.676735103130340576e-02 -1.882651299238204956e-01 -2.203613892197608948e-02 2.004142999649047852e-01 1.095479633659124374e-02 2.722568809986114502e-01 1.155954375863075256e-01 -1.426206529140472412e-01 1.364894956350326538e-01 -5.092012286186218262e-01
4.588192701339721680e-02 1.082937568426132202e-01 6.109128147363662720e-02 -4.882483556866645813e-02 -1.650508642196655273e-01 -5.626815836876630783e-03 3.641339242458343506e-01 -1.745882183313369751e-01 -1.123056560754776001e-01 2.676974534988403320e-01 2.233154475688934326e-01 9.525934606790542603e-02 -1.263070553541183472e-01 1.333106961101293564e-02 -2.608922719955444336e-01 4.907117784023284912e-02 -1.639481037855148315e-01 -2.960275411605834961e-01 2.114985734224319458e-01 -3.915940469596534967e-04 -1.676691770553588867e-01 1.094708964228630066e-01 5.814139172434806824e-02 -1.995768547058105469e-01 -2.809964418411254883e-01 1.826742887496948242e-01 2.291059046983718872e-01 2.371098250150680542e-01 2.123996764421463013e-01 1.675127893686294556e-01 1.059313043951988220e-01 -1.090612933039665222e-01
3.697469457983970642e-02 2.866976521909236908e-02 8.895235508680343628e-02 -1.233740746974945068e-01 -2.009832561016082764e-01 -2.822344601154327393e-01 2.610982954502105713e-01 9.161259047687053680e-03 7.661484181880950928e-02 3.293961882591247559e-01 3.071235120296478271e-01 -6.811838597059249878e-02 -4.096493124961853027e-02 -1.400445997714996338e-01 7.997540384531021118e-02 2.376513369381427765e-02 -3.939596116542816162e-01 9.696883708238601685e-02 1.441747546195983887e-01 7.979822158813476562e-02 -3.584370613098144531e-01 7.000744342803955078e-02 -7.846235483884811401e-02 3.352705240249633789e-01 -1.938740909099578857e-01 -9.325648099184036255e-02 1.040327027440071106e-01 1.653867214918136597e-01 5.884700268507003784e-02 -8.906189352273941040e-02 3.756972402334213257e-02 6.175937503576278687e-02
2.895703017711639404e-01 2.133251428604125977e-01 -1.598619818687438965e-01 -2.149216383695602417e-01 -3.973433077335357666e-01 -1.688978523015975952e-01 2.146032266318798065e-02 -1.116695627570152283e-02 -1.043341681361198425e-01 1.810463070869445801e-01 6.026487052440643311e-02 -1.672573238611221313e-01 1.441243141889572144e-01 2.128781750798225403e-02 4.624113813042640686e-02 8.639835566282272339e-02 1.841426193714141846e-01 1.606884449720382690e-01 2.124353125691413879e-02 2.150958180427551270e-01 -3.908615708351135254e-01 -1.489585358649492264e-02 -2.036925554275512695e-01 1.457286328077316284e-01 -2.611540257930755615e-01 1.072905808687210083e-01 -4.211857542395591736e-02 1.095291301608085632e-01 -1.006179004907608032e-01 1.704158843494951725e-03 -1.479698270559310913e-01 -2.410987913608551025e-01
2.229183763265609741e-01 -9.014778770506381989e-03 5.371511355042457581e-02 -2.214228361845016479e-01 -2.442633807659149170e-01 2.018718980252742767e-02 -1.525232195854187012e-02 -3.397043347358703613e-01 1.100394725799560547e-01 1.120551750063896179e-01 -2.459390088915824890e-02 -2.771117091178894043e-01 9.836922585964202881e-02 -3.643629550933837891e-01 2.424272745847702026e-01 1.132329851388931274e-01 2.186757773160934448e-01 2.939470708370208740e-01 1.052458137273788452e-01 -3.161237239837646484e-01 -2.386740148067474365e-01 1.286301612854003906e-01 -1.916716573759913445e-03 -2.714841254055500031e-02 8.675690740346908569e-03 2.560105733573436737e-02 -6.304697692394256592e-02 1.740651875734329224e-01 1.144976019859313965e-01 1.623206883668899536e-01 1.119428202509880066e-01 -6.237726192921400070e-03
1.155811920762062073e-01 6.227082014083862305e-02 2.483851313591003418e-01 -2.701075971126556396e-01 -9.515853971242904663e-02 -2.733637094497680664e-01 -8.342006243765354156e-03 -5.251991152763366699e-01 8.118393272161483765e-02 1.432289779186248779e-01 2.355538308620452881e-01 1.594378985464572906e-02 1.017406582832336426e-01 -7.103966921567916870e-02 1.194864511489868164e-02 7.975335419178009033e-02 -3.152505159378051758e-01 -4.217475280165672302e-02 5.977224931120872498e-02 -1.035976931452751160e-01 -1.143164932727813721e-01 2.151009440422058105e-02 -2.282223105430603027e-01 1.527780145406723022e-01 -7.623516768217086792e-02 7.611963897943496704e-02 3.565498888492584229e-01 4.526552744209766388e-03 -6.735746562480926514e-02 1.056175976991653442e-01 1.310486942529678345e-01 -8.736400306224822998e-02
2.585116922855377197e-01 1.753135919570922852e-01 -5.271540582180023193e-02 -2.856320142745971680e-01 -5.241167917847633362e-02 -2.086084038019180298e-01 -3.112156093120574951e-01 -5.670123174786567688e-02 2.997460365295410156e-01 -1.778274960815906525e-02 1.070416811853647232e-02 -2.017121911048889160e-01 -2.459770143032073975e-01 -3.467793390154838562e-02 -2.832122333347797394e-02 4.414448514580726624e-02 1.448374241590499878e-01 -1.391455680131912231e-01 2.353227585554122925e-01 -3.001662790775299072e-01 -1.305736154317855835e-01 -1.670844480395317078e-02 -3.155519068241119385e-01 2.906371653079986572e-01 -8.669859170913696289e-02 6.956215947866439819e-02 2.224114984273910522e-01 1.101595684885978699e-01 -5.061158165335655212e-02 -4.536789655685424805e-02 2.264322945848107338e-03 1.026810482144355774e-01
2.133383154869079590e-01 2.521997094154357910e-01 5.964282900094985962e-02 -3.476982191205024719e-02 -2.389405220746994019e-01 -2.454472482204437256e-01 -2.302612119819968939e-04 -1.217091232538223267e-01 -1.524122953414916992e-01 3.941861987113952637e-01 1.414303183555603027e-01 6.598701328039169312e-02 -1.685529500246047974e-01 3.403743356466293335e-02 -1.432231515645980835e-01 5.049454420804977417e-02 -2.828606404364109039e-02 -1.048607304692268372e-01 1.765419095754623413e-01 -7.829740643501281738e-02 -2.155726253986358643e-01 -1.793230623006820679e-01 1.374197602272033691e-01 -1.630174815654754639e-01 9.106012992560863495e-03 7.503421604633331299e-02 -6.713139265775680542e-02 2.591272592544555664e-01 -1.625545509159564972e-02 -1.677473038434982300e-01 4.341134801506996155e-03 -4.683973193168640137e-01
2.243035286664962769e-01 2.627229094505310059e-01 2.855755388736724854e-01 2.634447813034057617e-02 3.432898223400115967e-02 -1.262022107839584351e-01 -6.617219001054763794e-02 -2.854704260826110840e-01 1.298902928829193115e-01 4.653026163578033447e-01 1.203525438904762268e-01 -3.608348779380321503e-03 -2.856744825839996338e-01 -5.501173064112663269e-02 6.090250331908464432e-03 1.491335965692996979e-02 1.669924855232238770e-01 -2.218738496303558350e-01 -1.006939038634300232e-01 2.131181061267852783e-01 -2.365306019783020020e-01 5.397111177444458008e-02 -2.156189680099487305e-01 2.993952110409736633e-02 -2.774158865213394165e-02 -3.792686760425567627e-02 -6.665650755167007446e-02 3.009359240531921387e-01 6.163396313786506653e-02 3.469598293304443359e-02 1.186741665005683899e-01 -8.630069345235824585e-02
2.075065672397613525e-01 2.122758179903030396e-01 4.832316935062408447e-02 -1.226092725992202759e-01 -2.295690327882766724e-01 -2.915832400321960449e-01 -1.396734151057898998e-03 -1.600485146045684814e-01 -1.439200490713119507e-01 2.311372905969619751e-01 1.756866276264190674e-01 1.720643341541290283e-01 -2.253681272268295288e-01 5.134639143943786621e-02 -1.150558218359947205e-01 1.463346332311630249e-01 2.327243128092959523e-04 -1.415185034275054932e-01 2.007443755865097046e-01 4.031683877110481262e-02 -2.227171063423156738e-01 -1.974297165870666504e-01 5.847991257905960083e-02 -1.933545023202896118e-01 2.940727584064006805e-02 4.379953816533088684e-02 8.724097162485122681e-02 2.095874249935150146e-01 1.501386519521474838e-02 -2.013032138347625732e-01 5.456024408340454102e-02 -4.680797755718231201e-01
1.314132809638977051e-01 3.465181589126586914e-01 -1.039644032716751099e-01 -1.447273790836334229e-01 -1.003779843449592590e-01 -3.224355578422546387e-01 -2.275135070085525513e-01 -6.822431832551956177e-02 2.521169483661651611e-01 6.158955395221710205e-02 -8.873825520277023315e-02 -9.860130399465560913e-02 -2.132026255130767822e-01 1.017225757241249084e-01 7.768303900957107544e-02 1.423048675060272217e-01 1.378888934850692749e-01 -8.301426470279693604e-02 9.676948189735412598e-02 -1.039274409413337708e-01 -1.548374593257904053e-01 1.116048470139503479e-01 -1.664685457944869995e-01 5.142707824707031250e-01 -1.616934835910797119e-01 1.454355269670486450e-01 8.914252370595932007e-02 1.677055209875106812e-01 9.272652119398117065e-02 3.473251592367887497e-03 -9.354402311146259308e-03 -1.632502973079681396e-01
5.627685412764549255e-02 1.415786892175674438e-01 -3.560098633170127869e-02 1.302490532398223877e-01 -1.251963824033737183e-01 -1.745221316814422607e-01 3.230746090412139893e-02 -1.414827406406402588e-01 8.071723580360412598e-02 2.458249032497406006e-02 1.306868903338909149e-02 -3.043424896895885468e-02 -1.472239494323730469e-01 -2.490527927875518799e-01 -4.446029663085937500e-02 4.097061455249786377e-01 1.498798877000808716e-01 3.319540023803710938e-01 2.262596637010574341e-01 -1.387412846088409424e-01 -1.936108171939849854e-01 1.248473376035690308e-01 -1.586049944162368774e-01 6.322725117206573486e-02 -2.003822475671768188e-01 -1.957071125507354736e-01 3.343278169631958008e-01 2.084403038024902344e-01 -1.682400852441787720e-01 -2.858872711658477783e-01 -2.888130489736795425e-03 2.370014041662216187e-02
-4.465571418404579163e-02 6.134722754359245300e-02 1.008347608149051666e-03 2.037788033485412598e-01 -2.237376421689987183e-01 -4.707556590437889099e-02 -9.377804584801197052e-03 -1.015315651893615723e-01 1.842898130416870117e-01 3.347736895084381104e-01 2.682480514049530029e-01 -3.705906271934509277e-01 -3.335181251168251038e-02 -3.798197507858276367e-01 1.813080608844757080e-01 2.153454115614295006e-03 1.045312881469726562e-01 -1.825004369020462036e-01 2.761664092540740967e-01 -2.206140756607055664e-01 -2.342114448547363281e-01 -4.857663810253143311e-02 -3.845901787281036377e-02 -4.325630143284797668e-02 8.907136507332324982e-03 7.375021278858184814e-02 -1.405283994972705841e-02 -9.749663621187210083e-02 1.960213994607329369e-03 -3.204985260963439941e-01 1.019476563669741154e-03 -9.369510412216186523e-02
1.385538280010223389e-01 2.045733630657196045e-01 8.188761025667190552e-02 -1.297701448202133179e-01 -1.956004947423934937e-01 -2.126635760068893433e-01 9.305546991527080536e-03 -1.485664248466491699e-01 -6.996978074312210083e-02 3.716106116771697998e-01 1.920802593231201172e-01 1.176626458764076233e-01 -9.254538267850875854e-02 8.199734985828399658e-02 -2.062025219202041626e-01 1.984008848667144775e-01 6.108519062399864197e-02 -1.364859193563461304e-01 2.033583372831344604e-01 -2.058899402618408203e-01 -1.918243318796157837e-01 -1.925531029701232910e-01 6.223103776574134827e-02 -1.636027544736862183e-01 5.166090279817581177e-02 1.957905292510986328e-02 -5.792240053415298462e-02 2.963794171810150146e-01 -2.992762811481952667e-02 -1.514159888029098511e-01 -2.989248139783740044e-03 -4.360808134078979492e-01
-6.146753579378128052e-02 1.816598474979400635e-01 2.490385472774505615e-01 -1.953180320560932159e-02 -3.780894875526428223e-01 -1.251595169305801392e-01 1.639658659696578979e-01 -1.266836225986480713e-01 1.535693705081939697e-01 2.523898780345916748e-01 -1.181970015168190002e-01 -2.055791616439819336e-01 6.945934146642684937e-02 -4.041951149702072144e-02 2.232106775045394897e-01 1.719709634780883789e-01 -1.647580601274967194e-02 -7.264766097068786621e-02 2.174365222454071045e-01 4.845695570111274719e-02 -1.375710666179656982e-01 2.063675373792648315e-01 -1.430992037057876587e-01 -1.087365970015525818e-01 -1.805226653814315796e-01 -1.367573440074920654e-01 5.855267494916915894e-02 6.243692710995674133e-02 -3.037068247795104980e-01 9.183114767074584961e-02 -1.060610413551330566e-01 -3.877744376659393311e-01
1.659903526306152344e-01 2.145416885614395142e-01 -6.972217559814453125e-02 -1.437212973833084106e-01 -4.522871077060699463e-01 -1.504218429327011108e-01 9.869237989187240601e-02 -1.632221043109893799e-01 -9.821248240768909454e-03 1.980228722095489502e-01 -6.130650639533996582e-02 7.237349450588226318e-02 2.103482838720083237e-03 -2.235158346593379974e-02 1.185706257820129395e-01 4.244737327098846436e-01 -1.592642217874526978e-01 2.528744041919708252e-01 2.260894030332565308e-01 1.274824589490890503e-01 -1.999353021383285522e-01 2.181580364704132080e-01 -3.462406992912292480e-02 -5.774414539337158203e-02 -2.408428937196731567e-01 -4.210130125284194946e-02 1.418153196573257446e-01 -7.898833602666854858e-03 6.067363917827606201e-02 -1.647214740514755249e-01 1.819176673889160156e-01 4.054478555917739868e-02
1.525653302669525146e-01 -6.618075817823410034e-02 -8.508440107107162476e-02 -2.236896380782127380e-02 -9.476677328348159790e-02 -1.640395373106002808e-01 -6.008334085345268250e-02 -1.414568722248077393e-01 -3.113478235900402069e-02 3.717285096645355225e-01 -5.128322541713714600e-02 7.688559591770172119e-02 -2.387083768844604492e-01 -4.190134406089782715e-01 -9.842102974653244019e-02 4.407531321048736572e-01 2.219069898128509521e-01 -3.205903992056846619e-02 -1.127514317631721497e-01 -3.132404386997222900e-01 -4.406929016113281250e-02 -6.750786560587584972e-04 -1.836620718240737915e-01 1.196860969066619873e-01 2.284227311611175537e-02 1.330773085355758667e-01 -5.213321000337600708e-02 2.012030035257339478e-01 -1.657954901456832886e-01 -1.010461673140525818e-01 -3.756070509552955627e-02 -9.620015323162078857e-02
3.133119642734527588e-02 2.346837371587753296e-01 -9.677433967590332031e-02 -1.158786267042160034e-01 -2.355334162712097168e-01 -3.006447553634643555e-01 -1.534636914730072021e-01 -1.304537653923034668e-01 -1.562946140766143799e-01 -1.272598952054977417e-01 2.523461282253265381e-01 -6.281929463148117065e-02 1.211175695061683655e-01 -1.645899862051010132e-01 1.459091156721115112e-01 3.589470386505126953e-01 1.587402969598770142e-01 -6.416817009449005127e-02 2.334312498569488525e-01 -7.396101951599121094e-02 -5.481504648923873901e-02 3.262937441468238831e-02 -2.513686716556549072e-01 4.552837610244750977e-01 -2.652910538017749786e-02 7.166528608649969101e-03 6.477732211351394653e-02 1.296013891696929932e-01 -1.585003435611724854e-01 -7.349918782711029053e-02 -1.218453869223594666e-01 -6.035403162240982056e-02
-1.454116702079772949e-01 2.958828210830688477e-02 -5.081070959568023682e-02 -2.025125734508037567e-02 -2.413944453001022339e-01 -2.858941256999969482e-01 5.910623818635940552e-02 1.614445634186267853e-02 2.050024718046188354e-01 2.604755759239196777e-01 -1.476495340466499329e-02 -3.382116854190826416e-01 1.234683953225612640e-02 -1.294314414262771606e-01 2.315253578126430511e-02 1.277355849742889404e-01 1.189228668808937073e-01 2.222316265106201172e-01 2.384057492017745972e-01 1.193050295114517212e-01 -4.287132024765014648e-01 -1.158164516091346741e-01 1.169429644942283630e-01 -9.686216711997985840e-02 -5.283628776669502258e-02 3.275855677202343941e-03 2.158871442079544067e-01 1.260168701410293579e-01 -1.676239967346191406e-01 -1.897778213024139404e-01 1.468892842531204224e-01 -2.591221332550048828e-01
7.108443975448608398e-02 2.272730320692062378e-01 -2.440017834305763245e-02 6.281357258558273315e-02 -2.622624635696411133e-01 1.064151618629693985e-02 -2.837317250669002533e-02 -6.861734390258789062e-02 -1.968140602111816406e-01 2.418258190155029297e-01 4.412835538387298584e-01 -4.668676108121871948e-02 -1.503019928932189941e-01 -1.181441172957420349e-01 -2.546796798706054688e-01 -5.640957877039909363e-02 1.402841508388519287e-02 -8.165942877531051636e-02 2.614653408527374268e-01 -1.162646058946847916e-02 -4.473832622170448303e-02 6.379639357328414917e-02 -2.232103645801544189e-01 -2.097090184688568115e-01 -1.839375942945480347e-01 2.448448725044727325e-02 1.253631711006164551e-01 2.241920977830886841e-01 8.413773775100708008e-02 1.151072829961776733e-01 3.850476443767547607e-02 -4.100822806358337402e-01
1.128894612193107605e-01 7.520686089992523193e-02 -5.943258851766586304e-02 -1.515490859746932983e-01 -1.761106997728347778e-01 -2.550057768821716309e-01 3.026342988014221191e-01 -2.723914980888366699e-01 -6.176455691456794739e-02 2.434680610895156860e-01 -6.932307034730911255e-02 -2.488048374652862549e-01 1.827335804700851440e-01 7.920442521572113037e-02 2.725873291492462158e-01 -3.027450852096080780e-02 1.867289841175079346e-02 6.283492594957351685e-02 1.401575356721878052e-01 -1.778518557548522949e-01 -4.568669795989990234e-01 1.515744626522064209e-01 -8.952096849679946899e-02 3.323560655117034912e-01 -5.073060840368270874e-02 -1.043538562953472137e-02 9.027361124753952026e-02 8.273750543594360352e-02 -5.765844509005546570e-02 2.333988249301910400e-02 -3.323658183217048645e-02 -1.420778930187225342e-01
1.976879388093948364e-01 6.496295332908630371e-02 -6.059116497635841370e-02 -7.060344517230987549e-02 -4.026204943656921387e-01 -2.738908827304840088e-01 2.822303771972656250e-01 -9.060982614755630493e-02 -1.790374517440795898e-02 7.230155915021896362e-02 -1.122414916753768921e-01 -1.613407135009765625e-01 3.942340239882469177e-02 4.502240568399429321e-03 2.026792615652084351e-01 3.905123174190521240e-01 1.182060539722442627e-01 9.636786766350269318e-03 -2.986979298293590546e-02 -6.921992450952529907e-02 -1.029403582215309143e-01 1.794379055500030518e-01 1.350256800651550293e-01 2.297939956188201904e-01 -1.503081470727920532e-01 -1.040593371726572514e-03 8.625489473342895508e-02 6.073607504367828369e-02 1.067895069718360901e-01 -1.019508391618728638e-01 4.227173328399658203e-01 1.262459605932235718e-01
7.887208461761474609e-02 3.802351057529449463e-01 1.077043488621711731e-01 1.142259687185287476e-01 -4.584154486656188965e-01 -2.828182578086853027e-01 8.132603019475936890e-03 -1.885132491588592529e-01 -1.004217341542243958e-01 1.336630582809448242e-01 -6.902240961790084839e-02 -1.462918221950531006e-01 -3.068812005221843719e-02 4.416037350893020630e-02 2.277852036058902740e-02 1.528120692819356918e-02 -1.107700541615486145e-02 9.416568279266357422e-02 2.052720934152603149e-01 -1.620074063539505005e-01 -2.592924833297729492e-01 -5.232992023229598999e-02 -4.130937531590461731e-02 9.645999222993850708e-02 -8.241261541843414307e-02 4.177782833576202393e-01 3.275990113615989685e-02 -2.678247168660163879e-02 -2.857182025909423828e-01 -5.793659016489982605e-02 6.095321103930473328e-02 1.042858064174652100e-01
5.788943544030189514e-02 1.532380431890487671e-01 -3.830216452479362488e-02 -2.438233941793441772e-01 -2.482208162546157837e-01 -1.614199429750442505e-01 2.838321924209594727e-01 -2.254777355119585991e-03 -9.269512444734573364e-02 3.044027090072631836e-01 1.799470782279968262e-01 -1.580885946750640869e-01 -7.142078131437301636e-02 7.609505206346511841e-02 3.721420094370841980e-02 2.997661828994750977e-01 -3.446093499660491943e-01 3.849617438390851021e-03 6.280042976140975952e-02 -1.649239361286163330e-01 -3.400917053222656250e-01 1.715365052223205566e-01 6.549202650785446167e-02 3.177873194217681885e-01 -1.068169102072715759e-01 -7.489438354969024658e-02 -6.046254187822341919e-02 1.302147805690765381e-01 8.077587001025676727e-03 -1.812599897384643555e-01 3.955694288015365601e-02 1.041951775550842285e-01
6.319331005215644836e-03 2.070118300616741180e-02 -3.244199231266975403e-02 3.986423462629318237e-02 -3.358464837074279785e-01 -3.038414418697357178e-01 2.173179946839809418e-02 -1.458336710929870605e-01 2.384078800678253174e-01 1.091037839651107788e-01 -1.793206930160522461e-01 -2.398438453674316406e-01 1.542868465185165405e-02 -2.046056687831878662e-01 -1.252639107406139374e-03 2.275913357734680176e-01 1.864926367998123169e-01 1.450360268354415894e-01 -6.262621283531188965e-02 -9.052188694477081299e-02 -2.619272470474243164e-01 -1.165004521608352661e-01 4.452425520867109299e-03 7.880009710788726807e-02 -1.631272137165069580e-01 -9.712971746921539307e-02 2.331446558237075806e-01 2.739025466144084930e-02 -2.695817649364471436e-01 -1.383562684059143066e-01 1.883189976215362549e-01 -3.780782222747802734e-01
2.343538552522659302e-01 2.329197824001312256e-01 2.627944052219390869e-01 -3.075147271156311035e-01 -2.945302724838256836e-01 -1.276057064533233643e-01 -4.075191915035247803e-02 -2.568150460720062256e-01 -2.108622714877128601e-02 1.275691241025924683e-01 5.555574968457221985e-02 2.333476394414901733e-01 6.147810071706771851e-02 1.286752615123987198e-02 -1.774457991123199463e-01 2.079274058341979980e-01 1.534340064972639084e-02 -4.934208467602729797e-02 2.739859521389007568e-01 -1.176454052329063416e-01 -1.693539917469024658e-01 -1.894683241844177246e-01 2.360382378101348877e-01 -9.997776895761489868e-02 5.709387362003326416e-03 1.250189691781997681e-01 7.630691677331924438e-02 2.564949691295623779e-01 6.278810650110244751e-02 -1.772682070732116699e-01 9.451609849929809570e-02 -2.240327447652816772e-01
1.931760311126708984e-01 -9.726976044476032257e-03 -1.965145170688629150e-01 1.216833740472793579e-01 -3.034301102161407471e-01 -4.120511189103126526e-02 7.631399482488632202e-02 -2.684755027294158936e-01 -3.207048028707504272e-02 -5.860501155257225037e-02 2.187970578670501709e-01 -7.002732716500759125e-03 8.734062314033508301e-03 -1.677857190370559692e-01 1.349063664674758911e-01 1.647106409072875977e-01 -1.145369261503219604e-01 -2.172779738903045654e-01 6.246727705001831055e-02 1.068532839417457581e-01 -2.688108980655670166e-01 -1.329370439052581787e-01 -2.460475116968154907e-01 1.797386407852172852e-01 -2.901736497879028320e-01 1.021470800042152405e-01 2.480351030826568604e-01 -1.837831288576126099e-01 1.070145294070243835e-01 2.980751693248748779e-01 2.478275746107101440e-01 -3.839454799890518188e-02
1.960399150848388672e-01 2.963526844978332520e-01 -1.021939218044281006e-01 -8.843383938074111938e-02 -2.022760659456253052e-01 -3.370197713375091553e-01 -1.273263990879058838e-01 -1.698143631219863892e-01 -1.605894714593887329e-01 3.221986591815948486e-01 3.191589936614036560e-02 -2.614563107490539551e-01 -2.441671863198280334e-02 1.374180167913436890e-01 1.399698480963706970e-02 6.454274058341979980e-02 1.133817480877041817e-03 4.192497953772544861e-02 1.333679854869842529e-01 -6.337592005729675293e-02 -3.909639716148376465e-01 9.734636545181274414e-02 -1.395206898450851440e-01 1.791179180145263672e-01 -4.981230199337005615e-02 4.799225926399230957e-02 1.111530587077140808e-01 2.292878031730651855e-01 -1.274633705615997314e-01 -2.897810041904449463e-01 -1.017103269696235657e-01 1.240717098116874695e-01
2.367587015032768250e-02 3.181948959827423096e-01 -3.265611827373504639e-02 -9.126177430152893066e-02 -4.180549681186676025e-01 -2.476411759853363037e-01 4.906029999256134033e-02 -1.026614904403686523e-01 -3.676846921443939209e-01 1.627862453460693359e-01 7.244887296110391617e-03 -1.231682971119880676e-01 -1.128444001078605652e-01 -2.036212682723999023e-01 2.059236764907836914e-01 1.287860274314880371e-01 -2.114132940769195557e-01 1.528593897819519043e-01 3.435117006301879883e-02 -1.811580210924148560e-01 -2.830582261085510254e-01 -8.262638002634048462e-02 -9.828591346740722656e-02 1.830215454101562500e-01 -1.632716655731201172e-01 1.446890830993652344e-01 -2.076620981097221375e-02 1.202787309885025024e-01 -1.752834394574165344e-02 -1.638755500316619873e-01 1.304105222225189209e-01 1.040575727820396423e-01
1.746934652328491211e-01 2.640380263328552246e-01 1.827821433544158936e-01 -1.555738002061843872e-01 1.469939053058624268e-01 -2.084245383739471436e-01 -1.483923792839050293e-01 -6.413619220256805420e-02 6.982233375310897827e-02 1.303434371948242188e-02 1.207143347710371017e-02 -3.481232374906539917e-02 4.744723066687583923e-02 -2.318930923938751221e-01 -2.092632800340652466e-01 7.018233835697174072e-02 8.580301655456423759e-04 -1.311283707618713379e-01 4.195036888122558594e-01 -1.310849487781524658e-01 -1.771181523799896240e-01 2.498871833086013794e-02 9.183479100465774536e-02 -1.031402423977851868e-01 -1.291452199220657349e-01 3.292653262615203857e-01 1.413162946701049805e-01 -6.266982108354568481e-02 -8.848959207534790039e-02 -8.711603283882141113e-02 3.416858613491058350e-01 -3.118290603160858154e-01
1.247462704777717590e-01 2.801037207245826721e-02 -4.582795128226280212e-02 -5.475034937262535095e-02 -3.239291906356811523e-01 -2.573769986629486084e-01 6.634419411420822144e-02 -6.141041964292526245e-02 -1.317737400531768799e-01 1.213377788662910461e-01 1.752779185771942139e-01 1.153751388192176819e-01 -1.622760146856307983e-01 -6.509856879711151123e-02 -2.468834817409515381e-01 1.330677140504121780e-02 1.129278987646102905e-01 6.122327595949172974e-02 2.818108499050140381e-01 -2.147860378026962280e-01 -1.242581382393836975e-01 -8.856567740440368652e-02 -1.176837831735610962e-01 -2.893765866756439209e-01 1.248729899525642395e-01 1.571103334426879883e-01 7.736547291278839111e-02 3.196752369403839111e-01 1.652317643165588379e-01 -3.323927521705627441e-02 2.996464073657989502e-02 -4.366998374462127686e-01
-2.218155749142169952e-02 1.121212765574455261e-01 8.630900830030441284e-02 -1.350796073675155640e-01 -2.623450160026550293e-01 -3.188509345054626465e-01 3.047554194927215576e-02 -1.738455742597579956e-01 2.022446133196353912e-02 1.317354142665863037e-01 3.188450932502746582e-01 3.594806790351867676e-02 1.313561946153640747e-01 8.326061815023422241e-02 -1.489262562245130539e-02 1.498879306018352509e-02 -1.782691851258277893e-02 -1.945916563272476196e-01 1.183580458164215088e-01 -5.053440853953361511e-02 -1.182146817445755005e-01 -4.782444983720779419e-02 8.569264411926269531e-02 -2.825285866856575012e-02 -2.690066695213317871e-01 2.132581919431686401e-01 4.180218577384948730e-01 1.311216969043016434e-02 2.221751958131790161e-03 3.056128621101379395e-01 3.854603171348571777e-01 -1.889837905764579773e-02
-1.033226698637008667e-01 4.526011347770690918e-01 7.812506705522537231e-02 1.150774434208869934e-01 -3.384516835212707520e-01 -2.289318442344665527e-01 1.088471338152885437e-01 -1.622905880212783813e-01 -2.889886796474456787e-01 1.477728784084320068e-01 3.407962992787361145e-02 -1.332538872957229614e-01 4.763317853212356567e-02 -8.715682476758956909e-02 1.792044192552566528e-02 -1.165925562381744385e-01 3.516305610537528992e-02 -1.134358048439025879e-01 2.367881685495376587e-01 -1.885418593883514404e-01 -2.733995914459228516e-01 1.851605176925659180e-01 -1.225929521024227142e-02 -6.029042880982160568e-03 -3.958364203572273254e-02 2.605352401733398438e-01 1.911418735980987549e-01 1.387691646814346313e-01 -2.086504250764846802e-01 -1.247489005327224731e-01 -8.709886670112609863e-02 -7.124173641204833984e-02
4.095143452286720276e-02 -1.203797981142997742e-01 2.461203336715698242e-01 -2.203705608844757080e-01 -1.922261565923690796e-01 -3.948013782501220703e-01 9.237822890281677246e-02 -3.903239965438842773e-01 1.177287027239799500e-01 1.007956862449645996e-01 1.310985684394836426e-01 -1.366357058286666870e-01 -1.098209619522094727e-01 -1.709730625152587891e-01 -2.076494693756103516e-02 1.252629160881042480e-01 1.632162183523178101e-02 -4.249390959739685059e-02 3.838970959186553955e-01 -1.608270555734634399e-01 1.409684568643569946e-01 -1.977082937955856323e-01 -4.356152936816215515e-02 1.308521181344985962e-01 7.661370933055877686e-02 1.054648235440254211e-01 2.119573056697845459e-01 2.097063465043902397e-03 -7.433415204286575317e-02 -1.026810333132743835e-01 2.629892528057098389e-01 -5.698624998331069946e-02
-1.588711515069007874e-02 2.903870306909084320e-02 1.302484720945358276e-01 -1.043851673603057861e-01 -1.682911068201065063e-01 -3.661723136901855469e-01 -5.322636291384696960e-02 -3.457297980785369873e-01 2.203800678253173828e-01 1.593694537878036499e-01 2.934990525245666504e-01 -6.168837100267410278e-02 6.735676527023315430e-02 -2.277047783136367798e-01 2.141429856419563293e-02 -9.259898960590362549e-02 -2.294684946537017822e-01 1.891241781413555145e-02 1.454539448022842407e-01 5.748226866126060486e-02 -2.326506227254867554e-01 6.879691034555435181e-02 -1.390293389558792114e-01 2.538107335567474365e-01 2.064280770719051361e-02 -2.018776535987854004e-01 3.732098937034606934e-01 8.994980901479721069e-02 8.305420726537704468e-02 -1.808192580938339233e-03 1.810057610273361206e-01 -9.295111149549484253e-02
-8.317320793867111206e-02 -6.694456934928894043e-02 1.603922843933105469e-01 -2.652351260185241699e-01 -2.730745375156402588e-01 -2.612019181251525879e-01 1.403385996818542480e-01 -4.728917479515075684e-01 4.129478335380554199e-02 -1.262735924683511257e-03 1.172351464629173279e-01 -1.777478456497192383e-01 -3.882576525211334229e-02 -1.307279020547866821e-01 -9.772513806819915771e-02 2.252925336360931396e-01 -1.254259496927261353e-01 5.533173307776451111e-02 3.521061837673187256e-01 -3.116764873266220093e-02 -8.331788331270217896e-02 -1.483296006917953491e-01 -1.563384532928466797e-01 5.687624216079711914e-02 1.241035237908363342e-01 1.651565283536911011e-01 6.760213524103164673e-02 1.629490777850151062e-02 -1.236126795411109924e-01 1.170893684029579163e-01 3.009075522422790527e-01 1.142160892486572266e-01
-6.086917221546173096e-02 1.083333492279052734e-01 2.815048694610595703e-01 -1.543883681297302246e-01 -6.434463709592819214e-02 -2.667781114578247070e-01 3.607667237520217896e-02 -2.915544211864471436e-01 -5.549913272261619568e-02 1.411320567131042480e-01 1.972587257623672485e-01 -1.533330529928207397e-01 -2.965294122695922852e-01 -1.189949214458465576e-01 -2.437355183064937592e-02 1.239629760384559631e-01 4.234820604324340820e-03 1.156738102436065674e-01 2.349231690168380737e-01 -2.029156088829040527e-01 -1.587037742137908936e-01 -1.051206067204475403e-01 9.230954945087432861e-02 1.362451463937759399e-01 -1.045758351683616638e-01 5.457699298858642578e-02 4.509783387184143066e-01 1.985665708780288696e-01 3.340057283639907837e-02 3.024156019091606140e-02 2.907744646072387695e-01 1.800619647838175297e-03
4.912877827882766724e-02 1.076608672738075256e-01 2.362233400344848633e-01 -1.628907918930053711e-01 -1.692122071981430054e-01 -1.942941099405288696e-01 7.999051362276077271e-02 -3.919169902801513672e-01 3.465995490550994873e-01 3.731429278850555420e-01 1.576890200376510620e-01 -7.665751874446868896e-02 -2.606819197535514832e-02 -1.922871321439743042e-01 -2.632612921297550201e-02 8.339136093854904175e-02 2.089453637599945068e-01 -1.596362292766571045e-01 3.612827509641647339e-02 2.031244337558746338e-01 -7.293072342872619629e-02 1.691769063472747803e-01 1.442972570657730103e-01 -8.329936861991882324e-02 -1.975320577621459961e-01 2.156135886907577515e-01 -1.506304144859313965e-01 1.417679935693740845e-01 5.090207606554031372e-02 -8.980819024145603180e-03 1.486092805862426758e-01 -1.241411417722702026e-01
-5.607654154300689697e-02 -2.808072231709957123e-02 8.038821071386337280e-02 1.081824377179145813e-01 -3.021560907363891602e-01 -6.226491555571556091e-02 7.433370500802993774e-02 -1.379540413618087769e-01 1.824477314949035645e-01 7.278499752283096313e-02 -1.599282324314117432e-01 -1.503061056137084961e-01 -1.651518344879150391e-01 -1.935291141271591187e-01 2.314725071191787720e-01 2.706900238990783691e-01 -5.029487609863281250e-02 -1.005527153611183167e-01 1.357081532478332520e-01 -6.336710415780544281e-03 -3.007363080978393555e-01 4.817731212824583054e-03 2.779344618320465088e-01 1.021487489342689514e-01 -9.602976590394973755e-02 -3.747101500630378723e-02 3.193019926548004150e-01 -2.072443021461367607e-03 -3.473050594329833984e-01 -1.960669308900833130e-01 1.334157884120941162e-01 -2.848556935787200928e-01
6.299816071987152100e-02 4.738849401473999023e-02 -8.676975034177303314e-03 -1.815805733203887939e-01 -2.445554435253143311e-01 -2.154331803321838379e-01 -9.818577207624912262e-03 -2.584370076656341553e-01 2.003454566001892090e-01 9.981076419353485107e-02 1.825871132314205170e-02 5.663632974028587341e-02 -1.258664280176162720e-01 -4.021203815937042236e-01 -1.442744135856628418e-01 7.739660888910293579e-02 4.253004863858222961e-02 -1.449575424194335938e-01 -1.451644897460937500e-01 -9.070625156164169312e-02 -2.690443992614746094e-01 3.415649831295013428e-01 3.187201917171478271e-01 6.154127418994903564e-02 -1.979510635137557983e-01 1.495352759957313538e-02 -1.049639657139778137e-01 1.571702063083648682e-01 1.324838548898696899e-01 -5.848070606589317322e-02 1.171973347663879395e-01 -2.706755101680755615e-01
-1.003626883029937744e-01 3.056604973971843719e-02 2.379188239574432373e-01 -6.175927072763442993e-02 -1.981585621833801270e-01 -2.849619388580322266e-01 1.006766483187675476e-01 -3.362316489219665527e-01 -1.205659210681915283e-01 6.029463931918144226e-02 -8.411540091037750244e-02 -1.479279398918151855e-01 4.113029316067695618e-02 -4.010596871376037598e-01 -5.193895101547241211e-02 9.961292892694473267e-02 -1.916033029556274414e-01 -9.748201817274093628e-03 3.441754877567291260e-01 -6.522858142852783203e-02 -1.238711699843406677e-01 -1.904865950345993042e-01 -1.349786520004272461e-01 -2.880674600601196289e-02 -7.514812052249908447e-02 -5.010375287383794785e-03 -1.595990173518657684e-02 1.263042688369750977e-01 -1.271744370460510254e-01 1.178052797913551331e-01 4.194606840610504150e-01 6.745497137308120728e-02
8.528379350900650024e-02 1.969849467277526855e-01 -8.851393312215805054e-02 2.118553817272186279e-01 -2.222709357738494873e-01 -2.924829423427581787e-01 -1.845418363809585571e-01 9.025289118289947510e-02 2.293298393487930298e-01 1.697818934917449951e-01 -3.221744298934936523e-02 -1.578104943037033081e-01 -1.417579650878906250e-01 -2.164219319820404053e-01 -1.464571058750152588e-01 3.100884854793548584e-01 6.913448125123977661e-02 7.004188373684883118e-03 1.532067358493804932e-01 -1.283833831548690796e-01 -1.178631559014320374e-01 1.421877443790435791e-01 -2.649324201047420502e-02 3.292635381221771240e-01 -1.848794892430305481e-02 2.686348259449005127e-01 7.962094992399215698e-02 2.515602707862854004e-01 -2.713892608880996704e-02 3.090661466121673584e-01 -5.226764455437660217e-02 5.502923205494880676e-02
1.410939265042543411e-02 2.754293084144592285e-01 -2.092742174863815308e-02 2.945485152304172516e-02 -5.030062794685363770e-01 -1.709664762020111084e-01 -3.093887865543365479e-02 -3.060077130794525146e-01 -1.115836724638938904e-01 6.137012317776679993e-02 -1.316746175289154053e-01 -2.210750132799148560e-01 -1.251928806304931641e-01 1.851311922073364258e-01 1.813430190086364746e-01 1.768906712532043457e-01 -2.849278785288333893e-02 6.688221544027328491e-02 4.142760336399078369e-01 2.841660194098949432e-02 -1.435868591070175171e-01 2.581412792205810547e-01 -5.300906952470541000e-03 5.262379348278045654e-02 -1.213489770889282227e-01 2.007711231708526611e-01 -4.171894397586584091e-03 8.416704088449478149e-02 -1.124457046389579773e-01 2.166969329118728638e-02 -5.925223603844642639e-02 -5.205936357378959656e-02
-1.085351705551147461e-01 4.367327783256769180e-03 3.012237846851348877e-01 -1.094966530799865723e-01 -3.339800834655761719e-01 -3.414194285869598389e-01 -1.445691883563995361e-01 -1.741485297679901123e-02 9.650260210037231445e-02 2.288388162851333618e-01 -3.842950239777565002e-02 -2.562827467918395996e-01 -1.281738132238388062e-01 -1.836187541484832764e-01 6.008579209446907043e-02 1.727364659309387207e-01 -1.840475015342235565e-03 -2.706090211868286133e-01 4.201756045222282410e-02 9.866137057542800903e-02 -3.607046306133270264e-01 -4.276010394096374512e-02 7.318031042814254761e-02 7.705897092819213867e-02 2.006481867283582687e-03 -5.560317635536193848e-02 2.435378134250640869e-01 -9.460486471652984619e-02 -1.713571548461914062e-01 -2.068654261529445648e-02 -2.289640009403228760e-01 -2.054213434457778931e-01
1.582041978836059570e-01 4.203822314739227295e-01 1.613568700850009918e-02 6.733874976634979248e-02 -2.437634617090225220e-01 -2.921832501888275146e-01 -5.053749307990074158e-02 -2.092972695827484131e-01 -1.899637579917907715e-01 1.001792326569557190e-01 1.893754117190837860e-03 2.140551060438156128e-02 -1.165453121066093445e-01 7.675587385892868042e-02 1.727793812751770020e-01 1.897542178630828857e-01 -1.021563075482845306e-02 -7.965841796249151230e-04 3.013621568679809570e-01 -2.411309480667114258e-01 -2.125724554061889648e-01 9.165837615728378296e-02 1.150836944580078125e-01 1.724110841751098633e-01 -2.543489336967468262e-01 2.502230703830718994e-01 1.174400299787521362e-01 6.229160353541374207e-02 -2.256601452827453613e-01 -1.350187361240386963e-01 3.914459422230720520e-02 9.538450092077255249e-02
1.908310502767562866e-01 3.924532607197761536e-02 -2.645488679409027100e-01 -7.091069966554641724e-02 -1.438389867544174194e-01 -4.515920877456665039e-01 4.187544807791709900e-02 -2.697403430938720703e-01 6.282085180282592773e-02 1.397594511508941650e-01 1.616338789463043213e-01 -1.214792430400848389e-01 3.904327005147933960e-02 -2.612025737762451172e-01 8.337954431772232056e-02 -9.698806330561637878e-03 -4.180779308080673218e-02 -1.042607948184013367e-01 -1.000458896160125732e-01 -5.625830963253974915e-02 -1.779882013797760010e-01 1.357208192348480225e-01 -4.098140597343444824e-01 -1.419435143470764160e-01 7.623254507780075073e-02 1.836462616920471191e-01 3.354154229164123535e-01 8.176474273204803467e-02 -6.282447278499603271e-02 -1.296349018812179565e-01 8.245623670518398285e-03 5.654214695096015930e-02
6.817326694726943970e-02 -7.390654832124710083e-02 2.457854598760604858e-01 -1.280037909746170044e-01 -6.397024542093276978e-02 -2.679100632667541504e-01 5.360659584403038025e-02 -4.079183638095855713e-01 7.430938631296157837e-02 1.671815663576126099e-01 2.332697659730911255e-01 -3.132358491420745850e-01 6.458503007888793945e-02 -1.951690614223480225e-01 1.208230927586555481e-01 -4.234418645501136780e-02 -4.726693034172058105e-03 -1.165762096643447876e-01 1.321936547756195068e-01 -1.313049048185348511e-01 -2.812591195106506348e-01 1.125219464302062988e-01 -2.151373773813247681e-01 2.157012671232223511e-01 -1.333590596914291382e-01 -9.938452392816543579e-03 3.019463419914245605e-01 1.967184990644454956e-01 5.610721185803413391e-02 1.325066834688186646e-01 1.421396434307098389e-01 4.157846793532371521e-02
4.654801264405250549e-02 1.796654462814331055e-01 9.891781955957412720e-02 -1.508661061525344849e-01 -4.411467611789703369e-01 -1.820621192455291748e-01 -7.476415950804948807e-03 1.594622433185577393e-01 -1.150893047451972961e-01 8.558601886034011841e-02 7.077732682228088379e-02 -2.304658666253089905e-02 1.551893819123506546e-02 -3.328419029712677002e-01 4.598594084382057190e-02 2.061266303062438965e-01 -1.616764217615127563e-01 2.420105785131454468e-01 1.389766782522201538e-01 4.724057763814926147e-02 -4.033693075180053711e-01 1.252490729093551636e-01 1.269066482782363892e-01 1.712552309036254883e-01 -2.466723173856735229e-01 8.102489262819290161e-02 8.499782532453536987e-02 1.572936326265335083e-01 2.299389801919460297e-02 -1.133490651845932007e-01 -3.943601623177528381e-02 -2.315941601991653442e-01
1.888799667358398438e-01 2.758290767669677734e-01 2.106689959764480591e-01 -3.567568063735961914e-01 -1.621839702129364014e-01 -2.776089906692504883e-01 -3.279333934187889099e-02 -2.655520737171173096e-01 -4.988284315913915634e-03 1.881731152534484863e-01 8.715858310461044312e-02 7.855006493628025055e-03 4.716499522328376770e-02 -1.310000382363796234e-02 8.720587939023971558e-02 -2.085817232728004456e-02 1.028735861182212830e-01 -2.324778884649276733e-01 1.778430491685867310e-01 -3.160345181822776794e-02 -2.712075412273406982e-01 1.264075562357902527e-02 2.868252098560333252e-01 -1.358368545770645142e-01 -1.090827137231826782e-01 9.083452075719833374e-02 -1.141433417797088623e-01 2.450204193592071533e-01 1.619084030389785767e-01 -2.694904506206512451e-01 9.421915560960769653e-02 -1.243941560387611389e-01
3.693705499172210693e-01 -3.170134127140045166e-02 -7.646149396896362305e-02 -1.748187839984893799e-01 4.164889454841613770e-03 1.301041990518569946e-01 -4.004038497805595398e-02 -4.212793409824371338e-01 1.750578731298446655e-01 3.770320415496826172e-01 1.982928365468978882e-01 -1.908915638923645020e-01 -6.816514651291072369e-04 -2.916600182652473450e-02 -1.225292533636093140e-01 4.426981136202812195e-02 4.592303186655044556e-02 -2.309263050556182861e-01 1.540455669164657593e-01 1.051387935876846313e-01 -3.239358663558959961e-01 -1.004039347171783447e-01 -7.200830429792404175e-02 2.587217688560485840e-01 -1.307112872600555420e-01 1.309540122747421265e-01 -6.283301115036010742e-02 3.563882410526275635e-02 2.297033369541168213e-02 -6.196663714945316315e-03 -2.085676044225692749e-01 -5.356856435537338257e-02
7.149654626846313477e-02 5.512659624218940735e-02 2.171765416860580444e-01 -2.122413963079452515e-01 -1.011831238865852356e-01 -4.196988344192504883e-01 -1.632727086544036865e-01 -1.003191396594047546e-01 1.396962255239486694e-01 -1.059385910630226135e-01 2.897743284702301025e-01 4.218492284417152405e-02 -1.273913532495498657e-01 -7.065268605947494507e-02 -2.323547452688217163e-01 -1.052090823650360107e-01 -1.031949296593666077e-01 1.535487323999404907e-01 3.428392410278320312e-01 -1.742780059576034546e-01 -1.591147482395172119e-01 1.980441063642501831e-01 -1.631379723548889160e-01 3.212118521332740784e-02 -7.167410850524902344e-02 3.286219239234924316e-01 1.242278814315795898e-01 9.204447269439697266e-02 9.598648548126220703e-02 -5.338792130351066589e-02 -2.258725091814994812e-02 -2.232366502285003662e-01
1.525112688541412354e-01 5.419509112834930420e-02 2.128548324108123779e-01 -1.497218608856201172e-01 -2.421102672815322876e-01 -1.655009686946868896e-01 2.213980816304683685e-02 -2.053782194852828979e-01 2.114978991448879242e-02 2.424256205558776855e-01 3.291298151016235352e-01 -1.072513684630393982e-01 -2.344054877758026123e-01 -1.439417749643325806e-01 -1.238521933555603027e-01 -1.987201161682605743e-02 5.766275152564048767e-02 1.737041212618350983e-02 4.289158880710601807e-01 -8.609983325004577637e-02 9.489561617374420166e-02 -3.755192458629608154e-02 3.328585252165794373e-02 1.240149736404418945e-01 8.616971783339977264e-03 9.609109908342361450e-02 3.104389905929565430e-01 5.313246324658393860e-02 7.251688838005065918e-02 8.825152367353439331e-02 3.813312351703643799e-01 -1.344599872827529907e-01
9.275805205106735229e-02 2.651791274547576904e-01 -1.099756285548210144e-01 -1.606202721595764160e-01 -3.134604990482330322e-01 -1.406191438436508179e-01 -2.635602094233036041e-02 -1.366148889064788818e-01 -2.025535255670547485e-01 1.338248997926712036e-01 -2.474909126758575439e-01 -4.233020357787609100e-03 9.473787504248321056e-04 -7.751984149217605591e-02 -1.051518097519874573e-01 4.041738808155059814e-01 -5.760496482253074646e-02 -1.788412481546401978e-01 -4.380151256918907166e-02 5.920114740729331970e-02 -3.095474839210510254e-01 2.777134776115417480e-01 -1.174068525433540344e-01 2.425482720136642456e-01 -1.076351478695869446e-01 2.287800610065460205e-01 2.021992057561874390e-01 7.491133362054824829e-02 -2.035831958055496216e-01 -7.965876162052154541e-02 -9.471696801483631134e-03 -2.398467808961868286e-02
1.455958038568496704e-01 2.355853915214538574e-01 -6.522430479526519775e-02 6.304156966507434845e-03 -2.853648364543914795e-01 -2.294220477342605591e-01 1.435278505086898804e-01 -2.391400635242462158e-01 4.244340360164642334e-01 1.770655959844589233e-01 4.867232590913772583e-02 -1.801269501447677612e-01 3.989896550774574280e-02 -3.714484572410583496e-01 1.518875956535339355e-01 1.568603515625000000e-02 4.947211593389511108e-03 -2.900407016277313232e-01 2.982919337227940559e-03 2.300181426107883453e-03 -1.626778393983840942e-01 -1.600566059350967407e-01 1.013347208499908447e-01 2.265691943466663361e-02 -2.118952870368957520e-01 -6.286480277776718140e-02 -1.837181299924850464e-01 -7.383576035499572754e-02 4.571111500263214111e-02 -8.525538444519042969e-02 8.717148751020431519e-02 -2.142887413501739502e-01
1.290272474288940430e-01 1.847581118345260620e-01 2.159578651189804077e-01 8.040262758731842041e-02 -2.896273434162139893e-01 -2.908483743667602539e-01 7.078633457422256470e-02 -2.379159033298492432e-01 -2.426503002643585205e-01 2.137053310871124268e-01 -1.207633092999458313e-01 -5.660673603415489197e-02 -1.123631522059440613e-01 -7.661595940589904785e-02 2.236936837434768677e-01 1.815952956676483154e-01 6.288725882768630981e-02 1.078924089670181274e-01 1.761655509471893311e-01 -3.062095784116536379e-04 -3.939565420150756836e-01 2.064675986766815186e-01 -5.259289965033531189e-02 1.725918799638748169e-01 -1.266759335994720459e-01 3.440521955490112305e-01 -4.238026589155197144e-02 -5.549639463424682617e-02 -1.095324903726577759e-01 -6.467329710721969604e-02 -3.902366012334823608e-02 9.034369140863418579e-02
2.695043683052062988e-01 3.291513323783874512e-01 2.958895079791545868e-02 1.060879975557327271e-01 -3.162221014499664307e-01 -2.109133601188659668e-01 1.235325187444686890e-01 3.260161727666854858e-02 -1.356182098388671875e-01 2.090413421392440796e-01 -1.034707054495811462e-01 -2.790155410766601562e-01 -1.177300065755844116e-01 -1.201622262597084045e-01 1.352418065071105957e-01 2.860947251319885254e-01 -8.238049596548080444e-02 2.441978007555007935e-01 2.042757123708724976e-01 1.132564339786767960e-02 2.930583059787750244e-02 7.660520076751708984e-02 1.745134964585304260e-02 -7.230900973081588745e-02 -2.615388929843902588e-01 3.355861008167266846e-01 1.175391748547554016e-01 1.146140694618225098e-02 -1.798963397741317749e-01 -3.767471015453338623e-02 2.905490621924400330e-02 -1.299089342355728149e-01
-3.984152153134346008e-02 1.729227043688297272e-02 -6.786038726568222046e-02 -2.963905632495880127e-01 -2.599388957023620605e-01 -9.823881089687347412e-02 1.829901188611984253e-01 -8.941212296485900879e-02 -1.857516169548034668e-01 1.306165307760238647e-01 1.034136023372411728e-02 -1.484039723873138428e-01 2.192564308643341064e-01 1.035155542194843292e-02 -1.138005107641220093e-01 2.226601094007492065e-01 3.247132152318954468e-02 -3.412433564662933350e-01 2.628833055496215820e-01 -6.896632164716720581e-02 -2.139147818088531494e-01 1.611055731773376465e-01 -2.955861985683441162e-01 2.091914862394332886e-01 2.183739989995956421e-01 7.229632139205932617e-02 2.224175631999969482e-01 -2.662192285060882568e-02 8.499363064765930176e-02 2.485434114933013916e-01 2.182694897055625916e-02 -1.891559511423110962e-01
-4.890845343470573425e-02 1.858647763729095459e-01 1.095523126423358917e-02 -2.149146422743797302e-02 -1.263621449470520020e-01 -1.230403333902359009e-01 1.868529245257377625e-02 -3.666501864790916443e-02 7.620970159769058228e-02 2.180815339088439941e-01 2.622391879558563232e-01 1.346720457077026367e-01 -2.822835445404052734e-01 -1.791637241840362549e-01 -9.302778542041778564e-02 8.657279610633850098e-02 6.895145028829574585e-02 -3.808557242155075073e-02 3.595345914363861084e-01 -9.619392454624176025e-02 6.173096969723701477e-02 2.901579439640045166e-02 -9.324996173381805420e-02 1.048244982957839966e-01 -6.399269402027130127e-02 -3.351949900388717651e-02 3.468067646026611328e-01 2.605122029781341553e-01 3.877669200301170349e-02 3.056614398956298828e-01 3.674967288970947266e-01 -2.628086507320404053e-01
1.368596553802490234e-01 2.579930722713470459e-01 1.301046907901763916e-01 7.737292908132076263e-03 -1.263144984841346741e-02 -5.543864145874977112e-02 -4.814834892749786377e-02 -6.244222074747085571e-02 -1.439807116985321045e-01 1.613479256629943848e-01 1.092347204685211182e-01 -3.345952555537223816e-02 -1.842915564775466919e-01 -2.779577076435089111e-01 2.292909426614642143e-03 4.015277326107025146e-01 1.918844729661941528e-01 -1.198209226131439209e-01 1.994574964046478271e-01 3.377527371048927307e-02 -3.584540784358978271e-01 -2.674705162644386292e-02 -8.295854926109313965e-02 3.608250617980957031e-01 -8.597548305988311768e-02 3.055006563663482666e-01 -2.068357467651367188e-01 4.668360110372304916e-03 -2.149203792214393616e-02 -1.328587234020233154e-01 -1.356861889362335205e-01 -1.325551122426986694e-01
2.044311612844467163e-01 2.943720817565917969e-01 -1.134464815258979797e-01 1.416392391547560692e-03 -1.398131698369979858e-01 1.919995062053203583e-02 2.776164710521697998e-01 -1.730968058109283447e-01 2.501058280467987061e-01 3.765058517456054688e-02 4.617805406451225281e-02 3.015603497624397278e-02 -9.941742569208145142e-02 -1.169461160898208618e-01 8.941358327865600586e-02 5.678576231002807617e-01 7.483839057385921478e-03 -1.043112725019454956e-01 -8.009616285562515259e-02 -6.303039193153381348e-02 -1.220390945672988892e-01 -8.150195330381393433e-02 -2.982046641409397125e-02 2.771589457988739014e-01 -8.878738433122634888e-02 1.350081413984298706e-01 2.057718634605407715e-01 2.444879114627838135e-01 -1.565714776515960693e-01 7.763898372650146484e-02 1.742736250162124634e-01 3.152080997824668884e-02
2.525802236050367355e-03 1.541583687067031860e-01 1.853837072849273682e-02 -2.422397136688232422e-01 -3.586626350879669189e-01 -2.262988388538360596e-01 2.228670418262481689e-01 1.204873919486999512e-01 -1.098289266228675842e-01 1.401471942663192749e-01 2.957437001168727875e-02 -7.356829941272735596e-02 -7.119988650083541870e-02 -1.630284474231302738e-03 1.008116379380226135e-01 7.591846585273742676e-02 -2.506398260593414307e-01 1.791169941425323486e-01 1.166432052850723267e-01 -1.626496464014053345e-01 -4.518168568611145020e-01 1.745302677154541016e-01 -1.248431876301765442e-01 6.000557169318199158e-02 -2.591731958091259003e-02 6.326247751712799072e-02 -1.596029549837112427e-01 3.508508205413818359e-01 1.227409690618515015e-01 -1.054282709956169128e-01 2.126367837190628052e-01 -2.812900394201278687e-02
3.766942024230957031e-01 1.075972169637680054e-01 2.685194313526153564e-01 2.036095261573791504e-01 -2.083109021186828613e-01 1.324548386037349701e-02 2.808555960655212402e-01 -1.654914617538452148e-01 2.259575128555297852e-01 -2.160762064158916473e-02 1.615866422653198242e-01 -1.396831870079040527e-01 1.395749766379594803e-02 -1.449837982654571533e-01 1.957926750183105469e-01 2.496739923954010010e-01 6.128892675042152405e-02 -9.165247529745101929e-02 -5.955218896269798279e-02 -1.825632601976394653e-01 -2.475106716156005859e-01 -7.909110933542251587e-02 -2.156034409999847412e-01 3.759470582008361816e-02 -1.188196465373039246e-01 2.958262152969837189e-02 -8.945019543170928955e-02 6.169481948018074036e-02 -1.742736399173736572e-01 7.614525407552719116e-02 3.526383638381958008e-01 1.110172942280769348e-01
1.737937927246093750e-01 2.980037629604339600e-01 1.630005985498428345e-01 -1.890511810779571533e-01 -2.249817550182342529e-01 -1.013294681906700134e-01 1.724455272778868675e-03 -1.387604922056198120e-01 4.362387582659721375e-02 1.048931926488876343e-01 4.306837022304534912e-01 -1.819801032543182373e-01 -1.160566578619182110e-03 -4.041863605380058289e-02 -2.059870362281799316e-01 -1.168545559048652649e-01 3.467855155467987061e-01 -1.640639305114746094e-01 1.891935020685195923e-01 1.492425650358200073e-01 -1.856068074703216553e-01 -1.587022095918655396e-01 -2.314895577728748322e-02 1.048241481184959412e-01 7.680970430374145508e-02 6.132508441805839539e-02 -2.450666949152946472e-02 2.148158699274063110e-01 -1.094158515334129333e-01 1.921842922456562519e-04 3.077587485313415527e-01 9.903225302696228027e-02
-3.730071336030960083e-02 9.978576749563217163e-02 1.129424422979354858e-01 1.215052790939807892e-02 -6.375051289796829224e-02 -1.723487675189971924e-01 1.684987843036651611e-01 -2.212954014539718628e-01 1.437388062477111816e-01 -3.740530833601951599e-02 -2.061304263770580292e-02 -2.096226513385772705e-01 -2.747535705566406250e-02 -4.616106152534484863e-01 2.433372586965560913e-01 1.411442309617996216e-01 -2.348556518554687500e-01 -3.934921696782112122e-02 3.090175390243530273e-01 -1.771103292703628540e-01 -1.940117478370666504e-01 2.670364640653133392e-02 6.228446215391159058e-02 4.808396846055984497e-02 -2.475597113370895386e-01 -5.089349299669265747e-02 9.179095923900604248e-02 2.273044884204864502e-01 -2.107453346252441406e-01 1.024498492479324341e-01 -6.098624691367149353e-02 -3.074204921722412109e-01
1.485101580619812012e-01 1.749951690435409546e-01 1.939697004854679108e-02 -1.655267924070358276e-01 -3.825799822807312012e-01 -3.860756754875183105e-02 1.670123934745788574e-01 2.895458973944187164e-02 -1.463754773139953613e-01 1.860127747058868408e-01 2.248036116361618042e-01 3.052617423236370087e-03 -1.109779551625251770e-01 -3.727337811142206192e-03 1.807381026446819305e-02 6.363020837306976318e-02 -2.512457072734832764e-01 2.365694940090179443e-02 -2.427824586629867554e-02 -1.747360676527023315e-01 -4.334365725517272949e-01 1.354745030403137207e-01 -8.474574238061904907e-02 2.013148218393325806e-01 -1.464893519878387451e-01 1.897183954715728760e-01 -1.561272591352462769e-01 2.572269439697265625e-01 -1.002686545252799988e-01 -1.540522873401641846e-01 2.950300872325897217e-01 4.604345187544822693e-02
1.857106685638427734e-01 1.694451719522476196e-01 6.456680595874786377e-02 4.258729517459869385e-02 -8.307950198650360107e-02 -2.762936949729919434e-01 7.665651291608810425e-02 -2.045957744121551514e-01 2.419402599334716797e-01 2.071048021316528320e-01 2.714369297027587891e-01 -2.353835403919219971e-01 2.661557793617248535e-01 -2.736157178878784180e-01 4.534852504730224609e-02 -3.942222520709037781e-02 -1.366281695663928986e-02 -1.739595979452133179e-01 1.488522887229919434e-01 -1.850717067718505859e-01 2.062909305095672607e-01 1.181159690022468567e-01 8.274669945240020752e-02 6.418555229902267456e-02 -1.008379533886909485e-01 8.759530633687973022e-02 2.963654398918151855e-01 3.145117759704589844e-01 -5.324173718690872192e-02 -1.138015538454055786e-01 1.710112690925598145e-01 -1.267386078834533691e-01
1.390540897846221924e-01 1.489926129579544067e-01 3.068689405918121338e-01 -1.525216847658157349e-01 -1.566905826330184937e-01 -8.273466676473617554e-02 -9.259927272796630859e-02 -5.371476411819458008e-01 1.384567022323608398e-01 4.219895303249359131e-01 1.908648908138275146e-01 9.194357693195343018e-02 -9.123814851045608521e-02 -3.040373884141445160e-02 -1.452537328004837036e-01 -2.151156403124332428e-02 -1.971719413995742798e-01 -2.410230040550231934e-01 -3.410976752638816833e-02 9.701400995254516602e-02 -1.397552527487277985e-02 5.672763288021087646e-02 -6.461568921804428101e-02 6.707092374563217163e-02 -7.609651982784271240e-02 1.184252277016639709e-01 -5.846375226974487305e-02 9.084090590476989746e-02 5.251511558890342712e-02 7.402405887842178345e-02 2.066349685192108154e-01 -1.937632113695144653e-01
3.021508753299713135e-01 -7.500793039798736572e-02 -1.441172659397125244e-01 -1.526334136724472046e-01 -1.273307949304580688e-01 -5.858230590820312500e-02 2.220673486590385437e-02 9.322254359722137451e-02 -1.422582715749740601e-01 8.636202663183212280e-03 3.007783889770507812e-01 1.696694456040859222e-02 -2.306645363569259644e-01 -4.703323170542716980e-02 -4.698564589489251375e-04 5.129838585853576660e-01 2.004722505807876587e-01 -1.134430915117263794e-01 2.299445420503616333e-01 -1.399358659982681274e-01 -2.338733971118927002e-01 -1.670424640178680420e-01 -8.413776755332946777e-02 1.904993653297424316e-01 -9.686139225959777832e-02 5.619863048195838928e-02 -8.246862143278121948e-02 -9.342767298221588135e-03 -1.144302785396575928e-01 4.123654216527938843e-03 1.254173070192337036e-01 -3.174764513969421387e-01
1.576296389102935791e-01 2.140825241804122925e-01 1.911971867084503174e-01 4.139811545610427856e-02 -3.037471771240234375e-01 -4.612102806568145752e-01 1.442160904407501221e-01 -1.423022449016571045e-01 -2.060360834002494812e-02 5.156151577830314636e-02 2.793033719062805176e-01 1.999498754739761353e-01 -2.388244867324829102e-01 9.632358700037002563e-02 -1.048179194331169128e-01 1.259709298610687256e-01 -2.533334540203213692e-03 -1.469827890396118164e-01 1.095242276787757874e-01 -9.218308143317699432e-03 -2.641487419605255127e-01 -2.470770031213760376e-01 -2.543543837964534760e-02 -2.225237041711807251e-01 2.012518793344497681e-02 -6.797002255916595459e-02 7.654461264610290527e-02 8.273254334926605225e-02 -2.119294703006744385e-01 -1.473113596439361572e-01 6.270993966609239578e-03 -1.781087070703506470e-01
2.215338349342346191e-01 -2.120107263326644897e-01 2.297370582818984985e-01 2.977442927658557892e-04 -2.591884732246398926e-01 -3.667132854461669922e-01 8.378353714942932129e-02 -3.637602031230926514e-01 3.252848237752914429e-02 2.623709142208099365e-01 6.185912713408470154e-02 1.799423247575759888e-01 -2.044439911842346191e-01 -8.172187954187393188e-02 -6.751053780317306519e-02 2.055135220289230347e-01 1.606448441743850708e-01 -1.721175014972686768e-01 7.223784923553466797e-02 -6.040533073246479034e-03 8.081388473510742188e-02 1.894901543855667114e-01 2.201089411973953247e-01 -2.013443410396575928e-02 1.442067772150039673e-01 2.547587752342224121e-01 1.102631017565727234e-01 2.042587660253047943e-02 1.761884540319442749e-01 -1.534464508295059204e-01 3.660009056329727173e-02 -6.817370653152465820e-02
-1.804736792109906673e-03 4.247457534074783325e-02 2.486211955547332764e-01 -2.894161343574523926e-01 -2.087989747524261475e-01 -3.904081284999847412e-01 8.985582739114761353e-02 2.891144715249538422e-02 -2.097608521580696106e-02 2.070794403553009033e-01 2.823168039321899414e-01 -3.977729007601737976e-02 2.275254577398300171e-01 -2.566486001014709473e-01 -1.235646307468414307e-01 -8.759501576423645020e-02 -1.054126173257827759e-01 -1.893874257802963257e-01 4.976865649223327637e-02 -2.719325944781303406e-02 -1.414857357740402222e-01 -2.084234543144702911e-02 -3.058012016117572784e-02 3.142821490764617920e-01 -2.237294614315032959e-02 -2.344864420592784882e-02 3.112002015113830566e-01 1.004183366894721985e-01 1.956620365381240845e-01 1.200626604259014130e-03 1.938681006431579590e-01 -1.682322621345520020e-01
1.771238595247268677e-01 -8.476610481739044189e-02 -1.573780328035354614e-01 -2.586412429809570312e-01 -6.295678764581680298e-02 -2.498083710670471191e-01 1.444645673036575317e-01 -4.693349003791809082e-01 -2.113600820302963257e-01 1.747312694787979126e-01 3.431271016597747803e-02 -1.840177178382873535e-01 8.007460087537765503e-02 -1.176628172397613525e-01 -1.113517880439758301e-01 2.761471271514892578e-01 -1.659147441387176514e-01 -8.917520195245742798e-02 -7.449860125780105591e-02 2.441506981849670410e-01 -1.186453625559806824e-01 1.525201797485351562e-01 -1.266015917062759399e-01 1.762203425168991089e-01 -2.630120702087879181e-02 -1.888834871351718903e-02 5.416770000010728836e-03 2.265129238367080688e-01 -1.661654710769653320e-01 1.894133836030960083e-01 -2.584915049374103546e-02 -2.037300914525985718e-01
3.317853808403015137e-01 5.599856004118919373e-02 1.288778427988290787e-02 -3.952514380216598511e-02 -1.153684780001640320e-01 -4.175420477986335754e-02 1.890506893396377563e-01 -3.124248087406158447e-01 4.764750599861145020e-03 2.483783364295959473e-01 9.609318524599075317e-02 -7.412631064653396606e-02 -3.417785465717315674e-01 -3.248040974140167236e-01 1.955013275146484375e-01 -2.229581326246261597e-01 4.459247738122940063e-02 -1.457215994596481323e-01 -2.438051067292690277e-02 -7.478784769773483276e-02 -4.631654545664787292e-02 1.443435251712799072e-01 -1.889328821562230587e-03 3.304281458258628845e-02 1.667251586914062500e-01 2.831668257713317871e-01 3.488755226135253906e-01 -4.675733298063278198e-02 -8.208702504634857178e-02 -4.122602194547653198e-02 8.939595520496368408e-02 -2.194766104221343994e-01
8.602952957153320312e-02 2.981619834899902344e-01 -6.955876201391220093e-02 -1.400219053030014038e-01 -5.752962827682495117e-02 -2.362915277481079102e-01 1.279975771903991699e-01 -1.088230907917022705e-01 -5.508929491043090820e-02 1.419915258884429932e-01 7.123407721519470215e-02 -1.337637007236480713e-01 2.230154871940612793e-01 -1.409988403320312500e-01 -5.590626224875450134e-02 2.531534135341644287e-01 -2.060260251164436340e-02 -2.466885000467300415e-01 3.071828484535217285e-01 -3.224841654300689697e-01 -1.036031693220138550e-01 2.383747994899749756e-01 -1.675582230091094971e-01 2.295508831739425659e-01 1.887743324041366577e-01 -2.134476453065872192e-01 1.813797801733016968e-01 2.243382632732391357e-01 -6.604545563459396362e-02 1.450750529766082764e-01 -6.953539699316024780e-02 -7.914729416370391846e-02
5.081094428896903992e-02 2.166944146156311035e-01 2.048680931329727173e-01 -2.380977943539619446e-02 -5.340286344289779663e-02 -1.193459630012512207e-01 -1.985079050064086914e-02 -2.896639052778482437e-03 -1.694314330816268921e-01 2.469693273305892944e-01 1.250105947256088257e-01 -4.025607928633689880e-02 2.502695024013519287e-01 -1.273803561925888062e-01 6.040098145604133606e-02 4.474235177040100098e-01 -1.946238875389099121e-01 1.318140327930450439e-01 1.020664628595113754e-02 3.121531009674072266e-02 -1.694191545248031616e-01 6.027761846780776978e-02 -4.134954512119293213e-01 3.150725504383444786e-03 6.340384483337402344e-02 1.655980348587036133e-01 4.922211542725563049e-02 1.778412163257598877e-01 -3.449212014675140381e-02 1.415439099073410034e-01 3.056996762752532959e-01 -2.468887716531753540e-01
2.746355533599853516e-01 2.316046804189682007e-01 -8.326432853937149048e-02 -1.116813719272613525e-01 -3.129748106002807617e-01 -2.245778888463973999e-01 -6.472835689783096313e-02 -5.046050623059272766e-02 -2.890304327011108398e-01 2.370239645242691040e-01 -8.020990341901779175e-02 -1.636479496955871582e-01 1.421174313873052597e-02 4.386568814516067505e-02 -6.293369829654693604e-02 -2.156245894730091095e-02 3.359005972743034363e-02 9.034122526645660400e-02 8.454123884439468384e-02 -1.263408064842224121e-01 -4.345365166664123535e-01 -4.765295609831809998e-02 -1.134597584605216980e-01 1.616884320974349976e-01 -1.391063481569290161e-01 6.751663982868194580e-02 4.286893829703330994e-02 3.682585656642913818e-01 -2.481958270072937012e-01 -1.630503535270690918e-01 -2.604756318032741547e-02 -6.469153612852096558e-02
2.457499504089355469e-01 2.215723693370819092e-01 1.274226605892181396e-01 1.066976338624954224e-01 -1.333232074975967407e-01 -1.728595495223999023e-01 1.621721833944320679e-01 -2.418166995048522949e-01 -6.486157327890396118e-02 7.520214468240737915e-02 -2.010157004406210035e-05 -7.270444929599761963e-02 -1.970290020108222961e-02 -7.851587980985641479e-02 1.231067851185798645e-01 3.019492030143737793e-01 -8.364636451005935669e-02 2.483603656291961670e-01 2.506005764007568359e-01 -1.344810612499713898e-02 -3.852260410785675049e-01 1.162512600421905518e-01 4.349106922745704651e-02 2.265039086341857910e-01 -1.560986638069152832e-01 -7.973875105381011963e-02 -6.629239302128553391e-03 -1.174126490950584412e-01 -2.675174474716186523e-01 -8.348743617534637451e-02 -1.807363629341125488e-01 -3.160778880119323730e-01
2.258980870246887207e-01 1.109105050563812256e-01 1.008746027946472168e-01 3.404832258820533752e-02 -4.029614627361297607e-01 1.617369055747985840e-02 -1.253877580165863037e-01 -1.981277717277407646e-03 -9.354993700981140137e-02 1.822358518838882446e-01 3.664268180727958679e-02 -2.806861102581024170e-01 3.050516732037067413e-02 -3.592728078365325928e-01 3.899686783552169800e-02 2.467829287052154541e-01 -1.404874026775360107e-01 7.627900689840316772e-02 1.328419148921966553e-01 -6.410185713320970535e-03 -2.206192016601562500e-01 1.124439090490341187e-01 9.681331366300582886e-02 7.889140397310256958e-02 -3.024430871009826660e-01 9.342640638351440430e-02 1.754710823297500610e-01 -4.542611911892890930e-02 -1.392645090818405151e-01 -2.451049685478210449e-01 1.081204861402511597e-01 -2.967794835567474365e-01
3.105869144201278687e-02 -2.202977426350116730e-03 -1.221788153052330017e-01 1.421307921409606934e-01 -2.421648502349853516e-01 -1.622526943683624268e-01 3.035787343978881836e-01 -2.381705939769744873e-01 1.917559802532196045e-01 3.042899966239929199e-01 -1.281260848045349121e-01 -9.033689647912979126e-02 1.463263947516679764e-02 -2.962703704833984375e-01 -2.180957794189453125e-01 1.251507550477981567e-01 -1.405686736106872559e-01 -1.462455838918685913e-01 2.160727679729461670e-01 6.651245057582855225e-02 9.947457164525985718e-02 2.600261270999908447e-01 3.365556523203849792e-02 -1.165731102228164673e-01 -1.702980101108551025e-01 -1.098284721374511719e-01 1.506752818822860718e-01 3.254041969776153564e-01 -5.481801182031631470e-02 9.778318554162979126e-02 1.601613610982894897e-01 -1.803489029407501221e-01
1.868067830801010132e-01 3.726766407489776611e-01 5.370662361383438110e-02 -5.939563852734863758e-04 -8.003935962915420532e-02 -3.995433449745178223e-01 1.768770068883895874e-01 -1.231590062379837036e-01 -3.080529719591140747e-02 1.990488469600677490e-01 3.398572206497192383e-01 4.129162989556789398e-03 -2.393165826797485352e-01 -8.556574583053588867e-02 6.400063633918762207e-02 1.702479645609855652e-02 -1.890137195587158203e-01 -1.622162908315658569e-01 5.481594428420066833e-02 -1.044190227985382080e-01 1.696415431797504425e-02 -1.123664453625679016e-01 1.304112672805786133e-01 -3.089736998081207275e-01 6.176213547587394714e-02 1.667314022779464722e-01 9.936241060495376587e-02 3.206342458724975586e-01 -1.468376815319061279e-01 -7.812904566526412964e-02 8.354908972978591919e-02 -7.411554455757141113e-02
1.243362873792648315e-01 -9.470510482788085938e-02 1.975240409374237061e-01 1.258317083120346069e-01 -7.145662605762481689e-02 -2.848142385482788086e-01 -1.241795718669891357e-01 -1.202917695045471191e-01 1.054737791419029236e-01 2.386051118373870850e-01 -5.153470858931541443e-02 -8.942575193941593170e-03 -3.774786740541458130e-02 -2.339656352996826172e-01 5.124600231647491455e-02 1.713604182004928589e-01 -4.110730886459350586e-01 -2.657466828823089600e-01 1.171104684472084045e-01 -8.001364022493362427e-02 -4.902795702219009399e-02 1.891978383064270020e-01 -2.925216034054756165e-02 2.568366825580596924e-01 9.961459785699844360e-02 -6.709093600511550903e-02 1.331664621829986572e-01 -1.101190038025379181e-02 2.033203281462192535e-02 2.668412625789642334e-01 4.649611935019493103e-02 -4.181626737117767334e-01
8.519505709409713745e-02 -5.152960494160652161e-02 1.792304962873458862e-01 -6.580446660518646240e-02 -1.107817864976823330e-03 -2.910303473472595215e-01 1.987790316343307495e-01 6.436057854443788528e-03 -2.384013831615447998e-01 8.974236249923706055e-02 -1.012044847011566162e-01 1.694395691156387329e-01 -2.152302116155624390e-01 -3.227572515606880188e-02 2.659055292606353760e-01 2.871040701866149902e-01 -1.253010053187608719e-02 -1.291375011205673218e-01 1.533301919698715210e-01 1.048919633030891418e-01 -3.478763997554779053e-01 7.564318925142288208e-02 -2.963745594024658203e-01 2.236669361591339111e-01 1.471294090151786804e-03 1.540309041738510132e-01 1.872689425945281982e-01 2.659148871898651123e-01 -5.769442021846771240e-02 -2.537278532981872559e-01 9.681637585163116455e-02 -4.998436570167541504e-02
2.724793255329132080e-01 1.321629881858825684e-01 -6.213733553886413574e-02 -1.886605918407440186e-01 -3.765893280506134033e-01 -4.818965867161750793e-02 -8.295507729053497314e-02 1.253788918256759644e-01 -5.123930051922798157e-02 8.904950320720672607e-02 1.527526527643203735e-01 -2.229676544666290283e-01 -1.737101972103118896e-01 -2.157558649778366089e-01 -2.602611295878887177e-02 2.381393611431121826e-01 -8.535773493349552155e-03 -3.686346858739852905e-02 2.041096240282058716e-01 1.237124353647232056e-01 -2.293174266815185547e-01 1.765669286251068115e-01 3.206139802932739258e-02 9.596522897481918335e-02 -3.751232922077178955e-01 -5.337297916412353516e-03 1.929487138986587524e-01 4.510984290391206741e-03 -7.027652114629745483e-03 -2.944190502166748047e-01 -2.501284703612327576e-02 -2.581166625022888184e-01
8.454924821853637695e-02 -2.037125676870346069e-01 2.570998668670654297e-01 -2.249413132667541504e-01 -3.875655308365821838e-02 -4.704037010669708252e-01 1.302424967288970947e-01 -3.386006057262420654e-01 -1.645629107952117920e-02 8.627898059785366058e-03 1.359051167964935303e-01 -1.242186203598976135e-01 2.070975303649902344e-01 -2.333894222974777222e-01 -1.664180308580398560e-02 2.041667699813842773e-01 -9.458226710557937622e-02 4.198713228106498718e-02 2.507205605506896973e-01 -2.260388284921646118e-01 -1.010324731469154358e-01 -1.140505354851484299e-02 -1.453443169593811035e-01 2.002634108066558838e-01 -1.561433523893356323e-01 -1.613062471151351929e-01 6.406271457672119141e-02 -3.122717887163162231e-02 -1.853602193295955658e-02 -8.314291387796401978e-02 1.762101054191589355e-01 -1.291302591562271118e-01
2.347268164157867432e-01 3.238483965396881104e-01 5.478259921073913574e-02 6.793718039989471436e-02 -2.488601952791213989e-01 -3.870596885681152344e-01 1.030831485986709595e-01 -1.656896919012069702e-01 -1.283873058855533600e-02 2.503083348274230957e-01 2.310873121023178101e-01 -9.876612573862075806e-03 -2.812289595603942871e-01 9.086851030588150024e-02 -2.066964469850063324e-02 -1.864001601934432983e-01 3.013153374195098877e-01 6.142690032720565796e-02 1.744650900363922119e-01 -2.044581196969375014e-04 -1.509286165237426758e-01 4.105847328901290894e-02 7.682559639215469360e-02 6.862191855907440186e-02 -2.092772871255874634e-01 -1.599356234073638916e-01 1.210238784551620483e-01 2.250492125749588013e-01 1.329240798950195312e-01 -6.909685581922531128e-02 6.492850184440612793e-02 -1.494598984718322754e-01
3.303139805793762207e-01 7.647017389535903931e-02 -7.614478934556245804e-03 2.222124040126800537e-01 -1.228201910853385925e-01 -2.113916575908660889e-01 2.943464815616607666e-01 -3.939869403839111328e-01 9.152784943580627441e-03 -3.446469455957412720e-02 2.482445538043975830e-02 -1.680280864238739014e-01 4.976989701390266418e-02 -1.331953108310699463e-01 -1.188022568821907043e-01 2.805201411247253418e-01 1.725210100412368774e-01 -2.843139506876468658e-02 7.261684536933898926e-02 -1.855098875239491463e-03 1.013068854808807373e-01 2.074520140886306763e-01 -7.503835856914520264e-02 2.503711879253387451e-01 9.273646026849746704e-02 -4.885142669081687927e-02 -9.046169370412826538e-02 2.601965367794036865e-01 -3.151029646396636963e-01 6.895073689520359039e-03 2.082582563161849976e-01 -6.149457395076751709e-02
4.248265642672777176e-03 7.167680561542510986e-02 2.503817975521087646e-01 -3.258484899997711182e-01 -1.044754907488822937e-01 -3.077369034290313721e-01 -2.747294120490550995e-02 -3.155899047851562500e-01 5.442014709115028381e-02 6.359712034463882446e-02 3.146672844886779785e-01 -1.017317324876785278e-01 -1.654191166162490845e-01 -9.935569763183593750e-02 -6.267419457435607910e-02 -5.807054787874221802e-02 -3.165985271334648132e-02 -8.577840775251388550e-02 1.030269041657447815e-01 -1.080967262387275696e-01 9.741873294115066528e-02 9.686015546321868896e-02 -1.702753752470016479e-01 6.368608772754669189e-02 -1.212578713893890381e-01 1.311527490615844727e-01 1.076123490929603577e-01 1.141005679965019226e-01 -1.934961527585983276e-01 1.110591888427734375e-01 5.039836168289184570e-01 -1.274412125349044800e-01
-1.195933320559561253e-03 7.847701013088226318e-02 2.785679697990417480e-01 -1.107019558548927307e-01 -6.204827502369880676e-02 -3.194673955440521240e-01 -1.868136972188949585e-02 -3.083838522434234619e-01 3.552485108375549316e-01 1.718900650739669800e-01 3.967294096946716309e-01 -1.284548342227935791e-01 -3.368889912962913513e-02 -2.054485231637954712e-01 1.452872902154922485e-02 5.317173898220062256e-02 -9.419501572847366333e-02 -1.174015104770660400e-01 2.537799477577209473e-01 -6.503758579492568970e-02 -7.910250127315521240e-02 -1.959841698408126831e-02 1.117805913090705872e-01 5.535251274704933167e-02 -8.315661549568176270e-02 2.464614436030387878e-02 3.033418357372283936e-01 1.530684679746627808e-01 8.904366753995418549e-03 3.817042708396911621e-02 2.825663983821868896e-01 -9.360697865486145020e-02
-8.075305074453353882e-02 1.169663667678833008e-01 2.142919152975082397e-01 -9.079581499099731445e-02 -2.430545091629028320e-01 -1.760462969541549683e-01 2.180937081575393677e-01 -1.819577217102050781e-01 3.325670212507247925e-02 1.341003775596618652e-01 1.708429157733917236e-01 -4.277973249554634094e-02 -1.720433980226516724e-01 -1.551716774702072144e-01 5.681693181395530701e-02 1.198840793222188950e-02 3.744944632053375244e-01 -6.750784069299697876e-02 5.698719527572393417e-03 -7.721232622861862183e-02 -1.924452185630798340e-01 -3.719196468591690063e-02 -4.990408197045326233e-02 1.518577486276626587e-01 -2.038692384958267212e-01 -1.632978767156600952e-02 4.501366019248962402e-01 1.698010265827178955e-01 8.249335736036300659e-02 2.992011606693267822e-01 1.354313641786575317e-01 -2.121702134609222412e-01
1.111892089247703552e-01 1.621689498424530029e-01 2.119968384504318237e-01 2.877004444599151611e-02 3.878824785351753235e-02 -2.535967528820037842e-01 1.324293483048677444e-02 -5.121456384658813477e-01 2.578029036521911621e-01 3.747251033782958984e-01 2.355535179376602173e-01 -1.314853578805923462e-01 5.224475171416997910e-03 -6.270789355039596558e-02 -5.886894091963768005e-02 -1.346032321453094482e-01 7.368262112140655518e-02 -1.075949594378471375e-01 6.869465578347444534e-03 2.270141094923019409e-01 -2.469338625669479370e-01 9.066784381866455078e-02 -1.909149289131164551e-01 3.456015139818191528e-02 -5.064046476036310196e-03 1.800189763307571411e-01 1.036019325256347656e-01 1.864257305860519409e-01 2.122564613819122314e-02 1.513387858867645264e-01 -2.022133953869342804e-02 -7.052449136972427368e-02
-9.131265431642532349e-02 9.031524509191513062e-02 1.057784110307693481e-01 -1.742354333400726318e-01 -6.022544950246810913e-02 -2.186565995216369629e-01 1.731433905661106110e-02 3.566654771566390991e-02 -3.063481114804744720e-02 -7.342584431171417236e-02 1.333423703908920288e-01 -3.075460791587829590e-01 -2.890315279364585876e-02 -2.289062440395355225e-01 -1.425833702087402344e-01 9.865181893110275269e-02 1.650148332118988037e-01 -2.313229143619537354e-01 2.399430871009826660e-01 2.609622180461883545e-01 -3.127870559692382812e-01 1.682889163494110107e-01 -2.003705203533172607e-01 1.603349596261978149e-01 1.692608743906021118e-01 1.478853821754455566e-01 1.346962600946426392e-01 2.388614714145660400e-01 -2.167700678110122681e-01 -5.549738928675651550e-02 5.623902007937431335e-02 -3.310317993164062500e-01
2.377961277961730957e-01 3.079107999801635742e-01 2.649818360805511475e-01 1.051274538040161133e-01 -3.633732795715332031e-01 -1.311678886413574219e-01 5.717902630567550659e-02 -1.434965670341625810e-04 -2.192889899015426636e-02 -5.866472143679857254e-03 -4.206753149628639221e-02 7.247538119554519653e-02 1.945425570011138916e-01 -2.023989111185073853e-01 8.222061395645141602e-02 4.141017496585845947e-01 7.579274475574493408e-02 -4.328213259577751160e-02 7.897198200225830078e-02 -1.687092781066894531e-01 -3.145703673362731934e-01 -8.598391711711883545e-02 2.025399655103683472e-01 2.736091911792755127e-01 -9.308140724897384644e-02 -1.551956236362457275e-01 7.823447138071060181e-02 -6.028717756271362305e-02 -5.081091448664665222e-02 1.312060803174972534e-01 2.678820677101612091e-02 -1.506751328706741333e-01
2.002403885126113892e-01 9.066136181354522705e-02 3.358376771211624146e-02 -8.318154513835906982e-02 -4.701493084430694580e-01 -3.685267583932727575e-04 3.153342381119728088e-02 1.175411194562911987e-01 -2.056562006473541260e-01 1.508443802595138550e-01 1.668471246957778931e-01 -1.617841720581054688e-01 -8.782812952995300293e-02 -1.363533288240432739e-01 -3.978792577981948853e-02 1.116329208016395569e-01 -2.252535820007324219e-01 6.250165402889251709e-02 1.865558326244354248e-01 -1.049219593405723572e-01 -4.256209135055541992e-01 -2.010037004947662354e-01 -1.090049669146537781e-01 9.596280753612518311e-02 -5.571720376610755920e-02 1.266952306032180786e-01 -2.001500278711318970e-01 2.934881746768951416e-01 2.733429707586765289e-02 -2.066240310668945312e-01 9.547805786132812500e-02 8.580628037452697754e-02
3.651067242026329041e-02 -4.396303743124008179e-02 1.608783379197120667e-02 -8.328732103109359741e-02 -5.980622172355651855e-01 -1.352922320365905762e-01 -8.729021996259689331e-02 3.842388466000556946e-02 -6.974070519208908081e-02 2.706370502710342407e-02 2.133628576993942261e-01 -2.270081937313079834e-01 -1.108807921409606934e-01 -8.730192482471466064e-02 -1.820060238242149353e-02 2.118079811334609985e-01 -1.020038649439811707e-01 7.434651255607604980e-02 5.097273364663124084e-02 -3.500646352767944336e-02 -2.403660863637924194e-01 7.033779472112655640e-02 -8.423791080713272095e-02 2.108962684869766235e-01 -2.361894100904464722e-01 7.715842872858047485e-02 3.174605369567871094e-01 1.614443808794021606e-01 1.406877189874649048e-01 -2.446179986000061035e-01 -5.424414202570915222e-02 -1.774464845657348633e-01
4.012890532612800598e-02 -1.021131724119186401e-01 1.504568010568618774e-01 -1.090555712580680847e-01 -3.981416821479797363e-01 -4.837540686130523682e-01 1.387928426265716553e-01 -2.354117855429649353e-02 3.671031212434172630e-03 -2.237911522388458252e-01 1.649037450551986694e-01 -3.351820409297943115e-01 -1.620682887732982635e-02 -1.488353163003921509e-01 -1.354602631181478500e-02 2.145352512598037720e-01 -4.701972007751464844e-02 7.848753593862056732e-03 9.458355605602264404e-02 -1.321321576833724976e-01 -1.039569377899169922e-01 1.115031689405441284e-01 7.417222112417221069e-02 -9.668573737144470215e-02 -1.323387324810028076e-01 -1.368234306573867798e-02 -3.049939274787902832e-01 2.648465037345886230e-01 4.172773286700248718e-02 4.546206444501876831e-02 6.660287082195281982e-02 -1.641445159912109375e-01
9.917939454317092896e-02 -6.652110815048217773e-02 2.125311940908432007e-01 1.498419642448425293e-01 -4.166669845581054688e-01 -5.730620399117469788e-02 -3.070333600044250488e-02 7.519237231463193893e-03 2.705333828926086426e-01 6.963298469781875610e-02 5.021263379603624344e-03 -2.186078429222106934e-01 -5.511157959699630737e-02 -3.500979542732238770e-01 -2.503683976829051971e-02 3.724202513694763184e-01 -7.734870165586471558e-02 -2.601793780922889709e-02 -1.015149243175983429e-02 1.976397037506103516e-01 -1.136528328061103821e-01 6.498511135578155518e-02 4.065700341016054153e-03 2.078825831413269043e-01 -6.625253707170486450e-02 5.429232865571975708e-02 2.601267397403717041e-01 2.324796766042709351e-01 -1.359175443649291992e-01 -2.890995740890502930e-01 9.568084776401519775e-02 -5.465966463088989258e-02
2.813400030136108398e-01 1.114743128418922424e-01 1.065668165683746338e-01 1.280929311178624630e-03 -9.954629093408584595e-02 -5.611607059836387634e-02 3.070814907550811768e-01 -7.996998727321624756e-02 -2.433858998119831085e-02 3.407651185989379883e-01 2.462998032569885254e-01 8.592209964990615845e-02 -1.234181895852088928e-01 -1.209021955728530884e-01 -9.251920133829116821e-02 2.609455026686191559e-02 5.382402613759040833e-02 -2.121425569057464600e-01 1.187862604856491089e-01 -6.376910954713821411e-02 2.457658015191555023e-02 2.375512942671775818e-02 -2.829346954822540283e-01 -1.376801729202270508e-01 -4.086145758628845215e-01 1.884463429450988770e-02 2.116624563932418823e-01 3.802700936794281006e-01 1.158669292926788330e-01 2.304098382592201233e-02 3.558035194873809814e-02 -1.457986831665039062e-01
1.390123963356018066e-01 -4.917270690202713013e-02 2.245022542774677277e-02 -3.349806070327758789e-01 -3.152377605438232422e-01 -2.257864177227020264e-01 2.142927199602127075e-01 -1.865776032209396362e-01 2.191445231437683105e-01 2.496410757303237915e-01 1.665346175432205200e-01 -9.331608563661575317e-02 1.299470067024230957e-01 -1.571234762668609619e-01 1.407128125429153442e-01 -1.398188769817352295e-01 -1.368610858917236328e-01 -2.194563895463943481e-01 -4.768913984298706055e-02 -1.129555106163024902e-01 -7.829941064119338989e-02 1.368292793631553650e-02 -3.374184072017669678e-01 -3.899886459112167358e-02 1.471471935510635376e-01 1.729092597961425781e-01 3.654787540435791016e-01 6.442658603191375732e-02 -8.997767232358455658e-03 -9.355515986680984497e-02 6.348419934511184692e-03 -7.056938856840133667e-02
9.316025674343109131e-02 2.213178426027297974e-01 9.955425746738910675e-03 -6.429029256105422974e-02 -1.622528582811355591e-01 -2.169213294982910156e-01 8.973771333694458008e-02 -2.626341879367828369e-01 2.990298531949520111e-02 1.955076307058334351e-01 4.616562724113464355e-01 7.638575881719589233e-02 -1.935118734836578369e-01 -1.006502136588096619e-01 -1.056115329265594482e-01 -4.480341076850891113e-02 -2.324313521385192871e-01 -1.317561715841293335e-01 1.216626614332199097e-01 -4.462525248527526855e-02 -1.309149526059627533e-02 -1.005363315343856812e-01 -7.803330570459365845e-02 -2.391845732927322388e-01 -2.903523296117782593e-02 4.440972805023193359e-01 1.192728951573371887e-01 2.834658920764923096e-01 8.368810266256332397e-02 6.774948537349700928e-02 -5.354622006416320801e-02 -4.455153364688158035e-03
4.345926642417907715e-01 -1.153436750173568726e-01 -3.903178870677947998e-02 -6.998112797737121582e-02 -2.095560431480407715e-01 5.957886949181556702e-02 -8.894312381744384766e-02 -1.160227432847023010e-01 4.459096491336822510e-02 5.776834115386009216e-02 7.680258154869079590e-02 -3.258996307849884033e-01 -4.436175525188446045e-02 -3.249409198760986328e-01 1.440926194190979004e-01 1.012165099382400513e-01 -2.311038970947265625e-02 -1.262429207563400269e-01 2.395654469728469849e-01 -3.670126497745513916e-01 -3.575150072574615479e-01 1.799069494009017944e-01 7.019992172718048096e-02 -9.886579215526580811e-02 1.466049849987030029e-01 -1.996225118637084961e-02 -8.437635377049446106e-03 1.325924396514892578e-01 9.537404030561447144e-02 1.433443874120712280e-01 1.103842630982398987e-01 -4.186667874455451965e-02
2.248594909906387329e-01 1.181038618087768555e-01 1.960849165916442871e-01 -3.310106992721557617e-01 -2.201874181628227234e-02 -8.391907811164855957e-02 -2.892977595329284668e-01 -1.342174112796783447e-01 6.437282264232635498e-02 1.648650914430618286e-01 1.130348965525627136e-01 6.377050280570983887e-02 -1.581185311079025269e-01 -1.332466304302215576e-01 -1.040482595562934875e-01 1.516197323799133301e-01 -2.058738619089126587e-01 2.531416416168212891e-01 3.058471381664276123e-01 -9.896068274974822998e-02 -1.296791881322860718e-01 9.774613380432128906e-02 -2.620699703693389893e-01 -6.685088388621807098e-03 5.571300536394119263e-02 6.987697631120681763e-02 2.664329111576080322e-01 -9.282935410737991333e-03 2.657887339591979980e-01 -2.213714122772216797e-01 4.402809962630271912e-02 -2.189867496490478516e-01
-1.758560240268707275e-01 2.118193060159683228e-01 9.563832730054855347e-02 1.139946132898330688e-01 -1.838341504335403442e-01 -3.228026330471038818e-01 2.474680095911026001e-01 -1.285177916288375854e-01 1.213573142886161804e-01 2.347309887409210205e-01 -1.904695630073547363e-01 -8.788291364908218384e-02 -8.114560693502426147e-02 -2.988561391830444336e-01 1.293427199125289917e-01 -6.731397658586502075e-02 8.417338877916336060e-02 -1.469926238059997559e-01 1.756877750158309937e-01 -4.597319755703210831e-03 -2.837333679199218750e-01 -7.587573491036891937e-03 1.215663477778434753e-01 6.663255393505096436e-02 -8.416013419628143311e-02 1.352578848600387573e-01 3.847810253500938416e-02 4.680057242512702942e-02 -3.705596923828125000e-01 -9.020294249057769775e-02 2.323271892964839935e-02 -3.477421700954437256e-01
-1.420568823814392090e-01 4.300453513860702515e-02 -9.631494432687759399e-02 -1.709474474191665649e-01 -2.132559716701507568e-01 -2.474021017551422119e-01 1.211607009172439575e-01 -1.131029203534126282e-01 -1.446103956550359726e-02 9.842674434185028076e-02 -1.367020756006240845e-01 -1.899660229682922363e-01 -1.015131026506423950e-01 -8.018894493579864502e-02 -7.289440184831619263e-02 3.250211477279663086e-01 -2.889672853052616119e-02 1.344422902911901474e-02 1.803660988807678223e-01 -1.361462771892547607e-01 -3.102247118949890137e-01 2.171295285224914551e-01 -3.608188629150390625e-01 3.616232275962829590e-01 -1.049063950777053833e-01 -1.069898232817649841e-01 2.431080490350723267e-01 2.562106251716613770e-01 2.831824356690049171e-03 9.120664000511169434e-02 3.161763399839401245e-02 2.557765983510762453e-04
7.387699186801910400e-02 6.529639661312103271e-02 1.255747675895690918e-01 8.127959072589874268e-02 -3.123800456523895264e-01 9.237799048423767090e-02 1.994933485984802246e-01 -1.055697873234748840e-01 -3.873164299875497818e-03 4.315313696861267090e-01 4.342927038669586182e-01 -2.744622826576232910e-01 -9.660694003105163574e-02 -5.545224249362945557e-02 9.618906676769256592e-02 1.064043492078781128e-02 -1.371625065803527832e-01 9.450929611921310425e-02 3.201074600219726562e-01 -4.352810978889465332e-02 -1.469277143478393555e-01 -1.212194710969924927e-01 1.064189672470092773e-01 1.330622881650924683e-01 -2.518307790160179138e-02 -8.144792169332504272e-02 2.251609861850738525e-01 1.550882011651992798e-01 2.586800977587699890e-02 -4.506721347570419312e-02 -8.241486549377441406e-02 -2.235314548015594482e-01
1.613646149635314941e-01 -3.534026443958282471e-02 1.374658495187759399e-01 -2.078537046909332275e-01 -1.589471846818923950e-01 -2.756103873252868652e-01 2.602920532226562500e-01 -3.171726465225219727e-01 9.712985157966613770e-02 8.323952555656433105e-02 1.541468352079391479e-01 -2.579277157783508301e-01 -3.883285075426101685e-02 -1.977561712265014648e-01 1.155181974172592163e-01 -1.131643056869506836e-01 -1.222601085901260376e-01 -9.255738556385040283e-02 -4.620721563696861267e-02 -7.198505848646163940e-02 -1.636184453964233398e-01 2.613918483257293701e-01 -3.854532241821289062e-01 1.304863672703504562e-02 1.836745738983154297e-01 3.436321914196014404e-01 1.730532795190811157e-01 1.092739589512348175e-02 7.338836044073104858e-02 -1.364096719771623611e-02 4.650837928056716919e-02 -5.767180770635604858e-02
7.626812160015106201e-02 2.364783287048339844e-01 4.015451297163963318e-03 -3.393105864524841309e-01 -2.255950570106506348e-01 -2.411013990640640259e-01 -1.180332675576210022e-01 -7.099731266498565674e-02 8.309536427259445190e-02 1.176972538232803345e-01 9.482752531766891479e-02 6.534186005592346191e-02 1.172049902379512787e-02 -1.840424984693527222e-01 5.654416605830192566e-02 2.441226989030838013e-01 -1.350076347589492798e-01 1.571566984057426453e-02 2.001552730798721313e-01 1.563334912061691284e-01 -2.778198421001434326e-01 1.428017914295196533e-01 3.973281979560852051e-01 1.710447520017623901e-01 6.839803420007228851e-03 3.647807613015174866e-02 -9.042776376008987427e-02 -2.402922809123992920e-01 5.450593680143356323e-02 1.523382514715194702e-01 3.056939840316772461e-01 -9.846934676170349121e-02
-4.418515786528587341e-02 -2.890937328338623047e-01 3.112159371376037598e-01 4.299851506948471069e-02 -5.336819291114807129e-01 -1.075451262295246124e-02 7.497223466634750366e-02 -4.956226050853729248e-02 -7.867510616779327393e-02 -3.965139016509056091e-02 2.325933724641799927e-01 -1.697284877300262451e-01 -9.780976921319961548e-02 -2.118241488933563232e-01 1.437650024890899658e-01 2.638837397098541260e-01 -6.634911149740219116e-02 -6.144654378294944763e-02 2.046671696007251740e-02 -7.518785446882247925e-02 -2.727072536945343018e-01 9.103181958198547363e-02 -1.081881020218133926e-02 6.414204835891723633e-02 -2.373082041740417480e-01 1.393926292657852173e-01 6.405393034219741821e-02 2.171376943588256836e-01 -5.735464394092559814e-02 -5.028870329260826111e-02 1.503502428531646729e-01 -1.754771769046783447e-01
1.912970393896102905e-01 3.404838219285011292e-02 8.938036113977432251e-02 5.853808671236038208e-02 -2.799108922481536865e-01 -1.047747358679771423e-01 1.232177540659904480e-01 -1.247515380382537842e-01 4.380189776420593262e-01 2.988808751106262207e-01 2.500288784503936768e-01 -2.102005183696746826e-01 -2.308074235916137695e-01 2.924515679478645325e-02 -6.715937703847885132e-02 3.909776732325553894e-02 -4.244965314865112305e-02 1.591018289327621460e-01 1.376834362745285034e-01 -1.478620767593383789e-01 -9.105280041694641113e-02 -1.138953343033790588e-01 -6.766194105148315430e-02 -1.481192708015441895e-01 -1.591311395168304443e-01 -9.815894812345504761e-02 1.872178018093109131e-01 1.795580089092254639e-01 -2.009548246860504150e-01 -3.246981501579284668e-01 1.355156153440475464e-01 2.367615140974521637e-02
2.659281194210052490e-01 2.899341583251953125e-01 1.149324979633092880e-02 2.113000899553298950e-01 -1.296431720256805420e-01 -1.289561241865158081e-01 3.676543235778808594e-01 -1.792039126157760620e-01 1.886425614356994629e-01 -7.188802957534790039e-02 -7.534454762935638428e-02 2.211948670446872711e-02 -6.842945516109466553e-02 -1.448300778865814209e-01 1.183978989720344543e-01 3.166972696781158447e-01 3.313616290688514709e-02 -9.666126221418380737e-02 8.383971452713012695e-02 -2.232547998428344727e-01 -2.739642933011054993e-02 1.817366108298301697e-02 -8.001934736967086792e-02 3.739919662475585938e-01 -5.607089027762413025e-02 4.066099599003791809e-02 1.194151714444160461e-01 2.721756994724273682e-01 -1.108905002474784851e-01 2.371352724730968475e-02 3.034696877002716064e-01 8.338919840753078461e-03
1.933717168867588043e-02 1.213783472776412964e-01 4.582299292087554932e-02 1.761959493160247803e-01 -1.710215359926223755e-01 -3.135409951210021973e-02 -9.996270388364791870e-02 -3.647837042808532715e-01 -2.781951613724231720e-02 2.480217814445495605e-01 1.959167569875717163e-01 -3.725395500659942627e-01 -3.415478393435478210e-02 -3.679323494434356689e-01 4.175030812621116638e-02 -7.419049739837646484e-02 -9.012809395790100098e-02 -9.907237440347671509e-02 2.157335728406906128e-01 4.690660908818244934e-02 -4.661764800548553467e-01 1.079382821917533875e-01 -4.146341700106859207e-03 -1.721847616136074066e-02 -4.655540734529495239e-02 -1.302967071533203125e-01 5.572868511080741882e-02 -1.519975066184997559e-01 1.582773029804229736e-01 -1.567793041467666626e-01 5.348688736557960510e-02 3.743289411067962646e-02
-1.803755909204483032e-01 2.534814774990081787e-01 2.085510641336441040e-01 1.822312176227569580e-02 -3.045054376125335693e-01 -9.445554018020629883e-02 -1.140586361289024353e-01 3.169475868344306946e-02 3.048166334629058838e-01 2.459730058908462524e-01 2.670546174049377441e-01 -1.633391366340219975e-03 -1.514299362897872925e-01 -5.613171495497226715e-03 1.584433168172836304e-01 1.651984602212905884e-01 -7.930209487676620483e-02 -4.055263400077819824e-01 1.399068385362625122e-01 1.229635328054428101e-01 -3.251655399799346924e-01 9.117826819419860840e-02 2.279001474380493164e-02 1.164271906018257141e-01 1.775657981634140015e-01 1.310341153293848038e-02 9.541924297809600830e-02 4.694738984107971191e-02 -1.086531057953834534e-01 -1.997185200452804565e-01 1.032600477337837219e-01 -6.864163279533386230e-02
2.238836511969566345e-02 8.613144606351852417e-02 2.020425498485565186e-01 4.870698601007461548e-02 -3.364824131131172180e-02 -4.073637723922729492e-01 4.622891172766685486e-02 -2.841624319553375244e-01 1.857559084892272949e-01 3.108786046504974365e-01 3.528570756316184998e-02 5.200495198369026184e-02 -6.606732308864593506e-02 -2.211571037769317627e-01 -3.364112675189971924e-01 -3.608682379126548767e-02 -3.341617584228515625e-01 -8.532545715570449829e-02 1.371231228113174438e-01 2.291403710842132568e-02 -1.116622090339660645e-01 8.665488660335540771e-02 9.950096718966960907e-03 -2.202559560537338257e-01 -1.204123198986053467e-01 2.368333786725997925e-01 -1.095236279070377350e-02 2.879822552204132080e-01 1.033487617969512939e-01 -3.843372315168380737e-02 6.891879439353942871e-02 -1.366042792797088623e-01
-2.385866492986679077e-01 1.694190949201583862e-01 1.032293364405632019e-01 -9.929075837135314941e-02 -1.132833734154701233e-01 -3.176972866058349609e-01 2.978297136723995209e-02 -2.326522916555404663e-01 3.046414554119110107e-01 3.284268081188201904e-01 2.199590653181076050e-01 -2.213127315044403076e-01 -2.011790685355663300e-02 -1.031909734010696411e-01 1.709732343442738056e-03 -9.760916978120803833e-02 7.860287278890609741e-02 5.966100469231605530e-02 2.209330350160598755e-01 -6.465210020542144775e-02 -3.712665438652038574e-01 -2.062483504414558411e-02 2.652217261493206024e-02 -1.351956725120544434e-01 -8.257744461297988892e-02 3.496449068188667297e-02 2.640296816825866699e-01 9.537207894027233124e-03 -9.339679032564163208e-02 -2.969281934201717377e-02 2.711944878101348877e-01 -1.596700251102447510e-01
-1.279151141643524170e-01 3.142366111278533936e-01 -7.577089220285415649e-02 9.735953062772750854e-02 -3.102698326110839844e-01 -1.059535667300224304e-01 -1.578973382711410522e-01 -1.223302781581878662e-01 2.119617760181427002e-01 4.030954837799072266e-01 -1.582631096243858337e-02 -5.604481324553489685e-02 -1.056399345397949219e-01 -1.491700410842895508e-01 -4.182041157037019730e-03 4.028078019618988037e-01 -1.469794809818267822e-01 4.657668620347976685e-02 6.860116869211196899e-02 -1.015615090727806091e-01 -2.088175415992736816e-01 1.581427603960037231e-01 -4.625719040632247925e-02 2.650492191314697266e-01 6.477925181388854980e-02 1.747261583805084229e-01 4.090769961476325989e-02 1.566240936517715454e-01 4.171768948435783386e-02 2.492876350879669189e-01 -1.051668003201484680e-01 1.104259211570024490e-02
1.570001393556594849e-01 1.400521397590637207e-01 -2.185275852680206299e-01 -1.383040249347686768e-01 -3.514806181192398071e-02 -1.253735274076461792e-01 -8.392272889614105225e-02 -2.063458710908889771e-01 -2.657636255025863647e-02 -8.136599324643611908e-03 2.888303101062774658e-01 -7.139960676431655884e-02 -2.334036529064178467e-01 -1.604015976190567017e-01 1.547701060771942139e-01 3.999314308166503906e-01 1.604585796594619751e-01 -3.611434623599052429e-02 7.495865225791931152e-02 -3.356114402413368225e-02 -3.862395882606506348e-01 -1.468032300472259521e-01 1.632187888026237488e-02 2.501547634601593018e-01 -7.973885536193847656e-02 2.710612416267395020e-01 -1.009257733821868896e-01 7.107394188642501831e-02 -1.529302597045898438e-01 2.506735548377037048e-02 -1.389783769845962524e-01 -2.512103915214538574e-01
2.562574446201324463e-01 1.295659244060516357e-01 2.929862216114997864e-02 5.965504050254821777e-02 -1.998657286167144775e-01 -3.633167147636413574e-01 2.035737931728363037e-01 -4.618771746754646301e-02 1.924252510070800781e-01 7.565917074680328369e-02 -9.216637164354324341e-02 -1.301489472389221191e-01 -7.068919390439987183e-02 -9.690221399068832397e-03 -3.728590905666351318e-02 4.585906267166137695e-01 -1.318446695804595947e-01 9.098899364471435547e-02 1.767963767051696777e-01 -2.627931162714958191e-02 -1.503505259752273560e-01 1.517165750265121460e-01 -1.246942430734634399e-01 2.643073797225952148e-01 -7.430678606033325195e-02 -2.335181534290313721e-01 2.030538171529769897e-01 2.988916449248790741e-02 1.330782175064086914e-01 -5.944394320249557495e-02 1.894764304161071777e-01 2.543113827705383301e-01
-1.088360790163278580e-03 -1.420616358518600464e-02 1.734430342912673950e-01 2.216039039194583893e-02 3.879332914948463440e-02 -2.128400504589080811e-01 1.023379862308502197e-01 -1.674060970544815063e-01 -5.505724344402551651e-03 2.416451647877693176e-02 2.143858969211578369e-01 -1.943659633398056030e-01 2.457714825868606567e-02 2.884845435619354248e-02 -3.749272525310516357e-01 2.880096733570098877e-01 -2.204490602016448975e-01 -2.293542176485061646e-01 1.208643466234207153e-01 -3.609760478138923645e-02 -5.060445517301559448e-02 2.445322126150131226e-01 -6.153061240911483765e-02 1.708554923534393311e-01 -1.348131448030471802e-01 7.962889969348907471e-02 1.396545320749282837e-01 4.294006228446960449e-01 1.094566211104393005e-01 -1.998844891786575317e-01 9.670673310756683350e-02 -2.692075371742248535e-01
2.026118487119674683e-01 1.002101525664329529e-01 4.096761345863342285e-03 -3.302447497844696045e-02 -4.129396975040435791e-01 -2.512041330337524414e-01 7.335484027862548828e-02 3.417315706610679626e-02 6.398045271635055542e-02 -1.792019233107566833e-02 -8.957723155617713928e-03 7.041957229375839233e-02 2.429696023464202881e-01 -4.594595432281494141e-01 1.692502051591873169e-01 1.728285700082778931e-01 4.830464720726013184e-02 -1.537998393177986145e-02 5.835748091340065002e-02 -1.754138767719268799e-01 -2.864349484443664551e-01 -1.961278915405273438e-02 2.454053759574890137e-01 5.337748676538467407e-03 -2.155793011188507080e-01 -1.378047168254852295e-01 -1.103362441062927246e-02 5.973584577441215515e-02 -2.416942641139030457e-02 3.204372152686119080e-02 1.487668603658676147e-01 -3.117633461952209473e-01
6.685358472168445587e-03 -1.480310782790184021e-02 -3.664937242865562439e-02 -9.194274991750717163e-02 -1.474144458770751953e-01 -4.615689516067504883e-01 2.160854041576385498e-01 -1.489442139863967896e-01 1.115718111395835876e-01 6.070801615715026855e-02 -8.014161139726638794e-02 -2.699812054634094238e-01 -2.260881066322326660e-01 -6.742338091135025024e-02 2.940802574157714844e-01 5.396843329071998596e-02 -5.344947054982185364e-02 -1.223561540246009827e-01 1.815304905176162720e-02 -7.951997965574264526e-02 -5.378764495253562927e-02 3.420114517211914062e-02 -3.739567697048187256e-01 -2.168734744191169739e-02 1.254254877567291260e-01 1.621045619249343872e-01 3.605226278305053711e-01 6.700899451971054077e-03 -1.080613583326339722e-02 -1.139196529984474182e-01 1.152651309967041016e-01 -2.802008092403411865e-01
1.251512467861175537e-01 1.951312720775604248e-01 2.733270525932312012e-01 -1.760499030351638794e-01 -1.589632630348205566e-01 -2.267803400754928589e-01 -7.979405671358108521e-02 -1.776639968156814575e-01 -7.948524504899978638e-02 3.759559988975524902e-01 3.195592164993286133e-01 6.991387903690338135e-02 -2.349972575902938843e-01 6.119708344340324402e-02 -6.815205514430999756e-02 -8.981697261333465576e-02 2.895638048648834229e-01 -2.083455920219421387e-01 -4.058918729424476624e-02 1.410775184631347656e-01 -2.966735661029815674e-01 5.904977023601531982e-02 -2.240848839282989502e-01 4.873489588499069214e-02 -1.460644751787185669e-01 -2.420173585414886475e-02 2.813649550080299377e-02 2.663483023643493652e-01 -3.762065246701240540e-02 -1.188876014202833176e-02 9.452693164348602295e-02 -5.039582028985023499e-02
1.892700046300888062e-01 1.762353032827377319e-01 -5.347770452499389648e-02 -8.331817388534545898e-02 -2.289490103721618652e-01 -2.979370951652526855e-01 4.725334700196981430e-03 -1.496299952268600464e-01 -8.700264245271682739e-02 2.023320049047470093e-01 2.083482295274734497e-01 9.891987591981887817e-02 -1.166378408670425415e-01 1.198569387197494507e-01 -1.727816313505172729e-01 5.955536291003227234e-02 1.449240650981664658e-02 -1.938055008649826050e-01 1.251062154769897461e-01 -6.784998625516891479e-02 -2.581818103790283203e-01 -2.170641869306564331e-01 1.128953993320465088e-01 -1.920764893293380737e-01 -7.427079253830015659e-04 4.744961857795715332e-02 7.822272181510925293e-02 2.558934986591339111e-01 -1.320380717515945435e-01 -1.267126947641372681e-01 1.179466173052787781e-01 -5.039396882057189941e-01
4.817456007003784180e-02 1.487752944231033325e-01 3.145937994122505188e-02 -3.546144068241119385e-02 -1.017179265618324280e-01 -2.322398722171783447e-01 -4.545188322663307190e-02 -8.662023395299911499e-02 9.450569748878479004e-02 1.193548962473869324e-01 -1.608988493680953979e-01 1.180131686851382256e-03 9.071025997400283813e-03 -4.206455945968627930e-01 -3.886619210243225098e-01 6.993434578180313110e-02 7.465381175279617310e-02 7.209916412830352783e-02 3.322781026363372803e-01 1.271353214979171753e-01 -2.491747885942459106e-01 -2.389313094317913055e-02 -1.094058826565742493e-01 -3.393911756575107574e-04 -1.942592710256576538e-01 3.683919310569763184e-01 1.328490972518920898e-01 -1.126780286431312561e-01 -2.004455476999282837e-01 -1.449888050556182861e-01 1.182202473282814026e-01 -1.626759618520736694e-01
8.563975244760513306e-02 1.169183552265167236e-01 1.100241318345069885e-01 -4.868582263588905334e-02 -2.489563375711441040e-01 -9.869895875453948975e-02 -5.159394815564155579e-03 -2.065574377775192261e-01 1.517182216048240662e-02 2.163347601890563965e-01 3.262259960174560547e-01 -7.385841757059097290e-02 -2.511486411094665527e-01 -2.532896697521209717e-01 -1.939191669225692749e-01 2.996559487655758858e-03 4.916795529425144196e-03 -9.615797549486160278e-02 1.851942390203475952e-01 -1.047061309218406677e-01 -6.027643382549285889e-02 -1.416218280792236328e-01 1.475598067045211792e-01 1.148815900087356567e-01 3.280209004878997803e-02 -6.057555601000785828e-02 4.799781143665313721e-01 6.789026409387588501e-02 -5.651315301656723022e-02 9.257708489894866943e-02 3.833821713924407959e-01 -1.211645156145095825e-01
8.348461985588073730e-02 1.867613345384597778e-01 -1.872134767472743988e-02 -1.346667413599789143e-03 7.130208611488342285e-02 -3.377436697483062744e-01 -1.220943853259086609e-01 -3.066716492176055908e-01 -3.388726711273193359e-02 -1.233879402279853821e-01 1.650037616491317749e-01 -5.178853124380111694e-02 1.300965845584869385e-01 -3.922831639647483826e-02 3.201811015605926514e-01 3.195821046829223633e-01 6.080566719174385071e-02 -2.673330344259738922e-02 1.076766848564147949e-01 -4.334673285484313965e-02 -3.536010533571243286e-02 -3.219232708215713501e-02 -3.807944655418395996e-01 9.971416741609573364e-02 3.461782634258270264e-02 8.595919609069824219e-02 1.457039266824722290e-01 2.688640356063842773e-01 -3.827374801039695740e-02 4.236497730016708374e-02 1.692398041486740112e-01 -3.888047635555267334e-01
2.038531750440597534e-01 2.686196863651275635e-01 4.784150049090385437e-02 -2.046946287155151367e-01 -1.451273709535598755e-01 -2.060785442590713501e-01 3.200654312968254089e-02 -1.134462729096412659e-01 -4.124190658330917358e-02 2.781953215599060059e-01 1.737740039825439453e-01 4.444423690438270569e-02 -1.915714591741561890e-01 4.263880848884582520e-02 -9.336167573928833008e-02 8.256564289331436157e-02 1.068058237433433533e-01 -5.791496112942695618e-02 1.225524097681045532e-01 -1.422492563724517822e-01 -2.870062887668609619e-01 -1.923816651105880737e-01 1.104580089449882507e-01 -2.234251499176025391e-01 6.748744845390319824e-02 1.277175396680831909e-01 3.875621361657977104e-03 3.032043874263763428e-01 -1.695567667484283447e-01 -2.230494916439056396e-01 8.096305280923843384e-02 -4.122715890407562256e-01
-1.445873975753784180e-01 1.129372417926788330e-01 8.272984623908996582e-02 -8.988846093416213989e-02 -3.050571680068969727e-01 -2.936755418777465820e-01 1.474973559379577637e-01 -1.311708390712738037e-01 -6.711757183074951172e-02 2.426256239414215088e-01 1.665138155221939087e-01 -5.198918748646974564e-03 -3.861259222030639648e-01 -2.751789391040802002e-01 -1.098123937845230103e-02 -9.693014621734619141e-02 1.489086896181106567e-01 -1.376038640737533569e-01 2.375428937375545502e-02 -1.681403964757919312e-01 -1.506270766258239746e-01 -2.720422483980655670e-02 -6.921687722206115723e-02 1.764982491731643677e-01 -1.028148159384727478e-01 1.792067475616931915e-02 3.872826993465423584e-01 1.454151570796966553e-01 2.579045668244361877e-02 1.706960052251815796e-01 2.352673262357711792e-01 1.058156713843345642e-01
9.876348823308944702e-02 2.856899201869964600e-01 8.629088988527655602e-04 -8.327489346265792847e-02 -9.221331030130386353e-02 -2.697918415069580078e-01 -1.518976539373397827e-01 -1.049528345465660095e-01 2.244894057512283325e-01 -7.627132534980773926e-02 -1.842319220304489136e-01 6.755333859473466873e-03 -1.164711415767669678e-01 -3.097003400325775146e-01 -3.606798052787780762e-01 8.314242213964462280e-02 -1.600007861852645874e-01 -7.181483507156372070e-02 1.654679924249649048e-01 5.227580666542053223e-03 -2.369938343763351440e-01 5.980545282363891602e-02 -8.017094433307647705e-02 1.513430476188659668e-02 -2.974506318569183350e-01 1.458259671926498413e-01 1.477533727884292603e-01 9.074054658412933350e-02 1.256204247474670410e-01 -1.670332998037338257e-01 2.176790237426757812e-01 -3.069123029708862305e-01
-7.061539590358734131e-02 2.823713123798370361e-01 3.001426160335540771e-01 -1.137990951538085938e-01 -3.753869533538818359e-01 -2.082836329936981201e-01 -1.059096828103065491e-01 -9.703653305768966675e-02 1.886745393276214600e-01 2.234760075807571411e-01 2.554060220718383789e-01 -2.302948683500289917e-01 1.361429244279861450e-01 9.182176738977432251e-02 1.265246868133544922e-01 1.626854203641414642e-02 -1.514869369566440582e-02 -4.270626008510589600e-01 1.506376117467880249e-01 2.823691256344318390e-02 -2.101446688175201416e-01 3.154979273676872253e-02 -3.819338604807853699e-02 -1.068649888038635254e-01 -7.020311802625656128e-02 -2.170830406248569489e-02 7.022239267826080322e-02 -1.826912723481655121e-02 -1.077906563878059387e-01 -2.621898353099822998e-01 -4.214298725128173828e-02 5.768648535013198853e-02
1.125007495284080505e-01 -1.788025051355361938e-01 -1.715763807296752930e-01 -1.078925952315330505e-01 -2.480286359786987305e-01 -1.797206848859786987e-01 -4.567118734121322632e-02 -3.372147083282470703e-01 -1.692600101232528687e-01 3.162035346031188965e-01 8.195388130843639374e-03 -1.996668130159378052e-01 8.930872194468975067e-03 -1.168763786554336548e-01 -2.222346514463424683e-01 2.603592574596405029e-01 -9.001996368169784546e-02 -7.317912578582763672e-02 1.591259241104125977e-01 -1.296219509094953537e-02 1.182005926966667175e-01 3.027299046516418457e-01 -3.000047206878662109e-01 -9.251867234706878662e-02 1.948929727077484131e-01 -2.273699827492237091e-02 1.194507926702499390e-01 -9.974560700356960297e-03 1.282209157943725586e-01 -1.034476235508918762e-01 9.836377948522567749e-02 -2.690375149250030518e-01
-7.178101688623428345e-02 2.752851247787475586e-01 7.121712435036897659e-03 6.245238706469535828e-02 -3.851962387561798096e-01 -2.330350577831268311e-01 -1.363777518272399902e-01 -4.910923913121223450e-02 6.656522396951913834e-03 2.968261837959289551e-01 -1.926337033510208130e-01 -1.121753826737403870e-01 5.382062122225761414e-02 -2.186319977045059204e-02 1.191562414169311523e-01 4.550414979457855225e-01 -5.355834588408470154e-02 -2.348660528659820557e-01 1.714233011007308960e-01 6.305392086505889893e-02 -2.605470418930053711e-01 1.877464652061462402e-01 3.967517986893653870e-02 2.627000808715820312e-01 1.175176724791526794e-02 3.989841416478157043e-02 9.760926663875579834e-02 -7.206805795431137085e-02 9.657929837703704834e-02 9.042615443468093872e-02 -6.017700210213661194e-02 -1.620416641235351562e-01
3.454160094261169434e-01 1.406926661729812622e-01 9.388247877359390259e-02 1.985857337713241577e-01 -6.599039584398269653e-02 1.747836619615554810e-01 1.032665520906448364e-01 -3.990238904953002930e-01 -1.230289191007614136e-01 1.111183241009712219e-01 1.895366907119750977e-01 -4.271106421947479248e-02 -6.481618434190750122e-02 -2.652366757392883301e-01 6.207455694675445557e-02 3.885418474674224854e-01 5.609003454446792603e-02 4.897314310073852539e-02 2.675641477108001709e-01 1.848250441253185272e-02 -1.400836259126663208e-01 -2.752288281917572021e-01 -2.699297852814197540e-02 2.432130426168441772e-01 4.759647324681282043e-02 1.089366674423217773e-01 8.192881196737289429e-02 1.921748518943786621e-01 -1.767010241746902466e-02 -5.630217865109443665e-02 -8.860675245523452759e-02 -1.068273484706878662e-01
9.594520926475524902e-02 -9.890378266572952271e-02 4.696515575051307678e-02 3.751574829220771790e-02 -1.306917220354080200e-01 -3.801421523094177246e-01 2.808166295289993286e-02 -2.238753736019134521e-01 3.291805982589721680e-01 -8.299661800265312195e-03 1.220679581165313721e-01 -3.281522542238235474e-02 1.178055629134178162e-01 1.917462050914764404e-01 -9.967567026615142822e-02 2.635270655155181885e-01 -2.101037949323654175e-01 -7.402234524488449097e-02 9.517516195774078369e-02 -1.243423819541931152e-01 -3.149919509887695312e-01 -2.093326300382614136e-02 -9.292264282703399658e-02 1.680942922830581665e-01 -4.981425777077674866e-02 7.277184724807739258e-02 1.997897028923034668e-01 3.602204024791717529e-01 2.871661186218261719e-01 -1.772684752941131592e-01 9.027413278818130493e-02 -1.699907518923282623e-02
2.706076502799987793e-01 1.938258707523345947e-01 -2.292537838220596313e-01 -8.238466084003448486e-02 -8.923455141484737396e-03 -1.885738372802734375e-01 -3.895621001720428467e-02 -8.883056789636611938e-02 6.331249326467514038e-02 -3.442430123686790466e-02 3.135574162006378174e-01 -1.264579296112060547e-01 -3.060780763626098633e-01 -1.643570214509963989e-01 1.160778999328613281e-01 3.701677024364471436e-01 1.591861099004745483e-01 -4.637921974062919617e-02 5.553516373038291931e-02 -7.224959135055541992e-02 -3.442890346050262451e-01 -2.617613375186920166e-01 -1.668768078088760376e-01 2.335728704929351807e-01 -7.706034183502197266e-02 3.440100327134132385e-02 -8.099041134119033813e-02 5.144568532705307007e-02 -6.345514208078384399e-02 -3.416579589247703552e-02 -9.367449581623077393e-02 -2.419952154159545898e-01
-1.300960630178451538e-01 -2.426164597272872925e-01 1.226261705160140991e-01 -4.711524397134780884e-02 -1.390768587589263916e-01 -2.863761484622955322e-01 -2.252097055315971375e-02 -2.488860934972763062e-01 1.469910591840744019e-01 1.196628957986831665e-01 8.622577786445617676e-02 -2.783523201942443848e-01 -1.231332793831825256e-01 -7.773127406835556030e-03 -1.811678707599639893e-01 1.044843420386314392e-01 8.041664958000183105e-02 -1.983451247215270996e-01 1.955019682645797729e-01 -6.806161254644393921e-02 -2.052895575761795044e-01 -1.437851637601852417e-01 -1.192354708909988403e-01 9.552408009767532349e-02 1.121827661991119385e-01 3.347515314817428589e-02 1.600163131952285767e-01 3.962782621383666992e-01 2.614305019378662109e-01 -1.650401353836059570e-01 3.107896745204925537e-01 2.462642500177025795e-03
8.098960667848587036e-02 2.850024998188018799e-01 -1.520864572376012802e-02 1.283622831106185913e-01 -4.590771496295928955e-01 -2.541303336620330811e-01 6.627072393894195557e-02 -2.713438570499420166e-01 -3.755163401365280151e-02 1.436715871095657349e-01 -1.383807808160781860e-01 7.261425256729125977e-02 2.375316061079502106e-02 1.857262551784515381e-01 1.075838729739189148e-01 1.852546036243438721e-01 -7.266192883253097534e-02 -1.101088896393775940e-01 3.059894144535064697e-01 -5.448503419756889343e-02 -2.931607365608215332e-01 2.476784586906433105e-01 6.829738616943359375e-02 1.478648334741592407e-01 -1.253797709941864014e-01 2.868633568286895752e-01 1.011608168482780457e-01 -9.741582721471786499e-02 -6.198961660265922546e-02 2.460312284529209137e-02 -5.773719027638435364e-02 3.732318803668022156e-02
3.967525362968444824e-01 7.775669544935226440e-02 -1.611016839742660522e-01 -1.504179388284683228e-01 -2.886129319667816162e-01 -9.825467318296432495e-02 6.892345845699310303e-02 1.699151247739791870e-01 -9.672804921865463257e-02 2.327718585729598999e-01 2.134364843368530273e-01 -2.263675332069396973e-01 2.262418270111083984e-01 -7.060011383146047592e-03 7.903257757425308228e-02 1.125070303678512573e-01 -8.555185049772262573e-03 1.429372280836105347e-02 3.308949768543243408e-01 4.705401137471199036e-02 -2.282906621694564819e-01 -6.859175115823745728e-02 -7.549680024385452271e-02 1.411876529455184937e-01 -8.816606551408767700e-02 6.245254352688789368e-02 2.712343074381351471e-02 5.611406266689300537e-02 -1.978345960378646851e-01 -3.543866276741027832e-01 -1.272994428873062134e-01 -1.999586373567581177e-01
4.083018004894256592e-02 -9.496432542800903320e-02 -3.477417528629302979e-01 -1.545695681124925613e-02 -1.818402707576751709e-01 -1.336977779865264893e-01 -4.967206344008445740e-02 -3.110557794570922852e-01 9.419971704483032227e-02 5.003835633397102356e-02 1.690873652696609497e-01 2.588468976318836212e-02 -5.647789314389228821e-02 -3.673619925975799561e-01 5.046793445944786072e-02 2.426675707101821899e-01 2.479450702667236328e-01 -1.290154159069061279e-01 2.129494398832321167e-01 -1.440086066722869873e-01 -6.221123039722442627e-03 -2.307868190109729767e-02 -3.003353476524353027e-01 1.054583042860031128e-01 -5.202907323837280273e-02 7.023088401183485985e-04 1.326448172330856323e-01 7.133763283491134644e-02 2.298265509307384491e-02 2.295674979686737061e-01 3.481815755367279053e-01 -1.783745884895324707e-01
1.574696600437164307e-01 3.342813551425933838e-01 1.969145685434341431e-01 7.225319743156433105e-02 -2.965337634086608887e-01 -2.016056925058364868e-01 3.063226304948329926e-02 -1.736691892147064209e-01 -9.119673632085323334e-03 3.057991564273834229e-01 -2.368651777505874634e-01 -2.766785025596618652e-01 1.824844628572463989e-01 -3.668740764260292053e-02 2.982106804847717285e-01 3.268234729766845703e-01 1.012300401926040649e-01 -1.378915309906005859e-01 7.069704681634902954e-02 1.162874028086662292e-01 -2.198815941810607910e-01 1.581742316484451294e-01 -3.244499489665031433e-02 8.363353461027145386e-02 -1.677935719490051270e-01 1.315873861312866211e-01 2.801484428346157074e-02 1.484823296777904034e-04 -6.274163722991943359e-02 1.529722660779953003e-01 -1.459525956306606531e-04 1.887585967779159546e-02
2.947373688220977783e-01 1.286500841379165649e-01 -2.460619360208511353e-01 -1.281536817550659180e-01 -8.735797554254531860e-02 -1.473629772663116455e-01 -5.551867559552192688e-02 2.485857158899307251e-02 -6.680135428905487061e-02 1.868522465229034424e-01 2.578167915344238281e-01 8.229331672191619873e-02 3.068842291831970215e-01 -8.696528524160385132e-02 -6.351616233587265015e-02 4.413191974163055420e-01 3.231240510940551758e-01 -1.496202498674392700e-02 1.275752857327461243e-02 -2.234065383672714233e-01 -1.754986941814422607e-01 -7.538174837827682495e-02 -3.428507223725318909e-02 9.694688022136688232e-02 -2.411494106054306030e-01 1.479608714580535889e-01 5.032483488321304321e-02 1.512936502695083618e-01 -7.675849646329879761e-02 1.578716933727264404e-01 1.361094564199447632e-01 -1.297478824853897095e-01
2.622584104537963867e-01 8.851314336061477661e-02 -1.378958374261856079e-01 -2.525388635694980621e-02 -1.385685503482818604e-01 -1.796927750110626221e-01 1.720668822526931763e-01 -8.640556037425994873e-02 -1.307827536948025227e-03 1.784609705209732056e-01 8.138597011566162109e-03 -1.627682894468307495e-01 2.456609457731246948e-01 -1.990134129300713539e-03 1.535757035017013550e-01 1.427174359560012817e-01 -8.565183728933334351e-02 2.102981805801391602e-01 1.546809673309326172e-01 -5.968615785241127014e-02 -6.238431930541992188e-01 6.447447091341018677e-02 8.638419955968856812e-02 2.049503326416015625e-01 3.089844249188899994e-02 1.797825992107391357e-01 -6.953348964452743530e-02 -3.690281882882118225e-02 1.832280866801738739e-02 -4.292430356144905090e-02 -2.868338674306869507e-02 -2.968568205833435059e-01
2.251336574554443359e-01 1.122933179140090942e-01 -1.572874188423156738e-02 -1.299269199371337891e-01 1.289163343608379364e-02 -2.032011449337005615e-01 -6.459458963945508003e-04 -3.182063698768615723e-01 1.679886877536773682e-01 3.800072968006134033e-01 2.537350356578826904e-01 1.250157505273818970e-01 -8.477939665317535400e-02 -1.451710611581802368e-01 -3.097399473190307617e-01 -6.481000781059265137e-02 -2.777216434478759766e-01 -7.467171549797058105e-02 1.626948714256286621e-01 2.650032937526702881e-01 -4.144581779837608337e-02 1.455065011978149414e-01 -1.617370545864105225e-01 9.323655068874359131e-02 -3.690560162067413330e-02 2.100851535797119141e-01 1.531767994165420532e-01 2.555472254753112793e-01 8.329842239618301392e-02 1.774523779749870300e-02 -1.218006908893585205e-01 -4.825933650135993958e-02
-4.256524611264467239e-03 1.286844760179519653e-01 -3.336707875132560730e-02 -5.826741456985473633e-02 -3.041718006134033203e-01 -1.744219660758972168e-01 5.697973445057868958e-02 -3.317621052265167236e-01 3.763442859053611755e-02 2.050671726465225220e-01 4.135484248399734497e-02 -2.461920529603958130e-01 8.274819701910018921e-03 -1.582556515932083130e-01 1.436549331992864609e-02 -5.683317314833402634e-03 -3.032991290092468262e-02 -8.442513644695281982e-02 1.348942369222640991e-01 -1.501771360635757446e-01 -3.478854596614837646e-01 2.489849030971527100e-01 -3.130228519439697266e-01 2.897027134895324707e-01 -2.275669015944004059e-02 -8.088426291942596436e-02 3.267543017864227295e-01 -1.134158819913864136e-01 3.018843568861484528e-02 2.017572224140167236e-01 1.145465299487113953e-02 1.713179200887680054e-01
2.822190523147583008e-01 1.400328874588012695e-01 9.749594330787658691e-02 -2.265584915876388550e-01 -1.165647879242897034e-01 -1.434393674135208130e-01 -1.038770154118537903e-01 -2.313084304332733154e-01 3.613868951797485352e-01 2.562700212001800537e-01 2.076640874147415161e-01 2.935735043138265610e-03 -1.656328886747360229e-01 6.439080089330673218e-02 -1.146167591214179993e-01 1.432261914014816284e-01 2.617845237255096436e-01 -1.174095720052719116e-01 2.534322440624237061e-01 -1.421806365251541138e-01 -3.382458910346031189e-02 1.165002286434173584e-01 -3.335222601890563965e-01 1.877834647893905640e-01 -1.568107306957244873e-01 6.684307008981704712e-02 -1.514696478843688965e-01 -9.890306740999221802e-03 -3.342387452721595764e-02 1.807571947574615479e-01 3.688196465373039246e-02 1.469321697950363159e-01
6.298361718654632568e-02 2.394571602344512939e-01 2.143530100584030151e-01 4.580571129918098450e-02 -1.590489745140075684e-01 -2.474623769521713257e-01 2.710959613323211670e-01 -1.547552794218063354e-01 1.274846792221069336e-01 4.535349830985069275e-02 -7.438528537750244141e-02 -5.603151395916938782e-02 -7.215200364589691162e-02 -8.290095627307891846e-02 2.527679204940795898e-01 4.702816605567932129e-01 -7.758682593703269958e-03 -6.569079123437404633e-03 6.651967763900756836e-02 -1.188217476010322571e-02 -3.158314228057861328e-01 8.843979239463806152e-02 7.783556729555130005e-02 9.441813826560974121e-02 -3.503476679325103760e-01 -1.295712739229202271e-01 -5.489054694771766663e-02 1.538594216108322144e-01 1.062920615077018738e-01 -3.182749077677726746e-02 2.727413773536682129e-01 4.923646152019500732e-02
-4.727822169661521912e-02 1.604564115405082703e-02 -3.252433612942695618e-02 -1.458781510591506958e-01 -1.561796814203262329e-01 -3.032668828964233398e-01 2.045115232467651367e-01 1.969038136303424835e-02 1.198933571577072144e-01 2.120937705039978027e-01 2.660442292690277100e-01 -1.533038616180419922e-01 -4.626715555787086487e-02 -4.055798053741455078e-02 -2.132695540785789490e-02 8.905942738056182861e-02 -3.469978868961334229e-01 -3.240056103095412254e-03 2.385270968079566956e-02 -1.471688449382781982e-01 -3.660666346549987793e-01 -2.795222587883472443e-02 -1.216497644782066345e-01 3.546431660652160645e-01 -1.275439858436584473e-01 -1.418087929487228394e-01 1.518657952547073364e-01 1.841773837804794312e-01 8.110823482275009155e-02 -2.424245178699493408e-01 1.381587535142898560e-01 -2.344816774129867554e-01
2.385481297969818115e-01 -1.546582430601119995e-01 -2.145229727029800415e-01 -1.061243042349815369e-01 -2.666484713554382324e-01 -1.505893021821975708e-01 1.489818394184112549e-01 -2.293255776166915894e-01 1.391138732433319092e-01 1.227594539523124695e-01 2.218805551528930664e-01 3.747623041272163391e-02 -9.383371472358703613e-02 -2.626732289791107178e-01 -7.650575041770935059e-02 1.344950646162033081e-01 -1.165064349770545959e-01 1.406151801347732544e-02 2.030356675386428833e-01 2.414456158876419067e-01 -7.354173809289932251e-02 2.189188152551651001e-01 -3.176898956298828125e-01 2.002671808004379272e-01 -1.175571158528327942e-01 1.187911406159400940e-01 -9.962587617337703705e-03 2.650410830974578857e-01 -2.569280862808227539e-01 1.526323407888412476e-01 -9.663508087396621704e-02 4.409194737672805786e-02
1.287461370229721069e-01 1.250668168067932129e-01 -8.632870018482208252e-02 -1.042624819092452526e-03 -2.969386577606201172e-01 -1.861201822757720947e-01 2.861438877880573273e-02 -1.965194568037986755e-02 -7.397706061601638794e-02 9.463127702474594116e-02 3.853331133723258972e-02 9.378526359796524048e-02 2.215644717216491699e-01 -3.979170620441436768e-01 2.410964965820312500e-01 2.741387486457824707e-01 1.226601451635360718e-01 -1.164273470640182495e-01 1.327282786369323730e-01 -1.506351232528686523e-01 -3.369576632976531982e-01 7.277222815901041031e-03 2.498377859592437744e-01 1.771042048931121826e-01 -1.385612636804580688e-01 -1.235019192099571228e-01 -1.446466613560914993e-02 -1.082054376602172852e-01 1.654691547155380249e-01 2.096260897815227509e-02 1.808136403560638428e-01 -2.961837649345397949e-01
1.240362226963043213e-01 1.489541679620742798e-01 -2.365454733371734619e-01 -5.867492780089378357e-02 -2.229026407003402710e-01 -2.727421522140502930e-01 5.549903586506843567e-02 -1.410288363695144653e-01 -1.472773402929306030e-01 1.210663914680480957e-01 -1.843525096774101257e-02 -1.973753124475479126e-01 -4.738054797053337097e-02 3.716881200671195984e-02 -1.535179093480110168e-02 2.395910024642944336e-01 1.670131385326385498e-01 1.539385318756103516e-01 1.556262224912643433e-01 1.704003661870956421e-02 -3.544477224349975586e-01 2.569922804832458496e-01 -4.836338385939598083e-02 -3.506744280457496643e-02 -2.865330874919891357e-01 3.405913412570953369e-01 -6.150228902697563171e-02 1.006009504199028015e-01 -2.280787974596023560e-01 -1.494505554437637329e-01 2.328774482011795044e-01 8.447560667991638184e-02
4.295984655618667603e-02 3.325466811656951904e-02 1.069251149892807007e-01 -2.118967175483703613e-01 -1.709139049053192139e-01 -2.455291599035263062e-01 6.616520136594772339e-02 -3.221524655818939209e-01 -5.011602118611335754e-02 1.242049336433410645e-01 -8.115443401038646698e-03 -2.161770164966583252e-01 1.131245717406272888e-01 -3.153380155563354492e-01 -1.386402249336242676e-01 3.083051145076751709e-01 -1.983395069837570190e-01 -7.413075119256973267e-02 1.607772409915924072e-01 -1.520174741744995117e-01 5.197715759277343750e-02 -1.781787276268005371e-01 -1.710602939128875732e-01 1.536255776882171631e-01 -6.641087681055068970e-02 -1.138880699872970581e-01 1.918586492538452148e-01 6.639034301042556763e-02 -1.882854700088500977e-01 1.549956053495407104e-01 3.903439342975616455e-01 1.636830344796180725e-02
1.001339219510555267e-02 3.989984840154647827e-02 1.219529509544372559e-01 -1.638264209032058716e-01 1.371425110846757889e-02 -1.955586075782775879e-01 1.675676852464675903e-01 -1.561198830604553223e-01 8.457054942846298218e-02 1.916345767676830292e-02 1.616205275058746338e-01 -9.959042817354202271e-02 1.643955558538436890e-01 -9.664801508188247681e-02 6.832085549831390381e-02 1.566600054502487183e-01 -2.483410201966762543e-02 1.583706736564636230e-01 2.836093008518218994e-01 7.014747709035873413e-02 -2.711172103881835938e-01 -5.323774740099906921e-02 -4.018582403659820557e-01 2.747082114219665527e-01 1.012096107006072998e-01 3.707489967346191406e-01 2.385134547948837280e-01 8.006431162357330322e-02 -1.771558672189712524e-01 9.103701263666152954e-02 2.480887472629547119e-01 -1.414681077003479004e-01
1.413651555776596069e-01 2.545011043548583984e-01 -3.240866586565971375e-02 -2.393958717584609985e-02 -1.620230227708816528e-01 1.095333695411682129e-01 6.426221132278442383e-02 -1.620999574661254883e-01 2.759363949298858643e-01 4.039023220539093018e-01 -1.313333362340927124e-01 -1.564944088459014893e-01 -3.271996974945068359e-02 -3.083184361457824707e-01 1.132385656237602234e-01 2.090053260326385498e-01 -2.013608254492282867e-02 5.955283343791961670e-02 2.208607792854309082e-01 -1.824017800390720367e-02 -8.897440880537033081e-02 -1.894821673631668091e-01 -3.498404053971171379e-03 3.392081856727600098e-01 -2.287209779024124146e-01 1.065598502755165100e-01 1.631865203380584717e-01 -1.147595643997192383e-01 2.072588913142681122e-02 1.537132859230041504e-01 -3.087808936834335327e-02 -2.662245035171508789e-01
1.850372552871704102e-01 2.725969627499580383e-02 -6.137908622622489929e-02 3.561265021562576294e-02 -3.882695138454437256e-01 2.249105088412761688e-02 -7.121573388576507568e-02 6.694621592760086060e-02 1.260147662833333015e-03 1.539377868175506592e-01 7.138326764106750488e-02 -2.745358347892761230e-01 -1.359829753637313843e-01 -3.012361824512481689e-01 -6.494079530239105225e-02 2.688222229480743408e-01 -3.369994461536407471e-02 1.463816612958908081e-01 2.626298666000366211e-01 1.137085482478141785e-01 -2.102866470813751221e-01 1.796547919511795044e-01 8.595784753561019897e-02 1.370284855365753174e-01 -2.879850864410400391e-01 1.038326621055603027e-01 1.292761415243148804e-01 7.038876414299011230e-02 -1.230909749865531921e-01 -3.001400530338287354e-01 1.219362169504165649e-01 -2.582094669342041016e-01
3.348350152373313904e-02 4.453633427619934082e-01 -5.072678253054618835e-02 8.907903730869293213e-02 -6.431087851524353027e-01 -2.066061496734619141e-01 2.337067127227783203e-01 -7.345588505268096924e-02 -5.140081048011779785e-02 2.433769106864929199e-01 5.042085424065589905e-03 -2.732611894607543945e-01 -1.166454926133155823e-01 -6.349717080593109131e-02 1.098019182682037354e-01 6.413782387971878052e-02 -4.081493616104125977e-02 -1.567501425743103027e-01 4.103593900799751282e-02 1.657778955996036530e-02 -3.680794686079025269e-02 1.001591905951499939e-01 -7.113465666770935059e-02 1.071591675281524658e-01 -1.874421024695038795e-03 1.010604873299598694e-01 3.530624881386756897e-02 -7.922729849815368652e-02 1.564201861619949341e-01 1.944177411496639252e-02 5.326602607965469360e-02 -4.248333722352981567e-02
1.913589239120483398e-02 2.078259587287902832e-01 2.885047495365142822e-01 -1.472321748733520508e-01 -2.186957001686096191e-01 -2.710453271865844727e-01 -1.081234514713287354e-01 -1.423188000917434692e-01 1.936884373426437378e-01 4.556083679199218750e-01 2.338103204965591431e-02 -1.528681516647338867e-01 -2.444578520953655243e-02 -2.269011884927749634e-01 2.127909511327743530e-01 1.162636503577232361e-01 -8.172759413719177246e-02 8.591160178184509277e-02 2.948127388954162598e-01 1.684214174747467041e-01 -1.401357501745223999e-01 -1.300197541713714600e-01 4.214681312441825867e-02 -1.199922934174537659e-01 1.536002382636070251e-02 -5.032001063227653503e-02 -1.681780815124511719e-01 1.037942692637443542e-01 -7.054948806762695312e-02 2.636688649654388428e-01 -7.538182288408279419e-02 -1.197431832551956177e-01
2.891432940959930420e-01 2.236244082450866699e-01 -1.435494869947433472e-01 7.467424869537353516e-02 -3.007615506649017334e-01 -1.685768067836761475e-01 1.117528229951858521e-01 8.809104561805725098e-03 -1.733618676662445068e-01 2.738623619079589844e-01 -1.539949327707290649e-01 -5.180304497480392456e-02 -9.965667128562927246e-02 6.419614702463150024e-02 -3.161704540252685547e-02 1.889895498752593994e-01 -1.202175989747047424e-01 6.416913866996765137e-02 2.826671600341796875e-01 2.409942746162414551e-01 -2.758889794349670410e-01 2.284653335809707642e-01 -1.594794392585754395e-01 6.887628883123397827e-02 -2.283689826726913452e-01 -3.664982691407203674e-02 3.025281801819801331e-02 1.341031938791275024e-01 -1.044218391180038452e-01 -2.060891389846801758e-01 2.925486862659454346e-01 -1.215840782970190048e-02
3.007732629776000977e-01 3.733171522617340088e-01 3.034155443310737610e-02 -2.656678855419158936e-01 -1.151822656393051147e-01 -1.735328137874603271e-01 -8.387202769517898560e-02 6.486418843269348145e-02 -1.200857684016227722e-01 1.550281643867492676e-01 -1.518316715955734253e-01 -1.406709402799606323e-01 4.635547846555709839e-02 2.278670482337474823e-02 -2.607016451656818390e-02 2.585802972316741943e-01 -5.937593057751655579e-02 -4.376030340790748596e-02 -2.133458666503429413e-02 -6.703528761863708496e-02 -3.689675629138946533e-01 3.173636496067047119e-01 -1.358998417854309082e-01 1.349779516458511353e-01 -1.692236773669719696e-02 2.797635495662689209e-01 1.010402441024780273e-01 6.014594063162803650e-02 -8.898124843835830688e-02 -2.531745135784149170e-01 4.351168405264616013e-03 -2.102184593677520752e-01
5.575497448444366455e-02 1.777045279741287231e-01 3.777668252587318420e-02 -8.115593343973159790e-03 -2.103169113397598267e-01 -2.122309207916259766e-01 3.434787690639495850e-01 3.628863394260406494e-02 4.677743837237358093e-02 2.144691050052642822e-01 1.287411302328109741e-01 -1.600826978683471680e-01 8.464901894330978394e-02 -5.406013876199722290e-02 1.182310134172439575e-01 2.597933709621429443e-01 -2.535866796970367432e-01 3.234629705548286438e-02 1.109472364187240601e-01 -1.417468339204788208e-01 -3.493401408195495605e-01 2.741071581840515137e-01 -2.941964752972126007e-02 3.301884531974792480e-01 -2.134206593036651611e-01 -1.396979540586471558e-01 -3.418345749378204346e-02 2.265691757202148438e-01 -4.407123848795890808e-02 -2.092873305082321167e-01 -6.120728701353073120e-02 -3.783976286649703979e-02
3.186922669410705566e-01 -8.658184856176376343e-02 -7.807985693216323853e-02 1.545029599219560623e-02 -3.920275717973709106e-02 -3.331366479396820068e-01 -4.271625354886054993e-02 -2.784549072384834290e-02 1.497926115989685059e-01 1.706557124853134155e-01 1.556413024663925171e-01 4.764181375503540039e-02 9.858310222625732422e-02 -1.947223842144012451e-01 1.014647260308265686e-02 2.920185327529907227e-01 -8.736588060855865479e-04 -2.644133567810058594e-02 3.060776591300964355e-01 1.203770786523818970e-01 1.918439939618110657e-02 -3.252223134040832520e-02 -3.337883353233337402e-01 3.464809954166412354e-01 -8.748532086610794067e-02 7.987774908542633057e-02 -1.266164034605026245e-01 2.315833419561386108e-01 -2.871113121509552002e-01 1.857768744230270386e-01 3.686452284455299377e-02 -1.210493817925453186e-01
1.307383179664611816e-01 1.013848632574081421e-01 -7.844607532024383545e-02 1.159589290618896484e-01 -1.901523619890213013e-01 -2.896163053810596466e-02 2.731208801269531250e-01 -3.339821994304656982e-01 -2.032234892249107361e-02 1.472197622060775757e-01 1.283670365810394287e-01 8.359757810831069946e-02 -2.229546755552291870e-01 -1.121795475482940674e-01 -1.884737312793731689e-01 -1.122837513685226440e-01 -1.689445823431015015e-01 -1.485506147146224976e-01 3.598467111587524414e-01 -5.600593984127044678e-03 -5.713520199060440063e-02 1.938926428556442261e-02 -1.925716102123260498e-01 -1.393373608589172363e-01 -4.006325602531433105e-01 -7.792799174785614014e-02 7.960908114910125732e-02 3.213862180709838867e-01 7.955124974250793457e-02 5.785483494400978088e-02 1.050131618976593018e-01 -1.916700154542922974e-01
1.985121071338653564e-01 1.302133798599243164e-01 2.932032011449337006e-02 -1.610694229602813721e-01 -2.830827534198760986e-01 -8.129010349512100220e-02 -1.111481804400682449e-02 -7.558699697256088257e-02 -4.972929507493972778e-02 2.101961523294448853e-01 4.635895788669586182e-02 -1.155468821525573730e-01 4.085144773125648499e-02 -2.996102571487426758e-01 -1.734729669988155365e-02 2.166737914085388184e-01 -4.423079639673233032e-02 -1.221127808094024658e-02 2.995924949645996094e-01 -2.427208125591278076e-01 -1.584775745868682861e-01 1.345888972282409668e-01 1.997654885053634644e-01 2.903003096580505371e-01 2.120362222194671631e-01 1.922913342714309692e-01 1.695127189159393311e-01 3.679371252655982971e-02 -1.157107576727867126e-02 4.008277058601379395e-01 -1.102403104305267334e-01 1.423253118991851807e-01
7.915048301219940186e-02 -1.332131028175354004e-01 -8.100520074367523193e-02 -1.102375611662864685e-01 -2.629623413085937500e-01 -1.658197492361068726e-01 2.799054682254791260e-01 -4.825749620795249939e-02 -7.809635251760482788e-02 3.953812122344970703e-01 2.323451936244964600e-01 -1.583502441644668579e-01 -1.003523617982864380e-01 -2.587824761867523193e-01 8.012292534112930298e-02 1.892488449811935425e-01 7.205645740032196045e-02 -3.981764614582061768e-02 1.850131452083587646e-01 -7.979431003332138062e-02 -1.820204555988311768e-01 1.200299058109521866e-02 -1.820915192365646362e-02 -3.421910703182220459e-01 -1.576103866100311279e-01 -2.560499906539916992e-01 -4.493059962987899780e-02 -3.364830091595649719e-02 1.160360649228096008e-01 2.458421736955642700e-01 1.823849231004714966e-01 -1.428243666887283325e-01
1.761870682239532471e-01 2.216437906026840210e-01 1.442501693964004517e-01 -1.306589841842651367e-01 -2.385232299566268921e-01 -3.038156628608703613e-01 -7.702546566724777222e-02 -2.158229053020477295e-01 -1.949423104524612427e-01 2.598311901092529297e-01 7.729309052228927612e-02 1.807665079832077026e-01 -2.129134386777877808e-01 5.137010011821985245e-04 -9.298281371593475342e-02 4.709302261471748352e-02 -2.599125355482101440e-02 -2.738408744335174561e-01 2.199371010065078735e-01 -1.009881272912025452e-01 -1.479558199644088745e-01 -1.084980145096778870e-01 2.235556989908218384e-01 -1.553437709808349609e-01 5.958020314574241638e-02 5.290713906288146973e-02 4.752110689878463745e-02 1.908512264490127563e-01 -1.064168065786361694e-01 -6.381082534790039062e-02 9.476776421070098877e-02 -4.104455411434173584e-01
4.091799259185791016e-01 2.400291711091995239e-01 -1.185128837823867798e-01 8.699686825275421143e-02 5.417940206825733185e-03 -7.680012285709381104e-02 2.916367352008819580e-01 -5.537166073918342590e-02 1.491382718086242676e-01 1.102562695741653442e-01 8.790244907140731812e-02 -5.084946379065513611e-02 -1.650117784738540649e-01 -1.205261424183845520e-01 1.763100177049636841e-01 3.093603551387786865e-01 -1.331495046615600586e-01 -2.338905483484268188e-01 6.631375849246978760e-02 -2.581931352615356445e-01 -6.527180224657058716e-02 2.677234821021556854e-02 1.482071876525878906e-01 3.269355297088623047e-01 -5.230111256241798401e-02 1.940123885869979858e-01 1.683329045772552490e-01 1.095734834671020508e-01 -9.522477537393569946e-02 1.561644077301025391e-01 2.218431681394577026e-01 7.301131635904312134e-02
6.592933833599090576e-02 1.689490973949432373e-01 8.377230912446975708e-02 -7.961323135532438755e-04 -2.939958572387695312e-01 -4.664191901683807373e-01 8.771809190511703491e-02 -1.121020093560218811e-01 4.929531738162040710e-02 1.489696651697158813e-01 3.036491870880126953e-01 1.314344704151153564e-01 -4.463271424174308777e-02 1.845334321260452271e-01 3.680808469653129578e-02 5.957020074129104614e-02 8.964537084102630615e-02 -2.039689123630523682e-01 1.070462241768836975e-01 -1.299650073051452637e-01 -2.284982651472091675e-01 -2.183699011802673340e-01 9.457152336835861206e-03 -2.605054676532745361e-01 4.966329410672187805e-02 1.828271523118019104e-02 1.164724975824356079e-01 3.032864630222320557e-01 -8.860010653734207153e-02 -1.900512576103210449e-01 9.249720722436904907e-02 -2.325685322284698486e-01
-4.385029524564743042e-02 2.506188750267028809e-01 -2.405338222160935402e-03 1.076838821172714233e-01 -5.001574158668518066e-01 -3.270215094089508057e-01 1.192987635731697083e-01 1.003238707780838013e-01 -1.370749920606613159e-01 2.850086987018585205e-01 -1.292427182197570801e-01 -2.323159426450729370e-01 -6.474552303552627563e-02 -1.297442167997360229e-01 1.321665197610855103e-01 2.708823978900909424e-01 8.290407806634902954e-02 -2.146305888891220093e-01 2.818848192691802979e-01 7.615600712597370148e-03 -1.793595701456069946e-01 1.787891536951065063e-01 7.786605507135391235e-02 8.072289638221263885e-03 7.222755253314971924e-02 7.895543426275253296e-02 -1.115092337131500244e-01 5.677047744393348694e-02 2.889603376388549805e-02 1.693048775196075439e-01 -1.914044842123985291e-02 3.129744902253150940e-03
1.080081686377525330e-01 4.330945760011672974e-02 9.427619725465774536e-02 9.002967923879623413e-02 -1.085097864270210266e-01 -1.579993218183517456e-01 1.363084316253662109e-01 -2.732406556606292725e-01 3.539462685585021973e-01 2.355965971946716309e-01 4.277039766311645508e-01 -2.435394376516342163e-01 1.101833507418632507e-01 -1.252712607383728027e-01 1.898271739482879639e-01 -7.004210352897644043e-02 -1.933385431766510010e-01 -7.975482195615768433e-02 1.960634887218475342e-01 -8.797290921211242676e-02 -1.186722889542579651e-02 1.593086272478103638e-01 -3.712305426597595215e-02 1.093989312648773193e-01 1.515288371592760086e-02 5.286118388175964355e-02 3.085615336894989014e-01 2.626439034938812256e-01 7.956692576408386230e-02 1.191218756139278412e-02 1.462094783782958984e-01 -1.543830633163452148e-01
1.531967222690582275e-01 1.252021938562393188e-01 2.891949415206909180e-01 -1.880332529544830322e-01 -1.467598825693130493e-01 -2.316005229949951172e-01 -5.103950202465057373e-02 -1.713424362242221832e-02 -5.943759158253669739e-02 2.099804133176803589e-01 -7.372824847698211670e-02 -1.809841953217983246e-02 2.228182107210159302e-01 -8.840623497962951660e-02 -3.228596970438957214e-02 3.065326511859893799e-01 -2.712845504283905029e-01 -4.731869697570800781e-02 2.228766530752182007e-01 6.053652986884117126e-02 -2.289287745952606201e-01 -6.106174364686012268e-02 -4.789190888404846191e-01 -1.761130094528198242e-01 1.328429579734802246e-01 4.927421920001506805e-03 -5.967139825224876404e-02 3.803057596087455750e-02 2.650724537670612335e-02 -1.213963329792022705e-01 1.865624040365219116e-01 -1.982925534248352051e-01
2.933551371097564697e-01 -2.994444780051708221e-02 7.056569308042526245e-02 -3.720952868461608887e-01 -3.344236910343170166e-01 -2.980383932590484619e-01 2.863047420978546143e-01 1.555710583925247192e-01 1.448258906602859497e-01 9.655471891164779663e-02 -1.111175417900085449e-01 -3.305857777595520020e-01 2.626902051270008087e-02 -1.593636125326156616e-01 -4.919054731726646423e-02 2.483841925859451294e-01 -1.200909391045570374e-01 1.405422203242778778e-02 -1.360595971345901489e-01 1.830902099609375000e-01 -1.780093759298324585e-01 -8.758560568094253540e-02 -2.168373391032218933e-02 5.337770655751228333e-02 -7.535037118941545486e-03 1.415504664182662964e-01 -1.647102683782577515e-01 2.381160408258438110e-01 2.235766872763633728e-02 -5.324296187609434128e-03 6.723615527153015137e-02 4.834904521703720093e-02
3.828374743461608887e-01 -2.109872177243232727e-03 -1.591998487710952759e-01 -2.639219164848327637e-01 -4.208350181579589844e-01 -1.122850924730300903e-01 2.612184584140777588e-01 -1.628824323415756226e-01 4.423410817980766296e-02 5.386684089899063110e-02 -9.227491170167922974e-02 -1.809294372797012329e-01 2.788715958595275879e-01 -2.315385788679122925e-01 -3.033183887600898743e-02 -5.188267678022384644e-02 2.741627208888530731e-02 -9.661376476287841797e-02 -2.558764815330505371e-01 -4.258814267814159393e-03 -1.823817938566207886e-01 3.865148127079010010e-02 -1.500587612390518188e-01 -1.194618344306945801e-01 -1.196752935647964478e-01 2.556980252265930176e-01 1.104559898376464844e-01 5.427635088562965393e-02 8.870068937540054321e-02 -6.283378601074218750e-02 1.730006039142608643e-01 -9.559451043605804443e-02
-1.104079633951187134e-01 1.113399118185043335e-01 1.609255075454711914e-01 1.105697378516197205e-01 -2.158368080854415894e-01 -1.516271084547042847e-01 1.053099557757377625e-01 -1.114103794097900391e-01 -2.059855684638023376e-02 2.050403952598571777e-01 5.123944487422704697e-03 -3.152246177196502686e-01 1.937989704310894012e-02 -3.115600943565368652e-01 1.663275435566902161e-02 2.256459891796112061e-01 9.990157186985015869e-02 4.690935835242271423e-02 2.886025607585906982e-01 2.557553350925445557e-01 -2.884915471076965332e-01 4.121946543455123901e-02 -1.214769482612609863e-01 -8.765311539173126221e-02 4.986296221613883972e-02 -6.695461459457874298e-03 3.182275295257568359e-01 1.088946908712387085e-01 -1.094433069229125977e-01 -3.424058556556701660e-01 1.786814332008361816e-01 -9.306641668081283569e-02
3.027040362358093262e-01 1.164091527462005615e-01 3.901039063930511475e-02 -8.517860621213912964e-02 -1.508744657039642334e-01 -2.626488804817199707e-01 -1.011901348829269409e-01 6.599023193120956421e-02 3.663017973303794861e-02 2.463294938206672668e-02 1.264943629503250122e-01 -9.835501015186309814e-02 1.411242485046386719e-01 -1.647295355796813965e-01 6.750077754259109497e-02 3.698602318763732910e-01 1.845529973506927490e-01 1.168700829148292542e-01 3.849555924534797668e-02 1.186322122812271118e-01 -3.387287855148315430e-01 -1.924064308404922485e-01 1.278307638131082058e-03 2.893773317337036133e-01 -6.921114772558212280e-02 3.102909624576568604e-01 1.372747272253036499e-01 -6.037367880344390869e-02 -1.663259863853454590e-01 -1.305766105651855469e-01 -1.201900914311408997e-01 -2.866705358028411865e-01
1.135600730776786804e-01 2.206326574087142944e-01 -5.135108903050422668e-02 -3.802264854311943054e-02 -1.955315619707107544e-01 -2.867429144680500031e-02 -6.460900604724884033e-02 -1.180812120437622070e-01 -1.978472769260406494e-01 2.891977131366729736e-01 3.585052788257598877e-01 2.205719612538814545e-02 -2.256502956151962280e-01 -1.647346466779708862e-01 -1.736662536859512329e-01 -1.934560481458902359e-03 4.188082739710807800e-02 7.277921587228775024e-02 2.903999686241149902e-01 -1.223127543926239014e-01 -3.383251652121543884e-02 1.674024611711502075e-01 -1.212939098477363586e-01 -1.882013082504272461e-01 1.839687675237655640e-02 -3.246303275227546692e-02 3.068222403526306152e-01 2.572969794273376465e-01 1.587090194225311279e-01 6.107335537672042847e-02 1.557625681161880493e-01 -3.414699137210845947e-01
-1.434951461851596832e-02 1.753040850162506104e-01 -5.329521000385284424e-02 8.095724135637283325e-02 -5.100100040435791016e-01 -3.141659498214721680e-01 1.588195562362670898e-01 -3.246360123157501221e-01 -6.350779533386230469e-02 4.297373443841934204e-02 -2.720388770103454590e-01 -2.992011010646820068e-01 -3.954565897583961487e-02 -1.815279386937618256e-02 1.334832459688186646e-01 2.446272373199462891e-01 1.146269440650939941e-01 -2.322449162602424622e-02 2.962379753589630127e-01 -5.413327366113662720e-03 -1.212637349963188171e-01 7.843779027462005615e-02 -7.021423429250717163e-02 9.780725091695785522e-02 -1.472984999418258667e-01 1.300792545080184937e-01 -8.703988045454025269e-02 -8.107183128595352173e-02 1.243238002061843872e-01 -5.719013884663581848e-02 -1.110394150018692017e-01 -2.537128701806068420e-02
2.040877044200897217e-01 -4.307441413402557373e-02 1.054487898945808411e-01 -1.038428023457527161e-01 -2.596284747123718262e-01 -2.482883930206298828e-01 1.168030798435211182e-01 -1.002485603094100952e-01 -4.921771120280027390e-03 1.753142625093460083e-01 2.727330923080444336e-01 -4.081015288829803467e-02 1.749026924371719360e-01 -1.044826358556747437e-01 6.727647967636585236e-03 -6.524741649627685547e-02 -1.360643804073333740e-01 4.682560637593269348e-02 -6.155658513307571411e-02 -1.887217313051223755e-01 -4.277008771896362305e-02 4.051065742969512939e-01 -4.159675836563110352e-01 7.832414656877517700e-02 2.288920134305953979e-01 2.105598002672195435e-01 2.788310945034027100e-01 9.041234105825424194e-02 1.730197668075561523e-02 7.108809053897857666e-02 8.534346520900726318e-02 -1.694849580526351929e-01
1.778871715068817139e-01 -5.445197224617004395e-02 -2.315427735447883606e-02 -2.312528155744075775e-02 -7.359515130519866943e-02 -2.461839318275451660e-01 1.277250200510025024e-01 -4.951586723327636719e-01 1.366345286369323730e-01 2.954823970794677734e-01 1.313660293817520142e-01 5.301976948976516724e-02 -2.387555092573165894e-01 -1.977046430110931396e-01 -1.413043439388275146e-01 3.012014627456665039e-01 -1.446517258882522583e-01 2.536420151591300964e-02 -1.881060190498828888e-02 1.879686117172241211e-01 -3.508514538407325745e-02 2.763237059116363525e-02 -2.522968500852584839e-02 1.631342768669128418e-01 -2.474814057350158691e-01 3.936623781919479370e-02 8.161175251007080078e-02 -5.054170638322830200e-02 -1.877043247222900391e-01 2.206856012344360352e-01 -9.267165511846542358e-02 -2.300914525985717773e-01
1.681742072105407715e-01 1.655084490776062012e-01 1.008184105157852173e-01 -2.750716917216777802e-02 -1.277431696653366089e-01 -2.826970219612121582e-01 -2.868419587612152100e-01 -2.230872511863708496e-01 1.908180415630340576e-01 6.157715618610382080e-02 -2.691691927611827850e-02 -1.675764024257659912e-01 -8.154267072677612305e-02 -2.120048403739929199e-01 -3.013618886470794678e-01 -2.007305622100830078e-02 -1.280759423971176147e-01 7.560562342405319214e-03 3.079494535923004150e-01 -2.155955135822296143e-01 -3.665355965495109558e-02 -6.268361955881118774e-02 -2.675678767263889313e-02 1.461143046617507935e-01 1.129364874213933945e-02 2.979619204998016357e-01 -6.854055821895599365e-02 -1.831093132495880127e-01 1.078927516937255859e-02 -2.409812808036804199e-01 2.009076029062271118e-01 -2.872169911861419678e-01
4.651556909084320068e-01 2.351194173097610474e-01 -2.940941751003265381e-01 -1.381927132606506348e-01 -2.112646847963333130e-01 -1.969306021928787231e-01 8.847609162330627441e-02 -5.999251827597618103e-02 -8.147783577442169189e-02 6.102798879146575928e-02 6.396828591823577881e-02 -5.766235664486885071e-02 3.517999080941081047e-03 2.952077612280845642e-02 5.015399679541587830e-02 1.893326193094253540e-01 1.471484005451202393e-01 1.799426227807998657e-01 1.381551921367645264e-01 -4.075407609343528748e-02 -4.695985019207000732e-01 2.213092744350433350e-01 -1.032870728522539139e-02 6.328372657299041748e-02 -1.003212258219718933e-01 -2.515967749059200287e-02 7.692623138427734375e-02 7.123394310474395752e-02 -2.123374789953231812e-01 -1.668719351291656494e-01 -1.536905765533447266e-01 -6.524942070245742798e-02
2.116119563579559326e-01 -2.613851726055145264e-01 3.574562445282936096e-02 -1.135419458150863647e-01 -5.988775938749313354e-02 -4.309717416763305664e-01 -5.992275476455688477e-02 -1.555286198854446411e-01 1.704910546541213989e-01 6.743443757295608521e-02 -9.886114858090877533e-03 -1.315565556287765503e-01 -8.380248211324214935e-03 7.621461153030395508e-02 -1.238931566476821899e-01 1.212050542235374451e-01 -8.088539540767669678e-02 -4.476196691393852234e-02 1.389072090387344360e-01 -1.415339857339859009e-01 -1.613696366548538208e-01 -1.173028722405433655e-01 -4.257700964808464050e-02 1.488530635833740234e-01 3.962603583931922913e-02 -1.045855209231376648e-01 2.399667650461196899e-01 4.474706053733825684e-01 2.960221469402313232e-01 -1.491693258285522461e-01 1.860408931970596313e-01 -2.054980546236038208e-01
2.076111882925033569e-01 7.975378632545471191e-02 5.665393173694610596e-02 -2.006549388170242310e-01 -1.047518998384475708e-01 -2.390978187322616577e-01 -2.233459502458572388e-01 -2.491081207990646362e-01 1.047467812895774841e-01 7.071289699524641037e-03 -6.337681412696838379e-02 2.447819337248802185e-02 -2.727731466293334961e-01 -2.513771951198577881e-01 -5.640262961387634277e-01 1.219390481710433960e-01 2.390862070024013519e-02 -1.321630775928497314e-01 3.924981132149696350e-02 -1.624479144811630249e-01 -8.940898627042770386e-02 1.530635356903076172e-02 -3.427429124712944031e-02 -1.691872812807559967e-02 -2.312179654836654663e-01 2.033810466527938843e-01 1.122238263487815857e-01 4.071368277072906494e-02 -7.543559372425079346e-02 -1.470317542552947998e-01 6.672294437885284424e-02 -2.103848308324813843e-01
3.424127697944641113e-01 -3.942139074206352234e-02 1.433172374963760376e-01 1.753913462162017822e-01 -3.584480881690979004e-01 -7.535866647958755493e-02 -5.405281484127044678e-02 -4.149551391601562500e-01 9.339694678783416748e-02 2.294616550207138062e-01 1.836724728345870972e-01 -1.981782019138336182e-01 -2.572287917137145996e-01 -6.727129966020584106e-02 -7.065518945455551147e-02 1.737759858369827271e-01 -5.051948502659797668e-02 -2.589465118944644928e-02 8.261521346867084503e-03 1.799632236361503601e-02 4.604702815413475037e-02 2.011559903621673584e-01 1.385485846549272537e-02 -3.006640672683715820e-01 4.196925833821296692e-02 2.949800193309783936e-01 -9.396004490554332733e-03 1.173319146037101746e-01 3.816301003098487854e-02 -1.930924132466316223e-02 1.823473125696182251e-01 -7.652918249368667603e-02
1.801616549491882324e-01 1.795521825551986694e-01 1.640571653842926025e-01 -9.369283914566040039e-02 -3.323510289192199707e-01 -1.638022512197494507e-01 -1.656634062528610229e-01 -2.121669948101043701e-01 6.556794792413711548e-02 1.329250335693359375e-01 3.723839223384857178e-01 -1.542523205280303955e-01 -1.312778890132904053e-01 -1.233777925372123718e-01 -9.008920937776565552e-02 -1.138796359300613403e-01 2.544369101524353027e-01 -1.343161761760711670e-01 2.642529904842376709e-01 4.993140324950218201e-02 -9.530428797006607056e-03 -1.162928864359855652e-01 1.784217953681945801e-01 1.294654905796051025e-01 -3.869345784187316895e-02 1.172659099102020264e-01 3.473886549472808838e-01 1.671738028526306152e-01 4.205768182873725891e-02 6.047220155596733093e-02 2.375188171863555908e-01 -9.413883090019226074e-02
2.760371267795562744e-01 1.513713151216506958e-01 1.365598887205123901e-01 -1.307097971439361572e-01 -2.455905079841613770e-01 2.783193439245223999e-02 2.127485871315002441e-01 -3.333715200424194336e-01 7.266642153263092041e-02 3.235254287719726562e-01 1.255870014429092407e-01 -1.343706697225570679e-01 -7.231555134057998657e-02 -1.425273418426513672e-01 1.568905860185623169e-01 8.196006715297698975e-02 -1.178592070937156677e-01 1.711096912622451782e-01 5.108471959829330444e-02 -3.613334298133850098e-01 -2.612254023551940918e-01 1.587885469198226929e-01 1.707160472869873047e-01 1.794679611921310425e-01 -6.995516270399093628e-02 -8.826621621847152710e-02 1.975929178297519684e-02 -4.678587242960929871e-02 8.164457976818084717e-02 2.929470539093017578e-01 7.476919144392013550e-02 5.031974241137504578e-02
4.359145835041999817e-02 2.346324771642684937e-01 -1.323851384222507477e-02 -1.130513548851013184e-01 -2.209632843732833862e-01 1.764223724603652954e-02 1.443052887916564941e-01 -3.889293968677520752e-02 -3.158957511186599731e-02 1.407453864812850952e-01 3.078053519129753113e-02 -1.683368980884552002e-01 9.054240584373474121e-02 -1.775975078344345093e-01 4.885651543736457825e-02 1.165065541863441467e-01 -3.243482485413551331e-02 -2.776336669921875000e-01 3.388023376464843750e-01 -2.838038802146911621e-01 -2.679214477539062500e-01 1.944352537393569946e-01 -1.730278283357620239e-01 4.155918061733245850e-01 -2.012972487136721611e-03 -2.249616682529449463e-01 7.525304704904556274e-02 3.061958253383636475e-01 2.252799645066261292e-02 2.716713026165962219e-02 -7.175817340612411499e-02 -1.034192293882369995e-01
2.754687368869781494e-01 1.879968331195414066e-03 -1.228622719645500183e-01 -3.295046836137771606e-02 -1.818974465131759644e-01 -1.484144628047943115e-01 9.200473874807357788e-02 -7.961407303810119629e-02 6.186268106102943420e-02 -8.041676133871078491e-03 2.213265895843505859e-01 1.772084385156631470e-01 -2.491735219955444336e-01 5.956300348043441772e-02 2.406880557537078857e-01 4.448352158069610596e-01 2.231625169515609741e-01 -1.593724824488162994e-02 5.218108370900154114e-02 -1.229636222124099731e-01 -3.580428659915924072e-01 -1.934864670038223267e-01 -1.777480244636535645e-01 1.105343922972679138e-01 -1.010928526520729065e-01 2.160512506961822510e-01 7.418696582317352295e-02 1.194116696715354919e-01 1.752252280712127686e-01 1.492090225219726562e-01 7.544580847024917603e-02 -1.401038318872451782e-01
1.589458584785461426e-01 4.269553124904632568e-01 -5.850623175501823425e-02 -9.067224711179733276e-02 -4.746491909027099609e-01 -1.736665964126586914e-01 3.894547373056411743e-02 1.082613095641136169e-01 3.905531018972396851e-02 3.959532976150512695e-01 -4.548808932304382324e-02 -2.024067342281341553e-01 -2.286298573017120361e-01 -1.189627572894096375e-01 1.738088130950927734e-01 6.524517387151718140e-02 -1.470142323523759842e-02 -1.909535676240921021e-01 -5.037347227334976196e-02 -5.183599144220352173e-02 -1.880779564380645752e-01 2.727759182453155518e-01 -3.575018420815467834e-02 2.012621238827705383e-02 2.273263037204742432e-02 -7.978312671184539795e-02 1.268067676573991776e-02 -5.187689140439033508e-02 1.891600042581558228e-01 7.218197733163833618e-02 5.160572752356529236e-02 -5.588965490460395813e-02
2.180908620357513428e-01 2.396004041656851768e-03 3.485825657844543457e-01 -1.294240504503250122e-01 -2.044389545917510986e-01 -3.081407248973846436e-01 1.378207206726074219e-01 -3.335102200508117676e-01 8.646232075989246368e-03 1.113798916339874268e-01 1.633581519126892090e-01 -8.040603995323181152e-02 -1.225930377840995789e-01 8.069036155939102173e-02 -2.815004438161849976e-02 -5.731300637125968933e-02 5.260789766907691956e-02 3.507553413510322571e-02 2.812322080135345459e-01 -2.553661353886127472e-02 -1.455536037683486938e-01 -1.590880304574966431e-01 1.208621487021446228e-01 7.064165174961090088e-02 -2.644392251968383789e-01 -1.680210381746292114e-01 2.775942981243133545e-01 1.137927994132041931e-01 1.061544716358184814e-01 5.466040223836898804e-02 3.456306457519531250e-01 -6.507064402103424072e-02
1.597946584224700928e-01 2.397105097770690918e-01 2.626523971557617188e-01 9.486214816570281982e-02 -2.051563411951065063e-01 -3.693229258060455322e-01 1.431058347225189209e-01 -1.674766987562179565e-01 4.391865432262420654e-02 2.104485034942626953e-01 3.448050320148468018e-01 1.185886096209287643e-02 -1.446298807859420776e-01 1.254170536994934082e-01 1.929573900997638702e-02 4.376296326518058777e-02 1.187728494405746460e-01 -3.418840095400810242e-02 1.405740231275558472e-01 1.324201226234436035e-01 -1.855396032333374023e-01 -1.083010360598564148e-01 4.376589506864547729e-02 -1.790482252836227417e-01 -5.869436636567115784e-02 -4.012437909841537476e-02 4.428853467106819153e-02 3.716086745262145996e-01 -1.759842634201049805e-01 -1.382181495428085327e-01 -1.638233894482254982e-03 -2.827250957489013672e-01
1.983429342508316040e-01 8.755648881196975708e-02 -1.784856021404266357e-01 2.416861243546009064e-02 -2.674520015716552734e-01 -1.200680658221244812e-01 5.040545761585235596e-02 -1.897055208683013916e-01 -2.375450730323791504e-01 -9.652136266231536865e-02 -4.569790139794349670e-02 1.935030072927474976e-01 -1.493513733148574829e-01 -1.909060627222061157e-01 1.709903627634048462e-01 3.860491216182708740e-01 1.970660537481307983e-01 -4.532325640320777893e-02 5.153174325823783875e-02 4.894966259598731995e-02 -2.455775588750839233e-01 8.449501544237136841e-02 -4.050375521183013916e-01 1.980609027668833733e-03 -1.590048819780349731e-01 1.068017780780792236e-01 -9.644017368555068970e-02 1.896726787090301514e-01 -1.433796435594558716e-01 1.425403058528900146e-01 -9.751285426318645477e-03 -2.310726344585418701e-01
1.689202338457107544e-01 -4.993353784084320068e-02 -3.743746131658554077e-02 -2.348338812589645386e-01 -2.097310572862625122e-01 -5.769423022866249084e-02 4.685610160231590271e-02 -3.171981573104858398e-01 1.477540284395217896e-01 2.305040210485458374e-01 6.152377650141716003e-02 2.120992690324783325e-01 -1.224535703659057617e-01 -2.112418860197067261e-01 -3.780006244778633118e-02 1.873989105224609375e-01 6.183147057890892029e-02 -3.874312713742256165e-02 1.666012555360794067e-01 1.469209343194961548e-01 -1.723715960979461670e-01 1.726800054311752319e-01 4.053295552730560303e-01 -9.392707049846649170e-02 -2.142201960086822510e-01 2.566729784011840820e-01 2.321380563080310822e-02 1.336445510387420654e-01 1.571435630321502686e-01 -2.265818566083908081e-01 1.486619263887405396e-01 -1.636546850204467773e-01
2.931998074054718018e-01 1.921875625848770142e-01 -6.737723201513290405e-02 -2.482152543962001801e-02 -2.148479223251342773e-01 -3.268992006778717041e-01 1.110122129321098328e-01 3.165927529335021973e-01 -2.145241051912307739e-01 3.480651378631591797e-01 -5.018600821495056152e-02 -7.543879747390747070e-02 5.243831500411033630e-02 6.473206914961338043e-03 -1.032425910234451294e-01 2.236411273479461670e-01 1.136324275285005569e-02 1.401760131120681763e-01 2.668089270591735840e-01 5.718232691287994385e-02 -2.978303432464599609e-01 1.531396526843309402e-02 -8.060160279273986816e-02 9.444357454776763916e-02 -2.529419362545013428e-01 1.348702907562255859e-01 2.478437721729278564e-01 8.814690262079238892e-02 -1.578671485185623169e-02 -6.107464432716369629e-02 7.815278321504592896e-02 -8.646932989358901978e-02
5.574606060981750488e-01 1.268711537122726440e-01 5.858462303876876831e-03 -4.942248389124870300e-02 -1.096772626042366028e-01 -8.285141736268997192e-02 8.301906287670135498e-03 -1.576601415872573853e-01 5.103152617812156677e-02 2.183352857828140259e-01 -5.148182064294815063e-02 -2.483316212892532349e-01 -3.642354011535644531e-01 -1.733109951019287109e-01 5.926746875047683716e-02 9.741336852312088013e-02 -1.683776229619979858e-01 -2.218826264142990112e-01 3.018076121807098389e-01 2.406256943941116333e-01 1.526470948010683060e-02 1.306519359350204468e-01 9.007789194583892822e-02 -4.351604357361793518e-02 2.001044303178787231e-01 4.115293547511100769e-02 -4.833940416574478149e-02 1.119395643472671509e-01 -1.950068771839141846e-02 -1.522990167140960693e-01 5.489274626597762108e-04 -4.985383525490760803e-02
4.326724261045455933e-02 3.059181272983551025e-01 1.521619558334350586e-01 -1.768374145030975342e-01 -3.621258735656738281e-01 -2.331170625984668732e-02 -1.563680768013000488e-01 -8.319744467735290527e-02 2.181162536144256592e-01 1.160222813487052917e-01 1.825962588191032410e-02 -1.032125726342201233e-01 7.482272386550903320e-02 -3.128424286842346191e-01 -1.870334148406982422e-01 2.925082445144653320e-01 -7.152169197797775269e-02 6.013156846165657043e-02 3.064541146159172058e-02 1.695784479379653931e-01 -1.582622677087783813e-01 -8.065345138311386108e-02 -1.060840561985969543e-01 3.754547238349914551e-02 -1.540029793977737427e-01 3.047805726528167725e-01 -4.733619466423988342e-02 -1.146039292216300964e-01 -1.036441326141357422e-02 -3.270877003669738770e-01 1.379431188106536865e-01 -2.242428213357925415e-01
6.508120894432067871e-02 5.187298655509948730e-01 2.984404191374778748e-02 -7.381365448236465454e-02 -4.673179984092712402e-01 -4.066154360771179199e-01 3.123002313077449799e-02 1.899225637316703796e-02 -4.557054862380027771e-02 2.212741076946258545e-01 8.024298399686813354e-02 -1.047912538051605225e-01 -8.267711848020553589e-02 -1.102568730711936951e-01 -4.612463712692260742e-02 1.916461288928985596e-01 -8.292402344522997737e-05 -1.859622597694396973e-01 1.725030504167079926e-02 -1.856156438589096069e-01 6.660295277833938599e-02 2.903467416763305664e-01 -6.175505742430686951e-02 -2.780465409159660339e-02 -4.538469389081001282e-02 -2.320538461208343506e-02 -5.426002666354179382e-02 -5.560194328427314758e-02 1.112951934337615967e-01 5.925469845533370972e-02 1.438474059104919434e-01 3.315414488315582275e-02
1.975550055503845215e-01 -9.250822663307189941e-02 -1.297266185283660889e-01 -2.532823085784912109e-01 -2.558160126209259033e-01 -1.780552268028259277e-01 2.233910560607910156e-01 -2.105311155319213867e-01 1.105658337473869324e-01 2.380961775779724121e-01 9.732239693403244019e-02 -8.894794434309005737e-02 -4.646921902894973755e-02 -2.791931331157684326e-01 -1.865327060222625732e-01 1.779232919216156006e-01 -1.681043952703475952e-01 -6.460224092006683350e-02 -5.985413864254951477e-02 4.323050975799560547e-01 -1.469471007585525513e-01 1.076710000634193420e-01 -1.403652876615524292e-01 1.245173811912536621e-01 -9.343712776899337769e-02 1.893534511327743530e-01 9.838727116584777832e-02 1.451227217912673950e-01 -9.279742836952209473e-02 2.324611097574234009e-01 -1.134113296866416931e-01 -7.120422273874282837e-02
5.660385638475418091e-02 2.090671062469482422e-01 8.423832058906555176e-02 8.144378662109375000e-02 -2.184376418590545654e-01 -1.393026858568191528e-01 1.512762457132339478e-01 -2.554920911788940430e-01 1.482414901256561279e-01 3.340272009372711182e-01 4.270386099815368652e-01 -4.813201352953910828e-02 -3.441048413515090942e-02 -6.897592544555664062e-02 2.186678349971771240e-01 -3.527677804231643677e-02 -1.932149566709995270e-02 -1.285444572567939758e-02 2.118415534496307373e-01 -5.621204152703285217e-02 -1.176898479461669922e-01 8.312740921974182129e-02 1.246137991547584534e-01 -8.392040617763996124e-03 2.479659952223300934e-02 3.210794925689697266e-02 4.237585663795471191e-01 2.166937589645385742e-01 2.248760908842086792e-01 1.285518258810043335e-01 1.301133483648300171e-01 -1.171054616570472717e-01
1.085537970066070557e-01 -1.983809918165206909e-01 -3.689701110124588013e-02 -8.855741471052169800e-02 -7.577062398195266724e-02 -3.378793597221374512e-01 2.864276291802525520e-03 -1.855417490005493164e-01 2.163283973932266235e-01 1.750923842191696167e-01 1.046616584062576294e-01 -1.961494386196136475e-01 8.367260545492172241e-02 1.576530188322067261e-01 -1.355255693197250366e-01 2.656096220016479492e-01 -9.858520328998565674e-02 -1.846414953470230103e-01 2.030053734779357910e-01 2.426918968558311462e-02 -2.311944663524627686e-01 -3.004500083625316620e-02 -1.906335949897766113e-01 9.614712744951248169e-02 -1.820007115602493286e-01 -7.778517901897430420e-02 1.715256273746490479e-01 3.799525499343872070e-01 2.773670554161071777e-01 -8.966747671365737915e-02 2.216368466615676880e-01 -7.112236320972442627e-02
1.859025359153747559e-01 7.569356262683868408e-02 3.449070826172828674e-02 -7.657325267791748047e-02 1.373009756207466125e-03 -5.668941512703895569e-02 4.612204432487487793e-02 -3.438826501369476318e-01 2.472075670957565308e-01 3.604127764701843262e-01 8.606205135583877563e-02 -8.488688617944717407e-02 -8.451149612665176392e-02 -3.670105040073394775e-01 1.259773671627044678e-01 -1.857645437121391296e-02 -1.039828583598136902e-01 -2.194200456142425537e-01 7.055724412202835083e-02 -9.457571059465408325e-02 -1.903980225324630737e-01 1.866347789764404297e-01 -7.338877767324447632e-02 -6.362113356590270996e-02 8.505872637033462524e-02 1.181024685502052307e-02 4.346704185009002686e-01 3.052018815651535988e-03 -8.156190067529678345e-02 2.652795612812042236e-01 1.519915908575057983e-01 -1.246468052268028259e-01
-4.248233512043952942e-02 -1.364664584398269653e-01 8.592019788920879364e-03 -1.355135440826416016e-02 -1.848675459623336792e-01 -4.264882504940032959e-01 -1.042925342917442322e-01 -2.661585211753845215e-01 1.363623589277267456e-01 3.573818802833557129e-01 2.312979474663734436e-02 4.019618034362792969e-02 -2.283950150012969971e-01 -1.310646235942840576e-01 -5.052724853157997131e-02 -9.124708920717239380e-02 -1.094698905944824219e-01 -6.375486403703689575e-02 1.834330260753631592e-01 -5.461504310369491577e-02 -1.324268430471420288e-02 -1.260598152875900269e-01 -1.112874075770378113e-01 5.116169922985136509e-04 -3.356739878654479980e-02 2.997774779796600342e-01 -1.138746514916419983e-01 4.304085671901702881e-01 2.148722559213638306e-01 4.617592319846153259e-02 -1.729270588839426637e-04 -1.849214881658554077e-01
1.607913672924041748e-01 1.493298858404159546e-01 -3.248066455125808716e-02 -3.005579113960266113e-01 -2.745929658412933350e-01 2.166656777262687683e-02 1.165996789932250977e-01 -2.490006536245346069e-01 1.972116976976394653e-01 2.201392054557800293e-01 9.479106403887271881e-03 -6.458311527967453003e-02 6.547003239393234253e-02 -2.681491672992706299e-01 1.893322169780731201e-01 2.275888025760650635e-01 -1.965961754322052002e-01 1.584613136947154999e-02 2.184571921825408936e-01 -2.644413113594055176e-01 -1.943407356739044189e-01 1.179181337356567383e-01 1.927397102117538452e-01 1.711662709712982178e-01 -3.335534781217575073e-02 6.885541230440139771e-02 1.338253319263458252e-01 -2.497873455286026001e-02 5.254047363996505737e-02 3.531213104724884033e-01 1.195915117859840393e-01 1.127980798482894897e-01
-2.767367288470268250e-02 8.160356432199478149e-02 9.819873422384262085e-02 -6.275676190853118896e-02 -5.768389999866485596e-02 -2.546122670173645020e-01 3.377477079629898071e-02 1.086281463503837585e-01 3.870470449328422546e-02 1.750381737947463989e-01 -1.005304530262947083e-01 -2.617599964141845703e-01 -3.080802783370018005e-02 -1.961330622434616089e-01 -1.165065169334411621e-01 4.320142418146133423e-02 -1.766770146787166595e-02 -1.000611707568168640e-01 3.551971614360809326e-01 1.543034464120864868e-01 -4.722008109092712402e-01 8.684945106506347656e-02 -3.432130441069602966e-02 -7.150019705295562744e-02 2.024930566549301147e-01 -1.121039390563964844e-01 2.830213606357574463e-01 1.435834169387817383e-01 -2.883545160293579102e-01 -1.356008052825927734e-01 1.345038712024688721e-01 -2.475049346685409546e-01
2.067478001117706299e-01 -1.790179461240768433e-01 1.270243227481842041e-01 -6.297979503870010376e-02 -2.127669006586074829e-01 -4.156548976898193359e-01 -8.866018056869506836e-02 -3.796363770961761475e-01 1.763843744993209839e-01 2.788789756596088409e-02 1.262267120182514191e-02 2.615660429000854492e-02 1.786039024591445923e-01 -4.988308623433113098e-02 1.060394570231437683e-01 1.438364684581756592e-01 2.513346262276172638e-02 -9.656381607055664062e-02 -4.892186820507049561e-02 1.518772244453430176e-01 -1.720860004425048828e-01 2.344567924737930298e-01 -1.275289207696914673e-01 1.221807152032852173e-01 4.580596089363098145e-02 1.181805133819580078e-01 4.341172575950622559e-01 -7.179635763168334961e-02 -1.733952611684799194e-01 -7.155775278806686401e-02 -1.396850347518920898e-01 -1.430462598800659180e-01
-7.565368711948394775e-02 2.291297316551208496e-01 -3.954998776316642761e-02 -1.632863134145736694e-01 2.863961644470691681e-02 -3.699913322925567627e-01 7.505533844232559204e-02 -2.262344211339950562e-01 -1.260634958744049072e-01 1.060202810913324356e-02 -1.199491471052169800e-01 -6.460253149271011353e-03 1.202148944139480591e-02 -1.761386543512344360e-01 2.746019363403320312e-01 3.723791837692260742e-01 -9.392838180065155029e-02 7.848626002669334412e-03 1.475744992494583130e-01 -9.798105806112289429e-02 -4.016276448965072632e-02 1.624744012951850891e-02 -3.708490729331970215e-01 1.500854343175888062e-01 1.685135439038276672e-02 1.191425397992134094e-01 1.915819495916366577e-01 2.254370898008346558e-01 -3.372093290090560913e-02 4.530897364020347595e-02 2.384790480136871338e-01 -2.812176942825317383e-01
-4.756717756390571594e-02 2.097799777984619141e-01 1.131804957985877991e-01 -1.135223656892776489e-01 -3.492928445339202881e-01 -1.467746794223785400e-01 1.847825497388839722e-01 1.577032357454299927e-02 1.416139602661132812e-01 3.408624827861785889e-01 -8.225372433662414551e-02 -1.692514866590499878e-01 -1.726346313953399658e-01 -3.029843866825103760e-01 1.251590102910995483e-01 1.611898541450500488e-01 2.648246102035045624e-02 -2.530649900436401367e-01 6.678638607263565063e-02 3.851126646623015404e-03 -2.745958566665649414e-01 1.154421493411064148e-01 -1.579141467809677124e-01 3.010248839855194092e-01 -5.507626384496688843e-02 -4.137379676103591919e-02 2.001740634441375732e-01 4.923970624804496765e-02 -8.789014816284179688e-02 1.641754806041717529e-01 -2.025238722562789917e-01 -1.369431614875793457e-01
1.997554749250411987e-01 3.895745873451232910e-01 1.126034036278724670e-01 -2.528300285339355469e-01 -1.234495118260383606e-01 -1.380410194396972656e-01 -3.615634739398956299e-01 -3.630359470844268799e-01 3.060132861137390137e-01 2.422144860029220581e-01 1.054067760705947876e-01 -1.506834626197814941e-01 -2.398768961429595947e-01 -2.215540409088134766e-01 -1.702738925814628601e-02 3.015644848346710205e-02 2.542274072766304016e-02 -1.176152974367141724e-01 1.816422343254089355e-01 3.790042549371719360e-02 -2.497737295925617218e-02 1.100520715117454529e-01 -3.645269433036446571e-03 -1.501123607158660889e-01 -9.401165880262851715e-03 -8.996448479592800140e-03 1.024549379944801331e-01 8.066137880086898804e-02 4.574925079941749573e-02 1.567866206169128418e-01 7.203918695449829102e-02 8.788850903511047363e-02
1.083082780241966248e-01 3.273610174655914307e-01 2.529873140156269073e-02 8.420873433351516724e-03 -4.258885234594345093e-02 -3.067999482154846191e-01 3.844882175326347351e-02 -1.325665228068828583e-02 -5.567460134625434875e-02 -5.943776294589042664e-02 1.476005315780639648e-01 -2.709668874740600586e-01 1.577453613281250000e-01 -1.242874786257743835e-01 -5.521439015865325928e-02 3.369068801403045654e-01 -4.217039793729782104e-02 -3.972331061959266663e-02 1.501917839050292969e-01 1.454448550939559937e-01 -2.944202721118927002e-01 -1.929218471050262451e-01 -7.237521559000015259e-02 2.537633478641510010e-01 1.480662673711776733e-01 -3.135444363579154015e-03 1.997314095497131348e-01 1.231219470500946045e-01 -3.894335925579071045e-01 4.089832305908203125e-02 3.304502367973327637e-02 -2.281647771596908569e-01
4.935482889413833618e-02 1.606830512173473835e-03 1.321663558483123779e-01 -9.452961385250091553e-02 -1.571140587329864502e-01 -1.966689527034759521e-01 -3.316897526383399963e-02 -1.004495993256568909e-01 -9.546110033988952637e-02 1.253024488687515259e-01 4.087042808532714844e-01 -2.975456118583679199e-01 -3.622829914093017578e-01 -1.865541487932205200e-01 -6.462368369102478027e-02 1.635076403617858887e-01 1.765834540128707886e-02 -9.661530703306198120e-02 2.260292917490005493e-01 -3.197757527232170105e-02 3.303968161344528198e-02 -1.948535591363906860e-01 1.263493895530700684e-01 1.086900159716606140e-01 7.104701944626867771e-04 6.729835271835327148e-02 3.652084469795227051e-01 1.613603830337524414e-01 -1.836292594671249390e-01 9.563958644866943359e-02 2.376919239759445190e-01 -1.653848737478256226e-01
3.519712015986442566e-02 -8.019396662712097168e-02 7.896530628204345703e-02 -7.435777038335800171e-02 -2.079024016857147217e-01 -5.037075877189636230e-01 6.878999620676040649e-02 1.667978465557098389e-01 9.565143287181854248e-02 -8.961503207683563232e-02 3.523927181959152222e-02 -1.128528639674186707e-01 1.655709892511367798e-01 -3.754378259181976318e-01 -3.871718421578407288e-02 2.498060464859008789e-01 1.280789375305175781e-01 -9.207899123430252075e-02 2.388422936201095581e-01 -2.429620027542114258e-01 -1.529616266489028931e-01 6.115948781371116638e-02 1.371340751647949219e-01 1.978799402713775635e-01 -2.091310173273086548e-01 -8.088507503271102905e-02 6.662847846746444702e-02 2.971439063549041748e-01 8.220691233873367310e-02 1.492510084062814713e-02 -1.056360527873039246e-01 -2.072752825915813446e-02
1.103467717766761780e-01 1.387654393911361694e-01 7.032927870750427246e-02 1.466327309608459473e-01 -3.316235840320587158e-01 -1.296424567699432373e-01 4.887627437710762024e-02 7.299334555864334106e-02 -1.824137568473815918e-01 1.740195602178573608e-01 5.262807384133338928e-02 -9.710258990526199341e-02 1.610037684440612793e-02 -2.017302811145782471e-01 4.182392358779907227e-02 2.401428967714309692e-01 -4.428856540471315384e-03 2.149375677108764648e-01 1.791878491640090942e-01 -7.856982946395874023e-02 -2.922551929950714111e-01 1.435620337724685669e-01 1.011541932821273804e-01 -1.245436370372772217e-01 -3.903569579124450684e-01 3.912131190299987793e-01 7.991942018270492554e-02 -4.556082189083099365e-03 -1.288489550352096558e-01 -6.473959237337112427e-02 2.327849119901657104e-01 -1.685580015182495117e-01
1.431628018617630005e-01 -1.915180832147598267e-01 -6.582346395589411259e-04 1.569335460662841797e-01 -8.100601285696029663e-02 -2.667957246303558350e-01 -1.511699855327606201e-01 -2.057753056287765503e-01 1.212029457092285156e-01 1.762250214815139771e-01 -1.761549860239028931e-01 -4.316509887576103210e-02 -1.989767104387283325e-01 -2.434456050395965576e-01 2.011265903711318970e-01 5.521043017506599426e-02 -2.788012027740478516e-01 -1.786477118730545044e-01 3.162784576416015625e-01 -1.210305094718933105e-01 -1.467004567384719849e-01 2.105888128280639648e-01 1.191990673542022705e-01 2.622504234313964844e-01 -5.558457598090171814e-02 2.191400155425071716e-02 1.222042143344879150e-01 6.125971302390098572e-02 1.766305863857269287e-01 1.993506997823715210e-01 3.594515100121498108e-02 -2.942729592323303223e-01
2.067565470933914185e-01 9.386627376079559326e-02 1.320205926895141602e-01 3.688526898622512817e-02 -2.585935592651367188e-01 -3.586300611495971680e-01 2.347484081983566284e-01 -1.048511192202568054e-01 2.756780385971069336e-01 8.446907997131347656e-02 3.839674592018127441e-02 -2.771677374839782715e-01 9.354134649038314819e-02 9.256061911582946777e-02 4.046287760138511658e-02 3.078846633434295654e-01 -2.911596894264221191e-01 6.088244169950485229e-02 1.942633241415023804e-01 -6.231856346130371094e-02 -1.562292724847793579e-01 -2.456820569932460785e-02 -1.102474480867385864e-01 2.649898640811443329e-02 -2.690691053867340088e-01 -1.772035658359527588e-01 7.527443021535873413e-02 6.794343143701553345e-02 1.516820937395095825e-01 -1.610616594552993774e-01 1.013419181108474731e-01 2.271918952465057373e-01
2.134884893894195557e-01 2.550328150391578674e-02 8.033366501331329346e-02 3.997712209820747375e-02 -2.113167196512222290e-02 -5.381371825933456421e-02 7.297542691230773926e-02 -3.662927448749542236e-01 -2.632584189996123314e-03 1.858040392398834229e-01 3.051338791847229004e-01 -2.197882384061813354e-01 -8.497888594865798950e-02 -1.349834948778152466e-01 -1.113543286919593811e-01 4.783104956150054932e-01 2.527332305908203125e-01 -1.255400776863098145e-01 2.427253723144531250e-01 5.080132558941841125e-02 -1.486127972602844238e-01 -2.412332594394683838e-02 1.308473991230130196e-03 1.627979725599288940e-01 -4.632380604743957520e-02 5.307997390627861023e-02 -2.405044883489608765e-01 1.940809637308120728e-01 1.387920528650283813e-01 6.594840437173843384e-02 -1.957052797079086304e-01 -8.732919394969940186e-02
1.500041186809539795e-01 1.282119303941726685e-01 -2.449717223644256592e-01 4.368083551526069641e-02 -4.330370724201202393e-01 -5.001739412546157837e-02 -3.126927837729454041e-02 1.091913431882858276e-01 -1.902031600475311279e-01 3.885285556316375732e-02 6.445702165365219116e-02 -2.102418802678585052e-02 -9.190202690660953522e-03 -1.727806031703948975e-01 -1.666624546051025391e-01 1.638145148754119873e-01 -3.392371907830238342e-02 -6.526760756969451904e-02 3.996891081333160400e-01 4.289423301815986633e-02 -3.763352334499359131e-01 3.961036726832389832e-02 -1.325113177299499512e-01 1.386519670486450195e-01 -1.191409602761268616e-01 1.956709101796150208e-02 7.908454537391662598e-02 3.929538279771804810e-02 -2.644694410264492035e-02 -2.534559667110443115e-01 3.670842051506042480e-01 -1.834421232342720032e-02
7.124215364456176758e-02 -2.407197207212448120e-01 1.324040144681930542e-01 1.284516155719757080e-01 -1.379910856485366821e-01 -1.338585764169692993e-01 4.502177238464355469e-02 -5.192019939422607422e-01 7.114429958164691925e-03 2.510052323341369629e-01 -9.507080912590026855e-02 1.962776333093643188e-01 -1.135361716151237488e-01 -1.730932891368865967e-01 -1.970732063055038452e-01 3.863272964954376221e-01 4.608472809195518494e-03 -3.124415278434753418e-01 -3.148176148533821106e-02 -3.513149172067642212e-02 -6.817130744457244873e-02 5.921344831585884094e-02 -8.355790749192237854e-03 -2.057672850787639618e-02 -4.462393373250961304e-02 8.840007334947586060e-02 1.831001639366149902e-01 1.044179201126098633e-01 -1.101144403219223022e-01 2.441448858007788658e-03 5.021587014198303223e-02 -2.746532857418060303e-01
1.030749082565307617e-01 -1.421948671340942383e-01 2.081903368234634399e-01 -1.080299243330955505e-01 -1.769220530986785889e-01 -4.320408105850219727e-01 -1.056387871503829956e-01 -2.002511620521545410e-01 2.456851601600646973e-01 1.319033056497573853e-01 1.767915338277816772e-01 -1.511724293231964111e-01 -1.355966478586196899e-01 2.594339661300182343e-02 -3.160689026117324829e-02 -8.583082817494869232e-03 -1.445588916540145874e-01 2.557669207453727722e-02 9.637222439050674438e-02 -2.454590797424316406e-01 -1.374191790819168091e-01 -2.352895885705947876e-01 -1.025412604212760925e-01 1.530260294675827026e-01 1.531908959150314331e-01 -2.177362889051437378e-02 2.333007454872131348e-01 3.432518243789672852e-01 2.126322388648986816e-01 -6.102105975151062012e-02 2.003609091043472290e-01 -9.155548363924026489e-02
2.545641064643859863e-01 -1.441040635108947754e-02 2.042102366685867310e-01 -8.640000224113464355e-02 -2.444426864385604858e-01 -1.021993346512317657e-02 -1.113473623991012573e-01 -2.766401171684265137e-01 -6.016746163368225098e-03 -1.964429952204227448e-02 4.164433181285858154e-01 -1.308420896530151367e-01 -1.764844954013824463e-01 -1.158421188592910767e-01 -1.165146380662918091e-01 -1.168465614318847656e-01 2.162302881479263306e-01 -2.993686497211456299e-01 1.206696927547454834e-01 1.361222118139266968e-01 -3.545415997505187988e-01 -1.151859089732170105e-01 -1.570505052804946899e-01 4.879009723663330078e-02 -1.228922829031944275e-01 -8.171507716178894043e-02 1.492342725396156311e-02 8.019810169935226440e-02 -2.345711551606655121e-02 -1.257206201553344727e-01 2.996813356876373291e-01 6.478217244148254395e-02
1.146616190671920776e-01 -1.208441331982612610e-01 1.830553114414215088e-01 -6.309589743614196777e-02 -2.292636185884475708e-01 -3.114062845706939697e-01 2.775641977787017822e-01 -1.618407368659973145e-01 2.843509018421173096e-01 -8.326052874326705933e-02 2.041340172290802002e-01 5.700437724590301514e-02 -1.894327402114868164e-01 -1.484407484531402588e-01 -7.601741701364517212e-02 5.812918767333030701e-02 -4.278662428259849548e-02 2.162217907607555389e-02 -2.797658368945121765e-02 1.069816201925277710e-02 -3.308933079242706299e-01 -9.473214298486709595e-02 -3.577987849712371826e-02 4.985746368765830994e-02 4.093305766582489014e-01 3.478814065456390381e-01 1.900980472564697266e-01 -1.139719504863023758e-02 1.227657869458198547e-01 -1.274644881486892700e-01 -1.532634533941745758e-02 -1.961416564881801605e-02
9.263239800930023193e-02 1.931402236223220825e-01 -9.696475416421890259e-02 8.764702081680297852e-02 -4.086426198482513428e-01 -1.808573007583618164e-01 -1.947592496871948242e-01 2.112698368728160858e-02 2.363999783992767334e-01 3.262339234352111816e-01 -9.742665290832519531e-02 -1.449923962354660034e-01 3.871124610304832458e-02 -1.678351163864135742e-01 8.847583085298538208e-02 3.712056279182434082e-01 -1.276965439319610596e-01 -6.500913947820663452e-02 2.014640122652053833e-01 -1.962956637144088745e-01 -4.558485746383666992e-02 1.892510354518890381e-01 -1.187065392732620239e-01 2.564710080623626709e-01 9.410254657268524170e-02 2.184214442968368530e-01 -2.953443489968776703e-02 1.411449015140533447e-01 2.396184206008911133e-02 1.565117985010147095e-01 -8.775813877582550049e-02 5.740626901388168335e-02
1.109281107783317566e-01 1.154432073235511780e-01 -8.695372380316257477e-03 -2.711408212780952454e-02 -8.668150007724761963e-02 -2.732326686382293701e-01 1.484102308750152588e-01 -2.949923574924468994e-01 3.797472640872001648e-02 -1.730092316865921021e-01 1.298852078616619110e-02 -2.192813307046890259e-01 -6.236391142010688782e-02 -4.622771441936492920e-01 2.924895584583282471e-01 4.156684130430221558e-02 -4.094551876187324524e-02 -2.444245666265487671e-01 1.347545236349105835e-01 -2.129199951887130737e-01 -1.836799532175064087e-01 1.306501179933547974e-01 -3.223538398742675781e-02 7.774451375007629395e-02 -1.601360365748405457e-02 3.249581158161163330e-01 -1.068385541439056396e-01 1.126411780714988708e-01 -1.571575105190277100e-01 9.354112297296524048e-02 -1.637252867221832275e-01 -1.575779169797897339e-01
9.260924533009529114e-03 9.020753949880599976e-02 2.924718856811523438e-01 -1.408777534961700439e-01 -2.607102096080780029e-01 -2.111152857542037964e-01 8.623056858777999878e-02 -2.991077899932861328e-01 -6.205663830041885376e-02 1.715418696403503418e-01 2.215951830148696899e-01 -1.482667624950408936e-01 -2.891517579555511475e-01 -1.515877246856689453e-01 -3.866806859150528908e-03 2.617578506469726562e-01 5.614716932177543640e-02 -5.942162591964006424e-03 1.817361861467361450e-01 -2.151372283697128296e-01 -1.253576762974262238e-02 -3.833599761128425598e-02 -9.609542042016983032e-02 8.734808862209320068e-02 4.724691435694694519e-02 -8.571790158748626709e-02 3.853588700294494629e-01 6.210874766111373901e-02 8.121123537421226501e-03 2.295095622539520264e-01 2.832006812095642090e-01 3.990444540977478027e-02
1.972175985574722290e-01 1.435430645942687988e-01 5.476673319935798645e-02 -8.837591856718063354e-02 -2.206629514694213867e-01 -3.443544209003448486e-01 -3.693490102887153625e-02 -1.468073129653930664e-01 -1.079917699098587036e-01 3.196936547756195068e-01 1.197824180126190186e-01 2.098333090543746948e-01 -1.477137655019760132e-01 -5.640568956732749939e-02 -9.606422483921051025e-02 1.107813268899917603e-01 -2.936867624521255493e-02 -3.318295627832412720e-02 1.040357798337936401e-01 -2.661442942917346954e-02 -2.789422273635864258e-01 -2.786750197410583496e-01 1.466296762228012085e-01 -2.495381683111190796e-01 -1.491156499832868576e-02 -4.085251316428184509e-02 -7.608842570334672928e-03 3.004263639450073242e-01 -7.085281610488891602e-02 -1.958658695220947266e-01 1.614145338535308838e-01 -3.261590003967285156e-01
7.694482803344726562e-02 8.623984456062316895e-02 -3.005194664001464844e-02 -3.860286995768547058e-02 -3.789938986301422119e-01 -2.411030381917953491e-01 4.187674447894096375e-02 8.010247349739074707e-02 2.426991164684295654e-01 2.808934450149536133e-01 1.615830957889556885e-01 -2.349022477865219116e-01 1.469131708145141602e-01 -4.000785052776336670e-01 -1.328251808881759644e-01 1.174917221069335938e-01 -7.342761009931564331e-02 -1.199670433998107910e-01 2.180051207542419434e-01 8.165287971496582031e-02 -1.236639767885208130e-01 -2.004079334437847137e-02 1.766431182622909546e-01 -1.067452579736709595e-01 -3.631698787212371826e-01 7.197112310677766800e-03 1.460835486650466919e-01 1.399222612380981445e-01 6.680219620466232300e-02 2.140640467405319214e-02 -4.804414883255958557e-02 -1.725275218486785889e-01
1.784814000129699707e-01 2.078751474618911743e-01 1.671628803014755249e-01 -2.896026074886322021e-01 -1.284997314214706421e-01 -1.372427493333816528e-01 1.773511320352554321e-01 2.561619132757186890e-02 8.106794208288192749e-02 6.881210207939147949e-02 -2.304430902004241943e-01 -9.800055623054504395e-02 9.799684584140777588e-02 -1.452345997095108032e-01 1.478141844272613525e-01 1.886161863803863525e-01 -6.692580878734588623e-02 2.912403270602226257e-02 -8.308616280555725098e-02 4.186821728944778442e-02 -4.940836429595947266e-01 2.768277823925018311e-01 -1.175887510180473328e-01 2.390443533658981323e-01 -7.073827087879180908e-02 1.593609154224395752e-01 1.848625093698501587e-01 7.685977220535278320e-02 -8.925882726907730103e-02 -2.654699683189392090e-01 1.249769851565361023e-01 -1.152305975556373596e-01
1.541567891836166382e-01 2.443512231111526489e-01 2.388750165700912476e-01 -1.981445997953414917e-01 -2.422906011343002319e-01 -7.103318721055984497e-02 2.426102459430694580e-01 -2.143010050058364868e-01 7.424595300108194351e-03 9.864637628197669983e-03 2.844298779964447021e-01 -5.908136069774627686e-02 -1.235751435160636902e-01 -1.274047493934631348e-01 -1.592133343219757080e-01 -1.607487797737121582e-01 -1.072467043995857239e-01 9.192188084125518799e-02 6.664495170116424561e-02 -3.274139761924743652e-02 -7.726149260997772217e-02 1.202756464481353760e-01 -1.628199070692062378e-01 3.290193900465965271e-02 -2.197587788105010986e-01 2.396450489759445190e-01 2.973456084728240967e-01 2.624968290328979492e-01 -1.513037830591201782e-01 2.728144526481628418e-01 9.494707733392715454e-02 -2.038714736700057983e-01
8.907264098525047302e-03 1.203211545944213867e-01 5.872114002704620361e-02 -8.123327046632766724e-03 -1.206760704517364502e-01 -2.251010090112686157e-01 2.428872138261795044e-01 -9.960272163152694702e-02 -7.466983795166015625e-02 1.638305932283401489e-02 9.498851746320724487e-02 -1.576522737741470337e-01 2.261747717857360840e-01 -1.944208294153213501e-01 2.348485961556434631e-02 1.787953674793243408e-01 8.159815520048141479e-02 -3.957454562187194824e-01 3.810715675354003906e-01 -4.775871336460113525e-01 -1.321467459201812744e-01 2.081793360412120819e-02 -8.892506361007690430e-03 2.728531360626220703e-01 8.632027357816696167e-02 -1.098499745130538940e-01 6.748574227094650269e-02 1.331772059202194214e-01 -6.776443123817443848e-02 4.129461944103240967e-02 -2.459465712308883667e-02 -9.420009702444076538e-02
1.018574237823486328e-01 -2.289150059223175049e-01 3.504920005798339844e-01 -1.099441945552825928e-01 -4.486857950687408447e-01 -2.231210172176361084e-01 6.045931950211524963e-02 1.240716576576232910e-01 1.283026486635208130e-02 -3.566842526197433472e-02 1.491049826145172119e-01 1.230139378458261490e-02 -2.387220859527587891e-01 -1.704245507717132568e-01 -4.642421379685401917e-03 3.794641196727752686e-01 -1.592128723859786987e-01 -5.410588532686233521e-02 -8.910776674747467041e-02 -2.288263887166976929e-01 -1.533647924661636353e-01 5.484015867114067078e-02 5.862641334533691406e-02 1.467400044202804565e-01 -2.354777008295059204e-01 1.448936611413955688e-01 8.155616372823715210e-02 1.763908267021179199e-01 3.128331154584884644e-02 -3.570480644702911377e-02 1.087357252836227417e-01 -9.954853355884552002e-02
1.961455047130584717e-01 2.548560798168182373e-01 2.890005707740783691e-01 -3.468802273273468018e-01 -8.471764624118804932e-02 -2.125854790210723877e-01 3.122187778353691101e-02 -4.422726929187774658e-01 3.511978313326835632e-02 6.902867555618286133e-02 1.596279740333557129e-01 -5.584539100527763367e-02 3.290031105279922485e-02 -1.484887599945068359e-01 -1.972494423389434814e-01 2.009769715368747711e-02 -1.929929852485656738e-01 1.593893021345138550e-01 1.135968118906021118e-01 6.491721142083406448e-03 7.227897644042968750e-02 7.786525785923004150e-02 -1.204999461770057678e-01 1.656658351421356201e-01 -1.124607399106025696e-01 1.221422553062438965e-01 2.767198681831359863e-01 1.778509169816970825e-01 -2.152674831449985504e-02 1.606729328632354736e-01 -2.710298821330070496e-02 -2.347400337457656860e-01
3.428653180599212646e-01 1.843100041151046753e-01 -7.839186489582061768e-02 -8.524071425199508667e-02 -3.788440525531768799e-01 -1.460144966840744019e-01 -1.260854005813598633e-01 1.595695763826370239e-01 -1.208944544196128845e-01 6.065197288990020752e-02 -1.655098944902420044e-01 -7.791484147310256958e-02 2.961920015513896942e-02 -1.607522964477539062e-01 -1.861417889595031738e-01 3.204135000705718994e-01 1.167113929986953735e-01 -3.943215310573577881e-01 3.672600910067558289e-02 1.145437173545360565e-02 -1.825215071439743042e-01 1.918485760688781738e-01 -7.698933593928813934e-03 2.132273167371749878e-01 -1.606831848621368408e-01 1.541531831026077271e-01 -8.316348493099212646e-02 1.747376322746276855e-01 -1.498857140541076660e-01 -1.119930967688560486e-01 9.168893098831176758e-03 -6.861737370491027832e-02
1.222692504525184631e-01 3.660320341587066650e-01 4.662278294563293457e-02 -4.955402389168739319e-02 -3.385694324970245361e-01 -3.417968750000000000e-01 3.772464022040367126e-02 2.175030967919155955e-04 -4.048416763544082642e-02 1.593073308467864990e-01 1.059707403182983398e-01 -1.273264139890670776e-01 2.898467481136322021e-01 -1.854921281337738037e-01 9.712105989456176758e-02 1.910762861371040344e-02 2.480987906455993652e-01 -2.505938410758972168e-01 8.081131428480148315e-02 -2.177677452564239502e-01 -8.965136483311653137e-03 1.287071406841278076e-01 -4.578720405697822571e-02 3.115472495555877686e-01 -1.440028995275497437e-01 -2.178716063499450684e-01 -1.820567063987255096e-02 1.635905355215072632e-01 -6.001799553632736206e-02 1.066007167100906372e-01 -4.788539558649063110e-02 -1.556396484375000000e-01
3.328044414520263672e-01 1.415579617023468018e-01 1.356549561023712158e-01 -9.524814039468765259e-02 4.545159637928009033e-02 -1.052801832556724548e-01 1.694886982440948486e-01 -1.499555557966232300e-01 -1.682307422161102295e-01 4.042855501174926758e-01 -5.413992330431938171e-02 4.583826288580894470e-03 5.314686521887779236e-02 -1.803988665342330933e-01 -1.711556613445281982e-01 2.945868074893951416e-01 8.073534071445465088e-02 -1.077339872717857361e-01 -6.296303123235702515e-02 -1.093691438436508179e-01 -2.904159426689147949e-01 3.164395987987518311e-01 1.149035394191741943e-01 2.501777410507202148e-01 -1.352825909852981567e-01 -1.157564073801040649e-01 -1.447097361087799072e-01 -8.368567377328872681e-02 6.061992049217224121e-02 -1.215068921446800232e-01 1.157714203000068665e-01 -2.131100744009017944e-01
1.314544528722763062e-01 9.674821794033050537e-02 1.804189085960388184e-01 -3.189417719841003418e-02 -4.393894225358963013e-02 -3.393828868865966797e-01 -5.531064420938491821e-02 -2.683249711990356445e-01 -1.006348058581352234e-01 3.436968922615051270e-01 9.019569307565689087e-02 1.199369281530380249e-01 -1.596191227436065674e-01 -1.206227764487266541e-01 -2.153471112251281738e-01 2.734033577144145966e-02 -5.728673189878463745e-03 -8.740875869989395142e-02 3.217656910419464111e-01 -8.927550911903381348e-02 -3.655700013041496277e-02 -1.419209986925125122e-01 -1.307033896446228027e-01 -1.833846122026443481e-01 9.287929534912109375e-02 1.107721477746963501e-01 3.626802563667297363e-02 1.915068179368972778e-01 9.305606037378311157e-02 -1.403355449438095093e-01 6.145189981907606125e-03 -4.806777536869049072e-01
1.652611047029495239e-01 2.349622398614883423e-01 -1.852742047049105167e-03 -1.978268027305603027e-01 -2.595383226871490479e-01 -2.535403072834014893e-01 -1.273611634969711304e-01 -1.740297526121139526e-01 -6.881515681743621826e-02 1.948568820953369141e-01 1.622606515884399414e-01 2.050223499536514282e-01 -1.968148350715637207e-01 1.098274067044258118e-01 -1.811205446720123291e-01 1.491825729608535767e-01 4.502785392105579376e-03 -9.956070035696029663e-02 2.050480544567108154e-01 -1.731373518705368042e-01 -3.059147000312805176e-01 -1.705437451601028442e-01 1.736700683832168579e-01 -1.517034173011779785e-01 3.850796818733215332e-02 4.407833144068717957e-02 9.554892778396606445e-02 2.102649956941604614e-01 -1.082257255911827087e-01 -1.488686949014663696e-01 1.685151015408337116e-03 -3.671845793724060059e-01
2.668261826038360596e-01 4.177667200565338135e-02 -1.056152395904064178e-03 -1.761940717697143555e-01 -4.195417761802673340e-01 -5.754343047738075256e-02 1.039953082799911499e-01 3.458032757043838501e-02 -9.672819077968597412e-02 1.472988575696945190e-01 7.513101398944854736e-02 -2.256290614604949951e-01 -1.244016140699386597e-01 -6.449002539739012718e-04 -3.223412856459617615e-02 2.073664814233779907e-01 -2.981724441051483154e-01 4.558712244033813477e-02 -3.170224372297525406e-04 7.945548743009567261e-02 -3.482407927513122559e-01 -2.675994113087654114e-02 -1.950455605983734131e-01 2.438790202140808105e-01 -1.070080995559692383e-01 -3.181402012705802917e-02 -1.473003029823303223e-01 4.140975773334503174e-01 -1.480058114975690842e-02 -1.713104844093322754e-01 6.707695871591567993e-02 -3.231957927346229553e-02
-5.917261168360710144e-02 3.783482015132904053e-01 -1.634853631258010864e-01 1.080679073929786682e-01 -1.587764173746109009e-01 -2.282362282276153564e-01 -3.449230641126632690e-02 -1.930366307497024536e-01 2.382768392562866211e-01 -8.594916760921478271e-02 -8.519741892814636230e-02 -1.393176317214965820e-01 -1.781538827344775200e-03 -1.939351856708526611e-01 -2.139892578125000000e-01 2.292439341545104980e-01 2.309958450496196747e-02 1.414788663387298584e-01 1.413939595222473145e-01 -1.298997253179550171e-01 -3.704585731029510498e-01 1.188704073429107666e-01 4.730158671736717224e-02 -1.375121921300888062e-01 1.240521483123302460e-02 2.539905309677124023e-01 2.177551686763763428e-01 -3.796385973691940308e-02 -1.063946336507797241e-01 -1.466760337352752686e-01 2.093628495931625366e-01 -2.286447435617446899e-01
6.369584798812866211e-02 -1.316662877798080444e-01 3.831755220890045166e-01 -3.490578010678291321e-02 -4.781058430671691895e-01 -6.232951208949089050e-02 1.404245942831039429e-01 2.801683172583580017e-02 -4.034389927983283997e-02 -2.914010174572467804e-02 1.299872547388076782e-01 -1.718317568302154541e-01 -1.761201769113540649e-01 -5.177659168839454651e-02 1.558220982551574707e-01 3.040515482425689697e-01 -8.219072967767715454e-02 -8.736733347177505493e-02 9.985363483428955078e-02 -9.801369905471801758e-02 -5.989914759993553162e-02 -2.214460074901580811e-02 -7.749418169260025024e-02 2.091672569513320923e-01 -2.135471105575561523e-01 2.507082521915435791e-01 1.111076250672340393e-01 3.052948713302612305e-01 1.125514954328536987e-01 -1.654612869024276733e-01 -4.183832928538322449e-02 -1.861750930547714233e-01
1.064614281058311462e-01 -2.149946689605712891e-01 1.641726680099964142e-02 7.141508907079696655e-02 -2.333628237247467041e-01 -1.041184589266777039e-01 1.459604650735855103e-01 -5.750576853752136230e-01 -2.600250020623207092e-02 1.463916599750518799e-01 -1.194545850157737732e-01 1.585359498858451843e-02 -1.968740075826644897e-01 -2.009774893522262573e-01 -3.076124787330627441e-01 3.257862627506256104e-01 -1.225013434886932373e-01 -1.711048632860183716e-01 -2.017571590840816498e-02 -2.201936766505241394e-02 -2.043591588735580444e-01 1.215163804590702057e-02 1.162271350622177124e-01 -9.925682097673416138e-03 -1.128506511449813843e-01 1.302270293235778809e-01 2.310887575149536133e-01 5.438965745270252228e-03 3.339066728949546814e-02 4.231665655970573425e-02 1.769860088825225830e-02 -1.272805780172348022e-01
2.795999348163604736e-01 1.808366328477859497e-01 -3.175279498100280762e-02 -1.171324476599693298e-01 -8.575479686260223389e-02 -2.476798743009567261e-01 -1.803139299154281616e-01 -1.111225225031375885e-02 2.777565121650695801e-01 8.922705799341201782e-02 3.027992248535156250e-01 -3.912889584898948669e-02 -1.529612392187118530e-01 3.987744450569152832e-02 2.252973616123199463e-01 4.004893302917480469e-01 1.734283268451690674e-01 -7.893055677413940430e-02 -3.003165684640407562e-02 -1.434013992547988892e-01 -1.254308670759201050e-01 8.109160698950290680e-03 -1.558796465396881104e-01 4.326048493385314941e-01 -1.705797389149665833e-02 1.234608069062232971e-01 -5.081573128700256348e-02 1.868290305137634277e-01 -6.528031826019287109e-02 5.266603082418441772e-02 -2.053742669522762299e-02 -1.144389584660530090e-01
1.324077323079109192e-02 3.350307941436767578e-01 4.413891211152076721e-02 1.043210625648498535e-01 -2.704938650131225586e-01 -2.882861495018005371e-01 7.122064381837844849e-02 -6.140825897455215454e-02 -2.421398013830184937e-01 2.276571094989776611e-01 -1.794265806674957275e-01 1.623980933800339699e-03 1.635035127401351929e-01 1.791424676775932312e-02 4.165139421820640564e-02 7.341278344392776489e-02 1.312822848558425903e-01 2.614154294133186340e-02 2.487604022026062012e-01 -1.117466315627098083e-01 -1.765953451395034790e-01 3.565832078456878662e-01 -5.117194354534149170e-02 3.004366755485534668e-01 -1.203166544437408447e-01 1.991800963878631592e-01 5.836960300803184509e-02 2.284139543771743774e-01 -2.104541659355163574e-01 2.022049576044082642e-02 1.686913371086120605e-01 -8.001906424760818481e-02
1.646244078874588013e-01 1.126772388815879822e-01 2.278455644845962524e-01 2.052773535251617432e-02 -2.941841781139373779e-01 -4.332017004489898682e-01 1.187786739319562912e-02 -1.450017690658569336e-01 -1.473276410251855850e-02 9.102549403905868530e-02 2.252044081687927246e-01 5.608011782169342041e-02 -9.740426391363143921e-02 9.729635715484619141e-02 1.414534598588943481e-01 8.737693727016448975e-02 1.983882626518607140e-03 -1.284431964159011841e-01 2.500634789466857910e-01 -5.993595719337463379e-02 -1.432129442691802979e-01 -2.426625639200210571e-01 1.824853196740150452e-02 -3.290525376796722412e-01 7.193242758512496948e-02 -1.914411336183547974e-01 3.173093777149915695e-03 3.220090866088867188e-01 -2.226442992687225342e-01 -6.498315185308456421e-02 7.960738241672515869e-02 -1.650653928518295288e-01
2.634805627167224884e-02 2.714473605155944824e-01 2.973766624927520752e-01 -1.750539988279342651e-01 -1.832211911678314209e-01 -8.341007679700851440e-02 -9.213460236787796021e-02 -1.433586478233337402e-01 1.900022774934768677e-01 2.869541645050048828e-01 3.650192916393280029e-01 -6.852318346500396729e-02 -1.602357327938079834e-01 -1.866114735603332520e-01 8.375620096921920776e-02 2.719694003462791443e-02 4.623702168464660645e-02 -1.442581266164779663e-01 2.288322895765304565e-01 -2.131095230579376221e-01 -1.453992128372192383e-01 1.046002730727195740e-01 -2.098498307168483734e-02 3.395951092243194580e-01 8.512650616466999054e-03 -2.389845848083496094e-01 1.864258944988250732e-01 1.075994521379470825e-01 -6.849469989538192749e-02 1.677827239036560059e-01 6.319884955883026123e-02 -5.843693390488624573e-02
8.806891739368438721e-02 1.152924373745918274e-01 -9.839010238647460938e-02 1.045431848615407944e-02 4.128496721386909485e-02 -3.723375201225280762e-01 -2.293347120285034180e-01 -2.997944951057434082e-01 2.583596706390380859e-01 3.943513035774230957e-01 -3.817203221842646599e-03 -1.816407293081283569e-01 1.185602843761444092e-01 -2.788043916225433350e-01 2.407120019197463989e-01 3.906818851828575134e-02 -2.513535693287849426e-02 -3.182681500911712646e-01 2.472726404666900635e-01 -3.907514736056327820e-02 -4.889030009508132935e-03 -1.800624537281692028e-03 1.430726200342178345e-01 -4.584300518035888672e-02 -1.958565115928649902e-01 6.227854266762733459e-02 -4.023183882236480713e-02 5.688540637493133545e-02 -8.722186833620071411e-02 -2.793474309146404266e-02 1.334403902292251587e-01 -1.390700638294219971e-01
-3.820637939497828484e-03 -2.333604246377944946e-01 1.758659183979034424e-01 -1.263415217399597168e-01 -5.450041890144348145e-01 -6.389644742012023926e-02 -6.810512393712997437e-02 -4.772951453924179077e-02 6.694551557302474976e-03 -1.114829704165458679e-01 1.781188696622848511e-01 1.444419287145137787e-02 -8.143756538629531860e-02 -9.470514953136444092e-02 2.047799527645111084e-01 3.596920967102050781e-01 -2.348421066999435425e-01 5.561298504471778870e-02 2.416004836559295654e-01 -5.247062444686889648e-02 -1.676757931709289551e-01 7.566454261541366577e-02 6.184647604823112488e-02 2.303624339401721954e-02 -1.945942640304565430e-01 1.440879255533218384e-01 1.424997206777334213e-02 3.090741634368896484e-01 4.232917726039886475e-02 -9.215740859508514404e-02 5.447262153029441833e-02 -1.846944689750671387e-01
1.111340615898370743e-02 8.774165995419025421e-03 4.386575892567634583e-03 -6.483632139861583710e-03 -2.469225376844406128e-01 -1.903480440378189087e-01 1.808959096670150757e-01 -2.831149995326995850e-01 3.344094157218933105e-01 1.763515472412109375e-01 3.028644025325775146e-01 -1.878756582736968994e-01 2.379660308361053467e-01 -2.801550924777984619e-01 1.435330212116241455e-01 -1.179637610912322998e-01 -5.197357758879661560e-02 -1.319972276687622070e-01 2.572376728057861328e-01 -1.382545530796051025e-01 7.380701601505279541e-02 1.803063154220581055e-01 1.397815644741058350e-01 6.247215718030929565e-02 -3.442735597491264343e-02 2.423467673361301422e-02 1.867470741271972656e-01 2.909339964389801025e-01 1.849111914634704590e-02 -7.372152805328369141e-02 1.932585984468460083e-01 -1.372854262590408325e-01
-2.538679912686347961e-02 1.958180367946624756e-01 -5.773944780230522156e-02 -1.492807567119598389e-01 -4.167138338088989258e-01 -3.258914947509765625e-01 3.987732529640197754e-02 -2.358190016821026802e-03 -1.405503898859024048e-01 1.091118454933166504e-01 5.562065541744232178e-02 -1.361919492483139038e-01 -3.346340060234069824e-01 -1.439835578203201294e-01 4.262034967541694641e-02 1.526177972555160522e-01 -1.044891327619552612e-01 6.463846657425165176e-03 3.094774782657623291e-01 6.963764876127243042e-02 -3.166598677635192871e-01 -1.917256973683834076e-02 1.034337282180786133e-01 1.596339046955108643e-01 -3.063008487224578857e-01 2.366659790277481079e-01 -1.563067585229873657e-01 -5.996125563979148865e-02 8.448177576065063477e-02 -7.221286743879318237e-02 -6.317810714244842529e-02 -1.448250096291303635e-02
6.203537434339523315e-02 -8.211423456668853760e-02 2.084416896104812622e-01 1.035190895199775696e-01 -4.128071069717407227e-01 1.669873744249343872e-01 1.760840602219104767e-02 -1.370447129011154175e-01 7.696616649627685547e-02 3.985614180564880371e-01 2.248408645391464233e-01 9.223935008049011230e-02 -2.727094888687133789e-01 -6.269107013940811157e-02 1.020015925168991089e-01 1.073896959424018860e-01 -1.254539191722869873e-01 -1.735351234674453735e-01 1.296001225709915161e-01 -1.069285720586776733e-01 4.190661013126373291e-02 9.167904406785964966e-02 7.124260067939758301e-02 2.350313812494277954e-01 -1.456781029701232910e-01 6.274691969156265259e-02 1.608250290155410767e-01 2.842647433280944824e-01 -2.796399779617786407e-02 -2.711185999214649200e-02 3.172299265861511230e-01 -1.234629154205322266e-01
-2.301988378167152405e-02 4.796078801155090332e-01 3.430528640747070312e-01 5.638495460152626038e-02 -2.081987261772155762e-01 7.109677884727716446e-03 -5.807515233755111694e-02 -4.787234216928482056e-02 1.793056130409240723e-01 2.766727507114410400e-01 4.254952967166900635e-01 -1.066018566489219666e-01 -1.371835544705390930e-02 -1.142301857471466064e-01 1.062075868248939514e-01 8.277057856321334839e-02 -1.159880757331848145e-01 -2.678846418857574463e-01 9.867847710847854614e-02 -5.302765220403671265e-02 -1.437982171773910522e-01 9.762683510780334473e-02 -3.075990080833435059e-02 -8.111868053674697876e-02 2.991840010508894920e-03 5.405771359801292419e-02 7.696375995874404907e-02 -4.761748015880584717e-02 -1.550261676311492920e-01 -2.795964777469635010e-01 -3.300880780443549156e-03 -1.349199116230010986e-01
-2.109402976930141449e-02 5.022566020488739014e-02 2.240365445613861084e-01 -3.041535019874572754e-01 -2.386321723461151123e-01 -2.391496151685714722e-01 2.476692348718643188e-01 -5.363077521324157715e-01 -2.440381981432437897e-02 2.407510146440472454e-05 4.394133388996124268e-02 -1.561645418405532837e-01 3.977860510349273682e-02 -2.115624248981475830e-01 -7.918935269117355347e-02 8.179820328950881958e-02 -8.362194150686264038e-02 2.739516831934452057e-02 1.996254175901412964e-01 -1.981115490198135376e-01 -1.108900457620620728e-01 -9.358275681734085083e-02 -2.288115471601486206e-01 1.269132345914840698e-01 7.067486178129911423e-03 1.077684089541435242e-01 1.536983102560043335e-01 -5.008828360587358475e-03 -6.917247921228408813e-02 3.836274892091751099e-02 2.950656414031982422e-01 -4.477876238524913788e-03
2.356742024421691895e-01 2.452964782714843750e-01 -7.693681120872497559e-02 -1.095568537712097168e-01 -2.840785682201385498e-01 -1.927304863929748535e-01 5.103556811809539795e-02 -1.747591048479080200e-01 -2.850877046585083008e-01 1.747499555349349976e-01 -3.954371437430381775e-02 -3.218387067317962646e-01 3.905525431036949158e-02 -6.833234429359436035e-02 7.065291702747344971e-02 2.015637755393981934e-01 3.255546791478991508e-03 3.772871196269989014e-02 1.708563417196273804e-01 9.085443802177906036e-03 -2.913874983787536621e-01 1.619669198989868164e-01 1.384310144931077957e-02 -1.491812765598297119e-01 -1.917027384042739868e-01 2.894764840602874756e-01 -7.937485724687576294e-02 -6.694906204938888550e-02 -1.727046072483062744e-01 -2.168254405260086060e-01 2.331217378377914429e-01 1.406889408826828003e-01
-1.323142349720001221e-01 4.230991471558809280e-03 -9.759481996297836304e-02 -5.288664251565933228e-02 -3.138458430767059326e-01 -1.193789392709732056e-01 3.774920701980590820e-01 6.254066526889801025e-02 -6.465207785367965698e-02 2.581470906734466553e-01 6.725292652845382690e-02 1.096767410635948181e-01 -1.062817350029945374e-01 -2.469493150711059570e-01 -2.841996215283870697e-02 1.893236190080642700e-01 -1.434505134820938110e-01 1.313171628862619400e-02 3.317635357379913330e-01 1.724559664726257324e-01 -3.500752747058868408e-01 1.156931072473526001e-01 -1.145195066928863525e-01 1.936568617820739746e-01 -6.106954067945480347e-02 4.839474707841873169e-02 -9.584558010101318359e-02 2.915420234203338623e-01 3.880657628178596497e-02 -1.522761434316635132e-01 1.583040356636047363e-01 1.325365006923675537e-01
1.151057407259941101e-01 -1.434471309185028076e-01 1.347101777791976929e-01 5.059456452727317810e-02 -1.316210925579071045e-01 -2.975428402423858643e-01 4.401122406125068665e-02 -1.598853915929794312e-01 4.680954664945602417e-02 2.491636723279953003e-01 -1.613020747900009155e-01 4.449881240725517273e-02 3.726062178611755371e-02 -2.147814333438873291e-01 -3.845548331737518311e-01 2.453670650720596313e-01 1.608941517770290375e-02 -1.789671480655670166e-01 1.556309759616851807e-01 4.949709028005599976e-02 -1.131659150123596191e-01 2.632996439933776855e-01 -2.975543737411499023e-01 -1.498028784990310669e-01 1.433281749486923218e-01 1.233779564499855042e-01 3.641547560691833496e-01 -3.469546511769294739e-02 1.394324302673339844e-01 -8.616734296083450317e-03 4.686596989631652832e-02 -1.444660127162933350e-01
3.665710091590881348e-01 9.379626251757144928e-03 -3.963220864534378052e-02 -6.427336484193801880e-02 -2.931352555751800537e-01 -3.901515007019042969e-01 -8.686430007219314575e-02 -2.082578986883163452e-01 2.907049097120761871e-02 2.297065258026123047e-01 -4.542212560772895813e-02 -4.577432200312614441e-02 5.482470989227294922e-02 -1.650671511888504028e-01 -3.633452206850051880e-02 2.191989421844482422e-01 -2.343758642673492432e-01 -2.585167065262794495e-02 -7.843368500471115112e-02 1.133691072463989258e-01 5.501630157232284546e-02 2.139459997415542603e-01 -1.324804723262786865e-01 3.918771445751190186e-01 -5.308213457465171814e-02 7.310701068490743637e-03 -2.054202854633331299e-01 1.906944811344146729e-01 -2.155207842588424683e-01 -1.500941719859838486e-02 -1.023435443639755249e-01 -1.666925661265850067e-02
1.439085900783538818e-01 9.628190845251083374e-02 -5.055183917284011841e-02 2.373584210872650146e-01 -2.161083519458770752e-01 -2.633885145187377930e-01 4.436613619327545166e-02 -2.482682913541793823e-01 2.836875319480895996e-01 -2.812081761658191681e-02 -9.069874137639999390e-02 -1.544995307922363281e-01 -3.998666256666183472e-02 -3.067894279956817627e-01 -1.329924017190933228e-01 1.910926103591918945e-01 2.482596486806869507e-01 1.939956247806549072e-01 5.362246930599212646e-02 -5.497962236404418945e-02 -4.551001489162445068e-01 7.851794362068176270e-03 -4.173081368207931519e-02 -1.318489434197545052e-03 -1.892188340425491333e-01 -6.036909297108650208e-02 1.859289556741714478e-01 3.319314867258071899e-02 -8.728101849555969238e-02 -2.169712483882904053e-01 1.259456127882003784e-01 -9.161438047885894775e-02
4.924227297306060791e-02 6.197192892432212830e-02 -1.310030519962310791e-01 -1.619596406817436218e-02 -3.458297550678253174e-01 -2.788985073566436768e-01 -1.786057502031326294e-01 5.473131313920021057e-02 6.399919092655181885e-02 1.067885309457778931e-01 -1.054446324706077576e-01 2.832575328648090363e-02 2.319073118269443512e-02 8.842322230339050293e-02 -1.492081731557846069e-01 3.777704536914825439e-01 7.439673691987991333e-02 -2.954026162624359131e-01 2.808253765106201172e-01 -1.470653563737869263e-01 -2.334507703781127930e-01 3.772744536399841309e-02 -1.469365358352661133e-01 2.570860981941223145e-01 7.284934073686599731e-02 -1.298665851354598999e-01 2.902909815311431885e-01 1.379208564758300781e-01 -2.628250122070312500e-01 4.199834540486335754e-02 3.543777391314506531e-02 -9.395117312669754028e-02
1.812058240175247192e-01 -5.763618275523185730e-02 1.231291741132736206e-01 -4.088124260306358337e-02 -2.992363572120666504e-01 -2.206396311521530151e-01 -3.244197741150856018e-02 -1.361912786960601807e-01 -7.245939970016479492e-02 1.183739677071571350e-01 3.398490846157073975e-01 -2.057123184204101562e-01 -2.359100133180618286e-01 -1.598846763372421265e-01 -1.835427582263946533e-01 -1.029410120099782944e-02 6.084258854389190674e-02 3.855514526367187500e-02 9.710193425416946411e-02 -2.255768626928329468e-01 -7.387276738882064819e-02 -2.274925410747528076e-01 1.360796988010406494e-01 2.231363356113433838e-01 4.461328312754631042e-02 -1.012556850910186768e-01 2.858582139015197754e-01 1.313263475894927979e-01 -2.838377952575683594e-01 1.757642775774002075e-01 2.543652653694152832e-01 -1.368012875318527222e-01
2.035838812589645386e-01 3.084951043128967285e-01 -1.175742000341415405e-01 -5.098554491996765137e-02 -4.400272071361541748e-01 -3.244191110134124756e-01 -1.772726476192474365e-01 1.282499879598617554e-01 1.377170532941818237e-01 1.778313666582107544e-01 -8.899508416652679443e-02 3.276155143976211548e-02 1.431060582399368286e-01 6.810723990201950073e-02 2.333586476743221283e-02 2.244381308555603027e-01 -2.578979916870594025e-02 -2.137831151485443115e-01 2.052051275968551636e-01 -2.567797005176544189e-01 5.057808384299278259e-02 2.080130577087402344e-01 -3.344468027353286743e-02 3.012482821941375732e-01 3.055903688073158264e-02 1.403166353702545166e-01 4.176306352019309998e-02 1.191019713878631592e-01 -5.827448889613151550e-02 1.761588901281356812e-01 -1.912086270749568939e-02 -3.379323706030845642e-02
1.567226648330688477e-01 3.284907341003417969e-01 1.408172026276588440e-02 -2.670984864234924316e-01 -3.259240463376045227e-02 -3.150320351123809814e-01 -2.603490650653839111e-01 -1.126292198896408081e-01 2.301372140645980835e-01 1.556092649698257446e-01 2.211036980152130127e-01 -4.083657637238502502e-02 -2.467382848262786865e-01 -1.758111268281936646e-02 9.044753015041351318e-02 2.445681579411029816e-02 2.690310031175613403e-02 -1.272545941174030304e-02 3.069666624069213867e-01 -1.579506099224090576e-01 -5.591792985796928406e-02 6.170656904578208923e-02 -9.292510896921157837e-02 1.310280710458755493e-01 -2.247553616762161255e-01 -9.971666149795055389e-03 4.684299975633621216e-02 2.704094350337982178e-01 -2.977457642555236816e-01 1.564804017543792725e-01 1.536615043878555298e-01 4.513260349631309509e-02
1.520825773477554321e-01 2.005490958690643311e-01 3.329219296574592590e-02 -6.704887747764587402e-02 -1.964974254369735718e-01 -2.432014644145965576e-01 3.906173631548881531e-02 -1.857143938541412354e-01 -7.323484122753143311e-02 2.725473940372467041e-01 1.655027568340301514e-01 1.377881467342376709e-01 -1.778414547443389893e-01 1.157109737396240234e-01 -2.629739940166473389e-01 1.056045368313789368e-01 -2.779566682875156403e-02 -2.136621624231338501e-01 2.707811892032623291e-01 -8.493033051490783691e-02 -3.121185004711151123e-01 -2.755056321620941162e-01 7.052869349718093872e-02 -1.613730490207672119e-01 -1.097657531499862671e-01 4.760161787271499634e-02 4.974934831261634827e-02 1.861237734556198120e-01 -1.019424051046371460e-01 -1.922865509986877441e-01 2.473251521587371826e-02 -3.394414484500885010e-01
-8.141220547258853912e-03 4.292119666934013367e-02 1.961300820112228394e-01 -3.255765438079833984e-01 -2.242965996265411377e-01 -1.637733876705169678e-01 1.805286854505538940e-01 -2.900261878967285156e-01 1.035490706562995911e-01 8.904927223920822144e-02 7.253618538379669189e-02 -2.060621976852416992e-01 3.366301767528057098e-03 -3.080404996871948242e-01 -4.806336387991905212e-02 1.314749568700790405e-01 -1.363914459943771362e-01 4.856493324041366577e-03 2.849425375461578369e-01 -2.481312900781631470e-01 -1.021342724561691284e-01 -1.837582439184188843e-01 -1.896920800209045410e-01 4.253114759922027588e-02 5.905513837933540344e-02 1.701923608779907227e-01 2.262269556522369385e-01 2.954186871647834778e-02 -5.297065526247024536e-02 1.024302747100591660e-02 3.818298280239105225e-01 4.826346039772033691e-02
3.696653842926025391e-01 1.586724072694778442e-01 8.590640872716903687e-02 -2.221910357475280762e-01 -2.793155312538146973e-01 -2.598561942577362061e-01 1.376049816608428955e-01 -1.739082336425781250e-01 -5.109159275889396667e-03 -1.011267676949501038e-01 2.696849107742309570e-01 -8.948770165443420410e-02 8.452506363391876221e-02 -6.500291824340820312e-02 7.161039859056472778e-02 1.583132445812225342e-01 1.177220195531845093e-01 -1.792987585067749023e-01 -7.255798578262329102e-02 1.161472722887992859e-01 -4.989216104149818420e-02 2.953245639801025391e-01 -3.694230020046234131e-01 8.810567855834960938e-02 5.168345570564270020e-02 -4.570995271205902100e-02 2.106913477182388306e-01 -2.084891945123672485e-01 9.588106721639633179e-02 1.631364598870277405e-02 2.306137084960937500e-01 -1.357640884816646576e-02
1.712699681520462036e-01 1.139926910400390625e-01 2.147779911756515503e-01 -8.101388067007064819e-02 -9.310084581375122070e-02 -1.938538104295730591e-01 -9.320646524429321289e-02 -2.025091052055358887e-01 2.637740038335323334e-02 2.643961012363433838e-01 3.826865553855895996e-01 1.616397313773632050e-02 -1.943677812814712524e-01 -2.644045948982238770e-01 -5.883198231458663940e-02 1.774682253599166870e-01 2.882632426917552948e-03 -4.620999563485383987e-03 1.605165451765060425e-01 -1.281188279390335083e-01 9.072780609130859375e-02 -4.852906987071037292e-02 4.752495139837265015e-02 2.474539577960968018e-01 8.014038205146789551e-02 6.664352864027023315e-02 4.173137247562408447e-01 1.160693913698196411e-01 -6.430949270725250244e-02 7.277412712574005127e-02 3.422325849533081055e-01 8.802722394466400146e-02
2.695329487323760986e-01 -5.514416471123695374e-02 3.019228205084800720e-02 -8.145009167492389679e-03 -3.843441307544708252e-01 1.374381184577941895e-01 3.423417359590530396e-02 -2.934925258159637451e-01 2.182091958820819855e-02 -7.833166979253292084e-03 -2.061159722506999969e-02 -3.165517449378967285e-01 -1.547943651676177979e-01 -2.897250950336456299e-01 2.136603742837905884e-01 -6.704817712306976318e-02 -2.693532407283782959e-02 4.835201799869537354e-02 2.460908591747283936e-01 -2.623760700225830078e-01 -3.562284708023071289e-01 1.660249382257461548e-01 -1.051530987024307251e-01 -7.850576192140579224e-02 -7.186061143875122070e-02 1.438941508531570435e-01 -5.886324495077133179e-02 9.132666140794754028e-02 1.450675278902053833e-01 2.102958709001541138e-01 4.107530787587165833e-02 -3.766276314854621887e-02
8.636799454689025879e-02 1.995559483766555786e-01 2.536661028861999512e-01 -8.677987754344940186e-02 -2.288205549120903015e-02 1.242016348987817764e-02 -2.368904948234558105e-01 -3.539691865444183350e-01 5.741417780518531799e-02 1.640944629907608032e-01 5.960902571678161621e-02 1.632901839911937714e-02 -1.461605429649353027e-01 -2.374578863382339478e-01 -3.169159963726997375e-02 -2.217146307229995728e-01 -2.616521343588829041e-02 -2.158588767051696777e-01 3.495651483535766602e-01 -2.381021082401275635e-01 -1.077759936451911926e-01 -7.991929352283477783e-02 2.225572708994150162e-03 -1.104964688420295715e-02 -1.051094233989715576e-01 1.496162563562393188e-01 9.824286401271820068e-02 8.546888083219528198e-02 -5.962623655796051025e-02 -2.123994082212448120e-01 2.534378170967102051e-01 -3.594587147235870361e-01
2.938819527626037598e-01 1.379559636116027832e-01 4.090507924556732178e-01 -3.445677459239959717e-01 -1.809843778610229492e-01 -9.839329123497009277e-02 1.301370710134506226e-01 -2.062344998121261597e-01 -2.662643790245056152e-02 -4.384837299585342407e-02 2.331065982580184937e-01 -1.532021164894104004e-01 -3.101393878459930420e-01 1.405964791774749756e-02 -1.813203394412994385e-01 -5.982249602675437927e-02 8.106641471385955811e-02 2.301391214132308960e-01 1.316326707601547241e-01 -1.157996207475662231e-01 -2.038860917091369629e-01 8.601947873830795288e-02 -8.644213527441024780e-02 4.290268942713737488e-02 -1.839249134063720703e-01 8.237092196941375732e-02 2.770743966102600098e-01 1.900209317682310939e-04 -9.692651778459548950e-02 4.288270696997642517e-02 4.639337956905364990e-02 -1.185004040598869324e-01
1.197096556425094604e-01 -1.471594572067260742e-01 -1.251361817121505737e-01 -5.781081691384315491e-02 1.293296515941619873e-01 -2.318879961967468262e-01 -3.384832292795181274e-02 -2.333435714244842529e-01 1.410194933414459229e-01 1.086494550108909607e-01 2.195682227611541748e-01 -2.505563497543334961e-01 1.098803058266639709e-01 9.216903150081634521e-02 -2.349364310503005981e-01 3.401191830635070801e-01 3.712568804621696472e-02 -7.385966926813125610e-02 2.422749996185302734e-01 -6.178260222077369690e-02 -1.959998011589050293e-01 6.533098965883255005e-02 5.227760970592498779e-02 1.684224791824817657e-02 -3.550112619996070862e-02 9.249367564916610718e-02 1.455061137676239014e-01 4.046295881271362305e-01 2.522562630474567413e-02 -3.266603946685791016e-01 2.221988290548324585e-01 -1.353435367345809937e-01
3.845128118991851807e-01 -3.216249644756317139e-01 2.512651383876800537e-01 8.840418606996536255e-02 -1.503394544124603271e-01 -2.635990679264068604e-01 -1.262606084346771240e-01 -6.622659415006637573e-02 -1.464949548244476318e-01 2.792018353939056396e-01 -9.937081485986709595e-02 1.638905704021453857e-02 2.437823265790939331e-02 3.881135955452919006e-02 -4.232355579733848572e-02 2.593607604503631592e-01 2.720101177692413330e-02 -1.671508401632308960e-01 2.627352476119995117e-01 5.946267023682594299e-02 -8.906897157430648804e-02 4.205912351608276367e-01 -1.720329374074935913e-01 6.002670153975486755e-02 3.652303293347358704e-02 2.185252681374549866e-02 -9.242871776223182678e-03 3.012644685804843903e-02 -1.376924663782119751e-01 -8.961711078882217407e-02 -5.705168470740318298e-02 -1.797292232513427734e-01
1.105588153004646301e-01 9.773412346839904785e-02 2.404335886240005493e-01 -1.094278767704963684e-01 -1.816764324903488159e-01 -2.501764297485351562e-01 2.021614313125610352e-01 -5.160253122448921204e-02 4.654043167829513550e-02 1.653287857770919800e-01 4.158060550689697266e-01 -4.633449390530586243e-02 2.276663184165954590e-01 -9.765081852674484253e-02 1.489114612340927124e-01 -1.049073487520217896e-01 1.697010248899459839e-01 3.401629254221916199e-02 1.290725767612457275e-01 -5.635885894298553467e-02 -1.860901117324829102e-01 4.611752182245254517e-02 1.282973587512969971e-01 -2.593536674976348877e-02 4.940624162554740906e-02 9.258597344160079956e-02 3.485658764839172363e-01 2.190534919500350952e-01 6.457663327455520630e-02 2.025736421346664429e-01 3.311707079410552979e-01 -1.765485703945159912e-01
9.697957336902618408e-02 -3.800313547253608704e-02 1.579643785953521729e-02 1.508065164089202881e-01 -2.535497844219207764e-01 -2.875327765941619873e-01 2.158000767230987549e-01 -2.411952465772628784e-01 -1.016173511743545532e-01 4.088604152202606201e-01 -8.427479863166809082e-02 4.499318078160285950e-02 -2.150816321372985840e-01 1.804030500352382660e-02 -2.732615172863006592e-01 -9.420648962259292603e-02 5.102179199457168579e-02 -3.766848519444465637e-02 1.604351103305816650e-01 -1.813789159059524536e-01 -1.172837316989898682e-01 5.517214909195899963e-02 -3.085485100746154785e-02 -2.918200567364692688e-02 1.670971065759658813e-01 1.550386250019073486e-01 -1.566354334354400635e-01 2.114451527595520020e-01 1.588617265224456787e-01 -5.332626774907112122e-02 1.253704130649566650e-01 -3.891476392745971680e-01
6.123143434524536133e-02 1.197171434760093689e-01 8.102538436651229858e-02 -5.487961694598197937e-02 -4.290004968643188477e-01 -1.730605661869049072e-01 -1.102542132139205933e-01 4.772666096687316895e-02 6.093931384384632111e-03 7.855543494224548340e-02 -1.573788821697235107e-01 3.908485919237136841e-02 1.807654350996017456e-01 7.787666469812393188e-02 -1.847427338361740112e-01 3.197946548461914062e-01 -1.019146759063005447e-03 -1.299776136875152588e-01 3.780915439128875732e-01 9.692408889532089233e-02 -2.677715122699737549e-01 -1.131044104695320129e-01 -1.683125793933868408e-01 3.038485348224639893e-01 -3.172725066542625427e-02 -2.065571099519729614e-01 2.790746092796325684e-01 1.554063707590103149e-01 -5.446348711848258972e-02 3.518721461296081543e-02 1.092763170599937439e-01 -5.590687040239572525e-03
1.959092617034912109e-01 2.186460793018341064e-01 -4.536434635519981384e-02 -7.371108233928680420e-02 -3.257349729537963867e-01 -1.266861855983734131e-01 7.355503737926483154e-02 -2.000289559364318848e-01 7.401969283819198608e-02 1.920789033174514771e-01 4.446209371089935303e-01 -1.706863492727279663e-01 -3.373508900403976440e-02 -2.453591972589492798e-01 -1.808384954929351807e-01 -2.042567431926727295e-01 1.123169958591461182e-01 -5.551080778241157532e-02 1.008658260107040405e-01 1.929782680235803127e-03 -1.522091180086135864e-01 -8.816911280155181885e-02 2.536027729511260986e-01 8.291359245777130127e-02 -7.224888354539871216e-02 -4.548577964305877686e-02 2.694152593612670898e-01 2.976833097636699677e-02 -1.173856481909751892e-02 1.251206174492835999e-02 2.947029471397399902e-01 -1.946325302124023438e-01
1.833062767982482910e-01 4.368395358324050903e-02 1.535394042730331421e-01 -1.160802412778139114e-02 -1.283390223979949951e-01 -1.158060282468795776e-01 -8.839496970176696777e-02 -6.777096390724182129e-01 1.045904085040092468e-01 1.691407561302185059e-01 -2.266915701329708099e-02 2.069883421063423157e-02 -5.460537970066070557e-02 -9.983725100755691528e-02 -2.447853088378906250e-01 4.042084142565727234e-02 -6.981421262025833130e-02 -9.494701772928237915e-02 1.068618427962064743e-02 1.035703904926776886e-02 -2.382028289139270782e-02 5.459057539701461792e-02 -7.713867723941802979e-02 1.742027252912521362e-01 -1.901890486478805542e-01 2.535732090473175049e-01 2.280697524547576904e-01 2.853742055594921112e-02 -3.583239763975143433e-02 2.356387525796890259e-01 -6.446994096040725708e-02 -2.461303770542144775e-01
7.967374473810195923e-02 -1.649833917617797852e-01 1.397697776556015015e-01 -6.327225267887115479e-02 -4.383426308631896973e-01 -7.005318999290466309e-02 2.152135130017995834e-03 7.121285796165466309e-02 1.368151903152465820e-01 5.708183720707893372e-02 1.640329807996749878e-01 -3.218146860599517822e-01 -6.493485718965530396e-02 4.251949116587638855e-02 1.577470153570175171e-01 1.888791322708129883e-01 -2.211799323558807373e-01 -5.218276754021644592e-02 5.696129426360130310e-02 -1.911754012107849121e-01 -2.113641053438186646e-01 -4.711548984050750732e-02 -7.971768081188201904e-02 6.367968767881393433e-02 -3.227887451648712158e-01 3.053500354290008545e-01 1.112085580825805664e-01 9.378540515899658203e-02 1.178382933139801025e-01 -1.441055983304977417e-01 2.024500258266925812e-02 -3.454511761665344238e-01
1.055382192134857178e-01 -6.836506724357604980e-02 2.305378466844558716e-01 -1.701317876577377319e-01 -1.166954785585403442e-01 -2.568074166774749756e-01 9.610471129417419434e-02 -4.166178703308105469e-01 1.090738270431756973e-02 3.356269374489784241e-02 2.051176428794860840e-01 -2.308566868305206299e-01 6.040035560727119446e-02 -1.795867681503295898e-01 -6.622167676687240601e-02 4.998232796788215637e-02 -1.784949749708175659e-01 -5.906173959374427795e-02 3.416061997413635254e-01 -1.926497817039489746e-01 -1.468926817178726196e-01 -5.415060371160507202e-02 -1.747222840785980225e-01 1.911069601774215698e-01 -3.469305112957954407e-02 -3.167564049363136292e-02 2.170529514551162720e-01 5.390498414635658264e-02 -1.612835824489593506e-01 -1.786842942237854004e-01 3.057396709918975830e-01 1.263551414012908936e-01
2.070982456207275391e-01 1.701583415269851685e-01 -1.259347051382064819e-01 3.851623088121414185e-02 -3.675698041915893555e-01 -3.238933980464935303e-01 1.915521621704101562e-01 7.736074179410934448e-02 -1.407698839902877808e-01 3.102695345878601074e-01 -6.647285073995590210e-02 -5.266146734356880188e-03 -5.400693416595458984e-02 7.453546673059463501e-02 1.560084670782089233e-01 1.944324560463428497e-02 -2.700327662751078606e-03 1.408547461032867432e-01 2.459768503904342651e-01 2.761401981115341187e-02 -2.372810244560241699e-01 2.177998423576354980e-01 -6.494206190109252930e-02 1.185747459530830383e-01 -2.907795608043670654e-01 2.584841549396514893e-01 2.891391217708587646e-01 1.065853387117385864e-01 1.948497630655765533e-02 -9.020892903208732605e-03 1.563148349523544312e-01 6.956882774829864502e-03
2.300806194543838501e-01 -5.129142850637435913e-02 -1.770354211330413818e-01 -9.735824912786483765e-02 -1.768973618745803833e-01 -1.678650826215744019e-01 -2.741982936859130859e-01 -6.273876130580902100e-02 -1.214886605739593506e-01 2.419424057006835938e-02 8.986113220453262329e-02 7.650312036275863647e-02 -2.700585424900054932e-01 -1.639791280031204224e-01 1.285420507192611694e-01 3.878749012947082520e-01 1.581204533576965332e-01 -1.016885265707969666e-01 1.606880277395248413e-01 8.907137438654899597e-03 -3.074416816234588623e-01 -3.401004374027252197e-01 -8.889044821262359619e-02 2.138122171163558960e-01 -9.363996237516403198e-02 6.032377481460571289e-02 1.451086997985839844e-01 4.110808297991752625e-02 -2.062980532646179199e-01 -8.164395391941070557e-02 2.243882417678833008e-02 -2.429526895284652710e-01
1.804476976394653320e-01 3.521049320697784424e-01 -4.056671261787414551e-02 -5.200216919183731079e-02 -1.150240898132324219e-01 -9.466523677110671997e-02 1.296411007642745972e-01 -2.273945957422256470e-01 -2.348108962178230286e-02 3.297027349472045898e-01 -1.621163338422775269e-01 -7.983728498220443726e-02 1.094793751835823059e-01 2.973329648375511169e-02 -1.781392097473144531e-01 8.497227728366851807e-02 -4.562603309750556946e-02 9.667230397462844849e-02 2.521029412746429443e-01 1.095094233751296997e-01 -1.696055680513381958e-01 1.373678296804428101e-01 -3.120145499706268311e-01 3.264687657356262207e-01 -1.594520509243011475e-01 -7.532857358455657959e-02 3.476439416408538818e-02 -7.201780378818511963e-02 -2.139200717210769653e-01 -4.534884169697761536e-02 3.398590087890625000e-01 -1.237170249223709106e-01
2.463523447513580322e-01 2.649304568767547607e-01 3.395351767539978027e-01 -8.429478108882904053e-02 -1.169407069683074951e-01 -2.963084280490875244e-01 7.339846342802047729e-02 -1.674664169549942017e-01 -6.289833784103393555e-02 1.090515106916427612e-01 4.199426770210266113e-01 9.821737557649612427e-02 -2.039935141801834106e-01 -1.832385174930095673e-02 -1.197121068835258484e-01 2.035315521061420441e-02 2.714130282402038574e-01 -3.726707100868225098e-01 1.302732229232788086e-01 -1.984799653291702271e-02 -1.464042514562606812e-01 -3.918661549687385559e-02 1.294718682765960693e-01 -4.032754153013229370e-02 -4.807364195585250854e-03 -1.103232428431510925e-01 1.219049468636512756e-01 1.844745576381683350e-01 -3.695763275027275085e-02 -1.686555519700050354e-02 5.802353471517562866e-02 -1.261330097913742065e-01
6.766311079263687134e-02 1.717735975980758667e-01 1.507080495357513428e-01 3.019626438617706299e-02 -3.264406323432922363e-01 -3.096595108509063721e-01 2.305270731449127197e-02 -2.493815273046493530e-01 4.807737469673156738e-02 7.767030596733093262e-02 3.566401600837707520e-01 1.420965641736984253e-01 -1.553154289722442627e-01 1.187371388077735901e-01 -1.945653371512889862e-02 1.706588268280029297e-01 -1.448619551956653595e-02 -8.397634327411651611e-02 2.354355715215206146e-02 -1.319038867950439453e-01 -2.066775858402252197e-01 -1.226748824119567871e-01 -2.371024154126644135e-02 -2.859150767326354980e-01 6.191609427332878113e-02 -1.208459883928298950e-01 9.984032064676284790e-02 3.224422633647918701e-01 -2.554734945297241211e-01 -1.815065145492553711e-01 -1.034046187996864319e-01 -2.170162498950958252e-01
1.754729300737380981e-01 -4.633545503020286560e-02 -1.725317239761352539e-01 1.113705337047576904e-01 -3.390328884124755859e-01 -2.699083089828491211e-01 1.502891536802053452e-02 -2.817949950695037842e-01 -1.445043534040451050e-01 9.545085951685905457e-03 2.826976589858531952e-02 -5.754787847399711609e-02 -8.416591584682464600e-02 -1.430177837610244751e-01 3.361079469323158264e-02 -1.020202711224555969e-01 9.997723996639251709e-02 -1.359601467847824097e-01 -5.382619425654411316e-02 -3.878933563828468323e-02 -3.244290351867675781e-01 2.333293855190277100e-01 -1.375833153724670410e-01 -2.872156212106347084e-03 4.272860586643218994e-01 1.625811606645584106e-01 2.290744036436080933e-01 -7.220017164945602417e-02 7.123260293155908585e-04 -1.798744350671768188e-01 2.288141399621963501e-01 -1.743057370185852051e-01
5.182740837335586548e-02 3.032678067684173584e-01 1.355483382940292358e-01 -2.029055804014205933e-01 -1.086476743221282959e-01 -3.777487948536872864e-02 5.445505678653717041e-02 -1.101449802517890930e-01 9.572608768939971924e-02 3.086101412773132324e-01 2.249304652214050293e-01 -2.372034341096878052e-01 -1.640433073043823242e-02 -1.054566204547882080e-01 4.617496579885482788e-02 4.466688260436058044e-02 1.213946342468261719e-01 -2.996385395526885986e-01 3.877868652343750000e-01 -1.306169629096984863e-01 -9.058156609535217285e-02 -3.919190168380737305e-02 1.334726214408874512e-01 2.187617570161819458e-01 1.541637629270553589e-01 1.186246871948242188e-01 3.289793133735656738e-01 -1.702543795108795166e-01 5.205934867262840271e-02 2.217522710561752319e-01 1.180031076073646545e-01 -4.956210404634475708e-02
1.560470312833786011e-01 2.675572335720062256e-01 4.792681336402893066e-02 -1.149534806609153748e-01 -1.258465945720672607e-01 -1.259698569774627686e-01 5.235759541392326355e-02 -1.415318846702575684e-01 1.379119008779525757e-01 3.940064311027526855e-01 1.928716599941253662e-01 -5.423197150230407715e-02 -2.472437918186187744e-01 2.783189713954925537e-01 -5.979037284851074219e-02 -1.244406178593635559e-01 2.982477545738220215e-01 -1.562484949827194214e-01 -1.122116390615701675e-02 6.778532639145851135e-03 -3.449676930904388428e-01 5.556099861860275269e-02 -7.541408389806747437e-02 -8.915795385837554932e-02 -1.089924648404121399e-01 1.328119337558746338e-01 1.678213477134704590e-01 2.297065556049346924e-01 9.651872515678405762e-02 -8.010563999414443970e-02 2.179449796676635742e-01 -1.976776719093322754e-01
1.708499491214752197e-01 -1.103395875543355942e-02 3.024445176124572754e-01 -6.462816148996353149e-02 -2.254884839057922363e-01 -2.111353427171707153e-01 8.936330676078796387e-02 -3.655892014503479004e-01 9.855908155441284180e-02 3.941949605941772461e-01 2.952742204070091248e-02 -5.043391883373260498e-02 -2.619752287864685059e-01 -7.449610531330108643e-02 -4.472327828407287598e-01 1.591400355100631714e-01 1.317232102155685425e-01 -1.639212369918823242e-01 6.966410577297210693e-02 -1.659885346889495850e-01 3.814411163330078125e-02 1.653924733400344849e-01 6.427124887704849243e-02 -5.717436969280242920e-02 -1.063752397894859314e-01 3.019472025334835052e-02 4.304577130824327469e-03 1.433238089084625244e-01 -8.818584680557250977e-02 -1.260986030101776123e-01 -2.507354319095611572e-02 -1.611773041076958179e-03
2.616029083728790283e-01 1.860184520483016968e-01 9.493130445480346680e-02 5.740293860435485840e-02 -2.855027616024017334e-01 -2.618589699268341064e-01 1.460559666156768799e-01 -2.327536344528198242e-01 -2.427784353494644165e-01 8.908966928720474243e-02 -1.730757057666778564e-01 -1.462707966566085815e-01 -7.912671566009521484e-02 1.228519156575202942e-01 1.579112261533737183e-01 7.537459023296833038e-03 2.274711430072784424e-01 -9.144833311438560486e-03 2.819308340549468994e-01 -9.810342639684677124e-02 -2.959569692611694336e-01 1.744583994150161743e-01 -6.196756288409233093e-02 1.159916222095489502e-01 -2.734694778919219971e-01 1.933013200759887695e-01 -5.174839869141578674e-02 1.580273211002349854e-01 -2.532193660736083984e-01 8.873526751995086670e-02 6.611165008507668972e-04 8.023785799741744995e-02
1.148467510938644409e-02 3.476879298686981201e-01 7.906719297170639038e-02 1.147640496492385864e-01 -4.590540230274200439e-01 -2.853811085224151611e-01 1.104256510734558105e-01 -1.932904124259948730e-01 -1.466646511107683182e-02 2.114121615886688232e-01 -2.210493385791778564e-01 -2.446657866239547729e-01 -8.026379346847534180e-02 -3.837424516677856445e-02 1.415396779775619507e-01 3.117167055606842041e-01 -3.799929842352867126e-02 -5.235670506954193115e-02 3.135236203670501709e-01 -8.474387973546981812e-02 -7.402595877647399902e-02 9.843569248914718628e-02 -3.417008742690086365e-02 1.648019701242446899e-01 -5.061091855168342590e-02 3.469827771186828613e-02 -2.084456384181976318e-01 -1.068598479032516479e-01 5.227230861783027649e-02 -1.577966962940990925e-03 -9.303899854421615601e-02 -1.260762214660644531e-01
8.336897194385528564e-02 1.856103688478469849e-01 1.903932094573974609e-01 -2.868306338787078857e-01 -2.534008324146270752e-01 -1.008033100515604019e-02 6.449654698371887207e-02 -1.626692265272140503e-01 1.972721368074417114e-01 5.183743834495544434e-01 -4.111541807651519775e-02 -6.925394386053085327e-02 1.105714663863182068e-01 -1.579748690128326416e-01 6.582022458314895630e-02 2.665646187961101532e-02 1.308201998472213745e-01 -1.594709008932113647e-01 1.291535198688507080e-01 -2.474304288625717163e-01 -5.737747997045516968e-02 -1.531140692532062531e-02 6.518022716045379639e-02 2.719148993492126465e-01 3.386623691767454147e-03 1.693940162658691406e-01 3.035537004470825195e-01 4.615442082285881042e-02 -1.177784278988838196e-01 1.077490001916885376e-01 3.430151939392089844e-02 1.923625916242599487e-01
-2.505335398018360138e-02 5.244135484099388123e-02 -8.332268148660659790e-02 -2.838951945304870605e-01 -4.345264434814453125e-01 -1.859142482280731201e-01 2.129489630460739136e-01 -8.217127621173858643e-02 -1.350033432245254517e-01 -4.870915040373802185e-02 -4.229037463665008545e-02 -6.092517822980880737e-02 1.537341028451919556e-01 -1.476581990718841553e-01 1.283307075500488281e-01 -3.489131852984428406e-02 1.534749865531921387e-01 -2.444710284471511841e-01 2.940037250518798828e-01 -2.539744377136230469e-01 -1.890863329172134399e-01 2.885844931006431580e-02 -6.324128061532974243e-02 1.193772107362747192e-01 3.203545808792114258e-01 2.778926119208335876e-02 6.583649665117263794e-02 -3.734050784260034561e-03 -1.415396928787231445e-01 1.085445955395698547e-01 6.215355545282363892e-02 -3.344539105892181396e-01
7.271676510572433472e-02 2.391481697559356689e-01 -1.871253922581672668e-02 -1.583690010011196136e-02 -1.439342498779296875e-01 -2.574383020401000977e-01 -3.353548347949981689e-01 -4.147716611623764038e-02 2.747569978237152100e-01 2.583304047584533691e-01 -2.587849088013172150e-02 3.040252625942230225e-02 -4.579381644725799561e-02 -3.567389845848083496e-01 -2.531571686267852783e-01 -4.627351462841033936e-02 -1.615843325853347778e-01 -2.516521327197551727e-02 2.237426340579986572e-01 -2.745149657130241394e-03 -3.013027012348175049e-01 -1.518730372190475464e-01 -6.661980599164962769e-02 -1.547763347625732422e-01 8.834155276417732239e-03 2.144852578639984131e-01 3.388283401727676392e-02 -7.084151357412338257e-02 -5.240609869360923767e-02 -2.181350253522396088e-02 2.945007756352424622e-02 -3.477693498134613037e-01
1.402494013309478760e-01 1.533013284206390381e-01 7.867868244647979736e-02 9.378480166196823120e-02 -1.536823064088821411e-01 -1.194181218743324280e-01 2.021547853946685791e-01 -2.262093573808670044e-01 8.822157979011535645e-02 2.909269928932189941e-01 5.064880847930908203e-01 -1.593233346939086914e-01 -1.894753309898078442e-03 -1.297770440578460693e-01 1.958721429109573364e-01 -5.274939537048339844e-02 -1.526703685522079468e-02 1.096881553530693054e-02 2.411561459302902222e-01 -1.352780908346176147e-01 -9.936145693063735962e-02 7.813069224357604980e-02 7.041712105274200439e-02 1.044895872473716736e-01 1.530624460428953171e-02 -6.774860620498657227e-02 3.931247591972351074e-01 1.620082259178161621e-01 2.192358374595642090e-01 1.036284416913986206e-01 1.289494633674621582e-01 -9.942041337490081787e-02
-3.268941864371299744e-02 1.991235017776489258e-01 1.550686359405517578e-02 2.252472639083862305e-01 -2.358137071132659912e-01 -6.693183630704879761e-02 -5.190637335181236267e-02 -1.553819626569747925e-01 1.862073317170143127e-02 2.297566980123519897e-01 1.899268925189971924e-01 -2.625207602977752686e-01 4.804405197501182556e-02 -3.656053543090820312e-01 2.335223257541656494e-01 1.060706973075866699e-01 -1.216825172305107117e-01 -2.423159480094909668e-01 2.204500883817672729e-01 -1.637693196535110474e-01 -3.431576788425445557e-01 9.141462296247482300e-02 6.057468056678771973e-02 -1.292067021131515503e-01 1.298892945051193237e-01 -6.312340497970581055e-02 8.412406593561172485e-02 -1.555358022451400757e-01 6.437472254037857056e-02 -2.893977761268615723e-01 1.548215895891189575e-01 -4.567613825201988220e-02
1.560105681419372559e-01 1.570248156785964966e-01 2.221730202436447144e-01 -4.926506429910659790e-02 -1.283448040485382080e-01 -1.333816945552825928e-01 -2.594554051756858826e-02 -3.632463514804840088e-01 2.553190290927886963e-01 4.364852607250213623e-01 2.469213455915451050e-01 -1.197894290089607239e-01 -6.989832222461700439e-02 6.220720335841178894e-02 -5.704387277364730835e-02 -1.435882598161697388e-01 1.906018555164337158e-01 -2.041355222463607788e-01 -1.381138898432254791e-02 1.165452077984809875e-01 -3.249886929988861084e-01 1.053453534841537476e-01 -2.701494097709655762e-01 5.732229724526405334e-02 -1.381683498620986938e-01 1.490592509508132935e-01 1.089288946241140366e-02 1.571224480867385864e-01 6.767173856496810913e-02 4.614071547985076904e-02 -8.652560645714402199e-04 -1.053455844521522522e-01
-5.568172782659530640e-02 3.761363029479980469e-02 -2.111659944057464600e-01 -6.666532903909683228e-02 -4.350224733352661133e-01 -1.896116882562637329e-01 2.059226781129837036e-01 7.458430528640747070e-02 -6.236409395933151245e-02 2.329455167055130005e-01 8.729861676692962646e-02 1.939137093722820282e-02 -7.777137309312820435e-02 -7.007746398448944092e-02 1.499359905719757080e-01 1.769161224365234375e-01 -1.935562491416931152e-01 2.293721213936805725e-02 8.870011568069458008e-02 7.846690714359283447e-02 -3.570044636726379395e-01 2.905450202524662018e-02 -1.711541414260864258e-01 7.156705856323242188e-02 -9.063419699668884277e-02 8.313770592212677002e-02 -7.668892294168472290e-02 3.075586259365081787e-01 -3.614613041281700134e-02 -3.210289478302001953e-01 3.279830217361450195e-01 -1.141429040580987930e-02
6.891303509473800659e-02 -1.047459095716476440e-01 -2.535937428474426270e-01 -2.056794613599777222e-01 -4.395920783281326294e-02 -4.575157165527343750e-01 7.968181371688842773e-02 -1.089375391602516174e-01 6.129705905914306641e-02 2.422340363264083862e-01 -6.931471079587936401e-02 -4.845334589481353760e-02 -1.507099270820617676e-01 -3.212579339742660522e-02 1.247324794530868530e-01 -7.963932305574417114e-02 -1.782152205705642700e-01 -2.796325385570526123e-01 9.413055330514907837e-02 8.586678653955459595e-02 -4.646411165595054626e-02 1.025233864784240723e-01 -2.881288826465606689e-01 1.657416671514511108e-01 6.703577935695648193e-03 3.166551589965820312e-01 -5.407797638326883316e-03 2.915267944335937500e-01 -5.339837446808815002e-02 1.598438806831836700e-02 2.872425317764282227e-01 -1.125517636537551880e-01
7.809693366289138794e-02 2.119285762310028076e-01 1.741121336817741394e-02 5.445147678256034851e-02 -2.402647435665130615e-01 -2.265871912240982056e-01 5.306664109230041504e-02 -8.412408828735351562e-02 3.423454612493515015e-02 1.243051290512084961e-01 4.868248701095581055e-01 -3.166520893573760986e-01 2.428086008876562119e-03 -2.265722900629043579e-01 1.132149100303649902e-01 -2.090405821800231934e-01 5.143507942557334900e-02 -2.106154337525367737e-02 1.157166212797164917e-01 -1.462187170982360840e-01 -2.267452776432037354e-01 -1.014940906316041946e-02 1.742143332958221436e-01 1.491050887852907181e-02 1.384316943585872650e-02 1.377641111612319946e-01 3.105567991733551025e-01 1.532258987426757812e-01 2.087811827659606934e-01 1.313495188951492310e-01 1.339488178491592407e-01 -1.648709625005722046e-01
7.865774631500244141e-02 2.609218358993530273e-01 -2.615850232541561127e-02 -3.138313814997673035e-02 -2.808219790458679199e-01 -1.697214245796203613e-01 2.322998046875000000e-01 2.878114953637123108e-02 -2.723172903060913086e-01 2.797878384590148926e-01 -1.020351722836494446e-01 -1.207419931888580322e-01 -3.112083673477172852e-01 -2.274261862039566040e-01 5.175705999135971069e-02 3.717682510614395142e-02 -2.346910685300827026e-01 6.357589364051818848e-02 2.229453176259994507e-01 -2.727236039936542511e-02 -3.260725736618041992e-01 1.056512892246246338e-01 1.759706810116767883e-02 1.112188845872879028e-01 -1.447344273328781128e-01 2.237222194671630859e-01 -7.488606031984090805e-03 2.756296992301940918e-01 4.020622465759515762e-03 -1.245895773172378540e-01 1.500546038150787354e-01 8.201195299625396729e-02
1.473002135753631592e-01 1.581532657146453857e-01 -6.820652633905410767e-02 4.478837549686431885e-02 -2.513485848903656006e-01 -4.804259166121482849e-02 -1.159670799970626831e-01 -3.092036023736000061e-02 1.958519816398620605e-01 4.085701331496238708e-02 -1.555567830801010132e-01 -2.727192640304565430e-01 -9.288019686937332153e-02 -4.305235445499420166e-01 -6.766033917665481567e-02 2.433417439460754395e-01 1.414959430694580078e-01 1.601142436265945435e-01 7.755324989557266235e-02 -2.319678291678428650e-02 -3.185917735099792480e-01 1.492558885365724564e-02 -1.426589339971542358e-01 2.181345075368881226e-01 -1.011595968157052994e-02 4.891454428434371948e-02 3.165189027786254883e-01 1.857037544250488281e-01 -1.472470611333847046e-01 -2.829053103923797607e-01 3.045318089425563812e-02 -9.324429184198379517e-02
1.465707421302795410e-01 1.486361771821975708e-01 -6.111458316445350647e-02 4.073713347315788269e-02 -2.213022410869598389e-01 -3.580466210842132568e-01 1.848433017730712891e-01 -9.888327866792678833e-02 4.227099008858203888e-03 -3.073262050747871399e-03 -1.580739617347717285e-01 -9.450580179691314697e-02 -6.456010043621063232e-02 -1.028925105929374695e-01 3.076141886413097382e-02 5.147870182991027832e-01 -4.333361610770225525e-02 6.555430591106414795e-02 3.648015111684799194e-02 -2.091501094400882721e-02 -2.959399223327636719e-01 2.691090703010559082e-01 7.181274145841598511e-02 -1.820388436317443848e-02 -2.242851704359054565e-01 -4.645260423421859741e-02 2.203615605831146240e-01 1.772076264023780823e-02 2.502917125821113586e-02 -1.418044567108154297e-01 3.041192293167114258e-01 1.651350408792495728e-01
3.283665478229522705e-01 -1.416726410388946533e-01 1.902570873498916626e-01 -1.330292504280805588e-02 -1.341063808649778366e-02 -3.458101451396942139e-01 -1.831226348876953125e-01 -1.649666428565979004e-01 -1.126042604446411133e-01 1.097297146916389465e-01 1.971663720905780792e-02 1.574024930596351624e-02 1.016111150383949280e-01 1.668949052691459656e-02 -1.003966704010963440e-01 -1.116580702364444733e-02 -2.271999120712280273e-01 -1.392843574285507202e-01 7.162122428417205811e-02 -1.623749285936355591e-01 -2.637686729431152344e-01 1.050989050418138504e-02 -1.448486298322677612e-01 1.334538608789443970e-01 -1.454952508211135864e-01 -8.124507963657379150e-02 2.099166065454483032e-01 2.970244884490966797e-01 2.936944067478179932e-01 -2.353129237890243530e-01 3.006723821163177490e-01 7.727687060832977295e-02
2.347376048564910889e-01 1.911113709211349487e-01 3.299008309841156006e-01 -3.215548992156982422e-01 -3.262471854686737061e-01 -1.169777736067771912e-01 -1.297627985477447510e-01 -8.329732716083526611e-02 -1.134737133979797363e-01 1.824923306703567505e-01 6.676329672336578369e-02 1.382284313440322876e-01 -1.446761190891265869e-01 -5.225200206041336060e-02 -2.144902348518371582e-01 -9.571660310029983521e-03 2.319997847080230713e-01 -1.484641730785369873e-01 1.847964674234390259e-01 3.216239856556057930e-03 -9.049361944198608398e-02 5.672957003116607666e-02 1.193933188915252686e-01 -7.655660808086395264e-02 -2.856784462928771973e-01 8.043275028467178345e-02 -5.442527681589126587e-02 3.248522579669952393e-01 7.990486919879913330e-02 -1.194801703095436096e-01 -3.464459587121382356e-05 -2.322928458452224731e-01
2.545887827873229980e-01 2.025325447320938110e-01 1.939347833395004272e-01 -4.789020866155624390e-02 -1.666755974292755127e-02 -2.124377042055130005e-01 6.120361387729644775e-02 -4.030679464340209961e-01 1.762506365776062012e-01 4.841652214527130127e-01 2.367783635854721069e-01 -1.372466981410980225e-01 -1.267573088407516479e-01 -7.730952464044094086e-03 -3.800939396023750305e-02 -2.128863185644149780e-01 5.555128306150436401e-02 -1.797269880771636963e-01 3.337636217474937439e-02 2.357847392559051514e-01 -1.817974001169204712e-01 2.215511202812194824e-01 -1.335180252790451050e-01 8.783551305532455444e-02 -4.663687944412231445e-02 6.059175729751586914e-02 3.174651786684989929e-02 1.355779320001602173e-01 -2.256673388183116913e-02 2.118664234876632690e-02 6.784124672412872314e-02 -9.381264448165893555e-02
3.160461783409118652e-01 1.745439022779464722e-01 -7.295478135347366333e-02 -1.028650347143411636e-02 -2.488217800855636597e-01 -1.709900200366973877e-01 2.060466110706329346e-01 -2.601112723350524902e-01 -2.875162661075592041e-02 2.382977493107318878e-02 -2.353965938091278076e-01 -2.108748853206634521e-01 -6.694130599498748779e-02 1.152697950601577759e-01 2.278648018836975098e-01 -4.292426258325576782e-02 1.715966463088989258e-01 -1.240856107324361801e-02 3.483432829380035400e-01 -8.540006726980209351e-02 -4.597226083278656006e-01 6.623283028602600098e-02 4.266275092959403992e-02 2.303772866725921631e-01 2.367204055190086365e-02 6.180702894926071167e-02 1.207020878791809082e-01 -1.741365343332290649e-02 -1.620286554098129272e-01 -3.648662939667701721e-02 -4.500791430473327637e-02 -1.114753633737564087e-01
7.468421012163162231e-02 2.481359839439392090e-01 -1.097454968839883804e-02 3.433413058519363403e-02 -1.990051716566085815e-01 -1.937001645565032959e-01 7.448843866586685181e-02 -1.937714219093322754e-01 -1.089359596371650696e-01 3.694038689136505127e-01 3.570526242256164551e-01 1.710176020860671997e-01 -1.443357318639755249e-01 5.555931944400072098e-03 -2.043161690235137939e-01 -5.895835906267166138e-02 8.917041122913360596e-02 7.782708108425140381e-02 3.791622519493103027e-01 -3.966969624161720276e-02 -7.750163972377777100e-02 2.049268782138824463e-02 -1.936127394437789917e-01 -1.316038519144058228e-01 -1.221335679292678833e-01 1.171957105398178101e-01 1.010434180498123169e-01 1.348882615566253662e-01 1.590058356523513794e-01 1.195792034268379211e-01 1.004724726080894470e-01 -3.359720706939697266e-01
4.793409407138824463e-01 -1.963314563035964966e-01 1.414137333631515503e-01 3.026485443115234375e-02 -2.169783562421798706e-01 -1.276808381080627441e-01 -4.977355524897575378e-02 -1.129874885082244873e-01 1.336436420679092407e-01 1.001753583550453186e-01 3.020179085433483124e-02 -3.795448839664459229e-01 -1.936797201633453369e-01 -2.558876574039459229e-01 1.323137581348419189e-01 9.245821088552474976e-02 1.673783957958221436e-01 1.434792857617139816e-02 1.550100594758987427e-01 -3.848093748092651367e-01 -2.537006735801696777e-01 1.027400195598602295e-01 -3.225602954626083374e-02 -8.343931287527084351e-02 -1.629399321973323822e-02 -9.945626370608806610e-03 -8.411273360252380371e-02 -1.218054722994565964e-02 9.416718780994415283e-02 1.173041164875030518e-01 -4.772128909826278687e-02 -1.204008758068084717e-01
-2.846040949225425720e-02 -1.291647702455520630e-01 2.599291503429412842e-01 2.273293435573577881e-01 -4.384196996688842773e-01 -1.289779543876647949e-01 -3.362798318266868591e-02 -3.115807287395000458e-02 1.848268806934356689e-01 2.026202976703643799e-01 2.981319725513458252e-01 1.387173384428024292e-01 -1.317014247179031372e-01 1.194205507636070251e-02 1.003746241331100464e-01 1.414413303136825562e-01 -1.239793598651885986e-01 -2.290669083595275879e-01 2.814358174800872803e-01 -1.732600778341293335e-01 1.005755085498094559e-02 1.718614250421524048e-01 1.062417030334472656e-01 1.361371390521526337e-02 -3.247154876589775085e-02 -1.819535195827484131e-01 1.484155058860778809e-01 1.847144067287445068e-01 -1.897446662187576294e-01 6.216258928179740906e-02 1.806159019470214844e-01 -2.010743767023086548e-01
2.129942923784255981e-01 2.549785375595092773e-01 -1.665769219398498535e-01 5.379663035273551941e-02 -2.781586647033691406e-01 -1.042122244834899902e-01 3.399875164031982422e-01 -2.138632535934448242e-01 2.104120254516601562e-01 -6.585536152124404907e-02 7.991279661655426025e-02 -1.322457101196050644e-02 -1.973017007112503052e-01 -1.128038093447685242e-01 2.535005509853363037e-01 3.190055787563323975e-01 -7.176068145781755447e-03 -7.773938775062561035e-02 -1.001023594290018082e-02 -8.285601437091827393e-02 -1.126600578427314758e-01 -7.391678541898727417e-02 9.959392994642257690e-02 3.073091804981231689e-01 -9.144527465105056763e-02 1.459230780601501465e-01 9.509291499853134155e-02 2.680563926696777344e-01 -1.355446428060531616e-01 1.333287507295608521e-01 2.324872463941574097e-01 -1.547073293477296829e-02
1.303172707557678223e-01 1.695645749568939209e-01 -3.961463458836078644e-03 2.225176095962524414e-01 -4.179341197013854980e-01 -3.399212062358856201e-01 -6.874939799308776855e-02 -2.073004990816116333e-01 -4.376802965998649597e-02 2.855253815650939941e-01 -6.419835984706878662e-02 -2.503716051578521729e-01 2.517635524272918701e-01 -6.654077768325805664e-02 2.209291458129882812e-01 2.021921873092651367e-01 9.460055828094482422e-02 1.114183943718671799e-02 2.088551223278045654e-01 -1.858527772128582001e-02 -2.424508035182952881e-01 1.215497553348541260e-01 -4.437687993049621582e-02 1.032930985093116760e-01 -1.246226578950881958e-01 6.923097372055053711e-02 -2.730752155184745789e-02 -1.844031736254692078e-02 -1.418396383523941040e-01 2.620745301246643066e-01 6.177527364343404770e-03 9.790039062500000000e-02
6.975882500410079956e-02 -1.359069943428039551e-01 3.837167024612426758e-01 1.236722692847251892e-01 -3.701493144035339355e-01 1.063525490462779999e-02 3.843784704804420471e-02 -1.453790217638015747e-01 3.250019997358322144e-02 -1.839098334312438965e-02 1.089526191353797913e-01 4.427382722496986389e-03 2.339026192203164101e-03 -2.096329480409622192e-01 1.519014388322830200e-01 2.607114315032958984e-01 -3.633011505007743835e-02 -7.938792556524276733e-02 3.347251936793327332e-02 -3.411044180393218994e-01 -4.327760543674230576e-03 2.356451004743576050e-01 -9.148246049880981445e-02 1.670050770044326782e-01 -4.031536355614662170e-02 2.566237747669219971e-01 2.077571749687194824e-01 2.027525603771209717e-01 -8.292890340089797974e-02 1.176485195755958557e-01 3.258738517761230469e-01 -1.026929393410682678e-01
1.262896507978439331e-01 -3.418124467134475708e-02 1.066996827721595764e-01 -2.013193666934967041e-01 -4.326309263706207275e-01 -6.566780060529708862e-02 3.660041838884353638e-02 2.122873365879058838e-01 -1.239417865872383118e-01 -2.627737820148468018e-02 3.399601280689239502e-01 2.530538849532604218e-02 -1.033540293574333191e-01 -1.245036423206329346e-01 1.206929832696914673e-01 1.512546390295028687e-01 -2.424002736806869507e-01 1.168326064944267273e-01 2.398621290922164917e-01 2.348634600639343262e-02 -3.034794032573699951e-01 -5.383945535868406296e-03 -8.690615743398666382e-02 2.061745971441268921e-01 -3.306585177779197693e-02 2.103350609540939331e-01 -1.322032362222671509e-01 3.504545390605926514e-01 8.953683078289031982e-02 -1.023510023951530457e-01 1.254499107599258423e-01 -6.815116107463836670e-02
-4.237958416342735291e-02 2.015629261732101440e-01 9.591196477413177490e-02 1.046203002333641052e-01 -3.820014297962188721e-01 -3.152897655963897705e-01 -4.373937845230102539e-02 -1.116402968764305115e-01 -9.230749309062957764e-02 1.580754816532135010e-01 3.415046632289886475e-01 2.461776882410049438e-01 -5.346509814262390137e-02 6.792315840721130371e-02 -1.931248418986797333e-02 1.216901466250419617e-01 7.870578020811080933e-02 -1.762966066598892212e-01 1.807667911052703857e-01 7.054287940263748169e-02 -1.763640344142913818e-01 -1.075929254293441772e-01 8.066134899854660034e-02 -1.800435334444046021e-01 1.495531350374221802e-01 -2.911642752587795258e-02 6.004947423934936523e-02 3.292068541049957275e-01 -2.719347476959228516e-01 -1.168537735939025879e-01 1.423319727182388306e-01 -2.115234583616256714e-01
6.349270045757293701e-02 1.758919209241867065e-01 1.826074421405792236e-01 -4.252828285098075867e-02 4.480786621570587158e-02 -2.278327792882919312e-01 -1.588025987148284912e-01 -5.847081542015075684e-02 1.592847257852554321e-01 1.240858137607574463e-01 -1.522676497697830200e-01 -5.392098054289817810e-02 -1.345999538898468018e-01 -1.426988542079925537e-01 -2.311657071113586426e-01 1.636738032102584839e-01 -1.454868465662002563e-01 -2.268513478338718414e-02 3.406337499618530273e-01 -2.756151370704174042e-02 -2.898282706737518311e-01 6.402512639760971069e-02 -4.779966920614242554e-02 -9.311176836490631104e-02 -9.301818907260894775e-02 3.532537519931793213e-01 2.231909707188606262e-02 -9.450951963663101196e-02 -1.877604722976684570e-01 -9.488082677125930786e-02 1.099115312099456787e-01 -4.743643403053283691e-01
3.675490245223045349e-02 1.692619472742080688e-01 1.793033033609390259e-01 2.245716005563735962e-02 -3.014049828052520752e-01 -1.171665266156196594e-01 4.893966484814882278e-03 -1.227758303284645081e-01 6.354136019945144653e-02 1.512743830680847168e-01 3.152695000171661377e-01 -1.411392241716384888e-01 2.492453530430793762e-02 -2.249535173177719116e-01 -6.923702359199523926e-02 -1.834665089845657349e-01 1.593918204307556152e-01 -9.015800803899765015e-02 1.471103578805923462e-01 -7.672592252492904663e-02 -2.633289098739624023e-01 -1.249689906835556030e-01 2.189764827489852905e-01 5.485085397958755493e-02 -4.542522877454757690e-02 -1.747285015881061554e-02 3.923272192478179932e-01 2.123336195945739746e-01 -2.617843076586723328e-02 1.556532233953475952e-01 3.196850717067718506e-01 -2.372573167085647583e-01
2.603819072246551514e-01 2.705832719802856445e-01 1.118629574775695801e-01 -1.510868072509765625e-01 -3.613982498645782471e-01 -7.732808589935302734e-02 -7.352695614099502563e-02 -1.059023141860961914e-01 2.686434984207153320e-01 2.107881158590316772e-01 3.561408445239067078e-02 -2.621019780635833740e-01 1.791433840990066528e-01 -3.562636375427246094e-01 -5.535458773374557495e-02 1.186219528317451477e-01 1.456318497657775879e-01 1.274049933999776840e-02 -7.932913303375244141e-02 6.079927086830139160e-03 8.923462592065334320e-03 1.406901627779006958e-01 5.894265696406364441e-02 -7.199280709028244019e-02 -2.861688733100891113e-01 6.491676717996597290e-02 -1.506717354059219360e-01 -8.200451731681823730e-02 6.218277290463447571e-02 -9.110140055418014526e-02 1.578504741191864014e-01 -3.144350349903106689e-01
6.186667829751968384e-02 2.016729563474655151e-01 1.247043907642364502e-01 -9.458348155021667480e-02 -3.269530236721038818e-01 -4.181200563907623291e-01 -2.059108950197696686e-02 -2.750035822391510010e-01 -4.304562136530876160e-02 3.216894865036010742e-01 2.890834510326385498e-01 7.721135020256042480e-02 -2.107872515916824341e-01 2.444074153900146484e-01 -3.052913583815097809e-02 -2.307348884642124176e-02 9.698989987373352051e-02 -1.507498770952224731e-01 1.894930750131607056e-01 1.011998280882835388e-01 -1.782604306936264038e-01 -1.537983119487762451e-01 -1.180769205093383789e-01 -2.122832238674163818e-01 -6.011925637722015381e-02 3.982026129961013794e-02 2.766682393848896027e-02 1.992848068475723267e-01 4.844032600522041321e-02 -8.550111949443817139e-02 2.140131965279579163e-02 -1.556208133697509766e-01
1.349108070135116577e-01 1.809395700693130493e-01 1.072155311703681946e-02 -1.383570134639739990e-01 -3.814548254013061523e-01 -1.750955730676651001e-01 -1.198294684290885925e-01 1.367667168378829956e-01 2.368868589401245117e-01 3.066973090171813965e-01 -1.189562678337097168e-01 -3.131748363375663757e-02 -6.479184329509735107e-02 8.353894576430320740e-03 -2.348664216697216034e-02 2.417532652616500854e-01 5.910163372755050659e-02 -8.398352563381195068e-02 5.995296873152256012e-03 -8.737023174762725830e-02 -9.045238792896270752e-02 2.514342665672302246e-01 -1.051392126828432083e-02 4.279439449310302734e-01 1.181858852505683899e-01 3.068237900733947754e-01 -7.303880900144577026e-02 3.184348046779632568e-01 1.390048954635858536e-02 4.861380532383918762e-02 -3.650502488017082214e-02 -2.003421634435653687e-02
2.624090947210788727e-02 3.241415321826934814e-01 7.559350132942199707e-02 -2.401487678289413452e-01 -1.273238062858581543e-01 -3.230640888214111328e-01 -3.615568876266479492e-01 -4.014072939753532410e-03 1.243287548422813416e-01 2.369176447391510010e-01 -4.429878294467926025e-02 1.708696335554122925e-01 -2.201003879308700562e-01 -1.264334619045257568e-01 -3.287710249423980713e-01 5.718452855944633484e-03 -1.275834739208221436e-01 -7.078618556261062622e-02 2.337019592523574829e-01 -2.538339793682098389e-01 -2.686338722705841064e-01 4.667986929416656494e-02 -1.293733417987823486e-01 1.266959011554718018e-01 -3.619713708758354187e-02 9.255691617727279663e-02 6.593719124794006348e-02 -5.367970466613769531e-02 2.959959208965301514e-02 -5.218881368637084961e-02 -6.667832285165786743e-02 -1.778102666139602661e-01
1.172476634383201599e-01 1.058412492275238037e-01 1.977039873600006104e-01 -2.292563766241073608e-01 -8.442171663045883179e-02 1.366130858659744263e-01 1.391029506921768188e-01 -3.167635798454284668e-01 2.823010981082916260e-01 1.793999671936035156e-01 -4.590621590614318848e-02 -1.539893150329589844e-01 -1.541609764099121094e-01 -1.603139042854309082e-01 5.890199448913335800e-03 1.951359808444976807e-01 3.883993625640869141e-02 -1.947963610291481018e-02 1.382743120193481445e-01 -4.196906089782714844e-01 -3.138492703437805176e-01 7.117592543363571167e-02 -1.190143600106239319e-01 -5.427683517336845398e-02 -9.381334297358989716e-03 1.692701429128646851e-01 -1.014429405331611633e-01 5.058908089995384216e-02 -1.923625171184539795e-01 2.661257982254028320e-01 2.110636830329895020e-01 -2.931064553558826447e-02
-6.319302320480346680e-02 8.869265019893646240e-02 3.772365301847457886e-02 -2.031303793191909790e-01 -2.485245168209075928e-01 -1.184978112578392029e-01 -4.835416004061698914e-02 -1.622079126536846161e-02 1.527858525514602661e-01 1.421200484037399292e-01 2.317652404308319092e-01 -2.179780304431915283e-01 -2.196770161390304565e-03 -1.582618569955229759e-03 1.290043741464614868e-01 3.020087443292140961e-02 -1.712480336427688599e-01 -8.526282757520675659e-02 2.689145207405090332e-01 2.691913843154907227e-01 -4.387772679328918457e-01 -1.496044173836708069e-02 -2.906203866004943848e-01 1.599865108728408813e-01 1.285871267318725586e-01 -1.816400289535522461e-01 1.548119485378265381e-01 6.217619776725769043e-02 -1.987879127264022827e-01 -1.925689876079559326e-01 6.069241091609001160e-03 -2.579506337642669678e-01
1.007796153426170349e-01 2.493421137332916260e-01 1.166047677397727966e-01 1.389703452587127686e-01 -3.921179473400115967e-01 -2.790385782718658447e-01 2.767754904925823212e-02 -1.888304799795150757e-01 6.814939528703689575e-02 1.146442070603370667e-01 2.602681517601013184e-01 1.236872375011444092e-01 -1.023806408047676086e-01 8.932440727949142456e-02 5.410187318921089172e-02 8.846312761306762695e-02 4.577895253896713257e-02 -1.133261024951934814e-01 2.036901712417602539e-01 -4.238816350698471069e-02 -2.230540364980697632e-01 -3.661255836486816406e-01 1.100711151957511902e-02 -2.028999179601669312e-01 4.631418362259864807e-02 -3.120031766593456268e-02 3.445652499794960022e-02 3.333634734153747559e-01 -2.371249198913574219e-01 -8.603523671627044678e-02 5.238300561904907227e-02 -1.776366978883743286e-01
2.570913732051849365e-01 3.073924183845520020e-01 4.796848446130752563e-02 -3.383928164839744568e-02 -1.105661243200302124e-01 -1.019088327884674072e-01 1.017825584858655930e-02 -7.767751067876815796e-02 1.944575905799865723e-01 1.023496314883232117e-01 -5.441217496991157532e-02 1.717671379446983337e-02 2.438075467944145203e-02 -1.671944558620452881e-01 -3.028632402420043945e-01 -2.139674872159957886e-02 -5.236127227544784546e-02 1.469199806451797485e-01 9.689029306173324585e-02 4.214737564325332642e-02 -2.942056059837341309e-01 3.788274899125099182e-02 5.613943189382553101e-02 3.004671633243560791e-01 -1.705033332109451294e-01 3.375319540500640869e-01 2.370533160865306854e-02 -1.335846930742263794e-01 -4.560396820306777954e-02 -5.504120141267776489e-02 3.019743561744689941e-01 -4.004041850566864014e-01
1.203112863004207611e-02 1.103050932288169861e-01 8.996684849262237549e-02 -6.776164472103118896e-02 -9.162851423025131226e-02 -4.294750094413757324e-01 2.805289328098297119e-01 -4.433434456586837769e-02 8.068641647696495056e-03 1.003781482577323914e-01 -2.570473253726959229e-01 1.004630625247955322e-01 -1.171744838356971741e-01 -1.601863354444503784e-01 2.577006816864013672e-01 4.541792273521423340e-01 -7.131600379943847656e-02 -1.550915092229843140e-01 -3.113010153174400330e-02 8.503841608762741089e-02 -9.086658060550689697e-02 -2.476317342370748520e-03 -2.203657329082489014e-01 2.838972508907318115e-01 -5.910621210932731628e-02 2.456574440002441406e-01 1.217877641320228577e-01 -4.226149991154670715e-03 -3.656485304236412048e-02 -2.824600785970687866e-02 1.187326908111572266e-01 -1.828273087739944458e-01
3.228444159030914307e-01 1.377329230308532715e-01 -1.466462165117263794e-01 1.679193228483200073e-02 -2.913529276847839355e-01 -1.555708944797515869e-01 1.893143653869628906e-01 -2.179955691099166870e-02 -1.033548414707183838e-01 7.842238061130046844e-03 -2.612217888236045837e-02 8.282667398452758789e-02 1.298730224370956421e-01 -2.086456865072250366e-01 6.970302760601043701e-02 5.080780386924743652e-01 -5.145406816154718399e-03 -1.079541817307472229e-01 1.971326172351837158e-01 -1.396109014749526978e-01 -1.365617662668228149e-02 -3.433628976345062256e-01 -2.360201999545097351e-02 1.877138018608093262e-01 6.150377541780471802e-02 2.467561215162277222e-01 4.442084953188896179e-02 1.061365827918052673e-01 7.190389186143875122e-02 9.156862646341323853e-02 6.037852168083190918e-02 -2.211346030235290527e-01
2.659943103790283203e-01 4.790580272674560547e-02 -8.976303040981292725e-02 -1.180808916687965393e-01 -8.581289649009704590e-02 -4.712106585502624512e-01 6.860028207302093506e-02 -1.541681289672851562e-01 -9.490953758358955383e-03 5.715403333306312561e-02 -8.689334243535995483e-02 7.878636568784713745e-02 2.362580597400665283e-02 -3.999946266412734985e-02 1.309105306863784790e-01 2.007349878549575806e-01 4.860139917582273483e-03 5.155912786722183228e-02 6.923668086528778076e-02 2.046206444501876831e-01 -6.323574483394622803e-02 5.147115886211395264e-02 -3.013760447502136230e-01 2.266932278871536255e-02 1.768662184476852417e-01 3.304268419742584229e-01 -1.487290114164352417e-01 1.784940212965011597e-01 8.837379515171051025e-02 -8.569884300231933594e-02 3.418692648410797119e-01 -3.107448220252990723e-01
-1.553839594125747681e-01 3.867507576942443848e-01 1.418769061565399170e-01 1.304011326283216476e-02 -3.399689495563507080e-01 -3.151674866676330566e-01 2.469393424689769745e-02 -2.554577589035034180e-01 -4.882358014583587646e-02 1.003815755248069763e-01 -1.073619127273559570e-01 -1.089338436722755432e-01 6.732890009880065918e-02 2.075158059597015381e-02 5.093432590365409851e-02 -5.099092423915863037e-02 -3.818514570593833923e-02 -1.340733282268047333e-02 3.761502802371978760e-01 9.909422695636749268e-02 -3.591747283935546875e-01 9.720467776060104370e-02 8.930796384811401367e-02 -8.867644518613815308e-02 -1.106213079765439034e-03 1.335666775703430176e-01 -1.047541666775941849e-02 1.025695726275444031e-01 -3.322215080261230469e-01 2.506262250244617462e-02 -2.843555808067321777e-02 -1.779624521732330322e-01
1.691552847623825073e-01 7.157445698976516724e-02 -7.823994755744934082e-02 -1.754978448152542114e-01 -2.362919598817825317e-01 -1.215331703424453735e-01 1.803759038448333740e-01 7.648869883269071579e-03 -4.327361658215522766e-02 4.628955572843551636e-02 1.666137278079986572e-01 -3.106165444478392601e-03 -2.076706476509571075e-02 -2.666038274765014648e-01 -1.210792511701583862e-01 2.527671456336975098e-01 3.587171137332916260e-01 -9.866545349359512329e-02 -1.637431085109710693e-01 -2.846555411815643311e-01 -3.895424306392669678e-01 -2.247750014066696167e-01 -1.510584503412246704e-01 -6.304569542407989502e-02 2.030405588448047638e-02 1.785048693418502808e-01 1.616438329219818115e-01 1.197430640459060669e-01 -1.193009242415428162e-01 2.428856492042541504e-01 1.464829295873641968e-01 3.947541117668151855e-02
-1.318154670298099518e-02 1.938997656106948853e-01 2.018707990646362305e-01 -8.630202710628509521e-02 -1.686449646949768066e-01 -2.686071991920471191e-01 -4.159429669380187988e-02 -2.131984978914260864e-01 -4.913793876767158508e-03 2.091208547353744507e-01 5.199744701385498047e-01 8.745305240154266357e-02 -9.814110398292541504e-02 -3.031380847096443176e-02 -7.218579947948455811e-02 -1.082590520381927490e-01 2.653523683547973633e-01 -1.885634213685989380e-01 2.806573510169982910e-01 6.830566376447677612e-02 -1.153138726949691772e-01 1.025340184569358826e-01 -8.719175122678279877e-03 -8.789665251970291138e-02 7.576465606689453125e-03 -8.639457076787948608e-02 9.593333303928375244e-02 2.537968158721923828e-01 -2.184350341558456421e-01 2.181244269013404846e-02 1.348263025283813477e-01 -2.201735079288482666e-01
1.100715100765228271e-01 1.098860893398523331e-02 2.652998268604278564e-02 -1.917605251073837280e-01 -3.713681548833847046e-02 -6.215077638626098633e-01 1.105351820588111877e-01 -3.980831056833267212e-02 1.184082776308059692e-01 1.748564839363098145e-02 -9.805111587047576904e-02 -1.328116059303283691e-01 -1.146464869379997253e-01 -2.452681809663772583e-01 2.885349988937377930e-01 2.235079854726791382e-01 3.136808052659034729e-03 -6.022172793745994568e-02 -9.827215224504470825e-02 6.180873140692710876e-02 -8.032880723476409912e-02 4.346147179603576660e-02 -1.205219179391860962e-01 1.983474045991897583e-01 3.577139601111412048e-02 1.375556737184524536e-01 3.811819255352020264e-01 4.234584514051675797e-03 -1.672297157347202301e-02 -1.592285484075546265e-01 9.197546541690826416e-02 -1.476867347955703735e-01
1.378141492605209351e-01 -3.162666410207748413e-02 3.635726869106292725e-01 -3.393161594867706299e-01 -4.219470918178558350e-02 -2.857747077941894531e-01 4.573026672005653381e-02 -2.831336557865142822e-01 1.394867151975631714e-01 6.270300596952438354e-02 3.202632963657379150e-01 -2.327184379100799561e-01 -7.719793170690536499e-02 -1.774612516164779663e-01 -4.628776386380195618e-02 2.239975780248641968e-01 -4.245713353157043457e-02 1.386086344718933105e-01 2.581045627593994141e-01 -3.838675096631050110e-02 -9.181515872478485107e-02 -1.457078754901885986e-01 1.013478189706802368e-01 1.746260076761245728e-01 -9.573942422866821289e-02 2.057972364127635956e-03 2.634079158306121826e-01 -3.415333339944481850e-03 -9.397788345813751221e-02 -1.791486740112304688e-01 1.339212656021118164e-01 1.179559994488954544e-02
-1.382038593292236328e-01 1.475002765655517578e-01 -1.157506369054317474e-02 4.202250018715858459e-02 -1.341257989406585693e-01 -2.706593871116638184e-01 2.305338345468044281e-02 -1.446553766727447510e-01 1.963254436850547791e-02 3.069773316383361816e-01 4.046581983566284180e-01 -1.211730986833572388e-01 -2.677245810627937317e-02 -2.623324692249298096e-01 1.727351844310760498e-01 -2.305731475353240967e-01 -3.747985139489173889e-02 -6.969292461872100830e-02 1.904306858777999878e-01 -2.944614365696907043e-02 -1.105739548802375793e-01 1.339632421731948853e-01 -3.093616105616092682e-02 4.710596054792404175e-02 -3.558521345257759094e-02 1.016125082969665527e-01 3.124914169311523438e-01 2.280897200107574463e-01 3.832405805587768555e-02 2.817158102989196777e-01 2.297382801771163940e-01 -2.175577729940414429e-01
2.876431047916412354e-01 7.989074289798736572e-02 2.674450725317001343e-02 -2.457600682973861694e-01 -5.246749520301818848e-02 -2.871175706386566162e-01 -2.536285519599914551e-01 -1.576265990734100342e-01 2.649250328540802002e-01 1.407998204231262207e-01 -2.531799860298633575e-02 -7.119822502136230469e-02 1.067597325891256332e-02 -1.280081719160079956e-01 -4.877842664718627930e-01 1.490074992179870605e-01 -3.010934218764305115e-02 -8.586560189723968506e-02 7.621000707149505615e-02 -1.173361912369728088e-01 -1.644240468740463257e-01 -1.073583960533142090e-01 4.809546098113059998e-02 1.312667131423950195e-01 -1.289835870265960693e-01 2.005940675735473633e-01 4.209066182374954224e-02 -2.489700913429260254e-02 1.676056981086730957e-01 -1.712242066860198975e-01 2.031589746475219727e-01 -2.431795448064804077e-01
9.022982418537139893e-02 -5.939754471182823181e-02 -1.056275740265846252e-01 3.810797631740570068e-02 -2.652693986892700195e-01 -2.233878076076507568e-01 1.433992832899093628e-01 -1.854965984821319580e-01 2.090136557817459106e-01 9.864770621061325073e-02 1.799781173467636108e-01 -2.322936654090881348e-01 3.280889093875885010e-01 -2.678644359111785889e-01 -3.895451501011848450e-02 7.780892401933670044e-02 6.534247100353240967e-02 -2.334437221288681030e-01 2.364002615213394165e-01 -4.291288927197456360e-02 2.139542996883392334e-01 1.411287039518356323e-01 2.026906758546829224e-01 1.331006735563278198e-01 -8.990866690874099731e-02 -2.321682684123516083e-02 2.255441248416900635e-01 3.004851341247558594e-01 4.487710073590278625e-02 -1.295151114463806152e-01 1.506338864564895630e-01 -2.037025541067123413e-01
2.027487307786941528e-01 1.720142364501953125e-01 3.527957573533058167e-02 1.068519800901412964e-01 -2.994672358036041260e-01 -2.488751262426376343e-01 2.688489258289337158e-01 -5.662322416901588440e-02 8.448988199234008789e-02 9.060439467430114746e-02 -7.434944063425064087e-02 -3.680213168263435364e-02 -1.526156365871429443e-01 3.064560517668724060e-02 1.905636340379714966e-01 3.446435928344726562e-01 -7.052036374807357788e-02 5.682846903800964355e-02 6.687277462333440781e-03 -2.747763097286224365e-01 -2.227949500083923340e-01 7.435702532529830933e-02 -1.424205452203750610e-01 7.714141160249710083e-02 -2.089994400739669800e-01 -1.104068160057067871e-01 1.194062307476997375e-01 6.879616528749465942e-02 2.131179124116897583e-01 -3.492522984743118286e-02 4.271950721740722656e-01 1.372453868389129639e-01
1.424422413110733032e-01 1.296514868736267090e-01 -1.603235155344009399e-01 -1.070996820926666260e-01 -2.757478654384613037e-01 -3.429682254791259766e-01 -1.675981134176254272e-01 -4.661245271563529968e-02 -2.424862533807754517e-01 3.233537673950195312e-01 -1.731574907898902893e-02 -3.921870514750480652e-02 1.818469841964542866e-03 1.511239856481552124e-01 1.253571808338165283e-01 1.692502945661544800e-01 -7.925546914339065552e-02 -1.732231676578521729e-01 2.396831959486007690e-01 1.494494825601577759e-01 -6.479346752166748047e-02 9.280721843242645264e-02 -7.841808348894119263e-02 8.749480545520782471e-02 -3.131670057773590088e-01 1.179779022932052612e-01 1.015223637223243713e-01 -1.126913800835609436e-01 2.953759394586086273e-04 -2.165241241455078125e-01 3.800430297851562500e-01 -2.006878331303596497e-02
4.772808775305747986e-02 2.233174890279769897e-01 -7.278269529342651367e-02 -1.063844636082649231e-01 -3.402477800846099854e-01 -4.816026091575622559e-01 -1.823710799217224121e-01 -2.848303690552711487e-02 2.114995867013931274e-01 1.360794901847839355e-01 -1.470760256052017212e-01 5.881370604038238525e-02 3.466925770044326782e-02 -1.175067424774169922e-01 1.181191280484199524e-01 3.368465900421142578e-01 9.810364246368408203e-02 -1.259148120880126953e-01 6.107448041439056396e-02 -2.369159013032913208e-01 2.461765334010124207e-02 3.077343665063381195e-02 -2.530093491077423096e-02 3.573088943958282471e-01 8.376302570104598999e-02 1.930149197578430176e-01 -1.585822738707065582e-02 1.861252784729003906e-01 -1.093497797846794128e-01 9.547176957130432129e-02 4.383163154125213623e-02 3.645700961351394653e-02
1.153983697295188904e-01 1.021655555814504623e-02 -5.309576541185379028e-02 -1.032554358243942261e-01 -1.623002588748931885e-01 -1.168814301490783691e-01 1.729256510734558105e-01 -2.870167791843414307e-01 9.325091540813446045e-02 6.769804656505584717e-02 -2.378431148827075958e-02 -7.799960672855377197e-02 3.171379566192626953e-01 -6.758964061737060547e-02 1.266600936651229858e-02 2.665366232395172119e-01 -3.098568320274353027e-02 -1.306052953004837036e-01 -2.968131739180535078e-04 -1.169579923152923584e-01 -2.761284708976745605e-01 -3.154910355806350708e-02 -5.698276162147521973e-01 1.206209063529968262e-01 2.839003875851631165e-02 3.959811478853225708e-02 3.062151968479156494e-01 2.324919700622558594e-01 -1.392543166875839233e-01 -1.035476103425025940e-02 2.049693651497364044e-02 -7.894489914178848267e-02
2.075520902872085571e-01 2.384991645812988281e-01 1.711497306823730469e-01 -1.431400179862976074e-01 -8.497314155101776123e-02 -1.039934828877449036e-01 2.387839108705520630e-01 -2.982809841632843018e-01 -1.797018013894557953e-02 -7.779319584369659424e-02 3.229613006114959717e-01 -5.215911939740180969e-02 -2.567241489887237549e-01 -6.148667633533477783e-02 -1.557791978120803833e-01 -1.375387609004974365e-01 -1.517858058214187622e-01 -7.231770548969507217e-03 5.555896461009979248e-02 -2.770511992275714874e-02 -9.732099622488021851e-02 1.079293489456176758e-01 -1.280381828546524048e-01 -7.988973706960678101e-02 -2.905732691287994385e-01 1.722677052021026611e-01 2.927781045436859131e-01 2.350996732711791992e-01 -1.085240915417671204e-01 2.154268771409988403e-01 8.061818033456802368e-02 -2.633174657821655273e-01
1.993985623121261597e-01 1.936350911855697632e-01 -1.364477276802062988e-01 -7.817293703556060791e-02 -1.777101494371891022e-02 -3.310360014438629150e-01 7.525454461574554443e-02 -1.475966721773147583e-01 -1.933563873171806335e-02 9.080606698989868164e-02 4.109515622258186340e-02 -2.438128888607025146e-01 2.409649789333343506e-01 8.446788787841796875e-02 1.173240095376968384e-01 2.904218733310699463e-01 2.662865631282329559e-02 5.723838880658149719e-02 2.882872521877288818e-01 7.847872376441955566e-02 -3.297442197799682617e-01 1.327018439769744873e-02 -3.652410507202148438e-01 1.626680493354797363e-01 -2.156814336776733398e-01 -8.128231391310691833e-03 1.314703673124313354e-01 -2.919833175837993622e-02 -1.536788195371627808e-01 -1.346496939659118652e-01 2.425095885992050171e-01 1.740158908069133759e-02
-1.218251660466194153e-01 1.616355180740356445e-01 -3.859974443912506104e-02 1.116414517164230347e-01 5.936058983206748962e-02 -2.686897814273834229e-01 1.580996066331863403e-01 -3.113642036914825439e-01 3.192612826824188232e-01 4.072161018848419189e-01 3.002445399761199951e-01 -1.434859782457351685e-01 -3.455234691500663757e-02 -2.126202881336212158e-01 2.082424759864807129e-01 3.220399096608161926e-02 -1.021369770169258118e-01 -1.328767687082290649e-01 2.171714156866073608e-01 3.807230666279792786e-02 -2.372389882802963257e-01 1.249468326568603516e-01 -1.201964020729064941e-01 2.474643848836421967e-02 5.331311002373695374e-02 -9.100548923015594482e-02 1.877302527427673340e-01 -8.677098155021667480e-02 8.452118188142776489e-02 -2.297641913173720241e-04 1.509984582662582397e-01 -1.750187426805496216e-01
-8.116519311442971230e-04 7.258818298578262329e-02 1.052112132310867310e-01 -9.992280602455139160e-02 -8.995235711336135864e-02 -7.970575243234634399e-03 2.593467533588409424e-01 -1.565832793712615967e-01 2.951065301895141602e-01 2.062668502330780029e-01 1.856866478919982910e-01 -6.989269703626632690e-02 -1.038370933383703232e-02 -2.322404384613037109e-01 1.685988008975982666e-01 -2.630916610360145569e-02 -4.819951951503753662e-01 -1.107689216732978821e-01 2.565947473049163818e-01 -6.239970400929450989e-02 -2.898689806461334229e-01 -9.046196937561035156e-02 -1.829281002283096313e-01 9.579501301050186157e-02 -3.197590261697769165e-02 -4.332507029175758362e-03 3.068067431449890137e-01 1.617628037929534912e-01 3.948634490370750427e-02 -1.783021688461303711e-01 4.934344440698623657e-02 -1.236438602209091187e-01
4.210466891527175903e-02 1.415372192859649658e-01 1.976644098758697510e-01 5.102826654911041260e-02 -3.035197556018829346e-01 -1.640323251485824585e-01 -4.934337735176086426e-02 -1.544620562344789505e-02 2.348041385412216187e-01 2.986938655376434326e-01 -2.268744558095932007e-01 -1.080261990427970886e-01 2.274864166975021362e-01 -2.623391747474670410e-01 1.356844156980514526e-01 2.379252165555953979e-01 4.272522404789924622e-02 1.736433617770671844e-02 -2.977373450994491577e-02 -1.497760973870754242e-02 -3.103969097137451172e-01 3.201752603054046631e-01 9.303291887044906616e-02 4.541373252868652344e-02 1.133705526590347290e-01 -2.917061001062393188e-02 1.770588606595993042e-01 6.699141860008239746e-02 -3.667335957288742065e-02 -2.362982928752899170e-01 -9.977907687425613403e-02 -2.867733836174011230e-01
1.761908233165740967e-01 6.982681900262832642e-02 6.500133313238620758e-04 1.428939253091812134e-01 -2.356385588645935059e-01 -1.471580564975738525e-01 1.201997920870780945e-01 -4.021231830120086670e-01 1.451198905706405640e-01 3.684186339378356934e-01 6.736677885055541992e-02 7.013192772865295410e-02 -6.281132996082305908e-02 -9.542579203844070435e-02 -1.161698997020721436e-01 -2.450339682400226593e-02 3.424231112003326416e-01 9.947063773870468140e-02 2.571272253990173340e-01 3.878581523895263672e-02 1.482613235712051392e-01 1.561044156551361084e-01 -1.368414759635925293e-01 -5.748150125145912170e-02 -1.694105863571166992e-01 2.591200768947601318e-01 4.026203230023384094e-02 1.510326564311981201e-01 1.519271731376647949e-01 -1.056521385908126831e-01 2.377330660820007324e-01 -1.508343368768692017e-01
1.200977936387062073e-01 2.860088646411895752e-01 -2.648185379803180695e-02 -1.240160763263702393e-01 3.057461790740489960e-02 -2.418432235717773438e-01 -2.349915355443954468e-02 -9.292660653591156006e-02 -2.766862809658050537e-01 1.916840113699436188e-02 -6.516559422016143799e-02 -8.857768774032592773e-02 -5.549244955182075500e-02 -5.239308252930641174e-02 3.566219210624694824e-01 2.982783019542694092e-01 1.971725374460220337e-02 1.420259941369295120e-02 2.521918341517448425e-02 -6.599137932062149048e-02 -4.853987991809844971e-01 -9.969162940979003906e-02 -1.300986260175704956e-01 2.907432019710540771e-01 -1.310400813817977905e-01 1.348579768091440201e-02 4.351733624935150146e-02 2.647874653339385986e-01 -9.746681153774261475e-02 -1.258554607629776001e-01 6.984718888998031616e-02 -1.895472556352615356e-01
2.722454369068145752e-01 -1.871902868151664734e-02 -1.441039890050888062e-01 -2.622605860233306885e-01 -4.275222122669219971e-01 4.942912980914115906e-02 -1.667214371263980865e-02 -2.903021574020385742e-01 2.184777855873107910e-01 1.454505622386932373e-01 6.598372757434844971e-02 -1.566635519266128540e-01 -3.526091873645782471e-01 -1.300315558910369873e-01 -9.518810547888278961e-03 1.340333074331283569e-01 -2.832589745521545410e-01 -5.573200061917304993e-03 1.355026811361312866e-01 7.234485447406768799e-02 3.572434559464454651e-02 2.618798911571502686e-01 -1.816796138882637024e-02 -1.049512624740600586e-01 1.164528355002403259e-02 1.502440869808197021e-01 2.179943025112152100e-02 1.601129323244094849e-01 1.425676345825195312e-01 -1.075113788247108459e-01 9.852707386016845703e-02 1.834539175033569336e-01
3.012746572494506836e-01 -1.656102538108825684e-01 -1.397866606712341309e-01 1.565055847167968750e-01 1.425975654274225235e-02 -2.872215211391448975e-01 -1.554052084684371948e-01 -5.801095068454742432e-02 1.330939978361129761e-01 3.088558316230773926e-01 -1.554397791624069214e-01 6.028075236827135086e-03 -9.502414613962173462e-03 5.176344141364097595e-02 -1.251125521957874298e-02 9.679947793483734131e-02 -3.486805036664009094e-02 -1.649953871965408325e-01 3.002555072307586670e-01 -2.547064125537872314e-01 2.314843470230698586e-03 2.056176364421844482e-01 5.107074230909347534e-02 2.656900882720947266e-01 2.330124564468860626e-02 5.479204654693603516e-02 2.773532569408416748e-01 3.427309989929199219e-01 8.560245484113693237e-02 8.351432532072067261e-02 1.986982673406600952e-02 -2.576307058334350586e-01
1.775765866041183472e-01 1.166607961058616638e-01 -1.538994163274765015e-01 -1.482161730527877808e-01 -4.058212041854858398e-01 -4.563734531402587891e-01 -5.981600284576416016e-02 -9.373642504215240479e-02 -2.631667535752058029e-03 -1.937993615865707397e-01 1.146248877048492432e-01 -1.290806233882904053e-01 5.734429135918617249e-02 -1.950706169009208679e-02 3.858508914709091187e-02 2.216535061597824097e-01 1.152680143713951111e-01 -7.934174686670303345e-02 -1.516546215862035751e-02 3.725787252187728882e-02 -1.719486713409423828e-01 -1.711305975914001465e-01 -3.193614780902862549e-01 -6.172945722937583923e-02 -2.100726664066314697e-01 6.381698697805404663e-02 -2.323983758687973022e-01 9.669585525989532471e-02 6.148312985897064209e-02 2.418840974569320679e-01 3.400325030088424683e-02 -2.033644914627075195e-01
-3.500833362340927124e-02 2.473192214965820312e-01 2.822510004043579102e-01 5.906959623098373413e-02 -2.494895905256271362e-01 -6.360128521919250488e-02 4.286485258489847183e-03 -2.390861809253692627e-01 -1.581202633678913116e-02 2.831402719020843506e-01 1.911031454801559448e-01 -1.741401106119155884e-02 -4.039112925529479980e-01 -1.717369556427001953e-01 3.169614449143409729e-02 6.526582688093185425e-02 -1.165569871664047241e-01 2.014213427901268005e-02 2.299936711788177490e-01 -8.038455992937088013e-02 -8.680071681737899780e-02 5.455707758665084839e-02 -1.315228044986724854e-01 9.828745573759078979e-02 2.130967564880847931e-03 4.109539464116096497e-02 3.163563609123229980e-01 5.850011855363845825e-02 1.464161574840545654e-01 2.956238687038421631e-01 3.010515272617340088e-01 -1.891897805035114288e-02
1.097244545817375183e-01 8.613649010658264160e-02 3.121050298213958740e-01 2.198310494422912598e-01 -2.094526141881942749e-01 -3.042685687541961670e-01 1.733660101890563965e-01 -9.387068450450897217e-02 1.273311376571655273e-01 2.620647251605987549e-01 2.440570294857025146e-01 8.637496829032897949e-02 -3.675252199172973633e-02 9.272837638854980469e-02 1.263019442558288574e-01 4.421244934201240540e-02 1.041235998272895813e-01 -1.338351964950561523e-01 2.715235650539398193e-01 -7.876819372177124023e-02 -2.116190940141677856e-01 -2.991287410259246826e-01 1.673866063356399536e-01 -7.206488400697708130e-02 -3.183908015489578247e-02 -8.993288129568099976e-02 1.062202975153923035e-01 1.492291837930679321e-01 -1.032243967056274414e-01 -2.677375078201293945e-01 3.788361698389053345e-02 -2.777298092842102051e-01
8.473704755306243896e-02 -8.313828706741333008e-02 -1.277480721473693848e-01 -8.576269447803497314e-02 -1.900159865617752075e-01 -1.552240401506423950e-01 1.010330319404602051e-01 -5.441845655441284180e-01 -8.555505424737930298e-02 7.122202962636947632e-02 1.604446023702621460e-01 1.278446614742279053e-01 5.459940060973167419e-02 -3.886054158210754395e-01 -1.403286010026931763e-01 1.693883538246154785e-01 1.144375465810298920e-02 -1.790135651826858521e-01 1.581963002681732178e-01 -1.641718596220016479e-01 -1.303633116185665131e-02 2.203936278820037842e-01 -2.843044996261596680e-01 1.040142998099327087e-01 -4.261403158307075500e-02 -4.385120049118995667e-02 -8.620261400938034058e-02 -7.336903363466262817e-02 -9.852747619152069092e-02 -1.416229605674743652e-01 1.041171848773956299e-01 -2.390079349279403687e-01
2.505488134920597076e-02 6.964745372533798218e-02 1.641602255403995514e-02 -2.418375946581363678e-02 -2.395467311143875122e-01 -1.043967381119728088e-01 8.948609977960586548e-02 -2.674856781959533691e-01 7.560139149427413940e-02 3.648903965950012207e-01 -1.667998880147933960e-01 -2.440315186977386475e-01 1.594560742378234863e-01 5.212601274251937866e-02 2.930831015110015869e-01 1.677837818861007690e-01 9.801777452230453491e-02 -2.147479206323623657e-01 2.327170372009277344e-01 -1.959097981452941895e-01 -4.028636217117309570e-01 1.289321333169937134e-01 5.980810150504112244e-02 1.940747648477554321e-01 -1.072993427515029907e-01 1.722137629985809326e-01 1.703792363405227661e-01 1.094947569072246552e-02 -6.011560186743736267e-02 1.269844472408294678e-01 -1.353544741868972778e-01 -2.442866936326026917e-02
9.770035743713378906e-02 6.155044212937355042e-02 1.917521953582763672e-01 -6.328569352626800537e-02 -1.757846176624298096e-01 -1.971305310726165771e-01 7.720015197992324829e-02 -1.080772653222084045e-01 1.311068236827850342e-02 1.715359836816787720e-01 2.876621782779693604e-01 -6.661649793386459351e-02 -3.771046698093414307e-01 -1.328541189432144165e-01 -6.314161419868469238e-02 6.854972988367080688e-02 7.811184227466583252e-02 -1.260855495929718018e-01 1.590228229761123657e-01 -2.672851681709289551e-01 1.303932350128889084e-02 -1.029273942112922668e-01 -1.354022417217493057e-02 1.658026725053787231e-01 -2.103631645441055298e-01 -1.971193403005599976e-02 3.245845139026641846e-01 2.274715304374694824e-01 -6.508591771125793457e-02 2.786023020744323730e-01 3.257364034652709961e-01 -1.621648520231246948e-01
1.842065602540969849e-01 1.772120147943496704e-01 2.976807355880737305e-01 1.180967018008232117e-01 -2.603792250156402588e-01 -2.003791630268096924e-01 5.343889072537422180e-02 -1.550200879573822021e-01 5.736695975065231323e-02 2.426467388868331909e-01 1.292571127414703369e-01 1.932556033134460449e-01 -1.402157992124557495e-01 1.338453590869903564e-01 -6.588990986347198486e-02 1.988031268119812012e-01 -8.327039331197738647e-02 -1.195606589317321777e-01 1.215965971350669861e-01 -1.280081421136856079e-01 -2.539926469326019287e-01 -1.958308368921279907e-01 1.748675554990768433e-01 -2.230498641729354858e-01 1.152364462614059448e-01 -1.527208983898162842e-01 1.650358885526657104e-01 2.802274525165557861e-01 -1.964493691921234131e-01 -1.755502969026565552e-01 -2.261291374452412128e-04 -2.285481989383697510e-01
2.396592795848846436e-01 1.061914190649986267e-01 -1.718884706497192383e-01 -1.452735811471939087e-01 -9.511858969926834106e-02 -5.495850741863250732e-02 -5.392718687653541565e-02 -1.476507037878036499e-01 1.456624865531921387e-01 1.192047595977783203e-01 3.313560783863067627e-01 2.590711601078510284e-02 -1.842445731163024902e-01 7.717984914779663086e-02 2.643948197364807129e-01 3.633515238761901855e-01 2.352672070264816284e-01 -6.228981539607048035e-02 3.425368294119834900e-02 -1.855583637952804565e-01 -2.485509067773818970e-01 -6.436785310506820679e-02 -1.718157678842544556e-01 4.002231061458587646e-01 -9.183987975120544434e-02 1.115875393152236938e-01 -8.402617275714874268e-02 1.801034361124038696e-01 -3.689694404602050781e-02 8.825691044330596924e-02 3.237403184175491333e-02 -1.873343735933303833e-01
5.793323740363121033e-02 -1.775637152604758739e-03 9.630858898162841797e-02 -3.154157102108001709e-01 1.857740804553031921e-03 -3.433551490306854248e-01 7.941740751266479492e-02 -5.002361536026000977e-01 1.934496015310287476e-01 1.540882736444473267e-01 9.549409896135330200e-02 -5.662600696086883545e-02 1.564657241106033325e-01 -2.292025238275527954e-01 6.482890248298645020e-02 -3.001659736037254333e-02 -2.701540291309356689e-01 2.138575911521911621e-02 9.848067909479141235e-02 -7.381691783666610718e-02 -3.179945051670074463e-01 4.954839590936899185e-03 -2.265473306179046631e-01 1.354191899299621582e-01 -2.435133419930934906e-02 -1.235139649361371994e-02 2.373582273721694946e-01 8.755725622177124023e-02 9.771567583084106445e-02 4.962808638811111450e-02 1.168869957327842712e-01 -8.948908746242523193e-02
1.331689804792404175e-01 1.802764683961868286e-01 -1.599134206771850586e-01 -8.896071463823318481e-02 -2.285654544830322266e-01 -8.526343852281570435e-02 3.852997124195098877e-01 -2.099659889936447144e-01 5.914960429072380066e-02 -1.291815470904111862e-02 7.094284147024154663e-02 -1.221863254904747009e-01 -9.179672598838806152e-02 -1.824830025434494019e-01 2.295714914798736572e-01 2.608740329742431641e-01 2.117325086146593094e-03 -2.507377862930297852e-01 1.307865083217620850e-01 -4.176383912563323975e-01 -1.815668493509292603e-02 4.730610921978950500e-02 1.341899037361145020e-01 2.593544125556945801e-01 -6.414832174777984619e-02 1.661583632230758667e-01 -2.529208175837993622e-02 9.104479849338531494e-02 1.639416627585887909e-02 8.135557919740676880e-02 2.707757055759429932e-01 1.225322708487510681e-01
4.504594206809997559e-01 1.370282620191574097e-01 -9.150484949350357056e-02 -1.092902794480323792e-01 -2.643511593341827393e-01 -1.576319038867950439e-01 4.986657574772834778e-02 -1.022872254252433777e-01 -3.223856911063194275e-02 4.765467019751667976e-04 3.002814762294292450e-02 3.690709918737411499e-02 8.540451526641845703e-02 8.358762413263320923e-02 -2.445403672754764557e-02 2.448885701596736908e-02 8.573232591152191162e-02 1.178121119737625122e-01 2.639770805835723877e-01 -5.701054260134696960e-02 -5.160520076751708984e-01 1.245689913630485535e-01 -1.040453910827636719e-01 1.038310378789901733e-01 -1.782831251621246338e-01 8.342030644416809082e-02 -1.698541105724871159e-03 -4.268546588718891144e-03 -3.333666026592254639e-01 -1.684836149215698242e-01 -1.560812592506408691e-01 -1.768842339515686035e-01
2.825761735439300537e-01 2.694303095340728760e-01 -1.331117842346429825e-02 7.727719098329544067e-02 -4.859245717525482178e-01 -3.167951405048370361e-01 1.700155586004257202e-01 -9.042497724294662476e-02 -7.948189228773117065e-02 1.067304983735084534e-01 -2.574213035404682159e-02 9.532222151756286621e-02 -1.360112279653549194e-01 -2.617697790265083313e-02 2.792012393474578857e-01 1.556341201066970825e-01 -6.068339571356773376e-02 1.552309095859527588e-01 2.891936302185058594e-01 -2.417908795177936554e-02 -1.005885377526283264e-01 2.461062520742416382e-01 1.905412077903747559e-01 7.139127701520919800e-02 -3.317948803305625916e-02 2.026495784521102905e-01 1.100428253412246704e-01 1.230509579181671143e-02 -1.025248989462852478e-01 -2.086333371698856354e-02 -2.565638907253742218e-02 1.700255274772644043e-01
1.092400848865509033e-01 -1.424687951803207397e-01 2.262726724147796631e-01 -3.344042897224426270e-01 -1.220392808318138123e-01 -2.195685654878616333e-01 1.567430421710014343e-02 -3.041550815105438232e-01 1.265098303556442261e-01 2.058190703392028809e-01 1.979245841503143311e-01 -2.871138751506805420e-01 -5.977615714073181152e-02 -8.663164079189300537e-02 -5.875352770090103149e-02 1.611949652433395386e-01 -3.394584171473979950e-03 1.529006958007812500e-01 2.879617214202880859e-01 -1.075818240642547607e-01 -9.819123148918151855e-02 -1.454579085111618042e-01 6.721212714910507202e-02 1.740174293518066406e-01 -3.454613313078880310e-02 9.134206920862197876e-02 2.713102102279663086e-01 4.719109460711479187e-02 -2.633107304573059082e-01 -1.882194727659225464e-01 2.261727005243301392e-01 6.019755825400352478e-02
4.624458551406860352e-01 -1.188973560929298401e-01 -2.132016122341156006e-01 -1.008619666099548340e-01 -1.267226189374923706e-01 -1.654425114393234253e-01 -1.797756105661392212e-01 -2.271880656480789185e-01 4.632493481040000916e-03 1.429810076951980591e-01 1.945650130510330200e-01 2.491956762969493866e-02 -2.256701886653900146e-02 -5.618093162775039673e-02 1.203126013278961182e-01 1.360103636980056763e-01 -1.182011142373085022e-01 -3.894787281751632690e-02 8.551017194986343384e-02 -9.984379261732101440e-02 3.862050548195838928e-02 1.995274126529693604e-01 5.444514751434326172e-02 2.676732540130615234e-01 -5.978185310959815979e-02 7.061411440372467041e-02 -2.185674607753753662e-01 4.492762386798858643e-01 -1.099286153912544250e-01 1.767423599958419800e-01 2.008168101310729980e-01 -5.402652919292449951e-02
-5.773740261793136597e-02 1.740477681159973145e-01 2.619456313550472260e-02 -1.781187057495117188e-01 -2.628381252288818359e-01 -1.148140430450439453e-01 8.685096353292465210e-02 -1.018858626484870911e-01 -1.328834891319274902e-01 2.916073501110076904e-01 2.196770459413528442e-01 -9.175845980644226074e-02 1.192444190382957458e-01 -8.369453251361846924e-02 8.263149112462997437e-02 5.396210029721260071e-02 1.151458323001861572e-01 -2.708714641630649567e-02 3.579624295234680176e-01 -1.935880482196807861e-01 -1.729993969202041626e-01 -7.912860810756683350e-02 -1.410817205905914307e-01 3.067294657230377197e-01 3.050988912582397461e-01 -2.049910463392734528e-02 2.103827297687530518e-01 -3.866281732916831970e-02 -4.151991754770278931e-02 3.694751262664794922e-01 6.082810461521148682e-02 -1.801592260599136353e-01
2.079557776451110840e-01 2.033687531948089600e-01 2.574781775474548340e-01 -6.722117215394973755e-02 -1.314588189125061035e-01 -2.576572895050048828e-01 -1.177050024271011353e-01 -2.217368632555007935e-01 7.321499288082122803e-02 4.331642091274261475e-01 1.906316578388214111e-01 -8.599745109677314758e-03 -3.192854821681976318e-01 1.030598804354667664e-01 1.268785744905471802e-01 -8.736894279718399048e-02 2.134264558553695679e-01 -2.460874021053314209e-01 -5.346553772687911987e-02 1.381071656942367554e-01 -2.706559896469116211e-01 5.541314184665679932e-02 -1.911479085683822632e-01 -2.204804681241512299e-02 -1.351758539676666260e-01 1.001020371913909912e-01 2.995590493083000183e-02 1.979656368494033813e-01 1.064568236470222473e-01 1.823089271783828735e-02 4.448764771223068237e-02 -9.366605430841445923e-02
3.936944901943206787e-01 1.527907848358154297e-01 1.669840365648269653e-01 -1.383766233921051025e-01 -1.426380276679992676e-01 -2.060202956199645996e-01 2.045952677726745605e-01 -3.137644752860069275e-02 -7.304357131943106651e-04 4.586462378501892090e-01 1.462453007698059082e-01 1.886375434696674347e-02 -1.915095150470733643e-01 2.951855063438415527e-01 -9.399934113025665283e-02 -1.517461054027080536e-02 2.519144117832183838e-01 -7.743339240550994873e-02 -1.465992629528045654e-02 1.460919380187988281e-01 -2.968318164348602295e-01 1.589107811450958252e-01 -1.065765321254730225e-02 3.605287894606590271e-02 -1.050250828266143799e-01 4.149611294269561768e-02 1.023139879107475281e-01 1.121675670146942139e-01 1.973558366298675537e-01 2.347517758607864380e-02 5.574950575828552246e-02 -1.407729685306549072e-01
3.149311542510986328e-01 5.108075216412544250e-02 2.215061634778976440e-01 -7.385520264506340027e-03 -9.338445216417312622e-02 -2.620252668857574463e-01 1.229335516691207886e-01 -1.100391522049903870e-01 6.983337551355361938e-02 5.176450125873088837e-03 1.731187850236892700e-01 -1.802965104579925537e-01 -1.352265626192092896e-01 -8.572132140398025513e-02 1.603297293186187744e-01 9.594410657882690430e-03 2.015315741300582886e-01 3.213575482368469238e-02 4.888883605599403381e-02 -1.182374283671379089e-01 -2.649397850036621094e-01 8.097824454307556152e-02 3.044962286949157715e-01 -3.453040868043899536e-02 -1.625413298606872559e-01 1.135194823145866394e-01 3.819151595234870911e-02 4.253418445587158203e-01 -3.916142880916595459e-02 1.377877146005630493e-01 3.479730188846588135e-01 1.836146712303161621e-01
-2.405948191881179810e-02 4.862528666853904724e-02 -7.608972489833831787e-02 2.222196385264396667e-02 -1.296451389789581299e-01 -5.105670914053916931e-02 1.852061152458190918e-01 -5.168492197990417480e-01 -6.107822060585021973e-02 4.934746026992797852e-02 3.149871528148651123e-02 -8.855728060007095337e-02 -1.530441790819168091e-01 -1.138551682233810425e-01 -3.176101148128509521e-01 4.886175692081451416e-01 2.284635901451110840e-01 -2.149772942066192627e-01 -4.576964676380157471e-02 -1.747749559581279755e-02 -1.430820971727371216e-01 -1.010879427194595337e-01 -6.415148824453353882e-02 1.981509923934936523e-01 -1.238734368234872818e-02 1.488774567842483521e-01 5.800495296716690063e-02 7.964828610420227051e-02 1.521160751581192017e-01 6.492868997156620026e-03 -9.927686303853988647e-03 -2.207420021295547485e-01
1.598862707614898682e-01 -2.049653558060526848e-03 2.774567306041717529e-01 -1.960485577583312988e-01 -1.657115817070007324e-01 -1.561155766248703003e-01 -1.914458535611629486e-02 -1.798730194568634033e-01 -6.919690221548080444e-02 1.736123412847518921e-01 2.863771319389343262e-01 -8.810724318027496338e-02 -3.598808646202087402e-01 -8.372409641742706299e-02 -7.060587406158447266e-02 2.009734660387039185e-01 -1.057158689945936203e-02 3.657505661249160767e-02 2.382012307643890381e-01 -2.196953445672988892e-01 -1.549129188060760498e-01 -1.203028708696365356e-01 -2.004696056246757507e-02 1.828233897686004639e-01 -1.791297495365142822e-01 -1.441888511180877686e-01 3.602786958217620850e-01 -1.398367155343294144e-02 3.406360000371932983e-02 1.588664650917053223e-01 2.667271792888641357e-01 -9.321666508913040161e-02
1.835746765136718750e-01 2.134994566440582275e-01 2.367211878299713135e-01 6.201368570327758789e-02 -2.072371989488601685e-01 -3.774570822715759277e-01 1.373001188039779663e-01 -1.218209341168403625e-01 -4.155330825597047806e-03 2.958395481109619141e-01 2.887051403522491455e-01 1.766234934329986572e-01 -1.624619029462337494e-02 1.750273257493972778e-01 -4.279386624693870544e-02 3.194167092442512512e-02 7.215996086597442627e-02 -2.339039444923400879e-01 1.791065782308578491e-01 5.926503799855709076e-04 -2.169955819845199585e-01 -2.358016222715377808e-01 2.625111490488052368e-02 -9.782040864229202271e-02 -1.315783560276031494e-01 -1.587024778127670288e-01 9.515661746263504028e-02 1.740967929363250732e-01 -1.316910088062286377e-01 -2.035649418830871582e-01 1.006323918700218201e-01 -2.239889055490493774e-01
1.180491596460342407e-01 1.162253022193908691e-01 -8.394236117601394653e-02 -3.107196418568491936e-03 -3.926325961947441101e-02 -2.534479498863220215e-01 -2.832278795540332794e-02 -2.994247674942016602e-01 -1.872519031167030334e-02 7.995489239692687988e-02 1.182815805077552795e-01 1.480691134929656982e-01 1.384844183921813965e-01 -1.603411287069320679e-01 1.375479102134704590e-01 4.473058283329010010e-01 2.256294339895248413e-02 -1.780268400907516479e-01 1.116270571947097778e-01 -1.167838126420974731e-01 -2.120772004127502441e-01 4.973805323243141174e-02 -3.176457881927490234e-01 -6.807041168212890625e-02 -1.431460976600646973e-01 1.407394260168075562e-01 2.508121132850646973e-01 -1.768079251050949097e-01 2.483403831720352173e-01 7.938965409994125366e-02 2.887690961360931396e-01 7.485850155353546143e-02
-1.863839477300643921e-01 5.944003164768218994e-02 1.718583554029464722e-01 -2.367571741342544556e-02 -2.686268687248229980e-01 -2.360355556011199951e-01 6.267330795526504517e-02 -1.873858571052551270e-01 1.906602233648300171e-01 1.511997282505035400e-01 -4.762051627039909363e-03 -3.043212294578552246e-01 6.551087647676467896e-02 -2.625518143177032471e-01 -2.706382982432842255e-02 1.110722348093986511e-01 1.876257173717021942e-02 8.351756632328033447e-02 2.702622413635253906e-01 4.347778856754302979e-02 -3.603841662406921387e-01 -7.035402953624725342e-02 2.258437313139438629e-02 -6.732125580310821533e-02 -1.364147961139678955e-01 -4.315145313739776611e-02 1.643067598342895508e-01 1.378935482352972031e-02 -1.859339624643325806e-01 -2.273282259702682495e-01 3.348440229892730713e-01 -2.417031377553939819e-01
1.756583154201507568e-01 1.853323280811309814e-01 -7.478299085050821304e-03 -6.254153698682785034e-02 -1.232684105634689331e-01 -7.758496701717376709e-02 1.466307789087295532e-02 -4.009758234024047852e-01 -1.442888844758272171e-02 8.963980525732040405e-02 2.348953858017921448e-02 -7.723446190357208252e-02 1.000463962554931641e-01 -3.036397993564605713e-01 -1.287330407649278641e-02 -6.622622907161712646e-02 -7.477746158838272095e-02 9.240628778934478760e-02 7.877211272716522217e-02 1.269740611314773560e-01 -1.415771692991256714e-01 1.572274118661880493e-01 -4.028934538364410400e-01 3.872510492801666260e-01 -2.366471886634826660e-01 1.375679969787597656e-01 4.259460791945457458e-02 -1.195106059312820435e-01 -9.262409806251525879e-02 1.189615428447723389e-01 2.761258184909820557e-01 -2.087810188531875610e-01
2.177621126174926758e-01 2.908310592174530029e-01 -1.012564301490783691e-01 -2.558361589908599854e-01 -8.910629153251647949e-02 -3.105024397373199463e-01 -1.359860152006149292e-01 -7.460074964910745621e-03 -1.553217507898807526e-02 1.576005965471267700e-01 -1.343936771154403687e-01 3.923777118325233459e-02 1.106663271784782410e-01 -6.977285444736480713e-02 -2.217190712690353394e-02 2.761219739913940430e-01 9.830599650740623474e-03 2.800613269209861755e-02 -9.218353778123855591e-02 -9.129542112350463867e-02 -4.160885810852050781e-01 3.178634047508239746e-01 -1.339779645204544067e-01 2.390360087156295776e-01 -3.888409212231636047e-02 9.786429256200790405e-02 -8.557766675949096680e-03 2.841600775718688965e-02 -7.007017731666564941e-02 -2.491454780101776123e-01 5.172089859843254089e-02 -2.868179380893707275e-01
2.390375733375549316e-01 -1.680276915431022644e-02 1.865040063858032227e-01 2.808862328529357910e-01 -1.970793120563030243e-02 -5.807096604257822037e-04 -2.543025277554988861e-02 -1.796366572380065918e-01 -1.216955333948135376e-01 1.094003617763519287e-01 1.578194946050643921e-01 3.959433734416961670e-02 -5.819250270724296570e-02 -3.894528448581695557e-01 1.036733016371726990e-01 3.833486139774322510e-01 1.819738745689392090e-01 -4.988688603043556213e-02 -8.112221257761120796e-04 -2.970536947250366211e-01 -4.128555059432983398e-01 -4.037890583276748657e-02 1.199917122721672058e-02 1.679586321115493774e-01 1.303978115320205688e-01 5.970396474003791809e-02 2.107994258403778076e-02 2.428535372018814087e-01 1.386841237545013428e-01 4.960931092500686646e-02 2.859167009592056274e-02 -5.286517366766929626e-02
6.530266255140304565e-02 1.327136158943176270e-01 1.706275506876409054e-03 5.838653072714805603e-02 -2.800318598747253418e-01 -2.861336171627044678e-01 2.642248868942260742e-01 -1.331626027822494507e-01 3.355590105056762695e-01 2.216258943080902100e-01 -7.999604567885398865e-03 2.066007442772388458e-02 5.325287207961082458e-02 -1.469601318240165710e-02 3.060999512672424316e-01 2.051004469394683838e-01 -1.231631562113761902e-01 1.263758838176727295e-01 2.435320615768432617e-01 3.614703938364982605e-02 -3.016160130500793457e-01 5.440858379006385803e-02 1.689881533384323120e-01 -7.237616227939724922e-04 -2.478996068239212036e-01 -5.939108878374099731e-02 3.665130119770765305e-03 1.626379415392875671e-02 3.568392246961593628e-02 -8.072870224714279175e-02 3.721416592597961426e-01 8.107593283057212830e-03
1.335516870021820068e-01 -1.014783233404159546e-01 -1.349737644195556641e-01 -2.790200710296630859e-01 -2.767527997493743896e-01 -3.771416246891021729e-01 1.546834856271743774e-01 -9.651690721511840820e-02 -1.054965406656265259e-01 1.117499843239784241e-01 2.113582193851470947e-02 -3.709958121180534363e-02 -7.645505014806985855e-03 -1.943200677633285522e-01 -1.289880871772766113e-01 9.659717977046966553e-02 -2.222095280885696411e-01 -9.129710495471954346e-02 2.894095377996563911e-04 1.577907353639602661e-01 -1.852109134197235107e-01 3.121233284473419189e-01 -3.612963855266571045e-01 -1.925288140773773193e-01 -3.531473129987716675e-02 1.719156056642532349e-01 2.824981212615966797e-01 -1.149563398212194443e-02 -8.410031348466873169e-02 -1.511420309543609619e-01 4.992663487792015076e-02 -9.701281785964965820e-02
-1.469899564981460571e-01 1.731296926736831665e-01 1.481907218694686890e-01 -2.358490675687789917e-01 -2.220677733421325684e-01 -1.507481485605239868e-01 -4.401565715670585632e-02 -1.883115321397781372e-01 2.042115330696105957e-01 1.747169792652130127e-01 1.996434032917022705e-01 -1.609981805086135864e-01 9.001561999320983887e-02 -1.161947548389434814e-01 2.677052319049835205e-01 9.095130860805511475e-02 3.560230135917663574e-03 -1.421738117933273315e-01 5.102830529212951660e-01 -2.298717498779296875e-01 2.912698499858379364e-02 1.048195064067840576e-01 -1.652430295944213867e-01 1.397242546081542969e-01 2.220422178506851196e-01 8.042446570470929146e-04 2.750457078218460083e-02 -2.058801427483558655e-02 -7.256831042468547821e-03 1.775990277528762817e-01 1.004803255200386047e-01 -1.937912255525588989e-01
2.113124132156372070e-01 2.380472272634506226e-01 -1.072757989168167114e-01 -2.017500251531600952e-02 -1.888418197631835938e-01 -1.534186452627182007e-01 3.344613611698150635e-01 -2.239285111427307129e-01 5.121812969446182251e-02 1.309856921434402466e-01 9.828148782253265381e-02 -1.617683283984661102e-02 -1.309678256511688232e-01 -9.114479273557662964e-02 2.235038131475448608e-01 3.046549260616302490e-01 -4.963534884154796600e-03 -2.125610858201980591e-01 8.718996495008468628e-02 -2.835833728313446045e-01 5.020367447286844254e-03 -1.041649654507637024e-01 2.289966195821762085e-01 3.655874133110046387e-01 6.924993544816970825e-02 8.062648028135299683e-02 1.499339193105697632e-01 1.347003579139709473e-01 -1.479456871747970581e-01 1.851007789373397827e-01 1.518508940935134888e-01 7.938149571418762207e-02
1.138521730899810791e-01 1.354742795228958130e-01 -9.433342143893241882e-03 -9.370391070842742920e-02 -1.069533228874206543e-01 -1.461668610572814941e-01 1.308326125144958496e-01 -3.902201056480407715e-01 4.573732241988182068e-02 8.535031974315643311e-02 -8.911505341529846191e-02 -1.152467951178550720e-01 -1.983193308115005493e-02 -4.081644415855407715e-01 1.425232589244842529e-01 -9.865567833185195923e-02 8.456812053918838501e-02 -1.610173583030700684e-01 1.631173491477966309e-01 -2.477165162563323975e-01 -2.988341450691223145e-01 3.618608042597770691e-02 -1.086419913917779922e-02 1.916494779288768768e-02 -8.832277357578277588e-02 -6.734308600425720215e-02 3.261905163526535034e-02 4.278281629085540771e-01 -1.335361897945404053e-01 3.023371696472167969e-01 -8.527342230081558228e-02 6.993805617094039917e-02
-1.812878251075744629e-02 -1.263664513826370239e-01 1.893276721239089966e-01 -2.583565413951873779e-01 -1.897926330566406250e-01 -2.893676757812500000e-01 2.706466019153594971e-01 -1.777874529361724854e-01 5.265352874994277954e-02 1.697713583707809448e-01 -4.038584977388381958e-02 -1.963618546724319458e-01 -8.549281954765319824e-02 -2.978563904762268066e-01 -1.406544148921966553e-01 7.192442566156387329e-02 -1.773610413074493408e-01 4.380517825484275818e-02 2.930175662040710449e-01 -2.012586146593093872e-01 -5.020035058259963989e-02 -4.197344928979873657e-02 3.922333195805549622e-02 1.015979573130607605e-01 1.307961195707321167e-01 6.092119961977005005e-02 2.564892545342445374e-02 9.026481956243515015e-02 -2.023381143808364868e-01 -3.491485863924026489e-02 4.431635141372680664e-01 -1.402435153722763062e-01
3.000236675143241882e-02 -1.453969161957502365e-02 1.872292160987854004e-01 4.036271572113037109e-02 -7.400605361908674240e-03 -1.322502195835113525e-01 1.343188434839248657e-01 -1.942470669746398926e-01 1.370771229267120361e-01 8.551245927810668945e-02 7.327776867896318436e-03 -4.449827224016189575e-02 8.839215338230133057e-02 -4.527402520179748535e-01 9.573237597942352295e-02 1.521971225738525391e-01 5.185132846236228943e-02 -2.379608303308486938e-01 1.757019460201263428e-01 -1.237003803253173828e-01 -2.986767888069152832e-01 2.383419722318649292e-01 3.062061406672000885e-02 1.038356348872184753e-01 -2.533127367496490479e-02 -7.671895902603864670e-03 1.135722845792770386e-01 4.579131603240966797e-01 -4.870071634650230408e-02 2.503695189952850342e-01 -2.371309101581573486e-01 -8.855492621660232544e-02
3.203541040420532227e-01 2.115783840417861938e-01 8.625785820186138153e-03 -1.146758273243904114e-01 -2.079860270023345947e-01 -2.980561256408691406e-01 -7.801002264022827148e-02 -1.274028718471527100e-01 -2.359236925840377808e-01 2.145799696445465088e-01 -5.068723484873771667e-02 -2.779082059860229492e-01 -3.570374101400375366e-02 4.177537560462951660e-02 -6.491439789533615112e-02 -1.201868616044521332e-02 -3.300391137599945068e-02 -1.950347982347011566e-02 2.031380087137222290e-01 -1.060314401984214783e-01 -3.544550240039825439e-01 7.874608784914016724e-02 -9.066496044397354126e-02 1.338481754064559937e-01 -6.358788162469863892e-02 2.151536941528320312e-01 1.666215360164642334e-01 1.802700906991958618e-01 -2.258833944797515869e-01 -2.829651236534118652e-01 -9.571637958288192749e-02 1.824396103620529175e-01
-1.517724944278597832e-03 9.962624311447143555e-02 2.601838409900665283e-01 -8.761255443096160889e-02 -2.235348671674728394e-01 -2.278003692626953125e-01 1.187747120857238770e-01 -1.667423546314239502e-01 -9.833684191107749939e-03 1.294991672039031982e-01 3.844100832939147949e-01 2.819912508130073547e-02 -2.940503321588039398e-02 -1.046387329697608948e-01 2.609458938241004944e-02 5.161761119961738586e-02 4.043118283152580261e-02 2.703876420855522156e-02 1.320202946662902832e-01 -2.400446385145187378e-01 -7.052223384380340576e-02 -1.916371285915374756e-02 -7.323781494051218033e-03 -8.306322246789932251e-02 -1.822593510150909424e-01 1.844337731599807739e-01 3.451688587665557861e-01 6.551803648471832275e-02 7.732309401035308838e-03 3.197415173053741455e-01 4.265338182449340820e-01 -1.604144126176834106e-01
[truncated: 3,271,763 more chars]
