# Supplementary material for: The Language of Innovation
Source: PLoS One. 2020 Apr 30;15(4):e0230107. doi: 10.1371/journal.pone.0230107 (PMC7194493; doi:10.1371/journal.pone.0230107)
Supplement: S18 File — (GZ) [file pone.0230107.s018.tar.gz › 1996-2000/V2Run_19_VS_4500_embeddings1996-2000ED32.txt]

1.886359453201293945e-01 -1.103188320994377136e-01 -1.573990136384963989e-01 2.457408159971237183e-01 1.052124351263046265e-01 -2.143785506486892700e-01 -3.205239772796630859e-02 4.517490044236183167e-02 1.562580764293670654e-01 4.605530500411987305e-01 5.824059993028640747e-02 -3.928164392709732056e-02 -1.628382951021194458e-01 1.223213970661163330e-02 1.325420886278152466e-01 8.482677489519119263e-02 -1.092555820941925049e-01 -8.871328830718994141e-02 -1.166992262005805969e-01 -2.426909469068050385e-02 -1.714916229248046875e-01 -1.030579656362533569e-01 -1.268943306058645248e-02 -1.143577694892883301e-01 -8.447087556123733521e-02 2.182092517614364624e-01 1.500675641000270844e-02 -1.852510571479797363e-01 1.470730081200599670e-02 -6.004802882671356201e-02 4.500212371349334717e-01 3.621867001056671143e-01
-4.693449661135673523e-02 3.690828680992126465e-01 -1.433018688112497330e-02 -6.810018420219421387e-02 5.504152923822402954e-02 -1.332423239946365356e-01 -1.323912739753723145e-01 -1.194962859153747559e-02 1.493641138076782227e-01 1.870344728231430054e-01 2.075438201427459717e-01 -4.310930669307708740e-01 -3.852356923744082451e-03 8.400621265172958374e-02 1.627285927534103394e-01 8.007068932056427002e-02 -2.199615389108657837e-01 -1.689212918281555176e-01 -1.119274720549583435e-01 -1.891080737113952637e-01 -6.913352757692337036e-02 -2.263526767492294312e-01 2.957195043563842773e-01 -6.022970657795667648e-03 -1.264290064573287964e-01 2.078712135553359985e-01 -2.945822291076183319e-02 2.610760182142257690e-02 -1.211651638150215149e-01 3.067638725042343140e-02 3.754861354827880859e-01 -7.773943990468978882e-02
8.379605412483215332e-02 6.478642672300338745e-02 -1.032396405935287476e-01 -2.755487859249114990e-01 6.716884672641754150e-02 -8.182120323181152344e-02 -1.945180743932723999e-01 -2.641315944492816925e-02 -2.446311712265014648e-01 5.778484418988227844e-02 1.015647873282432556e-01 -3.579775393009185791e-01 -1.495256721973419189e-01 1.693294942378997803e-01 3.161245211958885193e-02 2.576123178005218506e-01 -2.568187117576599121e-01 2.246498614549636841e-01 1.735737323760986328e-01 -2.295907437801361084e-01 -1.201734095811843872e-01 -1.327489912509918213e-01 2.672388255596160889e-01 1.934822939801961184e-04 -7.657039165496826172e-02 1.661391854286193848e-01 2.027312852442264557e-02 5.408921744674444199e-03 2.594116926193237305e-01 2.521002665162086487e-02 1.570340543985366821e-01 3.212079405784606934e-01
6.657239794731140137e-02 9.434058517217636108e-02 -1.016272418200969696e-02 1.638925671577453613e-01 -3.104325383901596069e-02 -7.147561013698577881e-02 -1.351737231016159058e-01 -1.687712371349334717e-01 7.346884906291961670e-02 9.588028490543365479e-02 1.832279376685619354e-02 -1.710801385343074799e-02 1.157055571675300598e-01 1.051773503422737122e-01 -8.413325995206832886e-02 2.167690396308898926e-01 -3.417074382305145264e-01 1.651709526777267456e-01 4.440665617585182190e-02 -2.187468260526657104e-01 -5.594550445675849915e-02 -1.553666293621063232e-01 1.005138456821441650e-01 -1.753034591674804688e-01 -6.128937602043151855e-01 -2.947963401675224304e-02 1.193760037422180176e-01 -1.545315533876419067e-01 1.067850366234779358e-01 8.516796678304672241e-02 3.362623155117034912e-01 6.929273903369903564e-02
2.247392535209655762e-01 -4.191358759999275208e-02 -2.146192789077758789e-01 -3.236940801143646240e-01 9.999390691518783569e-02 -2.063752710819244385e-01 -2.161702141165733337e-02 2.862155437469482422e-02 1.033315733075141907e-01 1.676782369613647461e-01 -1.327416021376848221e-02 -1.365664005279541016e-01 -2.049378454685211182e-01 -8.333971351385116577e-02 9.588300436735153198e-02 1.564206033945083618e-01 -1.460066288709640503e-01 1.356458663940429688e-01 -1.268619745969772339e-01 -4.251236617565155029e-01 -5.224944651126861572e-02 1.089586615562438965e-01 1.530532687902450562e-01 -1.750513464212417603e-01 -1.204445064067840576e-01 1.938345581293106079e-01 2.444442957639694214e-01 -1.513521373271942139e-01 1.725106984376907349e-01 1.419514119625091553e-01 2.133579105138778687e-01 2.596364021301269531e-01
2.484847605228424072e-02 -2.016942799091339111e-01 -2.703684270381927490e-01 -1.745840758085250854e-01 3.103692084550857544e-03 -1.895454078912734985e-01 3.494978323578834534e-02 -4.426248744130134583e-02 -4.859370738267898560e-02 1.664241105318069458e-01 2.854883670806884766e-01 -8.038100600242614746e-02 -1.161423921585083008e-01 8.949383348226547241e-02 1.248501911759376526e-01 1.126642525196075439e-01 -2.264555394649505615e-01 -1.282562017440795898e-01 -1.312499679625034332e-02 -3.811920881271362305e-01 -2.910712659358978271e-01 -1.227288544178009033e-01 2.480865418910980225e-01 -3.293633759021759033e-01 6.739595904946327209e-03 2.535887658596038818e-01 -3.417964652180671692e-02 -7.054743170738220215e-02 9.873774647712707520e-02 -1.620257496833801270e-01 1.301302760839462280e-01 2.043197602033615112e-01
2.149629890918731689e-01 3.298385441303253174e-02 8.552097529172897339e-02 -1.769845187664031982e-01 7.948650419712066650e-02 -4.381401836872100830e-01 1.936677843332290649e-01 -2.680972516536712646e-01 5.014631897211074829e-02 3.322924077510833740e-01 7.019183784723281860e-02 -2.084450274705886841e-01 -2.366635650396347046e-01 1.356258690357208252e-01 6.289373151957988739e-03 -9.150421246886253357e-04 -2.072056531906127930e-01 -9.468083828687667847e-02 1.705842167139053345e-01 -1.710786819458007812e-01 -2.667720317840576172e-01 5.330504849553108215e-02 5.449854210019111633e-02 -1.665334254503250122e-01 -2.081093490123748779e-01 5.824301764369010925e-02 -9.986748546361923218e-02 3.038655500859022141e-03 2.221920788288116455e-01 7.565002888441085815e-02 6.286436319351196289e-02 1.998435556888580322e-01
4.490275681018829346e-01 5.718957260251045227e-02 -2.172935009002685547e-01 9.891034569591283798e-04 3.197005018591880798e-02 -1.242883130908012390e-01 -1.134297922253608704e-01 -3.167295157909393311e-01 5.351020023226737976e-02 1.727038025856018066e-01 4.543006047606468201e-02 -1.965460479259490967e-01 -2.820950448513031006e-01 1.100469939410686493e-02 3.545302897691726685e-02 3.489766642451286316e-02 -2.339033335447311401e-01 8.256596326828002930e-02 2.917919456958770752e-01 -3.510970771312713623e-01 -1.379123479127883911e-01 2.629152266308665276e-03 2.730133533477783203e-01 -2.033356279134750366e-01 3.392910584807395935e-02 1.931075006723403931e-02 -5.245205014944076538e-02 -1.994021534919738770e-01 -6.244025751948356628e-02 7.922207564115524292e-02 4.403591156005859375e-02 4.094355180859565735e-02
3.860560804605484009e-02 -1.098804995417594910e-01 1.105396896600723267e-01 -1.014790125191211700e-02 1.827659904956817627e-01 -2.437349557876586914e-01 -2.577843666076660156e-01 -1.044827848672866821e-01 1.066939532756805420e-01 1.272384524345397949e-01 6.360815465450286865e-02 -3.373938202857971191e-01 -2.130061089992523193e-01 -6.671904027462005615e-02 2.349020689725875854e-01 -2.386904135346412659e-02 -2.950918674468994141e-01 -2.912881411612033844e-02 3.036693930625915527e-01 -8.832419663667678833e-02 1.023630648851394653e-01 -1.309034526348114014e-01 7.756096869707107544e-02 -1.074296236038208008e-01 -5.945532396435737610e-02 2.605978548526763916e-01 -2.006756663322448730e-01 -2.238115109503269196e-02 3.002550303936004639e-01 1.500000506639480591e-01 3.056712150573730469e-01 3.857603296637535095e-02
2.179806828498840332e-01 5.166983231902122498e-02 1.182271018624305725e-01 1.087486371397972107e-01 -5.784587934613227844e-02 -1.882019490003585815e-01 -2.310045361518859863e-01 -3.405881822109222412e-01 6.887324899435043335e-02 7.776905596256256104e-02 9.074123203754425049e-02 -6.668832618743181229e-03 -1.562042832374572754e-01 1.495140641927719116e-01 1.266358196735382080e-01 1.884724795818328857e-01 -1.956361234188079834e-01 -6.675035506486892700e-02 -7.823889702558517456e-02 -2.653868496417999268e-01 1.719291508197784424e-02 -3.912162501364946365e-03 1.837618462741374969e-02 -1.010104715824127197e-01 -2.877178490161895752e-01 -7.544720917940139771e-02 3.414759784936904907e-02 -4.369095563888549805e-01 -2.274906262755393982e-03 -1.286212503910064697e-01 3.165234327316284180e-01 2.666472196578979492e-01
2.997334897518157959e-01 -1.782571375370025635e-01 3.509673476219177246e-02 -6.557977199554443359e-02 2.084494940936565399e-02 -1.018434539437294006e-01 4.500018805265426636e-02 -1.213410720229148865e-01 -5.442137643694877625e-02 1.261076927185058594e-01 9.963510185480117798e-02 -2.926898300647735596e-01 -4.150095582008361816e-01 2.002004832029342651e-01 1.128166913986206055e-01 1.987561285495758057e-01 1.266264021396636963e-01 -7.185528427362442017e-02 7.587175071239471436e-02 -2.769807279109954834e-01 -2.626897580921649933e-02 -1.338966488838195801e-01 2.225292176008224487e-01 -2.191223949193954468e-01 -2.453151345252990723e-01 2.240883857011795044e-01 4.634417593479156494e-02 -2.225297316908836365e-02 1.432430595159530640e-01 3.354106098413467407e-02 1.483375281095504761e-01 2.996366918087005615e-01
3.488272130489349365e-01 -9.806203655898571014e-03 -2.093036174774169922e-01 -2.080854624509811401e-01 -6.740529090166091919e-02 -2.165731638669967651e-01 1.476179212331771851e-01 -1.621632277965545654e-01 1.329004298895597458e-02 6.167857721447944641e-02 2.630800306797027588e-01 -1.159076541662216187e-01 -1.601241379976272583e-01 1.329315006732940674e-01 2.650122940540313721e-01 -6.481312960386276245e-02 -2.708581089973449707e-01 -8.777021616697311401e-02 1.258901506662368774e-01 -2.601016163825988770e-01 -3.548875749111175537e-01 -1.036534532904624939e-01 1.407027393579483032e-01 -1.039899326860904694e-02 -1.566358357667922974e-01 1.550686955451965332e-01 -1.990413106977939606e-02 -1.291761826723814011e-02 1.067562326788902283e-01 7.044120877981185913e-02 2.979813814163208008e-01 1.084061563014984131e-01
1.276660263538360596e-01 7.993455231189727783e-02 3.191956877708435059e-02 8.999712765216827393e-02 -7.192277163267135620e-02 9.940075874328613281e-02 -1.473819464445114136e-01 -8.601858466863632202e-02 -5.428901687264442444e-02 1.334797143936157227e-01 2.006348222494125366e-01 -2.806232273578643799e-01 -1.368760019540786743e-01 2.243922352790832520e-01 3.220361769199371338e-01 -2.558917040005326271e-03 -1.267926692962646484e-01 -2.087253630161285400e-01 2.172012478113174438e-01 -2.871017158031463623e-01 -1.865905337035655975e-02 2.536962367594242096e-02 9.356724470853805542e-02 6.429706234484910965e-03 -1.018292605876922607e-01 3.870088756084442139e-01 -2.109193503856658936e-01 -2.757323682308197021e-01 1.069821715354919434e-01 1.482063438743352890e-02 3.024842143058776855e-01 1.690990626811981201e-01
1.858067959547042847e-01 4.063690006732940674e-01 -7.982362061738967896e-02 -3.590052947402000427e-02 1.361794024705886841e-01 -2.757783532142639160e-01 -2.233794182538986206e-01 1.766404137015342712e-02 1.085951179265975952e-01 2.506406009197235107e-01 -2.282202988862991333e-02 -1.935196667909622192e-01 -4.789780452847480774e-02 -1.487107481807470322e-02 8.537958562374114990e-02 1.372808367013931274e-01 -5.735718086361885071e-02 -1.905733197927474976e-01 2.120126932859420776e-01 -1.232959181070327759e-01 -2.189021743834018707e-02 1.499793231487274170e-01 -1.112296655774116516e-01 -5.575359240174293518e-02 1.421940326690673828e-01 2.244633585214614868e-01 -4.524537175893783569e-02 -2.917626500129699707e-01 6.232418119907379150e-02 1.858274042606353760e-01 4.124514460563659668e-01 4.598406329751014709e-02
4.544602334499359131e-02 8.225872367620468140e-02 -5.014299601316452026e-02 -3.580977618694305420e-01 5.112488195300102234e-02 1.812999323010444641e-02 7.193280756473541260e-02 1.262604296207427979e-01 -6.467808037996292114e-02 -9.487199597060680389e-03 -1.145146712660789490e-01 -1.521629989147186279e-01 -1.097471266984939575e-01 -5.414739251136779785e-02 1.000954583287239075e-01 -4.836155101656913757e-02 -3.006344437599182129e-01 5.615041032433509827e-02 -1.758469343185424805e-01 -2.679677605628967285e-01 -3.465380668640136719e-01 -1.378636211156845093e-01 -1.639867573976516724e-01 -1.423000637441873550e-02 -1.701249331235885620e-01 3.707585632801055908e-01 6.353358738124370575e-03 -2.901961803436279297e-01 2.335583232343196869e-02 -4.790088534355163574e-02 3.905006647109985352e-01 -6.714923307299613953e-03
2.002979815006256104e-01 2.408174797892570496e-02 -8.723630569875240326e-03 -6.157001480460166931e-02 8.676676452159881592e-02 -3.311400711536407471e-01 1.287959367036819458e-01 -3.868150115013122559e-01 -1.010985020548105240e-02 1.465037167072296143e-01 5.971875041723251343e-02 -1.043047290295362473e-02 -1.972029805183410645e-01 3.037899732589721680e-01 7.320773601531982422e-02 6.513217836618423462e-02 1.432392187416553497e-02 -6.566814333200454712e-02 1.718375086784362793e-01 -4.733297824859619141e-01 -1.629823446273803711e-01 -5.476710572838783264e-02 2.717592716217041016e-01 2.049936540424823761e-02 -6.055975705385208130e-02 5.222060158848762512e-02 1.985623091459274292e-01 -1.431566476821899414e-01 2.669314853847026825e-02 1.644400805234909058e-01 2.081372290849685669e-01 -8.188829571008682251e-02
3.569027483463287354e-01 -1.609814763069152832e-01 1.449899077415466309e-01 1.459230035543441772e-01 3.067591227591037750e-02 -3.650598973035812378e-02 -3.285288810729980469e-02 -2.743907570838928223e-01 2.556915581226348877e-01 1.927891075611114502e-01 -1.981064975261688232e-01 -6.659140437841415405e-02 -5.360154807567596436e-02 1.734555363655090332e-01 2.350028790533542633e-02 1.537526100873947144e-01 -2.565756738185882568e-01 -1.479066908359527588e-02 -2.166497260332107544e-01 -2.324786186218261719e-01 9.735681116580963135e-02 -5.637361109256744385e-02 2.241291254758834839e-01 -1.272144913673400879e-01 -5.619502440094947815e-02 -8.986295759677886963e-02 6.727592647075653076e-02 -3.034668266773223877e-01 2.259478867053985596e-01 -3.553014621138572693e-02 3.400928080081939697e-01 -2.077968977391719818e-02
-6.222753971815109253e-02 2.161938846111297607e-01 -3.836113587021827698e-02 -7.860426604747772217e-02 2.480650544166564941e-01 -2.729598879814147949e-01 -8.829323202371597290e-02 -8.232885599136352539e-02 2.309594489634037018e-02 -9.404495358467102051e-02 5.775232613086700439e-02 -3.076115846633911133e-01 1.380710899829864502e-01 1.831897944211959839e-01 -9.511429816484451294e-02 2.205521464347839355e-01 -1.935584396123886108e-01 -1.913245618343353271e-01 2.626748085021972656e-01 -2.889609336853027344e-01 -9.256381541490554810e-02 -5.773956887423992157e-03 2.603538334369659424e-02 6.729309260845184326e-02 -3.028881037607789040e-03 3.219347596168518066e-01 -1.726814061403274536e-01 -1.020053327083587646e-01 -1.826148182153701782e-01 -5.894761532545089722e-02 2.999927997589111328e-01 2.498051524162292480e-01
1.895660907030105591e-01 7.407562434673309326e-02 -8.782186359167098999e-02 4.707906395196914673e-02 -1.644595563411712646e-01 6.010493729263544083e-03 -5.375301465392112732e-02 3.338348120450973511e-02 -1.144022271037101746e-01 3.865746259689331055e-01 3.874173760414123535e-02 -2.561489343643188477e-01 1.167980432510375977e-01 1.610413491725921631e-01 1.846146732568740845e-01 1.575995087623596191e-01 -1.383146643638610840e-01 5.222638603299856186e-03 3.782704174518585205e-01 -9.162648022174835205e-02 -2.714336849749088287e-02 -1.494980454444885254e-01 3.541036546230316162e-01 9.664157778024673462e-02 -1.524154189974069595e-02 3.055578172206878662e-01 -1.609693467617034912e-01 -2.401621192693710327e-01 1.341760605573654175e-01 -1.643235087394714355e-01 1.600935757160186768e-01 1.146490871906280518e-01
1.666320264339447021e-01 -6.573023647069931030e-02 -7.148692756891250610e-02 1.303060948848724365e-01 -9.742440283298492432e-02 -2.057388573884963989e-01 -2.168845832347869873e-01 -2.569449245929718018e-01 1.886063367128372192e-01 2.816266715526580811e-01 -2.050941996276378632e-02 1.053437814116477966e-01 -1.582801043987274170e-01 5.336275324225425720e-02 -2.306775189936161041e-02 1.287706196308135986e-01 -1.076698303222656250e-01 -1.798449307680130005e-01 1.676128432154655457e-02 -1.344163417816162109e-01 8.775599300861358643e-02 3.831415250897407532e-02 -7.572793215513229370e-02 -1.231808587908744812e-01 -4.091340005397796631e-01 -6.233941763639450073e-02 1.880888594314455986e-03 -2.300901412963867188e-01 3.475410640239715576e-01 9.019505977630615234e-02 3.813508450984954834e-01 1.363545209169387817e-01
1.859958618879318237e-01 -2.377808988094329834e-01 -1.318022757768630981e-01 4.262616485357284546e-02 -3.789408504962921143e-02 -1.988149881362915039e-01 -2.224087715148925781e-01 -2.092016339302062988e-01 9.746897220611572266e-02 1.178247705101966858e-01 5.887937173247337341e-02 3.004628419876098633e-02 -6.427901796996593475e-03 5.857327580451965332e-02 -8.476733230054378510e-03 -1.016178354620933533e-01 -2.779558598995208740e-01 3.354563191533088684e-02 -7.194292545318603516e-02 5.236093886196613312e-03 2.483176998794078827e-02 -1.691392958164215088e-01 1.503674089908599854e-01 -2.633171081542968750e-01 -4.259344935417175293e-01 -4.324918240308761597e-02 3.832099959254264832e-02 -3.325584232807159424e-01 6.222614273428916931e-02 -9.322453988716006279e-04 4.372727274894714355e-01 1.366250514984130859e-01
3.577720373868942261e-02 1.022752225399017334e-01 -1.291089802980422974e-01 -2.944083511829376221e-01 4.532513022422790527e-02 -3.012575805187225342e-01 -8.683162741363048553e-03 -3.815480694174766541e-02 1.654982268810272217e-01 1.603488773107528687e-01 -2.284691929817199707e-01 -1.460977941751480103e-01 -1.055275946855545044e-01 -8.601818978786468506e-02 8.623526990413665771e-02 3.019922971725463867e-01 -4.166743457317352295e-01 2.351071126759052277e-02 7.862454652786254883e-02 -3.215920329093933105e-01 -2.952836155891418457e-01 -1.379510164260864258e-01 -4.215862974524497986e-02 5.664128437638282776e-02 5.549210682511329651e-02 1.429416090250015259e-01 -9.898445755243301392e-02 -1.404743045568466187e-01 -1.486741658300161362e-02 -4.727866128087043762e-02 6.202052161097526550e-02 3.040229082107543945e-01
1.626990884542465210e-01 2.480869591236114502e-01 1.407871842384338379e-01 6.771806627511978149e-03 -1.287008821964263916e-01 -4.240119159221649170e-01 -2.583759725093841553e-01 -1.603334397077560425e-01 1.754809468984603882e-01 -4.536124691367149353e-02 -5.455842614173889160e-02 -8.653765171766281128e-02 -1.247926205396652222e-01 -4.310189560055732727e-02 -4.129214584827423096e-02 -7.101697847247123718e-03 -1.057571321725845337e-01 3.060248307883739471e-02 1.127379983663558960e-01 -1.060561314225196838e-01 -1.341692358255386353e-01 -4.006454050540924072e-01 1.652761013247072697e-03 -2.884402871131896973e-01 -2.708203494548797607e-01 2.393572777509689331e-02 8.476225286722183228e-02 -8.814754895865917206e-03 -6.997522711753845215e-02 1.452562808990478516e-01 3.665430843830108643e-01 3.835120797157287598e-02
6.809882819652557373e-02 1.221543923020362854e-01 1.416193246841430664e-01 -5.675911903381347656e-02 1.569129228591918945e-01 -1.179162710905075073e-01 -4.183779060840606689e-01 -6.003864854574203491e-02 -1.294953823089599609e-01 1.193950548768043518e-01 -2.122479826211929321e-01 -3.315990567207336426e-01 -1.104418560862541199e-01 -4.048013314604759216e-02 4.647712782025337219e-02 1.508128196001052856e-01 -2.917633950710296631e-01 2.459264732897281647e-02 2.178514599800109863e-01 -4.048418998718261719e-01 1.061876863241195679e-01 -1.788394302129745483e-01 -8.779253065586090088e-02 8.041369169950485229e-02 1.236468255519866943e-01 2.119403481483459473e-01 -6.418902776204049587e-04 -1.164279803633689880e-01 -5.514759942889213562e-02 6.947823613882064819e-02 2.504322528839111328e-01 1.278769969940185547e-01
1.428245753049850464e-01 -2.009710371494293213e-01 -5.420594662427902222e-02 -9.469218552112579346e-02 -1.062306910753250122e-01 -1.651274412870407104e-01 7.496726512908935547e-02 -4.229797720909118652e-01 -1.201474294066429138e-01 1.313281506299972534e-01 -1.062221601605415344e-01 -3.131959736347198486e-01 -1.071690395474433899e-01 9.835354983806610107e-02 7.065601181238889694e-03 9.021543711423873901e-02 -1.486009210348129272e-01 4.499576240777969360e-02 2.018171176314353943e-02 -4.192908406257629395e-01 -3.029548004269599915e-02 -5.765411071479320526e-03 1.384328156709671021e-01 -2.116896063089370728e-01 -8.657014369964599609e-02 3.784403502941131592e-01 -4.857883229851722717e-02 -6.356380879878997803e-02 1.776052713394165039e-01 4.281276836991310120e-02 2.714949846267700195e-01 6.613676249980926514e-02
1.521903723478317261e-01 1.125987768173217773e-01 -1.517679244279861450e-01 9.206874296069145203e-03 -4.802600480616092682e-03 -3.192233741283416748e-01 1.805101037025451660e-01 -1.626220345497131348e-02 -1.187215372920036316e-01 9.780123084783554077e-02 1.011332273483276367e-01 7.322660833597183228e-02 -4.018155336380004883e-01 1.141486540436744690e-01 1.962125897407531738e-01 2.764225006103515625e-01 -2.456028014421463013e-01 -6.596765667200088501e-02 1.830427199602127075e-01 2.034485805779695511e-03 -1.642285883426666260e-01 8.590105175971984863e-02 2.944083511829376221e-01 -1.749392300844192505e-01 -7.724889367818832397e-02 -3.921952564269304276e-03 -1.685246080160140991e-01 -5.987096577882766724e-02 2.363847047090530396e-01 1.782552450895309448e-01 2.518202364444732666e-01 1.969175636768341064e-01
1.247889026999473572e-01 3.134772926568984985e-02 -2.569370865821838379e-01 -1.174216717481613159e-01 1.795847266912460327e-01 -2.976212501525878906e-01 1.880735754966735840e-01 -7.034055888652801514e-02 -2.347292304039001465e-01 -5.499261990189552307e-02 1.633300818502902985e-02 -4.716922715306282043e-02 -2.116378694772720337e-01 -4.822243750095367432e-02 -2.613868378102779388e-02 -1.001247111707925797e-02 -1.984511911869049072e-01 -9.841050952672958374e-02 4.430111944675445557e-01 -1.754724979400634766e-01 -2.942748069763183594e-01 1.087755858898162842e-01 3.007369115948677063e-02 -1.107632666826248169e-01 -2.064210027456283569e-01 9.151454269886016846e-02 -1.531022638082504272e-01 -1.248225718736648560e-01 7.650423049926757812e-02 -1.008698344230651855e-01 2.210262715816497803e-01 3.022800683975219727e-01
2.570769786834716797e-01 1.813581138849258423e-01 2.214258536696434021e-02 -1.446150243282318115e-01 1.202956885099411011e-01 -2.710007131099700928e-01 2.952009439468383789e-01 -6.056538224220275879e-02 -1.048893034458160400e-01 1.498239487409591675e-01 1.127324476838111877e-01 -1.006082072854042053e-01 -2.038324475288391113e-01 7.362186163663864136e-02 7.164080440998077393e-02 -3.047621995210647583e-02 -1.074756383895874023e-01 -1.393704712390899658e-01 1.694755256175994873e-01 -2.017736434936523438e-01 -3.947054147720336914e-01 -1.449080109596252441e-01 2.759398519992828369e-01 -2.464671880006790161e-01 -1.609563231468200684e-01 1.033076792955398560e-01 6.337374448776245117e-02 -8.815628290176391602e-02 1.118456721305847168e-01 7.001069933176040649e-02 2.335684448480606079e-01 2.390868067741394043e-01
1.395371407270431519e-01 1.381720323115587234e-02 -1.604559868574142456e-01 -4.029206186532974243e-02 1.402553915977478027e-01 -4.297157227993011475e-01 -1.666572690010070801e-01 -8.338417857885360718e-02 -7.138811051845550537e-02 2.127904742956161499e-01 7.141489535570144653e-02 -2.974595427513122559e-01 -1.579354703426361084e-01 1.154920458793640137e-01 1.576496064662933350e-01 -1.538337916135787964e-01 1.836368814110755920e-02 -5.589143559336662292e-02 5.944215878844261169e-02 -2.479629069566726685e-01 -4.288078248500823975e-01 -7.160191237926483154e-02 2.857408225536346436e-01 -5.972990393638610840e-02 -1.958999335765838623e-01 1.721914708614349365e-01 8.024079352617263794e-02 -7.194229960441589355e-02 7.376757264137268066e-02 1.478025168180465698e-01 1.323270946741104126e-01 1.265636980533599854e-01
3.373721539974212646e-01 5.073519423604011536e-02 -4.870003834366798401e-02 -1.955174282193183899e-02 8.115897327661514282e-02 -2.516323924064636230e-01 1.794023811817169189e-01 -1.554113030433654785e-01 -1.533781290054321289e-01 2.301759123802185059e-01 4.041963443160057068e-02 3.213596343994140625e-02 -4.278564155101776123e-01 1.596723496913909912e-01 1.306935697793960571e-01 4.832764714956283569e-02 -1.286438852548599243e-01 -3.218837082386016846e-02 2.538452446460723877e-01 -4.961298033595085144e-02 3.599283471703529358e-02 1.024109777063131332e-02 3.602655827999114990e-01 -1.650182455778121948e-01 -9.593793749809265137e-02 1.230838820338249207e-01 -1.231810823082923889e-01 -6.174242589622735977e-03 2.643240243196487427e-02 -1.149696335196495056e-01 1.477791666984558105e-01 3.594937324523925781e-01
1.305625736713409424e-01 2.158724516630172729e-01 3.405863791704177856e-02 1.430660486221313477e-01 -4.922176152467727661e-02 -4.388783499598503113e-02 5.056427419185638428e-02 1.986449062824249268e-01 1.994003076106309891e-03 1.064180806279182434e-01 -2.571921944618225098e-01 -1.734680533409118652e-01 -3.628982603549957275e-02 2.608391940593719482e-01 -1.350027024745941162e-01 2.059602141380310059e-01 -1.134893149137496948e-01 -7.415425777435302734e-02 1.593041419982910156e-01 -5.243141651153564453e-01 -6.115844473242759705e-02 -2.041060477495193481e-01 1.652167178690433502e-02 8.547107875347137451e-02 -9.390000998973846436e-02 -3.177714347839355469e-01 3.479181230068206787e-02 -2.390781491994857788e-01 1.339009869843721390e-02 -1.400607377290725708e-01 1.713155210018157959e-01 2.045536935329437256e-01
-1.190964877605438232e-01 1.376490890979766846e-01 -2.797411680221557617e-01 8.192453533411026001e-02 3.281743228435516357e-01 -2.165850996971130371e-01 -3.682213649153709412e-02 -3.196345269680023193e-02 7.384327054023742676e-02 3.712152242660522461e-01 -3.872124105691909790e-02 8.453815244138240814e-03 5.002948641777038574e-02 -1.288844347000122070e-01 -6.737260520458221436e-02 -1.942093856632709503e-02 3.557361662387847900e-03 3.774360194802284241e-02 -7.283420115709304810e-02 -2.631456255912780762e-01 -9.963725693523883820e-03 -1.263476312160491943e-01 -2.288030534982681274e-01 -5.679665505886077881e-02 -2.253874391317367554e-02 1.186328604817390442e-01 -2.023847401142120361e-01 -2.409755140542984009e-01 1.843462139368057251e-01 1.240071505308151245e-01 4.303937256336212158e-01 2.454068064689636230e-01
4.211393296718597412e-01 6.467453390359878540e-02 -1.050608903169631958e-01 -8.566637337207794189e-02 9.907434135675430298e-02 -3.748567104339599609e-01 -6.881552934646606445e-02 -6.151767820119857788e-02 -1.150396838784217834e-01 1.264266222715377808e-01 1.396983861923217773e-01 -1.727656871080398560e-01 -2.224360406398773193e-01 1.621180474758148193e-01 1.707880198955535889e-01 -1.455082297325134277e-01 -2.311329543590545654e-01 1.700789667665958405e-03 4.387132078409194946e-02 -4.236162900924682617e-01 -2.167949825525283813e-01 -1.212003640830516815e-02 2.647582590579986572e-01 -1.668695509433746338e-01 1.969375461339950562e-02 1.270128339529037476e-01 1.135949492454528809e-01 -1.190602034330368042e-01 4.319731518626213074e-02 4.149478301405906677e-02 3.280676156282424927e-02 9.161210060119628906e-02
1.764073073863983154e-01 3.738500177860260010e-02 -3.802254796028137207e-01 2.254715003073215485e-02 1.998302042484283447e-01 -2.562173306941986084e-01 1.518408358097076416e-01 -2.384552359580993652e-02 -2.345274388790130615e-02 1.219536289572715759e-01 2.304854094982147217e-01 -2.821842730045318604e-01 -1.667847186326980591e-01 2.265548259019851685e-01 -1.563369482755661011e-02 -2.006977610290050507e-02 -2.596209943294525146e-01 1.426185518503189087e-01 1.842050403356552124e-01 1.037985309958457947e-01 -3.497525453567504883e-01 5.995983257889747620e-02 1.755455136299133301e-01 -6.949553638696670532e-02 -7.852268964052200317e-02 2.390013635158538818e-01 7.682163268327713013e-03 -2.043870240449905396e-01 9.018833190202713013e-02 1.114311367273330688e-01 1.235651820898056030e-01 1.740039139986038208e-01
1.831290125846862793e-02 9.255183488130569458e-02 8.783519268035888672e-02 8.637437224388122559e-02 1.651951670646667480e-01 -2.420029193162918091e-01 -1.786301583051681519e-01 1.769290268421173096e-01 2.324232161045074463e-01 3.034470081329345703e-01 -1.067873910069465637e-01 1.267433166503906250e-01 1.704698354005813599e-01 2.006978988647460938e-01 8.010086603462696075e-03 -1.443954464048147202e-02 -2.609264254570007324e-01 1.403024196624755859e-01 1.178243532776832581e-01 -2.465573251247406006e-01 -1.576629281044006348e-01 -1.862470805644989014e-01 -4.798537865281105042e-02 -2.711245119571685791e-01 3.756086155772209167e-02 1.605251580476760864e-01 -2.835726141929626465e-01 -2.104899436235427856e-01 1.607564091682434082e-01 8.494751155376434326e-02 3.162882030010223389e-01 -2.971514128148555756e-02
1.060841903090476990e-01 -5.751835927367210388e-02 5.216988176107406616e-02 -2.781044542789459229e-01 2.040901482105255127e-01 -2.782172858715057373e-01 -1.671202778816223145e-01 -4.029275774955749512e-01 -1.662607789039611816e-01 1.422673761844635010e-01 5.638568103313446045e-02 -1.259551644325256348e-01 -3.329358696937561035e-01 1.233344376087188721e-01 6.636756658554077148e-02 -1.823599040508270264e-01 -2.418664842844009399e-01 -5.184988304972648621e-02 9.216716885566711426e-02 -3.555338978767395020e-01 -2.474973350763320923e-01 -7.574611902236938477e-02 8.562029153108596802e-02 -1.058896165341138840e-02 -1.533237546682357788e-01 5.522926338016986847e-03 3.988510463386774063e-03 -5.297584086656570435e-02 -3.729828447103500366e-02 2.992523834109306335e-02 2.319789826869964600e-01 1.113914251327514648e-01
9.456298500299453735e-02 1.476434618234634399e-01 -7.411251962184906006e-02 7.924535311758518219e-03 4.175412356853485107e-01 -2.809598445892333984e-01 2.607245147228240967e-01 -1.796882972121238708e-02 -1.056044325232505798e-01 1.897539198398590088e-01 -1.026891730725765228e-02 -1.157197281718254089e-01 6.392907816916704178e-03 3.338441550731658936e-01 7.467138022184371948e-02 -9.534534811973571777e-02 4.081393592059612274e-03 2.385832369327545166e-01 8.198331296443939209e-02 -2.370751053094863892e-01 2.067889422178268433e-01 -1.733413338661193848e-01 -1.370932161808013916e-01 -2.396822534501552582e-02 -1.930515766143798828e-01 1.335929632186889648e-01 1.534880250692367554e-01 5.730555206537246704e-02 1.509134620428085327e-01 -2.225150913000106812e-01 2.327743619680404663e-01 1.866473257541656494e-01
1.715364605188369751e-01 -1.142594739794731140e-01 -1.439468860626220703e-01 4.769190400838851929e-02 1.519705504179000854e-01 -2.047461569309234619e-01 2.106126546859741211e-01 -3.015690445899963379e-01 -1.007207036018371582e-01 2.166389673948287964e-01 1.401161700487136841e-01 -1.205328255891799927e-01 -2.270151078701019287e-01 2.407358288764953613e-01 1.309192478656768799e-01 -2.281707078218460083e-01 -1.910239011049270630e-01 5.298865213990211487e-02 -7.895761518739163876e-04 -4.498319625854492188e-01 -2.297709733247756958e-01 6.185758113861083984e-02 2.486398816108703613e-01 4.555498249828815460e-03 -7.359842956066131592e-02 -3.627679497003555298e-02 1.875798031687736511e-02 -3.520843759179115295e-02 -7.758150249719619751e-02 1.101277321577072144e-01 2.318763285875320435e-01 1.546901613473892212e-01
1.633882969617843628e-01 -7.792530953884124756e-02 -9.871083498001098633e-02 7.393874228000640869e-02 -9.231913834810256958e-02 -3.133208453655242920e-01 -3.518512472510337830e-02 -2.493273913860321045e-01 1.744194477796554565e-01 2.209628820419311523e-01 1.686503738164901733e-02 1.173259019851684570e-01 1.904226094484329224e-01 2.124670892953872681e-02 1.055317819118499756e-01 1.596342325210571289e-01 -7.119560986757278442e-02 6.157827377319335938e-02 1.871483772993087769e-01 -1.138570457696914673e-01 -1.096172481775283813e-01 -3.114002048969268799e-01 2.247584983706474304e-02 -2.455829977989196777e-01 -1.335907429456710815e-01 -1.678862422704696655e-01 1.615370064973831177e-01 -1.947851926088333130e-01 4.719504341483116150e-02 2.442524284124374390e-01 4.481329619884490967e-01 1.259730011224746704e-01
9.479241818189620972e-02 1.281256377696990967e-01 -1.954995244741439819e-01 -1.669498905539512634e-02 3.902353048324584961e-01 -2.659059464931488037e-01 -1.418363451957702637e-01 1.611221581697463989e-01 5.775640904903411865e-02 2.585220336914062500e-01 1.558776199817657471e-01 -8.058995008468627930e-02 -1.464462280273437500e-01 -1.464574364945292473e-03 7.980139553546905518e-02 8.404048532247543335e-02 -1.554849147796630859e-01 -3.586751818656921387e-01 2.463806122541427612e-01 -2.399862110614776611e-01 -1.269845664501190186e-02 -7.806684821844100952e-02 7.406800985336303711e-02 -4.414863884449005127e-02 7.193135470151901245e-02 3.686291277408599854e-01 -1.998807936906814575e-01 -1.060195937752723694e-01 -5.927601829171180725e-02 -4.148469492793083191e-02 1.625528484582901001e-01 1.498905569314956665e-01
1.189960911870002747e-01 3.038880648091435432e-03 -2.517962157726287842e-01 1.235050261020660400e-01 3.302782475948333740e-01 -5.342160537838935852e-02 -2.372469753026962280e-01 6.256274133920669556e-02 3.301081061363220215e-02 1.154258623719215393e-01 1.483879387378692627e-01 -1.840990930795669556e-01 -8.313914388418197632e-02 1.119623333215713501e-02 1.618931889533996582e-01 2.335518747568130493e-01 -2.310381233692169189e-01 1.112205684185028076e-01 1.862396150827407837e-01 -4.438683092594146729e-01 -2.842641435563564301e-02 1.161925345659255981e-01 1.059286370873451233e-01 -2.942701280117034912e-01 6.048453226685523987e-02 4.685381799936294556e-02 -1.716110110282897949e-01 -1.157665103673934937e-01 2.265644073486328125e-01 1.090429723262786865e-01 1.990710496902465820e-01 1.256427466869354248e-01
3.061814308166503906e-01 -1.684848964214324951e-01 9.368358552455902100e-02 -2.204884588718414307e-01 1.126517131924629211e-01 -2.369029074907302856e-01 1.149883568286895752e-01 -1.396200954914093018e-01 -1.414345800876617432e-01 1.768821775913238525e-01 1.437530219554901123e-01 2.458142116665840149e-02 -2.651747763156890869e-01 1.908522248268127441e-01 -8.812587708234786987e-02 1.222646702080965042e-02 -8.467994630336761475e-02 -7.655144482851028442e-02 2.166776657104492188e-01 -2.388528138399124146e-01 -3.580048084259033203e-01 -1.091219335794448853e-01 1.495876312255859375e-01 -1.325216442346572876e-01 -4.310629516839981079e-02 8.335594087839126587e-02 -9.277035295963287354e-02 -1.395193189382553101e-01 3.351656198501586914e-01 -1.185612455010414124e-01 1.566930115222930908e-01 2.164680361747741699e-01
3.884550034999847412e-01 -1.215406805276870728e-01 1.346047669649124146e-01 4.781030490994453430e-02 -1.394468098878860474e-01 -5.486089736223220825e-02 -1.187460869550704956e-01 -2.049769163131713867e-01 2.252095937728881836e-01 1.897885501384735107e-01 4.303194954991340637e-02 -1.175068840384483337e-01 2.980511263012886047e-02 4.589692503213882446e-02 1.192408353090286255e-01 1.911693811416625977e-01 -2.910135090351104736e-01 -1.672457605600357056e-01 -1.180145666003227234e-01 -3.223791420459747314e-01 -1.427121758460998535e-01 -4.912496730685234070e-02 -4.430916532874107361e-02 -4.006117582321166992e-03 -2.449461519718170166e-01 -1.635477542877197266e-01 -6.228253617882728577e-02 -2.915390729904174805e-01 1.315542757511138916e-01 6.718297302722930908e-02 2.991858720779418945e-01 1.922737956047058105e-01
3.676379323005676270e-01 6.969708204269409180e-02 -3.051896393299102783e-01 -1.183871552348136902e-01 -5.787309259176254272e-02 -3.442814350128173828e-01 9.830287098884582520e-02 -2.609162926673889160e-01 -6.791236810386180878e-03 3.231654763221740723e-01 2.070744931697845459e-01 -1.955850422382354736e-01 -8.688439428806304932e-02 1.060379445552825928e-01 9.780843555927276611e-02 -7.961872965097427368e-02 -9.174632281064987183e-02 -1.138762850314378738e-02 4.872005805373191833e-02 -2.155656069517135620e-01 -3.329675793647766113e-01 2.270762063562870026e-02 1.342063993215560913e-01 -7.107330113649368286e-02 -1.324722021818161011e-01 1.823618412017822266e-01 8.762093260884284973e-03 -2.639665603637695312e-01 -5.572175979614257812e-02 6.848721206188201904e-02 7.050775736570358276e-02 8.793769031763076782e-02
-1.061072835000231862e-04 -6.086263433098793030e-02 -2.580248117446899414e-01 -3.054019212722778320e-01 -4.923052340745925903e-02 -2.613405585289001465e-01 1.695021837949752808e-01 2.483907528221607208e-02 2.183842062950134277e-01 4.589068144559860229e-02 -2.153621613979339600e-01 -2.594288885593414307e-01 -1.201307252049446106e-01 1.056613549590110779e-01 1.299305856227874756e-01 8.071792125701904297e-02 -2.901471257209777832e-01 5.167282372713088989e-02 7.593791186809539795e-02 -2.179089933633804321e-01 -2.520781159400939941e-01 -1.196311227977275848e-02 -2.000247873365879059e-02 -9.824874252080917358e-02 -2.822809815406799316e-01 3.209189176559448242e-01 -4.018985852599143982e-02 -1.780902035534381866e-02 -1.578433364629745483e-01 1.114336177706718445e-01 2.860649526119232178e-01 7.930061221122741699e-02
4.505717754364013672e-01 7.110684365034103394e-02 -3.873458504676818848e-02 3.341775760054588318e-02 2.004357576370239258e-01 -2.988513559103012085e-02 -9.942675381898880005e-02 3.546057036146521568e-03 -1.562405079603195190e-01 2.681287825107574463e-01 2.071045786142349243e-01 -2.147865146398544312e-01 1.639243066310882568e-01 1.023621186614036560e-01 -6.755785644054412842e-02 -6.758937984704971313e-02 -2.181357741355895996e-01 -2.160030901432037354e-01 3.779254108667373657e-02 -1.274582594633102417e-01 -9.540316462516784668e-02 1.226465590298175812e-02 3.179981112480163574e-01 -2.809617854654788971e-02 6.135473027825355530e-02 3.706329762935638428e-01 -2.012822777032852173e-02 -2.184589505195617676e-01 1.029017344117164612e-01 -8.911723643541336060e-02 4.175063967704772949e-02 2.718808948993682861e-01
-9.530524723231792450e-03 2.007835656404495239e-01 1.487031346186995506e-03 -3.399350866675376892e-02 2.889830768108367920e-01 -2.850137650966644287e-01 -1.263610422611236572e-01 6.167434900999069214e-02 2.511118650436401367e-01 2.961657941341400146e-01 -8.372249454259872437e-02 7.380401343107223511e-02 -6.796791404485702515e-02 1.968673616647720337e-01 1.712114512920379639e-01 -1.308338344097137451e-01 -1.006044596433639526e-01 -9.233756922185420990e-03 2.179246246814727783e-01 -4.128991812467575073e-02 -9.770584851503372192e-02 -2.588152885437011719e-01 1.402864754199981689e-01 -2.763551771640777588e-01 -9.481449425220489502e-02 2.026648521423339844e-01 -2.550729513168334961e-01 -1.506192684173583984e-01 2.431827224791049957e-02 -1.918682269752025604e-02 3.503470718860626221e-01 1.654897332191467285e-01
2.432522177696228027e-01 1.047865673899650574e-01 -9.480529278516769409e-02 3.357729315757751465e-02 2.765599787235260010e-01 -2.942972630262374878e-02 1.737958937883377075e-02 6.379055976867675781e-02 1.965738236904144287e-01 6.137068197131156921e-02 -6.203355733305215836e-03 -4.881188869476318359e-01 8.062111586332321167e-02 -8.169657737016677856e-02 5.881191417574882507e-02 -4.491293057799339294e-02 -8.766480535268783569e-02 4.250498954206705093e-03 -6.367107853293418884e-03 -6.174735724925994873e-02 -1.613427102565765381e-01 -7.725044619292020798e-03 5.402707308530807495e-02 2.367597818374633789e-02 -1.298702061176300049e-01 1.779447495937347412e-01 -3.240755796432495117e-01 1.262134760618209839e-01 1.456750035285949707e-01 -9.980767220258712769e-02 4.719503521919250488e-01 2.722521722316741943e-01
2.034191638231277466e-01 8.284077793359756470e-02 1.610469818115234375e-01 -1.774541586637496948e-01 2.334132790565490723e-02 -2.516578137874603271e-01 5.063140299171209335e-03 -5.718267336487770081e-02 1.047100424766540527e-01 1.112460717558860779e-01 -5.724367126822471619e-02 1.496854722499847412e-01 1.959166526794433594e-01 4.667638242244720459e-02 4.716779664158821106e-02 4.263701662421226501e-02 -2.488395124673843384e-01 -3.964878246188163757e-02 2.651863694190979004e-01 -1.858444362878799438e-01 -5.995952989906072617e-03 1.738590598106384277e-01 3.135702311992645264e-01 -9.924270957708358765e-02 -4.377104640007019043e-01 2.452827394008636475e-01 -2.493036091327667236e-01 -2.261451929807662964e-01 -1.253356635570526123e-01 1.287558376789093018e-01 1.118642538785934448e-01 1.299640685319900513e-01
2.237099558115005493e-01 1.657001525163650513e-01 -2.256204336881637573e-01 9.097684174776077271e-02 -7.502063363790512085e-02 -3.782633543014526367e-01 1.259836703538894653e-01 1.197374239563941956e-01 5.475855246186256409e-02 2.292087227106094360e-01 2.096301689743995667e-02 -5.949139222502708435e-02 -4.344937577843666077e-02 2.921821177005767822e-01 6.925572454929351807e-02 -5.643360689282417297e-02 2.707288134843111038e-03 -3.314345479011535645e-01 1.567173935472965240e-02 -4.504637420177459717e-01 1.136498525738716125e-01 -2.868556380271911621e-01 2.409225888550281525e-02 -9.428226202726364136e-02 7.759314496070146561e-03 -1.681207865476608276e-01 -8.675765246152877808e-02 -2.550158798694610596e-01 8.241398632526397705e-02 -2.778577909339219332e-04 4.213972762227058411e-02 4.998391494154930115e-02
2.175097912549972534e-01 1.900357194244861603e-02 -5.107914283871650696e-02 2.770013511180877686e-01 -6.379638612270355225e-02 -1.922377496957778931e-01 -3.291932642459869385e-01 -1.096198707818984985e-01 2.842918038368225098e-04 1.454591602087020874e-01 6.503915041685104370e-02 3.148091584444046021e-02 6.771417707204818726e-02 1.234070137143135071e-01 -1.291400473564863205e-02 7.142692059278488159e-02 -2.994327247142791748e-01 6.809210032224655151e-02 -4.317278042435646057e-02 -2.295553833246231079e-01 -7.962832599878311157e-02 -1.255647391080856323e-01 4.195449873805046082e-02 -2.284653186798095703e-01 -3.149419128894805908e-01 -4.805523436516523361e-03 3.592644035816192627e-01 -1.205184906721115112e-01 7.279142737388610840e-02 1.985124647617340088e-01 3.652351498603820801e-01 1.195302084088325500e-01
-2.053568363189697266e-01 1.087637804448604584e-02 1.315710842609405518e-01 5.685836076736450195e-02 -1.821000501513481140e-02 -2.183401584625244141e-01 -1.180353090167045593e-01 -5.048085376620292664e-02 1.486821025609970093e-01 3.980635404586791992e-01 -6.389091163873672485e-02 -7.508998364210128784e-02 -8.460365980863571167e-02 6.369173526763916016e-02 7.163598667830228806e-03 3.872986510396003723e-02 -2.356596291065216064e-02 -1.297906339168548584e-01 1.465253233909606934e-01 1.548394747078418732e-02 -2.608037590980529785e-01 -1.984452605247497559e-01 1.625030636787414551e-01 -2.504898607730865479e-01 -2.459545731544494629e-01 -1.399904042482376099e-01 3.302959501743316650e-01 -3.061171770095825195e-01 6.153046339750289917e-02 -2.035306245088577271e-01 2.647877931594848633e-01 1.890901327133178711e-01
3.099959492683410645e-01 1.208560392260551453e-01 -1.353003829717636108e-01 -9.951606392860412598e-02 1.297629773616790771e-01 -3.157849907875061035e-01 -3.803876042366027832e-02 -1.458519995212554932e-01 5.005396157503128052e-02 2.172915339469909668e-01 -1.557363290339708328e-02 1.439021974802017212e-01 -2.761321365833282471e-01 -9.282398968935012817e-03 1.699292846024036407e-02 -9.799933433532714844e-02 -1.601421236991882324e-01 -1.182553097605705261e-01 2.882391810417175293e-01 -2.861734330654144287e-01 -1.997910141944885254e-01 -9.666339308023452759e-02 2.588329315185546875e-01 -1.437735557556152344e-01 -2.425426840782165527e-01 6.532198935747146606e-02 -3.243027627468109131e-02 -4.902608320116996765e-02 3.230409622192382812e-01 -5.535016581416130066e-02 7.089963555335998535e-02 2.106693685054779053e-01
2.131002694368362427e-01 -1.817919872701168060e-02 -1.210823431611061096e-01 1.663784831762313843e-01 -1.165188252925872803e-01 1.057915762066841125e-01 -1.482885777950286865e-01 -2.085664868354797363e-01 1.472839862108230591e-01 1.621779054403305054e-01 -2.158621549606323242e-01 -2.004041671752929688e-01 -2.971704602241516113e-01 -3.997561335563659668e-02 -1.404615044593811035e-01 8.716344833374023438e-02 -2.092678546905517578e-01 -1.136792004108428955e-01 -3.503854945302009583e-02 -4.394322931766510010e-01 5.687511712312698364e-02 -1.619299352169036865e-01 3.647288680076599121e-01 8.514836430549621582e-03 -1.496791932731866837e-02 1.761661171913146973e-01 -1.556512266397476196e-01 -1.250340640544891357e-01 5.166110768914222717e-02 -9.575170278549194336e-02 1.787865012884140015e-01 2.028499245643615723e-01
-1.157972887158393860e-01 1.195494681596755981e-01 3.190618008375167847e-02 -1.651819609105587006e-02 3.512737452983856201e-01 -3.464179039001464844e-01 -2.269066274166107178e-01 -1.500138640403747559e-02 2.043793052434921265e-01 2.922234535217285156e-01 -7.586494833230972290e-02 -6.053523346781730652e-02 1.231189072132110596e-01 6.959586590528488159e-02 -7.668152917176485062e-03 -5.485045537352561951e-02 -1.158081367611885071e-01 1.207764446735382080e-01 1.426511108875274658e-01 -1.563156545162200928e-01 -7.929990440607070923e-02 -5.806778743863105774e-02 3.034198842942714691e-02 -4.649858921766281128e-03 -1.768927872180938721e-01 6.794004142284393311e-02 -3.934274315834045410e-01 -2.242235839366912842e-01 5.866484344005584717e-02 1.422457545995712280e-01 3.746848106384277344e-01 1.668100804090499878e-01
1.062838062644004822e-01 -4.578571394085884094e-02 -5.044866353273391724e-02 3.237302228808403015e-02 1.313819885253906250e-01 -2.861016429960727692e-02 -1.317002475261688232e-01 5.510777980089187622e-02 1.599125564098358154e-01 8.319447189569473267e-02 4.675735160708427429e-02 -2.267821580171585083e-01 -2.188952453434467316e-02 4.089368507266044617e-02 3.098857998847961426e-01 3.351585865020751953e-01 -9.026620537042617798e-03 1.255075931549072266e-01 1.607240438461303711e-01 -3.661268949508666992e-01 -6.898795813322067261e-02 -2.744398415088653564e-01 5.309055745601654053e-02 -9.861212968826293945e-02 -1.426168531179428101e-02 2.209563255310058594e-01 -2.116100192070007324e-01 -1.043201703578233719e-02 1.975890845060348511e-01 8.946032077074050903e-02 3.919606506824493408e-01 2.915585935115814209e-01
1.963400840759277344e-01 -1.737967319786548615e-02 -6.158255413174629211e-02 -3.383699804544448853e-02 5.231815204024314880e-02 -1.961145997047424316e-01 4.231283813714981079e-02 6.499590724706649780e-02 -3.108835518360137939e-01 1.481290608644485474e-01 2.051031440496444702e-01 -3.074104785919189453e-01 -2.314697355031967163e-01 1.292879581451416016e-01 2.027201056480407715e-01 -4.106684587895870209e-03 -1.479139924049377441e-02 2.342469692230224609e-01 -1.110825464129447937e-01 -2.001347094774246216e-01 -2.530400753021240234e-01 1.178799476474523544e-02 1.622960716485977173e-01 -8.147644996643066406e-02 -6.813742965459823608e-02 -3.403702005743980408e-02 -2.002992480993270874e-01 -2.509166598320007324e-01 1.285307258367538452e-01 3.116551637649536133e-01 2.541532814502716064e-01 2.251213788986206055e-01
-1.397702842950820923e-01 1.119206547737121582e-01 -1.187255829572677612e-01 -1.648859232664108276e-01 -1.832157820463180542e-01 -3.283101618289947510e-01 -2.554092407226562500e-01 -2.411573827266693115e-01 -4.444370418787002563e-02 2.446034401655197144e-01 1.686030924320220947e-01 -2.332910448312759399e-01 1.728536910377442837e-03 -8.488991111516952515e-02 2.892380356788635254e-01 1.075366139411926270e-01 -1.464908272027969360e-01 1.141364648938179016e-01 -7.789798825979232788e-02 -1.402736902236938477e-01 -6.830243021249771118e-02 -1.674046516418457031e-01 1.873761415481567383e-02 -9.749857336282730103e-02 -2.182297781109809875e-02 1.916190832853317261e-01 -2.668019533157348633e-01 -2.757779136300086975e-02 -1.444161981344223022e-01 2.104831635951995850e-01 2.796580195426940918e-01 2.439977675676345825e-01
1.835413575172424316e-01 -2.465376257896423340e-02 1.071565151214599609e-01 5.156193673610687256e-02 -8.939448744058609009e-02 -3.631779551506042480e-01 -2.820759415626525879e-01 -1.111903116106987000e-01 1.260896921157836914e-01 6.798990070819854736e-02 -1.760698407888412476e-01 -4.494415968656539917e-02 -1.967041343450546265e-01 6.243190541863441467e-02 -9.555055201053619385e-02 4.630947951227426529e-03 -1.587783247232437134e-01 3.601665422320365906e-02 3.548207134008407593e-02 -1.979700773954391479e-01 -1.263682991266250610e-01 6.627669185400009155e-02 6.663974374532699585e-02 1.124433130025863647e-01 -2.947887182235717773e-01 -3.145420551300048828e-01 8.977548032999038696e-02 -3.736332058906555176e-01 1.499206423759460449e-01 1.156694721430540085e-02 3.728980720043182373e-01 1.220430582761764526e-01
-3.946228325366973877e-02 5.333490297198295593e-02 -1.165853887796401978e-01 -4.099829494953155518e-02 -7.711217552423477173e-02 -4.112266600131988525e-01 -2.368543893098831177e-01 -2.451449632644653320e-02 -1.310027539730072021e-01 1.090433150529861450e-01 1.059714779257774353e-01 -2.069585323333740234e-01 -3.106024861335754395e-01 -6.076521053910255432e-02 1.493723988533020020e-01 8.882053196430206299e-02 1.376021653413772583e-01 -1.957740485668182373e-01 9.977635927498340607e-04 1.471186801791191101e-02 -7.312221825122833252e-02 -3.704271912574768066e-01 1.249931007623672485e-01 6.495343893766403198e-02 6.946733337827026844e-04 2.334563136100769043e-01 -2.117097079753875732e-01 -2.474886775016784668e-01 -8.950378745794296265e-02 2.427500039339065552e-01 2.867739796638488770e-01 7.384169846773147583e-02
2.120238244533538818e-01 -1.196778789162635803e-01 -8.575224131345748901e-02 -1.304838210344314575e-01 1.382974833250045776e-01 -2.708102166652679443e-01 1.316129416227340698e-01 6.083573400974273682e-02 -2.782454015687108040e-03 3.037562370300292969e-01 -4.788708314299583435e-02 -1.255595684051513672e-01 -1.436139345169067383e-01 -2.368008196353912354e-01 6.653726450167596340e-05 -2.073090896010398865e-02 -2.811193168163299561e-01 2.123444229364395142e-01 9.336223453283309937e-02 -3.626524507999420166e-01 -3.617026805877685547e-01 -3.136749565601348877e-02 6.802271306514739990e-02 -1.248692814260721207e-02 -8.656812459230422974e-02 3.532158732414245605e-01 1.539335250854492188e-01 -1.449577063322067261e-01 3.230772167444229126e-02 9.981524199247360229e-02 9.428176283836364746e-02 1.326124966144561768e-01
3.198688030242919922e-01 -5.515249795280396938e-04 -5.872047320008277893e-02 1.265687495470046997e-01 1.233805939555168152e-01 -1.076194643974304199e-01 -1.190920695662498474e-01 -1.461904197931289673e-01 -5.072114616632461548e-02 1.174328997731208801e-01 -2.352592796087265015e-01 -3.843927383422851562e-01 -7.611766457557678223e-02 6.425343453884124756e-02 -1.390375345945358276e-01 2.453449964523315430e-01 2.726730704307556152e-02 9.087768942117691040e-02 -9.094601869583129883e-02 -4.416329264640808105e-01 -1.691745370626449585e-01 5.108501017093658447e-02 2.285389006137847900e-01 8.215464651584625244e-03 2.300698757171630859e-01 8.325244486331939697e-02 -1.227210611104965210e-01 -4.792018234729766846e-02 1.016342267394065857e-01 -1.409838721156120300e-02 3.498317301273345947e-01 3.114508651196956635e-02
2.410809695720672607e-01 8.363147825002670288e-02 -1.720895171165466309e-01 -1.455212086439132690e-01 2.113126367330551147e-01 -1.807013452053070068e-01 -1.354496031999588013e-01 -4.805291071534156799e-02 -6.540586799383163452e-02 4.987413808703422546e-02 3.030488193035125732e-01 6.460177898406982422e-02 -1.519514918327331543e-01 6.476319581270217896e-02 -7.687274366617202759e-02 1.104907877743244171e-02 -3.411240279674530029e-01 -1.391390264034271240e-01 2.589255571365356445e-02 -1.946563869714736938e-01 5.018997192382812500e-02 1.595107465982437134e-01 9.640191565267741680e-04 -5.490805953741073608e-02 -1.580855548381805420e-01 4.121435880661010742e-01 -3.725587129592895508e-01 -2.717240341007709503e-02 -1.349006406962871552e-02 1.923034936189651489e-01 2.705627679824829102e-01 4.058039281517267227e-03
1.960788220167160034e-01 -8.083010464906692505e-02 -2.024974115192890167e-02 -6.799788773059844971e-02 -1.601940542459487915e-01 -4.293922781944274902e-01 6.197849288582801819e-02 -1.606121473014354706e-02 -2.082425355911254883e-02 2.332064658403396606e-01 1.713568121194839478e-01 -2.532217204570770264e-01 -2.324288710951805115e-02 6.225990504026412964e-02 -9.737257659435272217e-02 -9.537263214588165283e-02 -1.987599432468414307e-01 -1.344677358865737915e-01 2.338644266128540039e-01 -3.014920949935913086e-01 -2.242161482572555542e-01 1.220045015215873718e-01 4.046773314476013184e-01 -1.357483118772506714e-01 -7.887762784957885742e-02 1.036187484860420227e-01 6.591722369194030762e-02 -4.572805389761924744e-02 5.476735904812812805e-02 2.411555349826812744e-01 1.351160705089569092e-01 1.059083715081214905e-01
2.407618165016174316e-01 3.061851672828197479e-02 -1.031237021088600159e-01 -9.880105406045913696e-02 8.485110849142074585e-02 5.250799283385276794e-02 -7.216251641511917114e-02 -2.997343838214874268e-01 -2.501991093158721924e-01 2.980879545211791992e-01 -8.526204526424407959e-02 -1.627457141876220703e-02 -1.007215976715087891e-01 1.930135339498519897e-01 1.222678571939468384e-01 2.116780728101730347e-01 -1.762584447860717773e-01 -1.393104046583175659e-01 1.212232373654842377e-02 -3.335079550743103027e-01 -1.958639174699783325e-01 -7.109107822179794312e-02 1.348391771316528320e-01 -1.449079215526580811e-01 -1.975564062595367432e-01 1.922727376222610474e-01 -1.660663187503814697e-01 2.641014158725738525e-01 8.948124200105667114e-02 -7.197603583335876465e-02 9.510464221239089966e-02 3.309773504734039307e-01
2.129460722208023071e-01 -1.424500346183776855e-01 -7.984742522239685059e-02 -3.829537704586982727e-02 2.500799298286437988e-01 -9.809673763811588287e-03 -2.596480585634708405e-02 -3.735194802284240723e-01 -7.950670272111892700e-02 1.542948484420776367e-01 2.177840173244476318e-01 -2.358496785163879395e-01 -4.268175363540649414e-02 -4.871140420436859131e-02 -1.667707562446594238e-01 2.982897758483886719e-01 -1.731845289468765259e-01 -2.973173856735229492e-01 -1.373521089553833008e-01 -1.222792789340019226e-01 -1.692604571580886841e-01 -3.252401947975158691e-01 6.126679107546806335e-02 3.964866697788238525e-02 -1.935818940401077271e-01 1.239907667040824890e-01 1.871481537818908691e-02 -1.419509202241897583e-01 1.691154390573501587e-01 -7.249235361814498901e-02 1.990038603544235229e-01 1.753736138343811035e-01
1.584732085466384888e-01 1.130773220211267471e-02 6.916891783475875854e-02 2.023474723100662231e-01 -2.291214317083358765e-01 -1.336821317672729492e-01 -2.326941341161727905e-01 -2.344094812870025635e-01 -2.409260347485542297e-02 1.720762997865676880e-01 5.759344622492790222e-02 1.438924856483936310e-02 6.440133601427078247e-02 -1.651689596474170685e-02 7.613533735275268555e-02 5.798266828060150146e-02 -3.049831986427307129e-01 1.673156023025512695e-01 6.756795942783355713e-02 -1.560405939817428589e-01 4.371032118797302246e-03 -6.060340255498886108e-02 7.177001237869262695e-02 -6.481315195560455322e-02 -3.550190925598144531e-01 -9.082096070051193237e-02 1.832537949085235596e-01 -1.215278580784797668e-01 2.340252250432968140e-01 4.131271690130233765e-02 4.834463298320770264e-01 2.578256726264953613e-01
3.773152232170104980e-01 -1.433628145605325699e-02 -9.230680763721466064e-02 -8.648672141134738922e-03 -1.704450696706771851e-01 -1.111113652586936951e-01 -2.193570882081985474e-01 -2.463239282369613647e-01 1.445219069719314575e-01 1.547220051288604736e-01 3.800666332244873047e-02 -4.560539498925209045e-02 -1.614125072956085205e-01 2.061420530080795288e-01 7.552401721477508545e-02 -1.297272834926843643e-02 -9.026630222797393799e-02 -1.272731646895408630e-02 3.667705878615379333e-02 -8.062420785427093506e-02 -1.182048488408327103e-02 -1.463139802217483521e-01 -5.929443519562482834e-03 -3.295771777629852295e-03 -4.304128587245941162e-01 -4.497449845075607300e-02 4.651730880141258240e-03 -3.923542499542236328e-01 1.917874515056610107e-01 1.537780649960041046e-02 2.695912718772888184e-01 2.952672541141510010e-01
3.497633710503578186e-02 1.374055296182632446e-01 1.313258893787860870e-02 1.469317972660064697e-01 3.210899829864501953e-01 -2.394919693470001221e-01 -2.801220417022705078e-01 1.097536534070968628e-01 3.576457202434539795e-01 3.172572255134582520e-01 -8.507171273231506348e-02 6.647125631570816040e-02 -9.907022118568420410e-03 1.013447269797325134e-01 8.488325774669647217e-02 -1.100476644933223724e-02 -8.269762247800827026e-02 1.376407891511917114e-01 9.385338425636291504e-02 -2.677913606166839600e-01 -5.516130849719047546e-02 -1.906758695840835571e-01 3.329844400286674500e-02 -7.596381753683090210e-02 -4.650758951902389526e-02 2.221312746405601501e-02 -1.991328895092010498e-01 -3.109765946865081787e-01 1.087261140346527100e-01 9.267759323120117188e-02 3.502668142318725586e-01 1.206415891647338867e-01
9.185282140970230103e-02 -5.315131694078445435e-02 -4.586332011967897415e-03 3.463962972164154053e-01 -9.278363734483718872e-02 -1.743782758712768555e-01 -2.219559252262115479e-01 -1.413482874631881714e-01 2.300932817161083221e-02 8.916210383176803589e-02 -1.090315952897071838e-01 -1.175792440772056580e-01 -2.017254978418350220e-01 9.404698014259338379e-02 4.906795546412467957e-02 3.342403843998908997e-02 -5.422005429863929749e-02 3.691693767905235291e-02 1.215535923838615417e-01 -2.533649802207946777e-01 -1.580686569213867188e-01 -1.157729141414165497e-02 -1.224674805998802185e-01 -4.759826697409152985e-03 -3.724625110626220703e-01 -1.052100285887718201e-01 5.864115059375762939e-02 -3.939321339130401611e-01 3.005250990390777588e-01 -8.369665592908859253e-02 3.731331527233123779e-01 6.950676441192626953e-02
-7.441118359565734863e-03 -4.552621021866798401e-02 -2.368831448256969452e-02 6.356046348810195923e-02 2.265302538871765137e-01 -1.979458332061767578e-01 5.911777541041374207e-02 6.356343626976013184e-02 -1.567886322736740112e-01 3.560045659542083740e-01 4.233847558498382568e-02 -2.514030337333679199e-01 -2.732603065669536591e-02 6.867396831512451172e-02 -9.709564968943595886e-03 6.280320882797241211e-02 2.755209431052207947e-02 1.078447476029396057e-01 1.908660829067230225e-01 -3.430269956588745117e-01 -2.269933968782424927e-01 -3.156801685690879822e-02 -7.004133611917495728e-02 -6.688222289085388184e-02 1.445862054824829102e-01 1.944926977157592773e-01 -2.480231821537017822e-01 -2.302775382995605469e-01 -8.627621829509735107e-02 3.275401890277862549e-01 3.254565596580505371e-01 -2.170379310846328735e-01
2.470849752426147461e-01 -1.598766595125198364e-01 3.946558758616447449e-02 1.088329777121543884e-01 -6.229349225759506226e-02 -1.752779334783554077e-01 -1.598256826400756836e-01 -1.634937673807144165e-01 -9.595739841461181641e-02 1.626034677028656006e-01 -8.764915913343429565e-02 5.557399243116378784e-02 -5.052791908383369446e-02 -2.285846136510372162e-02 -1.321450900286436081e-02 1.324471831321716309e-01 -1.911657899618148804e-01 -4.769220203161239624e-02 -1.610708050429821014e-02 -2.308951765298843384e-01 1.337027400732040405e-01 -2.077222056686878204e-02 1.080937087535858154e-01 -1.029479280114173889e-01 -3.954262733459472656e-01 -1.794733852148056030e-01 3.641233593225479126e-02 -3.804618120193481445e-01 2.293993681669235229e-01 2.129430137574672699e-02 3.352444171905517578e-01 3.358581066131591797e-01
2.876108586788177490e-01 -2.126790583133697510e-01 -1.959374994039535522e-01 -2.177732810378074646e-02 5.916963145136833191e-02 -1.594661325216293335e-01 -1.363520622253417969e-01 -4.621556997299194336e-01 -9.125731140375137329e-02 1.200218275189399719e-01 8.276905864477157593e-02 -1.081521362066268921e-01 -1.504045128822326660e-01 1.385473757982254028e-01 5.024065077304840088e-02 -1.658073663711547852e-01 -1.251976937055587769e-01 -1.690174937248229980e-01 1.047245711088180542e-01 -3.482410013675689697e-01 -1.712341606616973877e-01 -8.363666385412216187e-02 2.077442109584808350e-01 2.720361016690731049e-02 -4.277183860540390015e-02 9.834668785333633423e-02 1.481560468673706055e-01 -2.399693131446838379e-01 8.161129057407379150e-02 6.044571474194526672e-02 3.170886337757110596e-01 -1.916180364787578583e-02
2.849946022033691406e-01 -1.967650055885314941e-01 -7.812286168336868286e-02 2.914196997880935669e-02 1.151271089911460876e-01 -2.478398680686950684e-01 3.782388567924499512e-02 -1.123353093862533569e-01 -1.809947490692138672e-01 4.877417907118797302e-02 1.687875986099243164e-01 -1.243879795074462891e-01 3.356841579079627991e-02 1.905009336769580841e-02 2.720202803611755371e-01 2.666411399841308594e-01 -1.620303839445114136e-01 6.414979696273803711e-02 9.782649576663970947e-02 -4.257131516933441162e-01 -2.530997991561889648e-01 2.659084275364875793e-02 1.799623519182205200e-01 -1.158705502748489380e-01 -1.438426598906517029e-02 2.525621950626373291e-01 1.144383773207664490e-01 -1.728300154209136963e-01 2.333479970693588257e-01 -2.382775396108627319e-02 1.776240319013595581e-01 1.828074753284454346e-01
-9.070921078091487288e-05 -5.308938026428222656e-02 -1.917101889848709106e-01 4.821848496794700623e-02 -9.324547648429870605e-02 -1.373090893030166626e-01 -1.680701784789562225e-02 1.517103463411331177e-01 4.899991676211357117e-02 2.927415072917938232e-02 -6.004611775279045105e-02 1.240703910589218140e-01 8.871654048562049866e-03 5.849174410104751587e-02 1.076709181070327759e-01 2.012752443552017212e-01 -1.723906844854354858e-01 2.704281210899353027e-01 1.087586730718612671e-01 -3.490653038024902344e-01 -8.781178295612335205e-02 -4.380108416080474854e-01 7.591618597507476807e-02 7.844997942447662354e-02 1.343064568936824799e-02 3.632050454616546631e-01 8.912027627229690552e-02 -9.634571522474288940e-02 -2.135343663394451141e-02 3.184174895286560059e-01 2.387862801551818848e-01 2.705552279949188232e-01
1.070350557565689087e-01 7.407720386981964111e-02 1.082963347434997559e-01 1.627520173788070679e-01 -2.421192973852157593e-01 -1.503413021564483643e-01 -2.697468698024749756e-01 -1.570605784654617310e-01 6.890685856342315674e-02 1.516933292150497437e-01 3.972186893224716187e-02 1.042190357111394405e-03 -4.793421551585197449e-02 9.089899808168411255e-02 -4.608315229415893555e-02 -9.457006305456161499e-02 -3.342364430427551270e-01 1.025438308715820312e-01 8.903696388006210327e-02 -2.345801442861557007e-01 3.061142284423112869e-03 -1.479473263025283813e-01 7.680407166481018066e-02 -2.343299984931945801e-01 -2.675021290779113770e-01 -3.460044413805007935e-02 1.626507341861724854e-01 -1.948229074478149414e-01 2.395515888929367065e-01 1.792304515838623047e-01 3.591597974300384521e-01 3.027489781379699707e-01
1.523572206497192383e-01 -1.085791960358619690e-01 1.183878183364868164e-01 2.072679400444030762e-01 -6.942179799079895020e-02 -1.854941546916961670e-01 -2.941496670246124268e-01 -1.889820843935012817e-01 5.298611894249916077e-02 1.633155047893524170e-01 8.601274341344833374e-02 5.507792159914970398e-02 1.331806331872940063e-01 5.323294550180435181e-02 -1.091005057096481323e-01 2.994011528789997101e-02 -2.036153525114059448e-01 -2.950699441134929657e-02 2.287918329238891602e-01 -2.163223922252655029e-01 3.091207705438137054e-02 -3.217903077602386475e-01 5.053799250163137913e-04 -3.604294061660766602e-01 -1.883244067430496216e-01 -7.699436973780393600e-04 5.005152896046638489e-02 -2.525572478771209717e-01 1.809685081243515015e-01 -3.905151039361953735e-02 4.006162881851196289e-01 -2.940902113914489746e-02
3.947887420654296875e-01 6.846062839031219482e-02 2.499705180525779724e-02 -2.809683084487915039e-01 -1.615082472562789917e-01 -2.166053950786590576e-01 -1.123916283249855042e-01 1.049184650182723999e-01 -2.060925066471099854e-01 3.172409832477569580e-01 -3.154272139072418213e-01 -4.835920035839080811e-02 3.311998769640922546e-02 -1.090506017208099365e-01 -6.523095071315765381e-02 -8.383318036794662476e-02 -3.409708738327026367e-01 -1.984521448612213135e-01 2.415595762431621552e-02 -2.058030366897583008e-01 -1.729239821434020996e-01 1.095121260732412338e-02 9.424024820327758789e-02 -1.455290615558624268e-01 -2.165153026580810547e-01 6.426808238029479980e-02 -1.573883146047592163e-01 2.109380997717380524e-02 4.807293787598609924e-02 1.273058503866195679e-01 1.947939544916152954e-01 -5.167540907859802246e-02
-8.004455268383026123e-02 8.807691931724548340e-02 -1.576416194438934326e-01 3.103909455239772797e-02 1.870599240064620972e-01 -1.457406729459762573e-01 -1.554017812013626099e-01 1.599131375551223755e-01 9.098755568265914917e-02 3.564507067203521729e-01 -1.482986062765121460e-01 2.317312806844711304e-01 1.602632105350494385e-01 2.896744310855865479e-01 3.300996869802474976e-02 3.345586732029914856e-02 6.268388032913208008e-02 7.241751253604888916e-02 1.230014637112617493e-01 -2.982319295406341553e-01 -2.024610787630081177e-01 -2.766217887401580811e-01 8.808474987745285034e-02 -3.455854579806327820e-02 -1.589288711547851562e-01 1.124079301953315735e-01 -2.233157753944396973e-01 -1.343149989843368530e-01 -6.222850084304809570e-02 1.801070719957351685e-01 3.865344226360321045e-01 1.539487391710281372e-03
8.372230827808380127e-02 -5.452404916286468506e-02 -9.246030449867248535e-02 -4.343493655323982239e-02 8.166148513555526733e-02 -2.678271830081939697e-01 -1.211374774575233459e-01 2.449752390384674072e-01 1.519036572426557541e-02 1.064748503267765045e-02 -7.253238558769226074e-02 -1.208056230098009109e-02 1.364505738019943237e-01 1.272599995136260986e-01 -8.948047459125518799e-02 -5.410001799464225769e-02 -3.069643974304199219e-01 4.727486148476600647e-02 2.796623408794403076e-01 -2.076767981052398682e-01 2.464716322720050812e-02 -3.377504646778106689e-01 -1.215883642435073853e-01 -1.184671968221664429e-01 1.285286396741867065e-01 2.452438510954380035e-02 -1.751578301191329956e-01 -3.700634464621543884e-02 1.182974204421043396e-01 1.240624487400054932e-01 4.730737805366516113e-01 3.336725533008575439e-01
5.507169663906097412e-02 9.010232053697109222e-03 -1.639640480279922485e-01 1.562099307775497437e-01 2.656193077564239502e-01 -4.288937151432037354e-02 -6.536841392517089844e-02 -1.396682462655007839e-03 2.908298373222351074e-02 2.676877081394195557e-01 2.168365865945816040e-01 -1.899511665105819702e-01 -9.800073504447937012e-02 9.949997812509536743e-02 3.244686126708984375e-01 3.918875157833099365e-01 -2.660023272037506104e-01 3.956476226449012756e-02 1.131471544504165649e-01 -2.816415727138519287e-01 -1.555092930793762207e-01 2.746785990893840790e-03 2.424464523792266846e-01 -6.710848212242126465e-02 -1.938033550977706909e-01 9.369429200887680054e-02 -1.299068480730056763e-01 -1.487281173467636108e-01 2.755316197872161865e-01 -1.886694133281707764e-02 1.860902644693851471e-02 1.452394872903823853e-01
2.760791033506393433e-02 1.928604543209075928e-01 -1.528978943824768066e-01 1.479906439781188965e-01 -4.258673265576362610e-02 -1.604608744382858276e-01 -2.567445039749145508e-01 -1.114886552095413208e-01 -2.657172083854675293e-01 -2.404719591140747070e-02 -1.466854065656661987e-01 -7.067816704511642456e-02 1.164968162775039673e-01 2.131301313638687134e-01 2.041739821434020996e-01 1.152831502258777618e-02 -3.472829461097717285e-01 -1.505835950374603271e-01 3.189873322844505310e-02 -3.568678796291351318e-01 -2.840860560536384583e-02 -1.386590749025344849e-01 5.513406544923782349e-02 5.302210152149200439e-02 -3.682973086833953857e-01 -1.282822638750076294e-01 -1.077462285757064819e-01 -6.482899934053421021e-02 2.662486629560589790e-03 -3.651349991559982300e-02 3.482265472412109375e-01 1.558597683906555176e-01
1.395530253648757935e-01 2.548072487115859985e-02 8.559878915548324585e-02 2.021324485540390015e-01 -2.211876660585403442e-01 -1.560879796743392944e-01 -2.103367745876312256e-01 -2.662737369537353516e-01 -8.043270558118820190e-02 2.453479617834091187e-01 -3.631118685007095337e-02 -2.023006789386272430e-02 1.751601509749889374e-02 7.508428394794464111e-02 2.411050349473953247e-02 -5.578562989830970764e-02 -4.213707149028778076e-01 1.283715814352035522e-01 7.579325139522552490e-02 -1.242591589689254761e-01 -4.139984771609306335e-02 -2.331228703260421753e-01 3.944276645779609680e-02 -1.121370270848274231e-01 -3.599166870117187500e-01 6.228557322174310684e-03 2.479387074708938599e-01 -1.099317595362663269e-01 1.692346632480621338e-01 2.652186341583728790e-02 3.314123749732971191e-01 1.936648935079574585e-01
1.494845896959304810e-01 -1.158131584525108337e-01 -1.858254224061965942e-01 1.816914975643157959e-01 -1.564626544713973999e-01 -3.028737902641296387e-01 -2.205391377210617065e-01 -8.313790895044803619e-03 1.237476170063018799e-01 5.673354119062423706e-02 -9.760537184774875641e-03 9.106789715588092804e-03 -1.299505829811096191e-01 5.985977500677108765e-02 1.186104640364646912e-01 1.136117652058601379e-01 -1.551564037799835205e-01 2.436995506286621094e-02 -1.502891071140766144e-02 -2.922068536281585693e-01 -1.197838336229324341e-01 8.049610257148742676e-02 -2.079411968588829041e-02 -8.063735812902450562e-02 -3.103238940238952637e-01 -2.035277783870697021e-01 8.883104473352432251e-02 -4.149758219718933105e-01 1.648102849721908569e-01 -1.397397667169570923e-01 3.337185382843017578e-01 2.273837029933929443e-01
1.439887005835771561e-02 1.816543787717819214e-01 9.189916774630546570e-03 1.768492460250854492e-01 3.540353849530220032e-03 -2.313900142908096313e-01 -1.479490250349044800e-01 -6.703854352235794067e-02 8.481463044881820679e-02 8.558552712202072144e-02 -1.067191362380981445e-01 -1.625554412603378296e-01 3.363020345568656921e-02 -9.771939367055892944e-02 3.110046871006488800e-02 1.170572042465209961e-01 -6.939922273159027100e-02 6.301401555538177490e-02 -3.208134323358535767e-02 -7.031601667404174805e-02 -1.467457264661788940e-01 -2.851056754589080811e-01 -1.180167123675346375e-01 -4.089505076408386230e-01 -2.377842515707015991e-01 -9.715704619884490967e-02 8.930532634258270264e-02 2.047849260270595551e-02 1.127031166106462479e-02 -1.034233048558235168e-01 5.741805434226989746e-01 2.533478438854217529e-01
3.070736229419708252e-01 2.190608084201812744e-01 -1.119617372751235962e-01 1.296978890895843506e-01 1.611534953117370605e-01 3.706448152661323547e-02 7.376755028963088989e-02 9.880523383617401123e-02 1.187772676348686218e-01 2.021207213401794434e-01 -2.021486014127731323e-01 -3.391214013099670410e-01 -3.083090186119079590e-01 1.616644412279129028e-01 2.940636873245239258e-01 7.896050065755844116e-02 -8.420729637145996094e-02 1.136669218540191650e-01 1.016841083765029907e-01 -1.386252492666244507e-01 4.259919002652168274e-02 2.920649573206901550e-02 1.669001430273056030e-01 -3.798140957951545715e-02 -6.173484027385711670e-03 2.063333094120025635e-01 -1.833350062370300293e-01 -1.513862311840057373e-01 2.392344325780868530e-01 2.128611356019973755e-01 2.604472935199737549e-01 1.001820787787437439e-01
3.304943814873695374e-02 1.281849294900894165e-01 1.423702389001846313e-01 2.011539787054061890e-01 1.425580084323883057e-01 -1.756973415613174438e-01 1.715478748083114624e-01 1.199278235435485840e-02 -7.488232851028442383e-02 2.440545111894607544e-01 -5.439159646630287170e-02 1.272705346345901489e-01 2.384558618068695068e-01 -4.955603554844856262e-02 1.742841899394989014e-01 -2.278555929660797119e-02 -1.627535670995712280e-01 -1.677810400724411011e-01 8.592915721237659454e-03 -3.602083027362823486e-02 2.822680771350860596e-02 9.985484648495912552e-04 1.873332709074020386e-01 -1.069270595908164978e-01 -2.618586421012878418e-01 2.418765723705291748e-01 6.301644444465637207e-02 -4.069068729877471924e-01 -2.178280800580978394e-01 -3.195922821760177612e-02 2.360671162605285645e-01 4.028519690036773682e-01
2.334525436162948608e-01 -4.910381883382797241e-02 -1.083329021930694580e-01 8.816178888082504272e-03 -5.540970340371131897e-02 -1.897961497306823730e-01 -1.505391895771026611e-01 -1.184126436710357666e-01 -1.017805933952331543e-01 1.469535380601882935e-01 2.688340544700622559e-01 -9.540724009275436401e-02 -2.540117204189300537e-01 2.381520420312881470e-01 3.826649859547615051e-02 -5.768046900629997253e-02 -1.744446009397506714e-01 -1.329040229320526123e-01 4.216090962290763855e-02 -3.927482664585113525e-01 -3.924691081047058105e-01 -1.571306586265563965e-02 6.567466259002685547e-02 -1.612823158502578735e-01 -2.250699996948242188e-01 1.428474932909011841e-01 5.917502567172050476e-02 1.847026869654655457e-02 9.075855463743209839e-02 2.619488537311553955e-01 1.196372658014297485e-01 2.476702481508255005e-01
2.243532091379165649e-01 1.035335473716259003e-02 -5.014436691999435425e-02 1.388113014400005341e-03 3.187853097915649414e-02 -1.294862926006317139e-01 -3.045288920402526855e-01 -2.239897698163986206e-01 1.951419375836849213e-02 2.576516270637512207e-01 2.164139300584793091e-01 -9.012659639120101929e-02 -1.296951156109571457e-02 1.216581761837005615e-01 3.812234103679656982e-02 -2.507309988141059875e-02 -2.317262291908264160e-01 -2.394852600991725922e-02 -1.914226263761520386e-01 -1.762204170227050781e-01 -1.455506309866905212e-03 -1.188127920031547546e-01 -5.713628232479095459e-02 -1.362146437168121338e-01 -3.879649937152862549e-01 -2.254631221294403076e-01 4.334258288145065308e-02 -2.817293703556060791e-01 2.556575536727905273e-01 -4.912380501627922058e-02 3.474538028240203857e-01 1.362826675176620483e-01
2.907451689243316650e-01 -1.215539872646331787e-01 -8.472367376089096069e-02 7.958595640957355499e-03 -1.537429243326187134e-01 -1.906428337097167969e-01 8.702106028795242310e-02 -3.407281041145324707e-01 -7.286249194294214249e-03 -9.786076843738555908e-02 3.220536410808563232e-01 1.561975758522748947e-02 3.204758092761039734e-02 2.110547572374343872e-01 -7.166603207588195801e-02 2.379150390625000000e-01 -5.052223801612854004e-02 7.834090292453765869e-02 9.460110962390899658e-02 1.331830280832946301e-03 8.632160723209381104e-02 -4.174644351005554199e-01 2.982483617961406708e-02 2.521380782127380371e-02 -2.853776887059211731e-02 1.399078667163848877e-01 -1.079593896865844727e-01 -2.008069753646850586e-01 5.017198156565427780e-03 -2.513578534126281738e-01 3.279724419116973877e-01 2.118116915225982666e-01
6.960664689540863037e-02 5.492259189486503601e-02 4.743789136409759521e-02 1.701536029577255249e-01 -1.336106061935424805e-01 -1.878812909126281738e-01 -2.862128913402557373e-01 -2.612820863723754883e-01 -9.148892015218734741e-02 2.062750011682510376e-01 2.150969207286834717e-02 -3.695574030280113220e-02 2.213742397725582123e-02 5.837034434080123901e-02 -3.174179419875144958e-02 7.788767665624618530e-02 -4.034186005592346191e-01 1.149703562259674072e-01 9.638980031013488770e-02 -5.411376059055328369e-02 -7.484694570302963257e-02 -1.882293671369552612e-01 4.404073581099510193e-02 -1.298298835754394531e-01 -3.637679815292358398e-01 -2.333639562129974365e-02 2.565254867076873779e-01 -1.704370677471160889e-01 1.808003932237625122e-01 1.031595319509506226e-01 3.998128473758697510e-01 1.223137006163597107e-01
7.268551737070083618e-02 1.956050843000411987e-01 2.817814797163009644e-02 -6.377208977937698364e-03 -1.100470051169395447e-01 -6.798280775547027588e-02 3.531432151794433594e-02 -9.389807283878326416e-02 -8.449196815490722656e-02 1.808852106332778931e-01 1.650071144104003906e-02 -2.519812285900115967e-01 1.927835345268249512e-01 5.209142714738845825e-02 -2.181983925402164459e-02 -6.172377243638038635e-02 -2.589844167232513428e-01 1.241623014211654663e-01 2.964215874671936035e-01 -1.418022960424423218e-01 2.519579231739044189e-01 -1.055789440870285034e-01 2.368608713150024414e-01 1.727474033832550049e-01 7.511156052350997925e-02 2.926494553685188293e-02 -1.371530741453170776e-01 -2.581727206707000732e-01 9.034945815801620483e-02 2.175206393003463745e-01 5.260427594184875488e-01 7.639421522617340088e-02
-4.079632461071014404e-03 -1.260129809379577637e-01 -1.796546578407287598e-02 2.629561722278594971e-01 -3.372374176979064941e-02 -2.254908233880996704e-01 -1.372447609901428223e-01 1.396397054195404053e-01 1.079352423548698425e-01 3.659838140010833740e-01 1.375063806772232056e-01 -5.583769455552101135e-02 -2.260856181383132935e-01 1.165591739118099213e-02 1.822826415300369263e-01 -9.051392227411270142e-02 -5.301368981599807739e-02 -7.053551077842712402e-02 2.216169983148574829e-01 -3.166443109512329102e-01 1.926874965429306030e-01 -1.871106624603271484e-01 2.421018779277801514e-01 1.069628372788429260e-01 -2.961545288562774658e-01 -2.590574622154235840e-01 -1.423562467098236084e-01 -9.714330546557903290e-03 -1.473061293363571167e-01 -1.601860672235488892e-01 1.968383491039276123e-01 -5.820386484265327454e-02
2.162784785032272339e-01 5.972792208194732666e-02 -1.199377235025167465e-02 1.604492068290710449e-01 2.069747634232044220e-02 -8.068509399890899658e-02 7.165374606847763062e-02 -3.393684029579162598e-01 -2.598436176776885986e-01 1.719915419816970825e-01 -2.096418440341949463e-01 -2.481885552406311035e-01 -2.426522672176361084e-01 -8.117607235908508301e-02 2.856545895338058472e-02 1.912399530410766602e-01 -2.302473597228527069e-02 -2.878112532198429108e-02 -2.750821597874164581e-02 -4.027244746685028076e-01 -1.538634151220321655e-01 -1.368525773286819458e-01 2.261383235454559326e-01 -1.487210839986801147e-01 3.943455219268798828e-02 2.689447402954101562e-01 1.048959866166114807e-01 -1.560529917478561401e-01 1.087060347199440002e-01 1.014870628714561462e-01 2.761817276477813721e-01 5.850602313876152039e-02
-1.171050816774368286e-01 1.958321630954742432e-01 2.036869078874588013e-01 -3.602033481001853943e-02 5.922303721308708191e-02 -3.551110327243804932e-01 -6.786152720451354980e-02 8.730477094650268555e-02 1.496207993477582932e-02 2.435186654329299927e-01 -6.708399206399917603e-02 1.640539616346359253e-02 9.122001379728317261e-02 -5.473218113183975220e-02 -1.752772182226181030e-02 -2.556136064231395721e-02 -1.296689212322235107e-01 -1.670377105474472046e-01 1.664152592420578003e-01 -2.281326651573181152e-01 2.800325453281402588e-01 1.337018907070159912e-01 1.982129961252212524e-01 1.829552054405212402e-01 9.971106052398681641e-02 8.288590610027313232e-02 -9.093295037746429443e-02 -1.941283792257308960e-01 1.565170288085937500e-01 -1.480866223573684692e-01 5.193290710449218750e-01 1.197223812341690063e-01
9.338906407356262207e-02 1.359086483716964722e-01 -5.269732698798179626e-02 1.291035264730453491e-01 5.257753282785415649e-02 -3.934140503406524658e-02 -3.350125625729560852e-03 8.625304698944091797e-02 -1.304204165935516357e-01 2.946815192699432373e-01 4.330372065305709839e-02 -1.496170461177825928e-01 1.829789876937866211e-01 4.442735761404037476e-02 2.417382784187793732e-02 1.028034463524818420e-01 -4.393767192959785461e-02 6.107066199183464050e-02 3.147491067647933960e-02 -1.852854788303375244e-01 2.220811247825622559e-01 -8.042854070663452148e-02 2.380197346210479736e-01 2.415729463100433350e-01 1.234750449657440186e-01 1.527925580739974976e-01 -1.233900412917137146e-01 -3.401153683662414551e-01 9.666753560304641724e-02 2.750311791896820068e-01 4.664014279842376709e-01 2.882550060749053955e-01
6.574571877717971802e-02 1.744919419288635254e-01 -2.293974757194519043e-01 1.589110493659973145e-02 -2.608001977205276489e-02 -5.854731798171997070e-02 -2.400913387537002563e-01 -6.624779105186462402e-02 3.992339596152305603e-02 2.403472810983657837e-01 1.242872104048728943e-01 7.758630812168121338e-02 -4.147771000862121582e-02 1.210739761590957642e-01 -2.547478377819061279e-01 5.827402323484420776e-02 1.786737143993377686e-01 1.714863330125808716e-01 2.027780413627624512e-01 -4.699507057666778564e-01 -2.299463301897048950e-01 1.165236905217170715e-02 2.235882356762886047e-02 -1.633139252662658691e-01 2.444742172956466675e-01 4.843991622328758240e-02 2.170659974217414856e-02 -3.220674693584442139e-01 -2.460418827831745148e-02 5.893889348953962326e-03 2.888075709342956543e-01 1.639054417610168457e-01
4.442477226257324219e-01 5.516000092029571533e-02 -5.771445576101541519e-04 -2.720366418361663818e-01 2.140644043684005737e-01 -2.159288823604583740e-01 7.962295785546302795e-03 5.143648386001586914e-02 4.007928073406219482e-02 1.283082962036132812e-01 1.106230169534683228e-01 -1.437038034200668335e-01 -2.936604917049407959e-01 5.363209173083305359e-02 1.544673345051705837e-03 -1.670893095433712006e-02 -1.409895718097686768e-01 -1.916965991258621216e-01 3.142936229705810547e-01 -2.119100093841552734e-01 -1.147293895483016968e-01 -9.978341311216354370e-02 9.495894610881805420e-02 -2.771375477313995361e-01 -8.307150565087795258e-03 -1.186223402619361877e-01 -1.239077672362327576e-01 -1.129490509629249573e-01 1.433344334363937378e-01 -8.085542917251586914e-02 1.987261772155761719e-01 2.683425545692443848e-01
6.391419470310211182e-02 2.198672294616699219e-02 -2.857664600014686584e-02 5.486063286662101746e-02 1.796281337738037109e-02 -2.803145051002502441e-01 -1.804666221141815186e-01 3.410966321825981140e-02 1.491401344537734985e-02 7.538066804409027100e-02 8.771471679210662842e-02 -2.686987221240997314e-01 -1.875397861003875732e-01 2.360524423420429230e-02 1.196437329053878784e-01 3.267890214920043945e-01 -5.526014789938926697e-02 2.503010332584381104e-01 -7.119084149599075317e-02 -1.967261582612991333e-01 -2.222177088260650635e-01 -9.787302464246749878e-02 3.321408033370971680e-01 -2.124313861131668091e-01 -1.408629566431045532e-01 2.438164204359054565e-01 -1.105082686990499496e-02 -1.013831868767738342e-01 3.084946870803833008e-01 -2.735099196434020996e-02 1.449166983366012573e-01 3.253577351570129395e-01
9.062861651182174683e-02 6.118695717304944992e-03 -1.755817383527755737e-01 1.028495505452156067e-01 2.343172132968902588e-01 -5.423247069120407104e-02 1.210090592503547668e-01 -2.258395254611968994e-01 -3.678217530250549316e-01 1.290293484926223755e-01 -2.250941693782806396e-01 -2.658365070819854736e-01 9.564001858234405518e-02 -7.519125938415527344e-02 -7.951802015304565430e-02 -3.367915004491806030e-02 6.025382131338119507e-02 2.757652290165424347e-02 6.910264492034912109e-02 -9.530367329716682434e-03 -2.792568504810333252e-01 -8.510404080152511597e-02 1.069211065769195557e-01 -1.271826922893524170e-01 -2.333670854568481445e-01 2.156647443771362305e-01 -2.027791142463684082e-01 1.000383421778678894e-01 7.020853459835052490e-02 -1.405034065246582031e-01 4.813472330570220947e-01 2.753116562962532043e-02
8.772201091051101685e-02 5.620495602488517761e-02 -5.578450486063957214e-02 8.484704047441482544e-02 1.236639842391014099e-01 -2.483659833669662476e-01 -1.489584799855947495e-02 -1.805889010429382324e-01 -2.268193215131759644e-01 7.942485809326171875e-02 1.264328807592391968e-01 3.250778466463088989e-02 -3.382641375064849854e-01 4.871791973710060120e-02 3.728429228067398071e-02 -7.044920325279235840e-02 -2.509556710720062256e-01 -7.224440574645996094e-02 1.794550269842147827e-01 -2.635341286659240723e-01 -1.551289707422256470e-01 -1.815274208784103394e-01 2.708390355110168457e-01 -1.509654801338911057e-02 1.890535503625869751e-01 3.322961926460266113e-01 -1.338867098093032837e-01 -1.732913777232170105e-02 -4.667595773935317993e-02 3.004217445850372314e-01 2.007776349782943726e-01 2.710959315299987793e-01
1.874951571226119995e-01 -1.780648976564407349e-01 1.016856506466865540e-01 2.122015804052352905e-01 -1.209185644984245300e-01 -2.477537244558334351e-01 -1.803510785102844238e-01 -2.162634730339050293e-01 6.564994901418685913e-02 1.758129894733428955e-01 6.027247756719589233e-02 -1.117319688200950623e-01 -1.045666858553886414e-01 8.212810009717941284e-02 -5.375371314585208893e-03 -3.322516009211540222e-02 -1.449767053127288818e-01 -4.360285773873329163e-02 -1.005275994539260864e-01 -2.044422477483749390e-01 2.269232831895351410e-02 1.213311329483985901e-01 -4.082168638706207275e-02 -8.636043220758438110e-02 -4.880370199680328369e-01 -8.024773746728897095e-02 -3.467226400971412659e-03 -3.545297384262084961e-01 1.295296698808670044e-01 6.506795436143875122e-02 3.621069788932800293e-01 1.751609891653060913e-01
2.466033026576042175e-02 3.544899821281433105e-01 -2.664451301097869873e-01 9.980996139347553253e-03 1.489176303148269653e-01 -1.292741596698760986e-01 1.569131761789321899e-01 1.189388185739517212e-01 -8.780169486999511719e-02 1.945315301418304443e-01 3.687259256839752197e-01 8.916204422712326050e-02 -1.469227820634841919e-01 1.697986125946044922e-01 1.098825260996818542e-01 2.587765157222747803e-01 -2.356045544147491455e-01 -5.808951705694198608e-02 7.925695180892944336e-02 -3.365601003170013428e-01 -1.445746272802352905e-01 1.103914901614189148e-01 1.021947860717773438e-01 -5.342545360326766968e-02 7.243311405181884766e-02 3.238501846790313721e-01 -8.386563509702682495e-02 -6.386644393205642700e-02 1.577089657075703144e-03 -6.063871085643768311e-02 2.287560701370239258e-01 -6.317503750324249268e-02
1.034807786345481873e-01 -7.017162442207336426e-02 -1.223332956433296204e-01 2.152707576751708984e-01 2.184062302112579346e-01 -3.140371143817901611e-01 -2.321806401014328003e-01 -4.112477600574493408e-02 1.970991492271423340e-01 3.197482824325561523e-01 -8.948736637830734253e-02 5.099554080516099930e-03 2.849855124950408936e-01 1.151678338646888733e-02 9.597133100032806396e-02 1.392598897218704224e-01 -1.602437496185302734e-01 -1.184941455721855164e-01 -1.226193644106388092e-02 -2.242690920829772949e-01 6.506047397851943970e-02 -3.397845923900604248e-01 -4.849224537611007690e-02 6.813584268093109131e-02 6.458995491266250610e-02 6.207732483744621277e-02 -1.240163519978523254e-01 5.400202050805091858e-02 -2.769823372364044189e-02 1.223871260881423950e-01 4.499145448207855225e-01 -2.701533399522304535e-02
3.630475401878356934e-01 1.755008101463317871e-01 6.254369765520095825e-02 -1.066766753792762756e-01 7.947211712598800659e-02 -1.631585061550140381e-01 1.159968897700309753e-01 7.957950234413146973e-02 6.449498236179351807e-03 2.439257949590682983e-01 1.442660391330718994e-01 -2.209139615297317505e-01 -8.435444533824920654e-02 -6.956216692924499512e-02 1.467121839523315430e-01 1.517955660820007324e-01 -1.554875075817108154e-01 1.105256658047437668e-02 1.524977087974548340e-01 -3.207834362983703613e-01 -5.035718530416488647e-02 4.681710526347160339e-02 3.044001460075378418e-01 1.360403150320053101e-01 -9.561601281166076660e-02 1.048630028963088989e-01 -1.644423454999923706e-01 2.765468657016754150e-01 1.887689679861068726e-01 1.630915999412536621e-01 1.980058401823043823e-01 3.037343323230743408e-01
1.402510553598403931e-01 -7.716306298971176147e-02 -1.905732005834579468e-01 1.608302295207977295e-01 5.873016640543937683e-02 -1.221817880868911743e-01 -8.225049078464508057e-02 -1.862690150737762451e-01 -1.631634868681430817e-02 2.966421842575073242e-01 -1.814213842153549194e-01 -1.974569708108901978e-01 -5.268391221761703491e-02 -2.274113334715366364e-02 -9.216476231813430786e-02 -3.722478449344635010e-02 -2.250829637050628662e-01 -3.445264399051666260e-01 -9.337105602025985718e-02 -3.409214317798614502e-01 7.010368257761001587e-02 -9.622114710509777069e-03 2.221534252166748047e-01 1.239410713315010071e-01 -1.573148071765899658e-01 3.086783178150653839e-02 -2.371824383735656738e-01 -3.992469012737274170e-01 2.078204900026321411e-01 -2.237498760223388672e-02 1.679012477397918701e-01 -4.184922575950622559e-02
3.221060931682586670e-01 -1.053603366017341614e-01 1.284054070711135864e-01 -8.044733107089996338e-02 4.399665072560310364e-02 -1.176581457257270813e-01 2.091088332235813141e-02 -1.135733723640441895e-01 -1.398969292640686035e-01 2.348702400922775269e-01 2.743701636791229248e-01 -4.601814448833465576e-01 -1.192659363150596619e-01 1.924410313367843628e-01 6.180308014154434204e-02 -8.583365380764007568e-02 -2.560041844844818115e-01 -2.190230414271354675e-02 1.274383664131164551e-01 -2.315699458122253418e-01 -2.153453230857849121e-01 -3.181613609194755554e-02 1.464223861694335938e-01 -1.485121548175811768e-01 1.340476125478744507e-01 1.394275724887847900e-01 1.047696992754936218e-01 2.975334413349628448e-02 -2.031995356082916260e-01 -9.388172626495361328e-02 2.751089930534362793e-01 -8.379765599966049194e-02
1.153745129704475403e-01 2.275565564632415771e-01 -1.204737052321434021e-01 2.340152859687805176e-01 -1.100825369358062744e-01 -1.958306580781936646e-01 -2.512277066707611084e-01 2.529271841049194336e-01 2.066671401262283325e-01 2.662723958492279053e-01 -1.894202530384063721e-01 -1.573103964328765869e-01 -5.995587632060050964e-02 1.615886837244033813e-01 -8.341769874095916748e-02 -1.323219537734985352e-01 -3.856225311756134033e-02 1.550660133361816406e-01 -2.744432911276817322e-02 -9.892909228801727295e-02 3.027899004518985748e-02 -2.608975768089294434e-01 -1.519317030906677246e-01 -8.402484469115734100e-03 1.150256954133510590e-02 1.737470924854278564e-01 -1.181214749813079834e-01 -2.639904618263244629e-01 1.350336223840713501e-01 1.208780184388160706e-01 3.923456966876983643e-01 1.752333790063858032e-01
2.693189978599548340e-01 2.796790935099124908e-02 6.586285680532455444e-02 2.258607149124145508e-01 -6.879598647356033325e-02 -1.422690004110336304e-01 -2.073377519845962524e-01 -2.162821143865585327e-01 1.112453490495681763e-01 2.535448670387268066e-01 8.638492971658706665e-02 1.055692322552204132e-02 7.591006811708211899e-03 -3.939677029848098755e-02 -1.157484203577041626e-01 1.873813755810260773e-02 -3.563953340053558350e-01 1.311523318290710449e-01 1.132429242134094238e-01 -1.497228741645812988e-01 -6.897732615470886230e-02 -1.198702678084373474e-02 1.367069222033023834e-02 -1.439777165651321411e-01 -3.796269595623016357e-01 -9.710182994604110718e-02 2.177916169166564941e-01 -2.664091289043426514e-01 1.003333628177642822e-01 1.616153270006179810e-01 3.122539818286895752e-01 2.146677970886230469e-01
3.010278642177581787e-01 -1.521089375019073486e-01 -1.340814679861068726e-01 -2.086125761270523071e-01 1.289543956518173218e-01 -2.527504265308380127e-01 1.662583351135253906e-01 -1.064928546547889709e-01 -2.078620642423629761e-01 2.294171899557113647e-01 7.930588722229003906e-02 -4.264995921403169632e-03 -1.157701686024665833e-01 1.678078025579452515e-01 4.374898597598075867e-02 7.983741164207458496e-02 -2.272468507289886475e-01 -5.749602988362312317e-02 3.161415159702301025e-01 -1.317165791988372803e-01 -7.432560622692108154e-02 6.887048482894897461e-02 1.523929238319396973e-01 -2.200796306133270264e-01 -8.537547662854194641e-03 8.899096399545669556e-02 6.584644317626953125e-02 -5.789898335933685303e-02 2.475670278072357178e-01 1.632529795169830322e-01 2.854376733303070068e-01 3.376286923885345459e-01
1.864121854305267334e-02 -4.585913196206092834e-02 -1.802191287279129028e-01 -2.079519927501678467e-01 1.821010261774063110e-01 -1.101042777299880981e-01 -9.629657864570617676e-02 1.839981079101562500e-01 -9.465616196393966675e-02 1.768686175346374512e-01 7.209921628236770630e-02 -1.258207261562347412e-01 1.139304637908935547e-01 1.739199161529541016e-01 -8.647037297487258911e-02 7.124818861484527588e-02 -1.275175660848617554e-01 -3.021394833922386169e-02 7.439684122800827026e-02 -2.193448990583419800e-01 2.613905072212219238e-01 -3.534552454948425293e-01 -1.424416750669479370e-01 -8.565579354763031006e-02 -1.686781458556652069e-02 2.117659449577331543e-01 -1.516515016555786133e-01 -2.035335451364517212e-01 -1.081268191337585449e-01 1.158940345048904419e-01 3.499762713909149170e-01 4.092660546302795410e-01
2.316315323114395142e-01 1.650395058095455170e-02 -9.795499593019485474e-02 1.920458823442459106e-01 -7.530669122934341431e-02 -2.275983840227127075e-01 -1.393541693687438965e-01 -1.070607155561447144e-01 1.963024437427520752e-01 5.845605209469795227e-02 4.967264458537101746e-02 -9.273661673069000244e-02 7.892749458551406860e-02 1.053625419735908508e-01 1.661664620041847229e-02 3.129651769995689392e-02 -2.839323878288269043e-01 6.457367539405822754e-02 1.235223710536956787e-01 -1.821907460689544678e-01 -9.981507807970046997e-02 -3.252668976783752441e-01 -9.267447143793106079e-02 -3.493856489658355713e-01 -3.807162046432495117e-01 7.925238460302352905e-02 2.742662429809570312e-01 -1.092543229460716248e-01 1.018393337726593018e-01 4.788849968463182449e-03 3.091661632061004639e-01 1.249677389860153198e-01
1.912256181240081787e-01 2.197122573852539062e-01 6.236171349883079529e-02 6.221336126327514648e-02 -1.805422604084014893e-01 -1.359069049358367920e-01 -2.097338587045669556e-01 4.670436307787895203e-02 -9.635688364505767822e-02 3.708512187004089355e-01 2.039337754249572754e-01 -1.262456178665161133e-01 -1.163903996348381042e-01 1.772743612527847290e-01 9.618180245161056519e-02 8.853964507579803467e-02 -8.818585425615310669e-02 -3.967373818159103394e-02 1.379540264606475830e-01 -1.017183586955070496e-01 -2.348875999450683594e-01 4.046564921736717224e-02 3.044965863227844238e-01 9.223004803061485291e-03 1.560924947261810303e-02 1.685918867588043213e-01 1.585431545972824097e-01 -3.881200253963470459e-01 2.381389141082763672e-01 2.379624843597412109e-01 1.923204064369201660e-01 2.556802332401275635e-02
-2.969586849212646484e-01 1.054121330380439758e-01 -1.615567058324813843e-01 -1.046039015054702759e-01 8.823776990175247192e-02 -1.710312366485595703e-01 -5.666851997375488281e-02 -1.146430522203445435e-01 1.822003126144409180e-01 3.994179964065551758e-01 2.078184038400650024e-01 1.840045899152755737e-01 -4.125094786286354065e-02 8.601123094558715820e-02 -2.520409822463989258e-01 1.254387348890304565e-01 5.052862688899040222e-03 1.564537286758422852e-01 9.555846452713012695e-02 -2.177416831254959106e-01 -3.442281112074851990e-02 -1.059563010931015015e-01 1.665413230657577515e-01 -1.522826850414276123e-01 -7.645080983638763428e-02 -3.297917172312736511e-02 5.993204563856124878e-02 -1.920789927244186401e-01 1.695374399423599243e-02 6.958372890949249268e-02 5.029734969139099121e-01 4.710080102086067200e-02
1.202952116727828979e-01 -1.327561885118484497e-01 -1.903807930648326874e-02 1.685741990804672241e-01 -1.384576708078384399e-01 -1.905224025249481201e-01 -2.687519192695617676e-01 -3.443548679351806641e-01 8.051238954067230225e-02 2.539439797401428223e-01 1.774504967033863068e-02 3.850924596190452576e-02 -4.093192890286445618e-02 5.187355726957321167e-02 -5.312382802367210388e-02 8.671575784683227539e-02 -2.648531198501586914e-01 4.340549185872077942e-02 9.202904254198074341e-02 -2.160621732473373413e-01 -3.507635742425918579e-02 -2.808942198753356934e-01 9.899186901748180389e-03 -2.348261475563049316e-01 -3.293680548667907715e-01 -2.802646346390247345e-02 1.459322273731231689e-01 -2.248636633157730103e-01 1.385885179042816162e-01 -6.563366623595356941e-04 3.204988539218902588e-01 1.993998140096664429e-01
1.980441212654113770e-01 -2.486247122287750244e-01 -3.367476537823677063e-02 6.418982148170471191e-02 -1.505758464336395264e-01 -3.251449465751647949e-01 -2.718990147113800049e-01 -2.459090352058410645e-01 1.608363911509513855e-02 1.782472133636474609e-01 1.101191118359565735e-01 5.634535849094390869e-02 -6.901469826698303223e-02 9.349396079778671265e-02 -1.502381265163421631e-01 1.235549896955490112e-01 -5.010232329368591309e-02 -2.986712008714675903e-02 1.308162957429885864e-01 -2.363651841878890991e-01 6.045886129140853882e-02 -2.476090490818023682e-01 -3.275243565440177917e-02 -1.907081604003906250e-01 -4.100535511970520020e-01 -1.891321539878845215e-01 1.786722391843795776e-01 -1.441733539104461670e-01 2.020856738090515137e-02 -4.676140844821929932e-02 2.984949648380279541e-01 7.165019959211349487e-02
6.578645855188369751e-02 1.338289529085159302e-01 8.560205250978469849e-02 2.115523070096969604e-01 -4.217366501688957214e-02 5.992331542074680328e-03 -3.515683412551879883e-01 8.334079384803771973e-02 1.425423175096511841e-01 -7.752566784620285034e-02 -2.401212155818939209e-01 -1.948823183774948120e-01 -3.104646205902099609e-01 2.278979569673538208e-01 -1.725265383720397949e-01 1.898162513971328735e-01 -9.816653281450271606e-02 -8.534350991249084473e-02 -4.615836217999458313e-02 -3.627325594425201416e-02 -1.802674978971481323e-01 -3.003111779689788818e-01 -6.209201179444789886e-03 -1.294035166501998901e-01 -1.849506795406341553e-01 -3.141362965106964111e-02 -1.208419129252433777e-01 -1.350352019071578979e-01 -6.542566418647766113e-02 2.264562528580427170e-03 4.461218118667602539e-01 1.614228188991546631e-01
-2.090552002191543579e-01 5.963466246612370014e-04 -1.067326888442039490e-01 -5.925944074988365173e-03 2.038498818874359131e-01 -1.426572054624557495e-01 -6.177872419357299805e-02 -2.151677012443542480e-01 -1.413040906190872192e-01 3.171775937080383301e-01 7.168727368116378784e-02 7.063965499401092529e-02 -1.076380088925361633e-01 1.237275004386901855e-01 -2.549855224788188934e-02 -2.387274987995624542e-02 -3.270260989665985107e-01 -9.998379647731781006e-02 7.606153935194015503e-02 -2.864237725734710693e-01 -2.674918472766876221e-01 -2.178516536951065063e-01 1.236157417297363281e-01 -5.928806494921445847e-03 1.207237616181373596e-01 3.154403865337371826e-01 -4.314244166016578674e-02 3.801087290048599243e-02 7.609668374061584473e-02 2.485067099332809448e-01 1.258618086576461792e-01 3.662957549095153809e-01
2.828602492809295654e-01 -1.293432116508483887e-01 -1.970012784004211426e-01 -1.162088513374328613e-01 9.372972883284091949e-03 2.134726382791996002e-02 1.156785562634468079e-01 -2.690643072128295898e-01 -3.810157477855682373e-01 2.654061317443847656e-01 -6.628353148698806763e-02 1.107656508684158325e-01 -1.524636428803205490e-02 2.109174132347106934e-01 2.457333505153656006e-01 1.276513934135437012e-01 -1.847403496503829956e-01 1.760902553796768188e-01 5.598103255033493042e-02 -1.750972121953964233e-01 -1.971902698278427124e-01 3.388308361172676086e-02 2.926051914691925049e-01 -7.138055562973022461e-02 -8.307023346424102783e-02 1.801383942365646362e-01 -3.480510786175727844e-02 -4.031003266572952271e-02 8.409468457102775574e-03 -1.571913510560989380e-01 2.633174955844879150e-01 2.120701819658279419e-01
1.670559644699096680e-01 -1.664087735116481781e-02 1.153186261653900146e-01 3.783337399363517761e-02 3.455914258956909180e-01 -3.202393949031829834e-01 6.606826186180114746e-02 2.793894410133361816e-01 -1.528725475072860718e-01 -9.670484811067581177e-03 -9.142283350229263306e-03 -1.977666616439819336e-01 8.665338158607482910e-02 1.396174877882003784e-01 -4.778948798775672913e-02 2.871097326278686523e-01 -2.357154712080955505e-02 1.335012167692184448e-01 -8.260745555162429810e-02 -1.264064162969589233e-01 9.567029029130935669e-02 1.855093687772750854e-01 1.024614870548248291e-01 -2.298424206674098969e-02 -2.517624944448471069e-02 -1.069456934928894043e-01 2.804842591285705566e-02 -3.447793722152709961e-01 6.033886969089508057e-02 1.798539981245994568e-02 4.489692151546478271e-01 2.127366065979003906e-01
-4.489117860794067383e-02 1.284376680850982666e-01 -1.715183109045028687e-01 2.108538150787353516e-01 1.875716298818588257e-01 -3.953123092651367188e-01 3.960601612925529480e-02 -1.523395534604787827e-02 1.820261962711811066e-02 4.306302368640899658e-01 2.176233753561973572e-02 -4.967708140611648560e-03 -4.286100342869758606e-02 -3.104490786790847778e-02 -2.622021436691284180e-01 -2.009054087102413177e-02 5.603054538369178772e-02 1.891558170318603516e-01 1.339479535818099976e-01 -2.774583399295806885e-01 9.766080975532531738e-02 -2.285963445901870728e-01 -7.662603259086608887e-02 -1.043546274304389954e-01 -2.171466052532196045e-01 1.956326663494110107e-01 -2.571760714054107666e-01 -1.161494031548500061e-01 1.107024624943733215e-01 1.110671833157539368e-01 1.144328266382217407e-01 2.024543732404708862e-01
1.757452338933944702e-01 1.532841175794601440e-01 -1.730247288942337036e-01 -3.636334463953971863e-02 3.222223818302154541e-01 -3.698403835296630859e-01 -6.096459552645683289e-02 5.385049153119325638e-03 -1.540360320359468460e-02 1.713666170835494995e-01 -6.624854169785976410e-03 9.659904986619949341e-02 -5.301661044359207153e-02 -1.472805887460708618e-01 -1.945831179618835449e-01 -2.471255511045455933e-01 -1.319076269865036011e-01 1.044900566339492798e-01 5.562351644039154053e-02 -5.713271722197532654e-02 -1.774600893259048462e-02 1.023102179169654846e-01 2.945564687252044678e-01 -2.442716807126998901e-01 -1.917134821414947510e-01 3.195401132106781006e-01 -2.656793594360351562e-01 -2.679127752780914307e-01 -6.104784458875656128e-02 -9.234093129634857178e-03 1.197339296340942383e-01 1.277744770050048828e-01
1.253070235252380371e-01 2.045704796910285950e-02 -1.969371549785137177e-02 1.501328796148300171e-01 -2.485446780920028687e-01 -7.234916090965270996e-02 -2.416561692953109741e-01 -2.111467272043228149e-01 -7.726433128118515015e-02 2.767210304737091064e-01 -4.829335957765579224e-02 2.014848403632640839e-02 1.237566843628883362e-01 1.368177831172943115e-01 2.855521440505981445e-02 7.980230450630187988e-02 -2.128265500068664551e-01 1.166369542479515076e-01 1.117618307471275330e-01 -2.191614806652069092e-01 -1.329203248023986816e-01 -2.080527693033218384e-01 -1.224321546033024788e-03 -1.660103052854537964e-01 -4.076764583587646484e-01 -1.193501637317240238e-03 3.339178264141082764e-01 -1.634632050991058350e-01 7.064439356327056885e-03 1.675333641469478607e-02 3.142277598381042480e-01 2.302870154380798340e-01
2.632595598697662354e-01 3.313322365283966064e-01 -1.168209165334701538e-01 1.079692542552947998e-01 -7.304180413484573364e-02 -3.346316516399383545e-01 -7.930807769298553467e-03 -3.615648299455642700e-02 -4.830275848507881165e-02 -5.250602960586547852e-02 -1.632361710071563721e-01 6.853284779936075211e-03 3.316286206245422363e-02 8.873223513364791870e-02 2.229154482483863831e-02 -3.200590237975120544e-02 -3.925094902515411377e-01 -1.297240555286407471e-01 6.953350454568862915e-02 -4.359684884548187256e-02 2.355435490608215332e-01 -1.093445792794227600e-01 8.639363199472427368e-02 -9.633345156908035278e-02 -3.132644593715667725e-01 -1.010683327913284302e-01 -2.180642932653427124e-01 -3.474199399352073669e-02 -5.844362080097198486e-02 -3.077990375459194183e-02 4.452894032001495361e-01 1.143891811370849609e-01
5.247634276747703552e-02 -3.201032802462577820e-02 -2.097307704389095306e-02 1.124050989747047424e-01 -1.301376074552536011e-01 -1.527172923088073730e-01 -2.721129357814788818e-01 -2.678379118442535400e-01 2.207324095070362091e-02 2.262837290763854980e-01 9.986524283885955811e-02 -5.488862842321395874e-02 6.656322628259658813e-02 1.519346386194229126e-01 3.834283724427223206e-02 5.905216932296752930e-02 -3.485215902328491211e-01 6.408255547285079956e-02 1.720748096704483032e-02 -2.041131108999252319e-01 -6.491392105817794800e-02 -8.747313171625137329e-02 8.021494746208190918e-02 -2.781555056571960449e-01 -3.845980465412139893e-01 -4.888587072491645813e-02 2.177026718854904175e-01 -6.948672980070114136e-02 1.006084904074668884e-01 8.466526865959167480e-02 3.819635212421417236e-01 2.665317952632904053e-01
1.115999892354011536e-01 1.414498388767242432e-01 -1.745658516883850098e-01 5.743373930454254150e-02 3.220342099666595459e-02 -2.290706038475036621e-01 -1.005765274167060852e-01 1.040821895003318787e-02 -1.175829991698265076e-01 4.328328967094421387e-01 -6.339817494153976440e-02 1.965590864419937134e-01 -2.150064557790756226e-01 -8.963398635387420654e-02 3.067124402150511742e-03 -9.344372153282165527e-02 -1.191554293036460876e-01 -3.100231289863586426e-02 1.395594794303178787e-03 -8.832764625549316406e-02 -5.950840190052986145e-02 4.222189188003540039e-01 2.628110051155090332e-01 -7.406359165906906128e-02 -2.898682653903961182e-01 3.447555005550384521e-01 -1.694962941110134125e-02 -1.626876741647720337e-01 9.859634190797805786e-02 1.052265092730522156e-01 1.282413601875305176e-01 1.303875744342803955e-01
1.327260490506887436e-02 -7.177380472421646118e-02 1.319984346628189087e-01 -5.916161462664604187e-02 -5.842324718832969666e-02 -1.355625092983245850e-01 -2.791386470198631287e-02 -8.297201246023178101e-03 4.533679038286209106e-02 7.889366149902343750e-02 4.190952703356742859e-02 -5.422917753458023071e-02 -1.222364902496337891e-01 4.676635190844535828e-02 3.608027473092079163e-02 4.807580113410949707e-01 -7.217670790851116180e-04 3.671112656593322754e-01 1.606300473213195801e-01 -2.349394261837005615e-01 -3.182538449764251709e-01 1.833407580852508545e-01 1.660073548555374146e-01 -1.104767099022865295e-01 -1.265580356121063232e-01 3.028539121150970459e-01 -3.516515716910362244e-02 -7.428067177534103394e-02 1.636786162853240967e-01 5.175750702619552612e-02 3.671099245548248291e-01 1.393227726221084595e-01
-1.968806385993957520e-01 -8.782716840505599976e-02 1.396080404520034790e-01 4.824536293745040894e-02 2.316670417785644531e-01 -2.159223109483718872e-01 -3.890944272279739380e-02 -3.001854941248893738e-02 5.376293882727622986e-02 1.020194366574287415e-01 1.542097777128219604e-01 -2.793173789978027344e-01 3.365104645490646362e-02 1.470424085855484009e-01 9.065055102109909058e-02 2.129130214452743530e-01 -1.580732911825180054e-01 -7.755254954099655151e-02 -5.472719296813011169e-02 -2.839230895042419434e-01 3.102125823497772217e-01 -1.048540621995925903e-01 3.161219060420989990e-01 -2.125792801380157471e-01 -3.283370658755302429e-02 2.098216563463211060e-01 3.275032341480255127e-02 -9.701234847307205200e-02 1.431637704372406006e-01 -2.515814900398254395e-01 3.116220533847808838e-01 1.848132163286209106e-01
9.393673390150070190e-02 4.534402862191200256e-02 -2.885287813842296600e-02 1.743022352457046509e-01 -6.414120085537433624e-03 -2.069927155971527100e-01 -2.303533107042312622e-01 -1.973055601119995117e-01 1.173772150650620461e-03 2.462070435285568237e-01 7.317940890789031982e-02 -1.803671009838581085e-02 7.063867896795272827e-02 -3.225585445761680603e-02 -3.078808821737766266e-02 1.559642143547534943e-02 -3.396696746349334717e-01 1.648280024528503418e-01 1.145461201667785645e-01 -1.289566904306411743e-01 -7.322022318840026855e-02 -1.200963854789733887e-01 3.322988748550415039e-03 -1.679115593433380127e-01 -3.595299720764160156e-01 -6.446234136819839478e-02 4.120579659938812256e-01 -1.901143789291381836e-01 1.202189400792121887e-01 3.120590187609195709e-02 3.928475677967071533e-01 1.418216377496719360e-01
2.043119817972183228e-01 4.997264221310615540e-02 -3.442020714282989502e-02 5.661223456263542175e-02 -2.365703880786895752e-01 -6.256365031003952026e-02 -6.235843896865844727e-02 1.606352478265762329e-01 1.703293323516845703e-01 1.773646920919418335e-01 -7.420514523983001709e-02 -3.211333751678466797e-01 -3.207315802574157715e-01 3.346780315041542053e-02 1.869131475687026978e-01 2.703808248043060303e-02 -3.092023730278015137e-01 2.140864729881286621e-02 7.509917765855789185e-02 -2.831183373928070068e-01 -1.865118183195590973e-02 2.145898714661598206e-02 1.883052289485931396e-01 -8.017510175704956055e-02 1.737885922193527222e-01 7.846273481845855713e-02 -2.525456547737121582e-01 1.224669739603996277e-01 5.402868241071701050e-02 9.558174014091491699e-02 3.186593949794769287e-01 3.158276677131652832e-01
6.655380595475435257e-03 -9.533691219985485077e-03 5.520149134099483490e-03 -7.106395810842514038e-02 -2.142414823174476624e-02 -3.203597068786621094e-01 2.590506523847579956e-02 -1.968430168926715851e-02 -2.614965140819549561e-01 3.981371223926544189e-02 3.635386228561401367e-01 -1.577087342739105225e-01 -2.075847685337066650e-01 8.236906491219997406e-03 1.476260125637054443e-01 1.901134103536605835e-01 -3.813028335571289062e-02 9.708200395107269287e-02 -9.703388810157775879e-02 -4.173641800880432129e-01 -2.763317227363586426e-01 -1.393857747316360474e-01 1.795080304145812988e-01 1.447265595197677612e-01 -2.030320018529891968e-01 -1.059718336910009384e-02 -1.946794986724853516e-01 -2.008750885725021362e-01 7.324282079935073853e-02 1.814749389886856079e-01 1.534751206636428833e-01 1.940655857324600220e-01
4.236941412091255188e-02 1.369382590055465698e-01 4.045844823122024536e-02 -1.970337331295013428e-01 -2.342076413333415985e-02 -2.195691764354705811e-01 -6.922014057636260986e-02 1.808871328830718994e-01 -1.091733798384666443e-01 3.606101572513580322e-01 -2.186512500047683716e-01 -2.790684700012207031e-01 -2.029823660850524902e-01 6.112585961818695068e-02 -3.001210391521453857e-01 4.414258152246475220e-02 -6.422980129718780518e-02 4.341185837984085083e-02 -4.579391330480575562e-02 -1.995355263352394104e-02 -1.178262531757354736e-01 1.011716946959495544e-02 2.243214994668960571e-01 2.238532453775405884e-01 -2.521429657936096191e-01 -3.774465247988700867e-02 -2.682276070117950439e-02 5.024695768952369690e-02 1.199456304311752319e-01 2.800842225551605225e-01 3.949426114559173584e-01 -9.020831435918807983e-02
2.477419376373291016e-01 1.163832172751426697e-01 -2.893486917018890381e-01 4.477685317397117615e-02 1.953008025884628296e-01 -2.582490742206573486e-01 2.984037389978766441e-03 -4.589709453284740448e-03 -1.448378860950469971e-01 1.590583473443984985e-01 1.379529107362031937e-02 -1.060822457075119019e-01 -6.552523374557495117e-02 1.050166189670562744e-01 -7.126720994710922241e-02 1.201602630317211151e-02 -1.234483122825622559e-01 -1.178696751594543457e-01 2.866669595241546631e-01 -3.651431202888488770e-02 -1.631760746240615845e-01 5.481627583503723145e-02 2.895624041557312012e-01 -1.855442523956298828e-01 -3.305463194847106934e-01 3.271788060665130615e-01 -2.230269312858581543e-01 2.105947136878967285e-01 5.052644759416580200e-02 -7.364720851182937622e-02 2.202898263931274414e-01 -1.696139574050903320e-01
2.228509634733200073e-01 -2.533168196678161621e-01 -5.139159038662910461e-02 9.081783890724182129e-02 1.337004154920578003e-01 -1.153916940093040466e-01 -2.549442835152149200e-02 -4.612810164690017700e-02 6.050640717148780823e-02 2.097377777099609375e-01 -7.241711020469665527e-03 -3.281833827495574951e-01 -1.924302577972412109e-01 -4.232512041926383972e-02 1.987869739532470703e-01 3.780185878276824951e-01 -2.055496722459793091e-01 2.459686398506164551e-01 1.069420203566551208e-01 -2.382870316505432129e-01 1.143722012639045715e-01 -1.378087550401687622e-01 1.267579048871994019e-01 -1.806266009807586670e-01 -4.636341705918312073e-02 2.502006888389587402e-01 -2.222026437520980835e-01 8.846165984869003296e-02 1.339437216520309448e-01 1.156895421445369720e-02 1.855584979057312012e-01 1.961556226015090942e-01
2.758492827415466309e-01 1.139270141720771790e-01 3.943276777863502502e-02 1.792410910129547119e-01 1.369576249271631241e-02 -1.347131282091140747e-01 -1.699800975620746613e-02 3.717478737235069275e-02 1.684021055698394775e-01 3.968257829546928406e-02 -2.259394526481628418e-01 -1.487130224704742432e-01 4.487318918108940125e-02 -1.061077639460563660e-01 -6.054234504699707031e-02 4.830874875187873840e-02 -2.048804312944412231e-01 1.533515155315399170e-01 1.334507018327713013e-01 -1.867319829761981964e-02 -3.324553072452545166e-01 -2.797735929489135742e-01 -6.795112043619155884e-02 -3.345384299755096436e-01 -2.485360801219940186e-01 -6.284373253583908081e-02 2.283550426363945007e-02 1.794512011110782623e-02 1.259288564324378967e-02 -2.644296735525131226e-02 5.111689567565917969e-01 1.310403198003768921e-01
1.996905058622360229e-01 2.172563225030899048e-01 -2.049056738615036011e-01 1.911012455821037292e-02 2.116495668888092041e-01 -2.214655727148056030e-01 -1.467536240816116333e-01 -1.754364073276519775e-01 -2.300103455781936646e-01 2.293470054864883423e-01 2.477710321545600891e-02 1.008157059550285339e-01 -3.450866937637329102e-01 8.227531798183917999e-03 -6.015838310122489929e-02 2.414009720087051392e-01 -4.269215092062950134e-02 -2.071222364902496338e-01 8.195127546787261963e-02 -1.366540640592575073e-01 9.685616940259933472e-02 1.726980358362197876e-01 4.820341616868972778e-02 -2.036110460758209229e-01 1.576113551855087280e-01 1.177445948123931885e-01 5.011538416147232056e-02 3.096808679401874542e-02 1.054137572646141052e-01 6.191393476910889149e-04 3.307957649230957031e-01 3.335760235786437988e-01
9.306764602661132812e-02 -2.085558474063873291e-01 1.074399575591087341e-01 -1.091727241873741150e-01 -1.016091108322143555e-01 -3.337728381156921387e-01 -6.924574822187423706e-02 8.949588239192962646e-02 -2.409085035324096680e-01 1.610898226499557495e-01 2.885973453521728516e-01 -2.479835599660873413e-01 -2.320303767919540405e-01 7.253681123256683350e-02 7.665671408176422119e-02 2.539622783660888672e-01 -1.944902725517749786e-02 6.391103565692901611e-02 4.379168525338172913e-02 -6.834839284420013428e-02 -3.896796405315399170e-01 -1.856232993304729462e-03 -3.002650849521160126e-02 -1.604122668504714966e-02 4.504817724227905273e-02 6.372191756963729858e-02 -1.196868419647216797e-01 -1.316273510456085205e-01 -7.769580930471420288e-02 3.125771880149841309e-01 3.182647526264190674e-01 1.573691070079803467e-01
2.474669069051742554e-01 2.214610129594802856e-01 1.888543739914894104e-02 -1.644089668989181519e-01 -1.336477249860763550e-01 -3.784958422183990479e-01 1.845184117555618286e-01 -1.046254932880401611e-01 1.573981717228889465e-02 7.284550368785858154e-02 2.139473706483840942e-01 -1.256906688213348389e-01 -1.529463380575180054e-01 -3.644629940390586853e-02 1.057373061776161194e-01 3.790026903152465820e-02 -8.572171628475189209e-02 -7.233037054538726807e-02 1.565270125865936279e-01 -1.461521685123443604e-01 -2.320385873317718506e-01 1.081931814551353455e-01 1.508448272943496704e-01 -1.859146952629089355e-01 -1.207047626376152039e-01 -5.499830469489097595e-02 -5.884924903512001038e-02 -5.105837807059288025e-02 2.421500235795974731e-01 -8.690769225358963013e-02 3.831231892108917236e-01 3.657945692539215088e-01
4.723353311419487000e-02 -2.015041857957839966e-01 -9.466174989938735962e-03 -3.062359616160392761e-02 1.413483619689941406e-01 -2.723449468612670898e-01 -3.722146525979042053e-02 -2.068063765764236450e-01 -1.332591474056243896e-01 1.216314956545829773e-01 2.160093486309051514e-01 7.187257986515760422e-03 -2.201104462146759033e-01 2.433082759380340576e-01 -1.262822188436985016e-02 -7.546493411064147949e-02 -1.608152538537979126e-01 -2.058657407760620117e-01 5.002183467149734497e-02 -2.261191010475158691e-01 -3.307982087135314941e-01 -3.095210902392864227e-02 1.111623793840408325e-01 5.331356450915336609e-02 7.448756694793701172e-02 3.044429719448089600e-01 1.062064617872238159e-01 3.509258851408958435e-02 8.154879510402679443e-02 2.341312617063522339e-01 3.589642941951751709e-01 2.766566574573516846e-01
1.618109941482543945e-01 -1.529424935579299927e-01 4.998507723212242126e-02 -4.623591527342796326e-02 -2.121216244995594025e-02 -1.374830156564712524e-01 -1.566809117794036865e-01 3.372528403997421265e-02 7.372455298900604248e-02 1.262993365526199341e-01 -7.751929759979248047e-02 -3.429794609546661377e-01 -2.434838563203811646e-01 9.516917169094085693e-02 6.273428350687026978e-02 3.448253571987152100e-01 1.290241181850433350e-01 1.951686739921569824e-01 2.596125379204750061e-02 -2.730542719364166260e-01 1.429950259625911713e-02 2.267646417021751404e-02 1.228106915950775146e-01 9.333600848913192749e-02 -1.247316598892211914e-01 3.273680806159973145e-01 -3.050488531589508057e-01 -4.651286825537681580e-02 1.323718279600143433e-01 -1.636297209188342094e-03 2.597933709621429443e-01 3.272491097450256348e-01
2.128362804651260376e-01 -1.948332041501998901e-01 -4.437203519046306610e-03 3.133549913763999939e-02 -8.553151786327362061e-02 -2.579800188541412354e-01 -1.978690177202224731e-01 -1.914552152156829834e-01 6.004680320620536804e-02 1.580552011728286743e-01 -1.409039739519357681e-02 -2.268854342401027679e-02 7.444157265126705170e-03 1.616027355194091797e-01 -8.517676591873168945e-02 3.252311423420906067e-02 -2.135675549507141113e-01 2.913399785757064819e-02 -3.339235857129096985e-02 -1.910234242677688599e-01 5.099638178944587708e-02 -6.572799384593963623e-02 -8.899543434381484985e-02 -1.020843386650085449e-01 -3.545309603214263916e-01 -4.521132260560989380e-02 1.286035627126693726e-01 -3.553232848644256592e-01 2.693101167678833008e-01 4.400083422660827637e-02 3.582322299480438232e-01 3.458718955516815186e-01
3.217181265354156494e-01 1.699203103780746460e-01 -2.639195024967193604e-01 -9.197629988193511963e-02 9.556543827056884766e-02 -3.340169191360473633e-01 -9.543497115373611450e-02 1.295949220657348633e-01 -5.242453888058662415e-02 5.274943709373474121e-01 4.648817330598831177e-02 -1.563251391053199768e-02 6.545013282448053360e-03 1.560731530189514160e-01 6.148071493953466415e-03 1.083023399114608765e-01 2.460081428289413452e-01 -8.392035216093063354e-02 -1.007102876901626587e-01 -2.181016355752944946e-01 -1.474175006151199341e-01 -1.297998428344726562e-01 -1.929908692836761475e-01 1.001474075019359589e-02 9.152759611606597900e-02 2.734163105487823486e-01 -5.123553052544593811e-02 -6.768807023763656616e-02 -4.638510197401046753e-02 -1.342899799346923828e-01 -3.169722482562065125e-02 1.029844209551811218e-01
3.247966468334197998e-01 -3.623128682374954224e-02 -1.729753464460372925e-01 -2.228346616029739380e-01 2.350634485483169556e-01 -2.471523880958557129e-01 1.663471907377243042e-01 -1.380371153354644775e-01 -1.713378131389617920e-01 2.310294508934020996e-01 5.650825053453445435e-02 1.123941540718078613e-01 -2.336896657943725586e-01 1.746014654636383057e-01 6.615689396858215332e-02 3.901707008481025696e-02 -2.175886482000350952e-01 -2.112919837236404419e-02 2.144386023283004761e-01 -2.393892221152782440e-02 -1.281853318214416504e-01 -7.875152677297592163e-02 1.306097805500030518e-01 -1.639247834682464600e-01 -4.684753343462944031e-02 9.326813369989395142e-02 1.075169816613197327e-01 -1.607752889394760132e-01 2.024257630109786987e-01 -4.011881351470947266e-02 1.572201550006866455e-01 4.295153617858886719e-01
2.193122059106826782e-01 8.226651698350906372e-02 -7.352475076913833618e-02 -1.975089907646179199e-01 -3.372430428862571716e-02 -2.173088788986206055e-01 -5.052214488387107849e-02 -2.517951428890228271e-01 -5.489680916070938110e-02 4.969014227390289307e-02 1.478668004274368286e-01 -2.540302276611328125e-02 -3.373663127422332764e-01 2.573775649070739746e-01 -1.143854018300771713e-02 -7.089901715517044067e-02 -1.663764715194702148e-01 -2.273055166006088257e-02 3.525318577885627747e-02 -1.364760994911193848e-01 -3.084104657173156738e-01 -2.370998449623584747e-02 2.327276468276977539e-01 -2.429316639900207520e-01 -2.493102550506591797e-01 2.591339945793151855e-01 -9.676001220941543579e-02 -2.547827363014221191e-02 -1.079818140715360641e-02 1.966801434755325317e-01 2.630676031112670898e-01 2.625834345817565918e-01
1.987579911947250366e-01 -2.616115212440490723e-01 -2.940422669053077698e-02 1.992597430944442749e-02 8.419597893953323364e-02 -2.630309760570526123e-01 -5.115091055631637573e-02 -1.232848390936851501e-01 2.882028184831142426e-02 4.014313966035842896e-02 3.264498710632324219e-01 -1.665463298559188843e-01 2.549642324447631836e-01 4.647148400545120239e-02 -9.148722141981124878e-02 9.452204406261444092e-02 6.230930984020233154e-02 2.934586405754089355e-01 -5.692433565855026245e-03 -1.428087502717971802e-01 6.966139376163482666e-02 -3.502060174942016602e-01 2.114598304033279419e-01 1.919637918472290039e-01 -2.382041513919830322e-01 3.250099346041679382e-02 -2.689374051988124847e-02 -1.886939853429794312e-01 1.262636929750442505e-01 -4.653805494308471680e-02 3.683942854404449463e-01 8.969437330961227417e-02
1.207552924752235413e-01 -1.570068448781967163e-01 5.886889994144439697e-03 4.376910254359245300e-02 -1.587707996368408203e-01 -3.053757548332214355e-01 -2.698394656181335449e-01 -8.005838096141815186e-02 2.904927432537078857e-01 1.869676262140274048e-01 2.263326197862625122e-02 -1.295508146286010742e-01 3.516517207026481628e-02 2.055637240409851074e-01 -6.723045557737350464e-02 1.805262863636016846e-01 -5.524771660566329956e-02 1.592868417501449585e-01 1.863486766815185547e-01 -1.217119023203849792e-01 -4.859283566474914551e-02 -1.269951760768890381e-01 -4.378141090273857117e-02 -3.194019794464111328e-01 -3.221253454685211182e-01 -7.901396602392196655e-02 2.720088660717010498e-01 2.209079451858997345e-02 -3.257474303245544434e-02 -1.007724925875663757e-01 3.716193139553070068e-01 9.849046170711517334e-02
1.065539270639419556e-01 1.481863786466419697e-03 -6.898980587720870972e-02 1.969097703695297241e-01 2.544263899326324463e-01 -3.697987198829650879e-01 -1.484448760747909546e-01 2.105858772993087769e-01 -3.603564575314521790e-02 2.410745918750762939e-01 5.866210535168647766e-02 -9.417489916086196899e-02 1.866449564695358276e-01 5.038733035326004028e-02 -5.477892234921455383e-03 -2.421059012413024902e-01 -2.481234669685363770e-01 1.083326488733291626e-01 -5.203780531883239746e-02 -1.175079494714736938e-01 -7.988750189542770386e-02 -5.227901935577392578e-01 -8.598767220973968506e-02 -6.985776871442794800e-02 -1.142472997307777405e-01 1.420209556818008423e-01 -4.525467008352279663e-02 -1.101383939385414124e-01 1.138631254434585571e-02 1.692021191120147705e-01 2.086639553308486938e-01 8.952832967042922974e-02
4.199329614639282227e-01 1.468666642904281616e-01 2.853188291192054749e-02 -1.618774980306625366e-01 -2.904928848147392273e-02 -1.957216300070285797e-02 1.629422158002853394e-01 1.240505203604698181e-01 1.182085573673248291e-01 2.999289631843566895e-01 1.448545008897781372e-01 -3.636275604367256165e-02 -1.759927421808242798e-01 4.250979516655206680e-03 7.206264883279800415e-02 -3.024416603147983551e-02 -7.248343527317047119e-02 -8.276077359914779663e-02 1.911931931972503662e-01 -3.650548756122589111e-01 -1.794585287570953369e-01 5.260283872485160828e-02 5.432830750942230225e-02 -2.526560723781585693e-01 -1.263590455055236816e-01 -1.327775069512426853e-03 -1.551647633314132690e-01 7.570949941873550415e-02 1.791801750659942627e-01 1.196872889995574951e-01 2.414454668760299683e-01 3.665820658206939697e-01
-9.339293837547302246e-02 -1.165284290909767151e-01 -1.093594506382942200e-01 -5.485140159726142883e-02 2.895564734935760498e-01 -4.328000172972679138e-02 -7.961637526750564575e-02 7.242691516876220703e-02 1.347421556711196899e-01 2.882874608039855957e-01 8.222369849681854248e-02 -6.955403089523315430e-02 -4.367455095052719116e-02 1.351401805877685547e-01 1.048156544566154480e-01 3.650606051087379456e-02 7.945861667394638062e-02 1.424084454774856567e-01 5.107768625020980835e-02 -3.226282298564910889e-01 2.357171475887298584e-02 -2.907230257987976074e-01 2.868710644543170929e-02 -4.303930327296257019e-02 -3.605797290802001953e-01 1.683714985847473145e-01 -3.339670598506927490e-01 -2.689785957336425781e-01 -1.727904379367828369e-01 2.095007151365280151e-02 3.251401185989379883e-01 -1.441278904676437378e-01
-1.413368880748748779e-01 1.579897701740264893e-01 -3.232733607292175293e-01 7.800168544054031372e-02 2.902715206146240234e-01 -1.956433802843093872e-01 -9.367258101701736450e-02 2.233716286718845367e-02 1.176595017313957214e-01 3.306304216384887695e-01 1.529567539691925049e-01 -6.381949782371520996e-02 1.198953315615653992e-01 -1.086067482829093933e-01 -1.190883740782737732e-01 3.362363204360008240e-02 -2.897709794342517853e-02 1.815253794193267822e-01 3.831320628523826599e-02 -1.866119205951690674e-01 7.249111775308847427e-03 -1.964246183633804321e-01 9.296391904354095459e-02 -6.527361925691366196e-03 -2.726363576948642731e-02 2.355546802282333374e-01 -1.188910007476806641e-01 -5.430448800325393677e-02 1.992578655481338501e-01 1.369604617357254028e-01 3.984490036964416504e-01 3.355801999568939209e-01
2.719113789498806000e-02 3.748126560822129250e-03 -1.757173836231231689e-01 1.228674426674842834e-01 3.349009752273559570e-01 -2.721329629421234131e-01 2.946793660521507263e-02 2.573134563863277435e-02 1.601566225290298462e-01 3.449189960956573486e-01 1.782362759113311768e-01 -1.773677021265029907e-01 1.034318879246711731e-01 -8.755198866128921509e-02 5.663339421153068542e-02 -1.299297511577606201e-01 -8.177249133586883545e-02 1.648004949092864990e-01 1.519206166267395020e-01 -2.738551199436187744e-01 -1.597263216972351074e-01 -1.016815677285194397e-01 -1.224567145109176636e-01 -1.180572807788848877e-01 -2.346065342426300049e-01 4.566818475723266602e-02 -2.902880311012268066e-01 -2.036397159099578857e-01 -3.113506138324737549e-01 3.781884908676147461e-02 2.031633853912353516e-01 -3.816869808360934258e-03
-1.382422000169754028e-01 -2.275097183883190155e-02 1.025824397802352905e-01 1.583907753229141235e-02 3.472185730934143066e-01 -3.775477707386016846e-01 -1.794703006744384766e-01 1.388356685638427734e-01 7.667224854230880737e-02 1.631634831428527832e-01 -9.714590758085250854e-02 9.042742848396301270e-02 5.699118971824645996e-02 5.643122643232345581e-02 1.498080138117074966e-02 3.086955659091472626e-02 -1.095941960811614990e-01 2.208430767059326172e-01 2.088005244731903076e-01 -1.992509961128234863e-01 -1.678983271121978760e-01 -2.777782678604125977e-01 -5.363777652382850647e-02 3.616259619593620300e-02 -1.625661253929138184e-01 1.038372516632080078e-01 -1.991014033555984497e-01 -2.678216099739074707e-01 1.060432344675064087e-01 1.193787381052970886e-01 4.118102192878723145e-01 -1.945562893524765968e-03
2.033499628305435181e-01 1.182333007454872131e-01 -1.946711391210556030e-01 6.514623528346419334e-04 -4.500583186745643616e-02 -1.082004532217979431e-01 -1.363415420055389404e-01 -4.612255096435546875e-02 1.558901369571685791e-01 2.868511378765106201e-01 -5.223288387060165405e-02 -1.632743179798126221e-01 -2.120666392147541046e-02 1.499088555574417114e-01 9.614621102809906006e-02 -6.374384742230176926e-03 -2.949888408184051514e-01 -1.136294826865196228e-01 -4.401832073926925659e-02 -2.495398819446563721e-01 3.610214591026306152e-01 -5.681603774428367615e-02 1.259351968765258789e-01 3.815549239516258240e-02 3.011598717421293259e-03 -2.414733618497848511e-01 -1.530053317546844482e-01 -3.381721973419189453e-01 -7.341104000806808472e-02 1.251084804534912109e-01 4.079253971576690674e-01 7.478251308202743530e-02
1.068163812160491943e-01 -2.563306391239166260e-01 -4.568739980459213257e-02 -7.864078879356384277e-02 -2.065681219100952148e-01 -2.132493406534194946e-01 1.914021223783493042e-01 1.346511542797088623e-01 7.888252288103103638e-02 2.360531985759735107e-01 3.548842668533325195e-02 -3.488615155220031738e-01 -1.179496273398399353e-01 -7.455964386463165283e-02 -3.179819136857986450e-02 2.533703446388244629e-01 -1.767148822546005249e-01 1.052735820412635803e-01 4.341360181570053101e-02 -1.927084475755691528e-01 -9.817954152822494507e-02 -9.221212565898895264e-02 3.866445645689964294e-02 -1.519410610198974609e-01 1.451256424188613892e-01 3.391039073467254639e-01 -1.596616953611373901e-01 1.015589088201522827e-01 1.728754788637161255e-01 -4.659575968980789185e-02 3.317301273345947266e-01 2.531785368919372559e-01
2.477388679981231689e-01 3.274633735418319702e-02 2.182136476039886475e-02 2.599175833165645599e-02 -1.542029827833175659e-01 9.121592156589031219e-03 -1.443052757531404495e-02 -2.863274514675140381e-01 1.403889805078506470e-01 2.901222109794616699e-01 3.299500793218612671e-02 -1.828141808509826660e-01 -8.658923208713531494e-03 -8.351168781518936157e-02 -1.358666419982910156e-01 1.227828934788703918e-01 -2.103328257799148560e-01 -2.132883816957473755e-01 -9.917760267853736877e-03 -5.199697017669677734e-01 3.405040130019187927e-02 -6.795634329319000244e-02 5.382061004638671875e-02 1.559675335884094238e-01 4.080444201827049255e-02 -5.646442249417304993e-02 -1.087431386113166809e-01 -3.181385099887847900e-01 9.160735458135604858e-02 -1.023175120353698730e-01 3.482389748096466064e-01 -1.238909456878900528e-02
7.589667290449142456e-02 1.296445354819297791e-02 1.910353004932403564e-01 9.264780580997467041e-02 1.842652708292007446e-01 2.761464100331068039e-03 1.562120169401168823e-01 -6.874851137399673462e-02 -5.602450110018253326e-03 3.676192164421081543e-01 2.567166090011596680e-01 -2.420679926872253418e-01 -2.730281464755535126e-02 2.130108177661895752e-01 1.647462546825408936e-01 1.131410002708435059e-01 -3.220757097005844116e-02 1.399430334568023682e-01 1.201534569263458252e-01 -1.457595676183700562e-01 -1.060016900300979614e-01 -1.081890314817428589e-01 -1.695972681045532227e-01 -2.127092480659484863e-01 -5.079133063554763794e-02 1.033650711178779602e-01 -4.379094541072845459e-01 -2.481625527143478394e-01 -1.372055113315582275e-01 9.983240813016891479e-02 3.021384179592132568e-01 -1.483586337417364120e-02
8.548556268215179443e-02 1.372893154621124268e-01 2.041582465171813965e-01 -1.464393883943557739e-01 4.602361097931861877e-02 -1.592793464660644531e-01 -2.145156115293502808e-01 2.047638297080993652e-01 -1.588959246873855591e-01 1.455539017915725708e-01 -3.056063875555992126e-02 -2.556724548339843750e-01 -2.294322103261947632e-01 3.130616247653961182e-01 1.458105891942977905e-01 2.285837568342685699e-02 -3.209532201290130615e-01 -1.168496720492839813e-02 9.061659872531890869e-02 -7.122070342302322388e-02 -2.123825401067733765e-01 3.414258062839508057e-01 1.083968207240104675e-01 -1.785492151975631714e-02 -2.077458500862121582e-01 1.826967597007751465e-01 -3.758141025900840759e-02 -2.208403646945953369e-01 5.577939376235008240e-02 -1.417118459939956665e-01 2.613597214221954346e-01 4.146891087293624878e-02
2.920272350311279297e-01 1.856834143400192261e-01 -1.332130841910839081e-02 -8.625905215740203857e-02 1.978629454970359802e-02 -3.180510699748992920e-01 -5.835972726345062256e-02 -3.077726811170578003e-02 -2.385760191828012466e-03 3.161877393722534180e-01 2.680491507053375244e-01 -1.555913090705871582e-01 -1.012884750962257385e-01 -8.798263967037200928e-02 2.044830918312072754e-01 1.394147425889968872e-01 -4.774954542517662048e-02 -5.793255195021629333e-02 1.324714273214340210e-01 1.996823400259017944e-02 -2.130665779113769531e-01 9.529481828212738037e-02 1.757362335920333862e-01 -2.603858113288879395e-01 -1.577109992504119873e-01 6.318026781082153320e-02 8.972059935331344604e-02 8.483957499265670776e-02 1.181489825248718262e-01 5.002554133534431458e-02 2.693933546543121338e-01 4.260758161544799805e-01
1.999518722295761108e-01 3.218571841716766357e-02 1.057076975703239441e-01 4.233970321365632117e-05 2.298719994723796844e-02 1.382335573434829712e-01 1.277351193130016327e-02 -5.040328204631805420e-02 8.316520601511001587e-02 2.429717183113098145e-01 -7.921712845563888550e-02 -1.186615377664566040e-01 -1.364799141883850098e-01 7.229407131671905518e-02 3.554733991622924805e-01 -6.367199122905731201e-02 -3.120039999485015869e-01 9.621743857860565186e-02 1.394440233707427979e-01 -3.463969379663467407e-02 5.844437703490257263e-02 -1.905558817088603973e-02 9.704080224037170410e-02 -1.439278870820999146e-01 9.069491177797317505e-02 4.630258679389953613e-01 -1.474256664514541626e-01 -9.880733489990234375e-02 2.102602422237396240e-01 -4.272946342825889587e-02 4.482420384883880615e-01 1.505342274904251099e-01
2.694091796875000000e-01 5.482802540063858032e-02 -3.384743258357048035e-02 -7.973638176918029785e-02 -5.953465402126312256e-02 -3.705987334251403809e-01 -2.333622053265571594e-02 -7.149012386798858643e-02 -1.719960421323776245e-01 3.249695003032684326e-01 2.389796823263168335e-01 -1.427905112504959106e-01 -2.166109979152679443e-01 5.233531445264816284e-02 6.423486769199371338e-02 -2.226212769746780396e-01 6.669304333627223969e-03 -4.804278537631034851e-02 9.216751903295516968e-03 -5.565606057643890381e-02 -2.207670509815216064e-01 1.079254075884819031e-01 1.846138387918472290e-01 -1.435522139072418213e-01 -1.530682146549224854e-01 -3.348965197801589966e-02 -1.110645085573196411e-01 2.827780134975910187e-02 2.549417018890380859e-01 -6.715714186429977417e-02 2.569957077503204346e-01 4.006028771400451660e-01
2.107879966497421265e-01 1.138538867235183716e-01 -1.754971891641616821e-01 9.072215110063552856e-02 1.763305217027664185e-01 -9.849162399768829346e-02 -1.506885886192321777e-01 1.184389963746070862e-01 6.809955090284347534e-02 3.148215413093566895e-01 3.396408855915069580e-01 -7.206282764673233032e-02 -1.590622067451477051e-01 2.459049671888351440e-01 1.025319378823041916e-02 1.210673823952674866e-01 7.437180727720260620e-02 2.793674468994140625e-01 1.332414150238037109e-01 -2.922787070274353027e-01 2.187343984842300415e-01 -5.769245699048042297e-02 -1.432205289602279663e-01 1.274519264698028564e-01 -3.723138570785522461e-01 1.222300827503204346e-01 5.327718704938888550e-02 4.502993822097778320e-02 7.766564190387725830e-02 -1.258869320154190063e-01 1.137071251869201660e-01 1.824748367071151733e-01
-3.800914064049720764e-02 3.329336643218994141e-01 -1.574563980102539062e-01 -4.628197103738784790e-02 2.864927649497985840e-01 -2.620720863342285156e-01 -2.421376295387744904e-02 1.468850523233413696e-01 -6.929811835289001465e-02 3.159115016460418701e-01 1.664316207170486450e-01 -1.546864397823810577e-02 3.203484043478965759e-02 -2.029023468494415283e-01 -1.617087125778198242e-01 1.344190090894699097e-01 -1.199254021048545837e-01 8.484761416912078857e-02 1.653848737478256226e-01 -1.719436645507812500e-01 1.021237969398498535e-01 -1.772601008415222168e-01 -4.314995929598808289e-02 -1.071721389889717102e-01 -4.693061858415603638e-02 2.215506285429000854e-01 -1.622878313064575195e-01 -2.763062119483947754e-01 3.607494058087468147e-03 1.471756994724273682e-01 3.560177087783813477e-01 1.811395287513732910e-01
1.958255171775817871e-01 -1.206512302160263062e-01 -1.517710834741592407e-01 8.768549561500549316e-02 -3.469835221767425537e-02 -2.706323862075805664e-01 -6.506979465484619141e-02 -3.083305060863494873e-01 -1.752538084983825684e-01 1.026930585503578186e-01 -1.118692457675933838e-01 -2.103770226240158081e-01 -2.138967067003250122e-01 7.991221547126770020e-02 5.625452380627393723e-03 4.081103578209877014e-02 -3.813722357153892517e-02 -2.681596577167510986e-02 -5.987551063299179077e-03 -4.866480529308319092e-01 -1.585726588964462280e-01 -8.288960158824920654e-02 1.964879333972930908e-01 1.211410835385322571e-01 -1.604563444852828979e-01 3.497783243656158447e-01 -7.439981214702129364e-03 -5.653562769293785095e-02 2.465234845876693726e-01 1.895384043455123901e-01 9.164695441722869873e-02 9.990926831960678101e-02
2.930098772048950195e-01 -3.303707018494606018e-02 2.171807922422885895e-02 2.047397047281265259e-01 -1.197010874748229980e-01 -9.072652459144592285e-02 -3.446601331233978271e-01 -2.246511727571487427e-01 1.693450659513473511e-01 1.848152428865432739e-01 -8.248686790466308594e-02 -7.004372775554656982e-02 -1.971345767378807068e-02 1.510696858167648315e-01 1.026695817708969116e-01 -7.727559655904769897e-02 -2.825121283531188965e-01 1.867724210023880005e-01 -1.267693042755126953e-01 -2.191112190485000610e-01 -8.770143985748291016e-02 1.031851321458816528e-01 2.913113497197628021e-02 3.366483375430107117e-02 -1.970064640045166016e-01 -4.957573115825653076e-02 -8.314549177885055542e-02 -2.932684719562530518e-01 1.409757435321807861e-01 -6.994860619306564331e-02 4.041126668453216553e-01 2.078864276409149170e-01
1.619817465543746948e-01 2.981560528278350830e-01 -1.287804245948791504e-01 -5.775455385446548462e-02 -5.287566687911748886e-03 -3.751783967018127441e-01 7.015722244977951050e-02 1.974063664674758911e-01 -3.114360868930816650e-01 1.969318091869354248e-01 -3.402966633439064026e-02 8.902116119861602783e-02 5.272140726447105408e-02 1.152354255318641663e-01 4.055418819189071655e-02 7.028285413980484009e-02 -6.756743043661117554e-02 -1.574949026107788086e-01 6.714813411235809326e-02 -3.252435624599456787e-01 1.682690344750881195e-02 -3.829104900360107422e-01 2.911397516727447510e-01 -2.930097840726375580e-02 -1.818399578332901001e-01 -7.197906821966171265e-02 -2.395894192159175873e-02 -4.308954253792762756e-02 4.119022749364376068e-03 -1.847099661827087402e-01 1.440412402153015137e-01 -2.121780365705490112e-01
7.202303968369960785e-03 6.561290472745895386e-02 -4.343001544475555420e-02 2.927753329277038574e-01 9.327064454555511475e-02 -1.940955175086855888e-03 1.874107569456100464e-01 -1.824647188186645508e-01 7.660675048828125000e-02 1.424847990274429321e-01 1.955210417509078979e-01 1.638347655534744263e-01 9.289501607418060303e-02 1.723147332668304443e-01 -1.295801848173141479e-01 -2.570290490984916687e-02 1.448420882225036621e-01 -3.937248140573501587e-02 -1.373736709356307983e-01 -2.549656927585601807e-01 -1.129541322588920593e-01 -4.765009582042694092e-01 1.462952941656112671e-01 -7.819581776857376099e-02 -2.752645909786224365e-01 1.878151297569274902e-01 8.418141864240169525e-03 -1.671237200498580933e-01 1.200378028443083167e-04 -1.112483441829681396e-02 2.697223424911499023e-01 3.134461939334869385e-01
8.090554922819137573e-02 -2.612328715622425079e-02 5.755150225013494492e-03 -2.297833375632762909e-02 2.580378353595733643e-01 -1.149117946624755859e-01 -2.062730938196182251e-01 1.144022867083549500e-01 3.075983524322509766e-01 2.889837324619293213e-01 -4.663139209151268005e-02 3.154101222753524780e-02 1.436910033226013184e-01 1.550826728343963623e-01 1.443611681461334229e-01 -7.317114621400833130e-02 -3.775282576680183411e-02 -4.858925566077232361e-02 2.074990421533584595e-03 -2.730633020401000977e-01 -7.841989398002624512e-02 -3.575504124164581299e-01 -6.685089319944381714e-02 -2.333912253379821777e-01 -1.506839841604232788e-01 3.088865429162979126e-03 -1.826045960187911987e-01 -2.421422004699707031e-01 -8.048502355813980103e-02 -3.085657209157943726e-02 4.542546570301055908e-01 6.957073509693145752e-02
1.946064829826354980e-01 -1.210782602429389954e-01 -1.423405855894088745e-01 -9.974506497383117676e-02 1.686048209667205811e-01 -1.285650879144668579e-01 1.596679389476776123e-01 -5.021207779645919800e-02 -1.325828731060028076e-01 3.780786097049713135e-01 1.959133297204971313e-01 -2.000179439783096313e-01 -5.036385059356689453e-01 -1.695486903190612793e-02 4.422349855303764343e-03 4.310148209333419800e-02 -1.189704239368438721e-01 -6.361775100231170654e-02 9.349948167800903320e-02 -1.800214648246765137e-01 -1.920884698629379272e-01 2.350636571645736694e-01 1.658236086368560791e-01 -9.166920930147171021e-02 -1.751240789890289307e-01 1.641361415386199951e-02 -1.538157835602760315e-02 1.660444587469100952e-02 1.855702549219131470e-01 -6.841290742158889771e-03 3.100936114788055420e-01 -7.964114658534526825e-03
1.730974912643432617e-01 1.293540894985198975e-01 1.096801757812500000e-01 -3.370493650436401367e-02 -2.290378361940383911e-01 -1.844231486320495605e-01 -5.479761958122253418e-02 -1.331368535757064819e-01 6.595993787050247192e-02 2.622938156127929688e-01 2.587578818202018738e-02 -2.928639054298400879e-01 9.949859231710433960e-02 3.163398206233978271e-01 -4.734570160508155823e-02 2.052080631256103516e-01 -2.068469375371932983e-01 8.656283840537071228e-03 -5.695265904068946838e-02 -2.474856078624725342e-01 3.281664848327636719e-01 -1.187536492943763733e-01 1.431864202022552490e-01 8.995019644498825073e-02 -7.050634920597076416e-02 3.263951241970062256e-01 -1.825041323900222778e-01 -2.540753483772277832e-01 1.594061851501464844e-01 6.081325560808181763e-02 1.454109400510787964e-01 4.084195196628570557e-02
1.923131495714187622e-01 1.791118383407592773e-01 5.138505250215530396e-02 -1.357181072235107422e-01 4.433928802609443665e-02 -2.639350593090057373e-01 1.722776591777801514e-01 -9.474275261163711548e-02 -1.311950534582138062e-01 2.777839899063110352e-01 2.527141869068145752e-01 -9.507577121257781982e-02 -2.302900701761245728e-01 1.926094479858875275e-02 1.821085363626480103e-01 5.602960661053657532e-02 -2.072075605392456055e-01 5.574421957135200500e-02 1.433522719889879227e-02 -6.450454890727996826e-02 6.222478672862052917e-02 2.146665602922439575e-01 2.655027806758880615e-01 -1.262213140726089478e-01 -2.739927470684051514e-01 -6.313280761241912842e-02 -1.838423162698745728e-01 -1.939549855887889862e-02 1.117426976561546326e-01 2.035875320434570312e-01 2.649504542350769043e-01 3.441702723503112793e-01
2.764787077903747559e-01 2.476653158664703369e-01 -1.831822469830513000e-02 -4.250508919358253479e-02 -2.281907051801681519e-01 -3.487316668033599854e-01 8.489715866744518280e-03 -1.451547741889953613e-01 -2.597860693931579590e-01 -2.517108432948589325e-02 2.971962653100490570e-02 -2.042197436094284058e-01 -6.334550678730010986e-02 -2.642989344894886017e-02 1.576018333435058594e-01 6.009430810809135437e-02 6.659399718046188354e-03 7.773700356483459473e-02 1.915076524019241333e-01 -2.190764546394348145e-01 -1.772417724132537842e-01 -1.949219703674316406e-01 1.770263314247131348e-01 -1.838246136903762817e-01 -2.298364937305450439e-01 2.131589651107788086e-01 -2.063091099262237549e-01 -1.263563632965087891e-01 2.253687083721160889e-01 9.830916672945022583e-02 1.470882743597030640e-01 2.391704469919204712e-01
1.841584295034408569e-01 6.843043863773345947e-02 -2.033015787601470947e-01 -4.571014270186424255e-02 1.916276812553405762e-01 -1.714286357164382935e-01 1.523947119712829590e-01 2.190871536731719971e-01 -7.726271450519561768e-02 1.625615954399108887e-01 1.872946619987487793e-01 5.689358338713645935e-02 -5.495643988251686096e-02 2.915917336940765381e-01 -1.268522292375564575e-01 -1.761761903762817383e-01 -6.668881326913833618e-02 2.778924256563186646e-02 9.934672713279724121e-02 -3.866485953330993652e-01 -1.765609532594680786e-02 3.685847297310829163e-02 2.329005300998687744e-02 2.101264335215091705e-02 -1.484280079603195190e-01 3.680841028690338135e-01 -2.166617661714553833e-01 6.237666681408882141e-02 2.389422506093978882e-01 9.868788719177246094e-02 3.269453048706054688e-01 -1.595169156789779663e-01
7.090459764003753662e-02 1.463297605514526367e-01 -7.984308898448944092e-02 1.634535789489746094e-01 2.630445659160614014e-01 -1.834134012460708618e-01 -2.154343873262405396e-01 2.270395159721374512e-01 2.875626683235168457e-01 1.707824021577835083e-01 -1.755756884813308716e-01 -1.379845440387725830e-01 1.022485122084617615e-01 1.978949904441833496e-01 -5.257222056388854980e-02 -5.713602155447006226e-02 -8.118467777967453003e-02 1.442683041095733643e-01 1.324708908796310425e-01 -1.612492501735687256e-01 -5.191868171095848083e-02 -2.343904376029968262e-01 1.080295965075492859e-01 -3.472678661346435547e-01 -7.605369389057159424e-02 1.584620326757431030e-01 5.728695169091224670e-02 -4.782602936029434204e-02 8.173019625246524811e-03 1.051566842943429947e-02 4.691758155822753906e-01 6.844229996204376221e-02
3.538328409194946289e-01 -1.153274998068809509e-01 -3.019372746348381042e-02 -7.594797015190124512e-02 -6.500790268182754517e-02 -2.052943408489227295e-01 9.967137128114700317e-02 1.355759650468826294e-01 -2.537349760532379150e-01 3.987922370433807373e-01 -1.009057834744453430e-01 -6.618704646825790405e-02 4.078631475567817688e-02 3.814930841326713562e-02 7.929628714919090271e-03 -9.993738681077957153e-02 -2.897118330001831055e-01 -2.503370642662048340e-01 -6.421431154012680054e-02 -1.160276159644126892e-01 -1.686886996030807495e-01 -1.116923913359642029e-01 3.464445173740386963e-01 -2.899360358715057373e-01 -4.280648753046989441e-02 6.062247976660728455e-02 -1.881107687950134277e-01 -5.874747037887573242e-02 1.046761646866798401e-01 3.514790534973144531e-02 2.298666089773178101e-01 -1.020088717341423035e-01
2.301973551511764526e-01 -2.054911702871322632e-01 -2.418617159128189087e-02 -1.394793093204498291e-01 -8.253447711467742920e-02 -4.435253441333770752e-01 -2.571339346468448639e-02 2.522211968898773193e-01 -9.611505270004272461e-02 4.153474271297454834e-01 2.014652192592620850e-01 -8.779589831829071045e-02 -1.911333501338958740e-01 2.015873193740844727e-01 -8.583368360996246338e-02 1.965188831090927124e-01 -3.992905095219612122e-02 -2.207739837467670441e-02 -3.461302220821380615e-01 -4.933268949389457703e-02 -5.195205286145210266e-02 5.979804694652557373e-02 -5.091219767928123474e-02 -5.445335805416107178e-02 -8.602676540613174438e-02 2.547063827514648438e-01 -8.937275409698486328e-02 4.882010072469711304e-02 4.136176034808158875e-02 1.522371172904968262e-02 1.674998402595520020e-01 1.222126930952072144e-01
5.457224696874618530e-02 -1.449647396802902222e-01 -1.651931554079055786e-02 -8.545505255460739136e-02 1.112248003482818604e-01 -2.860850989818572998e-01 -1.273995488882064819e-01 -2.164009511470794678e-01 4.249635338783264160e-02 1.854880005121231079e-01 2.108700014650821686e-02 6.745059043169021606e-02 -4.232619702816009521e-01 2.788271605968475342e-01 1.319461129605770111e-02 -1.651533097028732300e-01 -2.255331128835678101e-01 3.656230121850967407e-02 5.234671384096145630e-02 -2.551632225513458252e-01 -2.806281447410583496e-01 3.394337743520736694e-02 1.928188949823379517e-01 8.753871917724609375e-02 -5.013112723827362061e-02 7.348532229661941528e-02 3.739229589700698853e-02 3.408993408083915710e-02 9.275662899017333984e-02 3.720976710319519043e-01 2.649764418601989746e-01 1.142874807119369507e-01
1.200606152415275574e-01 3.172242641448974609e-01 7.781499624252319336e-02 -3.778826445341110229e-02 -1.094851046800613403e-01 -4.667063057422637939e-01 4.322207346558570862e-02 2.067435681819915771e-01 -8.605176210403442383e-02 2.356125116348266602e-01 -6.332048773765563965e-02 -2.435449212789535522e-01 -1.858033388853073120e-01 7.983942329883575439e-02 -5.776994302868843079e-02 2.450938224792480469e-01 2.158690690994262695e-01 -1.769089885056018829e-02 -1.132801026105880737e-01 -1.125472318381071091e-02 -1.837518066167831421e-01 -6.392381340265274048e-02 -1.511544883251190186e-01 -1.477191597223281860e-02 -9.433964639902114868e-02 2.436583936214447021e-01 -2.531533241271972656e-01 -2.371759116649627686e-01 -6.176584959030151367e-02 -3.570400178432464600e-02 2.281303554773330688e-01 7.733666151762008667e-02
-4.035572335124015808e-02 -1.060550808906555176e-01 -2.709663100540637970e-02 7.202264666557312012e-02 2.154206186532974243e-01 -2.018638700246810913e-01 -2.596218883991241455e-01 -1.795341372489929199e-01 -1.803570799529552460e-02 9.831354022026062012e-02 -7.367911189794540405e-02 1.059285625815391541e-01 2.211426645517349243e-01 2.906413972377777100e-01 1.462201476097106934e-01 4.513173922896385193e-02 -2.428421378135681152e-01 -1.326037198305130005e-01 -6.771685928106307983e-02 -2.539747953414916992e-01 6.596714258193969727e-02 -2.550839781761169434e-01 -7.557087391614913940e-02 -2.828849852085113525e-02 -1.349656134843826294e-01 9.486594796180725098e-02 -3.066147863864898682e-01 5.879624281078577042e-03 5.447629094123840332e-02 -1.881261765956878662e-01 4.629864990711212158e-01 -1.241915374994277954e-01
2.494514584541320801e-01 -8.194491267204284668e-03 -6.393543630838394165e-02 -4.279439523816108704e-02 4.993993788957595825e-02 -2.390058636665344238e-01 1.085220370441675186e-02 -4.139162972569465637e-02 1.156478077173233032e-01 1.278574466705322266e-01 1.301641464233398438e-01 -2.632156908512115479e-01 -9.364391118288040161e-02 -1.967720538377761841e-01 -8.280881494283676147e-02 1.934945434331893921e-01 -3.770547509193420410e-01 2.394776493310928345e-01 4.706595838069915771e-02 -2.132344990968704224e-01 1.513569951057434082e-01 1.112883836030960083e-01 5.211008829064667225e-04 -3.939473256468772888e-02 2.426342070102691650e-01 2.552550435066223145e-01 -2.405949383974075317e-01 -8.636288344860076904e-02 -2.252970188856124878e-01 -6.975096464157104492e-02 3.129303157329559326e-01 1.887733638286590576e-01
2.370270043611526489e-01 -1.177884936332702637e-01 -1.880632042884826660e-01 -2.022502198815345764e-02 1.792443096637725830e-01 -2.923865914344787598e-01 -8.715395629405975342e-02 -1.986870914697647095e-01 -9.398484602570533752e-03 7.259418815374374390e-02 1.275161355733871460e-01 6.396152079105377197e-02 -3.831552565097808838e-01 3.555437624454498291e-01 -8.888985216617584229e-02 -4.701751098036766052e-02 -1.793144792318344116e-01 -1.359332650899887085e-01 3.985769674181938171e-02 -3.367068469524383545e-01 -2.491935640573501587e-01 -1.334476321935653687e-01 1.705931574106216431e-01 2.828193642199039459e-02 -1.133261397480964661e-01 -4.507779330015182495e-02 7.858978211879730225e-02 5.295649170875549316e-02 -1.076605692505836487e-01 1.267841756343841553e-01 1.085894182324409485e-01 2.858737707138061523e-01
-7.710772007703781128e-02 -1.362126320600509644e-01 -9.508816897869110107e-02 -8.356712758541107178e-02 9.635085612535476685e-02 -1.628663539886474609e-01 7.823918014764785767e-02 6.550502032041549683e-02 5.936412606388330460e-03 3.351544737815856934e-01 1.911944895982742310e-02 -2.562829852104187012e-01 1.283339411020278931e-01 1.287733912467956543e-01 1.795582845807075500e-02 1.410712301731109619e-01 -1.088129654526710510e-01 -1.698455959558486938e-01 2.204815894365310669e-01 -3.443984687328338623e-01 1.904302239418029785e-01 -3.689393401145935059e-01 -1.332618445158004761e-01 -1.649222373962402344e-01 7.482478767633438110e-02 1.518192142248153687e-01 1.845774427056312561e-02 -1.297064423561096191e-01 -1.048497483134269714e-02 1.431894451379776001e-01 3.026084601879119873e-01 3.135640323162078857e-01
1.366699635982513428e-01 2.550464570522308350e-01 -9.870114736258983612e-03 2.469442337751388550e-01 -1.671728640794754028e-01 -1.568304300308227539e-01 9.728986769914627075e-02 -2.096241265535354614e-01 2.032480835914611816e-01 3.948812782764434814e-01 -1.898154765367507935e-01 1.189890205860137939e-01 -3.321637958288192749e-02 -7.152590155601501465e-02 9.855202399194240570e-03 -1.362978816032409668e-01 -4.756493121385574341e-02 -8.205763250589370728e-02 1.576825529336929321e-01 -3.164853453636169434e-01 1.785101890563964844e-01 -2.661380469799041748e-01 1.601295545697212219e-02 -1.330815702676773071e-01 -1.785517185926437378e-01 -8.152157068252563477e-02 -1.913387179374694824e-01 -2.084631770849227905e-01 -1.822670362889766693e-02 -6.056818738579750061e-02 3.140963912010192871e-01 3.137598931789398193e-02
1.624806076288223267e-01 1.361281126737594604e-01 1.306920349597930908e-01 -1.042539998888969421e-01 9.466096758842468262e-02 -2.940259277820587158e-01 -9.181030094623565674e-02 2.128061205148696899e-01 -2.144562602043151855e-01 1.565470099449157715e-01 -1.264574378728866577e-01 -1.289109885692596436e-01 2.417541481554508209e-02 2.399539798498153687e-01 -1.311386376619338989e-01 2.918707132339477539e-01 -1.291983425617218018e-01 -1.837176382541656494e-01 -1.424174010753631592e-01 -3.454155921936035156e-01 -2.471959590911865234e-01 -2.574993483722209930e-02 2.270718961954116821e-01 -2.064312547445297241e-01 -1.795766800642013550e-01 -4.644988849759101868e-02 -5.344490706920623779e-02 3.006406128406524658e-01 -2.268602326512336731e-02 -7.876010239124298096e-02 1.687339395284652710e-01 7.427863776683807373e-02
5.514749884605407715e-02 -1.112067140638828278e-02 -7.218805700540542603e-02 7.347910851240158081e-02 -7.619849592447280884e-02 -2.626990675926208496e-01 -1.862755715847015381e-01 -4.712006077170372009e-02 -1.621570251882076263e-02 2.588036954402923584e-01 1.214516982436180115e-01 4.809813573956489563e-02 3.397267311811447144e-03 1.032377555966377258e-01 2.047150582075119019e-01 2.079933583736419678e-01 -5.745028853416442871e-01 2.360608726739883423e-01 1.024113968014717102e-01 -2.552819810807704926e-02 3.917671740055084229e-02 -3.030556440353393555e-01 6.487543880939483643e-02 -1.312154084444046021e-01 -2.567217350006103516e-01 -8.436392992734909058e-02 9.490464627742767334e-02 -1.252006888389587402e-01 1.345039159059524536e-01 6.822037696838378906e-02 1.365981549024581909e-01 2.085947692394256592e-01
2.698430716991424561e-01 3.770402446389198303e-02 1.892612129449844360e-01 1.831545680761337280e-01 7.864998281002044678e-02 -9.873048216104507446e-02 8.892269432544708252e-02 -7.063952088356018066e-02 1.391931325197219849e-01 3.368365168571472168e-01 -4.648371785879135132e-02 -1.384483873844146729e-01 -2.771773636341094971e-01 1.976765692234039307e-01 1.852429956197738647e-01 -7.313425093889236450e-02 -5.957898125052452087e-02 -4.513291269540786743e-02 1.044305637478828430e-01 -2.860997617244720459e-01 -4.139285907149314880e-02 -2.316213399171829224e-01 -7.135487347841262817e-02 2.101816236972808838e-01 -2.342071533203125000e-01 -3.267631828784942627e-01 4.090163856744766235e-03 -3.042069971561431885e-01 -5.416734516620635986e-02 -3.961985558271408081e-02 2.366203516721725464e-01 1.356020849198102951e-02
-5.885539203882217407e-02 1.561538726091384888e-01 7.270601391792297363e-02 1.873020529747009277e-01 1.454878151416778564e-01 -1.529921125620603561e-02 -1.721568405628204346e-01 -1.085820700973272324e-02 2.360113896429538727e-02 1.682672649621963501e-01 7.763092219829559326e-02 -5.369698628783226013e-02 4.299559816718101501e-02 -2.214803919196128845e-02 -2.405296266078948975e-01 -1.763700842857360840e-01 -1.095585376024246216e-01 -5.526862666010856628e-02 3.134541809558868408e-01 -3.712313771247863770e-01 -1.470986902713775635e-01 -2.858123481273651123e-01 -5.870043486356735229e-02 4.924514889717102051e-02 -8.799796551465988159e-02 3.888553380966186523e-01 -7.477566599845886230e-02 -7.808380573987960815e-02 1.353288590908050537e-01 1.496081054210662842e-01 3.139340877532958984e-01 2.851897180080413818e-01
2.294280380010604858e-01 1.557547450065612793e-01 -2.637780308723449707e-01 -7.629848271608352661e-02 8.447219431400299072e-02 -1.918026357889175415e-01 2.540073990821838379e-01 -1.962417177855968475e-02 1.217011213302612305e-01 4.973039031028747559e-01 4.287825524806976318e-02 -6.804168224334716797e-02 -2.268950045108795166e-01 3.694395124912261963e-01 -1.533250510692596436e-01 -1.577831991016864777e-02 -3.234059512615203857e-01 1.709654480218887329e-01 3.958209976553916931e-02 -1.244390234351158142e-01 1.117581278085708618e-01 -6.835721433162689209e-02 -9.534198790788650513e-02 -1.667777001857757568e-01 -8.283184468746185303e-02 9.481307119131088257e-03 -1.760973185300827026e-01 1.042796373367309570e-01 -3.160058706998825073e-02 -1.618701778352260590e-02 4.242298752069473267e-02 -4.151696339249610901e-02
2.202075868844985962e-01 1.507178544998168945e-01 2.351824939250946045e-01 -2.573554217815399170e-02 -6.894041597843170166e-02 -2.262426912784576416e-01 -7.251690607517957687e-03 2.134493887424468994e-01 2.383176237344741821e-01 3.495083749294281006e-01 2.899613045156002045e-02 1.705184280872344971e-01 -6.643838435411453247e-02 7.600835710763931274e-02 2.504595555365085602e-02 -1.537241488695144653e-01 -2.423807084560394287e-01 6.582151353359222412e-02 1.255964636802673340e-01 -2.476201653480529785e-01 2.756110727787017822e-01 -1.828513145446777344e-01 -1.555152982473373413e-02 2.094212174415588379e-01 -2.855196297168731689e-01 1.374002248048782349e-01 -8.600637316703796387e-02 6.878054887056350708e-02 -1.239952519536018372e-01 9.585123509168624878e-03 1.692622452974319458e-01 2.786373198032379150e-01
2.289028614759445190e-01 7.417169958353042603e-02 -5.742922052741050720e-02 -4.161216318607330322e-02 2.266717553138732910e-01 -1.435136497020721436e-01 4.818356037139892578e-02 1.615550927817821503e-02 3.337374329566955566e-02 2.312265522778034210e-02 2.410943657159805298e-01 1.062640175223350525e-01 -1.561577082611620426e-03 1.929986625909805298e-01 -1.435109227895736694e-01 1.406239867210388184e-01 -2.284827977418899536e-01 -2.814956605434417725e-01 1.218294426798820496e-01 -1.475572884082794189e-01 1.077530905604362488e-01 8.892271667718887329e-02 -3.738312795758247375e-02 -1.596071869134902954e-01 -6.804877519607543945e-02 5.056470036506652832e-01 -4.253487288951873779e-02 -4.240246862173080444e-02 1.672975271940231323e-01 6.685379147529602051e-02 4.502867758274078369e-01 -1.557547692209482193e-02
6.587334722280502319e-02 -1.707067340612411499e-01 -4.895759001374244690e-02 2.008401900529861450e-01 -3.498703008517622948e-03 -1.846512258052825928e-01 6.037619709968566895e-02 -2.224132418632507324e-02 -3.319345712661743164e-01 2.941671609878540039e-01 -6.914360821247100830e-02 -2.279047966003417969e-01 6.291210651397705078e-02 -1.924803480505943298e-02 -3.215306997299194336e-01 2.119496315717697144e-01 -1.223046407103538513e-01 1.297217160463333130e-01 4.154158234596252441e-01 -8.115584403276443481e-02 -2.114046812057495117e-01 1.781457103788852692e-02 -1.601325571537017822e-01 -7.133251521736383438e-03 -2.480902671813964844e-01 2.085792273283004761e-01 -1.338493824005126953e-01 9.145364910364151001e-02 3.527294099330902100e-02 -1.744390428066253662e-01 1.764239817857742310e-01 6.075560301542282104e-02
2.719882130622863770e-01 -1.474183499813079834e-01 -1.068702265620231628e-01 -3.520869612693786621e-01 9.549327939748764038e-02 -2.308183014392852783e-01 2.348916381597518921e-01 -2.679924368858337402e-01 -4.458684474229812622e-02 2.742671966552734375e-01 -6.208465620875358582e-02 1.232327967882156372e-01 -2.621467113494873047e-01 2.184717953205108643e-01 5.707915127277374268e-02 -6.022870913147926331e-02 -4.804453626275062561e-02 -8.392622321844100952e-02 2.015715539455413818e-01 -1.380160301923751831e-01 -1.635587960481643677e-01 -1.522851642221212387e-02 1.137516275048255920e-01 -2.426626384258270264e-01 -1.777603775262832642e-01 1.214155275374650955e-02 2.673208154737949371e-02 -3.423591703176498413e-02 1.140076443552970886e-01 -5.025256052613258362e-02 2.944376468658447266e-01 2.371438741683959961e-01
1.968663483858108521e-01 -1.432742476463317871e-01 -3.780624568462371826e-01 9.404893964529037476e-02 -8.865969628095626831e-02 -1.625656783580780029e-01 1.832934916019439697e-01 -1.389508694410324097e-01 -2.225211262702941895e-01 2.780961394309997559e-01 1.712151616811752319e-02 -1.845116615295410156e-01 -6.232946738600730896e-02 3.488633316010236740e-03 1.232502236962318420e-01 3.187876045703887939e-01 2.303079236298799515e-05 -1.384240388870239258e-01 -4.926618188619613647e-02 -9.012639522552490234e-02 8.117385208606719971e-02 7.553895004093647003e-03 2.134537994861602783e-01 -9.873624145984649658e-02 6.167332455515861511e-02 6.465806066989898682e-02 -7.977865636348724365e-02 1.450376808643341064e-01 1.180861964821815491e-01 -1.507023870944976807e-01 3.978573679924011230e-01 3.128003776073455811e-01
1.278534531593322754e-01 -2.028594017028808594e-01 -2.806591093540191650e-01 -2.215286716818809509e-02 -1.051602736115455627e-01 -2.220420539379119873e-01 9.289450943470001221e-02 -1.552253514528274536e-01 -1.697142273187637329e-01 1.609985157847404480e-02 -1.318768262863159180e-01 -3.290267288684844971e-01 -1.226478666067123413e-01 -4.104694351553916931e-02 9.424914605915546417e-03 2.185327559709548950e-01 -1.073548719286918640e-01 5.722266435623168945e-02 6.137495487928390503e-02 -3.736054897308349609e-01 -9.093816578388214111e-02 -8.765987306833267212e-02 -6.416712887585163116e-03 -2.320822328329086304e-01 -7.880545407533645630e-02 3.546311259269714355e-01 8.791316300630569458e-02 -1.771484464406967163e-01 1.346564739942550659e-01 -8.509193360805511475e-02 3.044474124908447266e-01 1.836324036121368408e-01
5.176325142383575439e-02 -4.353695735335350037e-02 -8.213794231414794922e-02 2.542688250541687012e-01 3.340908885002136230e-02 -5.441895499825477600e-02 6.020735949277877808e-02 2.623664774000644684e-02 1.272366493940353394e-01 1.854109168052673340e-01 -3.889478370547294617e-02 -4.692494273185729980e-01 -2.529810965061187744e-01 3.212290406227111816e-01 -2.374729365110397339e-01 9.882360696792602539e-02 -1.669099181890487671e-01 -9.007243812084197998e-02 2.361320257186889648e-01 -1.839393526315689087e-01 -1.479629427194595337e-02 -2.684776484966278076e-01 2.263811184093356133e-04 5.353106930851936340e-02 7.372716814279556274e-02 -4.818994924426078796e-02 1.002318114042282104e-01 -2.438124716281890869e-01 -2.003109455108642578e-01 1.303887665271759033e-01 2.255023270845413208e-01 1.551099866628646851e-01
-6.913410965353250504e-03 2.203645408153533936e-01 1.873588114976882935e-01 1.659406274557113647e-01 -1.711387187242507935e-01 -4.788742586970329285e-02 -1.043739616870880127e-01 7.061549276113510132e-02 3.872380778193473816e-02 7.210938632488250732e-02 8.186750859022140503e-02 1.728602647781372070e-01 -9.067147225141525269e-02 2.044594585895538330e-01 1.456206440925598145e-01 3.308124467730522156e-02 -3.670197427272796631e-01 1.948763281106948853e-01 -6.350374221801757812e-02 -1.394654214382171631e-01 -2.063035517930984497e-01 -3.449218273162841797e-01 1.618199795484542847e-02 5.298594012856483459e-02 -2.260076701641082764e-01 -8.365269750356674194e-02 3.672463819384574890e-02 -3.845195844769477844e-02 2.340901046991348267e-01 8.287503570318222046e-02 4.037145972251892090e-01 2.817113995552062988e-01
4.638806730508804321e-02 -8.455261588096618652e-02 -2.484745830297470093e-01 -1.119673252105712891e-02 4.368488490581512451e-02 1.865632645785808563e-02 2.389482557773590088e-01 1.835105717182159424e-01 3.742013871669769287e-01 5.078297257423400879e-01 -3.357552364468574524e-02 -1.315931826829910278e-01 -1.316769514232873917e-02 1.279485821723937988e-01 -1.663683652877807617e-01 1.107741221785545349e-01 -2.590410709381103516e-01 7.044404000043869019e-02 1.170599609613418579e-01 1.848772633820772171e-03 8.918798714876174927e-02 8.330928534269332886e-02 -4.467631503939628601e-02 -8.607048541307449341e-02 -6.711488217115402222e-02 2.248256206512451172e-01 -1.097890883684158325e-01 -2.783385813236236572e-01 1.516631990671157837e-01 -1.438880562782287598e-01 1.863214969635009766e-01 1.728631556034088135e-01
1.378159672021865845e-01 -2.801609039306640625e-01 -3.122573792934417725e-01 1.179779134690761566e-02 -4.321234673261642456e-02 -2.918013036251068115e-01 -7.230118662118911743e-02 -6.420691311359405518e-02 -2.849085927009582520e-01 2.273465692996978760e-01 5.097656324505805969e-02 8.199985325336456299e-02 -3.926967382431030273e-01 2.958847284317016602e-01 -1.981125921010971069e-01 -8.961810916662216187e-02 -1.720497459173202515e-01 8.212099969387054443e-02 2.751196324825286865e-01 -2.766763046383857727e-02 -6.351555138826370239e-02 -1.918040402233600616e-02 -6.393036991357803345e-02 7.861699908971786499e-02 -1.764755249023437500e-01 2.063594311475753784e-01 -1.347614102996885777e-03 6.417120248079299927e-02 5.895541235804557800e-02 5.178135260939598083e-02 2.335826009511947632e-01 -1.060678139328956604e-01
2.141574621200561523e-01 -1.566377133131027222e-01 -3.265224993228912354e-01 -4.802805557847023010e-02 5.466021969914436340e-02 -2.006717473268508911e-01 7.884923368692398071e-02 -3.185118734836578369e-01 -8.979271352291107178e-02 1.816666275262832642e-01 -1.709620058536529541e-01 -1.781702339649200439e-01 -8.222769200801849365e-02 4.666579514741897583e-02 2.600304782390594482e-01 1.791763007640838623e-01 -1.475029587745666504e-01 7.153376191854476929e-02 1.007962375879287720e-01 -3.725084364414215088e-01 -1.024862080812454224e-01 -2.620580494403839111e-01 2.261161357164382935e-01 -5.300961434841156006e-02 -1.437832713127136230e-01 3.061429858207702637e-01 5.112568661570549011e-02 -9.909238666296005249e-02 9.074829518795013428e-02 6.842268630862236023e-04 1.136256754398345947e-01 4.654807224869728088e-02
-6.998342275619506836e-02 7.342149969190359116e-03 -2.604286372661590576e-01 5.966337025165557861e-02 2.478092610836029053e-01 2.531632967293262482e-02 9.889867156744003296e-02 -2.961470372974872589e-02 -1.091708838939666748e-01 3.895982503890991211e-01 1.630140393972396851e-01 -1.472518891096115112e-01 -6.539768725633621216e-02 9.761266410350799561e-03 -9.840489923954010010e-02 9.263331443071365356e-02 -1.762048900127410889e-01 1.894120424985885620e-01 8.804140985012054443e-02 -1.983223855495452881e-01 -1.072766184806823730e-01 -1.660582870244979858e-01 -1.294965893030166626e-01 1.067382395267486572e-01 -9.768837690353393555e-02 3.253007531166076660e-01 -2.901851534843444824e-01 -3.486063480377197266e-01 -2.156332582235336304e-01 8.235774934291839600e-02 2.372118681669235229e-01 6.676351279020309448e-02
-5.971357677481137216e-05 -1.444403640925884247e-02 -1.816906183958053589e-01 2.699094116687774658e-01 -1.668842285871505737e-01 -3.131533563137054443e-01 -2.251979708671569824e-01 -5.244251340627670288e-02 1.421770006418228149e-01 7.964202761650085449e-02 -5.442271009087562561e-02 -3.148727491497993469e-02 2.378603965044021606e-01 1.323682218790054321e-01 2.815199792385101318e-01 2.050943225622177124e-01 -2.138382196426391602e-01 -7.997619360685348511e-02 3.356896638870239258e-01 -1.155938655138015747e-01 -2.132495641708374023e-01 -1.391605138778686523e-01 -5.735162645578384399e-02 -1.267925836145877838e-02 -1.406866312026977539e-01 -4.919406026601791382e-02 -1.470034867525100708e-01 3.569772839546203613e-02 -5.543133243918418884e-03 -7.906530797481536865e-02 4.080598056316375732e-01 1.557791829109191895e-01
1.795228868722915649e-01 7.519901543855667114e-02 8.290080726146697998e-02 -1.417400240898132324e-01 2.651005052030086517e-02 -1.495400816202163696e-01 2.299887388944625854e-01 6.659061461687088013e-02 -6.763178110122680664e-02 2.094091475009918213e-01 2.174026221036911011e-01 -1.529543399810791016e-01 -1.012603491544723511e-01 3.769054114818572998e-01 6.118268147110939026e-02 2.613368928432464600e-01 -1.927375495433807373e-01 -1.232446581125259399e-01 -2.964642941951751709e-01 -2.629633545875549316e-01 9.559747576713562012e-02 8.204486221075057983e-02 -3.212398588657379150e-01 -1.549576371908187866e-01 -1.427721381187438965e-01 -1.057746820151805878e-02 -9.605585783720016479e-02 -6.707130372524261475e-02 -7.781887799501419067e-02 1.562690883874893188e-01 3.038210272789001465e-01 -4.317225143313407898e-02
-5.569932051002979279e-03 7.980440557003021240e-02 -7.741730078123509884e-04 1.019134968519210815e-01 2.167001217603683472e-01 -2.648433148860931396e-01 1.791776716709136963e-02 -1.866687983274459839e-01 1.864924468100070953e-02 3.267374634742736816e-01 -2.391206473112106323e-01 6.487125065177679062e-03 1.192735806107521057e-01 6.813202053308486938e-02 -2.089161798357963562e-02 -3.046632111072540283e-01 -1.573752984404563904e-02 9.685932099819183350e-02 2.124964892864227295e-01 -1.806191056966781616e-01 3.290937095880508423e-02 -1.783308535814285278e-01 -1.590174883604049683e-01 -1.478373855352401733e-01 -2.050757259130477905e-01 1.763340979814529419e-01 -2.152760177850723267e-01 -3.435910046100616455e-01 -2.933597937226295471e-02 3.590804710984230042e-02 3.675808012485504150e-01 1.106671914458274841e-01
1.029004249721765518e-02 8.661616593599319458e-02 -2.410614639520645142e-01 -3.523239493370056152e-02 6.420084089040756226e-02 -1.430872678756713867e-01 -1.873270124197006226e-01 1.956029981374740601e-02 1.536122709512710571e-01 2.788486182689666748e-01 4.651227593421936035e-02 -7.330001145601272583e-02 1.432772576808929443e-01 5.056067369878292084e-03 -4.053058847784996033e-02 2.269593439996242523e-02 -1.096185147762298584e-01 9.134632349014282227e-02 2.025513211265206337e-03 -2.881536781787872314e-01 1.198774352669715881e-01 -4.159234464168548584e-01 3.654982149600982666e-02 -9.553677588701248169e-02 1.630955189466476440e-02 1.447377651929855347e-01 -3.211063742637634277e-01 -3.248688280582427979e-01 6.168686598539352417e-02 8.080939203500747681e-02 3.544780313968658447e-01 2.725650668144226074e-01
6.906396895647048950e-02 3.394973576068878174e-01 6.365738809108734131e-02 1.052104160189628601e-01 2.421817183494567871e-01 -8.323447406291961670e-02 -1.713845282793045044e-01 1.709516048431396484e-01 -2.289279736578464508e-02 2.540110424160957336e-02 2.100124955177307129e-02 9.801875799894332886e-02 2.012435346841812134e-01 2.151227146387100220e-01 9.383624792098999023e-02 1.112697795033454895e-01 -3.457750678062438965e-01 4.783331975340843201e-02 2.019451856613159180e-01 -2.770537137985229492e-01 -9.557329863309860229e-02 -3.484975397586822510e-01 -6.098176911473274231e-02 3.796090930700302124e-02 3.117025271058082581e-02 2.695264816284179688e-01 1.866611768491566181e-03 -2.349729239940643311e-01 1.476874388754367828e-02 -5.702757835388183594e-02 3.376133143901824951e-01 8.580420166254043579e-03
1.392354816198348999e-01 3.565523028373718262e-01 -2.323114871978759766e-01 1.827138364315032959e-01 -8.234288543462753296e-02 -2.908715307712554932e-01 1.377703696489334106e-01 2.654716745018959045e-02 -4.307556897401809692e-02 2.070918381214141846e-01 -1.245047301054000854e-01 -6.317716091871261597e-02 -6.173607334494590759e-02 5.369931459426879883e-02 2.050389498472213745e-01 4.185518994927406311e-02 -1.521296650171279907e-01 -1.283283531665802002e-01 8.508032560348510742e-02 -3.350308239459991455e-01 3.334839344024658203e-01 -3.253097534179687500e-01 -3.583896905183792114e-02 -1.500871926546096802e-01 -7.478276640176773071e-02 -5.144077911972999573e-02 -1.996843814849853516e-01 1.855464838445186615e-02 9.075770154595375061e-03 -1.041609719395637512e-01 2.556564509868621826e-01 1.250705122947692871e-01
2.487065643072128296e-01 -1.274167560040950775e-02 -3.368803486227989197e-02 7.949503511190414429e-02 -3.393658250570297241e-02 -2.494155168533325195e-01 -1.452524662017822266e-01 2.175139635801315308e-02 -6.872818619012832642e-02 3.238474428653717041e-01 7.637844979763031006e-02 1.036303788423538208e-01 -1.453077886253595352e-02 -4.155452549457550049e-02 9.893360733985900879e-02 1.920477859675884247e-02 -2.231147289276123047e-01 1.830290555953979492e-01 -3.037176094949245453e-02 -3.646977841854095459e-01 -4.442536830902099609e-02 1.833354979753494263e-01 -1.387016475200653076e-01 -1.247092857956886292e-01 3.446644917130470276e-02 2.454833835363388062e-01 -2.925808727741241455e-01 1.061527207493782043e-01 3.874055445194244385e-01 -2.480538487434387207e-01 2.113519012928009033e-01 7.170025259256362915e-02
2.228200882673263550e-01 -1.747802458703517914e-02 1.518926769495010376e-01 -3.898623213171958923e-02 -9.264341741800308228e-02 -1.533440202474594116e-01 -1.500005275011062622e-01 -9.616290032863616943e-02 -2.617507278919219971e-01 2.794835269451141357e-01 -3.637156262993812561e-02 -1.860550045967102051e-01 -2.314551472663879395e-01 -1.152152940630912781e-01 -2.303630113601684570e-02 3.602405488491058350e-01 -2.584435045719146729e-01 -1.587837636470794678e-01 -1.169043406844139099e-01 -9.212693572044372559e-02 -2.108249217271804810e-01 -8.576095104217529297e-02 1.818716675043106079e-01 7.622436434030532837e-02 -2.690583467483520508e-02 3.423848152160644531e-01 -3.081377744674682617e-01 -7.385534793138504028e-02 -5.702112801373004913e-03 -5.209757015109062195e-02 2.300090640783309937e-01 -5.515031516551971436e-02
2.469836622476577759e-01 -1.875605434179306030e-02 -1.983300149440765381e-01 -1.289187222719192505e-01 2.321653813123703003e-01 -1.255150586366653442e-01 -5.808667466044425964e-02 -2.869302332401275635e-01 -6.486482452601194382e-03 3.843632340431213379e-02 1.397548168897628784e-01 5.441572144627571106e-02 -1.542400121688842773e-01 2.644767761230468750e-01 -3.107649087905883789e-02 -8.568628132343292236e-02 -2.266363501548767090e-01 3.171233087778091431e-02 -2.599843405187129974e-02 -3.826917111873626709e-01 -3.013405799865722656e-01 -3.840089961886405945e-02 1.990579664707183838e-01 4.396212473511695862e-02 -3.258855342864990234e-01 1.134932860732078552e-01 1.670702919363975525e-02 -4.235031455755233765e-02 -1.530674397945404053e-01 2.269729673862457275e-01 2.154945135116577148e-01 1.593794524669647217e-01
1.927069127559661865e-01 -2.608553469181060791e-01 -3.171500265598297119e-01 -7.767898589372634888e-02 1.085717305541038513e-01 -3.321001827716827393e-01 -5.401689931750297546e-02 -2.954566478729248047e-02 -4.157424718141555786e-02 1.361403465270996094e-01 3.417975828051567078e-02 -1.892729103565216064e-01 -2.065494507551193237e-01 -3.266552463173866272e-02 4.918086901307106018e-02 6.718293577432632446e-02 -1.796734482049942017e-01 1.485819518566131592e-01 1.355202496051788330e-01 -3.458284735679626465e-01 -2.989905178546905518e-01 -9.571576863527297974e-02 2.535817027091979980e-02 7.579943537712097168e-02 -8.394579589366912842e-02 2.164942920207977295e-01 1.850413531064987183e-01 -3.437067270278930664e-01 2.405834384262561798e-02 7.117770612239837646e-03 8.122867345809936523e-02 2.088723778724670410e-01
4.912117123603820801e-02 -5.302708595991134644e-02 -6.377501040697097778e-02 1.844792366027832031e-01 4.373397678136825562e-02 1.185643672943115234e-01 -3.639915585517883301e-02 -8.923391997814178467e-02 5.437390133738517761e-02 1.952301710844039917e-01 -7.743848022073507309e-03 -1.056400761008262634e-01 -5.569211789406836033e-04 2.696588337421417236e-01 -1.346035897731781006e-01 -8.346471935510635376e-03 1.450313627719879150e-01 -6.665394175797700882e-03 1.367353349924087524e-01 -3.375464677810668945e-01 -2.553436756134033203e-01 -1.069117188453674316e-01 3.002681434154510498e-01 1.419572383165359497e-01 -1.105505600571632385e-02 2.405292242765426636e-01 1.604267358779907227e-01 -1.295818090438842773e-01 -3.165940344333648682e-01 -5.824699625372886658e-02 4.923368096351623535e-01 3.227632865309715271e-02
5.311487242579460144e-02 -1.502430737018585205e-01 -7.892586290836334229e-03 -1.375550497323274612e-02 9.107477217912673950e-02 -1.497671604156494141e-01 -1.104625090956687927e-01 1.119819507002830505e-01 1.655368655920028687e-01 2.758070230484008789e-01 -1.535028815269470215e-01 -2.703188955783843994e-01 -2.071668952703475952e-01 2.158022020012140274e-03 9.802708029747009277e-02 2.759833037853240967e-01 7.435207813978195190e-02 9.309832751750946045e-02 7.559080421924591064e-02 -4.317983090877532959e-01 -2.706306278705596924e-01 -1.963342279195785522e-01 1.508595794439315796e-01 5.929825827479362488e-03 -5.171763524413108826e-02 4.053704738616943359e-01 4.838256165385246277e-02 -1.415026187896728516e-01 1.069346293807029724e-01 -1.103391796350479126e-01 1.171603351831436157e-01 1.498004794120788574e-01
1.832816153764724731e-01 2.603163719177246094e-01 -2.149212956428527832e-01 3.071657717227935791e-01 1.606294326484203339e-02 -2.757713496685028076e-01 -1.580639034509658813e-01 9.269965440034866333e-02 1.220328062772750854e-01 -1.195346713066101074e-01 -1.421976834535598755e-01 -1.875837147235870361e-01 -1.932767927646636963e-01 2.259521633386611938e-01 -2.977284789085388184e-02 2.660010755062103271e-01 -6.622351706027984619e-02 9.374507516622543335e-02 4.029878415167331696e-03 -5.287355184555053711e-02 -2.270072400569915771e-01 -3.563868701457977295e-01 -8.980351686477661133e-02 -6.490615755319595337e-02 -5.736029893159866333e-02 -6.608177721500396729e-02 4.858268052339553833e-02 -2.082708179950714111e-01 2.449294552206993103e-02 8.414050191640853882e-02 3.681696057319641113e-01 -1.204332150518894196e-02
-1.569366641342639923e-02 1.496902704238891602e-01 -1.745727807283401489e-01 -3.156778588891029358e-02 6.468980014324188232e-02 -3.057972490787506104e-01 6.998173892498016357e-02 5.239492654800415039e-02 4.010640829801559448e-02 3.165931701660156250e-01 1.261948049068450928e-01 -2.773884125053882599e-02 -8.506354689598083496e-02 4.801963642239570618e-02 -1.619392819702625275e-02 -2.018709182739257812e-01 -3.035996668040752411e-02 1.559694856405258179e-01 2.629915475845336914e-01 -2.940077781677246094e-01 2.715612351894378662e-01 -7.506104558706283569e-02 -2.257362157106399536e-01 -6.037393584847450256e-02 -2.137945443391799927e-01 3.150510489940643311e-01 5.415494740009307861e-02 9.181020408868789673e-02 4.582696035504341125e-02 5.123557895421981812e-02 3.030140995979309082e-01 3.220871388912200928e-01
-2.312649041414260864e-02 1.720774173736572266e-01 1.486286520957946777e-02 1.596068590879440308e-02 -7.338830828666687012e-02 -1.784323006868362427e-01 -1.100890114903450012e-01 1.220227777957916260e-01 1.129245758056640625e-01 1.331570558249950409e-02 8.386699855327606201e-02 1.518236100673675537e-01 -1.883821636438369751e-01 3.386415541172027588e-01 1.110300887376070023e-02 1.167762372642755508e-02 -1.255709975957870483e-01 1.286341100931167603e-01 -8.609174937009811401e-02 -1.851503849029541016e-01 -5.624822899699211121e-02 -4.439119696617126465e-01 -5.115456879138946533e-02 -1.817342191934585571e-01 -2.833777964115142822e-01 -1.889960467815399170e-01 -1.351525038480758667e-01 -1.404065638780593872e-01 1.229222193360328674e-01 4.103771597146987915e-02 4.248923659324645996e-01 2.247302532196044922e-01
1.066924855113029480e-01 -1.186013594269752502e-01 7.744900882244110107e-02 5.069493502378463745e-02 7.573052495718002319e-02 -5.325512886047363281e-01 7.069687545299530029e-02 2.541985809803009033e-01 -7.775516062974929810e-02 8.063903450965881348e-02 -2.872273325920104980e-02 -2.948699295520782471e-01 -1.514643281698226929e-01 -1.597770489752292633e-02 -3.147736191749572754e-01 1.713934689760208130e-01 -1.116034090518951416e-01 2.113216221332550049e-01 1.511823534965515137e-01 4.430656787008047104e-03 1.707585602998733521e-01 -2.867818437516689301e-02 1.966312676668167114e-01 -2.259088456630706787e-01 -5.749173928052186966e-03 -2.427897229790687561e-02 3.686538338661193848e-02 -1.982961744070053101e-01 -5.270431935787200928e-02 2.619422972202301025e-03 3.158644437789916992e-01 1.073276773095130920e-01
1.977813094854354858e-01 -1.378238648176193237e-01 8.266106247901916504e-02 2.326813340187072754e-01 -7.205531001091003418e-03 -2.330519556999206543e-01 2.191109657287597656e-01 -3.411751687526702881e-01 2.173997014760971069e-01 2.808603346347808838e-01 7.631009072065353394e-02 1.085646674036979675e-01 -2.715838840231299400e-03 -3.745879046618938446e-03 -2.736798822879791260e-01 -6.086549907922744751e-02 1.438593119382858276e-01 -2.586111240088939667e-02 1.279397010803222656e-01 -2.024164497852325439e-01 -1.065850853919982910e-01 -3.703363239765167236e-01 1.438944134861230850e-02 -5.575845390558242798e-02 -1.871619075536727905e-01 2.292854040861129761e-01 -2.343188971281051636e-02 4.764803871512413025e-02 1.841465830802917480e-01 -9.734363853931427002e-02 2.667138874530792236e-01 6.544873863458633423e-02
2.049106806516647339e-01 1.974623836576938629e-02 4.397536441683769226e-02 1.932127922773361206e-01 -1.906905206851661205e-03 1.172612607479095459e-02 1.798168420791625977e-01 4.039945453405380249e-02 2.743626236915588379e-01 1.812058687210083008e-01 6.516566127538681030e-02 -3.360821008682250977e-01 -1.160040348768234253e-01 8.231992833316326141e-03 1.284432709217071533e-01 3.274200260639190674e-01 -2.061041444540023804e-01 -5.649115517735481262e-02 4.620379209518432617e-02 -2.299805358052253723e-02 2.585554495453834534e-02 -1.652740873396396637e-02 6.095757707953453064e-02 -9.007120877504348755e-02 1.128423288464546204e-01 1.524717956781387329e-01 -2.163082957267761230e-01 9.667252004146575928e-02 4.829879477620124817e-02 -3.640855103731155396e-02 4.418642818927764893e-01 4.118160903453826904e-01
-3.334708884358406067e-02 7.857823371887207031e-02 -3.352717161178588867e-01 -1.416619122028350830e-01 2.513307034969329834e-01 -2.994031906127929688e-01 9.325953572988510132e-02 6.790545582771301270e-02 4.255389422178268433e-02 1.896455436944961548e-01 2.410666048526763916e-01 6.600245833396911621e-02 -2.545307874679565430e-01 2.576647400856018066e-01 3.517961874604225159e-02 2.524977326393127441e-01 -1.675608605146408081e-01 -2.218699082732200623e-02 2.440858930349349976e-01 -1.599518805742263794e-01 -2.131001800298690796e-01 1.238627433776855469e-01 1.120474934577941895e-02 -1.162236407399177551e-01 2.474301494657993317e-02 3.908653259277343750e-01 -9.378592669963836670e-02 -9.845658391714096069e-02 3.160099033266305923e-03 -4.615395143628120422e-02 1.884884089231491089e-01 -6.380263715982437134e-03
1.171039342880249023e-01 -7.371489703655242920e-02 -9.704573452472686768e-02 -5.135026201605796814e-02 1.979399472475051880e-02 -1.701038330793380737e-01 -3.395075201988220215e-01 1.116910725831985474e-01 1.194208785891532898e-01 8.865289390087127686e-02 -2.223553806543350220e-01 1.249055415391921997e-01 -1.387723833322525024e-01 -1.704440712928771973e-01 9.808842837810516357e-02 -3.593994677066802979e-02 -3.557893335819244385e-01 8.474339544773101807e-02 4.868938401341438293e-02 -9.529498219490051270e-02 1.449239533394575119e-02 -2.937405109405517578e-01 -3.361042216420173645e-02 -1.429007649421691895e-01 -5.673919990658760071e-02 4.184194803237915039e-01 -2.836137544363737106e-03 -1.321444213390350342e-01 5.372742190957069397e-03 1.328837592154741287e-02 3.283900618553161621e-01 3.290470540523529053e-01
-4.014945402741432190e-02 2.345804423093795776e-01 -7.003959268331527710e-02 1.284957118332386017e-02 1.074346527457237244e-01 -2.713931500911712646e-01 3.634260222315788269e-02 9.702904149889945984e-03 5.459325388073921204e-02 3.052013516426086426e-01 7.502145320177078247e-02 -1.197389326989650726e-02 -1.951109468936920166e-01 7.655090093612670898e-02 8.133461326360702515e-02 -8.906286209821701050e-02 4.660214856266975403e-02 1.700485050678253174e-01 2.200730144977569580e-01 -3.345089554786682129e-01 3.699059784412384033e-01 -9.653468430042266846e-02 -1.728700250387191772e-01 2.437426336109638214e-02 -3.894668221473693848e-01 2.516433894634246826e-01 -4.313400387763977051e-02 -2.993920817971229553e-02 -4.908729461021721363e-04 -8.373828232288360596e-02 2.664830684661865234e-01 1.657312959432601929e-01
1.339117586612701416e-01 -7.316406071186065674e-02 -2.126337736845016479e-01 1.953780651092529297e-02 -1.598274149000644684e-02 -5.936257913708686829e-02 -2.581246383488178253e-02 -1.826625764369964600e-01 -1.777288317680358887e-01 -1.230522152036428452e-02 4.319951683282852173e-02 2.528240904211997986e-03 -1.045663096010684967e-02 6.951545923948287964e-02 -9.029299020767211914e-02 5.812687054276466370e-02 -2.691953778266906738e-01 -3.647384047508239746e-02 -2.053527086973190308e-01 2.139611355960369110e-02 -1.592928916215896606e-01 -3.043125569820404053e-02 4.161151349544525146e-01 -1.304180826991796494e-03 1.100577786564826965e-01 1.034846305847167969e-01 -1.879630088806152344e-01 -3.964053094387054443e-01 2.085227966308593750e-01 2.550305798649787903e-02 5.066374540328979492e-01 1.060333251953125000e-01
-8.993198163807392120e-03 -2.670249342918395996e-01 -1.473595201969146729e-02 -8.187526464462280273e-02 7.236134260892868042e-02 -7.661516964435577393e-02 -5.274778977036476135e-02 9.841017425060272217e-02 1.280633807182312012e-01 3.015081770718097687e-02 -3.151672184467315674e-01 -1.907083243131637573e-01 -2.569093406200408936e-01 1.690102815628051758e-01 -4.845342785120010376e-02 -5.152389407157897949e-02 -2.148525863885879517e-01 1.675795763731002808e-01 3.267839923501014709e-02 -3.639995753765106201e-01 -3.061576187610626221e-01 -4.568938538432121277e-02 7.728075981140136719e-02 -4.861650988459587097e-03 -1.742931455373764038e-01 3.455007076263427734e-01 9.266027249395847321e-03 -1.376706808805465698e-01 -1.706507951021194458e-01 -8.974967640824615955e-04 3.350238204002380371e-01 1.605274528264999390e-01
-3.331409990787506104e-01 -1.849496066570281982e-01 3.221745416522026062e-02 -3.920556604862213135e-02 -6.282408535480499268e-02 -1.988641619682312012e-01 -3.248573243618011475e-01 -2.622869610786437988e-02 -5.461091920733451843e-02 4.011222347617149353e-02 -1.659580320119857788e-01 -7.485301792621612549e-02 3.855112940073013306e-02 -5.800454691052436829e-02 1.365423053503036499e-01 3.064737021923065186e-01 -2.795467972755432129e-01 2.069720327854156494e-01 1.979098320007324219e-01 -3.098561167716979980e-01 -3.299267590045928955e-02 -1.799166798591613770e-01 8.107325434684753418e-02 1.395828723907470703e-01 -2.070291936397552490e-01 1.858013868331909180e-01 -3.914270177483558655e-02 -1.093384474515914917e-01 -8.529151976108551025e-02 -1.064754091203212738e-03 3.123382031917572021e-01 1.896991282701492310e-01
1.126484945416450500e-01 -3.764403611421585083e-02 -1.103941500186920166e-01 -6.399958580732345581e-02 -4.694371670484542847e-02 -5.624433159828186035e-01 5.469301249831914902e-04 8.219840377569198608e-02 5.427534133195877075e-02 2.286026030778884888e-01 6.267206370830535889e-02 -1.498948782682418823e-01 -1.002813652157783508e-01 3.313446640968322754e-01 -1.277000457048416138e-01 1.823815852403640747e-01 -2.345844916999340057e-02 -4.953499138355255127e-02 -2.710793614387512207e-01 -1.110632121562957764e-01 -8.958783745765686035e-02 1.775737851858139038e-01 -1.973974406719207764e-01 -2.960803546011447906e-02 -1.114344522356987000e-01 2.576812207698822021e-01 -2.591946125030517578e-01 -5.742282420396804810e-02 1.199091225862503052e-01 5.015251040458679199e-02 2.418464571237564087e-01 -1.966750994324684143e-02
-1.407563835382461548e-01 2.220849134027957916e-02 2.008545398712158203e-02 2.012135833501815796e-01 1.450178027153015137e-01 -3.252715170383453369e-01 6.543932110071182251e-02 1.482822149991989136e-01 -2.297056913375854492e-01 1.847347058355808258e-02 7.109270989894866943e-02 -2.971506714820861816e-01 -8.858288824558258057e-02 -5.164597183465957642e-02 1.409918367862701416e-01 2.306829541921615601e-01 -2.047850787639617920e-01 9.501218795776367188e-02 4.039898514747619629e-02 -3.222445845603942871e-01 1.621535271406173706e-01 -1.629322916269302368e-01 1.947745680809020996e-01 2.424584329128265381e-02 -1.079981699585914612e-01 1.872220337390899658e-01 -9.165725857019424438e-02 -2.837519347667694092e-01 3.077258169651031494e-01 -1.230367124080657959e-01 2.274443060159683228e-01 1.031346023082733154e-01
5.913605540990829468e-02 2.736935950815677643e-02 -2.636882066726684570e-01 1.149699911475181580e-01 -4.804978147149085999e-03 -9.073614329099655151e-02 2.485586889088153839e-02 1.027862727642059326e-01 9.800016880035400391e-02 2.448791861534118652e-01 -2.891449630260467529e-02 -3.537423163652420044e-02 8.895929902791976929e-03 1.787181496620178223e-01 3.288424015045166016e-01 -7.405812852084636688e-03 -4.041838943958282471e-01 8.675336092710494995e-02 1.065488159656524658e-01 -6.827063113451004028e-02 7.349310070276260376e-02 -1.493170410394668579e-01 1.899976283311843872e-01 -1.893194317817687988e-01 -1.119670271873474121e-01 3.715334832668304443e-01 -7.397966086864471436e-02 -7.501522451639175415e-02 4.152262508869171143e-01 1.539263315498828888e-02 2.430306971073150635e-01 4.203372448682785034e-02
8.208158612251281738e-02 1.350057572126388550e-01 -4.191728681325912476e-02 4.785015434026718140e-02 5.565963312983512878e-02 -6.386111676692962646e-02 1.464462131261825562e-01 -1.552681773900985718e-01 1.949781328439712524e-01 8.733478933572769165e-02 1.379760503768920898e-01 -1.521828919649124146e-01 -2.470503747463226318e-01 2.562185823917388916e-01 -8.339757472276687622e-02 7.016330957412719727e-02 -6.886152178049087524e-02 5.427074059844017029e-02 -2.490514190867543221e-03 -2.061487585306167603e-01 3.197390213608741760e-02 -4.528224170207977295e-01 -3.925180435180664062e-02 -1.076201945543289185e-01 2.352920919656753540e-02 -2.029057145118713379e-01 2.000922337174415588e-02 -3.650171458721160889e-01 2.693247795104980469e-01 -1.356178522109985352e-01 3.896219730377197266e-01 6.616647541522979736e-02
7.674938440322875977e-02 4.545659571886062622e-02 2.372836880385875702e-02 5.406342074275016785e-02 8.490958064794540405e-02 -1.196709871292114258e-01 -1.506341099739074707e-01 -1.637802831828594208e-02 1.185928210616111755e-01 9.279865026473999023e-02 2.958659827709197998e-02 -2.672474980354309082e-01 5.628202110528945923e-02 -1.463940367102622986e-02 1.860866844654083252e-01 1.288143098354339600e-01 -6.447580456733703613e-02 2.184637635946273804e-01 2.082557827234268188e-01 -1.314128935337066650e-01 2.276700288057327271e-01 -3.541621267795562744e-01 6.805294007062911987e-02 -5.232299491763114929e-02 -1.207789927721023560e-01 2.268412411212921143e-01 -3.524607717990875244e-01 -7.727734744548797607e-02 2.010558396577835083e-01 8.616659045219421387e-02 4.683043956756591797e-01 1.842096000909805298e-01
4.034317657351493835e-02 -2.070199511945247650e-02 2.556618768721818924e-03 -7.148063182830810547e-02 3.436425700783729553e-02 -7.512672245502471924e-02 -1.059195324778556824e-01 2.978770136833190918e-01 -1.850512772798538208e-01 2.381845414638519287e-01 -2.736618369817733765e-02 -9.312155842781066895e-02 -1.304080933332443237e-01 2.470404803752899170e-01 1.604035347700119019e-01 8.508460223674774170e-02 -1.883611828088760376e-01 -1.559496372938156128e-01 1.535079032182693481e-01 -1.659794598817825317e-01 -2.285497933626174927e-01 2.674588859081268311e-01 2.918945252895355225e-01 1.328332815319299698e-02 -8.065383136272430420e-02 2.892582118511199951e-01 1.142638251185417175e-01 -2.798749804496765137e-01 1.484582126140594482e-01 -1.109291687607765198e-01 2.400884479284286499e-01 2.846784591674804688e-01
3.883388638496398926e-01 -1.791471838951110840e-01 -3.562454879283905029e-02 -8.786411024630069733e-03 -6.009943783283233643e-02 -2.543428838253021240e-01 -1.353546082973480225e-01 2.263063788414001465e-01 -3.746821880340576172e-01 2.782493829727172852e-01 -2.339760214090347290e-01 -5.664896592497825623e-02 -4.895338788628578186e-03 2.336205095052719116e-01 -3.629235178232192993e-02 5.291607230901718140e-02 -1.323337256908416748e-01 -1.058807596564292908e-01 3.700670972466468811e-02 -7.852352410554885864e-02 1.892057247459888458e-02 8.068653941154479980e-02 3.326959908008575439e-01 -1.836266070604324341e-01 -2.761304974555969238e-01 2.853325940668582916e-02 1.470602583140134811e-02 1.641288250684738159e-01 3.696344420313835144e-02 -3.782860189676284790e-02 2.193367034196853638e-01 2.788354828953742981e-02
-1.767308861017227173e-01 1.266717463731765747e-01 -1.740280538797378540e-01 -5.685137584805488586e-02 1.689002364873886108e-01 -3.469240963459014893e-01 -1.252115517854690552e-01 9.951853752136230469e-02 -3.147286176681518555e-01 1.756384968757629395e-01 2.626743316650390625e-01 -2.200396955013275146e-01 -2.065902799367904663e-01 8.692034333944320679e-02 5.154842138290405273e-02 9.759718179702758789e-02 -9.662684984505176544e-03 2.361119240522384644e-01 8.592289686203002930e-02 -1.169934049248695374e-01 -4.135403037071228027e-01 7.102011144161224365e-02 -1.185255032032728195e-02 1.312338560819625854e-01 4.263365268707275391e-02 1.432740241289138794e-01 -3.935370221734046936e-02 -1.559840291738510132e-01 -1.943709328770637512e-02 4.317515715956687927e-02 2.977931201457977295e-01 1.597490161657333374e-01
-1.652752906084060669e-01 -5.199040472507476807e-02 3.395354375243186951e-02 -1.345845311880111694e-01 1.138972640037536621e-01 -1.322334855794906616e-01 1.068311706185340881e-01 -2.114768475294113159e-01 1.176943257451057434e-01 2.702608704566955566e-01 -1.288775205612182617e-01 -1.160889863967895508e-02 -5.768012627959251404e-02 1.395996958017349243e-01 -4.593704640865325928e-01 -9.712570905685424805e-02 -2.484891265630722046e-01 2.125829458236694336e-01 1.573032438755035400e-01 -2.078640758991241455e-01 -1.288010925054550171e-01 -1.888938546180725098e-01 2.574618160724639893e-01 -2.714439630508422852e-01 -3.535308316349983215e-02 -5.623482167720794678e-03 5.636847019195556641e-02 -3.131427243351936340e-02 -5.132950469851493835e-02 5.479150265455245972e-02 3.191122710704803467e-01 1.928129494190216064e-01
2.589324712753295898e-01 -2.433561086654663086e-01 4.864325001835823059e-02 -2.909696847200393677e-02 -2.251301892101764679e-02 -2.266597300767898560e-01 -1.299746781587600708e-01 -2.405623346567153931e-01 -2.128974348306655884e-01 2.523072659969329834e-01 -1.429256796836853027e-01 -2.053444981575012207e-01 -1.889249682426452637e-02 2.840655157342553139e-03 -8.490304648876190186e-02 1.977579146623611450e-01 -1.916173100471496582e-01 6.747036427259445190e-02 -1.498278826475143433e-01 -3.706737458705902100e-01 4.962206259369850159e-02 -2.093792660161852837e-03 2.738200128078460693e-01 1.189183592796325684e-01 1.745281964540481567e-01 2.380416095256805420e-01 -1.912470757961273193e-01 -1.200609281659126282e-01 -1.189826875925064087e-01 -1.413729935884475708e-01 2.442374825477600098e-01 -3.165790438652038574e-02
-6.723302602767944336e-02 -1.121838614344596863e-01 -3.100810348987579346e-01 -3.088115528225898743e-02 1.640248894691467285e-01 -1.004709005355834961e-01 -1.110910102725028992e-01 1.131175011396408081e-01 -7.282999809831380844e-03 2.692175507545471191e-01 1.967093348503112793e-01 -6.056797504425048828e-02 -3.291980028152465820e-01 3.496659994125366211e-01 1.230612546205520630e-01 -8.144677430391311646e-02 1.228834036737680435e-02 3.377531766891479492e-01 6.603098940104246140e-03 -1.775479167699813843e-01 2.291647344827651978e-01 -1.168934106826782227e-01 -6.663407385349273682e-02 -1.331207007169723511e-01 -1.872429698705673218e-01 2.556904256343841553e-01 3.145012632012367249e-02 -7.458318769931793213e-02 2.227989397943019867e-02 -1.748940199613571167e-01 2.898742854595184326e-01 1.040376164019107819e-02
1.292806714773178101e-01 2.486748844385147095e-01 -9.351220726966857910e-02 1.935541778802871704e-01 -8.465894497931003571e-03 -3.110392689704895020e-01 -1.719051003456115723e-01 -1.225603818893432617e-01 -4.823980852961540222e-03 4.633501917123794556e-02 -1.136107817292213440e-01 7.446616142988204956e-02 2.520679235458374023e-01 2.532627284526824951e-01 1.879183948040008545e-01 5.953890457749366760e-02 -3.621171116828918457e-01 -8.769838511943817139e-02 9.628184139728546143e-02 -8.243397623300552368e-02 8.345050364732742310e-02 -1.098834350705146790e-01 8.419604040682315826e-03 6.527217477560043335e-02 -2.180655598640441895e-01 -9.643276222050189972e-03 -1.884706467390060425e-01 -2.021616697311401367e-02 -1.715603098273277283e-02 -6.637657992541790009e-03 5.334015488624572754e-01 1.615013461560010910e-03
-1.939500449225306511e-03 -2.698484575375914574e-03 8.517889678478240967e-02 1.657689213752746582e-01 -1.432335525751113892e-01 -2.239112108945846558e-01 -1.408670544624328613e-01 -2.834099531173706055e-01 3.044742532074451447e-02 2.594386935234069824e-01 1.020586341619491577e-01 -1.126606464385986328e-01 9.076577425003051758e-02 2.791905216872692108e-02 4.940994456410408020e-02 6.812766194343566895e-03 -4.151302576065063477e-01 1.193595230579376221e-01 7.660219818353652954e-02 -1.730237305164337158e-01 -6.778676062822341919e-03 -1.090732365846633911e-01 7.903051376342773438e-02 -1.796123981475830078e-01 -3.664498925209045410e-01 -1.564269363880157471e-01 1.781800985336303711e-01 -2.170123346149921417e-02 1.229569539427757263e-01 3.338028118014335632e-02 4.155368804931640625e-01 1.971695125102996826e-01
1.285393983125686646e-01 -1.057174876332283020e-01 1.607490777969360352e-01 -1.949286311864852905e-01 1.632929444313049316e-01 -6.790867447853088379e-02 4.787308350205421448e-02 -2.382437586784362793e-01 -1.056661829352378845e-02 -1.134565919637680054e-01 2.135631591081619263e-01 -2.267699539661407471e-01 -4.852016270160675049e-02 1.217433717101812363e-02 -2.605114877223968506e-01 3.092541396617889404e-01 -2.889282442629337311e-02 9.469465166330337524e-02 -4.115949943661689758e-02 -2.499131113290786743e-01 -1.099009886384010315e-01 -1.306705474853515625e-01 -3.698303177952766418e-02 6.990399956703186035e-02 -2.031223922967910767e-01 7.700403034687042236e-02 -2.159332185983657837e-01 -8.789113909006118774e-02 3.187775611877441406e-01 1.739753223955631256e-02 4.498287737369537354e-01 1.641437262296676636e-01
9.939366579055786133e-02 8.884695172309875488e-02 1.111625358462333679e-01 1.052884459495544434e-01 2.159887850284576416e-01 -1.862036883831024170e-01 -2.118265181779861450e-01 1.219462156295776367e-01 3.140104115009307861e-01 3.294298052787780762e-01 -1.209554672241210938e-01 9.834211319684982300e-02 1.232551187276840210e-01 2.002299763262271881e-02 2.224836312234401703e-02 1.409662142395973206e-02 -1.558246314525604248e-01 1.191624552011489868e-01 1.051356270909309387e-01 -2.491736710071563721e-01 -8.147732913494110107e-02 -3.849481642246246338e-01 -5.057063326239585876e-02 -9.413172304630279541e-02 -2.578603103756904602e-02 1.924035847187042236e-01 -1.645109504461288452e-01 -2.337886206805706024e-02 5.191574990749359131e-02 -1.002500392496585846e-02 4.687561690807342529e-01 6.572061777114868164e-02
7.866669446229934692e-02 -5.752443894743919373e-02 -6.822462379932403564e-02 8.112441748380661011e-02 2.678306400775909424e-01 -2.190532982349395752e-01 -2.086096107959747314e-01 5.360315740108489990e-02 -2.868605554103851318e-01 4.021683335304260254e-01 -2.061576247215270996e-01 -4.608367383480072021e-02 -1.134820803999900818e-01 6.004531309008598328e-02 -1.098664253950119019e-01 2.198025435209274292e-01 1.096510365605354309e-01 4.749010130763053894e-02 3.197274804115295410e-01 -1.383509486913681030e-01 3.396942839026451111e-02 1.203904896974563599e-01 -1.026460528373718262e-01 -1.995937228202819824e-01 -2.865985631942749023e-01 2.058662921190261841e-01 -1.202392727136611938e-01 -4.364798963069915771e-02 -1.841156370937824249e-02 -1.651364713907241821e-01 2.205452322959899902e-01 -1.698202639818191528e-01
2.315909415483474731e-01 8.673806674778461456e-03 4.510969389230012894e-03 1.200861856341362000e-01 -1.496780812740325928e-01 -2.617174088954925537e-01 -2.900162041187286377e-01 -2.702609002590179443e-01 5.372872576117515564e-02 2.063334435224533081e-01 2.328954637050628662e-02 1.697081699967384338e-02 5.964129790663719177e-02 3.045720607042312622e-02 -1.880535110831260681e-02 9.964260272681713104e-03 -3.310490846633911133e-01 9.763912856578826904e-02 1.036461368203163147e-01 -9.548816084861755371e-02 4.475958272814750671e-02 -1.739875972270965576e-01 1.549192611128091812e-02 -3.819041699171066284e-02 -4.720543920993804932e-01 5.051813647150993347e-02 2.682180106639862061e-01 -9.463409334421157837e-02 7.667841017246246338e-02 7.601954857818782330e-04 3.176286816596984863e-01 2.157733142375946045e-01
4.144948720932006836e-02 1.959444880485534668e-01 1.404627859592437744e-01 5.588019639253616333e-02 4.318850040435791016e-01 -2.050181329250335693e-01 -2.317408323287963867e-01 3.047683238983154297e-01 1.286921799182891846e-01 1.655691415071487427e-01 -2.322112396359443665e-02 -1.033089086413383484e-01 8.799828588962554932e-02 1.010190173983573914e-01 4.461689293384552002e-02 1.564386673271656036e-02 -2.877830266952514648e-01 -5.372680723667144775e-02 3.644683361053466797e-01 -1.794575452804565430e-01 -1.326615512371063232e-01 -1.654339134693145752e-01 -5.634798854589462280e-02 -5.381657928228378296e-02 -2.890793792903423309e-02 1.069348305463790894e-01 -1.207592040300369263e-01 -9.656997770071029663e-02 -1.291453093290328979e-01 -7.658408582210540771e-02 3.506347239017486572e-01 5.536854639649391174e-02
2.877131402492523193e-01 -3.562641888856887817e-02 -1.626004278659820557e-01 -3.506180271506309509e-02 1.040768325328826904e-01 -1.323272585868835449e-01 -4.687999561429023743e-02 -3.263054490089416504e-01 1.505623310804367065e-01 2.198864892125129700e-02 2.224286496639251709e-01 -1.502400189638137817e-01 2.686571329832077026e-02 1.970174014568328857e-01 -2.254951149225234985e-01 2.181397229433059692e-01 9.446003288030624390e-02 2.031267583370208740e-01 -3.073814092203974724e-03 -2.308727502822875977e-01 -1.472332626581192017e-01 -2.787636816501617432e-01 3.889967128634452820e-02 1.954220086336135864e-01 1.135582942515611649e-02 1.549433264881372452e-02 -6.425973773002624512e-02 -1.333066672086715698e-01 2.036263644695281982e-01 -1.399201899766921997e-01 4.210978448390960693e-01 1.219847276806831360e-01
-2.026112563908100128e-02 1.237416416406631470e-01 -1.559593528509140015e-01 7.376267760992050171e-02 6.197680719196796417e-03 -1.001485735177993774e-01 -1.624369025230407715e-01 -3.364951163530349731e-02 -4.125839471817016602e-02 1.299978941679000854e-01 -4.243965074419975281e-02 -5.622850358486175537e-02 6.816451996564865112e-02 -5.797297134995460510e-02 4.176070988178253174e-01 -2.434894628822803497e-02 -3.713213205337524414e-01 2.430502772331237793e-01 1.283932626247406006e-01 -1.276704519987106323e-01 3.141439054161310196e-03 -4.369923472404479980e-02 1.789402067661285400e-01 2.094645611941814423e-02 1.969503797590732574e-02 2.569401264190673828e-01 2.810030989348888397e-02 -2.549792230129241943e-01 3.259884715080261230e-01 -3.059428557753562927e-02 4.545617401599884033e-01 -1.450304314494132996e-02
2.145909667015075684e-01 1.309803575277328491e-01 -1.006065011024475098e-01 -2.622025310993194580e-01 2.260414510965347290e-01 -9.662299416959285736e-03 1.258105486631393433e-01 2.651662006974220276e-02 1.948684900999069214e-01 9.791813790798187256e-02 -3.055508807301521301e-02 -2.674047946929931641e-01 -2.571066319942474365e-01 1.021462380886077881e-01 -1.108812838792800903e-01 -1.141729131340980530e-01 -2.606476545333862305e-01 2.160261571407318115e-01 1.933785676956176758e-01 -1.261376291513442993e-01 -1.108305901288986206e-01 -3.107118606567382812e-01 -1.328440904617309570e-01 1.623845249414443970e-01 -3.219578266143798828e-01 -1.628647744655609131e-01 -5.044589564204216003e-02 3.972798585891723633e-02 -3.611373156309127808e-02 -7.351932674646377563e-02 3.224447667598724365e-01 -5.097347870469093323e-02
1.346692293882369995e-01 -5.847679078578948975e-02 -9.626746922731399536e-02 -1.251691579818725586e-01 -7.870163023471832275e-02 5.538095533847808838e-02 -2.000041455030441284e-01 9.508647769689559937e-02 -2.070456892251968384e-01 3.004215061664581299e-01 1.347102075815200806e-01 -2.808913588523864746e-01 -1.387110054492950439e-01 1.889072060585021973e-01 7.978454977273941040e-02 1.409520357847213745e-01 -3.683079183101654053e-01 -2.413887232542037964e-01 2.606108188629150391e-01 -4.204722493886947632e-02 -2.343121469020843506e-01 1.224703863263130188e-01 2.116347700357437134e-01 2.794078737497329712e-02 -1.041414514183998108e-01 2.234529256820678711e-01 -4.538065195083618164e-02 -3.376471251249313354e-02 1.760261207818984985e-01 6.800775974988937378e-02 2.658929228782653809e-01 1.857869029045104980e-01
4.235460460186004639e-01 -9.575223550200462341e-03 9.462960064411163330e-02 -1.476334780454635620e-01 -2.013386785984039307e-02 -3.032556176185607910e-01 6.599221378564834595e-02 3.113134801387786865e-01 -1.700044274330139160e-01 2.054658532142639160e-01 -4.284966364502906799e-02 1.649024337530136108e-01 7.484842091798782349e-03 2.303159832954406738e-01 1.994084119796752930e-01 1.295953541994094849e-01 -1.519962996244430542e-01 -1.858200132846832275e-01 -6.379949301481246948e-02 -4.000747203826904297e-02 -1.771540939807891846e-01 -2.715385258197784424e-01 -6.106349080801010132e-02 -1.379412710666656494e-01 -1.274410448968410492e-02 5.835680663585662842e-02 1.157951429486274719e-01 -6.614915281534194946e-02 1.691977232694625854e-01 1.221797764301300049e-01 3.476313948631286621e-01 -9.689047932624816895e-02
-1.972918808460235596e-01 2.675613760948181152e-01 7.747679017484188080e-03 -2.568986639380455017e-02 4.906373843550682068e-02 4.847028106451034546e-02 -7.853184640407562256e-02 -1.332580000162124634e-01 -9.305683523416519165e-02 2.676269710063934326e-01 1.689487695693969727e-01 2.377427518367767334e-01 -2.345332503318786621e-01 2.266448922455310822e-02 -1.868041455745697021e-01 1.850199103355407715e-01 -1.161808744072914124e-01 3.461219966411590576e-01 7.816126942634582520e-02 -3.290469050407409668e-01 -1.848567277193069458e-01 -8.061502873897552490e-02 3.782870620489120483e-02 -6.200836598873138428e-02 -6.763862073421478271e-02 5.071677267551422119e-02 -5.044364370405673981e-03 -1.538635343313217163e-01 -1.463884264230728149e-01 -1.864770241081714630e-02 4.175140857696533203e-01 2.225316315889358521e-01
3.227423727512359619e-01 -4.107250645756721497e-02 -1.741733402013778687e-02 1.118568778038024902e-01 -1.289386861026287079e-02 -1.284449398517608643e-01 -4.105454310774803162e-02 2.303638011217117310e-01 -3.646215498447418213e-01 2.954799830913543701e-01 -2.033749222755432129e-01 -3.066548332571983337e-02 1.454992890357971191e-01 1.487929373979568481e-01 5.235905945301055908e-02 1.246586069464683533e-01 -1.222075372934341431e-01 -9.471338987350463867e-02 -6.725485622882843018e-02 -1.106128692626953125e-01 -1.585132777690887451e-01 5.279498919844627380e-02 4.110177159309387207e-01 -2.254904061555862427e-01 -3.116582334041595459e-01 1.237151995301246643e-01 -9.167456999421119690e-03 1.151513755321502686e-01 -4.526785016059875488e-02 1.009880681522190571e-03 2.492831051349639893e-01 8.623573184013366699e-02
-2.306653857231140137e-01 9.716843068599700928e-02 -2.508031204342842102e-02 -8.011344075202941895e-02 2.161975651979446411e-01 -1.183483824133872986e-01 -2.808463275432586670e-01 -2.070595473051071167e-01 6.832981854677200317e-02 3.332548439502716064e-01 7.068340480327606201e-02 1.310975700616836548e-01 -1.016169115900993347e-01 6.663314998149871826e-02 -1.840839385986328125e-01 1.425202786922454834e-01 -8.445794135332107544e-02 2.133821398019790649e-01 2.137820422649383545e-01 -1.677767187356948853e-01 1.061123609542846680e-02 -1.638974100351333618e-01 8.615166693925857544e-02 -1.557519435882568359e-01 -2.916367352008819580e-02 -1.096214428544044495e-01 -2.419735789299011230e-01 -1.899871677160263062e-01 -1.909821629524230957e-01 9.514453820884227753e-03 4.595535397529602051e-01 2.219528146088123322e-02
2.012733370065689087e-01 7.011426985263824463e-02 1.090152561664581299e-01 -5.314157903194427490e-02 -4.145044088363647461e-02 -2.360312193632125854e-01 7.200480252504348755e-02 -1.468507386744022369e-02 -9.089454263448715210e-02 3.860155344009399414e-01 2.026612162590026855e-01 -2.485654503107070923e-01 -1.594342589378356934e-01 -5.984736979007720947e-02 -1.702401787042617798e-02 3.949449956417083740e-02 -7.398032397031784058e-02 -6.499127298593521118e-02 3.299295902252197266e-01 -6.625477690249681473e-03 -2.884881198406219482e-01 8.715710043907165527e-02 3.020588457584381104e-01 -3.012703731656074524e-02 -1.847320944070816040e-01 -8.776647970080375671e-03 -1.128924116492271423e-01 -1.042897929437458515e-03 1.812808960676193237e-01 1.254765391349792480e-01 2.049288898706436157e-01 3.833324313163757324e-01
2.031534314155578613e-01 -2.314761877059936523e-01 -1.465687751770019531e-01 2.248926553875207901e-03 1.582254916429519653e-01 -5.320037901401519775e-02 1.608662493526935577e-02 -3.366751670837402344e-01 -2.023110538721084595e-01 2.080420702695846558e-01 -1.987090259790420532e-01 4.309481382369995117e-02 -7.598252594470977783e-02 1.019114702939987183e-01 3.974529206752777100e-01 1.537159532308578491e-01 1.398398447781801224e-02 -6.802418828010559082e-02 1.292211860418319702e-01 -3.632207512855529785e-01 -2.056939452886581421e-01 4.637457802891731262e-02 1.370491683483123779e-01 -1.122827827930450439e-01 -1.413463652133941650e-01 1.141532510519027710e-01 2.611886011436581612e-03 -5.708881095051765442e-02 -2.383866906166076660e-02 -2.083818614482879639e-01 2.674592733383178711e-01 1.943522691726684570e-01
2.221669852733612061e-01 1.610147207975387573e-01 -2.080113440752029419e-01 -1.339290849864482880e-02 6.435101479291915894e-02 -3.435962796211242676e-01 1.777513176202774048e-01 2.505787909030914307e-01 4.174121841788291931e-02 3.693467974662780762e-01 -9.725778363645076752e-03 -1.151060387492179871e-01 7.554597407579421997e-02 1.316849142313003540e-01 -2.410022765398025513e-01 1.826509237289428711e-01 -4.645613580942153931e-02 1.700352430343627930e-01 -8.446657657623291016e-02 -6.772166490554809570e-02 -1.146098151803016663e-01 -1.681345403194427490e-01 -2.327410131692886353e-01 1.357937604188919067e-01 4.143613576889038086e-02 2.234967201948165894e-01 -1.669815331697463989e-01 -1.006853207945823669e-01 7.711526006460189819e-03 -4.000065103173255920e-02 3.487242162227630615e-01 -1.700830757617950439e-01
-5.044206045567989349e-03 9.644025564193725586e-02 9.293259121477603912e-03 4.300029203295707703e-02 6.012968346476554871e-02 -8.896397799253463745e-02 -1.962496936321258545e-01 -6.594697386026382446e-02 -1.280884444713592529e-01 3.278537988662719727e-01 5.707605555653572083e-02 -2.306144237518310547e-01 -3.024603128433227539e-01 1.838452927768230438e-02 2.768332660198211670e-01 1.322891861200332642e-01 -9.385085850954055786e-02 -1.037877351045608521e-01 3.082483708858489990e-01 -4.938931018114089966e-02 -1.129678860306739807e-01 2.610612511634826660e-01 3.008497655391693115e-01 -7.178142666816711426e-02 -4.041644185781478882e-02 -1.108121052384376526e-01 -1.137260496616363525e-01 -2.124240547418594360e-01 8.378651738166809082e-02 -9.371144697070121765e-03 3.525585234165191650e-01 2.665758430957794189e-01
2.215916216373443604e-01 1.902028620243072510e-01 -2.932937256991863251e-02 -1.279831379652023315e-01 -1.477422267198562622e-01 -1.431002765893936157e-01 6.626787129789590836e-03 -6.474061310291290283e-02 -2.219414412975311279e-01 3.947154581546783447e-01 -9.718494862318038940e-02 5.644486472010612488e-02 2.477786988019943237e-01 2.031669765710830688e-01 -2.135912477970123291e-01 2.792130112648010254e-01 -7.291863858699798584e-02 -4.926531761884689331e-02 -1.128945723176002502e-01 -1.063418015837669373e-01 -3.160511553287506104e-01 2.061797305941581726e-02 1.948413401842117310e-01 2.706194669008255005e-02 -2.034499645233154297e-01 1.522376239299774170e-01 -2.425215989351272583e-01 1.059061363339424133e-01 2.021166533231735229e-01 -7.402364909648895264e-02 2.237448394298553467e-01 7.209453731775283813e-02
2.393680959939956665e-01 -5.360944941639900208e-02 -2.330284565687179565e-01 1.415459066629409790e-01 -8.183494210243225098e-03 -1.092329248785972595e-01 -1.225066334009170532e-01 -3.096159398555755615e-01 -3.161245882511138916e-01 2.906996309757232666e-01 -2.335977703332901001e-01 -6.160230189561843872e-02 -3.409870564937591553e-01 5.168612673878669739e-02 -1.025389297865331173e-03 9.805908799171447754e-02 -1.168934553861618042e-01 -7.496652752161026001e-02 -4.795531183481216431e-02 -1.032564043998718262e-01 1.634198240935802460e-02 1.626813560724258423e-01 2.441257089376449585e-01 -3.700146451592445374e-02 -6.233470141887664795e-02 3.702240064740180969e-02 -1.927553266286849976e-01 1.490938812494277954e-01 -1.506489235907793045e-02 1.059044972062110901e-01 2.714283466339111328e-01 3.186818659305572510e-01
-3.752034902572631836e-02 3.134520351886749268e-01 -1.986473351716995239e-01 1.456199120730161667e-02 1.153339222073554993e-01 -1.872462034225463867e-01 4.319917876273393631e-03 -1.306451857089996338e-01 1.858958452939987183e-01 2.036517709493637085e-01 4.965510684996843338e-03 1.648269593715667725e-02 -1.052403450012207031e-01 2.437912076711654663e-01 -9.206923097372055054e-02 5.657234229147434235e-03 -1.293718516826629639e-01 -4.645168781280517578e-02 -8.771292865276336670e-02 -3.145768344402313232e-01 1.073705106973648071e-01 -3.667005896568298340e-01 1.053473055362701416e-01 -2.846069335937500000e-01 -1.831282228231430054e-01 -2.548789978027343750e-01 6.813625805079936981e-03 3.839788958430290222e-02 1.487311571836471558e-01 -2.856276929378509521e-01 2.272247374057769775e-01 1.444717794656753540e-01
1.938704401254653931e-02 3.066152334213256836e-01 -2.062982916831970215e-01 5.089393258094787598e-02 3.868758380413055420e-01 -4.277355968952178955e-01 -1.085734069347381592e-01 1.969199776649475098e-01 -3.959817439317703247e-02 2.058047205209732056e-01 2.579526007175445557e-01 -9.616766124963760376e-02 -2.410135269165039062e-01 -3.177753835916519165e-02 -7.217280566692352295e-02 2.410979010164737701e-02 -8.831924200057983398e-02 -4.592741280794143677e-02 2.057286649942398071e-01 -1.445465534925460815e-02 5.521912500262260437e-02 -2.627714164555072784e-02 1.754298508167266846e-01 8.343978971242904663e-02 1.824877038598060608e-02 2.116885632276535034e-01 -1.331831216812133789e-01 -3.890652954578399658e-02 2.090400904417037964e-01 1.315170973539352417e-01 2.115925252437591553e-01 1.690683662891387939e-01
1.855165064334869385e-01 2.235832512378692627e-01 -2.365343123674392700e-01 -1.993540078401565552e-01 6.892792135477066040e-02 -2.862593531608581543e-01 7.105734944343566895e-02 4.803360998630523682e-02 -3.104429319500923157e-02 2.863861620426177979e-01 -1.506242603063583374e-01 8.810660243034362793e-02 2.394781708717346191e-01 1.508307456970214844e-01 1.176547482609748840e-01 -9.583978354930877686e-02 -1.198766082525253296e-01 -1.743024140596389771e-01 -4.252692684531211853e-02 -1.694650650024414062e-01 4.873406887054443359e-02 2.864603511989116669e-02 2.832096815109252930e-01 4.994026571512222290e-02 -3.261186480522155762e-01 7.012506574392318726e-02 -1.997346431016921997e-01 -2.654561996459960938e-01 -2.865634262561798096e-01 6.790219806134700775e-03 2.002790123224258423e-01 6.487622112035751343e-02
-8.000040799379348755e-02 -2.446172526106238365e-03 -1.897994242608547211e-02 -1.100143939256668091e-01 -1.945857703685760498e-01 -2.506684362888336182e-01 -1.859503537416458130e-01 1.043856739997863770e-01 -3.160286545753479004e-01 1.219906657934188843e-01 1.462295204401016235e-01 -3.314479291439056396e-01 -1.575557440519332886e-01 9.037220478057861328e-02 1.113361958414316177e-02 1.691575348377227783e-01 -2.231794148683547974e-01 2.390168048441410065e-02 -2.659230493009090424e-03 -1.567567884922027588e-01 -3.991595208644866943e-01 -7.447988539934158325e-02 3.780772909522056580e-02 1.840247660875320435e-01 1.294431686401367188e-01 1.882303319871425629e-02 -2.084476351737976074e-01 -1.087277978658676147e-01 -1.058540344238281250e-01 -1.792174577713012695e-02 3.132174611091613770e-01 2.647431194782257080e-01
-1.502059847116470337e-01 -1.537306979298591614e-02 -1.165552958846092224e-01 9.332501888275146484e-02 2.572285234928131104e-01 -1.051537990570068359e-01 -2.397050857543945312e-01 -2.684040069580078125e-01 -7.391089946031570435e-02 2.902306914329528809e-01 8.241631835699081421e-02 1.000488251447677612e-01 -2.498514950275421143e-01 -6.233672052621841431e-02 -1.175867468118667603e-01 4.899168387055397034e-02 -2.305115014314651489e-01 3.871783614158630371e-02 1.343524754047393799e-01 -3.664596080780029297e-01 -2.730769217014312744e-01 -2.027382403612136841e-01 -1.689586229622364044e-02 5.116104148328304291e-03 4.359518736600875854e-02 2.618631720542907715e-01 -4.744534566998481750e-02 -8.541594445705413818e-02 1.097632572054862976e-01 2.196772843599319458e-01 2.367074936628341675e-01 1.995672881603240967e-01
-1.117277219891548157e-01 4.258201718330383301e-01 -6.210760772228240967e-02 4.899596795439720154e-02 3.016006387770175934e-02 -3.372913300991058350e-01 2.046240866184234619e-02 -2.399720624089241028e-02 -1.893671900033950806e-01 3.569884300231933594e-01 1.689844429492950439e-01 -8.707394450902938843e-02 -2.704074978828430176e-01 3.831023275852203369e-01 -1.616197824478149414e-01 7.423566281795501709e-02 -2.143926769495010376e-01 -3.649333119392395020e-02 1.234404519200325012e-01 -2.390834987163543701e-01 1.817762702703475952e-01 6.627611350268125534e-03 1.475775521248579025e-02 -6.726456340402364731e-03 -1.404332220554351807e-01 -1.407011002302169800e-01 5.356623977422714233e-02 5.201455950736999512e-02 1.165781542658805847e-01 6.307524442672729492e-02 1.319195330142974854e-01 -1.413918659090995789e-02
4.017861485481262207e-01 -1.657724827527999878e-01 -5.068401992321014404e-02 4.592024534940719604e-02 3.375741839408874512e-02 -2.726511359214782715e-01 -2.391858249902725220e-01 -1.395673602819442749e-01 -1.774411648511886597e-01 1.137235760688781738e-01 -1.233567595481872559e-01 -1.304251849651336670e-01 -1.104232817888259888e-01 -5.065115541219711304e-02 -1.626828908920288086e-01 3.313744664192199707e-01 -2.031594216823577881e-01 -9.063927829265594482e-02 -5.595583841204643250e-02 -8.829491585493087769e-02 -2.251727879047393799e-01 2.419769950211048126e-02 2.505012750625610352e-01 1.435456722974777222e-01 1.495357602834701538e-01 1.481280177831649780e-01 -1.734481602907180786e-01 -1.624507904052734375e-01 4.373216535896062851e-03 -1.412568055093288422e-02 3.444725871086120605e-01 -1.088346838951110840e-01
1.441804021596908569e-01 2.976804785430431366e-02 1.886707246303558350e-01 -6.239117681980133057e-02 6.561934202909469604e-02 -2.712333202362060547e-01 1.915903985500335693e-01 -2.218610048294067383e-01 -3.177069723606109619e-01 8.386039733886718750e-02 1.745406091213226318e-01 -6.860607117414474487e-02 -3.491154909133911133e-01 1.078231334686279297e-01 1.891626268625259399e-01 8.929365873336791992e-02 -1.086883321404457092e-01 1.067411974072456360e-01 6.353972852230072021e-02 -1.838870197534561157e-01 -1.521889269351959229e-01 1.851786300539970398e-02 1.910901367664337158e-01 -2.876877188682556152e-01 -2.464050799608230591e-01 2.774374373257160187e-02 -5.019356682896614075e-02 -1.968695595860481262e-02 1.495117843151092529e-01 9.786286391317844391e-03 3.249542713165283203e-01 2.415565699338912964e-01
2.669282816350460052e-02 -1.530089527368545532e-01 -5.020452197641134262e-03 1.343777626752853394e-01 2.059432566165924072e-01 -1.312161684036254883e-01 -3.127287700772285461e-02 -5.391413718461990356e-02 -9.506442584097385406e-03 4.493921697139739990e-01 1.913014799356460571e-01 -1.782135963439941406e-01 -1.231785630807280540e-03 1.256589442491531372e-01 -8.052442967891693115e-02 -6.221367511898279190e-03 -1.298224274069070816e-02 1.341413557529449463e-01 2.102947086095809937e-01 -1.445134580135345459e-01 -5.149839073419570923e-02 3.244493156671524048e-02 -1.835223287343978882e-01 -1.697833985090255737e-01 -6.567405164241790771e-02 3.565519452095031738e-01 -3.818042278289794922e-01 -2.432005703449249268e-01 -1.165611073374748230e-01 1.327384114265441895e-01 2.728243172168731689e-01 -1.003954559564590454e-01
2.480267733335494995e-02 -1.101324781775474548e-01 -3.883523643016815186e-01 1.663355231285095215e-01 2.159584015607833862e-01 -1.716794073581695557e-01 1.325840055942535400e-01 3.219287609681487083e-03 -1.684686094522476196e-01 4.016681313514709473e-01 -8.758939057588577271e-02 8.153106272220611572e-02 1.447910256683826447e-02 9.409265965223312378e-02 5.509265884757041931e-02 9.555384516716003418e-02 8.721128106117248535e-02 2.699337601661682129e-01 2.527876198291778564e-01 -1.242095157504081726e-01 -7.407377660274505615e-02 -9.657329320907592773e-02 -1.305722445249557495e-01 -1.064431816339492798e-01 -3.079533576965332031e-02 3.075495362281799316e-01 -2.804130911827087402e-01 1.722574234008789062e-02 -2.431915327906608582e-02 -5.457915738224983215e-02 3.296095132827758789e-01 1.159553602337837219e-02
2.032752633094787598e-01 -2.035438865423202515e-01 -3.376727998256683350e-01 -1.448768973350524902e-01 -2.291591614484786987e-01 -2.222501337528228760e-01 -4.757560417056083679e-02 2.489953786134719849e-01 8.712016791105270386e-02 1.389227509498596191e-01 9.935036301612854004e-03 -2.601027786731719971e-01 6.713526695966720581e-02 6.495890021324157715e-02 1.488455235958099365e-01 1.158477291464805603e-01 -1.575142703950405121e-02 -2.278690785169601440e-01 1.111138537526130676e-01 -4.182389378547668457e-02 9.781138040125370026e-03 -1.230669487267732620e-02 1.724878847599029541e-01 2.002204060554504395e-01 -7.176233828067779541e-02 3.330246210098266602e-01 -8.601226657629013062e-02 -1.150035336613655090e-01 8.690655231475830078e-03 2.237073332071304321e-02 4.231218099594116211e-01 1.564569473266601562e-01
1.790998429059982300e-01 -1.245684176683425903e-01 -2.426784634590148926e-01 -3.194861579686403275e-03 -5.250170081853866577e-02 -2.232791632413864136e-01 -1.388648338615894318e-02 -2.339407950639724731e-01 -1.451994776725769043e-01 9.406810253858566284e-02 -6.122307851910591125e-02 -2.155475020408630371e-01 -2.303748428821563721e-01 -5.004701763391494751e-02 1.145096272230148315e-01 2.222388982772827148e-01 -1.606142967939376831e-01 1.110397353768348694e-01 3.285329416394233704e-02 -4.108384549617767334e-01 -1.738671213388442993e-01 -8.995826542377471924e-02 7.158367335796356201e-02 -1.474218368530273438e-01 -1.266970932483673096e-01 3.742461204528808594e-01 9.046452492475509644e-02 -2.415167987346649170e-01 1.733989119529724121e-01 -1.381497681140899658e-01 1.573769599199295044e-01 1.342785358428955078e-01
1.234470009803771973e-01 1.222085654735565186e-01 -1.572437286376953125e-01 -1.914003305137157440e-02 -7.160401344299316406e-02 -1.736564487218856812e-01 -1.177958622574806213e-01 1.677987724542617798e-02 -9.325515478849411011e-02 3.785372972488403320e-01 1.256107836961746216e-01 -2.129103690385818481e-01 -3.626058623194694519e-02 2.248597145080566406e-01 2.088218033313751221e-01 2.373143844306468964e-02 -8.047388494014739990e-02 -1.338534206151962280e-01 2.396980822086334229e-01 -1.660192459821701050e-01 -3.751089274883270264e-01 -6.026739999651908875e-02 1.657566875219345093e-01 -1.505414545536041260e-01 -5.072392523288726807e-02 1.223171800374984741e-01 2.287326380610466003e-02 -3.597739636898040771e-01 1.444299966096878052e-01 1.522956639528274536e-01 6.529679149389266968e-02 2.940250933170318604e-01
1.170132756233215332e-01 3.822512179613113403e-02 1.924343854188919067e-01 3.908902406692504883e-02 -1.860128343105316162e-01 -6.603676080703735352e-02 -5.843039602041244507e-02 5.503345653414726257e-02 3.194596245884895325e-02 3.722699582576751709e-01 -4.417660646140575409e-03 -6.547479331493377686e-02 1.335030645132064819e-01 1.649633646011352539e-01 2.866595685482025146e-01 -2.522376365959644318e-02 -8.356299996376037598e-02 -1.368339210748672485e-01 8.928140997886657715e-02 -1.417540907859802246e-01 2.363868951797485352e-01 -2.287949621677398682e-02 3.493119776248931885e-01 2.841393230482935905e-03 1.518995910882949829e-01 1.736591309309005737e-01 -5.722468346357345581e-02 -1.213111579418182373e-01 1.818413287401199341e-01 7.929112017154693604e-02 4.393059015274047852e-01 3.055482208728790283e-01
2.897078543901443481e-02 -1.285147666931152344e-01 -3.175796866416931152e-01 -2.667269706726074219e-01 7.929214835166931152e-02 -2.668501734733581543e-01 9.698677062988281250e-02 -2.076813727617263794e-01 -1.643827706575393677e-01 2.613437771797180176e-01 2.182144522666931152e-01 -7.147761434316635132e-02 -3.731649816036224365e-01 7.246553897857666016e-02 2.297406494617462158e-01 -2.736047655344009399e-02 -4.116818681359291077e-02 9.415953606367111206e-02 4.842530936002731323e-02 -2.920518219470977783e-01 -1.543951183557510376e-01 -1.346119046211242676e-01 2.236007750034332275e-01 -1.208013668656349182e-01 -1.940301358699798584e-01 -8.563920110464096069e-02 -6.326336413621902466e-02 -8.986611664295196533e-02 9.797862917184829712e-02 7.414589822292327881e-02 2.206403017044067383e-01 9.455469250679016113e-02
3.634471893310546875e-01 -6.194703280925750732e-02 -9.156112372875213623e-02 -5.664186924695968628e-02 3.953076899051666260e-02 -7.971301674842834473e-04 6.842058151960372925e-02 -2.388474792242050171e-01 -2.552090287208557129e-01 2.510959208011627197e-01 2.317453548312187195e-02 1.425431203097105026e-02 -3.457125723361968994e-01 1.400161534547805786e-01 -2.294332832098007202e-01 1.223015859723091125e-01 -1.720063686370849609e-01 -1.130050197243690491e-01 2.353955507278442383e-01 -2.507393062114715576e-01 -1.026430577039718628e-01 1.136437430977821350e-01 9.080617874860763550e-02 2.999919839203357697e-02 -2.192968428134918213e-01 1.167812570929527283e-01 1.176677718758583069e-01 -2.395917475223541260e-02 3.326926827430725098e-01 -1.010026112198829651e-01 2.326889783143997192e-01 9.555771201848983765e-02
4.816495627164840698e-02 -8.324597030878067017e-02 -6.672020256519317627e-02 -5.007516592741012573e-02 2.043448239564895630e-01 -1.656153500080108643e-01 -4.342948645353317261e-02 -1.121389791369438171e-01 -1.480435132980346680e-01 1.615203320980072021e-01 1.115297898650169373e-01 -1.452610790729522705e-01 -1.820519417524337769e-01 1.575478762388229370e-01 -3.695564717054367065e-02 1.747881472110748291e-01 -1.792481839656829834e-01 -1.949793100357055664e-01 -2.588516473770141602e-02 -3.682429194450378418e-01 -3.485315740108489990e-01 -6.434328854084014893e-02 1.511150151491165161e-01 1.038053557276725769e-01 9.599843621253967285e-02 2.559540271759033203e-01 5.298963282257318497e-03 1.173732876777648926e-01 7.189247757196426392e-02 2.795581519603729248e-01 2.511648535728454590e-01 3.579598069190979004e-01
-1.841430366039276123e-01 1.512384265661239624e-01 -2.994570136070251465e-01 6.034402176737785339e-02 4.768449068069458008e-02 -7.677377760410308838e-02 9.619404375553131104e-02 4.106885194778442383e-02 -2.754149436950683594e-01 5.090682506561279297e-01 -8.004150353372097015e-03 -2.746815606951713562e-02 -1.642342656850814819e-02 2.537799477577209473e-01 2.306674793362617493e-02 2.361218929290771484e-01 -2.194289714097976685e-01 -3.535217419266700745e-02 -1.053085774183273315e-01 -1.571436077356338501e-01 -2.025070041418075562e-02 7.349423319101333618e-02 6.861247122287750244e-02 -7.722574472427368164e-02 -2.117863595485687256e-01 6.506205350160598755e-02 -1.057367920875549316e-01 1.140766963362693787e-01 1.359204649925231934e-01 -1.194726862013339996e-02 3.243907988071441650e-01 -2.742618024349212646e-01
-1.206986885517835617e-02 2.161046862602233887e-01 -2.360706217586994171e-02 3.141601681709289551e-01 -5.009263753890991211e-02 -1.491011679172515869e-01 4.028111696243286133e-03 6.542158126831054688e-02 2.257990986108779907e-01 -7.553914189338684082e-02 -4.006389155983924866e-02 -2.847252488136291504e-01 -2.634072899818420410e-01 4.074446484446525574e-02 -1.200405508279800415e-01 1.063290983438491821e-01 -1.469247192144393921e-01 1.184144169092178345e-01 1.231790184974670410e-01 -6.301414966583251953e-02 -2.622829377651214600e-01 -2.734232842922210693e-01 -1.063896343111991882e-02 -1.165298745036125183e-01 -1.626861691474914551e-01 -6.322079896926879883e-02 -6.705974787473678589e-02 -2.293698489665985107e-01 -3.468548506498336792e-02 6.126781553030014038e-02 5.285062789916992188e-01 6.995595991611480713e-02
-2.272238209843635559e-02 5.524162948131561279e-02 -1.169712990522384644e-01 -4.736274480819702148e-02 2.077895700931549072e-01 -2.974369525909423828e-01 -2.593019008636474609e-01 2.037439942359924316e-01 -5.290511995553970337e-02 5.368146300315856934e-02 9.804549813270568848e-02 1.773629188537597656e-01 -2.221132963895797729e-01 3.008050918579101562e-01 5.683076381683349609e-02 3.132997751235961914e-01 -3.219446539878845215e-01 -1.215594261884689331e-01 3.019519522786140442e-02 -4.834836348891258240e-02 1.955575775355100632e-03 4.688767716288566589e-02 2.595082819461822510e-01 1.212997287511825562e-01 -4.269782453775405884e-02 2.276740074157714844e-01 -3.699868172407150269e-02 -3.729080557823181152e-01 3.011408448219299316e-02 4.190050438046455383e-02 2.223503887653350830e-01 5.624091252684593201e-03
6.460143253207206726e-03 -1.995263248682022095e-02 3.206554353237152100e-01 1.112312264740467072e-02 -1.193306669592857361e-01 -3.670938014984130859e-01 -2.242693156003952026e-01 2.553961053490638733e-02 -2.022572420537471771e-02 2.188268303871154785e-01 -1.781052500009536743e-01 -3.593652248382568359e-01 -1.140642538666725159e-01 2.884764373302459717e-01 -1.421112567186355591e-01 -2.770394384860992432e-01 -1.387134045362472534e-01 -1.051003560423851013e-01 9.825359284877777100e-02 -1.198828518390655518e-01 -8.281209319829940796e-02 -1.320301294326782227e-01 2.839051932096481323e-02 6.997813284397125244e-02 1.264498084783554077e-01 1.355841457843780518e-01 -1.830930709838867188e-01 -2.129017263650894165e-01 7.309987558983266354e-04 -1.065555438399314880e-01 2.888920009136199951e-01 4.464337229728698730e-02
2.341259121894836426e-01 -2.857985906302928925e-02 1.201241984963417053e-01 1.974982023239135742e-01 -1.973117515444755554e-02 -2.233313173055648804e-01 -2.670988440513610840e-01 -2.777203023433685303e-01 7.435114681720733643e-02 2.851945161819458008e-01 -4.382886365056037903e-02 -5.473894067108631134e-03 6.872789561748504639e-02 1.149467006325721741e-01 3.900685161352157593e-02 1.916393265128135681e-02 -3.186554014682769775e-01 7.546259462833404541e-02 -8.016285300254821777e-02 -1.305040866136550903e-01 9.152799844741821289e-03 -2.373694926500320435e-01 4.757881537079811096e-02 -7.301900535821914673e-02 -3.874092698097229004e-01 -1.820880547165870667e-02 2.339444160461425781e-01 -1.146757900714874268e-01 1.768658012151718140e-01 -3.427922353148460388e-02 2.875615656375885010e-01 2.353575378656387329e-01
1.308731883764266968e-01 -2.185737043619155884e-01 -1.236486285924911499e-01 4.752767086029052734e-02 1.112153753638267517e-01 -4.280068278312683105e-01 -2.685069143772125244e-01 1.575503498315811157e-01 -6.867754459381103516e-02 2.770206034183502197e-01 2.378009259700775146e-01 -9.377437829971313477e-02 -7.695377618074417114e-02 2.447645217180252075e-01 -1.217688024044036865e-01 1.845473796129226685e-01 -7.350803911685943604e-02 -2.370379716157913208e-01 -3.109086751937866211e-01 -8.542886376380920410e-02 -3.294848278164863586e-02 4.775795713067054749e-02 -1.782431602478027344e-01 -1.672047227621078491e-01 -1.138722989708185196e-02 1.559129208326339722e-01 -9.259923547506332397e-02 -2.352593243122100830e-01 -5.626155436038970947e-02 9.194350242614746094e-02 1.651940196752548218e-01 8.741214126348495483e-02
-2.216972783207893372e-02 -9.624895174056291580e-04 -1.147846970707178116e-02 1.972876936197280884e-01 -8.059855550527572632e-02 -2.913078069686889648e-01 -3.622858226299285889e-01 2.872970141470432281e-02 -1.031215116381645203e-01 2.560340464115142822e-01 2.581491321325302124e-02 -6.107728183269500732e-02 3.819406405091285706e-02 2.167739421129226685e-01 -9.012240916490554810e-03 1.034233942627906799e-01 -4.204770922660827637e-01 2.398671656847000122e-01 1.777991838753223419e-02 5.189501121640205383e-02 4.336576163768768311e-02 -1.633602082729339600e-01 4.762143641710281372e-02 2.360423840582370758e-02 -2.319624423980712891e-01 -6.638199556618928909e-03 1.950314193964004517e-01 -3.498703986406326294e-02 2.041709125041961670e-01 1.791665405035018921e-01 2.967891097068786621e-01 2.710870802402496338e-01
3.635571599006652832e-01 7.834448665380477905e-02 -1.446170806884765625e-01 7.171329110860824585e-02 -9.268964640796184540e-03 -2.390926480293273926e-01 -1.514548063278198242e-01 1.116164959967136383e-02 -8.478480577468872070e-02 4.324552416801452637e-01 1.626966148614883423e-01 -2.762443125247955322e-01 -9.843750298023223877e-02 8.298911899328231812e-02 3.084524869918823242e-01 6.488154828548431396e-02 -8.653645962476730347e-02 -2.164014279842376709e-01 2.991289794445037842e-01 -6.990344077348709106e-02 -9.254194796085357666e-02 1.433926969766616821e-01 2.461833208799362183e-01 -6.644703447818756104e-03 -1.077298223972320557e-01 1.027576178312301636e-01 4.217291623353958130e-02 -2.031001895666122437e-01 7.925659418106079102e-02 1.192880198359489441e-01 1.215913072228431702e-01 5.876138061285018921e-02
-1.406542062759399414e-01 6.511384993791580200e-02 -1.738918125629425049e-01 -1.167761832475662231e-01 1.940761692821979523e-02 -2.077179253101348877e-01 -3.190522268414497375e-02 1.369037628173828125e-01 -8.304846286773681641e-02 3.104524612426757812e-01 -4.382764548063278198e-02 -1.436040699481964111e-01 7.499168813228607178e-02 -8.621668815612792969e-02 -5.825097858905792236e-02 3.598495945334434509e-02 -1.592231988906860352e-01 1.579464413225650787e-02 1.617179960012435913e-01 -3.179325759410858154e-01 2.107115685939788818e-01 -3.751816153526306152e-01 -5.440182611346244812e-02 -1.681671589612960815e-01 3.686367068439722061e-03 1.661107093095779419e-01 -1.046452298760414124e-01 -4.834459722042083740e-02 -3.199889138340950012e-02 6.265295296907424927e-02 3.078564703464508057e-01 4.641087949275970459e-01
5.192602053284645081e-02 -1.806879937648773193e-01 4.567843303084373474e-02 1.952893882989883423e-01 1.583190113306045532e-01 -9.637248516082763672e-02 9.759002178907394409e-02 -1.179321780800819397e-01 -4.336273297667503357e-02 2.533235251903533936e-01 9.813772141933441162e-02 -2.255526930093765259e-01 1.078280657529830933e-01 2.066229842603206635e-02 -2.700336277484893799e-01 1.896636933088302612e-01 -1.349736601114273071e-01 -4.930350556969642639e-02 4.037369787693023682e-01 -2.677459418773651123e-01 -1.038690879940986633e-01 1.472237706184387207e-01 -3.045758605003356934e-01 -2.227077186107635498e-01 -2.491604834794998169e-01 5.573650822043418884e-02 -2.462200820446014404e-02 1.758233308792114258e-01 5.496919900178909302e-02 -4.504339396953582764e-02 2.803798317909240723e-01 9.275837987661361694e-02
1.642601639032363892e-01 9.366191923618316650e-03 -6.592937558889389038e-02 2.424161322414875031e-02 8.029843121767044067e-02 -2.582130208611488342e-02 -2.438274174928665161e-01 -3.722105622291564941e-01 -1.083179749548435211e-02 4.255916476249694824e-01 1.300037950277328491e-01 -1.189411208033561707e-01 -1.620436310768127441e-01 3.758161067962646484e-01 -1.067665442824363708e-01 2.112847194075584412e-02 -1.914459466934204102e-02 1.840576380491256714e-01 1.760687679052352905e-01 -1.839630901813507080e-01 -1.733642965555191040e-01 1.105434074997901917e-01 1.333207488059997559e-01 3.090268075466156006e-01 2.634393237531185150e-02 1.364810764789581299e-01 1.625692397356033325e-01 4.823141545057296753e-02 -1.219871938228607178e-01 3.079608082771301270e-02 2.146234363317489624e-01 8.156239986419677734e-02
3.097242116928100586e-01 4.347756505012512207e-02 -1.000256687402725220e-01 -4.624790325760841370e-02 2.144664525985717773e-01 -1.529158502817153931e-01 -5.806763097643852234e-02 -7.358599454164505005e-02 -3.588430583477020264e-02 2.633782923221588135e-01 6.410823762416839600e-02 -3.264245763421058655e-02 -8.622044324874877930e-02 8.386456221342086792e-02 -1.256910264492034912e-01 2.462799288332462311e-02 -6.049677357077598572e-02 2.004041671752929688e-01 1.448876410722732544e-01 -4.363389015197753906e-01 1.564854830503463745e-01 -2.008591741323471069e-01 9.330669790506362915e-02 3.217142522335052490e-01 -2.361651211977005005e-01 1.839572042226791382e-01 1.833885461091995239e-01 2.192743122577667236e-01 -2.329791188240051270e-01 -9.312956035137176514e-02 4.372766613960266113e-02 1.916566491127014160e-01
2.243124693632125854e-02 -9.448540955781936646e-02 1.133868694305419922e-01 5.606302991509437561e-02 1.428139358758926392e-01 -9.639371931552886963e-02 -2.793028019368648529e-02 9.352700412273406982e-02 -1.909202663227915764e-03 2.235893011093139648e-01 2.973987758159637451e-01 -2.700589597225189209e-01 -4.657219722867012024e-02 -1.525979787111282349e-01 2.639965415000915527e-01 3.021446764469146729e-01 -1.613282561302185059e-01 2.927967011928558350e-01 -1.707248203456401825e-02 -4.223262071609497070e-01 -1.110653951764106750e-01 -5.260527506470680237e-02 4.916959628462791443e-02 -1.254555881023406982e-01 -1.626885682344436646e-01 1.875470727682113647e-01 -1.323278993368148804e-01 -2.332719042897224426e-03 2.164697796106338501e-01 -1.832965016365051270e-01 1.630558520555496216e-01 1.663483828306198120e-01
2.851118743419647217e-01 -1.798558086156845093e-01 -1.366918534040451050e-01 1.490200124680995941e-02 -7.643388211727142334e-02 -2.249614000320434570e-01 -1.462405920028686523e-01 -1.403693109750747681e-01 -3.432738780975341797e-01 3.847101628780364990e-01 -1.416759788990020752e-01 1.684966124594211578e-02 -2.293154411017894745e-02 -3.425638005137443542e-02 2.138200961053371429e-02 2.391237914562225342e-01 7.126502692699432373e-02 -8.687707036733627319e-02 -1.044938191771507263e-01 -2.324382811784744263e-01 -1.387299448251724243e-01 -5.716635659337043762e-02 2.686335742473602295e-01 -1.978660523891448975e-01 -1.790150403976440430e-01 2.052948027849197388e-01 -3.777088597416877747e-02 2.231748104095458984e-01 7.872701436281204224e-02 -1.062348261475563049e-01 2.062073498964309692e-01 1.659878343343734741e-01
1.498592346906661987e-01 1.500288397073745728e-01 -6.505313515663146973e-02 1.313967704772949219e-01 -9.570684283971786499e-02 -1.506499648094177246e-01 -1.685058474540710449e-01 7.785340398550033569e-02 1.113562732934951782e-01 1.031543985009193420e-01 -1.690665334463119507e-01 -1.062591522932052612e-01 1.074170228093862534e-02 -5.442745983600616455e-02 -8.401662111282348633e-02 -1.055254484526813030e-03 -7.585320621728897095e-02 4.709478467702865601e-02 1.072172820568084717e-01 -1.962402909994125366e-01 -1.673775017261505127e-01 -2.875569760799407959e-01 -3.361865133047103882e-02 -5.386365056037902832e-01 -2.571246325969696045e-01 1.309184357523918152e-02 1.694172248244285583e-02 -8.640080690383911133e-02 -1.202964559197425842e-01 1.349667012691497803e-01 4.191773533821105957e-01 2.275917828083038330e-01
9.166342206299304962e-03 8.604277670383453369e-02 -4.712367057800292969e-02 1.544810235500335693e-01 -1.193311959505081177e-01 -3.633557856082916260e-01 2.772081270813941956e-02 4.148595407605171204e-02 2.856679260730743408e-02 2.784200906753540039e-01 2.702575027942657471e-01 -2.026089280843734741e-01 -2.129014879465103149e-01 1.810246845707297325e-03 2.629690468311309814e-01 2.301760464906692505e-01 -2.063922137022018433e-01 -3.512002527713775635e-03 1.820010542869567871e-01 -1.331298239529132843e-02 -2.242540270090103149e-01 2.186804413795471191e-01 1.438141763210296631e-01 -1.008042171597480774e-01 -1.613210588693618774e-01 7.252831012010574341e-02 -3.854887187480926514e-02 -8.933880180120468140e-02 1.355551648885011673e-03 -5.422345921397209167e-02 3.665152937173843384e-02 4.559375643730163574e-01
2.332739718258380890e-02 1.562734544277191162e-01 -2.439596354961395264e-01 3.469293192028999329e-02 2.135510593652725220e-01 5.892260372638702393e-02 1.734001636505126953e-01 3.967675194144248962e-02 1.107255518436431885e-01 3.588296473026275635e-01 2.039377391338348389e-01 4.550826549530029297e-02 1.953915134072303772e-02 6.787173449993133545e-02 1.042370349168777466e-01 5.900613591074943542e-02 -1.586421132087707520e-01 1.726150363683700562e-01 1.148692220449447632e-01 -2.062191665172576904e-01 2.414783537387847900e-01 -1.531138122081756592e-01 -2.141483724117279053e-01 2.075036056339740753e-02 -4.026722013950347900e-01 1.820964664220809937e-01 8.348974585533142090e-02 1.336873918771743774e-01 3.974172845482826233e-02 -5.289718508720397949e-02 3.632244765758514404e-01 1.854561418294906616e-01
2.023117244243621826e-01 2.459210753440856934e-01 -1.789025217294692993e-02 1.881498545408248901e-01 5.334436520934104919e-02 -2.946662306785583496e-01 2.019629329442977905e-01 5.496134608983993530e-02 -2.687470242381095886e-02 3.993993699550628662e-01 -9.168329089879989624e-02 -1.718766242265701294e-01 -2.706716060638427734e-01 1.693483293056488037e-01 -1.979417204856872559e-01 2.686848677694797516e-02 -9.027906507253646851e-02 -1.373331695795059204e-01 -7.935991138219833374e-02 -3.312641084194183350e-01 1.753889471292495728e-01 -2.669178545475006104e-01 4.998215660452842712e-02 -1.603300124406814575e-01 -1.935651302337646484e-01 4.462455864995718002e-03 -6.328308489173650742e-03 -2.055248767137527466e-01 -1.257213354110717773e-01 -5.964726209640502930e-02 -1.210171431303024292e-01 -4.819566756486892700e-02
1.501333713531494141e-01 -1.545872390270233154e-01 -1.857944428920745850e-01 -1.313160061836242676e-01 4.697338119149208069e-02 -2.921973466873168945e-01 -1.839389465749263763e-02 -3.340983986854553223e-01 -7.097548991441726685e-02 1.765350624918937683e-02 2.050286680459976196e-01 1.399268209934234619e-02 2.182218618690967560e-02 4.711226746439933777e-02 -2.568437457084655762e-01 1.983889341354370117e-01 -9.520110487937927246e-02 1.901649385690689087e-01 -4.407538101077079773e-03 -2.969373948872089386e-02 7.145253568887710571e-02 -4.496169388294219971e-01 5.203719809651374817e-02 9.252743422985076904e-02 -2.454436272382736206e-01 8.715597540140151978e-02 -2.183664590120315552e-01 -2.613202333450317383e-01 5.199952423572540283e-02 -3.809111937880516052e-02 2.920907437801361084e-01 -9.332226961851119995e-02
3.319426774978637695e-01 -1.974963396787643433e-01 -2.429639175534248352e-02 -1.456347107887268066e-01 -8.892470039427280426e-03 -1.697841733694076538e-01 1.487745791673660278e-01 -3.821789324283599854e-01 -2.579076886177062988e-01 2.743759751319885254e-01 -1.170586794614791870e-01 2.895246259868144989e-02 -1.289529502391815186e-01 2.614218890666961670e-01 2.450452893972396851e-01 1.782431751489639282e-01 -1.650181710720062256e-01 1.981688477098941803e-02 1.148953959345817566e-01 -2.059086412191390991e-01 -5.456784367561340332e-02 1.086020171642303467e-01 1.173426210880279541e-01 6.004943698644638062e-02 -7.470113039016723633e-02 5.192735418677330017e-02 -1.612178832292556763e-01 3.767625987529754639e-02 7.141924649477005005e-02 -1.006426960229873657e-01 1.890239268541336060e-01 3.110696077346801758e-01
-1.866827011108398438e-01 7.807257026433944702e-02 -1.916929483413696289e-01 -1.366851152852177620e-03 1.192523464560508728e-01 -1.472829431295394897e-01 -1.013288348913192749e-01 -1.461538821458816528e-01 1.108402386307716370e-01 4.737151265144348145e-01 8.889199048280715942e-02 1.944312304258346558e-01 -8.662439882755279541e-02 -7.015431672334671021e-02 -3.399174213409423828e-01 1.330710351467132568e-01 -4.533762112259864807e-02 2.044728398323059082e-01 1.301560252904891968e-01 -2.053622752428054810e-01 -1.162698045372962952e-01 -1.075830608606338501e-01 1.440859436988830566e-01 -1.735561341047286987e-01 7.618797477334737778e-03 1.314525585621595383e-02 9.440753608942031860e-02 -2.368207573890686035e-01 -1.363118439912796021e-01 5.269002169370651245e-03 3.974664807319641113e-01 7.694316655397415161e-02
2.466426640748977661e-01 -3.720481693744659424e-02 -1.046404466032981873e-01 1.168481186032295227e-01 1.245857030153274536e-02 -3.835324645042419434e-01 9.592738002538681030e-02 -3.419827222824096680e-01 -7.138781715184450150e-03 1.131797879934310913e-01 1.137719675898551941e-01 -1.274176836013793945e-01 1.181605905294418335e-01 1.318440139293670654e-01 -2.921233773231506348e-01 1.128332689404487610e-01 -1.329151540994644165e-01 1.345268934965133667e-01 -1.429330110549926758e-01 -1.144140437245368958e-01 -1.358971148729324341e-01 -3.519736528396606445e-01 -8.303069509565830231e-03 2.198311686515808105e-01 -5.040480196475982666e-02 -2.509738802909851074e-01 2.239815331995487213e-02 -2.767356932163238525e-01 9.181202203035354614e-02 -2.292872220277786255e-02 2.347063273191452026e-01 4.041943326592445374e-02
9.767631441354751587e-02 -6.985393166542053223e-02 6.415873765945434570e-02 1.510885804891586304e-01 2.502380125224590302e-02 -1.859244555234909058e-01 -8.230569772422313690e-03 1.005427464842796326e-01 4.416726529598236084e-02 2.331678718328475952e-01 5.051409080624580383e-02 -1.402895804494619370e-02 -2.635940909385681152e-01 4.019103571772575378e-02 1.555026620626449585e-01 -1.084052696824073792e-01 -1.261387914419174194e-01 -1.487355381250381470e-01 4.423674196004867554e-02 -4.756463170051574707e-01 1.245558857917785645e-01 -1.612620949745178223e-01 -2.696544304490089417e-02 1.805810928344726562e-01 -1.532487571239471436e-01 -3.225167691707611084e-01 1.069645285606384277e-01 -1.622826904058456421e-01 -2.691453397274017334e-01 -9.771636873483657837e-02 3.907814025878906250e-01 7.813785225152969360e-02
1.126169860363006592e-01 -6.721738725900650024e-02 -2.279864065349102020e-02 1.615111827850341797e-01 1.041565537452697754e-01 -2.631982266902923584e-01 -3.285713493824005127e-01 -6.119235977530479431e-02 1.805537343025207520e-01 2.082736790180206299e-01 -1.952188313007354736e-01 1.567151099443435669e-01 1.049772351980209351e-01 9.569547325372695923e-02 1.826663762331008911e-01 7.028016727417707443e-03 -2.038017511367797852e-01 -1.672618836164474487e-01 4.187672585248947144e-02 -2.238096296787261963e-01 -4.380895942449569702e-02 -2.803586721420288086e-01 -1.473878175020217896e-01 1.721094362437725067e-02 -3.833051025867462158e-02 7.413206994533538818e-02 -2.934210002422332764e-01 -8.207483589649200439e-02 -2.584789134562015533e-02 -8.436162769794464111e-02 4.902618527412414551e-01 -1.708586327731609344e-02
-4.395372048020362854e-02 -3.375758230686187744e-02 -1.003077998757362366e-02 -1.805624924600124359e-04 2.279767245054244995e-01 -5.113252401351928711e-01 8.576156944036483765e-02 2.033228129148483276e-01 4.041017498821020126e-03 4.725288972258567810e-02 -1.067361831665039062e-01 3.186177462339401245e-02 -1.825183331966400146e-01 -1.602095924317836761e-02 3.188102692365646362e-02 3.242957293987274170e-01 -1.545333862304687500e-01 -1.093184053897857666e-01 4.486052691936492920e-02 8.548218465875834227e-05 1.756254769861698151e-02 -6.947898119688034058e-02 1.243092045187950134e-01 1.317804157733917236e-01 7.539641857147216797e-02 3.155503794550895691e-02 -1.329063326120376587e-01 -4.734731912612915039e-01 3.269984945654869080e-02 7.347866892814636230e-02 2.879641950130462646e-01 2.580384612083435059e-01
1.081601977348327637e-01 2.074124813079833984e-01 -1.096445322036743164e-01 3.468444198369979858e-02 1.410775035619735718e-01 -2.494657039642333984e-01 1.941904984414577484e-02 5.660119000822305679e-03 -1.794492639601230621e-02 1.039836332201957703e-01 1.890931725502014160e-01 3.673465922474861145e-02 -1.904508918523788452e-01 1.604097038507461548e-01 -2.509057521820068359e-01 1.422301679849624634e-01 -3.615637421607971191e-01 -8.878771960735321045e-02 -1.334466505795717239e-03 -1.194771900773048401e-01 -5.933762341737747192e-02 -1.717435941100120544e-02 1.406421810388565063e-01 -1.121634170413017273e-01 -8.174448274075984955e-03 5.706600546836853027e-01 -1.201967149972915649e-01 7.649256289005279541e-02 7.207361608743667603e-02 2.084516286849975586e-01 2.569512128829956055e-01 7.957082241773605347e-02
6.673185527324676514e-02 1.223901286721229553e-02 1.605023592710494995e-01 -3.946088626980781555e-02 8.809025585651397705e-02 -3.768791258335113525e-01 -5.059297382831573486e-02 1.139101907610893250e-01 -2.207285761833190918e-01 3.009396791458129883e-01 -6.786408275365829468e-02 -7.221588864922523499e-03 7.095271348953247070e-02 2.630760371685028076e-01 5.836360529065132141e-02 1.980909258127212524e-01 -3.878592327237129211e-02 -1.647966355085372925e-02 -2.168099433183670044e-01 -4.262295365333557129e-02 6.966992514207959175e-04 4.171959124505519867e-03 2.085174173116683960e-01 -2.251006215810775757e-01 -3.773761093616485596e-01 1.271748244762420654e-01 -6.923964619636535645e-02 2.855444550514221191e-01 -2.304600030183792114e-01 -9.530925750732421875e-02 2.876007258892059326e-01 8.555834740400314331e-02
2.500839233398437500e-01 1.324846893548965454e-01 -8.196518570184707642e-02 -1.286363750696182251e-01 -1.099364683032035828e-01 -7.231342792510986328e-02 -2.193097174167633057e-01 4.467622190713882446e-02 5.378852412104606628e-02 3.455375134944915771e-01 6.201255135238170624e-03 -1.796931773424148560e-01 -1.285574436187744141e-01 2.565439343452453613e-01 1.965093314647674561e-01 -1.495216693729162216e-02 -1.381578445434570312e-01 -1.095708310604095459e-01 1.459039300680160522e-01 -1.252431869506835938e-01 -2.708603739738464355e-01 1.745795272290706635e-02 2.010058164596557617e-01 -1.151390969753265381e-01 -3.625817596912384033e-02 1.305644065141677856e-01 5.353074148297309875e-02 -3.634911477565765381e-01 9.260321408510208130e-02 3.852179050445556641e-01 2.178425937891006470e-01 1.609983481466770172e-02
-7.036110758781433105e-02 -8.134295046329498291e-02 -2.791506052017211914e-02 1.048376783728599548e-01 1.316625028848648071e-01 -2.700381875038146973e-01 -3.500941097736358643e-01 4.999867454171180725e-02 -8.259066380560398102e-03 7.717813551425933838e-02 7.912175357341766357e-02 6.067725643515586853e-02 2.486636787652969360e-01 9.308429062366485596e-02 8.646049350500106812e-02 1.235150694847106934e-01 -9.905401617288589478e-02 -5.903150513768196106e-02 2.539521157741546631e-01 -2.853638529777526855e-01 -2.010069042444229126e-01 -3.675661981105804443e-01 -1.057411432266235352e-01 2.600268647074699402e-02 -2.213688045740127563e-01 -7.384953647851943970e-02 -2.014022618532180786e-01 -4.072154164314270020e-01 -3.539676219224929810e-02 -1.935556344687938690e-02 1.791653484106063843e-01 1.048098057508468628e-01
4.412009939551353455e-02 -2.843393757939338684e-02 -1.550757735967636108e-01 3.354933261871337891e-01 -2.512764334678649902e-01 -2.231881916522979736e-01 -1.970529258251190186e-01 -6.086643412709236145e-02 -3.150495886802673340e-02 2.171943485736846924e-01 -6.536205299198627472e-03 -1.983229070901870728e-03 3.819682821631431580e-02 2.896055281162261963e-01 1.184224188327789307e-01 3.705787286162376404e-02 -4.849791526794433594e-01 1.193600073456764221e-01 1.026586368680000305e-01 -3.505518659949302673e-02 2.693260088562965393e-02 -1.830858141183853149e-01 -4.037003219127655029e-02 -1.393478661775588989e-01 -2.814758121967315674e-01 8.618438988924026489e-02 -2.827922068536281586e-02 -5.778169631958007812e-02 1.226560696959495544e-01 1.275907903909683228e-01 2.901442050933837891e-01 1.827517002820968628e-01
2.979891300201416016e-01 -2.644706331193447113e-02 -2.322411537170410156e-01 -5.664093419909477234e-02 1.100486889481544495e-02 -2.307570427656173706e-01 8.239928632974624634e-02 3.828076645731925964e-02 -2.493637055158615112e-01 3.143430054187774658e-01 -8.394251763820648193e-02 -3.307696804404258728e-02 -1.353721171617507935e-01 1.468181516975164413e-02 -5.620650202035903931e-02 2.637449800968170166e-01 -1.318449825048446655e-01 5.862589552998542786e-02 1.212614625692367554e-01 -1.420551538467407227e-01 -1.758017241954803467e-01 2.629018127918243408e-01 -2.422765642404556274e-02 1.270438134670257568e-01 -2.617438137531280518e-01 -9.776074439287185669e-02 -9.831656515598297119e-02 2.405913919210433960e-01 -3.058602809906005859e-01 -3.739245608448982239e-02 3.411818742752075195e-01 -4.372541606426239014e-02
1.037458702921867371e-01 -3.851410374045372009e-02 -9.030270576477050781e-02 1.634213328361511230e-01 -7.819389551877975464e-02 -1.262879744172096252e-02 -1.734581738710403442e-01 -1.020814254879951477e-01 1.178372278809547424e-01 2.567675113677978516e-01 -3.380338847637176514e-02 -7.119598984718322754e-02 -7.812029123306274414e-02 1.724714636802673340e-01 7.507760077714920044e-02 2.211948856711387634e-02 -9.855186939239501953e-02 -1.564228534698486328e-01 -2.008834928274154663e-01 -5.033103823661804199e-01 -1.223914045840501785e-02 -1.428392082452774048e-01 2.207146286964416504e-01 2.305699586868286133e-01 -1.869954168796539307e-01 -2.187664657831192017e-01 9.699838608503341675e-02 -3.668704926967620850e-01 9.825652837753295898e-02 -7.959089428186416626e-02 2.710892558097839355e-01 1.073075383901596069e-01
3.870843350887298584e-01 -2.291498035192489624e-01 -1.861556321382522583e-01 -1.284393370151519775e-01 1.429701596498489380e-01 -3.325566649436950684e-01 1.390694379806518555e-01 -1.794676631689071655e-01 -3.302175402641296387e-01 2.207814902067184448e-01 6.817501038312911987e-02 -6.042550876736640930e-02 -1.284963488578796387e-01 2.260269969701766968e-02 1.256494820117950439e-01 1.168963863165117800e-04 1.827168911695480347e-01 1.501593459397554398e-02 1.609227061271667480e-01 -4.244177341461181641e-01 -7.182379812002182007e-02 -1.117803379893302917e-01 1.495752334594726562e-01 -4.501882940530776978e-02 -1.401717364788055420e-01 1.220176517963409424e-01 -1.296414434909820557e-01 -1.114352270960807800e-01 2.330182306468486786e-02 6.292002648115158081e-02 8.348745852708816528e-02 9.000773727893829346e-02
2.209606170654296875e-01 6.559187918901443481e-02 -2.114227563142776489e-01 1.953220516443252563e-01 -2.234531342983245850e-01 -1.957310438156127930e-01 5.495712161064147949e-03 2.964395880699157715e-01 2.937482483685016632e-02 1.824954897165298462e-01 5.161136761307716370e-02 -4.453244432806968689e-02 -1.781831085681915283e-01 9.742686152458190918e-02 -7.881055772304534912e-02 -2.791975736618041992e-01 -2.625977098941802979e-01 1.381544768810272217e-01 -1.205926761031150818e-01 -2.231201678514480591e-01 -5.977306142449378967e-02 -1.414436548948287964e-01 3.778559863567352295e-01 1.604508757591247559e-01 -1.685991436243057251e-01 -1.201652213931083679e-01 1.619493216276168823e-02 -5.252346396446228027e-02 -9.694343805313110352e-02 -2.307567894458770752e-01 2.407269179821014404e-01 1.127237007021903992e-01
2.698007822036743164e-01 5.401257053017616272e-02 -1.551246494054794312e-01 1.492480039596557617e-01 1.307910531759262085e-01 -1.005288287997245789e-01 1.413467377424240112e-01 -3.278465569019317627e-01 -7.794470340013504028e-02 2.231909148395061493e-02 9.092091023921966553e-02 -3.017728924751281738e-01 -5.326632410287857056e-02 4.633358865976333618e-02 -1.552743464708328247e-01 2.975021004676818848e-01 -2.463087998330593109e-02 6.975051015615463257e-02 -1.139449030160903931e-01 -2.336808890104293823e-01 -5.957540497183799744e-02 -1.523921824991703033e-02 2.317774342373013496e-03 -5.985805764794349670e-02 -1.381731033325195312e-01 3.118602633476257324e-01 1.625085920095443726e-01 -3.376923501491546631e-01 2.405761629343032837e-01 -1.842547506093978882e-01 2.544789910316467285e-01 7.717704027891159058e-02
1.246196925640106201e-01 7.081556320190429688e-02 -1.948019266128540039e-01 7.948222011327743530e-02 -8.781415969133377075e-02 -1.727941632270812988e-01 -1.754977703094482422e-01 -1.749040000140666962e-02 1.747571527957916260e-01 4.362148940563201904e-01 2.094768136739730835e-01 -2.263861447572708130e-01 -1.269476413726806641e-01 2.075076401233673096e-01 2.704039961099624634e-02 -1.313536167144775391e-01 -2.342496216297149658e-01 2.176647074520587921e-02 1.504438668489456177e-01 -1.567361354827880859e-01 -2.043521255254745483e-01 5.018434301018714905e-02 3.189483582973480225e-01 -9.770112484693527222e-02 -1.782608926296234131e-01 8.604746311902999878e-02 -2.041323035955429077e-01 -2.942584455013275146e-01 6.664901971817016602e-02 2.033529877662658691e-01 3.156513348221778870e-02 3.274640813469886780e-02
1.129336655139923096e-01 3.130094707012176514e-01 -2.183683365583419800e-01 1.408049464225769043e-01 3.756519174203276634e-03 -3.174168169498443604e-01 -2.776663377881050110e-02 -9.880747646093368530e-02 6.891224533319473267e-02 3.789972364902496338e-01 1.855804584920406342e-02 -1.911529749631881714e-01 -4.101422727108001709e-01 2.311412692070007324e-01 -2.302745729684829712e-01 -8.816707879304885864e-02 -1.979075074195861816e-01 2.762532420456409454e-02 6.732346862554550171e-02 -3.167065680027008057e-01 2.466899603605270386e-01 -2.019503898918628693e-02 2.156143076717853546e-03 -9.794838726520538330e-02 -4.008377343416213989e-02 -5.284296721220016479e-02 -6.983821094036102295e-02 1.294587366282939911e-02 7.622318714857101440e-02 1.997797749936580658e-02 2.441317401826381683e-02 -1.042439490556716919e-01
3.625187650322914124e-02 1.256118714809417725e-01 -7.161547988653182983e-02 -6.394838541746139526e-02 6.238608062267303467e-02 -2.096020877361297607e-01 -1.356993019580841064e-01 3.575357198715209961e-01 5.204416066408157349e-02 1.812705099582672119e-01 -1.238810792565345764e-01 5.180286616086959839e-02 1.094604283571243286e-01 7.477464526891708374e-02 4.082924872636795044e-02 4.770733788609504700e-02 -1.638598442077636719e-01 1.064848806709051132e-02 1.088187173008918762e-01 -1.965646147727966309e-01 6.368768215179443359e-02 -4.657767117023468018e-01 -4.844414535909891129e-03 -1.574733704328536987e-01 8.600304275751113892e-02 8.101445436477661133e-02 -1.426546275615692139e-02 -2.853092178702354431e-02 1.171553358435630798e-01 1.200020760297775269e-01 4.363259673118591309e-01 3.843863904476165771e-01
-1.208525076508522034e-01 6.010580807924270630e-02 -1.561524868011474609e-01 -1.016820520162582397e-01 1.962659657001495361e-01 -1.037244051694869995e-01 -1.085051819682121277e-01 -1.516176313161849976e-01 -6.532421708106994629e-02 4.128934741020202637e-01 1.011973842978477478e-01 8.759921789169311523e-02 -2.605061829090118408e-01 -7.438875734806060791e-02 -3.357315063476562500e-01 8.501135557889938354e-02 -1.056163087487220764e-01 2.206731438636779785e-01 1.646487712860107422e-01 -3.075223863124847412e-01 -1.208732500672340393e-01 -1.109805479645729065e-01 4.624450579285621643e-02 -1.730964779853820801e-01 1.390021890401840210e-01 -3.707187250256538391e-02 3.372952342033386230e-02 -2.112656384706497192e-01 -8.661769330501556396e-02 3.974700719118118286e-02 3.987368643283843994e-01 4.378768429160118103e-02
7.734054327011108398e-02 3.120019137859344482e-01 2.548469929024577141e-03 -1.001827325671911240e-02 1.551912445574998856e-02 -3.181691467761993408e-01 7.891333848237991333e-02 2.161155492067337036e-01 1.919785439968109131e-01 3.450616896152496338e-01 1.802118681371212006e-02 -1.377887744456529617e-02 8.832614868879318237e-02 5.157427117228507996e-02 -1.164321135729551315e-02 -6.704008672386407852e-03 -7.410953938961029053e-02 -1.521201059222221375e-02 1.782695204019546509e-01 -1.911212801933288574e-01 3.235844671726226807e-01 -2.120595872402191162e-01 5.207674950361251831e-02 1.494579613208770752e-01 7.308859378099441528e-02 1.610703021287918091e-01 -2.845854614861309528e-04 -1.199335306882858276e-01 9.275143593549728394e-02 -2.307550609111785889e-02 3.883694708347320557e-01 3.474018275737762451e-01
-5.214484408497810364e-03 2.071447521448135376e-01 -1.759487688541412354e-01 -9.061482548713684082e-02 -6.988053023815155029e-02 -3.047306276857852936e-02 -1.001125723123550415e-01 1.576063595712184906e-02 2.715705633163452148e-01 2.857287824153900146e-01 4.538122564554214478e-02 1.572909206151962280e-01 -1.053455248475074768e-01 3.795994818210601807e-01 -2.714045718312263489e-02 9.911279380321502686e-02 2.092427760362625122e-02 -6.077430397272109985e-02 1.287541836500167847e-01 -1.260129809379577637e-01 -6.750598549842834473e-02 -2.612577974796295166e-01 7.359658181667327881e-02 -6.524671614170074463e-02 -1.487900912761688232e-01 -1.511337459087371826e-01 2.751784622669219971e-01 -3.274482190608978271e-01 9.605108201503753662e-02 -7.894223928451538086e-02 4.239505827426910400e-01 1.080536767840385437e-01
-3.866732493042945862e-02 5.444093421101570129e-02 1.542250216007232666e-01 -4.055280238389968872e-02 1.945102363824844360e-01 -3.112758696079254150e-01 -1.865565925836563110e-01 1.781535148620605469e-01 -3.973524551838636398e-03 2.941688336431980133e-02 1.279947310686111450e-01 -3.400388732552528381e-02 -2.480681836605072021e-01 1.218468323349952698e-01 -6.077734380960464478e-02 2.160698920488357544e-01 -8.506117761135101318e-02 -2.123338580131530762e-01 -1.158266365528106689e-01 -1.868636608123779297e-01 -5.136182531714439392e-02 -4.065868910402059555e-03 3.288247585296630859e-01 3.808028995990753174e-02 6.011788547039031982e-02 8.970256894826889038e-02 -2.078439891338348389e-01 -5.252838730812072754e-01 -2.164082601666450500e-02 -2.594462037086486816e-02 2.689566910266876221e-01 8.068525791168212891e-02
1.496649384498596191e-01 -8.666285127401351929e-02 -3.050141967833042145e-02 2.231144756078720093e-01 1.062623783946037292e-01 -2.423463389277458191e-02 8.503013849258422852e-02 1.404392272233963013e-01 1.171321347355842590e-01 2.685977518558502197e-01 1.834519952535629272e-01 -8.759871125221252441e-02 -3.884079679846763611e-02 -3.507278114557266235e-02 2.133138477802276611e-01 2.558048665523529053e-01 -2.282235324382781982e-01 1.900508254766464233e-01 1.079274415969848633e-01 -3.666799664497375488e-01 -1.440254151821136475e-01 -8.924549072980880737e-02 5.161387845873832703e-02 -3.926046565175056458e-02 1.113174762576818466e-02 1.837450712919235229e-01 -2.892363965511322021e-01 1.373794227838516235e-01 3.547814190387725830e-01 -2.052304744720458984e-01 2.608246803283691406e-01 -4.426807165145874023e-03
1.026632636785507202e-01 2.831183373928070068e-01 -1.495988219976425171e-01 4.673829302191734314e-02 1.205431967973709106e-01 9.741307049989700317e-02 -7.625116407871246338e-02 1.775701344013214111e-01 -8.425746113061904907e-02 2.254499197006225586e-01 -9.856831282377243042e-02 -2.203209996223449707e-01 -2.698671221733093262e-01 2.021583616733551025e-01 -5.329522490501403809e-02 -1.108423024415969849e-01 -6.463955342769622803e-02 2.167758494615554810e-01 -5.104377120733261108e-02 -3.624395430088043213e-01 1.979340910911560059e-01 7.365999370813369751e-02 -8.431479334831237793e-02 -8.980461955070495605e-02 -2.668489217758178711e-01 1.093779951333999634e-01 -9.137178957462310791e-02 2.711729705333709717e-01 -1.808877475559711456e-02 1.044508814811706543e-01 3.286260068416595459e-01 2.217308729887008667e-01
4.060518369078636169e-02 -9.173916280269622803e-02 -1.910686790943145752e-01 2.048472464084625244e-01 1.829442530870437622e-01 -5.829361826181411743e-02 -1.478966698050498962e-02 1.581504344940185547e-01 -3.099469840526580811e-01 2.726842463016510010e-01 -1.532910317182540894e-01 -1.021219715476036072e-01 -3.094673752784729004e-01 2.131746858358383179e-01 -4.738728329539299011e-02 1.255991607904434204e-01 1.212798878550529480e-01 1.021484583616256714e-01 2.044790238142013550e-01 -3.116638772189617157e-02 -1.662930697202682495e-01 -5.296698585152626038e-02 -1.217441633343696594e-01 -1.629467755556106567e-01 -2.062063664197921753e-01 4.175459444522857666e-01 -1.048526763916015625e-01 -1.790032535791397095e-01 3.506804257631301880e-02 -1.304455697536468506e-01 2.355293929576873779e-01 -1.113700643181800842e-01
8.186482638120651245e-02 1.889071166515350342e-01 -2.557663917541503906e-01 1.008190438151359558e-01 5.828963592648506165e-03 -4.685541614890098572e-02 -5.015077441930770874e-02 8.446251600980758667e-02 3.892783075571060181e-02 1.300209611654281616e-01 2.366761714220046997e-01 -1.487716883420944214e-01 -1.950055062770843506e-01 2.319693565368652344e-01 1.534090340137481689e-01 -1.668236777186393738e-02 -3.875046074390411377e-01 -9.540048986673355103e-02 1.525746136903762817e-01 -1.748600304126739502e-01 -8.031563460826873779e-02 1.037923991680145264e-01 1.390814781188964844e-01 -2.336045354604721069e-02 1.939078122377395630e-01 3.560595810413360596e-01 -1.833371520042419434e-01 -7.336506992578506470e-02 5.523475259542465210e-02 -2.529223263263702393e-02 4.135118126869201660e-01 1.721877455711364746e-01
2.024896293878555298e-01 1.479402482509613037e-01 -1.027251556515693665e-01 1.932151615619659424e-01 3.481921181082725525e-02 -3.488851189613342285e-01 -1.247356310486793518e-01 1.079351082444190979e-02 8.708973973989486694e-02 2.671915590763092041e-01 -2.197098433971405029e-01 -1.040274351835250854e-01 1.508292406797409058e-01 7.171586900949478149e-02 1.334060579538345337e-01 -1.970351338386535645e-01 -5.605428013950586319e-03 7.716234773397445679e-02 -9.323238581418991089e-02 -1.423575878143310547e-01 2.331610172986984253e-01 -4.826922714710235596e-02 3.780800104141235352e-01 5.352072417736053467e-02 -1.038131117820739746e-01 8.309161663055419922e-02 -5.677089095115661621e-02 -3.315868377685546875e-01 -5.595889687538146973e-02 -1.156735196709632874e-01 2.867401242256164551e-01 2.469891309738159180e-01
1.724908500909805298e-01 -1.706860959529876709e-01 9.902710095047950745e-03 -6.194623187184333801e-02 9.375383704900741577e-02 -4.430977255105972290e-02 -2.001350224018096924e-01 -1.179171949625015259e-01 -2.285882532596588135e-01 3.332339525222778320e-01 -3.404829278588294983e-02 1.423675101250410080e-02 5.302060768008232117e-02 2.031325101852416992e-01 1.656526476144790649e-01 1.803693920373916626e-01 -4.001558758318424225e-03 6.038296222686767578e-02 7.229390740394592285e-02 -1.552477180957794189e-01 -4.557120148092508316e-03 9.525296837091445923e-02 1.651330478489398956e-02 -2.018810659646987915e-01 -6.324888020753860474e-02 2.842634320259094238e-01 -2.680325508117675781e-01 1.381718665361404419e-01 4.129479527473449707e-01 -1.959639340639114380e-01 3.685952425003051758e-01 -1.078844815492630005e-02
9.150411933660507202e-02 2.274172566831111908e-02 8.138822019100189209e-02 9.859783202409744263e-02 2.467876672744750977e-01 -2.231357991695404053e-01 -1.576822251081466675e-01 2.334754541516304016e-02 2.583279013633728027e-01 3.792178034782409668e-01 -2.516214847564697266e-01 8.299246430397033691e-02 3.405930846929550171e-02 1.621740311384201050e-01 1.521209031343460083e-01 4.889922216534614563e-02 -9.350985288619995117e-02 1.296344101428985596e-01 2.292428463697433472e-01 -2.197322398424148560e-01 -1.403046697378158569e-01 -3.767458498477935791e-01 8.793415874242782593e-02 -8.358108997344970703e-02 -2.914629876613616943e-02 2.049864828586578369e-01 -2.150094211101531982e-01 -4.056615754961967468e-02 8.222854882478713989e-02 2.241034805774688721e-02 2.724262177944183350e-01 -1.731493622064590454e-01
5.356715992093086243e-02 2.208864539861679077e-01 -1.700670570135116577e-01 1.185171604156494141e-01 2.060904949903488159e-01 -1.164817139506340027e-01 -8.670637756586074829e-02 -2.285006493330001831e-01 2.894490212202072144e-02 1.585006266832351685e-01 -1.562536880373954773e-02 -2.494220733642578125e-01 -9.435986168682575226e-03 -4.286962375044822693e-02 -1.159379705786705017e-01 3.820018842816352844e-02 -1.304743885993957520e-01 -2.263690577819943428e-03 7.423254847526550293e-02 -2.586132287979125977e-01 -1.676931381225585938e-01 8.812709152698516846e-02 1.791312098503112793e-01 1.552443355321884155e-01 7.128569483757019043e-02 4.327584505081176758e-01 1.193380281329154968e-01 -9.624519199132919312e-02 -1.412919759750366211e-01 -9.737141430377960205e-02 4.810187518596649170e-01 -1.617695987224578857e-01
1.935039758682250977e-01 3.954057022929191589e-02 -1.003090292215347290e-01 7.222508639097213745e-02 -2.660072445869445801e-01 -1.253000795841217041e-01 2.001417800784111023e-02 -2.497319132089614868e-01 -3.070244789123535156e-01 1.535843610763549805e-01 1.437308639287948608e-02 -2.032374292612075806e-01 -7.682787626981735229e-02 -5.226210504770278931e-02 9.462540969252586365e-03 7.883414626121520996e-02 7.914333604276180267e-03 1.683364808559417725e-01 -2.805418334901332855e-02 -3.531378805637359619e-01 -1.863404959440231323e-01 -2.855657413601875305e-02 1.064622774720191956e-01 -2.196046262979507446e-01 -1.455100476741790771e-01 3.336234986782073975e-01 1.819350756704807281e-02 -1.169316470623016357e-01 2.539563179016113281e-01 -5.334769189357757568e-02 1.854740083217620850e-01 3.535129725933074951e-01
-8.943328261375427246e-02 -8.299463242292404175e-02 -1.589929759502410889e-01 -7.358595728874206543e-02 1.322693675756454468e-01 -7.976202666759490967e-02 2.420714125037193298e-02 2.271814495325088501e-01 3.016031682491302490e-01 4.477010071277618408e-01 5.134698469191789627e-03 -1.877436190843582153e-01 -1.641985327005386353e-01 8.511099219322204590e-02 -1.883970797061920166e-01 2.142413556575775146e-01 -2.397700697183609009e-01 7.825307548046112061e-02 -8.970623835921287537e-03 -3.196791559457778931e-02 1.623363941907882690e-01 2.373098433017730713e-01 1.111039146780967712e-01 -1.752016097307205200e-01 -1.533717513084411621e-01 5.490322038531303406e-02 1.001031845808029175e-01 -3.288234174251556396e-01 2.547837048768997192e-02 -1.397729814052581787e-01 2.568088769912719727e-01 1.218576431274414062e-01
-2.473976463079452515e-01 1.262926310300827026e-01 -1.245437040925025940e-01 -4.544592276215553284e-02 -3.628801554441452026e-02 -2.102015018463134766e-01 -7.508980482816696167e-02 -4.568953067064285278e-02 -1.801494508981704712e-01 1.944399625062942505e-01 2.805107235908508301e-01 -2.186897248029708862e-01 -3.645339012145996094e-01 5.950139835476875305e-02 5.007927864789962769e-02 1.687972992658615112e-02 -9.628105908632278442e-02 1.954792737960815430e-01 5.969924386590719223e-03 -1.181545853614807129e-01 -3.439110517501831055e-01 -2.456462085247039795e-01 1.138767302036285400e-01 2.429732233285903931e-01 6.150507554411888123e-02 1.369660645723342896e-01 -6.620939075946807861e-02 -1.741925925016403198e-01 -8.952184766530990601e-02 1.446770727634429932e-01 3.209081292152404785e-01 1.214668899774551392e-01
2.709735035896301270e-01 7.557747513055801392e-02 -1.116203889250755310e-01 -2.023749649524688721e-01 1.637567877769470215e-01 -3.409047722816467285e-01 2.327467128634452820e-02 1.988490670919418335e-01 -2.701403796672821045e-01 4.590641558170318604e-01 -1.620208919048309326e-01 2.151686884462833405e-02 9.861873835325241089e-02 -4.822789877653121948e-02 -1.516156643629074097e-02 7.764519751071929932e-02 -2.748110294342041016e-01 -1.185734570026397705e-01 -3.519124537706375122e-02 1.967040449380874634e-02 -7.052358239889144897e-02 -2.047942578792572021e-01 5.264626815915107727e-02 9.185799211263656616e-02 -2.385276407003402710e-01 -1.955822855234146118e-01 5.282811820507049561e-02 -1.733810752630233765e-01 1.361785978078842163e-01 -1.254880279302597046e-01 2.050068676471710205e-01 -4.407555982470512390e-02
2.713967263698577881e-01 -1.713438630104064941e-01 -1.571481376886367798e-01 -2.797554805874824524e-02 2.577297389507293701e-01 -4.044326543807983398e-01 -1.322366297245025635e-01 -2.278243005275726318e-01 5.883442237973213196e-02 2.440604940056800842e-02 2.502089738845825195e-01 3.854953125119209290e-02 -1.951425075531005859e-01 -3.050697781145572662e-02 2.067496776580810547e-01 2.224137634038925171e-01 -1.276268512010574341e-01 1.250336766242980957e-01 -1.820521987974643707e-02 -2.825513482093811035e-01 -2.586485743522644043e-01 -7.111631333827972412e-02 2.526396811008453369e-01 -1.901940554380416870e-01 -1.864232122898101807e-01 5.267370864748954773e-02 3.541209921240806580e-02 7.371770590543746948e-02 3.061157837510108948e-02 -8.609513193368911743e-02 1.861098408699035645e-01 -3.879623487591743469e-02
1.263615936040878296e-01 -5.952171981334686279e-02 -7.539036870002746582e-02 1.109466627240180969e-01 6.211575120687484741e-02 -5.831444263458251953e-02 3.081527054309844971e-01 7.387690246105194092e-02 -3.393896669149398804e-02 4.067365229129791260e-01 -2.614324390888214111e-01 -1.655920147895812988e-01 -3.275142610073089600e-01 1.347517129033803940e-02 -2.969049848616123199e-02 3.361926376819610596e-01 -1.846532225608825684e-01 3.957350924611091614e-02 -1.256913505494594574e-02 -2.441798448562622070e-01 -1.168191246688365936e-02 -2.353187203407287598e-01 -1.964270621538162231e-01 1.271730102598667145e-02 -1.486257761716842651e-01 -2.200682610273361206e-01 2.851876243948936462e-02 -1.778922677040100098e-01 -1.669384241104125977e-01 9.178996086120605469e-03 2.171850353479385376e-01 -5.754910036921501160e-02
-2.258811891078948975e-01 8.741120249032974243e-02 -2.001554369926452637e-01 -2.940174937248229980e-02 9.915839135646820068e-02 -8.395375311374664307e-02 -1.964926421642303467e-01 -4.416464269161224365e-02 4.702642560005187988e-02 2.630118131637573242e-01 5.008344352245330811e-02 2.432929128408432007e-01 -2.538954094052314758e-02 4.608846735209226608e-03 -1.409465968608856201e-01 -1.052206475287675858e-02 3.204649686813354492e-02 1.911511421203613281e-01 1.710529327392578125e-01 -3.017439544200897217e-01 -1.388721633702516556e-02 -2.411178499460220337e-01 1.341333985328674316e-01 -5.635313689708709717e-02 -1.104993224143981934e-01 9.697330743074417114e-02 -1.165190413594245911e-01 -3.539458215236663818e-01 3.455887734889984131e-02 -3.076533786952495575e-02 5.003052353858947754e-01 1.973676681518554688e-01
4.051947593688964844e-02 -6.627713143825531006e-02 -1.699007451534271240e-01 1.678635030984878540e-01 1.478859782218933105e-01 -2.392956055700778961e-02 -8.908889442682266235e-02 -1.697108149528503418e-01 -8.210095018148422241e-02 2.306060940027236938e-01 -9.835657477378845215e-02 2.204190045595169067e-01 -6.246007047593593597e-03 3.454520106315612793e-01 2.330433130264282227e-01 -8.809232711791992188e-02 -1.895258128643035889e-01 -1.041079759597778320e-01 -8.322475105524063110e-02 -8.876791596412658691e-02 1.848410964012145996e-01 -3.241451978683471680e-01 1.118573322892189026e-01 1.811520080082118511e-03 -1.478096544742584229e-01 1.019336059689521790e-01 -3.407869935035705566e-01 6.597275380045175552e-03 -1.153382956981658936e-01 1.362072527408599854e-01 4.295593500137329102e-01 2.322008367627859116e-03
1.990722864866256714e-02 1.204195916652679443e-01 6.002164632081985474e-02 -4.003879055380821228e-02 2.198642790317535400e-01 4.267947282642126083e-03 -2.673337757587432861e-01 1.436242014169692993e-01 2.566854655742645264e-02 2.625044286251068115e-01 8.115177601575851440e-02 1.682635992765426636e-01 -2.395543456077575684e-01 2.528052926063537598e-01 -1.241520885378122330e-02 -2.510993182659149170e-02 1.400051414966583252e-01 3.651028573513031006e-01 -1.273706108331680298e-01 -4.763754904270172119e-01 8.650717884302139282e-02 -1.016273126006126404e-01 1.219357699155807495e-01 -5.710572004318237305e-02 -1.070273742079734802e-01 -9.190037101507186890e-02 -8.275127410888671875e-02 6.901793926954269409e-02 3.952406346797943115e-02 -1.299005188047885895e-02 3.708991408348083496e-01 1.004391089081764221e-01
1.538207530975341797e-01 -4.041422531008720398e-02 -6.506138294935226440e-02 -1.064298972487449646e-01 1.223040670156478882e-01 -7.680465281009674072e-02 -1.507999002933502197e-01 1.905773580074310303e-01 -2.241450361907482147e-02 3.668827712535858154e-01 1.529785338789224625e-02 -2.127161026000976562e-01 -1.952249705791473389e-01 2.061539292335510254e-01 2.815188467502593994e-01 4.636208340525627136e-02 -3.210509419441223145e-01 -1.161643415689468384e-01 1.000449210405349731e-01 -9.407592564821243286e-02 -1.448711454868316650e-01 3.619577586650848389e-01 2.408035546541213989e-01 7.421202957630157471e-02 -1.771514862775802612e-01 2.261433154344558716e-01 -1.627158746123313904e-02 -2.145324051380157471e-01 -3.028059611096978188e-03 -5.825854465365409851e-02 1.491486877202987671e-01 1.767570078372955322e-01
3.116892278194427490e-01 1.207061111927032471e-01 -1.471963673830032349e-01 1.256609559059143066e-01 1.142937131226062775e-02 -2.541688680648803711e-01 1.764803379774093628e-01 6.266947090625762939e-02 5.883318558335304260e-02 5.414523556828498840e-02 6.431812793016433716e-02 -2.747403383255004883e-01 -2.628249824047088623e-01 1.127333343029022217e-01 -1.085743084549903870e-01 2.243904024362564087e-01 -1.804914772510528564e-01 1.063225567340850830e-01 3.487156704068183899e-02 -3.040686249732971191e-02 2.397644817829132080e-01 2.323141247034072876e-01 1.531214267015457153e-01 -1.571343243122100830e-01 -1.326439976692199707e-01 2.610268592834472656e-01 -6.356922537088394165e-02 -5.442044138908386230e-02 -3.128860890865325928e-01 -1.408182233572006226e-01 3.192086219787597656e-01 5.576695129275321960e-02
1.136604789644479752e-02 2.007295489311218262e-01 1.432512551546096802e-01 1.510839350521564484e-02 3.490259051322937012e-01 -3.302331566810607910e-01 -1.037002876400947571e-01 2.467567324638366699e-01 1.500982493162155151e-01 3.445767164230346680e-01 -6.658570468425750732e-02 2.062285318970680237e-02 -1.883272454142570496e-02 1.206792369484901428e-01 1.414593309164047241e-01 2.938715741038322449e-02 -1.087093055248260498e-01 1.222408786416053772e-01 1.356704533100128174e-01 -2.353491783142089844e-01 -1.510373651981353760e-01 -1.755373030900955200e-01 -4.588970169425010681e-02 -1.998887062072753906e-01 -8.896891027688980103e-02 1.247526705265045166e-01 -2.882196903228759766e-01 -2.605367302894592285e-01 -3.284434787929058075e-04 -3.394935745745897293e-03 2.889724671840667725e-01 1.452046539634466171e-02
6.056217476725578308e-03 3.393829986453056335e-02 -9.793733060359954834e-02 2.115587145090103149e-01 -1.815912276506423950e-01 -2.410141825675964355e-01 -2.877867519855499268e-01 -2.332263290882110596e-01 -7.516609504818916321e-03 3.149638772010803223e-01 8.901102840900421143e-02 -5.552083998918533325e-02 -8.727974258363246918e-03 9.603047370910644531e-02 -6.312549114227294922e-02 9.556854516267776489e-02 -4.033433794975280762e-01 -3.359350143000483513e-03 4.154102131724357605e-02 -3.020112775266170502e-02 -9.319483488798141479e-02 -1.635843813419342041e-01 5.788983777165412903e-02 -1.714763343334197998e-01 -4.051916301250457764e-01 -1.254473775625228882e-01 1.682355105876922607e-01 -6.728691607713699341e-02 1.371497809886932373e-01 5.788601934909820557e-02 2.492511719465255737e-01 2.300715297460556030e-01
1.033800691366195679e-01 -5.071987584233283997e-02 3.444696590304374695e-02 2.945071645081043243e-02 9.236993640661239624e-02 -2.053959816694259644e-01 -1.272218823432922363e-01 -1.447854787111282349e-01 6.079223472625017166e-03 2.142723500728607178e-01 -3.877471759915351868e-02 -4.208116233348846436e-01 1.407799422740936279e-01 1.192405819892883301e-01 5.331506486982107162e-03 1.579861491918563843e-01 -1.626602411270141602e-01 -7.506641000509262085e-02 7.655128836631774902e-02 -4.650829434394836426e-01 -2.565071219578385353e-03 -2.758444547653198242e-01 7.858381420373916626e-02 7.009339332580566406e-02 1.394577920436859131e-01 3.950009644031524658e-01 8.996849507093429565e-02 -1.924175769090652466e-01 3.202718868851661682e-02 6.533296406269073486e-02 1.820168495178222656e-01 1.131344661116600037e-01
5.176148191094398499e-02 1.923384889960289001e-02 -2.043536454439163208e-01 -5.702349171042442322e-02 1.003612354397773743e-01 -6.603480875492095947e-02 -1.100828200578689575e-01 -1.699800044298171997e-01 -2.715768516063690186e-01 1.941305547952651978e-01 -5.286633968353271484e-03 -3.845201805233955383e-02 -5.081998109817504883e-01 -4.002595786005258560e-03 -6.558127701282501221e-02 8.528173714876174927e-02 -5.933211371302604675e-02 -1.066706180572509766e-01 1.951492205262184143e-02 -1.678117662668228149e-01 -7.384664565324783325e-02 -4.577583074569702148e-02 1.112902015447616577e-01 9.210961312055587769e-02 -3.341976180672645569e-02 2.071112394332885742e-01 7.905434817075729370e-02 7.693669199943542480e-02 4.062311351299285889e-01 1.132424771785736084e-01 4.553322196006774902e-01 -2.180104330182075500e-02
9.948217310011386871e-03 2.152380049228668213e-01 5.663284286856651306e-02 3.062900602817535400e-01 2.033851593732833862e-01 -3.262065052986145020e-01 -1.789358071982860565e-02 -7.298573385924100876e-03 2.006909400224685669e-01 1.865186393260955811e-01 -1.665787696838378906e-01 -2.932198718190193176e-02 -1.197087690234184265e-01 1.117117330431938171e-02 -9.892454743385314941e-02 5.636315420269966125e-02 -1.002275645732879639e-01 3.204024210572242737e-02 1.093324124813079834e-01 5.513437464833259583e-02 -1.550020575523376465e-01 -4.748747050762176514e-01 -6.778077781200408936e-02 -8.947812020778656006e-02 -2.125244438648223877e-01 9.543993324041366577e-02 -2.699252068996429443e-01 2.894967421889305115e-02 2.699585445225238800e-02 -1.303626000881195068e-01 2.136985808610916138e-01 3.126497566699981689e-01
1.500769704580307007e-01 1.211088672280311584e-01 4.848797246813774109e-02 7.965026050806045532e-02 1.975476294755935669e-01 -1.553044468164443970e-01 1.103373318910598755e-01 -1.844237372279167175e-02 4.852159693837165833e-02 8.266958408057689667e-03 1.729536652565002441e-01 -7.876138389110565186e-02 8.704531192779541016e-02 1.708330363035202026e-01 -3.114218413829803467e-01 9.795771539211273193e-02 -1.943428814411163330e-01 -8.351150155067443848e-02 -5.260682199150323868e-03 -3.391442298889160156e-01 4.750496149063110352e-02 1.883203089237213135e-01 1.073733270168304443e-01 -8.589804917573928833e-02 -1.267675310373306274e-01 4.830482602119445801e-01 -7.502939552068710327e-02 -7.257919292896986008e-03 -1.971942745149135590e-02 1.800203323364257812e-01 4.215853810310363770e-01 -1.205794736742973328e-01
-1.152961980551481247e-03 -1.394922286272048950e-01 -6.356350332498550415e-02 -1.090040281414985657e-01 2.001287937164306641e-01 -8.985181897878646851e-02 -6.798399239778518677e-02 1.047718971967697144e-01 5.766081437468528748e-02 5.699419882148504257e-03 -2.703561484813690186e-01 -1.154955774545669556e-01 -1.110138446092605591e-01 1.834922134876251221e-01 -5.914665386080741882e-02 -4.699942842125892639e-02 -3.599430918693542480e-01 2.686832249164581299e-01 5.892169661819934845e-03 -3.358432054519653320e-01 -4.122398495674133301e-01 -9.815842658281326294e-02 1.716732531785964966e-01 1.329236570745706558e-02 -1.411168575286865234e-01 2.868907153606414795e-01 8.299838751554489136e-03 2.087147533893585205e-02 -2.320767790079116821e-01 -6.014518439769744873e-02 2.448934614658355713e-01 1.242171600461006165e-01
-1.037890464067459106e-01 1.025207564234733582e-01 -4.813299328088760376e-02 3.327694535255432129e-01 1.525725126266479492e-01 -4.791609048843383789e-01 1.513015925884246826e-01 -1.238175705075263977e-01 1.998325735330581665e-01 3.641779422760009766e-01 -9.749022871255874634e-02 -1.842468790709972382e-02 -3.440087288618087769e-02 1.424913555383682251e-01 -1.743479967117309570e-01 2.904695458710193634e-02 1.061046645045280457e-01 8.612859994173049927e-02 3.111534565687179565e-02 -1.482774317264556885e-01 1.036898046731948853e-02 -1.989167481660842896e-01 -4.165640100836753845e-03 -2.409223094582557678e-02 -2.848191857337951660e-01 9.841968864202499390e-02 -2.146516442298889160e-01 -9.661193937063217163e-02 -4.208260215818881989e-04 -1.399437189102172852e-01 1.222715899348258972e-01 2.770951688289642334e-01
3.234136104583740234e-01 -1.663561910390853882e-01 -1.528455168008804321e-01 -3.446741774678230286e-02 9.552607685327529907e-02 -2.676776349544525146e-01 1.417591124773025513e-01 -1.869952827692031860e-01 -1.166254505515098572e-01 3.930112719535827637e-01 1.080441772937774658e-01 -4.227068126201629639e-01 -1.065725684165954590e-01 6.162854284048080444e-02 6.858621723949909210e-03 -9.903458505868911743e-02 -2.219494134187698364e-01 1.620339415967464447e-02 9.637037664651870728e-02 -2.143944650888442993e-01 -2.280042320489883423e-01 1.419623643159866333e-01 1.977978944778442383e-01 1.136667467653751373e-02 -1.126661673188209534e-01 2.759398333728313446e-02 1.588879898190498352e-02 -4.916384071111679077e-02 8.705516345798969269e-03 -1.495624929666519165e-01 1.562647372484207153e-01 -2.115625143051147461e-01
2.485065311193466187e-01 8.783400803804397583e-02 2.297683618962764740e-02 2.020826786756515503e-01 1.998532861471176147e-01 -8.250285685062408447e-02 -1.702692508697509766e-01 -2.603636085987091064e-01 1.462172269821166992e-01 3.523238301277160645e-01 1.291271448135375977e-01 -1.313297450542449951e-01 -6.225028634071350098e-02 1.244434565305709839e-01 -1.285996586084365845e-01 1.092233061790466309e-01 -4.280638694763183594e-01 -6.793768703937530518e-02 6.117273494601249695e-02 2.967595309019088745e-02 -2.718960307538509369e-02 1.454971581697463989e-01 2.421394437551498413e-01 1.116912160068750381e-02 3.246672451496124268e-03 3.952039182186126709e-01 -2.003405690193176270e-01 -1.294476985931396484e-01 6.195276603102684021e-02 8.829865604639053345e-02 1.431976854801177979e-01 1.271859160624444485e-03
3.097356259822845459e-01 -1.276895850896835327e-01 3.562399186193943024e-03 -1.384473294019699097e-01 -1.784809748642146587e-03 -1.389899998903274536e-01 3.827614709734916687e-02 -2.233345508575439453e-01 3.024268895387649536e-02 3.644348084926605225e-01 2.457665512338280678e-03 -1.289542019367218018e-01 -1.768287420272827148e-01 1.009205579757690430e-01 -1.350666135549545288e-01 3.070067763328552246e-01 -3.592885136604309082e-01 -2.547085583209991455e-01 1.629554033279418945e-01 2.469044364988803864e-02 1.167213544249534607e-02 -1.867574751377105713e-01 2.549981772899627686e-01 1.237504333257675171e-01 -1.123672947287559509e-01 -1.784593462944030762e-01 -1.942128986120223999e-01 -1.388201713562011719e-01 8.402590453624725342e-02 -9.759535640478134155e-02 1.837150156497955322e-01 -7.294140011072158813e-02
8.328865468502044678e-02 -1.111581176519393921e-01 6.099856644868850708e-02 1.140346303582191467e-01 -1.292760074138641357e-01 -3.364877402782440186e-01 -1.749252229928970337e-01 -1.800344884395599365e-01 7.832302153110504150e-02 2.141103446483612061e-01 7.660134136676788330e-02 -1.215467927977442741e-03 1.490633338689804077e-01 1.472080349922180176e-01 -2.224927246570587158e-01 1.332031041383743286e-01 -9.299071133136749268e-02 3.987198695540428162e-02 1.424076855182647705e-01 -1.333625987172126770e-02 3.866564109921455383e-02 -3.029075860977172852e-01 -5.650774016976356506e-02 -1.578654497861862183e-01 -2.677821218967437744e-01 -1.049540936946868896e-01 2.866764664649963379e-01 -8.759282529354095459e-02 2.847504056990146637e-02 1.480207871645689011e-02 4.717125892639160156e-01 2.321050763130187988e-01
3.055305220186710358e-02 -1.118444353342056274e-01 8.734379895031452179e-03 1.262564212083816528e-01 -1.609757244586944580e-01 -2.067349553108215332e-01 -5.585794150829315186e-02 -2.794092893600463867e-01 3.660565614700317383e-02 1.382811665534973145e-01 7.791330665349960327e-02 -6.922688335180282593e-02 1.056469827890396118e-01 6.827592849731445312e-02 -3.584748134016990662e-02 7.261446118354797363e-02 -4.638060331344604492e-01 5.613088235259056091e-02 8.455631881952285767e-02 -2.425565868616104126e-01 -9.365694224834442139e-02 -6.936551630496978760e-02 -1.044690310955047607e-01 -1.684123128652572632e-01 -3.377067148685455322e-01 -1.962768658995628357e-02 2.924852371215820312e-01 -1.586011052131652832e-01 1.419664621353149414e-01 -3.320316970348358154e-02 3.221198022365570068e-01 2.823686301708221436e-01
9.034711867570877075e-02 -1.158408150076866150e-01 -2.457659319043159485e-02 2.170457318425178528e-02 1.499097645282745361e-01 -1.152323186397552490e-01 -7.390726357698440552e-02 -1.844514161348342896e-01 -8.659077435731887817e-02 2.261358350515365601e-01 1.866675317287445068e-01 1.200129091739654541e-01 -2.370191365480422974e-01 2.158360928297042847e-01 -4.651998355984687805e-02 -7.666429132223129272e-02 -2.020936310291290283e-01 -1.379237161017954350e-03 1.094787195324897766e-01 -3.778215050697326660e-01 -4.083276391029357910e-01 -1.385044753551483154e-01 2.673188149929046631e-01 2.381656914949417114e-01 -3.503071516752243042e-02 1.437817364931106567e-01 1.498554050922393799e-01 5.149086937308311462e-02 7.160485535860061646e-02 1.408085078001022339e-01 1.959018260240554810e-01 2.518002688884735107e-01
2.743573188781738281e-01 8.483518660068511963e-02 -8.482598513364791870e-02 -8.230972290039062500e-02 4.148642346262931824e-02 7.688947953283786774e-03 -3.926662355661392212e-02 -1.709686815738677979e-01 1.178408414125442505e-01 7.013941556215286255e-02 1.874967813491821289e-01 -1.653859764337539673e-01 -2.759022712707519531e-01 -9.820597618818283081e-02 3.402234753593802452e-03 3.277780711650848389e-01 -1.715784817934036255e-01 3.807086944580078125e-01 -1.240125969052314758e-01 -3.376852720975875854e-02 -5.667321011424064636e-02 -1.388944387435913086e-01 1.420462280511856079e-01 1.000019162893295288e-01 -2.688254415988922119e-01 1.493282169103622437e-01 -2.988707423210144043e-01 4.572669975459575653e-03 1.833172291517257690e-01 -8.095915615558624268e-02 3.385249078273773193e-01 1.192897558212280273e-01
2.066752165555953979e-01 -2.027479708194732666e-01 -1.643984615802764893e-01 -2.159140557050704956e-01 2.732037380337715149e-02 -2.471520751714706421e-01 1.361824274063110352e-01 1.292497664690017700e-01 7.707478106021881104e-02 1.066097840666770935e-01 -2.263656258583068848e-01 8.956624567508697510e-02 -1.037048920989036560e-01 9.079617261886596680e-02 3.557682782411575317e-02 -4.990879446268081665e-02 -8.283503353595733643e-02 2.340698838233947754e-01 -1.112949922680854797e-01 -4.010619819164276123e-01 -3.155545890331268311e-01 -1.985550671815872192e-01 1.787898242473602295e-01 1.590269804000854492e-01 -1.238760799169540405e-01 2.319368422031402588e-01 6.159824132919311523e-02 -1.866636574268341064e-01 -1.233092695474624634e-01 -2.939911931753158569e-02 1.488197743892669678e-01 2.626590430736541748e-01
6.260462570935487747e-03 -5.893259122967720032e-02 4.132270440459251404e-02 2.341592907905578613e-01 4.726458713412284851e-02 -2.772905826568603516e-01 2.572553455829620361e-01 -4.392776172608137131e-04 3.241606056690216064e-02 3.746207952499389648e-01 -2.280034869909286499e-01 -5.938770249485969543e-02 -2.962495386600494385e-01 6.660490483045578003e-02 3.070827107876539230e-03 2.395604103803634644e-01 -1.116696223616600037e-01 4.357710480690002441e-02 7.796419411897659302e-02 -3.435988724231719971e-01 -5.298302322626113892e-02 -1.810947507619857788e-01 3.173166885972023010e-02 2.023518383502960205e-01 -1.839799284934997559e-01 -2.221209853887557983e-01 -7.396481931209564209e-02 -2.608315050601959229e-01 -1.395747065544128418e-01 7.701696455478668213e-02 1.482013165950775146e-01 -1.673696339130401611e-01
2.109552472829818726e-01 8.219350874423980713e-02 1.678249239921569824e-01 1.755079030990600586e-01 1.015598326921463013e-01 -2.729905247688293457e-01 5.635605379939079285e-02 1.572004258632659912e-01 -2.049221396446228027e-01 3.250881135463714600e-01 -7.231100648641586304e-02 9.879507124423980713e-02 2.445221878588199615e-02 1.959047317504882812e-01 -1.390646211802959442e-02 1.505061797797679901e-02 -2.152851969003677368e-01 -2.838247418403625488e-01 -2.561249397695064545e-02 -1.049100905656814575e-01 -1.148386001586914062e-01 2.538332343101501465e-01 3.009511828422546387e-01 -1.277520209550857544e-01 -3.421058952808380127e-01 2.371626198291778564e-01 4.838043823838233948e-03 -1.863298006355762482e-02 -2.135276347398757935e-01 3.666738793253898621e-02 1.734020859003067017e-01 3.533511608839035034e-02
2.294846475124359131e-01 8.572209626436233521e-03 2.381573989987373352e-02 -1.218490079045295715e-01 1.105377599596977234e-01 -2.290811091661453247e-01 -4.062610119581222534e-02 -3.410735866054892540e-03 -1.028991118073463440e-01 2.391113042831420898e-01 2.803578376770019531e-01 -1.638604253530502319e-01 -1.867048442363739014e-01 1.079725846648216248e-01 -6.456884741783142090e-02 3.420529142022132874e-02 -1.229217872023582458e-01 -1.290563195943832397e-01 2.658634483814239502e-01 -1.705018728971481323e-01 -2.169476635754108429e-02 1.961948275566101074e-01 3.583675622940063477e-01 -1.668284833431243896e-01 -1.803067624568939209e-01 -1.080020740628242493e-01 -2.677166461944580078e-01 3.496666625142097473e-02 3.008063733577728271e-01 1.200079843401908875e-01 2.354494333267211914e-01 1.904905587434768677e-01
-3.570031747221946716e-02 -9.157386608421802521e-03 6.454835832118988037e-02 1.718598604202270508e-01 -2.381773293018341064e-01 -3.482406735420227051e-01 -1.515612304210662842e-01 1.730922982096672058e-02 -7.029051426798105240e-03 2.348538786172866821e-01 -2.091479487717151642e-02 9.237490594387054443e-02 -4.423073306679725647e-02 8.598659187555313110e-02 6.691899895668029785e-02 1.709813326597213745e-01 -5.288392901420593262e-01 2.835636734962463379e-01 -6.404869258403778076e-02 -6.406042724847793579e-02 3.831166541203856468e-03 -1.125754192471504211e-01 -3.401248902082443237e-02 -1.102414503693580627e-01 -2.343751490116119385e-01 1.845287531614303589e-02 1.951847821474075317e-01 -7.219033688306808472e-02 1.660942286252975464e-01 5.332360416650772095e-02 3.522823452949523926e-01 9.503790736198425293e-02
1.323468331247568130e-02 1.865370571613311768e-01 -5.146707221865653992e-02 1.095517799258232117e-01 3.149352669715881348e-01 -2.780502140522003174e-01 -1.068278029561042786e-01 1.966274827718734741e-01 2.038448750972747803e-01 9.639649093151092529e-02 -9.365251660346984863e-02 1.500725280493497849e-02 2.339890152215957642e-01 2.761272154748439789e-02 -6.399296224117279053e-03 2.847883291542530060e-02 -2.772102355957031250e-01 -1.351584196090698242e-01 -6.030164659023284912e-03 -1.390754282474517822e-01 9.572761505842208862e-02 -1.805251277983188629e-02 1.852808296680450439e-01 -1.157605797052383423e-01 -1.072522178292274475e-01 2.782227396965026855e-01 -1.641754955053329468e-01 -2.623007595539093018e-01 2.174008265137672424e-02 4.898538812994956970e-02 4.366948008537292480e-01 2.401035428047180176e-01
2.863726317882537842e-01 1.806074678897857666e-01 2.365578338503837585e-02 8.802077732980251312e-03 7.592913508415222168e-02 1.229833724210038781e-04 -1.367713063955307007e-01 -7.230424880981445312e-02 -4.217497259378433228e-02 3.403018712997436523e-01 6.862318515777587891e-02 -2.805849015712738037e-01 2.016942482441663742e-03 2.211601585149765015e-01 -3.703044354915618896e-02 3.267475962638854980e-02 -1.702492535114288330e-01 -4.948923364281654358e-02 -5.313992500305175781e-02 -2.231521997600793839e-03 3.959812521934509277e-01 -9.409074485301971436e-02 1.341134607791900635e-01 1.722100004553794861e-02 1.644290536642074585e-01 2.045733854174613953e-02 -2.337442189455032349e-01 -2.588340938091278076e-01 -2.511093020439147949e-02 -1.769133508205413818e-01 3.772239089012145996e-01 2.472762316465377808e-01
7.287593092769384384e-03 -2.965081334114074707e-01 -2.118924818933010101e-02 -6.575576215982437134e-02 1.473795324563980103e-01 -1.151274144649505615e-01 -3.816556185483932495e-02 -4.977636504918336868e-03 1.882934570312500000e-01 4.290967807173728943e-02 -2.221126258373260498e-01 -1.098233684897422791e-01 -7.073679566383361816e-02 1.056692004203796387e-01 -1.758561581373214722e-01 4.431663081049919128e-02 -2.440830320119857788e-01 1.085081603378057480e-02 -5.424006655812263489e-02 -3.607077598571777344e-01 -3.654281795024871826e-01 1.677799969911575317e-02 -1.260587014257907867e-03 5.280455574393272400e-02 -2.862148880958557129e-01 3.324347138404846191e-01 1.088163480162620544e-01 -1.187299564480781555e-01 -1.470995247364044189e-01 -1.897869259119033813e-02 3.029025793075561523e-01 2.481477707624435425e-01
-9.236423671245574951e-02 -7.560770213603973389e-02 1.317116338759660721e-02 -1.546131968498229980e-01 -5.156060797162353992e-04 -1.081133112311363220e-01 6.685032695531845093e-02 7.291334122419357300e-02 -1.146060228347778320e-01 2.783075869083404541e-01 7.465208321809768677e-02 -2.706750631332397461e-01 6.053053587675094604e-02 -8.716806769371032715e-03 -6.269432138651609421e-03 5.049170926213264465e-02 -1.529282629489898682e-01 -1.976306140422821045e-01 2.105144262313842773e-01 -3.493055701255798340e-01 2.027921378612518311e-01 -4.546514749526977539e-01 -1.222567707300186157e-01 -1.314984560012817383e-01 3.647870570421218872e-02 1.362123787403106689e-01 -6.134541705250740051e-02 -2.258641123771667480e-01 -8.994197845458984375e-02 5.671845003962516785e-02 2.697813212871551514e-01 3.112005293369293213e-01
2.667923271656036377e-01 -1.125256065279245377e-02 -1.212366968393325806e-01 4.908077791333198547e-02 -5.727987736463546753e-02 -2.531131803989410400e-01 -4.129226505756378174e-02 -1.880420297384262085e-01 -2.056833356618881226e-01 2.433664947748184204e-01 1.336853951215744019e-01 -2.446204870939254761e-01 -2.192983403801918030e-02 1.807428300380706787e-01 1.873650252819061279e-01 -1.029305234551429749e-01 -8.736437559127807617e-02 -1.927639245986938477e-01 1.384548656642436981e-02 -9.758296608924865723e-02 -2.221493870019912720e-01 -5.057083815336227417e-02 2.825785875320434570e-01 -2.225755304098129272e-01 -1.622768193483352661e-01 2.732173204421997070e-01 2.479822337627410889e-01 -1.588714076206088066e-03 4.416728764772415161e-02 2.303577363491058350e-01 1.558598279953002930e-01 2.673816382884979248e-01
1.401217933744192123e-02 -1.310042291879653931e-01 1.376719176769256592e-01 -1.828833967447280884e-01 1.117835044860839844e-01 -1.741920560598373413e-01 8.247448503971099854e-02 1.367325037717819214e-01 2.990962266921997070e-01 1.730481088161468506e-01 -3.355224132537841797e-01 -1.916310563683509827e-02 6.226459890604019165e-02 9.227956086397171021e-02 6.234757229685783386e-02 -3.187352418899536133e-02 -5.292965173721313477e-01 1.662756949663162231e-01 -3.515028953552246094e-02 -2.036696672439575195e-01 -1.279761549085378647e-03 -1.529246568679809570e-01 7.001446932554244995e-02 -1.621953547000885010e-01 -1.321194767951965332e-01 1.732386350631713867e-01 -3.168483451008796692e-02 -1.874023973941802979e-01 -1.275265216827392578e-01 7.658054679632186890e-02 2.560274004936218262e-01 1.894170492887496948e-01
-1.105563864111900330e-01 1.163214743137359619e-01 -1.526479274034500122e-01 1.996778547763824463e-01 6.462835520505905151e-02 -8.207549154758453369e-02 -1.103010922670364380e-01 1.892775110900402069e-02 1.454334706068038940e-01 1.029084771871566772e-01 -8.688292652368545532e-02 -1.586857736110687256e-01 -1.492088288068771362e-02 1.066858321428298950e-01 3.648037612438201904e-01 2.095403373241424561e-01 -3.221271038055419922e-01 -1.535793882794678211e-03 -1.625752002000808716e-01 -2.314491719007492065e-01 1.647843122482299805e-01 -2.262970618903636932e-02 1.783841848373413086e-02 1.139324530959129333e-02 -2.611163556575775146e-01 2.466150671243667603e-01 -9.007298946380615234e-02 -1.368605792522430420e-01 3.260279595851898193e-01 -3.403560072183609009e-02 3.515399992465972900e-01 1.892420351505279541e-01
6.826103478670120239e-02 8.674691617488861084e-02 4.788446053862571716e-02 1.845068782567977905e-01 3.233450055122375488e-01 -1.573286801576614380e-01 9.351070970296859741e-02 -2.891368046402931213e-02 -1.724397391080856323e-01 4.764889776706695557e-01 1.810549050569534302e-01 -1.130700632929801941e-01 5.517732352018356323e-02 -6.278926134109497070e-02 -2.898393757641315460e-02 -2.203099057078361511e-02 8.730936795473098755e-02 7.958092540502548218e-02 3.084379422944039106e-04 -2.476244568824768066e-01 2.896307967603206635e-03 -1.743194609880447388e-01 -1.090671122074127197e-01 2.070889435708522797e-02 -3.047511577606201172e-01 3.061598241329193115e-01 -3.006993830204010010e-01 -2.389677166938781738e-01 -1.242879480123519897e-01 3.864575922489166260e-02 1.727417558431625366e-01 5.506426095962524414e-02
6.758805364370346069e-02 1.518935710191726685e-01 1.421640664339065552e-01 -8.464274555444717407e-02 4.480815678834915161e-02 -8.185245096683502197e-02 1.021630913019180298e-01 -3.283577561378479004e-01 -1.806570440530776978e-01 1.396643668413162231e-01 2.082437425851821899e-01 -1.009222567081451416e-01 -3.848561346530914307e-01 1.658839583396911621e-01 2.543388307094573975e-01 1.107846051454544067e-01 -2.218289487063884735e-02 4.784558713436126709e-02 9.196981787681579590e-02 -1.567991673946380615e-01 -2.244664728641510010e-01 5.864084232598543167e-04 1.386324614286422729e-01 -1.657724976539611816e-01 -3.532119691371917725e-01 6.178234145045280457e-02 2.566508576273918152e-02 -4.599526152014732361e-02 1.892607361078262329e-01 6.098442245274782181e-03 3.350032269954681396e-01 2.176918238401412964e-01
1.098021790385246277e-01 -1.106055900454521179e-01 -3.033871203660964966e-02 -2.565066562965512276e-03 3.841487467288970947e-01 -8.741760998964309692e-02 -8.155982196331024170e-02 -1.130739226937294006e-01 7.798207923769950867e-03 9.866082668304443359e-02 3.191717267036437988e-01 -1.618969254195690155e-02 -4.206249415874481201e-01 1.406008452177047729e-01 1.420297473669052124e-01 -8.531033992767333984e-02 -2.699488699436187744e-01 -6.510182470083236694e-02 -1.742518842220306396e-01 -8.748202770948410034e-02 -2.293905913829803467e-01 -2.611052095890045166e-01 2.847070693969726562e-01 -1.652562990784645081e-02 2.249525487422943115e-02 1.995341181755065918e-01 7.410239428281784058e-02 -3.759251534938812256e-02 -6.713642925024032593e-02 6.060030683875083923e-02 3.022313416004180908e-01 7.675459608435630798e-03
9.852501749992370605e-02 -1.048374176025390625e-01 -1.730183213949203491e-01 5.097477696835994720e-03 1.038619503378868103e-01 -5.762853659689426422e-03 2.688604593276977539e-01 3.399775549769401550e-02 -1.482145041227340698e-01 1.214445978403091431e-01 5.946952849626541138e-03 -3.395394980907440186e-01 -2.258165776729583740e-01 1.569417268037796021e-01 -1.248502880334854126e-01 3.718067333102226257e-02 -8.474597334861755371e-02 1.109642907977104187e-01 2.242638766765594482e-01 -2.044490575790405273e-01 4.730425029993057251e-02 -2.999575436115264893e-01 -3.505262732505798340e-01 2.726912265643477440e-03 -1.822107136249542236e-01 -2.287573218345642090e-01 1.333690620958805084e-02 -1.632444858551025391e-01 1.628488898277282715e-01 -1.851469278335571289e-01 3.217853307723999023e-01 1.306392550468444824e-01
3.086523339152336121e-02 1.570476144552230835e-01 -1.643210947513580322e-01 -7.434067875146865845e-02 -4.366148263216018677e-02 -4.940716177225112915e-02 9.650883078575134277e-02 3.435863554477691650e-02 -4.240470379590988159e-02 4.685525000095367432e-01 1.373852193355560303e-01 -1.994469761848449707e-01 -1.471858322620391846e-01 4.685260951519012451e-01 5.970727652311325073e-03 3.328546881675720215e-02 -3.637344241142272949e-01 -3.396249189972877502e-02 -2.046383731067180634e-02 -3.599599897861480713e-01 -4.132786393165588379e-02 9.496230632066726685e-02 2.145906388759613037e-01 1.937519758939743042e-02 -1.737252771854400635e-01 -6.250533461570739746e-02 5.308845266699790955e-02 1.638316959142684937e-01 1.373071223497390747e-01 2.071046084165573120e-02 3.215560317039489746e-02 6.069703493267297745e-03
1.514440923929214478e-01 -3.597781434655189514e-02 3.302259370684623718e-02 -1.239876747131347656e-01 3.630901128053665161e-02 -3.688850998878479004e-02 -2.490125894546508789e-01 -6.348445266485214233e-02 -1.823828741908073425e-02 2.252996861934661865e-01 1.487312745302915573e-02 -2.754343152046203613e-01 -2.776581346988677979e-01 -5.341029912233352661e-02 -8.354330062866210938e-02 5.037236809730529785e-01 1.677906066179275513e-01 1.510587334632873535e-01 1.557898968458175659e-01 -2.977228164672851562e-01 1.346190460026264191e-02 4.437829554080963135e-02 6.114143133163452148e-02 -1.496428698301315308e-01 -9.679566323757171631e-02 1.247970014810562134e-01 -7.043658196926116943e-02 -6.816113740205764771e-02 1.135464459657669067e-01 -1.891609877347946167e-01 3.733113706111907959e-01 8.943071961402893066e-02
1.536284536123275757e-01 -2.017294764518737793e-01 -1.900200694799423218e-01 -1.286395490169525146e-01 2.072559893131256104e-01 -4.811313003301620483e-02 -6.827452778816223145e-02 1.043275743722915649e-01 -5.910328030586242676e-02 1.133055388927459717e-01 2.947683036327362061e-01 8.118976652622222900e-02 5.211545526981353760e-02 1.608259230852127075e-01 -3.607606515288352966e-02 2.213649749755859375e-01 -3.369965255260467529e-01 1.930907834321260452e-03 2.724971771240234375e-01 -1.849095523357391357e-01 -2.495894134044647217e-01 1.401905715465545654e-01 2.082006931304931641e-01 1.457539154216647148e-03 -5.236649513244628906e-02 2.308765202760696411e-01 -1.684363372623920441e-02 -3.268514774390496314e-05 1.994050145149230957e-01 -8.734408020973205566e-02 4.091834127902984619e-01 -1.227553486824035645e-01
1.247003600001335144e-01 7.067534327507019043e-02 1.929675489664077759e-01 -4.285507649183273315e-02 3.371234536170959473e-01 -1.984217911958694458e-01 -2.410907596349716187e-01 -8.988097310066223145e-03 9.160009771585464478e-02 4.098174273967742920e-01 -1.915177851915359497e-01 1.001056879758834839e-01 8.724960684776306152e-02 6.826945394277572632e-02 2.067767828702926636e-02 9.476550854742527008e-03 4.418632388114929199e-02 1.532263006083667278e-03 1.158018782734870911e-01 -2.402660250663757324e-01 -1.392221152782440186e-01 -4.391473829746246338e-01 1.504448335617780685e-02 -1.180065497756004333e-01 -2.196533605456352234e-02 1.674688458442687988e-01 -1.737984716892242432e-01 7.995545864105224609e-03 1.460833754390478134e-02 -2.650433406233787537e-02 3.642595112323760986e-01 -3.800352662801742554e-02
1.910373717546463013e-01 7.494858000427484512e-04 -2.103525847196578979e-01 -8.434662967920303345e-02 9.428957104682922363e-02 -1.191821880638599396e-02 -2.371687293052673340e-01 -9.916839189827442169e-04 -8.519408106803894043e-02 3.453992605209350586e-01 2.237840443849563599e-01 -4.327442497014999390e-02 -6.158319860696792603e-02 1.763889044523239136e-01 -2.172924578189849854e-02 8.846903219819068909e-03 -4.172490239143371582e-01 -5.122942104935646057e-02 9.660353511571884155e-02 -7.259677350521087646e-02 -1.946046054363250732e-01 3.109881877899169922e-01 3.199402987957000732e-01 5.809007957577705383e-02 -2.522041201591491699e-01 2.397314161062240601e-01 -3.435156121850013733e-02 -2.019061595201492310e-01 3.867109864950180054e-02 -1.289525181055068970e-01 1.415773183107376099e-01 7.433285005390644073e-03
2.347392290830612183e-01 1.599943935871124268e-01 -4.000259190797805786e-02 1.211806237697601318e-01 2.460420578718185425e-01 -3.257830142974853516e-01 -1.095178257673978806e-02 -1.269565969705581665e-01 4.022382199764251709e-02 6.067714095115661621e-02 -1.405589431524276733e-01 2.311581969261169434e-01 3.416316211223602295e-01 -1.076512038707733154e-01 2.795337513089179993e-02 4.902465641498565674e-02 -1.092692613601684570e-01 -8.622672408819198608e-03 1.611616909503936768e-01 -2.546661794185638428e-01 -8.091758936643600464e-02 1.511149108409881592e-01 2.529004812240600586e-01 -9.810605645179748535e-02 -2.436713576316833496e-01 2.710399627685546875e-01 1.335792150348424911e-02 -3.017050325870513916e-01 -6.378527730703353882e-02 2.450091950595378876e-02 2.471643984317779541e-01 1.204905658960342407e-01
5.249271914362907410e-02 -9.465776383876800537e-02 4.437163844704627991e-02 1.024467721581459045e-01 -1.188152357935905457e-01 -2.355141192674636841e-01 -1.795585453510284424e-01 -3.718209266662597656e-01 8.160695433616638184e-02 1.589499413967132568e-01 1.284152865409851074e-01 -5.559157952666282654e-02 4.303621500730514526e-02 9.677039831876754761e-02 -8.401125669479370117e-03 1.143095418810844421e-01 -4.028082489967346191e-01 1.020599082112312317e-01 2.859471924602985382e-02 -1.794942319393157959e-01 -2.975706569850444794e-02 -2.201361209154129028e-01 -2.984719350934028625e-02 -1.854150444269180298e-01 -3.650020658969879150e-01 -6.204022839665412903e-02 1.807408034801483154e-01 -1.244324166327714920e-02 6.212538853287696838e-02 4.976868256926536560e-02 3.822821080684661865e-01 2.172315716743469238e-01
-4.740303382277488708e-02 6.315088272094726562e-02 2.090642973780632019e-02 1.763002276420593262e-01 3.008337616920471191e-01 -2.815110683441162109e-01 -1.466215401887893677e-02 -3.262186050415039062e-02 3.921837359666824341e-02 3.738418221473693848e-01 2.284472435712814331e-01 -1.511641442775726318e-01 2.130880951881408691e-02 1.269705593585968018e-02 7.185110449790954590e-02 9.990721009671688080e-03 1.182281896471977234e-01 9.853241592645645142e-02 8.013163506984710693e-02 -3.551133871078491211e-01 -7.735465653240680695e-03 -6.171496957540512085e-02 -1.633498817682266235e-01 -1.486514806747436523e-01 -1.959100365638732910e-01 2.049303799867630005e-01 -3.439631164073944092e-01 -2.410306036472320557e-01 -1.677319854497909546e-01 7.696581631898880005e-02 2.623960077762603760e-01 2.121695131063461304e-02
3.802622854709625244e-01 1.894987523555755615e-01 -1.792530417442321777e-01 -2.066692262887954712e-01 3.108334541320800781e-01 -1.129590943455696106e-01 -1.570016294717788696e-01 -3.904663771390914917e-02 -1.440267413854598999e-01 4.511793553829193115e-01 -2.885465137660503387e-02 -1.873268187046051025e-01 -1.297626346349716187e-01 3.252647072076797485e-02 1.488967686891555786e-01 -5.129979923367500305e-02 4.345552995800971985e-02 1.830909550189971924e-01 -3.897517547011375427e-02 -3.266835585236549377e-02 1.110012158751487732e-01 -1.174649596214294434e-01 -2.112450450658798218e-01 8.503796905279159546e-02 -2.893623709678649902e-01 1.555827856063842773e-01 2.628711517900228500e-03 2.129985950887203217e-02 -4.593892954289913177e-03 -1.889047920703887939e-01 8.977237343788146973e-02 1.950192153453826904e-01
-6.550270132720470428e-03 1.325669288635253906e-01 -4.660990089178085327e-02 -5.304702743887901306e-02 2.309649139642715454e-01 -2.725967168807983398e-01 -2.558184862136840820e-01 3.014572560787200928e-01 8.040969818830490112e-02 3.438181281089782715e-01 -3.222588002681732178e-01 5.455449968576431274e-02 6.603585183620452881e-02 4.955878108739852905e-02 -4.640603810548782349e-02 -1.310760378837585449e-01 -4.373869672417640686e-02 7.627672702074050903e-02 1.056489273905754089e-01 -2.076280713081359863e-01 -1.031103655695915222e-01 -1.699239015579223633e-01 7.892804592847824097e-02 -1.080456003546714783e-01 -1.903180181980133057e-01 1.582414358854293823e-01 -2.832666039466857910e-01 -8.754052221775054932e-02 -7.702673971652984619e-02 1.282546371221542358e-01 3.712528049945831299e-01 8.355395495891571045e-02
1.074650809168815613e-01 -8.658958226442337036e-02 2.344619333744049072e-01 1.530504971742630005e-01 2.897764146327972412e-01 -3.076392114162445068e-01 5.829028040170669556e-02 2.873206436634063721e-01 -9.745020419359207153e-02 1.877155750989913940e-01 1.844256818294525146e-01 -1.017821803689002991e-01 -2.153505533933639526e-01 5.121884867548942566e-03 -2.071015685796737671e-01 3.345445394515991211e-01 -8.747616410255432129e-02 4.472501948475837708e-02 1.256996989250183105e-01 1.055099219083786011e-01 1.260923147201538086e-01 -6.788365542888641357e-02 1.503340452909469604e-01 -9.937091171741485596e-02 -8.251897245645523071e-02 -2.349293604493141174e-02 1.992516964673995972e-02 -3.818650543689727783e-01 -6.504739820957183838e-02 3.184778243303298950e-02 2.607657313346862793e-01 1.768707931041717529e-01
2.755715548992156982e-01 -6.310629844665527344e-02 7.420409470796585083e-02 1.189523339271545410e-01 1.977703571319580078e-01 -2.896070480346679688e-01 -1.245182752609252930e-01 -1.909298598766326904e-01 2.252493947744369507e-01 1.154813095927238464e-01 1.643930226564407349e-01 6.767386943101882935e-02 1.911505013704299927e-01 1.080415993928909302e-01 -2.173902839422225952e-02 7.962013781070709229e-02 9.757068753242492676e-02 1.069443970918655396e-01 1.315720230340957642e-01 1.706475764513015747e-02 2.302752882242202759e-01 -3.014715909957885742e-01 1.077146828174591064e-01 6.856678426265716553e-02 -8.968956023454666138e-02 4.133468866348266602e-02 -2.981824986636638641e-02 -3.520560562610626221e-01 1.222580522298812866e-01 -7.227593660354614258e-02 4.534088671207427979e-01 1.251601874828338623e-01
1.474738121032714844e-01 1.272476762533187866e-01 9.786004573106765747e-02 8.597904443740844727e-02 2.724595069885253906e-01 -1.740071624517440796e-01 -4.870902281254529953e-03 -6.989026069641113281e-02 1.190667524933815002e-01 1.683875620365142822e-01 -1.247518211603164673e-01 3.441052138805389404e-02 -2.506050094962120056e-02 1.051080822944641113e-01 1.154094934463500977e-01 -5.126500502228736877e-03 -1.036056280136108398e-01 -2.740538679063320160e-02 -1.369476616382598877e-01 -2.256602980196475983e-02 -1.644554883241653442e-01 -3.228962421417236328e-01 -9.385547041893005371e-02 1.825379431247711182e-01 -4.400419592857360840e-01 1.059388294816017151e-01 -3.528259396553039551e-01 -2.997535765171051025e-01 9.859099239110946655e-02 -1.053286790847778320e-01 1.234384402632713318e-01 3.032068908214569092e-01
-1.373468488454818726e-01 -3.780568018555641174e-02 -5.761491134762763977e-02 -7.894910126924514771e-02 5.951557308435440063e-02 -2.828116118907928467e-01 1.749997958540916443e-02 -3.051641583442687988e-01 -1.381652206182479858e-01 3.342672288417816162e-01 -6.578332278877496719e-03 -3.888718783855438232e-02 -8.825659751892089844e-02 1.074899286031723022e-01 -4.506952166557312012e-01 2.863924019038677216e-02 -1.302134096622467041e-01 9.531241655349731445e-02 1.422866880893707275e-01 -2.145808786153793335e-01 1.323778741061687469e-02 -7.779206335544586182e-02 8.233670145273208618e-02 -2.824464738368988037e-01 7.424061000347137451e-02 -1.231184452772140503e-01 1.961934566497802734e-02 -2.018349915742874146e-01 -1.953362822532653809e-01 1.371895223855972290e-01 3.607052266597747803e-01 5.948786064982414246e-02
1.282028704881668091e-01 9.731205552816390991e-02 -1.720848977565765381e-01 -4.292656108736991882e-02 -6.282205134630203247e-02 9.159478545188903809e-02 3.541826605796813965e-01 1.791586577892303467e-01 -1.334063261747360229e-01 1.675355881452560425e-01 5.732812359929084778e-02 -2.484800368547439575e-01 -2.187445908784866333e-01 3.172400891780853271e-01 6.892158091068267822e-02 1.125806346535682678e-01 -3.918589353561401367e-01 2.076120972633361816e-01 1.817454993724822998e-01 -6.232192739844322205e-02 -1.730330288410186768e-02 -1.079683154821395874e-01 7.408656179904937744e-02 1.598960012197494507e-01 -1.222003400325775146e-01 -1.859583407640457153e-01 1.720932871103286743e-01 -8.449832350015640259e-02 9.619369357824325562e-02 -3.846161067485809326e-02 3.277316987514495850e-01 1.222947090864181519e-01
1.089106649160385132e-01 -1.069966480135917664e-01 4.645407199859619141e-02 4.768002778291702271e-02 9.963394701480865479e-02 -6.573004275560379028e-02 2.223937772214412689e-02 2.169682979583740234e-01 -2.327940315008163452e-01 1.283783912658691406e-01 -7.938927412033081055e-02 2.721831202507019043e-02 2.133739143610000610e-01 5.048887059092521667e-02 -6.565315276384353638e-02 -1.421299725770950317e-01 -1.930673122406005859e-01 -3.350364789366722107e-02 1.792183518409729004e-01 -1.220058351755142212e-01 -7.487028837203979492e-02 -5.117866396903991699e-01 -1.085406318306922913e-01 -1.365545690059661865e-01 5.639464408159255981e-02 1.736778765916824341e-01 -1.653615385293960571e-01 -1.289692074060440063e-01 1.020425707101821899e-01 1.004598438739776611e-01 3.858340680599212646e-01 3.606647253036499023e-01
8.979262411594390869e-02 7.046491652727127075e-02 1.105198711156845093e-01 -7.194196432828903198e-02 -2.322138696908950806e-01 -1.122096851468086243e-01 -2.517883293330669403e-02 -7.428391277790069580e-02 4.997435957193374634e-02 3.520983457565307617e-01 -1.405476331710815430e-01 -1.406019181013107300e-01 -8.924454450607299805e-02 2.732340693473815918e-01 2.342605032026767731e-03 4.989555105566978455e-02 3.634230047464370728e-02 5.918174237012863159e-02 5.679351463913917542e-02 -1.041264384984970093e-01 -1.236766800284385681e-01 -2.344779670238494873e-01 -7.090944051742553711e-02 -1.871668249368667603e-01 -3.062673211097717285e-01 -8.583535254001617432e-02 3.560228347778320312e-01 -2.924562990665435791e-01 -1.006116345524787903e-01 1.492428332567214966e-01 4.131347537040710449e-01 -7.230272516608238220e-03
3.383458554744720459e-01 -2.472236156463623047e-01 -2.941368818283081055e-01 -3.600601851940155029e-02 2.909013628959655762e-01 -1.168760508298873901e-01 -9.973631054162979126e-02 1.390261501073837280e-01 2.742431126534938812e-02 2.663242518901824951e-01 2.053420990705490112e-01 -2.974886633455753326e-02 -1.072425544261932373e-01 5.133979953825473785e-03 -2.380948886275291443e-02 2.823072373867034912e-01 -1.409275829792022705e-01 1.319205970503389835e-03 2.767842113971710205e-01 -2.099335044622421265e-01 -3.465569317340850830e-01 -1.178106851875782013e-02 3.059700317680835724e-02 -3.655136749148368835e-02 5.989354476332664490e-02 1.448566466569900513e-01 -1.383787542581558228e-01 -2.288715355098247528e-02 1.101166531443595886e-01 6.086352467536926270e-02 2.432812750339508057e-01 -1.420994400978088379e-01
2.236458063125610352e-01 -1.033201534301042557e-02 7.925847172737121582e-02 2.456864714622497559e-01 3.608296439051628113e-02 -1.102507039904594421e-01 -3.025948405265808105e-01 1.123555656522512436e-02 2.436348497867584229e-01 1.815455257892608643e-01 -8.014789968729019165e-02 9.980673342943191528e-02 1.523044109344482422e-01 4.164597764611244202e-02 -1.581012457609176636e-02 1.150759980082511902e-01 -1.962172091007232666e-01 -1.329611241817474365e-02 -1.568309776484966278e-02 -2.956751585006713867e-01 4.358512535691261292e-02 -4.136062264442443848e-01 -1.571087241172790527e-01 -1.276391092687845230e-02 1.440541446208953857e-02 1.401421427726745605e-01 -2.582642734050750732e-01 2.296947874128818512e-02 -8.592345565557479858e-02 -4.275594837963581085e-03 4.307924509048461914e-01 1.635159850120544434e-01
4.778710007667541504e-02 1.875580251216888428e-01 -7.441543042659759521e-02 2.139360010623931885e-01 -4.316885024309158325e-02 -3.588303923606872559e-01 2.876793146133422852e-01 5.732988566160202026e-02 1.252288222312927246e-01 3.242987394332885742e-01 -1.258886456489562988e-01 1.380592025816440582e-02 -1.714219897985458374e-01 4.747438430786132812e-02 -1.344083547592163086e-01 1.885553896427154541e-01 3.380287811160087585e-02 -1.230923384428024292e-01 -1.024148166179656982e-01 -3.904300034046173096e-01 1.777322143316268921e-01 -2.407816499471664429e-01 -9.509798884391784668e-02 -2.610094472765922546e-02 -2.770465314388275146e-01 -1.956152915954589844e-02 -2.304864078760147095e-01 -2.057501226663589478e-01 -8.787327259778976440e-02 -9.080257266759872437e-02 6.932089477777481079e-02 2.323248237371444702e-02
2.912616729736328125e-02 -3.130984604358673096e-01 -1.196898669004440308e-01 -1.356869935989379883e-01 1.399583299644291401e-03 -3.204585611820220947e-01 1.018392294645309448e-02 -1.547725638374686241e-03 1.036782860755920410e-01 6.347101926803588867e-02 -5.253854021430015564e-02 6.364551931619644165e-02 -2.922962903976440430e-01 -2.236587256193161011e-01 -5.494909826666116714e-03 5.313040688633918762e-02 -3.225247859954833984e-01 6.890489161014556885e-02 2.186161838471889496e-02 -3.064707517623901367e-01 -2.079563438892364502e-01 -1.082825213670730591e-01 1.036744341254234314e-01 3.751208772882819176e-03 -1.397078335285186768e-01 3.305177986621856689e-01 1.171606034040451050e-02 -2.898357510566711426e-01 -2.670875489711761475e-01 -1.004159823060035706e-01 1.887105852365493774e-01 8.271306753158569336e-02
-1.858337521553039551e-01 -6.764138489961624146e-02 -1.314091235399246216e-01 2.082152292132377625e-02 3.335072696208953857e-01 -2.085732817649841309e-01 1.046489328145980835e-01 -4.351680353283882141e-02 -4.577069357037544250e-02 3.083645105361938477e-01 1.876887232065200806e-01 -9.810407459735870361e-02 -5.279292911291122437e-02 -1.307609379291534424e-01 -2.946249954402446747e-02 -5.330178886651992798e-02 -1.022121459245681763e-01 2.254959791898727417e-01 1.533763259649276733e-01 -2.064988464117050171e-01 -4.732333496212959290e-02 -1.385830938816070557e-01 -1.107481941580772400e-01 -2.594355121254920959e-02 -2.839348614215850830e-01 1.853405833244323730e-01 -3.331212699413299561e-01 -1.933302730321884155e-01 -1.172877624630928040e-01 1.444344371557235718e-01 3.847175240516662598e-01 4.687483236193656921e-02
2.134396284818649292e-01 5.149796977639198303e-02 -6.674305349588394165e-02 -2.258533984422683716e-01 -6.485383212566375732e-02 -1.564019322395324707e-01 -1.376358866691589355e-01 -1.523793339729309082e-01 -3.207906484603881836e-01 2.257066965103149414e-01 3.727013617753982544e-02 -8.102909475564956665e-02 -3.412527740001678467e-01 -4.036806151270866394e-02 1.139872819185256958e-01 -1.684265770018100739e-02 4.545179009437561035e-02 -1.952561899088323116e-03 2.091798782348632812e-01 -3.209175765514373779e-01 -8.247782289981842041e-02 -7.468380779027938843e-02 1.876699328422546387e-01 -1.616446375846862793e-01 -2.170201689004898071e-01 7.124586403369903564e-02 -1.719795912504196167e-01 -2.270673811435699463e-01 8.414939045906066895e-02 2.323780655860900879e-01 1.283613145351409912e-01 3.145167827606201172e-01
1.505609601736068726e-01 -9.710396081209182739e-02 1.099450439214706421e-01 -1.343708634376525879e-01 -1.095345541834831238e-01 -1.680233031511306763e-01 -4.679867252707481384e-02 1.588894128799438477e-01 -3.888276517391204834e-01 3.174354732036590576e-01 3.655659407377243042e-02 -1.078198011964559555e-02 5.266871768981218338e-03 -4.514260581345297396e-05 3.875435888767242432e-02 2.551807761192321777e-01 -2.709333598613739014e-01 -1.683972217142581940e-02 4.986686259508132935e-02 -2.421860396862030029e-01 -1.951922476291656494e-02 -1.370393186807632446e-01 2.471273690462112427e-01 -2.844338119029998779e-01 -2.199228256940841675e-01 5.781532451510429382e-02 -2.225677371025085449e-01 2.784418165683746338e-01 -1.122162118554115295e-01 -2.210344821214675903e-01 1.128236949443817139e-01 3.352792188525199890e-02
8.881757408380508423e-02 -1.883993595838546753e-01 -3.816592395305633545e-01 -1.147639974951744080e-01 1.659309715032577515e-01 -4.249498546123504639e-01 4.393839463591575623e-02 -1.395799368619918823e-01 -7.101545482873916626e-02 9.884679317474365234e-02 5.853565782308578491e-02 -1.134464293718338013e-01 -1.298656910657882690e-01 1.570852547883987427e-01 -1.085353046655654907e-01 3.272733092308044434e-01 1.088280230760574341e-01 -2.841365523636341095e-02 2.609692811965942383e-01 -7.576821744441986084e-02 -2.812450006604194641e-02 2.670699357986450195e-02 1.147089153528213501e-01 -3.891183435916900635e-02 -2.412868142127990723e-01 -1.513986289501190186e-02 -2.533110082149505615e-01 -1.291375458240509033e-01 2.180928438901901245e-01 1.396722942590713501e-01 1.762055456638336182e-01 1.913869976997375488e-01
4.152379930019378662e-02 2.823586575686931610e-02 -7.795317471027374268e-02 2.077699303627014160e-01 -2.259657159447669983e-02 -2.416287064552307129e-01 -3.366338014602661133e-01 -1.955252587795257568e-01 1.679921001195907593e-01 2.010599225759506226e-01 -5.344114452600479126e-02 6.043218821287155151e-02 7.659129053354263306e-02 2.385694384574890137e-01 1.898539215326309204e-01 3.736962378025054932e-02 -3.295249640941619873e-01 4.593557864427566528e-02 5.743654072284698486e-02 5.040561407804489136e-02 1.510155051946640015e-01 -1.736025661230087280e-01 -6.366454064846038818e-02 -1.163109019398689270e-01 -1.964070945978164673e-01 1.999912038445472717e-02 -6.456521898508071899e-02 -2.842000126838684082e-01 9.570598602294921875e-02 -4.740635305643081665e-02 4.772382378578186035e-01 1.107712313532829285e-01
8.879924193024635315e-03 -7.526386529207229614e-02 -2.079344727098941803e-02 2.715163826942443848e-01 -9.501320868730545044e-02 -3.261414468288421631e-01 -1.689080297946929932e-01 6.151356268674135208e-03 -1.041954979300498962e-01 2.344052791595458984e-01 1.620632112026214600e-01 -7.905241101980209351e-02 4.005894530564546585e-03 1.407155841588973999e-01 1.293474733829498291e-01 1.940438300371170044e-01 -5.366105437278747559e-01 1.636345535516738892e-01 -9.509505331516265869e-02 -2.999015152454376221e-02 -1.382790207862854004e-01 -3.013235628604888916e-01 -5.867348238825798035e-02 -9.102000296115875244e-02 -2.730800211429595947e-01 -5.945506040006875992e-03 1.290044188499450684e-01 -1.419356465339660645e-01 1.142896190285682678e-01 5.334211885929107666e-02 1.128208264708518982e-01 1.314414441585540771e-01
2.247166931629180908e-01 -1.422786060720682144e-02 1.626621633768081665e-01 -1.297795623540878296e-01 3.215973675251007080e-01 -1.848017573356628418e-01 1.041460335254669189e-01 -4.541971161961555481e-02 -5.341358482837677002e-02 2.766617536544799805e-01 8.582910895347595215e-02 2.057089097797870636e-02 -3.470980525016784668e-01 -9.996359050273895264e-02 -4.867530614137649536e-02 -1.618697792291641235e-01 -5.801910534501075745e-02 9.152120351791381836e-02 -5.457215756177902222e-02 -2.879895567893981934e-01 1.176778376102447510e-01 -6.973084807395935059e-02 -1.999475061893463135e-01 1.581922769546508789e-01 -3.003952503204345703e-01 1.916127279400825500e-02 -1.374102979898452759e-01 2.159434109926223755e-01 5.527530331164598465e-03 -6.173480302095413208e-02 4.042828083038330078e-01 6.716007739305496216e-02
5.906495824456214905e-02 1.497707962989807129e-01 -2.257825285196304321e-01 -1.983029767870903015e-02 2.547660470008850098e-01 -1.890030950307846069e-01 -2.442894279956817627e-01 1.620637178421020508e-01 2.731765508651733398e-01 1.769209355115890503e-01 -9.735151380300521851e-02 -1.481040567159652710e-02 -3.393376246094703674e-02 1.366915851831436157e-01 -6.717804353684186935e-03 4.356510564684867859e-02 7.191227632574737072e-04 -2.941993474960327148e-01 1.848395615816116333e-01 4.109773039817810059e-02 3.997931629419326782e-02 -1.467855423688888550e-01 1.319304555654525757e-01 -4.061507806181907654e-02 -1.209473311901092529e-01 1.718967109918594360e-01 -3.750142157077789307e-01 -2.066148668527603149e-01 1.139594614505767822e-01 -3.243712335824966431e-02 4.265190362930297852e-01 1.032935157418251038e-01
1.578085571527481079e-01 1.213405951857566833e-01 -2.784101106226444244e-02 1.699102222919464111e-01 1.294337911531329155e-03 -2.783342003822326660e-01 -2.553849220275878906e-01 8.640050888061523438e-02 -1.281449049711227417e-01 1.263609826564788818e-01 -3.576408699154853821e-02 -9.615638852119445801e-02 2.946463227272033691e-01 2.695792019367218018e-01 1.878192722797393799e-01 4.773448780179023743e-02 -2.019205540418624878e-01 -1.827686429023742676e-01 3.059087097644805908e-01 -4.540902003645896912e-02 3.104239888489246368e-02 -1.772089302539825439e-01 -1.449648886919021606e-01 -2.332951314747333527e-02 -3.108993470668792725e-01 -6.125909090042114258e-02 4.777106223627924919e-04 -3.223707526922225952e-02 2.692415937781333923e-02 1.171611100435256958e-01 4.398808777332305908e-01 8.643656224012374878e-02
1.512708663940429688e-01 1.062003299593925476e-01 4.174745827913284302e-02 4.954253509640693665e-02 -1.984287053346633911e-01 -2.872443497180938721e-01 6.046804413199424744e-02 -2.275014966726303101e-01 -1.938755996525287628e-02 2.866813242435455322e-01 -2.867815792560577393e-01 -1.886309534311294556e-01 -7.688378542661666870e-02 1.063925996422767639e-01 1.158936917781829834e-01 1.183443143963813782e-01 -8.118592202663421631e-02 1.326918136328458786e-02 -1.444088108837604523e-02 -2.683694958686828613e-01 8.916159719228744507e-02 -3.486812710762023926e-01 -1.767067164182662964e-01 1.080960631370544434e-01 -2.103448957204818726e-01 -1.261123120784759521e-01 -9.619371592998504639e-02 -3.445717990398406982e-01 -1.664835512638092041e-01 -5.538220331072807312e-02 2.545015811920166016e-01 6.454791128635406494e-02
2.118947505950927734e-01 1.642794907093048096e-01 8.419259637594223022e-02 -1.631232798099517822e-01 4.312331229448318481e-02 -2.957052886486053467e-01 1.649020612239837646e-01 -6.990705430507659912e-02 -1.602148413658142090e-01 3.536263704299926758e-01 1.732068955898284912e-01 -4.774802178144454956e-02 -1.943235099315643311e-01 5.457525700330734253e-02 1.369955837726593018e-01 1.158377304673194885e-01 -6.422156095504760742e-02 1.586959511041641235e-02 2.165244221687316895e-01 3.507204726338386536e-02 -1.571731567382812500e-01 1.409954279661178589e-01 2.332439124584197998e-01 -5.795533582568168640e-02 -1.153031364083290100e-01 -8.783324807882308960e-02 -8.527849614620208740e-02 1.865019672550261021e-03 1.566931009292602539e-01 -7.396785914897918701e-02 2.807011008262634277e-01 4.745217263698577881e-01
2.457667887210845947e-01 9.880799800157546997e-02 6.186876073479652405e-02 6.759148091077804565e-02 -1.227895170450210571e-01 -3.201301693916320801e-01 -1.376121640205383301e-01 -3.400811553001403809e-02 -5.053983256220817566e-02 3.918639421463012695e-01 2.689670622348785400e-01 -1.975990533828735352e-01 -2.401055954396724701e-02 1.677667498588562012e-01 2.751121520996093750e-01 1.931815445423126221e-01 -1.828773617744445801e-01 -1.000604778528213501e-01 1.820538938045501709e-01 3.712059184908866882e-02 -2.771532833576202393e-01 1.870208084583282471e-01 2.169085592031478882e-01 -1.193992272019386292e-01 -6.053265929222106934e-02 1.742402166128158569e-01 -1.209110170602798462e-01 -9.163448214530944824e-02 4.477240517735481262e-02 4.158772155642509460e-02 1.113423183560371399e-01 2.243021577596664429e-01
-6.958941370248794556e-02 1.449623405933380127e-01 -1.966986656188964844e-01 -8.165585994720458984e-02 1.192406713962554932e-01 -3.130171597003936768e-01 -3.342728614807128906e-01 1.708963960409164429e-01 1.297844666987657547e-02 1.108653098344802856e-01 -7.634878903627395630e-02 3.619533032178878784e-02 -1.072212755680084229e-01 1.111302524805068970e-01 5.088212341070175171e-02 1.683482825756072998e-01 -1.163064762949943542e-01 -2.553943395614624023e-01 2.901867330074310303e-01 -1.972705125808715820e-01 1.177227869629859924e-01 -6.397248059511184692e-02 3.714550137519836426e-01 1.045858487486839294e-01 -4.584871605038642883e-02 2.614421546459197998e-01 -1.512928009033203125e-01 -2.756084799766540527e-01 -5.680102482438087463e-02 -6.353630125522613525e-02 2.112377882003784180e-01 1.064609661698341370e-01
2.934980094432830811e-01 3.144984692335128784e-02 9.584523737430572510e-02 9.408970922231674194e-02 3.180586099624633789e-01 -7.015385478734970093e-02 9.443368017673492432e-02 2.830600365996360779e-02 -2.713704667985439301e-02 -1.546646803617477417e-01 2.949199639260768890e-03 9.204592555761337280e-02 -1.398575752973556519e-01 1.187570020556449890e-01 -2.118736058473587036e-01 -2.451831661164760590e-02 -1.365583389997482300e-01 -5.786697845906019211e-03 7.686222344636917114e-02 -4.203547537326812744e-01 6.693242490291595459e-02 1.227657124400138855e-02 2.158183455467224121e-01 3.749983385205268860e-02 -1.624420732259750366e-01 3.256402909755706787e-01 -3.145379722118377686e-01 7.579074054956436157e-02 6.342265009880065918e-02 -5.884328112006187439e-02 3.990518450736999512e-01 -9.485971927642822266e-02
2.878482639789581299e-01 -4.193222150206565857e-02 -1.568371653556823730e-01 7.145620882511138916e-02 4.122446477413177490e-02 -1.996133923530578613e-01 6.869218498468399048e-02 -2.127145826816558838e-01 1.365311741828918457e-01 1.930676959455013275e-02 2.270435988903045654e-01 -9.093849360942840576e-02 2.673625200986862183e-02 -9.650377929210662842e-02 -1.738156378269195557e-01 3.452657759189605713e-01 -2.875457108020782471e-01 4.744496569037437439e-02 1.502148658037185669e-01 -4.955581948161125183e-02 1.720719337463378906e-01 -1.768065392971038818e-01 -1.144600957632064819e-01 6.478719413280487061e-02 -3.427583724260330200e-03 5.807142704725265503e-02 1.166030392050743103e-01 -6.656835228204727173e-02 3.922220766544342041e-01 -8.862207829952239990e-02 3.850023448467254639e-01 1.908866912126541138e-01
-1.558870356529951096e-02 1.406381651759147644e-02 -1.120616644620895386e-01 -1.321788579225540161e-01 6.909433007240295410e-02 -2.192065119743347168e-01 -1.682840883731842041e-01 2.850514948368072510e-01 6.019554287195205688e-02 1.996642649173736572e-01 -5.434898659586906433e-02 1.403579208999872208e-02 7.734047621488571167e-02 1.055228561162948608e-01 1.188147440552711487e-02 1.843630895018577576e-02 -1.706729382276535034e-01 -8.165029436349868774e-02 -3.483473323285579681e-03 -2.006170749664306641e-01 1.661538705229759216e-02 -4.104077816009521484e-01 -7.836426049470901489e-02 -1.339127272367477417e-01 8.110835403203964233e-02 1.374145895242691040e-01 -1.241747066378593445e-01 -1.061986312270164490e-01 1.738177686929702759e-01 2.232962846755981445e-02 4.104753732681274414e-01 4.719038903713226318e-01
-1.733933836221694946e-01 -5.290547013282775879e-02 -1.313954740762710571e-01 1.499240100383758545e-01 8.678026497364044189e-02 -4.330427944660186768e-01 -6.765513122081756592e-02 -2.281854487955570221e-02 2.270836196839809418e-02 1.460847537964582443e-02 1.481861472129821777e-01 -3.132629692554473877e-01 -5.140163376927375793e-02 -2.679344452917575836e-02 5.662896484136581421e-02 2.102146744728088379e-01 -3.338734507560729980e-01 1.569869965314865112e-01 5.277653411030769348e-02 -1.555028855800628662e-01 1.919487267732620239e-01 -2.707470953464508057e-02 2.806783318519592285e-01 -4.787148907780647278e-02 -1.582992374897003174e-01 1.255465149879455566e-01 -2.705714851617813110e-02 -2.418508380651473999e-01 2.299354076385498047e-01 -2.026883512735366821e-01 2.773103713989257812e-01 5.504021048545837402e-02
1.636344194412231445e-01 4.095765948295593262e-01 -1.739179193973541260e-01 8.591296523809432983e-02 -1.008043363690376282e-01 -3.471882343292236328e-01 2.720080688595771790e-02 -4.000082239508628845e-02 -1.291389018297195435e-01 5.543720349669456482e-02 -1.416831910610198975e-01 -1.107759866863489151e-02 1.425036936998367310e-01 1.371829658746719360e-01 1.520165801048278809e-01 -1.436621323227882385e-02 -1.879813969135284424e-01 -1.779662966728210449e-01 3.311410173773765564e-02 -2.986207306385040283e-01 2.445630580186843872e-01 -1.775550693273544312e-01 2.407706715166568756e-02 -2.760715223848819733e-02 -2.240172028541564941e-01 2.956676855683326721e-02 -1.404832899570465088e-01 -2.250596880912780762e-02 -1.034335196018218994e-01 2.151236310601234436e-02 4.417341351509094238e-01 6.973624974489212036e-02
1.073042377829551697e-01 -1.924609988927841187e-01 3.215632215142250061e-02 -7.435832917690277100e-02 2.703483700752258301e-01 -1.608760654926300049e-01 -9.869787842035293579e-02 -1.808556020259857178e-01 -8.163294196128845215e-02 2.152318209409713745e-01 1.706450283527374268e-01 1.066135838627815247e-01 -4.825659990310668945e-01 2.825688123703002930e-01 1.886456608772277832e-01 1.369440741837024689e-02 -1.411598175764083862e-01 6.569136679172515869e-02 -7.304047048091888428e-02 -2.256312519311904907e-01 -3.206919729709625244e-01 -2.331979423761367798e-01 2.218222022056579590e-01 -7.874676957726478577e-03 -4.529551044106483459e-02 1.525199860334396362e-01 9.722843766212463379e-02 -9.892164170742034912e-02 5.075448378920555115e-02 3.732806816697120667e-02 1.212279945611953735e-01 1.063073873519897461e-01
1.522835493087768555e-01 1.868219077587127686e-01 -2.102510780096054077e-01 -5.534094944596290588e-02 7.672309875488281250e-02 -5.611116066575050354e-02 9.825999289751052856e-02 -3.409360721707344055e-02 1.393604278564453125e-01 5.188367962837219238e-01 -1.571026444435119629e-02 1.319355815649032593e-01 -2.989843487739562988e-01 2.586960196495056152e-01 -6.036300957202911377e-02 1.137239784002304077e-01 -1.070829555392265320e-01 1.318996697664260864e-01 2.830719947814941406e-01 -1.278878003358840942e-01 -1.271111816167831421e-01 -1.789984703063964844e-01 -1.164721697568893433e-01 -2.261949330568313599e-01 -1.190517693758010864e-01 7.796979695558547974e-02 5.535333976149559021e-02 -1.930815428495407104e-01 1.676532328128814697e-01 9.973076172173023224e-03 1.111307591199874878e-01 -2.370588183403015137e-01
1.318305879831314087e-01 5.451715365052223206e-02 4.361814633011817932e-02 -8.834771066904067993e-02 8.583822846412658691e-02 -1.542370319366455078e-01 -6.430833041667938232e-02 1.552508771419525146e-01 2.656592801213264465e-02 2.715958356857299805e-01 5.453790072351694107e-03 6.414955854415893555e-02 1.334002912044525146e-01 1.300778239965438843e-02 -1.325188390910625458e-02 1.673741452395915985e-02 -2.990348041057586670e-01 -1.758419536054134369e-02 1.977404057979583740e-01 -1.386924535036087036e-01 3.917693346738815308e-02 -5.019654631614685059e-01 -2.305473685264587402e-01 -7.059987634420394897e-02 1.285733729600906372e-01 1.345872282981872559e-01 -1.238030791282653809e-01 9.883493185043334961e-02 9.517439454793930054e-02 -2.981861121952533722e-02 4.721740484237670898e-01 2.473159432411193848e-01
2.226918786764144897e-01 1.155866608023643494e-01 -8.441752195358276367e-02 5.327010899782180786e-02 -3.296744078397750854e-03 -3.264918327331542969e-01 -9.014668315649032593e-02 -2.539091408252716064e-01 -1.663993746042251587e-01 9.192669391632080078e-02 1.391208022832870483e-01 -1.226580068469047546e-01 -4.272659718990325928e-01 2.225019484758377075e-01 2.458221092820167542e-02 -1.342482268810272217e-01 -1.392343193292617798e-01 -6.123215332627296448e-02 8.477231115102767944e-02 -1.894724220037460327e-01 -2.894734442234039307e-01 -6.317940354347229004e-02 1.121410578489303589e-01 1.720780692994594574e-02 -1.333079338073730469e-01 1.351520568132400513e-01 1.382752656936645508e-01 -1.657133847475051880e-01 7.154151797294616699e-02 2.786011695861816406e-01 1.636381447315216064e-01 2.600740194320678711e-01
9.943934530019760132e-02 -2.173503860831260681e-02 7.734251022338867188e-02 -1.965640783309936523e-01 6.803765147924423218e-02 -1.461080759763717651e-01 -2.286677211523056030e-01 -7.668042182922363281e-02 -7.738062739372253418e-02 1.263240277767181396e-01 3.138493373990058899e-02 -7.307742536067962646e-02 -2.356886863708496094e-01 -3.830007463693618774e-02 1.266753394156694412e-02 3.302058875560760498e-01 1.148773059248924255e-01 1.218227744102478027e-01 5.371101573109626770e-02 -3.425155580043792725e-01 -1.461256593465805054e-01 8.247333765029907227e-02 1.064400151371955872e-01 -5.352642759680747986e-02 -1.257672905921936035e-01 3.655954897403717041e-01 -8.520694077014923096e-02 -1.702345162630081177e-01 3.439075946807861328e-01 -2.442118823528289795e-01 3.085584044456481934e-01 1.302511990070343018e-01
-4.228190332651138306e-02 -1.667804270982742310e-01 1.574428169988095760e-03 -1.479385942220687866e-01 -5.438885465264320374e-02 -3.289493620395660400e-01 1.266179513186216354e-02 -1.641288283281028271e-03 -1.982726007699966431e-01 1.127621997147798538e-02 2.975356578826904297e-01 -2.210241556167602539e-01 -1.879895776510238647e-01 1.479115486145019531e-01 7.875640690326690674e-02 1.648050099611282349e-01 1.175978630781173706e-01 1.423546820878982544e-01 1.940530957654118538e-03 -2.122231721878051758e-01 -3.968101441860198975e-01 1.086553558707237244e-01 8.770339936017990112e-02 -1.785237714648246765e-02 1.014159098267555237e-01 1.028596051037311554e-02 -7.606751471757888794e-02 -2.248651981353759766e-01 5.271114781498908997e-02 -2.279953658580780029e-02 4.382160305976867676e-01 2.264847904443740845e-01
-1.235267594456672668e-01 1.641523391008377075e-01 -1.046624779701232910e-01 1.458065863698720932e-02 7.219830155372619629e-02 8.856299519538879395e-02 -2.850093878805637360e-02 7.689931243658065796e-02 -1.242230460047721863e-01 2.780392765998840332e-01 2.095107287168502808e-01 1.897407919168472290e-01 -1.489592194557189941e-01 -2.377371788024902344e-01 -2.980383038520812988e-01 1.368861296214163303e-03 -1.953604966402053833e-01 2.512336969375610352e-01 2.039311453700065613e-02 -2.300866544246673584e-01 -2.935053706169128418e-01 -9.211073070764541626e-02 6.562257558107376099e-02 3.628167137503623962e-02 -2.127535492181777954e-01 -1.327360272407531738e-01 -1.265055984258651733e-01 -1.801957488059997559e-01 7.502910494804382324e-02 -4.124011099338531494e-02 4.124782979488372803e-01 2.072648257017135620e-01
4.021168351173400879e-01 -2.772891335189342499e-02 8.205359429121017456e-02 1.124954298138618469e-01 1.250739842653274536e-01 -1.612674444913864136e-01 -1.434833556413650513e-01 -3.686828911304473877e-01 9.296126663684844971e-02 2.053321897983551025e-01 -1.483225375413894653e-01 -9.217662364244461060e-02 6.794833391904830933e-02 -8.404734544456005096e-03 1.747221350669860840e-01 -1.947808079421520233e-03 -2.532107830047607422e-01 -1.181060820817947388e-01 -4.448964819312095642e-02 -1.847178488969802856e-01 4.126527905464172363e-02 -5.677312612533569336e-02 3.917027637362480164e-02 -1.602239012718200684e-01 -3.066205680370330811e-01 -1.684459447860717773e-01 -1.055921334773302078e-02 -3.751497566699981689e-01 8.323160558938980103e-02 -6.480896379798650742e-03 2.781476676464080811e-01 9.792904555797576904e-02
1.983040273189544678e-01 4.311021566390991211e-01 -1.384736150503158569e-01 1.724891215562820435e-01 -1.653992980718612671e-01 -3.036791384220123291e-01 2.996085211634635925e-02 7.044815272092819214e-02 -1.992044411599636078e-02 1.341353207826614380e-01 -1.378923952579498291e-01 1.283245533704757690e-02 1.742416061460971832e-02 1.186215132474899292e-01 1.151018142700195312e-01 -1.472614239901304245e-03 -1.819573491811752319e-01 -1.089221090078353882e-01 2.057791352272033691e-01 -2.333153039216995239e-01 2.168429195880889893e-01 -3.372903466224670410e-01 8.047486841678619385e-02 -3.986458480358123779e-02 -2.215796262025833130e-01 -6.955712288618087769e-02 -1.940344274044036865e-01 -5.925779417157173157e-02 -1.411837758496403694e-03 -2.355888672173023224e-02 3.399200737476348877e-01 1.160312592983245850e-01
1.713186949491500854e-01 1.128816828131675720e-01 -1.301510930061340332e-01 -5.110739544034004211e-02 6.091492623090744019e-02 -2.982171475887298584e-01 1.662758439779281616e-01 -7.363807410001754761e-02 -3.040246665477752686e-01 2.941780388355255127e-01 1.242685317993164062e-02 -1.574560068547725677e-02 -2.350076884031295776e-01 -1.130329351872205734e-02 4.531781747937202454e-02 3.552297055721282959e-01 -2.353414446115493774e-01 -1.285072118043899536e-01 6.413013488054275513e-02 -8.410881459712982178e-02 -9.557551704347133636e-03 3.626820072531700134e-02 7.098553329706192017e-02 -5.814693495631217957e-02 1.498800069093704224e-01 -8.583934605121612549e-02 -9.307106584310531616e-02 1.649796068668365479e-01 5.198065936565399170e-02 5.264076590538024902e-02 3.018527328968048096e-01 4.409708380699157715e-01
2.128905206918716431e-01 1.679058372974395752e-01 1.606967300176620483e-02 6.191470474004745483e-02 -3.454608842730522156e-02 -2.065303921699523926e-01 -2.475533634424209595e-01 9.400159865617752075e-02 2.698992788791656494e-01 1.281494051218032837e-01 -1.770625561475753784e-01 -9.194457903504371643e-03 1.493731106165796518e-04 1.092938557267189026e-01 -1.140712946653366089e-01 7.449164241552352905e-02 -2.342809587717056274e-01 3.255521878600120544e-02 1.037782579660415649e-01 -1.239207684993743896e-01 -1.844518035650253296e-01 -3.333493173122406006e-01 -5.191213265061378479e-02 -3.750066459178924561e-01 -2.183794677257537842e-01 -1.014973893761634827e-01 1.228445768356323242e-01 5.198087170720100403e-02 7.300770282745361328e-02 3.873657062649726868e-02 4.164701402187347412e-01 1.749616116285324097e-01
1.722702085971832275e-01 1.909144781529903412e-02 8.262015134096145630e-02 5.909333378076553345e-02 5.465753003954887390e-02 -2.918540537357330322e-01 9.771014750003814697e-02 3.596157729625701904e-01 -4.615070670843124390e-02 8.364911377429962158e-02 4.656133800745010376e-02 -3.768263459205627441e-01 -5.889047682285308838e-02 -4.856835678219795227e-02 -1.869671493768692017e-01 8.894581347703933716e-02 -2.040740400552749634e-01 2.083125859498977661e-01 1.017391681671142578e-02 1.680642962455749512e-01 -9.841760247945785522e-02 -5.093928799033164978e-02 1.224252730607986450e-01 -5.045469850301742554e-03 -1.662853732705116272e-02 3.564833896234631538e-03 -1.183076202869415283e-02 -2.956025004386901855e-01 -5.577071756124496460e-02 -1.009056195616722107e-01 5.226640701293945312e-01 1.251055598258972168e-01
-9.660452604293823242e-02 4.143495112657546997e-02 8.562973886728286743e-02 -1.491650342941284180e-01 1.721937805414199829e-01 6.041552498936653137e-02 -4.364178702235221863e-02 5.014266073703765869e-02 3.150537610054016113e-02 3.028993308544158936e-01 -2.889598309993743896e-01 -1.584100723266601562e-01 1.877588592469692230e-02 1.831085234880447388e-01 2.417898327112197876e-01 8.247265964746475220e-02 -4.563078582286834717e-01 1.783564537763595581e-01 -1.335213482379913330e-01 -1.857075691223144531e-01 1.113906577229499817e-01 -1.818476021289825439e-01 1.503237523138523102e-02 -1.159634366631507874e-01 -1.010961905121803284e-01 3.153473138809204102e-01 6.731263548135757446e-02 -2.908283472061157227e-01 -7.972872257232666016e-02 2.209755964577198029e-02 1.720561683177947998e-01 1.856155544519424438e-01
1.147320866584777832e-01 -1.042286977171897888e-01 -5.196546763181686401e-02 4.844334907829761505e-03 -5.765791609883308411e-02 -4.008213877677917480e-01 -9.877895563840866089e-02 1.833289116621017456e-01 -5.940948426723480225e-02 2.806078195571899414e-01 1.504143327474594116e-01 -1.408273428678512573e-01 -2.536733448505401611e-01 1.665556430816650391e-01 -1.682061105966567993e-01 1.389874517917633057e-01 -9.022330492734909058e-02 -3.793939203023910522e-02 -3.687308132648468018e-01 5.256268661469221115e-03 -1.302022486925125122e-01 2.085073292255401611e-01 -8.461894094944000244e-02 -2.416399419307708740e-01 -4.942017048597335815e-02 1.400789767503738403e-01 -2.278403639793395996e-01 -1.351375579833984375e-01 5.407869443297386169e-02 1.345044374465942383e-01 2.439488768577575684e-01 2.390787601470947266e-01
1.869209297001361847e-02 -2.586490847170352936e-02 -4.863286390900611877e-02 -9.342580102384090424e-03 9.038405865430831909e-02 -1.441439390182495117e-01 -4.837768897414207458e-02 -6.880309432744979858e-03 -1.890014410018920898e-01 2.949862182140350342e-01 7.046952843666076660e-02 -2.396806329488754272e-01 -5.516159534454345703e-02 1.677120923995971680e-01 3.057390749454498291e-01 1.893535107374191284e-01 -2.823844552040100098e-02 -1.798962652683258057e-01 3.688397407531738281e-01 1.787739805877208710e-03 -1.751138642430305481e-02 1.682681888341903687e-01 3.171498477458953857e-01 -1.377686206251382828e-02 -2.495580166578292847e-01 8.608509600162506104e-02 -1.234258562326431274e-01 -1.208463460206985474e-01 1.001414284110069275e-01 9.099967032670974731e-02 3.319816589355468750e-01 3.047831654548645020e-01
1.367932744324207306e-02 -1.556893885135650635e-01 2.329717949032783508e-02 -2.236259132623672485e-01 7.870756834745407104e-02 -3.505758047103881836e-01 2.305195480585098267e-01 7.912205159664154053e-02 1.328676193952560425e-01 2.426177412271499634e-01 -2.663248181343078613e-01 -1.955075562000274658e-01 1.198750883340835571e-01 1.538128554821014404e-01 -1.678475290536880493e-01 4.886670783162117004e-02 -1.867306604981422424e-02 1.640689671039581299e-01 -8.092814683914184570e-02 -1.142009794712066650e-01 -1.152301952242851257e-01 -1.517585199326276779e-02 -1.829618811607360840e-01 -1.539708673954010010e-01 -9.473402798175811768e-02 3.478197157382965088e-01 -7.170505821704864502e-02 -2.903104424476623535e-01 -1.264100521802902222e-01 -3.313019499182701111e-02 3.339081704616546631e-01 1.295011937618255615e-01
-1.206916198134422302e-02 -2.350313514471054077e-01 -2.037757486104965210e-01 -1.257186532020568848e-01 2.360949516296386719e-01 -2.321359664201736450e-01 3.054026141762733459e-02 -1.768110841512680054e-01 -3.535116091370582581e-02 -6.557443179190158844e-03 1.130683906376361847e-02 1.532341539859771729e-01 -1.605015397071838379e-01 2.543521821498870850e-01 -4.324377700686454773e-02 1.386970560997724533e-02 -3.267663419246673584e-01 -2.411399269476532936e-03 -2.117079794406890869e-01 -3.141010105609893799e-01 -3.258409798145294189e-01 -1.195241138339042664e-01 2.392592430114746094e-01 2.017944604158401489e-01 -1.157369017601013184e-01 1.651216112077236176e-02 1.398993730545043945e-01 -4.617257416248321533e-02 -4.919895902276039124e-02 7.180313020944595337e-02 3.222720623016357422e-01 1.120248734951019287e-01
-7.964252494275569916e-03 -8.751735836267471313e-02 1.222055405378341675e-01 1.760845482349395752e-01 -2.754642441868782043e-02 -8.894409239292144775e-02 -2.043093889951705933e-01 8.242718875408172607e-03 -1.190763339400291443e-01 2.738246023654937744e-01 -3.569084219634532928e-03 -3.314704447984695435e-02 -9.657750278711318970e-02 1.002486795186996460e-01 6.522654742002487183e-02 1.854175925254821777e-01 -6.056512594223022461e-01 1.895298659801483154e-01 7.014644891023635864e-02 -5.618634819984436035e-02 -4.302554205060005188e-02 -2.216870337724685669e-01 -7.529613375663757324e-02 -1.979227662086486816e-01 -3.135629892349243164e-01 -8.929627388715744019e-02 -4.099947400391101837e-03 -4.838869348168373108e-02 9.437143057584762573e-02 1.382532566785812378e-01 1.635835617780685425e-01 2.783709168434143066e-01
2.931422293186187744e-01 -1.086606308817863464e-01 -2.168605476617813110e-02 -1.143142357468605042e-01 4.148782044649124146e-02 -3.792445659637451172e-01 8.743534237146377563e-02 -1.753944456577301025e-01 2.019875645637512207e-01 -5.058780778199434280e-03 2.982152998447418213e-01 -1.113242357969284058e-01 3.527723252773284912e-02 2.612929791212081909e-03 -2.673031389713287354e-01 2.744705975055694580e-01 -1.098306924104690552e-01 1.241081207990646362e-01 5.062081292271614075e-02 -1.256111860275268555e-01 9.431828558444976807e-02 -2.738951444625854492e-01 1.431785076856613159e-01 1.583557277917861938e-01 5.151459947228431702e-02 -1.236841175705194473e-02 3.173920325934886932e-03 1.227951701730489731e-02 2.310055196285247803e-01 -6.249776855111122131e-02 3.448609113693237305e-01 2.451871484518051147e-01
3.202605545520782471e-01 -1.908762194216251373e-02 1.488077342510223389e-01 1.348150074481964111e-01 2.562865316867828369e-01 -1.849213987588882446e-01 -1.958133578300476074e-01 9.815081954002380371e-02 1.065513789653778076e-01 1.358732283115386963e-01 -4.093478620052337646e-02 -7.110208272933959961e-02 1.994219422340393066e-01 5.400487780570983887e-02 -3.111379686743021011e-03 3.167689591646194458e-02 -2.389411479234695435e-01 -8.407999575138092041e-02 9.524083882570266724e-02 -1.722587496042251587e-01 9.629434347152709961e-02 -4.151368737220764160e-01 -1.778935343027114868e-01 -5.083607509732246399e-02 -4.586131498217582703e-02 2.707654237747192383e-01 -2.243750542402267456e-01 4.249428957700729370e-02 -9.625453501939773560e-03 1.895563006401062012e-01 3.625373542308807373e-01 1.219750046730041504e-01
3.067204654216766357e-01 1.389492303133010864e-01 -1.787237524986267090e-01 1.250711828470230103e-01 1.011761128902435303e-01 6.902364641427993774e-02 -1.628215052187442780e-02 -2.538169622421264648e-01 -9.975859522819519043e-02 2.216041535139083862e-01 -1.725036278367042542e-02 -3.786599040031433105e-01 -7.381808757781982422e-02 -7.845579087734222412e-02 -9.080269187688827515e-02 1.654809862375259399e-01 -1.923131346702575684e-01 -2.291823504492640495e-03 -5.753854662179946899e-02 -3.397740423679351807e-01 1.183573380112648010e-01 -5.224335938692092896e-02 1.088156625628471375e-01 8.677534013986587524e-02 -6.743552535772323608e-02 2.717575132846832275e-01 4.264970496296882629e-02 -4.338583946228027344e-01 6.083277985453605652e-02 -7.912877202033996582e-02 1.969141960144042969e-01 1.796831190586090088e-02
6.503245234489440918e-02 9.360305219888687134e-02 5.717930197715759277e-02 2.347295284271240234e-01 -1.964668482542037964e-01 -2.975965738296508789e-01 -2.430366873741149902e-01 -6.756102293729782104e-02 -8.296832442283630371e-03 1.631837040185928345e-01 -2.520950324833393097e-02 -9.104840457439422607e-02 1.897082477807998657e-01 2.838024199008941650e-01 1.372434645891189575e-01 1.513781994581222534e-01 -4.811911284923553467e-01 9.256768971681594849e-02 2.340964972972869873e-01 -1.955511420965194702e-01 -4.344352334737777710e-02 -1.389744877815246582e-01 -7.419484853744506836e-02 -1.765902191400527954e-01 -2.530680894851684570e-01 -7.981687784194946289e-02 6.833610683679580688e-02 -7.338983565568923950e-02 -2.368231862783432007e-02 1.207382977008819580e-02 2.267869859933853149e-01 1.424287855625152588e-01
2.805286832153797150e-02 4.263006150722503662e-02 6.207444239407777786e-03 4.185767471790313721e-02 1.100769788026809692e-01 1.091298647224903107e-02 6.126199290156364441e-02 1.680230349302291870e-02 -1.845876574516296387e-01 2.310410887002944946e-01 1.439798921346664429e-01 -1.398729085922241211e-01 -2.101993411779403687e-01 1.449951529502868652e-01 7.137556374073028564e-02 -2.009830176830291748e-01 -4.794516861438751221e-01 -1.749952882528305054e-01 -4.128962289541959763e-03 -1.344514787197113037e-01 -1.443027257919311523e-01 3.155153095722198486e-01 1.832538694143295288e-01 -7.324622571468353271e-02 -3.426024615764617920e-01 2.463245093822479248e-01 1.220733895897865295e-01 -1.665337532758712769e-01 -6.350021809339523315e-03 -2.003972828388214111e-01 1.776378005743026733e-01 1.026476621627807617e-01
2.817587554454803467e-01 -2.289453521370887756e-02 -1.789678335189819336e-01 1.228141784667968750e-01 1.165163740515708923e-01 -1.766623556613922119e-01 2.028947919607162476e-01 -2.340421676635742188e-01 6.533213704824447632e-02 -8.546230942010879517e-02 2.117878943681716919e-01 5.807574093341827393e-02 1.057188436388969421e-01 3.241172805428504944e-02 -3.187935352325439453e-01 1.992618590593338013e-01 -2.278149574995040894e-01 -1.345723718404769897e-01 1.991000175476074219e-01 -5.742558091878890991e-02 3.121197596192359924e-02 -1.815310120582580566e-01 1.621489077806472778e-01 -1.559502910822629929e-02 -1.627809703350067139e-01 1.928745508193969727e-01 9.830875694751739502e-02 -2.129413038492202759e-01 2.625344395637512207e-01 1.743839681148529053e-01 2.756904065608978271e-01 2.267811000347137451e-01
-1.577409543097019196e-02 1.051982641220092773e-01 9.692601114511489868e-02 1.030396372079849243e-01 6.556707620620727539e-02 -5.783927440643310547e-01 1.409488767385482788e-01 1.592113822698593140e-01 -2.282648161053657532e-02 1.416556835174560547e-01 1.175046712160110474e-01 -5.612677708268165588e-02 4.101589322090148926e-02 1.027129516005516052e-01 1.748325973749160767e-01 1.424439251422882080e-01 1.721101999282836914e-01 -2.817325666546821594e-02 1.624234467744827271e-01 -1.875547468662261963e-01 1.786694824695587158e-01 -4.606702551245689392e-02 1.915416270494461060e-01 8.028034865856170654e-02 -6.543935090303421021e-02 1.438533812761306763e-01 1.022885274142026901e-02 -3.991106450557708740e-01 -9.756898134946823120e-02 8.507887274026870728e-02 3.366461694240570068e-01 1.938973739743232727e-02
-1.843431219458580017e-02 1.889495062641799450e-03 -1.459158658981323242e-01 2.001338899135589600e-01 2.866245508193969727e-01 -3.029971197247505188e-02 -1.578834801912307739e-01 -2.354531735181808472e-02 -1.069102585315704346e-01 3.925941288471221924e-01 6.218656152486801147e-02 1.043862029910087585e-01 -2.096402347087860107e-01 -1.165854707360267639e-01 2.582416236400604248e-01 5.973310768604278564e-02 -3.295850157737731934e-01 1.479358822107315063e-01 2.997859008610248566e-02 -2.724362313747406006e-01 -1.342234313488006592e-01 -9.221532195806503296e-02 2.040029875934123993e-02 2.767713181674480438e-02 -4.523983690887689590e-03 2.433995306491851807e-01 -1.951159536838531494e-01 1.124169975519180298e-01 3.663536608219146729e-01 -1.013612300157546997e-01 1.790171414613723755e-01 4.237419366836547852e-02
-1.067040860652923584e-02 -1.568392515182495117e-01 -4.942723736166954041e-02 1.078980043530464172e-01 -1.490695923566818237e-01 -9.306422621011734009e-02 -9.569297730922698975e-02 -1.058246195316314697e-01 -3.321573510766029358e-02 2.482168078422546387e-01 4.030634090304374695e-02 -7.288656383752822876e-02 -5.443726852536201477e-02 1.573532968759536743e-01 1.515854001045227051e-01 9.171174466609954834e-02 -5.519880652427673340e-01 1.776323765516281128e-01 7.906094193458557129e-03 -3.722064569592475891e-02 -2.044813893735408783e-02 -2.882876098155975342e-01 -1.331437975168228149e-01 -1.498793214559555054e-01 -3.441252410411834717e-01 2.329479530453681946e-02 5.823310464620590210e-02 7.493119221180677414e-03 1.858711242675781250e-01 2.345700711011886597e-01 2.914659380912780762e-01 1.511711180210113525e-01
3.062634468078613281e-01 -7.736475765705108643e-02 -3.228780031204223633e-01 4.592081531882286072e-02 2.148863859474658966e-02 -1.216642186045646667e-01 1.357488036155700684e-01 -2.892381250858306885e-01 -1.082574501633644104e-01 -4.073950275778770447e-02 3.623928502202033997e-02 -3.004637360572814941e-01 4.540260508656501770e-02 1.334004402160644531e-01 -1.804737746715545654e-01 2.408284544944763184e-01 -1.103114709258079529e-01 1.475028246641159058e-01 -1.662028878927230835e-01 4.358611628413200378e-02 -1.410984098911285400e-01 -5.154549330472946167e-02 2.101733833551406860e-01 1.232727169990539551e-01 -2.435227632522583008e-01 4.204812645912170410e-02 -6.461391597986221313e-02 -1.936598122119903564e-01 7.464204728603363037e-02 -6.516180932521820068e-02 2.656168043613433838e-01 3.641521036624908447e-01
2.303861081600189209e-01 -2.843117713928222656e-01 -2.953656613826751709e-01 8.151546865701675415e-02 -4.903383553028106689e-02 -2.494068630039691925e-02 -6.990185379981994629e-02 1.529762595891952515e-01 -1.952225565910339355e-01 3.461382687091827393e-01 1.364722102880477905e-01 -2.796868383884429932e-01 -2.438718676567077637e-01 3.413619399070739746e-01 -5.213502421975135803e-02 -1.148522924631834030e-02 1.009960249066352844e-01 1.712967604398727417e-01 -3.712030360475182533e-03 4.056323319673538208e-02 -1.605800986289978027e-01 9.992742538452148438e-02 5.510140955448150635e-02 1.179917007684707642e-01 -2.492877691984176636e-01 2.488731890916824341e-01 5.521363113075494766e-03 -4.262621328234672546e-02 4.153368249535560608e-02 -4.234825819730758667e-02 2.829146981239318848e-01 -6.200164183974266052e-02
2.122420817613601685e-01 4.627675516530871391e-04 1.176387816667556763e-01 1.364063192158937454e-02 -2.004580758512020111e-02 -2.338782995939254761e-01 4.119326546788215637e-02 -2.618479169905185699e-02 -9.361535310745239258e-02 3.305921256542205811e-01 -8.829922974109649658e-02 -5.761511251330375671e-02 -9.093809127807617188e-02 2.874439954757690430e-01 -3.384042978286743164e-01 3.968870341777801514e-01 -2.385008633136749268e-01 1.344417333602905273e-01 -1.227446049451828003e-01 -2.355854399502277374e-02 -3.130300045013427734e-01 -8.164693415164947510e-02 1.517997384071350098e-01 -2.054073959589004517e-01 -8.329950273036956787e-02 2.317013889551162720e-01 -6.797037273645401001e-02 8.919727802276611328e-02 -8.239521086215972900e-02 -6.234389916062355042e-02 1.161489114165306091e-01 -1.830527782440185547e-01
1.256534010171890259e-01 -1.798624247312545776e-01 -1.000311151146888733e-01 9.865177422761917114e-02 2.374353706836700439e-01 2.784341806545853615e-03 4.697125032544136047e-02 -4.229387734085321426e-03 -7.151313126087188721e-02 5.269775390625000000e-01 -1.660420149564743042e-01 8.263787627220153809e-02 -1.081903725862503052e-01 3.838712275028228760e-01 -1.335899382829666138e-01 8.783435449004173279e-03 2.447601221501827240e-02 8.186855912208557129e-02 3.929466903209686279e-01 -6.404148042201995850e-02 -9.681898355484008789e-02 7.100259512662887573e-02 1.110206991434097290e-01 -4.550928249955177307e-02 -1.417473107576370239e-01 -6.661847233772277832e-02 1.866550445556640625e-01 1.142293438315391541e-01 -4.051144793629646301e-02 -5.045478045940399170e-02 3.074111044406890869e-01 1.165389642119407654e-01
3.511818349361419678e-01 1.763977855443954468e-01 -9.780025109648704529e-03 1.968096010386943817e-03 1.219186112284660339e-01 -2.645323574542999268e-01 7.770667970180511475e-02 1.275485754013061523e-01 1.852070689201354980e-01 2.473962754011154175e-01 -9.161997586488723755e-02 -1.582538038492202759e-01 -2.249080240726470947e-01 -2.084205150604248047e-01 1.344565153121948242e-01 9.560490399599075317e-02 -3.926658257842063904e-02 -6.119703408330678940e-03 1.076237261295318604e-01 -1.732518970966339111e-01 -7.525262981653213501e-02 2.913615433499217033e-03 2.582807838916778564e-01 -1.199434697628021240e-01 9.061415679752826691e-03 -1.126283705234527588e-01 -2.187816202640533447e-01 1.615600436925888062e-01 2.166017740964889526e-01 1.153907403349876404e-01 3.233460783958435059e-01 3.265836536884307861e-01
1.267887055873870850e-01 3.879889547824859619e-01 4.639992117881774902e-02 1.613602936267852783e-01 1.572644896805286407e-02 -3.184324502944946289e-01 -8.237960189580917358e-02 8.309862762689590454e-02 -3.273777961730957031e-01 2.707873880863189697e-01 -1.582075059413909912e-01 3.916347026824951172e-02 -5.235769227147102356e-02 5.657039582729339600e-02 -2.146315872669219971e-01 1.568077355623245239e-01 3.634626790881156921e-02 1.910662651062011719e-01 -2.937001287937164307e-01 4.096654057502746582e-02 -9.397812187671661377e-02 -8.744665980339050293e-02 2.524434030055999756e-01 2.234679460525512695e-02 -7.143293321132659912e-02 2.533678114414215088e-01 -8.939353376626968384e-02 -8.885342627763748169e-02 9.307897090911865234e-02 -1.168693378567695618e-01 2.873680889606475830e-01 9.818655997514724731e-02
3.119403496384620667e-03 8.116534352302551270e-02 -2.061339765787124634e-01 2.371620386838912964e-01 -1.177417337894439697e-01 -2.626551687717437744e-01 -3.903196752071380615e-01 7.008243817836046219e-03 9.992683678865432739e-02 2.123689055442810059e-01 -1.222093254327774048e-01 -1.176411360502243042e-01 3.054459691047668457e-01 2.513065934181213379e-01 9.320531785488128662e-02 9.161224588751792908e-03 -2.072213739156723022e-01 1.958481520414352417e-01 8.206690102815628052e-02 -1.049860566854476929e-01 1.045289039611816406e-01 -1.822818070650100708e-01 7.892943173646926880e-02 -2.210324704647064209e-01 -8.941164612770080566e-02 7.844492793083190918e-02 -1.512645781040191650e-01 -5.574409291148185730e-02 3.703567385673522949e-02 4.778759926557540894e-02 3.964292109012603760e-01 1.053178980946540833e-01
9.459773451089859009e-02 -1.568700075149536133e-01 -2.199464440345764160e-01 1.510686278343200684e-01 7.730650156736373901e-02 -5.959294363856315613e-02 1.473391614854335785e-02 2.305846512317657471e-01 2.306769415736198425e-02 4.250821471214294434e-01 8.427266031503677368e-02 -1.645600795745849609e-01 -4.258079230785369873e-01 3.131783306598663330e-01 -6.853688508272171021e-03 7.012657076120376587e-02 6.974610686302185059e-02 2.283706367015838623e-01 6.762580573558807373e-02 -2.907012030482292175e-02 2.433952316641807556e-02 -7.233938574790954590e-02 -1.852774247527122498e-02 -2.403633436188101768e-03 -1.511848866939544678e-01 3.511267900466918945e-01 -1.060472615063190460e-02 7.973959296941757202e-02 1.601606607437133789e-01 -7.102306932210922241e-02 1.433289647102355957e-01 2.451473474502563477e-01
-1.739989519119262695e-01 -6.159970164299011230e-02 -1.118332892656326294e-01 -2.054497785866260529e-02 1.870787441730499268e-01 -1.824419945478439331e-01 -1.788133680820465088e-01 7.922872900962829590e-02 2.035409770905971527e-02 3.272345662117004395e-01 8.398708701133728027e-02 7.830648869276046753e-02 7.075741142034530640e-02 -1.163917705416679382e-01 -1.649127900600433350e-02 -1.980685442686080933e-02 -1.536900550127029419e-01 1.775584816932678223e-01 -1.285119503736495972e-01 -3.661261200904846191e-01 -4.320744052529335022e-02 -1.699168235063552856e-01 1.391364485025405884e-01 -1.086168270558118820e-02 -2.806903719902038574e-01 1.759897470474243164e-01 -3.784871697425842285e-01 -3.702603280544281006e-01 -9.845958091318607330e-03 8.115251362323760986e-02 2.194711267948150635e-01 7.539015263319015503e-02
1.321127712726593018e-01 2.056130915880203247e-01 -1.948241144418716431e-01 -2.883683331310749054e-02 -7.725633680820465088e-02 -8.666547387838363647e-02 -1.869357377290725708e-01 1.745131462812423706e-01 -3.833719342947006226e-02 2.408510595560073853e-01 -1.843871921300888062e-01 -1.643775105476379395e-01 2.102336734533309937e-01 2.772334031760692596e-02 -1.377398222684860229e-01 -5.051983520388603210e-02 -1.368242502212524414e-01 6.310304254293441772e-02 2.154973000288009644e-01 -8.315181732177734375e-02 -2.041552960872650146e-02 -4.203826487064361572e-01 -6.223284080624580383e-02 -1.291208118200302124e-01 8.399108052253723145e-02 1.721295863389968872e-01 -1.970856040716171265e-01 -6.873704493045806885e-02 9.086665511131286621e-02 -1.145544275641441345e-01 4.012870192527770996e-01 3.149800896644592285e-01
8.823070675134658813e-02 -1.034566760063171387e-01 -8.365379273891448975e-02 3.079065494239330292e-02 -7.535513723269104958e-04 -4.821464791893959045e-02 1.182978320866823196e-02 -3.574545085430145264e-01 -1.726595461368560791e-01 1.356623023748397827e-01 1.359199136495590210e-01 -1.614038497209548950e-01 7.443530857563018799e-02 1.370751261711120605e-01 -3.436568379402160645e-01 1.304779667407274246e-02 -1.238506808876991272e-01 1.829345822334289551e-01 4.000037908554077148e-02 -2.339331433176994324e-02 -1.465262174606323242e-01 -4.014988839626312256e-01 1.158620864152908325e-01 2.439201325178146362e-01 -1.202766224741935730e-01 -7.199830561876296997e-02 1.455094479024410248e-02 -3.161987364292144775e-01 1.603038907051086426e-01 -1.653637923300266266e-02 3.905539512634277344e-01 5.563481897115707397e-02
-1.569245606660842896e-01 -2.074020057916641235e-01 1.018910035490989685e-01 -8.039040118455886841e-02 -4.522244259715080261e-02 -1.249903440475463867e-01 1.100973039865493774e-01 -4.105051234364509583e-02 -1.819028705358505249e-02 3.027610480785369873e-01 7.087809592485427856e-02 -2.501541376113891602e-01 2.115340828895568848e-01 2.137209028005599976e-01 -2.219592183828353882e-01 2.177272886037826538e-01 -2.503688335418701172e-01 -1.633574068546295166e-01 2.273752838373184204e-01 -3.504371941089630127e-01 1.009746342897415161e-01 -2.686028182506561279e-01 -4.877912625670433044e-02 4.475836083292961121e-02 7.336308807134628296e-02 2.046434581279754639e-01 4.008000344038009644e-02 -7.142050564289093018e-02 -1.080807372927665710e-01 1.087104901671409607e-01 2.221704572439193726e-01 2.447867989540100098e-01
-7.107386738061904907e-02 1.038221195340156555e-01 -2.879209220409393311e-01 -2.932394482195377350e-02 -1.473203003406524658e-01 -2.816579639911651611e-01 -1.492947190999984741e-01 1.169606521725654602e-01 -3.317098021507263184e-01 1.297364830970764160e-01 1.194336786866188049e-01 -2.811143696308135986e-01 -2.547860443592071533e-01 1.821626871824264526e-01 -4.318795725703239441e-02 6.071265414357185364e-02 1.041197851300239563e-01 1.348961889743804932e-01 -3.447877243161201477e-02 -2.851322293281555176e-01 -3.271646797657012939e-01 -7.571604102849960327e-02 1.699732989072799683e-02 5.271178111433982849e-02 8.025025576353073120e-02 8.823730796575546265e-02 -7.231727242469787598e-02 -5.588652193546295166e-02 -2.987916395068168640e-02 1.663081645965576172e-01 3.725885152816772461e-01 1.492931097745895386e-01
2.517346441745758057e-01 -1.939790546894073486e-01 -2.076585590839385986e-01 -1.562653779983520508e-01 9.552535414695739746e-02 -1.031445115804672241e-01 -1.771328151226043701e-01 6.178916990756988525e-02 -2.137419432401657104e-01 8.734459988772869110e-03 1.955478489398956299e-01 7.035564631223678589e-02 -1.775143593549728394e-01 2.061186432838439941e-01 3.608869612216949463e-01 2.350917756557464600e-01 -8.027486503124237061e-02 -8.792164735496044159e-03 -3.749334812164306641e-02 -3.494545817375183105e-01 -2.338254451751708984e-01 -7.947786897420883179e-02 -6.083018705248832703e-02 -2.008669674396514893e-01 -2.400445789098739624e-01 -6.648609787225723267e-02 -1.369158327579498291e-01 -1.601457744836807251e-01 7.415507733821868896e-02 6.311966478824615479e-02 8.404327929019927979e-02 2.645433843135833740e-01
1.905506849288940430e-01 -1.550673842430114746e-01 -7.247837632894515991e-02 7.401317358016967773e-02 2.911877445876598358e-02 -1.152527853846549988e-01 -1.601430624723434448e-01 1.204918846487998962e-01 2.321134880185127258e-02 3.130310475826263428e-01 9.348321706056594849e-02 -1.512840986251831055e-01 -1.896340250968933105e-01 2.032265365123748779e-01 -1.557597815990447998e-01 -4.850197210907936096e-02 -2.070116549730300903e-01 -1.631668657064437866e-01 1.708763390779495239e-01 6.876283884048461914e-02 -2.040841281414031982e-01 3.380914330482482910e-01 2.994040846824645996e-01 -9.924288094043731689e-02 -2.389945685863494873e-01 3.085628151893615723e-01 2.021768316626548767e-02 -1.717651188373565674e-01 -6.348345428705215454e-02 -1.726531088352203369e-01 2.476143985986709595e-01 6.590443104505538940e-02
3.406050056219100952e-02 2.327064573764801025e-01 -2.361358851194381714e-01 -5.878098681569099426e-02 1.103148832917213440e-01 -2.801182568073272705e-01 1.711834967136383057e-02 5.712478980422019958e-02 -1.123980209231376648e-01 1.441966593265533447e-01 1.305238902568817139e-02 -3.237859159708023071e-02 -1.531082242727279663e-01 2.192021310329437256e-01 -5.822338629513978958e-03 1.015279665589332581e-01 -3.909770748578011990e-04 2.688741981983184814e-01 2.317804396152496338e-01 -2.233449816703796387e-01 -7.105258852243423462e-02 1.334851682186126709e-01 -2.196310907602310181e-01 -3.014799905940890312e-03 -2.876487970352172852e-01 3.723359107971191406e-01 -1.713709235191345215e-01 1.985055357217788696e-01 -6.328215450048446655e-02 -1.191672985441982746e-03 3.655578494071960449e-01 1.743847737088799477e-03
1.597328111529350281e-02 1.374683976173400879e-01 3.319550678133964539e-02 4.083661139011383057e-01 1.480577737092971802e-01 -2.584365904331207275e-01 -2.146999910473823547e-02 8.673390746116638184e-02 1.639513224363327026e-01 1.794492453336715698e-01 -1.608867049217224121e-01 2.741736127063632011e-03 -1.295755654573440552e-01 1.843012124300003052e-01 -1.409531533718109131e-01 2.554169893264770508e-01 -5.747227370738983154e-02 5.060050170868635178e-03 7.416131347417831421e-02 1.240157615393400192e-02 -1.044215261936187744e-01 -4.034354686737060547e-01 -7.145083695650100708e-02 -6.848730891942977905e-02 -2.636948525905609131e-01 2.532196231186389923e-02 -2.463859915733337402e-01 -1.164166182279586792e-01 1.769575104117393494e-02 -1.380679197609424591e-02 1.639381796121597290e-01 3.622087240219116211e-01
1.034982036799192429e-02 -1.433663368225097656e-01 -2.554038465023040771e-01 -6.773562729358673096e-02 2.132763564586639404e-01 -2.838229238986968994e-01 1.064810678362846375e-01 -1.325351297855377197e-01 -2.894895970821380615e-01 1.764012575149536133e-01 1.006084382534027100e-01 -4.085940495133399963e-02 -1.367539614439010620e-01 2.387450784444808960e-01 4.749032482504844666e-02 2.924991846084594727e-01 3.947713226079940796e-02 1.227230727672576904e-01 3.070976138114929199e-01 -6.110012158751487732e-02 -1.737049520015716553e-01 1.265645772218704224e-01 1.170631265267729759e-03 -2.293451130390167236e-01 -5.921464040875434875e-02 1.895071566104888916e-01 -1.898596435785293579e-01 -6.266680080443620682e-03 2.270298153162002563e-01 -2.298036776483058929e-02 3.170786499977111816e-01 1.509294807910919189e-01
-1.382001489400863647e-01 3.911896795034408569e-02 -2.436839193105697632e-01 1.995040662586688995e-02 -3.558808192610740662e-02 -2.091450989246368408e-01 -1.977066695690155029e-01 1.418720334768295288e-01 -3.717117011547088623e-02 1.643848866224288940e-01 -7.951368577778339386e-03 -2.556613981723785400e-01 3.058969601988792419e-02 1.777478158473968506e-01 -2.462422475218772888e-03 2.201472781598567963e-02 -2.973255515098571777e-02 1.468851417303085327e-01 1.211904287338256836e-01 -2.437527626752853394e-01 3.237863183021545410e-01 -2.869469821453094482e-01 1.557380855083465576e-01 -1.047593653202056885e-01 2.363679185509681702e-02 1.407136023044586182e-01 -2.579426467418670654e-01 2.527143433690071106e-02 2.153352946043014526e-01 -1.362398713827133179e-01 3.735757470130920410e-01 2.784380614757537842e-01
-9.153097122907638550e-02 -1.540804561227560043e-02 -1.282199025154113770e-01 6.121767684817314148e-02 6.068872287869453430e-02 -3.881380558013916016e-01 -8.061962574720382690e-02 8.154165931046009064e-03 -4.304290562868118286e-02 2.006247639656066895e-01 1.677543371915817261e-01 -9.817171841859817505e-02 -1.248718947172164917e-01 -1.889171749353408813e-01 -2.660649456083774567e-02 1.498162746429443359e-02 -7.896883040666580200e-02 1.797238290309906006e-01 8.309514075517654419e-02 -4.110982120037078857e-01 4.961194097995758057e-02 -2.510050237178802490e-01 -1.916968226432800293e-01 -1.274665445089340210e-01 9.921964257955551147e-02 3.852817416191101074e-01 -2.793604694306850433e-02 -3.546287864446640015e-02 3.024994954466819763e-02 1.630305498838424683e-02 2.288076132535934448e-01 3.625425398349761963e-01
6.461945176124572754e-02 -7.223568856716156006e-03 1.780634745955467224e-03 1.125198602676391602e-01 -4.520839825272560120e-02 2.196090072393417358e-01 8.185413479804992676e-02 -9.644513018429279327e-03 -2.034210227429866791e-02 3.006248176097869873e-01 -8.415738493204116821e-02 -3.766165673732757568e-01 -2.520619928836822510e-01 8.842927217483520508e-02 -4.969089850783348083e-02 1.586956232786178589e-01 -1.408176422119140625e-01 -4.413517564535140991e-02 -3.583892434835433960e-02 -2.305285632610321045e-01 -1.457439549267292023e-02 6.432309746742248535e-02 2.982915341854095459e-01 1.787050440907478333e-02 -4.141733050346374512e-02 2.330855429172515869e-01 -6.595206260681152344e-02 -1.196724479086697102e-03 3.802096843719482422e-01 -2.014239132404327393e-02 4.063158929347991943e-01 2.168355137109756470e-01
1.815180927515029907e-01 -2.054279148578643799e-01 -1.446655839681625366e-01 -8.339287340641021729e-02 4.092159122228622437e-02 -8.050388097763061523e-02 -2.434672415256500244e-02 1.581964045763015747e-01 1.446025371551513672e-01 4.133856594562530518e-01 -1.231035962700843811e-01 -1.479313522577285767e-01 4.840882122516632080e-02 2.170281708240509033e-01 1.009394451975822449e-01 1.151804625988006592e-01 -4.152242094278335571e-02 -2.505678310990333557e-02 3.942363709211349487e-02 -2.292221188545227051e-01 6.962350010871887207e-02 -3.309507668018341064e-01 -6.803914159536361694e-02 -4.871364217251539230e-03 -1.630598120391368866e-02 -3.464130163192749023e-01 7.238768786191940308e-02 -2.400894016027450562e-01 -1.361625343561172485e-01 1.045532524585723877e-01 3.989776372909545898e-01 1.190574616193771362e-01
2.738721370697021484e-01 -2.106313109397888184e-01 -1.386934239417314529e-02 3.018496371805667877e-02 1.249612197279930115e-01 -1.555944830179214478e-01 3.066472336649894714e-02 -6.958576291799545288e-02 -3.720975220203399658e-01 2.193475216627120972e-01 -6.182752922177314758e-02 -4.636746644973754883e-02 -3.470543026924133301e-01 2.089445292949676514e-01 -3.865350782871246338e-02 1.292186379432678223e-01 -1.011292487382888794e-01 -1.525924056768417358e-01 1.614418029785156250e-01 1.859156601130962372e-02 -2.059845328330993652e-01 -9.277790784835815430e-02 3.484219312667846680e-02 -1.131994351744651794e-01 -3.135505914688110352e-01 3.058427572250366211e-01 -3.512226790189743042e-02 2.474007010459899902e-01 1.323377788066864014e-01 4.696761071681976318e-02 2.249705046415328979e-01 9.730061888694763184e-02
9.314370155334472656e-02 -1.914538592100143433e-01 -6.375336088240146637e-03 1.942071765661239624e-01 6.991017609834671021e-02 -2.025452852249145508e-01 -4.795820452272891998e-03 1.799971424043178558e-02 6.833127886056900024e-02 2.033760398626327515e-01 2.986144274473190308e-02 -9.404975920915603638e-02 -2.096687555313110352e-01 -5.727860331535339355e-02 -5.055857822299003601e-02 -3.770685493946075439e-01 -1.483218818902969360e-01 -8.970847725868225098e-02 2.979172766208648682e-01 -5.480157732963562012e-01 2.906613424420356750e-02 -1.655993014574050903e-01 2.308717072010040283e-01 8.030077069997787476e-02 -5.913912877440452576e-02 -1.433354318141937256e-01 -7.212571799755096436e-03 -6.982760131359100342e-02 -1.905226260423660278e-01 -1.327994316816329956e-01 1.784579455852508545e-01 3.183959051966667175e-02
1.264463528059422970e-03 -5.402353778481483459e-02 -8.904746174812316895e-02 -3.473316431045532227e-01 -2.965483665466308594e-01 1.363841295242309570e-01 3.767086938023567200e-02 1.195153295993804932e-01 -2.693298645317554474e-02 2.793370783329010010e-01 1.406372934579849243e-01 3.798880800604820251e-02 -2.385614961385726929e-01 7.803710550069808960e-02 -1.916155070066452026e-01 1.027392297983169556e-01 -1.772414296865463257e-01 1.471780240535736084e-01 1.361984163522720337e-01 -1.033102720975875854e-01 3.942237049341201782e-02 4.324327036738395691e-02 -5.426555126905441284e-02 -1.530854254961013794e-01 -7.982444763183593750e-02 3.968930244445800781e-02 7.830926030874252319e-02 -3.118377327919006348e-01 9.968326985836029053e-02 1.002646833658218384e-01 5.408426523208618164e-01 9.547382593154907227e-03
2.207289487123489380e-01 2.096460610628128052e-01 -2.756935544312000275e-02 2.855431288480758667e-02 2.469390258193016052e-02 -1.320391446352005005e-01 -4.193891957402229309e-02 -4.366899281740188599e-02 -1.764534264802932739e-01 3.386189043521881104e-01 -1.764719337224960327e-01 1.145381703972816467e-01 -3.472076728940010071e-02 2.340724170207977295e-01 -2.326275706291198730e-01 3.113774023950099945e-02 9.110204875469207764e-02 -7.846296578645706177e-02 1.465526968240737915e-01 -2.903665006160736084e-01 -2.893731892108917236e-01 2.149355113506317139e-01 9.310047328472137451e-02 -6.585074961185455322e-02 -1.255055367946624756e-01 1.312043368816375732e-01 8.987338840961456299e-02 2.521748244762420654e-01 -1.538595557212829590e-01 -1.978945881128311157e-01 3.895209729671478271e-01 -2.279590629041194916e-02
6.294407881796360016e-03 1.567562669515609741e-01 1.383272856473922729e-01 -7.452773302793502808e-02 1.679366528987884521e-01 -2.752859294414520264e-01 -4.849036410450935364e-02 2.529129683971405029e-01 2.382629215717315674e-01 1.485660970211029053e-01 -1.860040277242660522e-01 5.689094588160514832e-02 2.563001774251461029e-02 1.808704584836959839e-01 1.716638803482055664e-01 -1.516896933317184448e-01 1.748084649443626404e-02 -1.085815858095884323e-02 1.487317979335784912e-01 -2.716758847236633301e-01 -7.351531833410263062e-02 -2.103975862264633179e-01 8.220457285642623901e-02 -3.247455954551696777e-01 -7.600187510251998901e-02 1.387234032154083252e-01 -1.583799719810485840e-01 -2.242789715528488159e-01 9.895884990692138672e-02 -8.051748573780059814e-02 4.061960577964782715e-01 1.948199570178985596e-01
1.345284730195999146e-01 -1.203161925077438354e-01 -8.509130217134952545e-03 1.594692468643188477e-02 -1.210986822843551636e-01 -3.013258576393127441e-01 -2.772957682609558105e-01 -5.705638974905014038e-02 7.143851369619369507e-02 1.948383450508117676e-01 -1.127424929291009903e-02 5.510310828685760498e-02 1.003810763359069824e-01 8.559826016426086426e-02 2.737287282943725586e-01 1.848431080579757690e-01 -4.524324238300323486e-01 1.940758377313613892e-01 -3.342330828309059143e-02 -1.368450075387954712e-01 1.660148203372955322e-01 -2.190053611993789673e-01 -8.887881040573120117e-02 -1.395861655473709106e-01 -1.373345851898193359e-01 1.544148772954940796e-01 8.958309888839721680e-02 -2.153419256210327148e-01 1.708247214555740356e-01 1.954410374164581299e-01 2.299394756555557251e-01 1.621650308370590210e-01
3.500563502311706543e-01 9.724510461091995239e-02 -1.007466539740562439e-01 -5.615846440196037292e-02 3.312609791755676270e-01 -2.913578227162361145e-02 3.070711195468902588e-01 -5.403778981417417526e-03 -7.121279835700988770e-02 3.309371471405029297e-01 -2.218763902783393860e-02 -1.493946909904479980e-01 -9.089776128530502319e-02 9.475081413984298706e-02 -3.160862624645233154e-01 1.453805267810821533e-01 -4.054804891347885132e-02 -7.951040565967559814e-02 5.714479088783264160e-02 -1.346684843301773071e-01 1.264818664640188217e-02 -1.651585549116134644e-01 -3.436056897044181824e-02 1.502918303012847900e-01 -2.743268013000488281e-01 3.809775412082672119e-02 -1.884998530149459839e-01 -1.672299802303314209e-01 -1.000008657574653625e-01 2.530716359615325928e-01 2.722512781620025635e-01 -7.186159491539001465e-02
3.405509516596794128e-02 2.530208826065063477e-01 -8.626797795295715332e-02 2.309398539364337921e-02 8.444249629974365234e-02 -2.313218414783477783e-01 -1.102418750524520874e-01 -3.707733377814292908e-02 -2.994588017463684082e-01 1.166523322463035583e-01 2.248012572526931763e-01 -8.276645839214324951e-02 -2.126903235912322998e-01 -5.979273095726966858e-02 2.076805382966995239e-02 2.081002593040466309e-01 -2.573166787624359131e-01 -3.215881288051605225e-01 3.244810998439788818e-01 -1.995087601244449615e-02 1.561143696308135986e-01 3.312683850526809692e-02 2.189656794071197510e-01 1.226885616779327393e-01 -5.691773071885108948e-02 7.682072371244430542e-02 -1.798553764820098877e-01 -1.913928985595703125e-02 3.806147491559386253e-03 -1.717057526111602783e-01 3.540670871734619141e-01 1.973769217729568481e-01
4.346444457769393921e-02 1.668224036693572998e-01 1.129483059048652649e-01 1.190047189593315125e-01 2.286034226417541504e-01 -2.965385019779205322e-01 -2.246957868337631226e-01 1.197381690144538879e-01 2.452948391437530518e-01 3.166399002075195312e-01 -3.168658316135406494e-01 6.163923442363739014e-02 1.277482658624649048e-01 3.115973621606826782e-02 -6.923010572791099548e-03 9.107463061809539795e-03 -2.025358974933624268e-01 1.286304891109466553e-01 2.245543450117111206e-01 -2.619832009077072144e-02 -2.376454770565032959e-01 -2.404510229825973511e-01 2.044526809186208993e-05 -1.279482245445251465e-01 -4.714754223823547363e-02 1.473174989223480225e-01 -1.336323022842407227e-01 -2.043123394250869751e-01 -4.509790614247322083e-02 -2.930003451183438301e-03 3.585426211357116699e-01 5.314525589346885681e-02
1.107745692133903503e-01 -1.279063522815704346e-01 5.467557534575462341e-02 2.183293402194976807e-01 -1.378280520439147949e-01 -1.371285170316696167e-01 -1.182008460164070129e-01 -1.403878629207611084e-01 6.934403628110885620e-02 2.683924436569213867e-01 -3.235077857971191406e-02 -2.780650975182652473e-03 -2.488891035318374634e-02 4.406911879777908325e-02 2.278716117143630981e-01 2.439381182193756104e-01 -5.031872987747192383e-01 2.205054610967636108e-01 1.553521752357482910e-01 -8.367531746625900269e-02 2.428897190839052200e-03 -1.931100636720657349e-01 7.499878853559494019e-02 -1.835239231586456299e-01 -2.137198895215988159e-01 -2.481033094227313995e-02 1.098073422908782959e-01 -1.470963209867477417e-01 4.867117851972579956e-02 2.258262485265731812e-01 2.613532543182373047e-01 2.147620022296905518e-01
1.441948711872100830e-01 -2.838170155882835388e-02 1.642234176397323608e-01 6.426319479942321777e-02 8.861137926578521729e-02 -3.650014996528625488e-01 2.497285977005958557e-02 1.690310835838317871e-01 -3.196665048599243164e-01 3.697640895843505859e-01 -7.524591684341430664e-02 1.832056790590286255e-02 3.347618505358695984e-02 2.100350558757781982e-01 -1.048194989562034607e-01 -2.839163132011890411e-02 -9.961070865392684937e-02 -2.883412539958953857e-01 -6.564387679100036621e-02 -5.009835213422775269e-02 -3.119478002190589905e-02 1.557532399892807007e-01 2.825219929218292236e-01 -1.749955117702484131e-01 -3.591759204864501953e-01 1.780165731906890869e-01 -1.643359847366809845e-02 4.341398924589157104e-02 -8.605748414993286133e-02 1.281724423170089722e-01 2.141807079315185547e-01 8.352256566286087036e-02
-8.516812324523925781e-02 2.169976681470870972e-01 -3.138329386711120605e-01 1.282587498426437378e-01 1.503876447677612305e-01 -2.449822872877120972e-01 9.894407540559768677e-02 2.440523123368620872e-03 6.607716530561447144e-02 3.840313255786895752e-01 1.674989014863967896e-01 -6.250477582216262817e-02 3.819082397967576981e-03 -9.640198200941085815e-02 -1.979932785034179688e-01 6.914518028497695923e-02 3.473482653498649597e-02 3.315772414207458496e-01 8.118370175361633301e-02 -2.680026590824127197e-01 9.253605455160140991e-02 -5.661864578723907471e-02 -1.322136521339416504e-01 -1.217086017131805420e-01 -7.421588152647018433e-02 2.161997109651565552e-01 -1.648598015308380127e-01 -1.660367250442504883e-01 4.686228558421134949e-02 -2.238816581666469574e-02 2.738117277622222900e-01 2.879121303558349609e-01
-2.573846280574798584e-02 -2.097668200731277466e-01 -1.168305799365043640e-01 -2.553985454142093658e-03 1.478836685419082642e-01 -4.835946857929229736e-01 -9.857898205518722534e-02 8.081068098545074463e-02 -4.997955635190010071e-02 1.609060019254684448e-01 1.367376744747161865e-01 -1.530580073595046997e-01 -7.570774108171463013e-02 2.470889091491699219e-01 -2.133057117462158203e-01 2.447142153978347778e-01 -1.556790769100189209e-01 -3.995307162404060364e-02 -2.618237137794494629e-01 -6.784640252590179443e-02 7.235322892665863037e-02 1.619875282049179077e-01 -2.487678267061710358e-02 -4.224552307277917862e-03 4.649812821298837662e-03 1.906809806823730469e-01 -1.868873685598373413e-01 -2.097800523042678833e-01 -1.102673187851905823e-01 1.186709776520729065e-01 3.848114311695098877e-01 -7.924979925155639648e-02
3.421949446201324463e-01 -1.318779289722442627e-01 -1.679698824882507324e-01 -1.143672242760658264e-01 9.628821909427642822e-02 -2.939386293292045593e-02 1.619420647621154785e-01 -3.871031403541564941e-01 -4.686746746301651001e-02 2.898855507373809814e-01 -1.374566853046417236e-01 5.838011950254440308e-02 -2.428129464387893677e-01 1.550575792789459229e-01 1.446280181407928467e-01 2.733326256275177002e-01 -1.294112801551818848e-01 5.512381345033645630e-02 7.134447991847991943e-02 -1.194998696446418762e-01 -5.263971164822578430e-02 1.546617448329925537e-01 2.048707753419876099e-01 -6.823502480983734131e-02 -6.964020431041717529e-02 9.430566802620887756e-03 -9.505453705787658691e-02 9.042941778898239136e-02 -1.908823475241661072e-02 -3.414410725235939026e-02 3.546971678733825684e-01 2.981250584125518799e-01
2.196716219186782837e-01 9.084746241569519043e-03 -3.486155718564987183e-02 -1.513209640979766846e-01 -8.755771070718765259e-02 -2.252527028322219849e-01 -5.259813740849494934e-02 -5.490295216441154480e-02 -1.685039252042770386e-01 2.787494659423828125e-01 2.852360606193542480e-01 -4.618280008435249329e-02 -1.339029222726821899e-01 -1.886176913976669312e-01 1.473537981510162354e-01 -1.305141896009445190e-01 -1.974542438983917236e-01 -1.686257496476173401e-02 -6.971158087253570557e-02 -4.046061541885137558e-03 -1.818093210458755493e-01 -1.147042512893676758e-01 2.749425768852233887e-01 -8.529176563024520874e-02 -3.166274428367614746e-01 1.385682355612516403e-02 -2.721534669399261475e-01 -1.308952420949935913e-01 9.502077847719192505e-02 1.535749584436416626e-01 1.308045536279678345e-01 4.085621237754821777e-01
-1.724370419979095459e-01 -1.633267700672149658e-01 -9.580200910568237305e-02 1.145559363067150116e-02 3.267717659473419189e-01 -2.260112613439559937e-01 -1.390200108289718628e-01 4.794884845614433289e-02 -2.220615185797214508e-02 3.533812165260314941e-01 8.005661517381668091e-02 3.398741036653518677e-02 7.136951386928558350e-02 -1.858939677476882935e-01 1.918784677982330322e-01 -6.827279180288314819e-02 -9.052600711584091187e-03 2.092001736164093018e-01 2.968308515846729279e-03 -2.891547679901123047e-01 -6.184308230876922607e-02 -9.182380884885787964e-02 3.528564050793647766e-02 6.478885561227798462e-02 -2.331777215003967285e-01 1.433788537979125977e-01 -1.882043629884719849e-01 -3.994965255260467529e-01 -1.631731167435646057e-02 8.629493415355682373e-02 3.391068279743194580e-01 5.395201593637466431e-02
-3.402579948306083679e-02 2.624149024486541748e-01 -1.091191992163658142e-01 6.262534856796264648e-02 -1.752848625183105469e-01 -9.951613901648670435e-05 2.584579214453697205e-02 3.927926719188690186e-02 -1.508710384368896484e-01 5.930253863334655762e-01 1.843349337577819824e-01 8.993648737668991089e-02 -1.030822992324829102e-01 2.579064965248107910e-01 -3.133225813508033752e-02 -9.976421482861042023e-03 -3.998942673206329346e-01 -1.597779244184494019e-01 2.729810215532779694e-02 -4.953527078032493591e-02 -2.113133221864700317e-01 7.786544505506753922e-03 -1.172199845314025879e-01 5.026627704501152039e-02 -2.035034149885177612e-01 -3.547160699963569641e-02 -2.387855798006057739e-01 -8.704710751771926880e-02 -4.423777759075164795e-02 8.479860424995422363e-02 1.429722309112548828e-01 -1.710785087198019028e-03
3.433428704738616943e-02 8.126624673604965210e-02 -5.986419692635536194e-02 -5.067576840519905090e-02 4.292064905166625977e-01 -9.963315725326538086e-02 -1.258218288421630859e-01 2.441557794809341431e-01 1.385724637657403946e-03 6.600483506917953491e-02 -8.022154867649078369e-02 1.309067010879516602e-01 -1.134738177061080933e-01 4.758330807089805603e-02 -1.014507040381431580e-01 3.964142501354217529e-02 -5.861048772931098938e-02 -1.858714371919631958e-01 -8.017518371343612671e-02 -1.945526748895645142e-01 -3.992712590843439102e-03 -3.725930675864219666e-02 1.518691629171371460e-01 -9.000046551227569580e-02 -1.673410385847091675e-01 2.967630624771118164e-01 -2.548240721225738525e-01 1.064268592745065689e-02 2.150657922029495239e-01 1.652408242225646973e-01 5.403287410736083984e-01 -8.874956518411636353e-03
2.398281544446945190e-01 3.320575654506683350e-01 -6.591158360242843628e-02 2.157606482505798340e-01 -9.404318779706954956e-02 -2.917074859142303467e-01 6.681070197373628616e-03 -2.856925502419471741e-02 -1.010233312845230103e-01 7.664380967617034912e-02 -1.720086038112640381e-01 1.882356591522693634e-02 1.784397363662719727e-01 1.211598813533782959e-01 1.674921661615371704e-01 -6.069377437233924866e-02 -3.762758970260620117e-01 -1.451473981142044067e-01 1.653235554695129395e-01 -9.122341871261596680e-02 1.268334388732910156e-01 -1.709761172533035278e-01 5.314555019140243530e-03 -4.600869957357645035e-03 -3.517937362194061279e-01 -2.181893959641456604e-02 -1.595919132232666016e-01 -1.117353979498147964e-02 -7.606395334005355835e-02 3.560045734047889709e-02 3.882054984569549561e-01 1.048152074217796326e-01
1.434696912765502930e-01 1.943208836019039154e-02 -1.729009300470352173e-01 2.394807934761047363e-01 -1.042554304003715515e-01 -3.252722322940826416e-01 -5.638828501105308533e-02 -9.009440243244171143e-02 -3.344601765275001526e-02 1.036732643842697144e-01 -2.159668505191802979e-01 7.482095807790756226e-02 1.741083264350891113e-01 8.512776345014572144e-02 5.555468797683715820e-02 1.043800041079521179e-01 -2.224578261375427246e-01 -2.177968770265579224e-01 4.422301650047302246e-01 -1.298960000276565552e-01 -4.109641164541244507e-02 -1.730231940746307373e-01 2.430239133536815643e-02 1.506107598543167114e-01 -3.382847905158996582e-01 -8.786492049694061279e-02 9.559058817103505135e-04 -1.125926338136196136e-02 3.157447651028633118e-02 1.415270417928695679e-01 3.696744740009307861e-01 6.278887391090393066e-02
-7.309762388467788696e-02 6.571076065301895142e-02 6.421031057834625244e-02 1.731042265892028809e-01 -2.388863265514373779e-01 -2.574753761291503906e-01 -1.745915859937667847e-01 2.408397644758224487e-01 -1.628148406744003296e-01 3.559766113758087158e-01 9.010411798954010010e-03 4.279983788728713989e-02 -8.879163116216659546e-02 -5.388175323605537415e-02 1.295279413461685181e-01 9.014762938022613525e-02 -2.613966763019561768e-01 5.876516923308372498e-02 -2.952465228736400604e-02 6.656786799430847168e-02 -1.799128502607345581e-01 -3.605696558952331543e-02 -1.172179132699966431e-01 -7.402932387776672840e-04 7.510252296924591064e-02 7.524389773607254028e-03 -3.345210552215576172e-01 -2.516438961029052734e-01 -1.625522375106811523e-01 -1.205909550189971924e-01 4.380599856376647949e-01 1.236542761325836182e-01
2.615790367126464844e-01 -8.910737186670303345e-02 -1.180615052580833435e-01 -4.220569133758544922e-02 1.121721565723419189e-01 -3.481721878051757812e-01 -2.201179973781108856e-02 1.491957902908325195e-01 -1.324939131736755371e-01 3.349281549453735352e-01 -4.227022826671600342e-02 -1.850293017923831940e-02 -5.025642737746238708e-02 1.146166119724512100e-02 -2.211077362298965454e-01 1.356927007436752319e-01 4.285899922251701355e-02 -9.099339693784713745e-02 2.800876833498477936e-02 -5.886103957891464233e-02 -2.837385237216949463e-01 -1.210006475448608398e-01 -6.152212247252464294e-02 1.804511100053787231e-01 -2.215093523263931274e-01 -2.326343804597854614e-01 -1.115616597235202789e-02 -3.187579810619354248e-01 3.674371168017387390e-02 1.281353235244750977e-01 2.929744422435760498e-01 -3.084900975227355957e-01
2.032984420657157898e-02 1.457354724407196045e-01 1.003200933337211609e-01 -6.408126652240753174e-02 2.822706699371337891e-01 -1.081429570913314819e-01 -4.186906814575195312e-01 2.016284167766571045e-01 3.959597647190093994e-02 2.643865942955017090e-01 -2.344902753829956055e-01 4.593733698129653931e-02 -8.098827302455902100e-02 1.263018995523452759e-01 -1.015607938170433044e-01 -4.931877180933952332e-02 -9.290685504674911499e-02 8.345624804496765137e-02 2.135422639548778534e-02 -2.045310735702514648e-01 -1.644205749034881592e-01 -2.788402438163757324e-01 -8.092896896414458752e-04 -1.012424677610397339e-01 -1.919932365417480469e-01 1.999614536762237549e-01 -2.742231190204620361e-01 -3.478282690048217773e-01 2.574557252228260040e-02 8.473187685012817383e-02 1.825997084379196167e-01 7.675539702177047729e-02
4.870988056063652039e-02 8.185121417045593262e-02 -1.070280596613883972e-01 2.432923018932342529e-01 -1.654271632432937622e-01 -2.724097967147827148e-01 -2.554856240749359131e-01 -7.073099166154861450e-02 -3.289720043540000916e-02 2.061803638935089111e-01 -1.882646232843399048e-02 -3.426325740292668343e-03 -1.885280129499733448e-03 1.505383104085922241e-01 6.377811729907989502e-02 1.258958727121353149e-01 -5.291717052459716797e-01 3.267642483115196228e-02 7.429962605237960815e-02 -7.366950809955596924e-02 -2.836873754858970642e-02 -2.199399471282958984e-01 -8.637709915637969971e-02 -1.859983205795288086e-01 -2.500568032264709473e-01 1.320559680461883545e-01 1.159973964095115662e-01 -2.326500564813613892e-01 1.705305874347686768e-01 2.036463320255279541e-01 2.110085785388946533e-01 1.264612525701522827e-01
2.909396886825561523e-01 1.650756895542144775e-01 -2.187743037939071655e-01 -1.149584874510765076e-01 1.457894891500473022e-01 -1.307765208184719086e-02 -1.251919716596603394e-01 7.650276273488998413e-02 -1.301214098930358887e-01 4.202733635902404785e-01 1.758072674274444580e-01 -7.801268249750137329e-02 1.257209032773971558e-01 1.187679097056388855e-01 -1.011658310890197754e-01 3.612600862979888916e-01 5.023214221000671387e-02 1.488376706838607788e-01 -7.411415874958038330e-02 6.570290774106979370e-02 -7.283899188041687012e-02 -3.792786970734596252e-02 -2.396730482578277588e-01 -1.584373265504837036e-01 -3.482075408101081848e-02 1.069037094712257385e-01 -1.126639172434806824e-02 1.238626539707183838e-01 -4.917580261826515198e-02 -6.954624503850936890e-02 4.248013496398925781e-01 2.080110460519790649e-01
1.484171301126480103e-01 -6.896711885929107666e-02 5.188440904021263123e-02 2.918135933578014374e-02 1.106732413172721863e-01 -7.660416513681411743e-02 -1.090747490525245667e-01 7.744405418634414673e-02 8.747717738151550293e-02 2.218008488416671753e-01 1.331650018692016602e-01 -4.648948311805725098e-01 -3.019754774868488312e-02 -2.611518092453479767e-02 2.061939835548400879e-01 1.134635284543037415e-01 -1.348538044840097427e-02 3.564780354499816895e-01 6.443651393055915833e-03 -2.914393246173858643e-01 -1.819848269224166870e-02 -2.063501477241516113e-01 1.582207232713699341e-01 -1.166480034589767456e-01 -3.857599571347236633e-02 2.622824609279632568e-01 -2.882598042488098145e-01 -5.918071838095784187e-04 8.253610879182815552e-02 5.326116085052490234e-02 3.337285220623016357e-01 1.333491504192352295e-01
1.704972088336944580e-01 1.536591649055480957e-01 -4.610075950622558594e-01 -1.395394951105117798e-01 1.801979690790176392e-01 -3.639563918113708496e-01 -9.502894245088100433e-03 -1.169233247637748718e-01 -4.113001748919487000e-02 2.869319915771484375e-01 9.616371989250183105e-02 -2.823742032051086426e-01 -3.693081438541412354e-02 3.758661448955535889e-02 -4.175793845206499100e-03 1.362359970808029175e-01 2.349551916122436523e-01 -9.167308360338211060e-02 4.117421805858612061e-02 -1.442427784204483032e-01 4.487118497490882874e-02 -9.595047682523727417e-02 -1.338537931442260742e-01 1.997979171574115753e-02 -2.612192034721374512e-01 -4.622893407940864563e-02 -3.403592109680175781e-01 -1.663645170629024506e-02 5.559556558728218079e-02 -2.854930795729160309e-02 1.709823310375213623e-01 8.357547968626022339e-02
3.643082678318023682e-01 -6.117669120430946350e-02 -3.903670236468315125e-02 1.430345582775771618e-03 2.776785194873809814e-02 1.070971041917800903e-01 8.978024870157241821e-02 -3.266063928604125977e-01 -2.396235913038253784e-01 3.212521374225616455e-01 -4.581017047166824341e-02 -4.384564980864524841e-02 -2.166116535663604736e-01 6.406036019325256348e-02 -2.225345373153686523e-01 1.350575089454650879e-01 -6.900029629468917847e-02 -1.549970507621765137e-01 1.614280641078948975e-01 -2.359242737293243408e-01 -5.591999366879463196e-02 4.899612814188003540e-02 2.326751798391342163e-01 -4.246145021170377731e-03 -2.035574764013290405e-01 1.783236563205718994e-01 -6.261386722326278687e-02 -3.082800656557083130e-02 3.799303770065307617e-01 1.301077287644147873e-02 2.404088228940963745e-01 3.164676949381828308e-02
3.166156411170959473e-01 1.417752075940370560e-02 2.903435006737709045e-02 -2.861937582492828369e-01 -1.438154727220535278e-01 -4.278620779514312744e-01 8.391160517930984497e-02 2.348571419715881348e-01 -2.897911965847015381e-01 1.503780633211135864e-01 -1.836807727813720703e-01 1.614688523113727570e-02 -1.121389716863632202e-01 1.119978055357933044e-01 1.573209166526794434e-01 2.263606637716293335e-01 -4.679202660918235779e-02 7.877554744482040405e-02 -1.315932422876358032e-01 -7.181714475154876709e-02 -4.415541421622037888e-03 -2.180321514606475830e-01 1.492784619331359863e-01 1.394369006156921387e-01 -1.314844340085983276e-01 2.071645855903625488e-01 6.205361336469650269e-02 -9.673097729682922363e-02 -9.855569340288639069e-03 1.151013374328613281e-01 3.085192739963531494e-01 -8.402476459741592407e-02
-5.319991335272789001e-02 -9.370800107717514038e-02 -1.163365617394447327e-01 2.474883198738098145e-02 -1.948259025812149048e-01 -2.503365874290466309e-01 -2.180522829294204712e-01 5.989547073841094971e-02 -2.259969562292098999e-01 8.405136317014694214e-02 7.730627804994583130e-02 -2.629788219928741455e-01 -1.309606730937957764e-01 1.064082756638526917e-01 1.942189633846282959e-01 2.409597635269165039e-01 6.999542820267379284e-04 1.357349455356597900e-01 1.412625773809850216e-03 -1.780112236738204956e-01 -1.378581821918487549e-01 -2.883494794368743896e-01 2.442461848258972168e-01 1.578190624713897705e-01 -2.919894643127918243e-02 1.472165286540985107e-01 -2.320017963647842407e-01 -1.477289348840713501e-01 -1.016727089881896973e-01 1.654891967773437500e-01 2.388999164104461670e-01 3.676323890686035156e-01
2.539174854755401611e-01 1.547560989856719971e-01 -3.280287981033325195e-01 -4.188000783324241638e-02 9.085849672555923462e-02 3.040820360183715820e-03 7.166294008493423462e-02 -5.493269488215446472e-02 -2.178769931197166443e-02 2.281496822834014893e-01 6.719770282506942749e-02 -5.825407058000564575e-02 -3.541728556156158447e-01 2.272430360317230225e-01 -1.883579790592193604e-01 -1.720746606588363647e-01 1.060165185481309891e-02 2.858317792415618896e-01 1.026895269751548767e-01 -3.720339834690093994e-01 6.958968192338943481e-02 -1.901143938302993774e-01 7.711908966302871704e-02 9.449645131826400757e-02 -2.774059474468231201e-01 9.990483522415161133e-02 1.794767975807189941e-01 5.701079592108726501e-02 9.154554456472396851e-02 -6.038036942481994629e-02 1.475447267293930054e-01 2.009401172399520874e-01
1.136104483157396317e-02 7.557937502861022949e-02 -2.705722674727439880e-02 3.790925815701484680e-02 2.191168814897537231e-01 -1.515535637736320496e-02 1.739197075366973877e-01 1.188806518912315369e-01 -7.177999615669250488e-02 1.561962626874446869e-02 3.343024291098117828e-03 -9.553004056215286255e-02 1.840034499764442444e-02 1.114554032683372498e-01 -2.956731803715229034e-02 -4.985962435603141785e-02 7.311837747693061829e-03 -2.649161517620086670e-01 -1.293749921023845673e-02 -2.217280566692352295e-01 1.142491251230239868e-01 -1.129914298653602600e-01 2.328056991100311279e-01 -1.066006496548652649e-01 -2.258627414703369141e-01 4.911309778690338135e-01 -3.340418934822082520e-01 -1.699451953172683716e-01 1.148183569312095642e-01 -4.849537461996078491e-02 4.546999633312225342e-01 5.281395465135574341e-02
7.009860873222351074e-02 -9.396379441022872925e-02 3.918771073222160339e-02 7.164621353149414062e-02 7.360588014125823975e-02 -3.845295906066894531e-01 -2.586615979671478271e-01 1.841175705194473267e-01 -8.965185843408107758e-03 1.808158904314041138e-01 2.210800796747207642e-01 -1.764840483665466309e-01 -1.441418975591659546e-01 2.859450280666351318e-01 -1.657992005348205566e-01 -1.653820835053920746e-02 -1.056856364011764526e-01 -3.106923699378967285e-01 -2.538821697235107422e-01 7.930537313222885132e-02 4.215469211339950562e-02 5.814573541283607483e-02 -8.178946375846862793e-02 -7.357563078403472900e-02 -8.166840672492980957e-02 2.135494351387023926e-01 -3.059888780117034912e-01 -1.263427436351776123e-01 1.099763885140419006e-01 7.295761257410049438e-02 3.112956285476684570e-01 1.025046780705451965e-01
2.707254290580749512e-01 2.205997109413146973e-01 -1.078752242028713226e-02 6.692674756050109863e-02 -2.562921494245529175e-02 -1.458920836448669434e-01 4.679662734270095825e-02 2.832711637020111084e-01 -3.665750846266746521e-02 4.138617310672998428e-03 1.359465867280960083e-01 8.234601467847824097e-02 -1.701414138078689575e-01 2.906048670411109924e-02 -1.692342311143875122e-01 2.616829276084899902e-01 -3.028902709484100342e-01 8.616220951080322266e-02 1.894917339086532593e-01 -2.519886791706085205e-01 2.993098497390747070e-01 1.019535586237907410e-01 1.527298837900161743e-01 -1.223370432853698730e-01 1.171027272939682007e-01 1.478270888328552246e-01 -6.133063696324825287e-03 -3.042979538440704346e-01 -2.289169430732727051e-01 4.723291099071502686e-02 2.670000493526458740e-01 1.567510217428207397e-01
-6.958422064781188965e-02 -1.266175359487533569e-01 7.340291142463684082e-02 4.024737328290939331e-02 2.495765835046768188e-01 -3.183159604668617249e-02 7.825581729412078857e-02 -5.176708102226257324e-02 -3.292972967028617859e-02 4.776460528373718262e-01 1.046886295080184937e-01 -3.076810836791992188e-01 7.785856723785400391e-02 -1.787694357335567474e-02 6.192084401845932007e-02 -8.090738952159881592e-02 -1.045630052685737610e-01 1.227152571082115173e-01 1.292165368795394897e-01 -2.576701343059539795e-01 -1.169692054390907288e-01 -8.370992541313171387e-02 -1.244151890277862549e-01 -8.673434704542160034e-02 -1.416134238243103027e-01 8.255377411842346191e-02 -3.590611219406127930e-01 -3.240858316421508789e-01 -2.441123723983764648e-01 -8.194447495043277740e-03 2.355849146842956543e-01 1.401250064373016357e-01
2.410988658666610718e-01 3.502168059349060059e-01 -2.301907241344451904e-01 -4.203417897224426270e-02 -2.057513338513672352e-04 -3.052978515625000000e-01 -9.090783447027206421e-02 1.759911775588989258e-01 -8.529723435640335083e-02 9.240782260894775391e-02 1.471577882766723633e-01 -1.745599508285522461e-01 -1.151640042662620544e-01 1.793558523058891296e-02 -1.725200265645980835e-01 5.686691403388977051e-02 -4.011420309543609619e-01 -2.061764337122440338e-02 8.553928881883621216e-02 -1.125557869672775269e-01 2.203878015279769897e-01 -5.607290565967559814e-02 -1.430713920854032040e-03 -1.120810732245445251e-01 1.137783527374267578e-01 2.835019528865814209e-01 -1.104004494845867157e-02 -2.480005919933319092e-01 -1.645173579454421997e-01 -9.271278232336044312e-02 2.807851433753967285e-01 -4.946083948016166687e-02
2.656839191913604736e-01 -8.789245039224624634e-03 8.938623592257499695e-03 -2.671838402748107910e-01 1.285752654075622559e-01 -2.602040171623229980e-01 2.766827344894409180e-01 -1.207812875509262085e-01 -1.183337643742561340e-01 2.565411925315856934e-01 4.163606208749115467e-04 1.784894764423370361e-01 -2.941107749938964844e-01 1.732813417911529541e-01 2.950839989352971315e-04 9.458088129758834839e-02 -9.700561314821243286e-02 -5.674422159790992737e-02 1.586769968271255493e-01 -2.009753137826919556e-01 -2.676242291927337646e-01 -9.968011640012264252e-03 1.567863076925277710e-01 -8.974587172269821167e-02 -8.107796311378479004e-02 -1.622363459318876266e-03 6.993091851472854614e-02 -2.025681734085083008e-02 1.627404242753982544e-01 -1.248040422797203064e-01 2.457451075315475464e-01 3.852978348731994629e-01
2.104364931583404541e-01 -2.835562638938426971e-02 -2.041253261268138885e-02 1.131829246878623962e-01 3.368284404277801514e-01 -2.974055111408233643e-01 1.009463146328926086e-02 1.797916740179061890e-01 5.282232165336608887e-02 2.842274308204650879e-01 -6.825286895036697388e-02 -7.103046774864196777e-02 1.851757615804672241e-01 6.461527198553085327e-02 9.797493368387222290e-02 -2.578576803207397461e-01 2.639246406033635139e-03 8.378778398036956787e-02 1.330514550209045410e-01 -1.335171163082122803e-01 -1.715594679117202759e-01 -4.495860338211059570e-01 -1.100964322686195374e-01 -1.029658019542694092e-01 -6.354804337024688721e-02 1.474048495292663574e-01 -6.061153486371040344e-03 -1.842166632413864136e-01 8.253166824579238892e-02 1.308811157941818237e-01 2.951020002365112305e-01 1.786482036113739014e-01
[truncated: 3,272,039 more chars]
