# Supplementary material for: The Language of Innovation
Source: PLoS One. 2020 Apr 30;15(4):e0230107. doi: 10.1371/journal.pone.0230107 (PMC7194493; doi:10.1371/journal.pone.0230107)
Supplement: S18 File — (GZ) [file pone.0230107.s018.tar.gz › 1996-2000/V2Run_0_VS_4500_embeddings1996-2000ED32.txt]

-8.365368098020553589e-02 -3.485931754112243652e-01 3.330652415752410889e-02 -3.721341192722320557e-01 1.079953089356422424e-01 3.694961220026016235e-02 -1.597300618886947632e-01 2.169234491884708405e-02 -1.274325698614120483e-01 1.347573697566986084e-01 -1.455695480108261108e-01 3.258593082427978516e-01 -2.022934854030609131e-01 -2.808118239045143127e-02 -1.706224530935287476e-01 2.721453309059143066e-01 -1.585578769445419312e-01 1.031965389847755432e-01 3.930902853608131409e-02 1.899328529834747314e-01 2.106005996465682983e-01 2.515597045421600342e-01 9.203587472438812256e-02 7.899737358093261719e-02 8.018942922353744507e-02 4.617914184927940369e-02 1.451893150806427002e-01 -2.198598533868789673e-02 -5.595213547348976135e-02 3.418947160243988037e-01 1.921981573104858398e-01 5.809325352311134338e-02
3.286926746368408203e-01 -2.749353051185607910e-01 9.717490524053573608e-03 -1.279752701520919800e-01 1.553852707147598267e-01 2.564486302435398102e-02 -3.519787639379501343e-02 1.080660745501518250e-01 1.483796685934066772e-01 5.129221826791763306e-02 -2.094538323581218719e-02 1.472082920372486115e-02 -1.748855710029602051e-01 2.443573623895645142e-01 -2.123536616563796997e-01 9.550800919532775879e-02 -8.122109621763229370e-02 -1.968775689601898193e-02 2.039483375847339630e-02 4.349658489227294922e-01 4.078772664070129395e-02 1.370466500520706177e-01 3.213982284069061279e-01 2.513870596885681152e-01 1.908012479543685913e-01 -1.510513424873352051e-01 1.624808907508850098e-01 -1.934243738651275635e-02 2.988907992839813232e-01 1.508449912071228027e-01 -2.521160617470741272e-02 -1.005551442503929138e-01
3.476001322269439697e-02 4.791156575083732605e-02 3.115520440042018890e-02 -2.646150887012481689e-01 5.716651678085327148e-02 -2.267882823944091797e-01 -1.124302819371223450e-01 -1.696054786443710327e-01 -2.064992338418960571e-01 1.857456713914871216e-01 -1.318517625331878662e-01 3.070268929004669189e-01 -3.446731716394424438e-02 1.717624217271804810e-01 -1.964109539985656738e-01 -1.541332602500915527e-01 -2.647002041339874268e-01 -1.161554232239723206e-01 2.299584448337554932e-01 1.655517518520355225e-01 2.860498987138271332e-02 1.166175454854965210e-01 1.981016546487808228e-01 -2.313299803063273430e-03 2.281697988510131836e-01 -2.080229520797729492e-01 1.424976736307144165e-01 -7.618958596140146255e-03 1.473668813705444336e-01 3.106968998908996582e-01 2.841778397560119629e-01 -1.239325478672981262e-01
5.017574504017829895e-02 -2.648474872112274170e-01 -1.178036481142044067e-01 -8.889443427324295044e-02 4.079316556453704834e-02 4.635822493582963943e-03 -2.070544660091400146e-01 -3.692962527275085449e-01 -6.179508194327354431e-02 -7.476335018873214722e-02 -1.634398102760314941e-01 3.864009380340576172e-01 -3.730535805225372314e-01 5.129921808838844299e-02 -3.736308217048645020e-02 -1.849678754806518555e-01 -1.629652082920074463e-01 2.252890914678573608e-01 -4.924458265304565430e-02 -8.906881511211395264e-02 -8.507587760686874390e-02 -5.043891444802284241e-02 2.837418019771575928e-01 -1.313388198614120483e-01 2.247240394353866577e-01 7.519961893558502197e-02 -2.818761579692363739e-02 -2.206980139017105103e-01 -1.698204432614147663e-03 1.610701531171798706e-01 9.474935382604598999e-02 1.612173318862915039e-01
1.997049152851104736e-02 -1.585879176855087280e-01 6.351754814386367798e-02 -4.281569123268127441e-01 2.498098015785217285e-01 -5.423993617296218872e-02 -5.781655013561248779e-02 -2.057076431810855865e-02 -2.650816440582275391e-01 -3.677602484822273254e-02 1.027039811015129089e-01 2.712694108486175537e-01 -1.118639633059501648e-01 2.233381196856498718e-02 -3.813396692276000977e-01 -5.871225893497467041e-02 -1.812781095504760742e-01 -1.123363450169563293e-01 -3.163188695907592773e-02 1.504371464252471924e-01 1.711987517774105072e-02 -5.341098830103874207e-02 4.433216750621795654e-01 -6.570973247289657593e-02 -1.471281349658966064e-01 -1.627300381660461426e-01 8.450382947921752930e-02 1.115638986229896545e-01 1.809789687395095825e-01 1.045648828148841858e-01 1.238728016614913940e-01 2.218595333397388458e-02
-4.869661852717399597e-02 -5.785805732011795044e-02 -3.360160440206527710e-02 -1.305921673774719238e-01 1.562948822975158691e-01 7.222464773803949356e-03 -2.173491865396499634e-01 -3.607465624809265137e-01 -1.273117810487747192e-01 5.253698211163282394e-03 -6.895855814218521118e-02 2.828441262245178223e-01 -4.260858520865440369e-02 1.601928025484085083e-01 -3.833981156349182129e-01 6.066111847758293152e-02 -3.371534049510955811e-01 -1.847039014101028442e-01 6.543127447366714478e-02 2.728232741355895996e-01 4.274522140622138977e-02 -9.799592196941375732e-02 3.941242024302482605e-02 -4.548040032386779785e-02 -8.648542687296867371e-03 -1.917290687561035156e-01 -1.233710795640945435e-01 2.482682913541793823e-01 1.846478283405303955e-01 1.142291501164436340e-01 2.371642142534255981e-01 1.909432262182235718e-01
7.747397571802139282e-02 -1.519497185945510864e-01 8.219524472951889038e-02 -3.568086326122283936e-01 -8.778975903987884521e-02 -1.693115979433059692e-01 4.026246815919876099e-02 -1.964848637580871582e-01 1.432662457227706909e-01 7.074773311614990234e-02 -4.914746433496475220e-02 3.191837966442108154e-01 -1.433864235877990723e-01 4.863499850034713745e-02 -3.281667530536651611e-01 1.329851448535919189e-01 -3.615702390670776367e-01 -1.594510972499847412e-01 2.158350348472595215e-01 8.406300097703933716e-02 1.273660808801651001e-01 -1.219019591808319092e-01 2.686209417879581451e-02 -1.373247057199478149e-01 1.777412369847297668e-02 -5.347499251365661621e-02 -2.152569405734539032e-02 -1.048537418246269226e-01 4.146848618984222412e-01 1.128408983349800110e-01 -7.486110553145408630e-03 1.491827815771102905e-01
4.467700421810150146e-02 -3.241338729858398438e-01 -2.236820757389068604e-02 -2.729626595973968506e-01 -8.461189270019531250e-02 6.846636533737182617e-02 -1.122308000922203064e-01 5.741097405552864075e-02 -1.081995069980621338e-01 2.901064157485961914e-01 -1.151912733912467957e-01 2.410539090633392334e-01 -4.605374857783317566e-02 6.974769383668899536e-02 -3.098850548267364502e-01 4.245415329933166504e-02 -9.275547415018081665e-02 -1.887356936931610107e-01 -2.116285450756549835e-02 3.613575398921966553e-01 1.381828486919403076e-01 -2.385662309825420380e-02 4.321907088160514832e-02 -6.861475855112075806e-02 -2.088303491473197937e-02 -1.772580146789550781e-01 -1.977341622114181519e-01 -1.417916119098663330e-01 2.399587631225585938e-01 1.325666904449462891e-01 3.871808648109436035e-01 2.274654433131217957e-02
1.166187878698110580e-02 -3.810805082321166992e-01 1.812036335468292236e-01 -1.497604548931121826e-01 1.222412362694740295e-01 -3.043159544467926025e-01 -3.031912744045257568e-01 1.361042633652687073e-02 8.045743405818939209e-02 7.234358042478561401e-02 1.015456691384315491e-01 2.255818098783493042e-01 9.134290367364883423e-02 1.545228362083435059e-01 -3.274834528565406799e-02 1.327876597642898560e-01 -2.181981652975082397e-01 2.841729857027530670e-02 7.461458444595336914e-03 2.141395509243011475e-01 -1.787779480218887329e-01 -1.231546998023986816e-01 9.696840494871139526e-02 -8.441676199436187744e-02 1.388285607099533081e-01 -3.059942126274108887e-01 2.847666442394256592e-01 -9.837564080953598022e-02 2.841402590274810791e-01 1.785415858030319214e-01 -1.812916994094848633e-02 -3.580202162265777588e-02
1.276470124721527100e-01 -3.708965480327606201e-01 1.229924336075782776e-01 -1.759291142225265503e-01 -8.360777795314788818e-02 6.004144251346588135e-02 -3.998849540948867798e-02 -7.173332571983337402e-02 -2.232998050749301910e-02 2.575648725032806396e-01 -2.633579969406127930e-01 2.369559556245803833e-01 -1.627901643514633179e-01 9.766928851604461670e-02 -1.238851621747016907e-01 1.905696094036102295e-01 -3.355864584445953369e-01 1.607142537832260132e-01 2.026166468858718872e-01 -2.021327055990695953e-02 -9.415345638990402222e-02 1.106591224670410156e-01 3.106511831283569336e-01 -1.308175623416900635e-01 1.562104821205139160e-01 1.332609355449676514e-01 1.277107000350952148e-01 -2.929939329624176025e-01 -4.298159852623939514e-02 4.747585393488407135e-03 2.990625426173210144e-02 2.023822665214538574e-01
2.027384042739868164e-01 -1.805857270956039429e-01 4.424809291958808899e-02 -2.564366459846496582e-01 3.403004258871078491e-02 -1.860173642635345459e-01 -2.135356813669204712e-01 -1.293661445379257202e-01 -1.208386048674583435e-01 4.349604621529579163e-02 -1.520344465970993042e-01 4.006633460521697998e-01 2.866398915648460388e-02 1.592979282140731812e-01 -2.521505653858184814e-01 -3.915172442793846130e-02 -1.356849819421768188e-01 -1.016203537583351135e-01 2.026364207267761230e-01 2.835043519735336304e-02 -4.974607750773429871e-02 -2.523635029792785645e-01 3.137966394424438477e-01 -1.333080381155014038e-01 1.571406126022338867e-01 3.847049921751022339e-02 -2.369677722454071045e-01 2.082423307001590729e-02 2.816406488418579102e-01 1.985410302877426147e-01 1.056643798947334290e-01 -5.792991444468498230e-02
4.464600980281829834e-02 -1.099514216184616089e-01 -8.973523229360580444e-02 -2.998245954513549805e-01 1.937573701143264771e-01 6.872957199811935425e-02 -5.648784711956977844e-02 -1.364310532808303833e-01 -9.989351779222488403e-02 1.917006820440292358e-01 -8.443741500377655029e-02 3.310323953628540039e-01 -8.498924225568771362e-02 2.280233800411224365e-01 -4.472269117832183838e-01 2.320467233657836914e-01 -2.181716561317443848e-01 -3.455819487571716309e-01 5.893203616142272949e-02 2.307301610708236694e-01 9.234915673732757568e-02 -8.528018742799758911e-02 5.228054150938987732e-02 -8.095980435609817505e-02 7.683444768190383911e-02 -7.615294307470321655e-02 -2.917439863085746765e-02 -1.942507326602935791e-01 5.534449964761734009e-02 2.090240120887756348e-01 3.603085130453109741e-02 1.487992424517869949e-02
-1.060212701559066772e-01 -2.685144245624542236e-01 -6.115858256816864014e-02 6.680616736412048340e-02 3.297749161720275879e-01 -1.195498928427696228e-01 -2.251341044902801514e-01 -1.784774065017700195e-01 9.444642812013626099e-02 1.766457557678222656e-01 -3.955206647515296936e-02 -7.807404547929763794e-02 -2.775786444544792175e-02 4.384630545973777771e-02 -3.895569145679473877e-01 4.786333814263343811e-02 -2.479316741228103638e-01 3.686905279755592346e-02 -5.247110128402709961e-02 3.632626831531524658e-01 -1.669624000787734985e-01 -1.867422014474868774e-01 7.657844573259353638e-02 -9.415785223245620728e-02 1.652458012104034424e-01 2.840505167841911316e-02 1.239578723907470703e-01 -7.064975053071975708e-02 2.378175407648086548e-01 1.630870848894119263e-01 2.146765887737274170e-01 -2.135849595069885254e-01
1.359926462173461914e-01 -5.390123724937438965e-01 -1.481768041849136353e-01 2.095431834459304810e-01 1.530611366033554077e-01 -1.927526444196701050e-01 1.604893058538436890e-02 -4.789640381932258606e-02 -8.139370381832122803e-02 2.038294672966003418e-01 1.836048662662506104e-01 1.949366927146911621e-01 -6.336328387260437012e-02 1.640147715806961060e-01 -2.355190664529800415e-01 1.344706118106842041e-01 -1.228849589824676514e-01 -3.886901214718818665e-02 1.035792902112007141e-01 1.839078366756439209e-01 1.532008647918701172e-01 -3.181328997015953064e-02 4.972781985998153687e-02 1.303362846374511719e-01 1.837456226348876953e-01 -2.226260006427764893e-01 2.354968190193176270e-01 -2.216615229845046997e-01 2.720883488655090332e-02 -3.106222301721572876e-02 9.844785183668136597e-02 -1.822205483913421631e-01
3.880556300282478333e-02 -8.366754651069641113e-02 2.764987647533416748e-01 -1.616912186145782471e-01 4.670512676239013672e-01 3.378157690167427063e-02 8.160924166440963745e-02 9.335335344076156616e-02 -1.677280664443969727e-01 1.812230348587036133e-01 -5.726676434278488159e-02 2.259481847286224365e-01 -1.365549713373184204e-01 2.508529722690582275e-01 -4.010245800018310547e-01 -1.187041308730840683e-02 1.171844452619552612e-02 6.403192132711410522e-02 2.885621041059494019e-02 7.696454972028732300e-02 1.014501079916954041e-01 -1.632793694734573364e-01 3.391053974628448486e-01 2.714824676513671875e-01 2.910506166517734528e-02 5.611120164394378662e-02 7.704833894968032837e-02 -6.258936971426010132e-02 8.283430337905883789e-02 8.290071040391921997e-02 -5.001642927527427673e-02 1.722680181264877319e-01
-1.564904451370239258e-01 -2.052709311246871948e-01 -1.723156571388244629e-01 -1.399416178464889526e-01 -1.598470062017440796e-01 5.513202771544456482e-02 7.068881392478942871e-02 -1.774028688669204712e-01 -1.957605630159378052e-01 1.848334968090057373e-01 -6.910748034715652466e-02 7.477958500385284424e-02 -1.055851280689239502e-01 4.031465202569961548e-02 -2.842049598693847656e-01 1.584198027849197388e-01 -2.480451613664627075e-01 -1.904133409261703491e-01 1.034068390727043152e-01 1.664844006299972534e-01 1.576180756092071533e-01 4.906827583909034729e-03 3.211237788200378418e-01 -1.563520580530166626e-01 2.581853866577148438e-01 -5.686368420720100403e-02 -1.394210457801818848e-01 -1.185370460152626038e-01 2.372484356164932251e-01 4.693587124347686768e-02 2.650898694992065430e-01 3.110792338848114014e-01
4.162732064723968506e-01 -2.010337859392166138e-01 6.974498182535171509e-02 -2.038044780492782593e-01 3.162354975938796997e-02 2.207589745521545410e-01 -9.950982779264450073e-02 1.883106678724288940e-02 -1.343988627195358276e-01 1.042512618005275726e-02 -1.369590312242507935e-01 1.311618089675903320e-01 -3.421749174594879150e-02 2.243787944316864014e-01 -2.532097399234771729e-01 6.685470789670944214e-02 -2.678218483924865723e-01 2.345693111419677734e-01 4.392194002866744995e-02 2.356635779142379761e-01 -1.139091849327087402e-01 2.145566791296005249e-02 2.261532992124557495e-01 -1.721039861440658569e-01 1.293718963861465454e-01 3.831895440816879272e-02 2.124728709459304810e-01 -2.795388400554656982e-01 -5.801470950245857239e-02 -2.486875802278518677e-01 1.432520002126693726e-01 5.729698110371828079e-03
9.838063269853591919e-03 -4.331547319889068604e-01 5.152115970849990845e-02 1.917959898710250854e-01 1.464151144027709961e-01 -8.701495826244354248e-02 1.473686248064041138e-01 9.506806731224060059e-02 1.448201015591621399e-02 -6.138369813561439514e-02 2.816323935985565186e-01 2.384575903415679932e-01 -1.243553608655929565e-01 1.314642876386642456e-01 -3.549413383007049561e-01 2.591289579868316650e-01 -1.703172177076339722e-01 3.979787603020668030e-02 8.476745337247848511e-02 1.407568752765655518e-01 -1.992173492908477783e-02 2.490416355431079865e-02 2.566688954830169678e-01 2.219447493553161621e-02 1.338353902101516724e-01 -8.351401239633560181e-02 1.991821527481079102e-01 1.746490448713302612e-01 3.078553080558776855e-01 6.852848082780838013e-02 1.540619134902954102e-01 6.159492582082748413e-02
9.604936093091964722e-02 -4.170762598514556885e-01 -3.172774016857147217e-01 1.078301817178726196e-01 1.670178622007369995e-01 -5.770936980843544006e-02 -1.935186982154846191e-01 -2.106409966945648193e-01 8.841344714164733887e-02 6.962347775697708130e-02 -1.940257102251052856e-02 1.809621155261993408e-01 7.349462062120437622e-02 1.577252149581909180e-01 -1.777979135513305664e-01 -1.638887971639633179e-01 -1.081036180257797241e-01 1.264120042324066162e-01 8.952205628156661987e-02 3.135302960872650146e-01 -9.875337779521942139e-02 8.349001407623291016e-02 2.848249375820159912e-01 -6.445345282554626465e-02 -5.475315824151039124e-02 -1.279088556766510010e-01 -1.561554241925477982e-02 -1.045819297432899475e-01 2.031088769435882568e-01 2.125907689332962036e-01 2.754704654216766357e-01 -1.676029711961746216e-01
2.149140834808349609e-01 -4.300670325756072998e-01 4.732658155262470245e-03 -7.420603185892105103e-02 -4.993856698274612427e-02 1.745473593473434448e-01 -1.551708020269870758e-02 -1.358901262283325195e-01 -1.764416843652725220e-01 2.152397185564041138e-01 -1.996104717254638672e-01 2.432265132665634155e-01 -2.305562347173690796e-01 6.006024312227964401e-03 -1.389986127614974976e-01 7.277594506740570068e-02 -2.268015965819358826e-02 2.135293483734130859e-01 1.826894581317901611e-01 4.943440109491348267e-02 -5.139835178852081299e-02 1.151658070739358664e-04 2.333760261535644531e-01 -3.915563970804214478e-02 3.291369080543518066e-01 -1.245048735290765762e-02 -2.432229183614253998e-02 -1.856608539819717407e-01 -1.483855694532394409e-01 1.158617809414863586e-01 3.223447203636169434e-01 1.841782480478286743e-01
2.546263337135314941e-01 -4.077903032302856445e-01 8.357487618923187256e-02 -3.739645183086395264e-01 -6.591276079416275024e-02 -7.485829410143196583e-04 -6.830777227878570557e-02 -2.201208472251892090e-01 -1.364596784114837646e-01 4.746102262288331985e-03 -2.454605251550674438e-01 2.164985984563827515e-01 -1.777145266532897949e-01 1.865983195602893829e-02 1.071327477693557739e-01 8.656417578458786011e-02 -1.747539788484573364e-01 3.847499489784240723e-01 -4.576127976179122925e-03 1.171407848596572876e-02 1.650700531899929047e-02 -7.511533051729202271e-02 2.566385269165039062e-01 4.230047017335891724e-02 1.871141642332077026e-01 -9.823750704526901245e-02 1.030325070023536682e-01 -1.799556314945220947e-01 -7.452418655157089233e-02 8.287548273801803589e-02 8.982890844345092773e-02 1.656984835863113403e-01
-5.292928591370582581e-02 -1.567376255989074707e-01 1.838570274412631989e-02 7.455983757972717285e-02 1.922297477722167969e-01 8.238334208726882935e-02 -1.269592344760894775e-01 -1.286154538393020630e-01 -2.447551488876342773e-01 1.650022864341735840e-01 -5.332355946302413940e-02 3.736195266246795654e-01 5.396818369626998901e-02 1.483463048934936523e-01 -3.142460882663726807e-01 -1.511951982975006104e-01 -2.265141755342483521e-01 -2.423842549324035645e-01 -9.639441221952438354e-02 7.675541937351226807e-02 2.434835582971572876e-01 3.249073633924126625e-03 2.436031550168991089e-01 1.493108272552490234e-01 -8.150928467512130737e-02 -9.086604416370391846e-02 3.949699699878692627e-01 -1.766658127307891846e-01 9.204345406033098698e-04 -1.308667212724685669e-01 1.629691720008850098e-01 4.761980846524238586e-02
1.002600863575935364e-01 -2.366250008344650269e-01 1.151180192828178406e-01 -3.038772046566009521e-01 2.462210357189178467e-01 8.576694875955581665e-02 1.421013567596673965e-02 -1.178309395909309387e-01 2.196065187454223633e-01 -4.109152127057313919e-03 -1.595490127801895142e-01 3.833433091640472412e-01 -1.583918184041976929e-01 -2.808808088302612305e-01 -7.848870754241943359e-02 -2.828708589076995850e-01 -1.486810445785522461e-01 8.621102571487426758e-02 1.118872389197349548e-01 1.640022099018096924e-01 -7.953055202960968018e-02 -1.369725763797760010e-01 2.724697291851043701e-01 1.842559278011322021e-01 2.903069555759429932e-01 -1.543425838463008404e-03 -3.045881725847721100e-02 -6.791177392005920410e-02 1.344683486968278885e-02 2.213985100388526917e-02 -1.582771353423595428e-02 2.061887383460998535e-01
-1.302844583988189697e-01 -2.332314997911453247e-01 1.058444008231163025e-01 8.824401348829269409e-02 2.010713666677474976e-01 -4.868622124195098877e-02 -1.820965558290481567e-01 -1.435759514570236206e-01 -6.214553862810134888e-02 7.030973583459854126e-02 7.062827795743942261e-02 2.922786474227905273e-01 -3.570250868797302246e-01 4.985357448458671570e-02 -5.650551989674568176e-03 -5.721390619874000549e-02 -1.755562424659729004e-01 -1.150506660342216492e-01 -2.253682315349578857e-01 2.090778648853302002e-01 -1.801749505102634430e-02 -1.172416880726814270e-01 1.225127875804901123e-01 1.175921931862831116e-01 3.018974065780639648e-01 -2.572588622570037842e-01 2.920233905315399170e-01 -1.027417927980422974e-01 2.965210676193237305e-01 -6.513869762420654297e-02 1.988522410392761230e-01 -1.193778738379478455e-01
-1.796542257070541382e-01 -5.528502166271209717e-02 1.777031123638153076e-01 -1.167130842804908752e-01 6.196884438395500183e-02 6.206236779689788818e-02 -3.148560523986816406e-01 4.482543841004371643e-02 -1.099360287189483643e-01 -6.717210169881582260e-03 -2.538360059261322021e-01 1.337630003690719604e-01 -2.472369968891143799e-01 2.133523076772689819e-01 -4.259589910507202148e-01 -4.818293079733848572e-02 -2.547133564949035645e-01 -9.057678282260894775e-02 2.376420199871063232e-01 1.419196128845214844e-01 7.314345985651016235e-02 -1.271029412746429443e-01 2.414087057113647461e-01 -1.567633748054504395e-01 1.444551646709442139e-01 -8.606882765889167786e-03 1.862125354818999767e-03 -7.634683512151241302e-03 2.745196819305419922e-01 1.301983147859573364e-01 2.316988110542297363e-01 6.864120811223983765e-02
6.836277246475219727e-02 -1.963560730218887329e-01 1.208247616887092590e-01 -2.688702642917633057e-01 1.216350197792053223e-01 -1.677302271127700806e-01 1.046492761815898120e-04 -2.858835160732269287e-01 1.707501709461212158e-01 -8.231253176927566528e-02 1.153094097971916199e-01 1.913121640682220459e-01 -1.479543652385473251e-02 1.649024337530136108e-01 -3.632772564888000488e-01 9.921594709157943726e-02 -2.327594608068466187e-01 1.885566115379333496e-02 -7.879096269607543945e-02 1.408317238092422485e-01 6.207662820816040039e-02 -2.383966445922851562e-01 -4.859213251620531082e-03 -2.934322953224182129e-01 1.590371578931808472e-01 -1.951142586767673492e-02 -1.514014787971973419e-02 -1.083244681358337402e-01 5.742742493748664856e-02 2.425300180912017822e-01 3.317008316516876221e-01 -2.302213162183761597e-01
2.921928279101848602e-02 -2.186133265495300293e-01 -1.831693947315216064e-01 -2.266079187393188477e-01 2.072850428521633148e-02 -2.201977670192718506e-01 3.027711249887943268e-02 -2.940462529659271240e-01 1.950784027576446533e-02 4.491937533020973206e-02 4.607531055808067322e-02 2.718365490436553955e-01 8.615694195032119751e-02 8.621848374605178833e-02 -4.603045284748077393e-01 -2.030812650918960571e-01 -2.003738433122634888e-01 -6.104347482323646545e-02 2.246684879064559937e-01 1.008118316531181335e-02 3.554232716560363770e-01 -1.363295018672943115e-01 1.691136322915554047e-02 4.023426771163940430e-02 -5.395147949457168579e-03 -2.325558215379714966e-01 -2.988212183117866516e-02 -2.262850403785705566e-01 6.775311380624771118e-02 6.877359002828598022e-02 1.593099534511566162e-01 -3.976490721106529236e-02
9.287178516387939453e-02 -3.643964603543281555e-02 -5.117912217974662781e-02 -1.907944679260253906e-01 1.819120347499847412e-01 -2.271555364131927490e-01 -1.415957510471343994e-01 -2.287884503602981567e-01 -1.723261550068855286e-02 1.879114955663681030e-01 5.354725755751132965e-03 1.917585134506225586e-01 -7.036191225051879883e-02 -6.323093175888061523e-02 -4.903769791126251221e-01 1.562246382236480713e-01 -3.510784506797790527e-01 -2.481163293123245239e-01 1.899372935295104980e-01 7.739557325839996338e-02 3.945888951420783997e-02 -8.156833052635192871e-02 9.828690439462661743e-02 -2.621243000030517578e-01 1.266352832317352295e-01 -9.006895869970321655e-02 -9.958232194185256958e-02 -1.589699536561965942e-01 2.140045017004013062e-01 7.895691692829132080e-02 8.207476139068603516e-02 1.270364969968795776e-01
1.624932140111923218e-01 -1.506198644638061523e-01 -1.182795092463493347e-01 -2.438097596168518066e-01 2.081547379493713379e-01 -9.310203045606613159e-02 -4.444978013634681702e-02 -2.981326282024383545e-01 1.308145076036453247e-01 1.949700415134429932e-01 -1.945698410272598267e-01 1.961667984724044800e-01 3.306039795279502869e-02 1.000682264566421509e-01 -4.937468171119689941e-01 1.269216090440750122e-01 -1.797952353954315186e-01 -2.440817356109619141e-01 -8.024486899375915527e-02 1.202695444226264954e-01 -1.114621832966804504e-01 3.028060682117938995e-02 1.292972266674041748e-01 -2.450767531991004944e-02 8.446007966995239258e-02 -1.080383956432342529e-01 5.829026922583580017e-02 -1.360054612159729004e-01 3.199403285980224609e-01 1.862906478345394135e-02 1.895966231822967529e-01 9.660705924034118652e-02
1.963648945093154907e-01 -2.341348379850387573e-01 1.674686670303344727e-01 -2.968844473361968994e-01 -1.852878741919994354e-02 -1.677514314651489258e-01 4.015432670712471008e-02 -1.123524159193038940e-01 -6.112158671021461487e-02 1.107491478323936462e-01 3.316691517829895020e-02 1.813617497682571411e-01 4.604565352201461792e-02 1.221422757953405380e-02 -4.049051403999328613e-01 1.549116820096969604e-01 -2.314248383045196533e-01 -3.592478856444358826e-02 1.852209419012069702e-01 2.739450037479400635e-01 1.862613856792449951e-01 -2.896010279655456543e-01 8.451934903860092163e-02 -2.336976975202560425e-01 -3.607944352552294731e-03 1.092107743024826050e-01 -7.221391052007675171e-02 -2.253326624631881714e-01 -7.026112824678421021e-02 2.505850493907928467e-01 1.592398732900619507e-01 4.438905790448188782e-02
5.130103603005409241e-02 -1.738646626472473145e-01 -2.752928435802459717e-01 -9.682095795869827271e-02 6.037344783544540405e-02 -1.037406623363494873e-01 -4.444355517625808716e-02 1.350632160902023315e-01 8.655080199241638184e-02 1.894919425249099731e-01 -1.440085619688034058e-01 -5.896123475395143032e-04 -2.245154678821563721e-01 -2.185550332069396973e-01 9.463918954133987427e-02 -7.506317645311355591e-02 -4.706433117389678955e-01 2.995615601539611816e-01 1.150309145450592041e-01 6.983002275228500366e-02 1.450706124305725098e-01 -2.181684076786041260e-01 1.186418160796165466e-01 -6.776506453752517700e-02 2.400080114603042603e-01 6.259986758232116699e-02 2.129768431186676025e-01 -1.618550717830657959e-01 1.942287534475326538e-01 -5.062350258231163025e-02 2.800405919551849365e-01 4.474672675132751465e-02
-7.894693315029144287e-02 -8.363513648509979248e-02 -1.089721173048019409e-01 -1.076502203941345215e-01 1.815246641635894775e-01 -1.765971928834915161e-01 2.664634771645069122e-02 6.345017999410629272e-02 -4.136807098984718323e-02 -2.796055972576141357e-01 -3.314056620001792908e-02 3.065650761127471924e-01 3.076463192701339722e-02 1.367047131061553955e-01 -2.574107050895690918e-01 8.057808876037597656e-02 -7.053065299987792969e-02 5.621262639760971069e-02 -6.357069313526153564e-02 3.457748591899871826e-01 8.740185946226119995e-02 1.602674722671508789e-01 3.553535044193267822e-02 1.018425524234771729e-01 4.265783354640007019e-02 -5.705572664737701416e-02 3.076634407043457031e-01 -4.416525065898895264e-01 8.014456927776336670e-02 5.327343195676803589e-02 1.942581236362457275e-01 3.295378386974334717e-01
5.238639935851097107e-02 -1.332757920026779175e-01 -7.888376712799072266e-02 -2.129298150539398193e-01 1.912221312522888184e-01 9.706366807222366333e-02 5.556327849626541138e-02 -3.758411109447479248e-01 -1.765327528119087219e-02 2.147869318723678589e-01 -1.213940456509590149e-01 2.005735486745834351e-01 -1.499345302581787109e-01 9.285745024681091309e-02 -4.348546862602233887e-01 9.255748242139816284e-03 -1.464400887489318848e-01 -1.742007881402969360e-01 6.921418756246566772e-02 3.500290215015411377e-01 6.806936860084533691e-02 -3.121515177190303802e-02 1.332002580165863037e-01 -1.157083660364151001e-01 8.984250016510486603e-03 -2.871463596820831299e-01 -1.459394395351409912e-01 -9.781230986118316650e-02 1.988386958837509155e-01 6.354643404483795166e-02 2.066425532102584839e-01 1.965467073023319244e-02
1.367243677377700806e-01 -2.140565961599349976e-01 -8.484842628240585327e-02 -1.221022382378578186e-01 2.109549194574356079e-01 1.157196387648582458e-01 2.045432627201080322e-01 -1.154049858450889587e-01 7.725074142217636108e-02 1.315848827362060547e-01 -1.524105221033096313e-01 2.279436290264129639e-01 1.660248190164566040e-01 1.394132077693939209e-01 -4.061920344829559326e-01 3.743000095710158348e-03 -2.293292582035064697e-01 -6.876724213361740112e-02 1.713491231203079224e-01 1.356514263898134232e-02 1.531020849943161011e-01 -2.885991334915161133e-02 4.815337806940078735e-02 -1.551873832941055298e-01 7.694102078676223755e-02 -2.873183786869049072e-01 2.097126543521881104e-01 1.988723874092102051e-02 2.355081439018249512e-01 3.442325592041015625e-01 2.124444246292114258e-01 -1.931900531053543091e-02
-2.823694422841072083e-02 -1.618332713842391968e-01 -5.106417834758758545e-02 5.377570167183876038e-02 1.475045233964920044e-01 -6.575649976730346680e-02 -3.445124626159667969e-02 1.629700511693954468e-01 1.611052006483078003e-01 2.973707392811775208e-02 -6.505392491817474365e-02 5.033549070358276367e-01 -2.316994816064834595e-01 7.187931239604949951e-02 -2.133463621139526367e-01 -5.041671916842460632e-02 -8.256155997514724731e-02 1.236256808042526245e-01 9.643325954675674438e-02 1.318785250186920166e-01 1.018537674099206924e-03 -6.409146636724472046e-02 1.914577186107635498e-01 2.763027250766754150e-01 6.078590173274278641e-03 -1.533376872539520264e-01 1.579237729310989380e-01 -4.215000867843627930e-01 6.188584491610527039e-02 3.056024610996246338e-01 1.462889760732650757e-01 1.080035939812660217e-01
1.256394982337951660e-01 -1.969606727361679077e-01 -2.378766052424907684e-02 -3.134673535823822021e-01 -7.271777093410491943e-02 1.092182025313377380e-01 -1.773928701877593994e-01 -3.269217610359191895e-01 8.549458533525466919e-02 5.993387475609779358e-02 6.587519496679306030e-02 1.640687137842178345e-01 -1.438380777835845947e-01 1.963231712579727173e-01 -2.167653590440750122e-01 5.848430469632148743e-02 -1.885733306407928467e-01 -2.710260450839996338e-01 1.677636504173278809e-01 8.408504724502563477e-02 2.428877949714660645e-01 6.923756748437881470e-02 1.493420153856277466e-01 -2.723869308829307556e-02 2.758003473281860352e-01 -2.692196369171142578e-01 -5.252058058977127075e-02 -1.681142300367355347e-01 1.615732461214065552e-01 -2.889409288763999939e-02 1.561533361673355103e-01 2.779892981052398682e-01
2.177823632955551147e-01 1.309028565883636475e-01 -3.212618529796600342e-01 -7.272515445947647095e-02 2.842262685298919678e-01 -1.067071855068206787e-01 5.229619145393371582e-02 -2.671149373054504395e-01 -5.902107432484626770e-02 -1.438433080911636353e-01 3.000397980213165283e-01 3.454915583133697510e-01 1.319474130868911743e-01 5.333229899406433105e-02 -4.219155758619308472e-02 2.183932811021804810e-01 -3.602914512157440186e-02 7.563307136297225952e-02 -1.431077904999256134e-02 1.989299803972244263e-01 -4.090760648250579834e-02 4.805085808038711548e-02 2.040437161922454834e-01 1.521940082311630249e-01 4.321132600307464600e-01 7.064908742904663086e-02 4.510604962706565857e-02 -1.055482029914855957e-01 9.929796308279037476e-02 1.070794183760881424e-02 1.318015158176422119e-01 9.786609560251235962e-02
1.112227290868759155e-01 -9.288900345563888550e-02 8.295044302940368652e-02 -3.553929328918457031e-01 1.989855989813804626e-02 8.304266631603240967e-02 -5.101838335394859314e-02 -1.701303273439407349e-01 -1.844230294227600098e-02 1.722349226474761963e-01 -1.608819216489791870e-01 2.115952521562576294e-01 1.052623521536588669e-02 9.795850515365600586e-02 -4.558124244213104248e-01 2.080198079347610474e-01 -1.239681988954544067e-01 -1.051433682441711426e-01 9.187132865190505981e-02 2.939345836639404297e-01 9.754671156406402588e-02 6.618403643369674683e-02 1.653095185756683350e-01 -1.214343681931495667e-01 3.139894902706146240e-01 -1.198581904172897339e-01 -1.761694103479385376e-01 -8.542230352759361267e-03 1.005205363035202026e-01 -8.736348710954189301e-03 2.215178757905960083e-01 2.550045549869537354e-01
3.430095016956329346e-01 -3.636826574802398682e-01 -5.045706778764724731e-02 -1.934428513050079346e-01 1.651268638670444489e-02 2.182168513536453247e-01 7.095216959714889526e-02 -1.739331893622875214e-02 1.027390584349632263e-01 -2.599643468856811523e-01 -2.089251577854156494e-01 3.471615314483642578e-01 -1.427516937255859375e-01 -1.712388694286346436e-01 -1.493663489818572998e-01 -6.668488681316375732e-02 -2.261243611574172974e-01 1.655726581811904907e-01 1.656980440020561218e-02 6.082095950841903687e-02 9.039103984832763672e-03 2.710832357406616211e-01 2.010589241981506348e-01 4.565439000725746155e-02 1.756366491317749023e-01 4.766916390508413315e-03 -5.092081055045127869e-02 -5.565994232892990112e-02 1.134648919105529785e-02 1.618396937847137451e-01 6.881097704172134399e-02 2.681507766246795654e-01
1.197121813893318176e-01 -5.230795741081237793e-01 4.629600793123245239e-02 -6.336152553558349609e-02 2.507596611976623535e-01 -1.566164046525955200e-01 -3.533801436424255371e-02 -3.375870734453201294e-02 -7.553087919950485229e-02 -6.642383057624101639e-03 1.336386054754257202e-01 2.555176317691802979e-01 1.273832470178604126e-01 4.218715801835060120e-02 -2.861426174640655518e-01 7.307960838079452515e-02 -7.608368992805480957e-02 6.207622215151786804e-02 3.484861925244331360e-02 3.118461370468139648e-01 1.110089495778083801e-01 -3.311969712376594543e-02 -1.470369845628738403e-01 2.921218872070312500e-01 4.407057911157608032e-02 -1.916816234588623047e-01 1.290882378816604614e-01 1.665564253926277161e-02 2.040535360574722290e-01 1.515240520238876343e-01 2.653387486934661865e-01 -5.359363183379173279e-02
-9.184964746236801147e-02 -6.911388784646987915e-02 -1.248042732477188110e-01 -1.687487363815307617e-01 9.577301144599914551e-02 -2.342325076460838318e-02 -3.363932073116302490e-01 -9.483788162469863892e-02 -1.240892037749290466e-01 6.611810624599456787e-02 2.652371525764465332e-01 1.608560383319854736e-01 3.119813837110996246e-02 2.762885093688964844e-01 -3.450601398944854736e-01 -4.073918238282203674e-02 -2.267621755599975586e-01 1.486513465642929077e-01 -1.018420085310935974e-01 2.256625145673751831e-01 1.409429311752319336e-01 -1.051926910877227783e-01 -5.981516838073730469e-02 7.987918704748153687e-02 1.871875524520874023e-01 -3.130459189414978027e-01 1.641923338174819946e-01 -1.465965956449508667e-01 3.327575922012329102e-01 1.506348401308059692e-01 6.680354475975036621e-02 -4.193726927042007446e-02
-4.147045686841011047e-02 -3.140436112880706787e-02 1.685385853052139282e-01 -3.449966609477996826e-01 1.597788184881210327e-01 -3.388927131891250610e-02 -1.290268748998641968e-01 -2.180533111095428467e-01 5.232594534754753113e-02 1.734047532081604004e-01 -6.224121898412704468e-02 2.762711346149444580e-01 4.089656285941600800e-03 6.137102097272872925e-02 -3.028434514999389648e-01 1.585822850465774536e-01 -3.558332622051239014e-01 -1.427716612815856934e-01 1.814449280500411987e-01 -1.254033297300338745e-01 1.828413605690002441e-01 -1.929774135351181030e-01 -1.513888686895370483e-02 -1.258344352245330811e-01 9.650108963251113892e-02 1.363371126353740692e-02 -2.256337553262710571e-01 -1.899684518575668335e-01 2.305099666118621826e-01 1.364088058471679688e-01 2.570143640041351318e-01 9.306425601243972778e-02
2.617489099502563477e-01 -2.016538083553314209e-01 1.029383540153503418e-01 -2.682835161685943604e-01 1.774217933416366577e-01 2.004023343324661255e-01 -1.743559725582599640e-02 -1.893433555960655212e-02 -7.683740556240081787e-02 2.069450169801712036e-01 -3.424275815486907959e-01 1.718367636203765869e-01 -1.417243480682373047e-01 3.507862612605094910e-02 -2.438345700502395630e-01 7.031568884849548340e-02 -2.458978891372680664e-01 3.084045052528381348e-01 8.604782819747924805e-02 -3.998426347970962524e-02 -2.783810794353485107e-01 6.201087683439254761e-02 2.652213275432586670e-01 -3.458187356591224670e-02 1.359318792819976807e-01 -2.518521994352340698e-02 2.361682616174221039e-02 -2.340683639049530029e-01 1.288658529520034790e-01 1.150795742869377136e-01 1.765605509281158447e-01 4.213686659932136536e-02
2.480413950979709625e-02 -1.140467151999473572e-01 -1.533462852239608765e-01 -1.881684660911560059e-01 7.885999232530593872e-02 4.340750724077224731e-02 1.757414452731609344e-02 -7.064188271760940552e-02 1.120835840702056885e-01 2.920064330101013184e-01 -2.239213287830352783e-01 3.084073960781097412e-01 -7.897608727216720581e-02 1.577140986919403076e-01 -3.523632586002349854e-01 2.087474018335342407e-01 -3.257225453853607178e-01 -2.438593208789825439e-01 -2.898892201483249664e-02 2.493429481983184814e-01 1.698797494173049927e-01 4.356149956583976746e-02 1.849613040685653687e-01 -2.144190520048141479e-01 3.825703263282775879e-02 -2.182247489690780640e-01 1.218148227781057358e-02 4.899393394589424133e-02 1.873389482498168945e-01 2.160863252356648445e-03 2.020328491926193237e-01 7.106851786375045776e-02
-4.811490699648857117e-02 -2.896017134189605713e-01 1.119578406214714050e-01 -2.332172691822052002e-01 3.329003155231475830e-01 -1.378309819847345352e-02 -6.819818168878555298e-02 -4.592156782746315002e-02 -2.488837689161300659e-01 9.729874134063720703e-02 -3.544460982084274292e-02 2.336009293794631958e-01 -2.656449973583221436e-01 3.143680095672607422e-01 -2.281074970960617065e-01 2.040968239307403564e-01 -1.976849734783172607e-01 -2.279509305953979492e-01 1.516352295875549316e-01 -1.052079722285270691e-01 1.468202322721481323e-01 2.240153215825557709e-02 2.537215948104858398e-01 1.962720304727554321e-01 -9.077610075473785400e-02 -4.209927469491958618e-02 1.221862807869911194e-01 -7.728108018636703491e-02 -2.652954682707786560e-02 1.613386124372482300e-01 -9.588278084993362427e-02 1.479845941066741943e-01
8.413194864988327026e-02 -1.566107422113418579e-01 6.045178696513175964e-02 1.536439210176467896e-01 -3.105946257710456848e-02 -1.771875619888305664e-01 -5.343395844101905823e-02 -2.429369986057281494e-01 5.980019271373748779e-02 7.114248722791671753e-02 -9.272591769695281982e-02 2.376705855131149292e-01 -6.344702094793319702e-02 2.291327565908432007e-01 -4.619899392127990723e-01 8.648730069398880005e-02 -4.075770974159240723e-01 1.609821021556854248e-01 1.262878030538558960e-01 2.425433844327926636e-01 -9.212373942136764526e-02 1.829104870557785034e-01 -5.421987920999526978e-02 1.726324111223220825e-01 -8.585969358682632446e-02 -2.129828929901123047e-01 -9.768679738044738770e-02 -1.313019841909408569e-01 1.655945777893066406e-01 -2.522020414471626282e-02 2.015583813190460205e-01 -7.772139459848403931e-02
-4.926629364490509033e-02 -2.193089425563812256e-01 -1.048627048730850220e-01 -8.129511773586273193e-02 2.605850696563720703e-01 -4.159495607018470764e-02 9.112734696827828884e-04 1.907426118850708008e-01 5.493423715233802795e-02 -6.881182640790939331e-02 -8.524439297616481781e-03 2.044930309057235718e-01 -1.075613796710968018e-01 -2.038122117519378662e-01 -1.819931566715240479e-01 -8.209050446748733521e-02 3.488722443580627441e-02 -5.276968004181981087e-04 1.182169839739799500e-01 1.114991232752799988e-01 1.831417977809906006e-01 -1.705230474472045898e-01 2.084986567497253418e-01 3.225884437561035156e-01 4.810013249516487122e-02 -1.089826449751853943e-01 2.009876519441604614e-01 -2.983150780200958252e-01 7.861551642417907715e-02 3.889452219009399414e-01 3.558694720268249512e-01 1.333471238613128662e-01
1.761969327926635742e-01 -1.317118704319000244e-01 2.849356234073638916e-01 1.024922505021095276e-01 -2.739903703331947327e-02 -2.162061929702758789e-01 -1.653037816286087036e-01 -1.887323558330535889e-01 -6.319616734981536865e-02 2.280456945300102234e-02 1.447993814945220947e-01 2.737988531589508057e-01 1.120994985103607178e-01 1.428600102663040161e-01 -1.900801658630371094e-01 -6.317108124494552612e-02 -1.072262674570083618e-01 1.774585325620137155e-05 3.726585209369659424e-01 2.195353657007217407e-01 1.393337249755859375e-01 1.085749790072441101e-01 2.202618718147277832e-01 2.863065106794238091e-03 5.202114954590797424e-02 -6.894439458847045898e-02 3.071464002132415771e-01 -3.709660768508911133e-01 2.307654470205307007e-01 -1.474810577929019928e-02 4.512186348438262939e-02 5.211329832673072815e-02
2.409788072109222412e-01 -3.134110271930694580e-01 -7.016456220299005508e-03 -2.078749388456344604e-01 2.019619494676589966e-01 -1.850060820579528809e-01 1.595590561628341675e-01 -2.922341227531433105e-02 -5.399369820952415466e-02 3.193140327930450439e-01 -8.558098226785659790e-02 1.988250911235809326e-01 1.598428040742874146e-01 -1.421628445386886597e-01 -5.595247447490692139e-02 9.320579469203948975e-02 -1.747055947780609131e-01 2.159329652786254883e-01 1.928290575742721558e-01 1.815213114023208618e-01 2.726168371737003326e-02 -2.583807408809661865e-01 -1.177548915147781372e-01 1.181620210409164429e-01 -2.828730940818786621e-01 2.625523693859577179e-02 1.941100060939788818e-01 -1.901375800371170044e-01 1.867046356201171875e-01 1.644906848669052124e-01 1.648518890142440796e-01 -5.965337902307510376e-02
-5.753477662801742554e-02 -2.258477658033370972e-01 -3.863837122917175293e-01 -1.231855154037475586e-01 1.570800989866256714e-01 2.948837876319885254e-01 -1.460293233394622803e-01 1.324039250612258911e-01 -2.283313125371932983e-02 2.104138880968093872e-01 -1.216181647032499313e-02 9.283835440874099731e-02 -1.390192359685897827e-01 1.117144078016281128e-01 6.606921670027077198e-04 2.999911271035671234e-02 3.957194834947586060e-02 2.018320113420486450e-01 1.979840099811553955e-01 3.265632688999176025e-01 1.068622097373008728e-01 5.542395263910293579e-02 -1.136322692036628723e-01 -2.657054737210273743e-02 1.479176431894302368e-01 1.349495053291320801e-01 2.879565954208374023e-01 -1.492185294628143311e-01 3.657117113471031189e-02 -4.932235181331634521e-02 3.619117736816406250e-01 2.195017486810684204e-01
1.227525919675827026e-01 -3.531987071037292480e-01 5.855091661214828491e-02 -1.141338348388671875e-01 1.147614046931266785e-01 -2.029909193515777588e-02 -1.366038471460342407e-01 -2.032329440116882324e-01 8.784935623407363892e-02 -2.828041650354862213e-02 -1.771834343671798706e-01 3.449418842792510986e-01 -1.900422126054763794e-01 4.456815868616104126e-02 -2.038721144199371338e-01 -1.510969996452331543e-01 -1.948693841695785522e-01 4.001677632331848145e-01 -3.398759872652590275e-04 -7.441292703151702881e-02 -5.596821010112762451e-02 -4.844654724001884460e-02 3.427523672580718994e-01 -1.279595196247100830e-01 1.238835379481315613e-01 -1.894128508865833282e-02 1.329554524272680283e-02 -1.552068889141082764e-01 -2.194557040929794312e-01 1.635664850473403931e-01 1.229337826371192932e-01 1.892382055521011353e-01
-1.566809862852096558e-01 -4.247756898403167725e-01 -1.288365423679351807e-01 -3.509642481803894043e-01 3.173632919788360596e-01 1.272859722375869751e-01 5.512304231524467468e-02 9.798393584787845612e-04 9.423630684614181519e-02 1.374530978500843048e-02 -1.017233058810234070e-01 1.089811101555824280e-01 -2.266883850097656250e-01 -1.935731023550033569e-01 -1.277686059474945068e-01 1.555694788694381714e-01 -9.920791536569595337e-02 2.577167749404907227e-01 -1.058909017592668533e-02 2.163169905543327332e-02 2.087272144854068756e-02 1.294898092746734619e-01 2.891051471233367920e-01 -1.565670222043991089e-01 1.673538684844970703e-01 2.987948991358280182e-02 -6.588327884674072266e-02 -2.153224647045135498e-01 -2.306300997734069824e-01 3.443699562922120094e-03 -1.452350616455078125e-01 1.362508982419967651e-01
2.376275807619094849e-01 -2.679254859685897827e-02 -6.440590322017669678e-02 -2.066185921430587769e-01 2.831258811056613922e-02 8.216258138418197632e-02 -8.954770117998123169e-02 -1.742301732301712036e-01 -2.775296196341514587e-02 1.335319280624389648e-01 1.227530166506767273e-01 4.182813167572021484e-01 -2.133260108530521393e-02 -9.650401771068572998e-02 -4.389114677906036377e-01 4.500597342848777771e-02 -3.244782984256744385e-01 -1.473273783922195435e-01 1.430740058422088623e-01 1.012980192899703979e-01 1.692322343587875366e-01 -2.719127833843231201e-01 -8.269688114523887634e-03 -1.766240894794464111e-01 -2.964866161346435547e-02 -5.374006927013397217e-02 -8.220306783914566040e-02 -1.256731599569320679e-01 2.518834471702575684e-01 7.012938731350004673e-04 2.321439534425735474e-01 4.201054200530052185e-02
-6.181149929761886597e-02 -3.212965428829193115e-01 2.068718671798706055e-01 -1.960349231958389282e-01 9.833388961851596832e-03 1.360428035259246826e-01 -2.293415367603302002e-01 6.420950591564178467e-02 -2.563987970352172852e-01 1.036517918109893799e-01 -4.495390504598617554e-02 1.547898948192596436e-01 -8.408308029174804688e-02 -2.122602611780166626e-02 -2.824696302413940430e-01 -4.825273528695106506e-02 -1.439180374145507812e-01 1.306208521127700806e-01 2.353082746267318726e-01 6.077136844396591187e-02 7.147733867168426514e-02 2.099811881780624390e-01 1.328217089176177979e-01 9.212975949048995972e-02 1.701055318117141724e-01 -5.010289326310157776e-02 1.024681329727172852e-01 -1.315335780382156372e-01 2.971993386745452881e-01 -2.092389762401580811e-01 3.511307835578918457e-01 -2.397468984127044678e-01
-6.416168063879013062e-02 -1.536854058504104614e-01 -9.642498195171356201e-02 3.360350430011749268e-02 5.857644975185394287e-02 -1.557216700166463852e-02 1.597256213426589966e-02 2.133099921047687531e-02 -6.053485721349716187e-02 -1.205942183732986450e-01 8.826536685228347778e-02 3.089914917945861816e-01 -1.755598038434982300e-01 -5.236275494098663330e-02 -1.481433957815170288e-01 1.399616301059722900e-01 4.152680933475494385e-02 2.055948823690414429e-01 -1.396206393837928772e-02 8.625070750713348389e-02 6.272214651107788086e-02 -2.162168174982070923e-02 1.692606508731842041e-01 2.401966601610183716e-01 1.471325457096099854e-01 -8.579437434673309326e-02 3.765282928943634033e-01 -4.427482783794403076e-01 2.742894589900970459e-01 2.424335032701492310e-01 2.101269215345382690e-01 2.711775302886962891e-01
-1.049499362707138062e-01 -2.747023701667785645e-01 2.020929306745529175e-01 -1.259729862213134766e-01 5.899202823638916016e-02 -3.435779735445976257e-02 -1.734163165092468262e-01 -3.510909900069236755e-02 -2.692458927631378174e-01 -9.921690076589584351e-02 4.915472120046615601e-02 3.818204402923583984e-01 2.109087072312831879e-02 1.412917226552963257e-01 -1.141912043094635010e-01 2.214310131967067719e-02 -2.150495201349258423e-01 1.069795787334442139e-01 1.288487017154693604e-01 1.861162036657333374e-01 -5.948559846729040146e-03 2.777871303260326385e-02 1.487461626529693604e-01 1.445357203483581543e-01 2.421440482139587402e-01 -3.402869030833244324e-02 2.610899806022644043e-01 -1.162375360727310181e-01 3.731251657009124756e-01 2.972269058227539062e-01 -1.360376924276351929e-01 -1.267680823802947998e-01
2.611348032951354980e-01 -1.208142787218093872e-01 -1.089140251278877258e-01 -2.647442519664764404e-01 1.456636786460876465e-01 -7.814937084913253784e-02 -1.331318467855453491e-01 -2.606252133846282959e-01 -2.047901600599288940e-01 4.637798666954040527e-02 -2.127074897289276123e-01 5.190801993012428284e-02 -1.315226256847381592e-01 -9.772619605064392090e-02 -3.291411101818084717e-01 1.227461323142051697e-01 -3.824361786246299744e-02 -1.600587517023086548e-01 -1.311095058917999268e-01 6.308814138174057007e-02 1.823119968175888062e-01 -7.686710357666015625e-02 5.714841559529304504e-02 -3.033121824264526367e-01 1.012581363320350647e-01 4.924903437495231628e-02 1.673919111490249634e-01 -1.699082702398300171e-01 3.274908959865570068e-01 2.855129539966583252e-01 1.636155098676681519e-01 -1.106387823820114136e-01
3.509399294853210449e-01 -8.276414871215820312e-02 2.347754836082458496e-01 -3.318708017468452454e-02 1.760556399822235107e-01 -7.425864785909652710e-02 -7.437040656805038452e-02 -5.999868363142013550e-02 -7.179870456457138062e-02 -1.634956300258636475e-01 -9.705389291048049927e-02 3.188429176807403564e-01 -4.224148765206336975e-02 2.688313722610473633e-01 -1.290094405412673950e-01 1.331980675458908081e-01 1.018683016300201416e-01 -6.216686964035034180e-02 -2.281871736049652100e-01 2.514120638370513916e-01 7.288611959666013718e-03 1.077455803751945496e-01 1.910647004842758179e-01 -2.229469418525695801e-01 1.243304759263992310e-01 -1.118413135409355164e-01 3.556980788707733154e-01 -6.735021620988845825e-02 2.716123163700103760e-01 1.341342478990554810e-01 1.962860822677612305e-01 -3.729622578248381615e-03
1.132498234510421753e-01 -2.565704286098480225e-01 4.265508428215980530e-02 -2.310657650232315063e-01 -8.248662203550338745e-02 -1.301190853118896484e-01 -1.445662975311279297e-01 4.350236430764198303e-02 -1.289519071578979492e-01 2.432388961315155029e-01 5.535252392292022705e-03 1.898700743913650513e-01 -1.227835267782211304e-01 -2.285393029451370239e-01 -2.100419551134109497e-01 9.952349215745925903e-02 -2.133748531341552734e-01 3.302842378616333008e-01 -2.155803516507148743e-02 -1.229359488934278488e-02 -1.799655407667160034e-01 8.240150660276412964e-02 2.861443161964416504e-01 -1.994946897029876709e-01 2.891153395175933838e-01 1.431186646223068237e-01 1.047020107507705688e-01 -1.587916463613510132e-01 -5.402499064803123474e-02 -1.617802679538726807e-02 2.691917717456817627e-01 2.332925796508789062e-01
2.849534451961517334e-01 -1.801741272211074829e-01 1.934382617473602295e-01 1.307695955038070679e-01 2.301929593086242676e-01 -9.060740470886230469e-02 2.824444090947508812e-03 3.140204027295112610e-02 -2.284273505210876465e-01 -8.425170183181762695e-02 -2.740340828895568848e-01 1.329434365034103394e-01 -1.386584490537643433e-01 1.794618517160415649e-01 -5.882389843463897705e-02 2.877416312694549561e-01 -9.074996411800384521e-02 -1.568206846714019775e-01 -7.500301301479339600e-02 2.432662993669509888e-01 -1.054607257246971130e-01 -8.574973791837692261e-02 1.835599839687347412e-01 -6.240601465106010437e-02 2.794885337352752686e-01 3.749699890613555908e-02 1.490950733423233032e-01 -1.148974042735062540e-04 1.935555040836334229e-01 3.508435189723968506e-01 2.342901825904846191e-01 9.487425535917282104e-02
-1.021002084016799927e-01 -2.087694257497787476e-01 1.801554411649703979e-01 -3.104548454284667969e-01 4.011233448982238770e-01 -4.173893481492996216e-02 -1.996190100908279419e-02 -2.046065777540206909e-01 -1.519768685102462769e-01 8.213926851749420166e-02 -2.404194772243499756e-01 2.665255367755889893e-01 8.298738300800323486e-02 1.392818689346313477e-01 -4.715250134468078613e-01 1.379240863025188446e-02 -9.096688032150268555e-02 -8.337508141994476318e-02 5.963937565684318542e-02 2.361312881112098694e-02 8.145906776189804077e-02 5.664794147014617920e-02 1.687360554933547974e-01 -6.923337280750274658e-02 -1.273621022701263428e-01 -1.481140702962875366e-01 1.181212365627288818e-01 -1.082910075783729553e-01 1.454651653766632080e-01 -5.806825309991836548e-02 5.362214520573616028e-02 2.259611338376998901e-01
-1.780610829591751099e-01 -2.048689275979995728e-01 9.826844930648803711e-02 -1.104986071586608887e-01 -1.325732213445007801e-03 -2.715872414410114288e-02 -3.133953213691711426e-01 -1.143985465168952942e-01 -9.426329284906387329e-02 -1.370500624179840088e-01 -2.349912822246551514e-01 8.436981588602066040e-02 8.623003959655761719e-03 -9.996331483125686646e-02 -2.070716917514801025e-01 2.011819183826446533e-01 -7.915004342794418335e-02 -1.195020675659179688e-01 2.260719835758209229e-01 4.380746483802795410e-01 -1.718932390213012695e-02 -8.533642441034317017e-02 2.798297107219696045e-01 8.822189271450042725e-02 -5.962690711021423340e-02 2.251131832599639893e-02 1.742071472108364105e-02 -1.825227737426757812e-01 3.194324970245361328e-01 -1.401273310184478760e-01 2.413149029016494751e-01 -1.848550140857696533e-01
1.488219574093818665e-02 -3.330397605895996094e-01 2.780794799327850342e-01 2.061646804213523865e-02 3.162093460559844971e-01 -2.260823845863342285e-01 -6.990048289299011230e-02 -1.442172378301620483e-01 1.063446328043937683e-01 9.250482171773910522e-02 1.874530017375946045e-01 9.481494128704071045e-02 1.042102277278900146e-01 1.065784841775894165e-01 -3.789029717445373535e-01 1.088278368115425110e-01 -6.182494107633829117e-03 1.736444383859634399e-01 1.043086126446723938e-01 1.755435764789581299e-01 1.975839138031005859e-01 -1.277140378952026367e-01 5.457737296819686890e-02 3.441903740167617798e-02 4.281094670295715332e-02 -2.806915044784545898e-01 -9.668953716754913330e-02 -3.964441269636154175e-02 1.677090227603912354e-01 8.598234504461288452e-02 3.263311088085174561e-01 1.665730923414230347e-01
2.756641507148742676e-01 -1.695225238800048828e-01 2.203020639717578888e-02 -1.665785610675811768e-01 4.986055940389633179e-02 -1.776627600193023682e-01 -7.501661777496337891e-02 -1.773398965597152710e-01 1.520591694861650467e-02 3.907629251480102539e-01 -1.907423324882984161e-02 1.871679276227951050e-01 -1.212405934929847717e-01 1.358079463243484497e-01 -4.217337071895599365e-01 1.773342788219451904e-01 -1.419776529073715210e-01 -6.797043979167938232e-02 -4.262370057404041290e-03 2.612341940402984619e-01 5.633874610066413879e-02 7.759784162044525146e-02 2.179311811923980713e-01 -1.245980337262153625e-01 -7.696560025215148926e-02 -1.497303545475006104e-01 -7.895630598068237305e-02 -1.077817231416702271e-01 3.115404546260833740e-01 1.698826551437377930e-01 5.146917700767517090e-02 1.585069447755813599e-01
-6.505840271711349487e-02 -1.524523049592971802e-01 1.848191022872924805e-02 -3.369533121585845947e-01 -2.715266942977905273e-01 -7.190183550119400024e-02 -2.828895151615142822e-01 -3.954079151153564453e-01 4.866550862789154053e-02 5.528553202748298645e-02 1.341519504785537720e-01 2.553105056285858154e-01 -3.693816810846328735e-02 2.318804897367954254e-02 -4.591956436634063721e-01 6.969583779573440552e-02 1.303983181715011597e-01 8.533600717782974243e-02 3.008654415607452393e-01 1.211427301168441772e-01 1.001473888754844666e-01 -3.461945801973342896e-02 2.355727553367614746e-01 1.649246364831924438e-02 8.484711498022079468e-02 -5.500840488821268082e-03 1.128799864090979099e-03 4.318388178944587708e-02 1.856535859405994415e-02 -2.239838615059852600e-02 1.653587818145751953e-01 -5.821818113327026367e-02
1.295816451311111450e-01 -1.931847929954528809e-01 1.954015716910362244e-02 -3.174581229686737061e-01 3.956234455108642578e-02 2.565224170684814453e-01 -1.626700907945632935e-01 -6.125034019351005554e-02 -3.651574254035949707e-02 -2.215432971715927124e-01 -1.965130269527435303e-01 2.211820930242538452e-01 -7.433368265628814697e-02 2.992282509803771973e-01 -1.564374715089797974e-01 8.838795870542526245e-02 -3.105418384075164795e-01 6.011741608381271362e-02 2.044820189476013184e-01 -3.146611619740724564e-03 -1.609299480915069580e-01 5.734457448124885559e-02 2.655063867568969727e-01 2.326637953519821167e-01 -1.417194604873657227e-01 -1.150286197662353516e-01 -2.133204191923141479e-01 -1.127638593316078186e-01 7.150471955537796021e-02 1.583351045846939087e-01 2.498903721570968628e-01 -4.462344944477081299e-02
2.461018711328506470e-01 -2.793795168399810791e-01 2.310533374547958374e-01 -1.878875792026519775e-01 6.612676382064819336e-02 1.268164366483688354e-01 -1.447687596082687378e-01 -2.052077800035476685e-01 4.776477068662643433e-02 5.177383497357368469e-02 -1.304143369197845459e-01 3.345332443714141846e-01 -2.895387411117553711e-01 8.653609454631805420e-02 -1.042420119047164917e-01 -1.425449252128601074e-01 -2.072933763265609741e-01 3.589330911636352539e-01 1.732254214584827423e-02 -4.888669401407241821e-02 1.022411063313484192e-01 -6.431844085454940796e-02 2.816136479377746582e-01 -1.042943522334098816e-01 1.953259259462356567e-01 4.764102771878242493e-02 4.057607054710388184e-02 -1.884771138429641724e-01 -1.236347034573554993e-01 1.363962292671203613e-01 1.873747855424880981e-01 8.320731669664382935e-02
9.933329373598098755e-02 -3.800497949123382568e-01 1.782769858837127686e-01 -3.080233633518218994e-01 9.237790852785110474e-02 8.190854638814926147e-02 -1.552802920341491699e-01 5.211536306887865067e-03 -2.638396024703979492e-01 1.227314919233322144e-01 -3.135869503021240234e-01 2.005816698074340820e-01 -1.575983166694641113e-01 1.371998433023691177e-02 7.178502529859542847e-02 1.179346442222595215e-01 -2.104503363370895386e-01 1.315389871597290039e-01 1.553575247526168823e-01 7.102111726999282837e-02 -7.171472907066345215e-02 6.461281329393386841e-02 2.795134186744689941e-01 -8.833987265825271606e-02 2.211133986711502075e-01 4.773967340588569641e-02 -1.704175374470651150e-03 -1.720199286937713623e-01 -2.090029716491699219e-01 1.607176065444946289e-01 2.087930291891098022e-01 1.800801753997802734e-01
4.534770548343658447e-02 -2.696951925754547119e-01 -5.110248923301696777e-02 -3.212333098053932190e-02 2.207728326320648193e-01 8.798567950725555420e-02 -5.814712122082710266e-02 1.243113204836845398e-01 1.248778123408555984e-02 -6.770268827676773071e-02 -4.973998293280601501e-02 3.165640830993652344e-01 -5.265463888645172119e-02 -6.130946427583694458e-02 -2.375370711088180542e-01 1.674236543476581573e-02 -7.455462217330932617e-02 1.062360405921936035e-01 3.194710612297058105e-02 2.298141866922378540e-01 -8.465937525033950806e-02 -3.184552490711212158e-02 2.829230576753616333e-02 3.199445307254791260e-01 9.221979230642318726e-02 -1.272627711296081543e-01 2.584172189235687256e-01 -5.455454587936401367e-01 5.250992998480796814e-02 1.774781793355941772e-01 1.808249950408935547e-01 1.936671137809753418e-01
8.676671236753463745e-02 -3.217856585979461670e-01 1.789010316133499146e-01 -1.785397380590438843e-01 2.535135857760906219e-02 5.406642705202102661e-02 -1.290939897298812866e-01 -2.385529875755310059e-01 9.110826067626476288e-04 1.443353891372680664e-01 -1.528478413820266724e-01 1.953758001327514648e-01 -1.519993543624877930e-01 -1.479296386241912842e-01 -1.537201851606369019e-01 5.684969574213027954e-02 -1.968446671962738037e-01 1.171358302235603333e-01 -6.331642623990774155e-03 1.644319593906402588e-01 -2.510024011135101318e-01 1.554449088871479034e-02 2.452211380004882812e-01 -9.055317938327789307e-02 3.156811594963073730e-01 2.041972726583480835e-01 2.316475845873355865e-02 -2.315453737974166870e-01 -2.002087384462356567e-01 -5.861997231841087341e-02 3.746291399002075195e-01 5.654056370258331299e-02
-5.515483021736145020e-02 -1.455243080854415894e-01 -8.468441665172576904e-02 7.585450541228055954e-03 3.099399805068969727e-01 -1.610042005777359009e-01 -2.237588763236999512e-01 1.463883519172668457e-01 -4.863742738962173462e-02 -3.123570978641510010e-01 3.334330767393112183e-02 4.151405990123748779e-01 -1.229265555739402771e-01 2.570289373397827148e-02 -2.588204741477966309e-01 2.065755873918533325e-01 -3.562602400779724121e-02 2.267813980579376221e-01 -1.575848758220672607e-01 2.349561452865600586e-02 1.567529439926147461e-01 3.383180499076843262e-02 -5.906519293785095215e-02 -3.680994501337409019e-03 -5.364415794610977173e-02 -1.841759085655212402e-01 -1.451789438724517822e-01 -1.924628615379333496e-01 3.685463666915893555e-01 1.619090288877487183e-01 9.871096909046173096e-02 -4.738387092947959900e-02
1.978371292352676392e-01 -3.208771347999572754e-01 2.174294292926788330e-01 -3.058973848819732666e-01 1.131754275411367416e-02 3.871053829789161682e-02 4.022288322448730469e-02 -1.144497618079185486e-01 -2.346610277891159058e-01 3.369437903165817261e-02 -1.653628647327423096e-01 3.465682566165924072e-01 -1.713132858276367188e-01 -4.019596963189542294e-04 -2.174834012985229492e-01 1.311540901660919189e-01 -1.773368865251541138e-01 2.674765288829803467e-01 1.249086558818817139e-01 -1.273450702428817749e-01 -1.891792006790637970e-02 -6.298721767961978912e-03 2.085988372564315796e-01 -1.607946753501892090e-01 2.442462146282196045e-01 7.719231396913528442e-02 7.914288341999053955e-02 -2.587839663028717041e-01 -4.685563221573829651e-02 4.991490021347999573e-02 2.271007150411605835e-01 5.929312482476234436e-02
9.642522037029266357e-02 -3.346615135669708252e-01 5.646970123052597046e-03 -2.543940544128417969e-01 -7.907008379697799683e-02 3.897086083889007568e-01 -9.278195351362228394e-02 -2.340975403785705566e-01 -1.225691065192222595e-01 9.999508410692214966e-02 -4.888531193137168884e-02 6.678152084350585938e-02 -1.699113696813583374e-01 1.118953824043273926e-01 -2.665759921073913574e-01 2.297784090042114258e-01 -2.641788125038146973e-01 -2.063430696725845337e-01 -4.527428746223449707e-02 8.637980371713638306e-02 1.114557683467864990e-02 1.237737312912940979e-01 1.239109337329864502e-01 -2.241261601448059082e-01 2.233964949846267700e-01 -4.337433353066444397e-02 -4.337553679943084717e-02 -8.615165948867797852e-02 1.614113748073577881e-01 5.042047798633575439e-02 2.954878211021423340e-01 1.240484490990638733e-01
-1.491128653287887573e-01 -9.009683877229690552e-02 -1.034316420555114746e-01 -4.031757712364196777e-01 1.369868665933609009e-01 1.666267029941082001e-02 -2.642440795898437500e-01 -3.335351645946502686e-01 -1.301011294126510620e-01 1.855646371841430664e-01 -1.188638210296630859e-01 8.774662762880325317e-02 -1.027660295367240906e-01 2.400957047939300537e-01 -4.042494297027587891e-01 -6.553475558757781982e-02 -2.059164494276046753e-01 3.037049621343612671e-02 -1.261415984481573105e-02 2.375509887933731079e-01 6.571148335933685303e-02 -1.390684098005294800e-01 2.397366911172866821e-01 -1.144606247544288635e-01 9.976582229137420654e-02 -9.849973022937774658e-02 -3.863000497221946716e-02 -4.395023360848426819e-02 1.987942755222320557e-01 1.571773290634155273e-01 -3.696284815669059753e-02 -6.604279577732086182e-02
-9.141608327627182007e-02 -1.923476159572601318e-01 1.820182055234909058e-01 -1.015887111425399780e-01 1.694505661725997925e-01 -6.918045878410339355e-02 -6.524322926998138428e-02 -1.699631363153457642e-01 -2.212312221527099609e-01 -1.877273470163345337e-01 -1.512327939271926880e-01 2.942771911621093750e-01 -1.983055174350738525e-01 -1.187825426459312439e-01 -3.279736936092376709e-01 8.507514744997024536e-02 -4.183648824691772461e-01 1.069880798459053040e-01 -1.513549685478210449e-01 1.000828370451927185e-01 1.119706220924854279e-02 1.773489452898502350e-02 -3.185681998729705811e-02 2.556780576705932617e-01 1.352882832288742065e-01 -1.502979248762130737e-01 2.139836847782135010e-01 -8.152120746672153473e-03 1.075991243124008179e-01 1.999291181564331055e-01 -1.734806746244430542e-01 1.674444228410720825e-01
1.553917676210403442e-01 -3.488341271877288818e-01 2.639849185943603516e-01 -1.439896076917648315e-01 6.518560647964477539e-02 6.273178756237030029e-02 -1.726627051830291748e-01 -2.041882872581481934e-01 5.856483429670333862e-02 -2.752870693802833557e-02 -1.301162689924240112e-01 2.003083080053329468e-01 -3.535611927509307861e-01 -7.712386548519134521e-02 -1.049403846263885498e-01 -5.399604886770248413e-02 -3.264965713024139404e-01 3.592923283576965332e-01 1.084240376949310303e-01 3.574696555733680725e-02 2.529450505971908569e-02 -1.105951890349388123e-01 1.635346412658691406e-01 -1.713578589260578156e-02 1.992018073797225952e-01 1.280911415815353394e-01 -6.690846383571624756e-02 -1.606823652982711792e-01 -1.617909967899322510e-01 1.652197092771530151e-01 6.985462456941604614e-02 2.111009806394577026e-01
9.292916953563690186e-02 -3.922252953052520752e-01 7.436554133892059326e-02 -9.326227754354476929e-02 -3.961705416440963745e-02 2.040348798036575317e-01 -2.039475366473197937e-02 -1.816209554672241211e-01 -6.670415401458740234e-02 5.302367359399795532e-02 -1.426730453968048096e-01 4.018319547176361084e-01 -1.714617908000946045e-01 -1.826641410589218140e-01 -4.494387656450271606e-02 -1.367347538471221924e-01 -2.978410720825195312e-01 3.534233272075653076e-01 1.376145402900874615e-03 1.359953731298446655e-01 1.411286443471908569e-01 -3.636118024587631226e-02 2.554640769958496094e-01 5.470633506774902344e-02 1.870419234037399292e-01 -3.942951187491416931e-02 6.873067468404769897e-02 -1.803703606128692627e-01 -1.833818107843399048e-01 -4.923142120242118835e-02 1.157351210713386536e-01 1.710972487926483154e-01
1.075244024395942688e-01 3.191108629107475281e-02 -1.224570870399475098e-01 -2.145861238241195679e-01 3.735092282295227051e-02 -1.741970144212245941e-02 -2.175652384757995605e-01 -3.186320066452026367e-01 2.229926288127899170e-01 9.072899818420410156e-02 1.966771781444549561e-01 1.431335955858230591e-01 -3.438661098480224609e-01 3.284722864627838135e-01 -2.324714325368404388e-02 2.737467885017395020e-01 -1.240381002426147461e-01 3.014115691184997559e-01 1.463411003351211548e-01 3.280010819435119629e-01 2.321384288370609283e-02 5.716531351208686829e-02 1.695013344287872314e-01 -2.857255190610885620e-02 -2.246677875518798828e-01 -5.570605769753456116e-02 -7.396456785500049591e-03 -6.917028874158859253e-02 9.998096525669097900e-02 3.926770389080047607e-02 1.361272931098937988e-01 -3.965945797972381115e-04
-1.066152676939964294e-01 -1.581732630729675293e-01 -1.014546751976013184e-01 -1.474455147981643677e-01 3.787317276000976562e-01 -1.854035444557666779e-02 9.320168197154998779e-02 6.248378194868564606e-03 -8.987491577863693237e-02 -2.439470738172531128e-01 -1.493778079748153687e-02 3.896639943122863770e-01 -8.230556547641754150e-02 -8.005608618259429932e-02 -1.505751162767410278e-01 1.644235998392105103e-01 -7.234934251755475998e-03 1.650918647646903992e-02 9.986779838800430298e-02 6.162128224968910217e-02 1.155187375843524933e-02 1.436230447143316269e-02 -1.060019899159669876e-02 1.621156930923461914e-01 1.076684817671775818e-01 -7.812703400850296021e-02 9.288326650857925415e-02 -5.517339706420898438e-01 5.422103404998779297e-02 2.594294548034667969e-01 2.330874055624008179e-01 -1.994046568870544434e-02
-2.211903221905231476e-03 -7.126522064208984375e-02 5.149342492222785950e-02 -1.897130720317363739e-02 1.499443501234054565e-01 -2.922520339488983154e-01 -2.064754068851470947e-01 -5.646178871393203735e-02 1.705931276082992554e-01 -1.256958991289138794e-01 1.615109294652938843e-02 3.198095262050628662e-01 -2.141112834215164185e-01 2.585537731647491455e-02 -1.901707798242568970e-01 -1.553660184144973755e-01 -2.821006178855895996e-01 -6.993702799081802368e-02 1.669660955667495728e-01 2.153082042932510376e-01 3.443819237872958183e-03 2.386049181222915649e-01 3.850084543228149414e-02 2.275125980377197266e-01 1.878311783075332642e-01 2.996363490819931030e-02 2.653663456439971924e-01 -1.924179792404174805e-01 -8.692022413015365601e-03 2.306429445743560791e-01 1.859375983476638794e-01 2.890874743461608887e-01
-1.398480981588363647e-01 -1.460950225591659546e-01 -1.527302116155624390e-01 -2.222405821084976196e-01 1.347622722387313843e-01 1.273976564407348633e-01 -1.811305135488510132e-01 -2.156373411417007446e-01 -8.289857953786849976e-02 1.338858455419540405e-01 1.617059111595153809e-01 2.041889280080795288e-01 1.080792322754859924e-01 2.157793641090393066e-01 -3.727973103523254395e-01 -1.021311283111572266e-01 -2.715859115123748779e-01 1.014530584216117859e-01 -1.803938648663461208e-03 3.128956258296966553e-01 2.488149143755435944e-02 -6.561968475580215454e-02 3.043657355010509491e-02 -6.075724959373474121e-02 1.169671565294265747e-01 -5.941475182771682739e-02 1.932626068592071533e-01 2.636845409870147705e-02 3.312996029853820801e-01 3.327603936195373535e-01 5.002470314502716064e-02 -5.140786617994308472e-02
3.692275285720825195e-02 -3.298385441303253174e-01 -1.882787235081195831e-02 -1.285656541585922241e-01 1.957512795925140381e-01 1.290060728788375854e-01 4.643900692462921143e-02 -2.393066436052322388e-01 1.006947159767150879e-01 -6.234059110283851624e-02 9.731628000736236572e-02 1.679407060146331787e-01 -4.480887949466705322e-01 5.072609335184097290e-02 -2.218558043241500854e-01 -1.351160742342472076e-02 1.253740638494491577e-01 2.834470272064208984e-01 2.273922860622406006e-01 1.109408736228942871e-01 -1.238187253475189209e-01 -1.578130871057510376e-01 9.758342057466506958e-02 -2.305792272090911865e-01 1.842780560255050659e-01 -3.240206465125083923e-02 2.966886460781097412e-01 -1.217161342501640320e-01 9.236659854650497437e-02 1.204402521252632141e-01 1.232729777693748474e-01 1.226068884134292603e-01
1.546835601329803467e-01 -2.019216418266296387e-01 1.252306699752807617e-01 -1.088792085647583008e-01 9.150929003953933716e-02 1.688365191221237183e-01 -2.592388987541198730e-01 -2.030507177114486694e-01 6.720161437988281250e-02 9.826787747442722321e-03 -1.821896880865097046e-01 3.425236046314239502e-01 -2.243691086769104004e-01 4.161089286208152771e-02 -1.418165564537048340e-01 -1.283477097749710083e-01 -1.575888246297836304e-01 4.754665791988372803e-01 -3.126982972025871277e-02 2.579793706536293030e-02 9.176218509674072266e-02 -1.529150009155273438e-01 2.456401884555816650e-01 -1.110873967409133911e-01 2.448900938034057617e-01 5.908477678894996643e-02 1.963203996419906616e-01 -1.159225553274154663e-01 -8.639673888683319092e-02 1.003313213586807251e-01 1.080257296562194824e-01 1.303531825542449951e-01
1.537106484174728394e-01 -3.677419722080230713e-01 3.641228377819061279e-02 -3.093938231468200684e-01 4.144598916172981262e-02 -3.071768209338188171e-03 -2.380191907286643982e-02 -1.609806865453720093e-01 1.444464735686779022e-02 2.686141431331634521e-01 -9.348247945308685303e-02 5.036471039056777954e-02 -2.151929587125778198e-01 -1.770900189876556396e-01 -1.541334688663482666e-01 2.437143772840499878e-02 -1.794423460960388184e-01 1.824620664119720459e-01 7.061206549406051636e-02 -5.956218019127845764e-02 -1.128023713827133179e-01 -6.710509955883026123e-02 3.391863703727722168e-01 -1.661894619464874268e-01 3.017536103725433350e-01 -1.434587873518466949e-02 1.677615493535995483e-01 -2.935333847999572754e-01 -1.461150944232940674e-01 7.533581554889678955e-02 2.495314180850982666e-01 3.800914064049720764e-02
9.747423231601715088e-02 -1.000464186072349548e-01 -7.703564316034317017e-02 -1.972025930881500244e-01 2.480450272560119629e-02 4.772438108921051025e-02 1.738795191049575806e-01 -1.307601332664489746e-01 1.929691880941390991e-01 -9.638662636280059814e-02 -2.467690557241439819e-01 4.040052592754364014e-01 -3.399263620376586914e-01 -7.319562137126922607e-02 -2.318971604108810425e-01 -8.037678152322769165e-02 -1.861827522516250610e-01 1.885905563831329346e-01 1.430605165660381317e-02 4.280392229557037354e-01 -3.647835552692413330e-02 -8.661748468875885010e-02 2.003508508205413818e-01 9.999998658895492554e-02 1.398603767156600952e-01 6.849593482911586761e-03 1.317946892231702805e-02 -1.753553748130798340e-01 -1.024678722023963928e-01 -3.603601455688476562e-02 -6.367889046669006348e-02 2.337589561939239502e-01
-7.891280204057693481e-02 -2.393401861190795898e-01 3.435719013214111328e-02 9.187307208776473999e-03 2.955457568168640137e-01 -6.122250854969024658e-02 -2.565305233001708984e-01 6.437644362449645996e-02 3.020321764051914215e-02 2.144771516323089600e-01 -2.128130570054054260e-02 2.686333060264587402e-01 3.379096984863281250e-01 1.595494300127029419e-01 -1.942749619483947754e-01 9.956739842891693115e-02 -2.697414457798004150e-01 2.575230039656162262e-02 -4.617555439472198486e-02 2.227146327495574951e-01 -2.534694224596023560e-02 -4.530033469200134277e-02 6.796243041753768921e-02 1.581657975912094116e-01 1.076674982905387878e-01 1.676863580942153931e-01 1.138299033045768738e-01 -2.160127162933349609e-01 1.511506736278533936e-01 2.145595848560333252e-01 1.491328179836273193e-01 -3.455596566200256348e-01
2.787297368049621582e-01 -1.180992871522903442e-01 4.885846003890037537e-02 -2.414880245923995972e-01 1.096687614917755127e-01 -1.904275417327880859e-01 8.940730243921279907e-02 -5.585809703916311264e-03 -3.819582611322402954e-02 1.242763474583625793e-01 8.984266221523284912e-02 2.698518894612789154e-02 -7.453843206167221069e-02 -2.099522203207015991e-01 -4.124465882778167725e-01 -9.825494885444641113e-02 -1.158480569720268250e-01 2.661238610744476318e-01 2.354988902807235718e-01 2.801920473575592041e-01 1.109110787510871887e-01 -4.114488884806632996e-02 3.291727602481842041e-02 1.000405177474021912e-01 -2.378572076559066772e-01 2.407418787479400635e-01 2.591315507888793945e-01 -1.529056280851364136e-01 1.335962712764739990e-01 1.391090899705886841e-01 6.883013993501663208e-02 2.143447697162628174e-01
2.075192183256149292e-01 -5.099192634224891663e-02 -6.926704198122024536e-02 -2.786942720413208008e-01 -5.183385219424962997e-03 -7.913099974393844604e-02 -1.532500237226486206e-01 -2.928582429885864258e-01 -2.721867710351943970e-02 4.599457606673240662e-02 -1.955590099096298218e-01 2.394242584705352783e-01 -1.448327600955963135e-01 1.187400221824645996e-01 -4.117277562618255615e-01 2.188831567764282227e-01 -2.174121588468551636e-01 -1.500304788351058960e-01 -1.605477035045623779e-01 1.886250525712966919e-01 3.000877983868122101e-02 -1.472042053937911987e-01 1.190996542572975159e-01 9.879448264837265015e-02 6.892047822475433350e-02 -3.023764789104461670e-01 -1.419390290975570679e-01 -1.330554187297821045e-01 1.089160069823265076e-01 1.895775347948074341e-01 1.360387653112411499e-01 1.655609011650085449e-01
2.310349196195602417e-01 -3.688935041427612305e-01 4.855920374393463135e-02 -2.269821465015411377e-01 1.824706979095935822e-02 1.329317986965179443e-01 1.708118990063667297e-02 -1.358878612518310547e-01 -1.551446765661239624e-01 2.106278687715530396e-01 -1.754332035779953003e-01 3.284239172935485840e-01 -1.726353019475936890e-01 1.213868800550699234e-02 6.507555488497018814e-03 4.688844084739685059e-02 -3.793295323848724365e-01 2.572365999221801758e-01 -1.063232645392417908e-01 3.856346011161804199e-02 2.368480898439884186e-02 -1.383958570659160614e-02 1.730927973985671997e-01 -1.162858121097087860e-02 2.111049443483352661e-01 1.294840127229690552e-01 -7.735891640186309814e-02 -3.308425545692443848e-01 -8.593653142452239990e-02 1.317626237869262695e-01 1.452298760414123535e-01 6.575183570384979248e-02
2.142085134983062744e-01 -3.974591195583343506e-02 8.638501912355422974e-02 -1.257239840924739838e-02 -9.532069414854049683e-02 2.088804244995117188e-01 -1.561877131462097168e-01 -1.337327361106872559e-01 -1.388378590345382690e-01 -1.661366969347000122e-01 -1.947195380926132202e-01 4.163474142551422119e-01 4.163751378655433655e-02 6.283327937126159668e-02 1.886680275201797485e-01 -7.716944813728332520e-02 -4.619540274143218994e-01 2.415374293923377991e-02 1.028206720948219299e-01 1.828444600105285645e-01 2.511691153049468994e-01 3.147603571414947510e-02 3.405355215072631836e-01 -8.539295941591262817e-02 -1.083857193589210510e-01 -7.599101960659027100e-02 1.990063581615686417e-03 -9.017848223447799683e-02 9.004056453704833984e-02 5.545312166213989258e-02 1.411249935626983643e-01 2.060798257589340210e-01
1.710136830806732178e-01 -2.638079226016998291e-01 6.052652373909950256e-02 -1.223016008734703064e-01 1.432832330465316772e-01 1.454760283231735229e-01 -1.794772148132324219e-01 -2.463243007659912109e-01 8.813928067684173584e-02 3.287040442228317261e-02 -2.567072212696075439e-01 3.333860337734222412e-01 -1.925163567066192627e-01 6.631393730640411377e-02 -7.522727549076080322e-02 -1.910838484764099121e-01 -1.647477298974990845e-01 2.934854030609130859e-01 -1.693666540086269379e-02 -1.299842149019241333e-01 1.026133969426155090e-01 -7.901967316865921021e-02 3.342839479446411133e-01 -1.212185174226760864e-01 1.807583421468734741e-01 -3.583606332540512085e-02 1.604944318532943726e-01 -1.251288950443267822e-01 -1.214365661144256592e-01 1.287600547075271606e-01 2.074196934700012207e-01 2.346002906560897827e-01
-1.702301800251007080e-01 -3.568373620510101318e-01 -1.937705874443054199e-01 4.006358236074447632e-02 2.573870718479156494e-01 -1.866249293088912964e-01 -1.894440799951553345e-01 -3.647024556994438171e-02 -1.498171538114547729e-01 9.780711494386196136e-03 1.535940170288085938e-01 2.357598952949047089e-02 -2.815021574497222900e-01 -7.260793447494506836e-02 -5.065764859318733215e-02 6.192396953701972961e-02 -1.999015510082244873e-01 2.227897644042968750e-01 3.883694112300872803e-02 3.600284755229949951e-01 -1.278660446405410767e-01 3.239674866199493408e-01 2.622538805007934570e-01 1.721071021165698767e-04 1.742184162139892578e-02 8.362901955842971802e-02 5.997730791568756104e-02 -1.651667654514312744e-01 1.468687653541564941e-01 2.054492831230163574e-01 1.031781286001205444e-01 -7.231763750314712524e-02
3.269889354705810547e-01 -6.844948977231979370e-02 -1.109876781702041626e-01 -4.871910512447357178e-01 1.430247277021408081e-01 -1.251049637794494629e-01 -9.943512082099914551e-02 2.262713909149169922e-01 4.637636616826057434e-02 1.564270555973052979e-01 1.659224629402160645e-01 2.265768945217132568e-01 -6.287262588739395142e-02 -1.546647995710372925e-01 1.481188274919986725e-02 7.622234523296356201e-02 2.250654064118862152e-02 7.326228171586990356e-02 2.704364657402038574e-01 2.083012312650680542e-01 7.042316254228353500e-03 1.349657773971557617e-01 2.319856882095336914e-01 -1.978998929262161255e-01 2.978910207748413086e-01 9.917186200618743896e-02 1.048008799552917480e-01 -2.119927555322647095e-01 1.074713617563247681e-01 1.341045461595058441e-02 -3.210928291082382202e-02 3.506471589207649231e-02
-2.318054884672164917e-01 -1.297941952943801880e-01 2.096309326589107513e-02 -9.266258776187896729e-02 -3.201912343502044678e-02 1.405531167984008789e-01 -1.953155398368835449e-01 -1.494251042604446411e-01 -3.760555014014244080e-02 2.450631186366081238e-02 -3.016813397407531738e-01 2.992574311792850494e-02 -2.697852440178394318e-02 -1.401614844799041748e-01 -4.157968163490295410e-01 9.049752354621887207e-02 -3.110368251800537109e-01 -8.745386451482772827e-02 8.920064568519592285e-02 1.313262730836868286e-01 -7.943028956651687622e-02 -1.981527060270309448e-01 4.013366997241973877e-01 -7.031562272459268570e-03 1.618487387895584106e-01 -2.870928123593330383e-02 1.193857006728649139e-02 -4.023699089884757996e-02 2.756138145923614502e-01 8.270253241062164307e-02 2.867828011512756348e-01 -1.168255135416984558e-01
-1.017053797841072083e-01 -1.121910363435745239e-01 4.200986027717590332e-02 5.390593782067298889e-02 3.136450946331024170e-01 4.453178867697715759e-02 -1.754718571901321411e-01 1.081480905413627625e-01 -8.052662014961242676e-02 -2.626699022948741913e-02 1.034377589821815491e-01 -5.654502660036087036e-02 -2.992595136165618896e-01 -1.285846680402755737e-01 -2.810897678136825562e-02 1.187181323766708374e-01 -1.833831071853637695e-01 1.737866252660751343e-01 1.434390153735876083e-02 4.464613497257232666e-01 8.605776727199554443e-02 -1.742745051160454750e-03 1.508542448282241821e-01 8.617046475410461426e-02 -1.151401200331747532e-03 4.705616831779479980e-02 9.293732047080993652e-02 -1.122978851199150085e-01 -1.749007552862167358e-01 3.900460600852966309e-01 4.244446754455566406e-01 -1.452407892793416977e-02
-1.763468235731124878e-02 -2.395312190055847168e-01 -8.797182142734527588e-02 2.025748044252395630e-01 2.075254768133163452e-01 -2.677748501300811768e-01 -2.912974059581756592e-01 -2.052840590476989746e-02 -3.592373728752136230e-01 -3.946994617581367493e-02 7.919783890247344971e-02 7.069389522075653076e-02 -2.616503834724426270e-01 9.518530964851379395e-02 -2.586333453655242920e-01 -3.995112702250480652e-02 -1.366069316864013672e-01 2.660173177719116211e-01 3.096321411430835724e-02 3.504286706447601318e-01 -3.344619646668434143e-02 2.441247850656509399e-01 8.575205504894256592e-02 1.158875785768032074e-02 1.225812435150146484e-01 1.295059621334075928e-01 7.408319413661956787e-02 -1.952270120382308960e-01 8.886568248271942139e-02 1.608596146106719971e-01 1.204596906900405884e-01 2.307369001209735870e-02
-3.697812259197235107e-01 -2.695223093032836914e-01 3.156607598066329956e-02 -3.031175024807453156e-02 1.255155801773071289e-01 -9.408161044120788574e-02 1.631660610437393188e-01 -2.735498547554016113e-01 9.929858148097991943e-03 -8.966659754514694214e-02 -1.228270530700683594e-01 1.407669931650161743e-01 -1.827669143676757812e-02 -8.617850951850414276e-03 -2.257083505392074585e-01 -2.890824340283870697e-02 -9.458369575440883636e-03 2.434621453285217285e-01 -2.400694638490676880e-01 1.090131029486656189e-01 1.415776014328002930e-01 9.546907991170883179e-02 9.693693369626998901e-02 6.697901990264654160e-03 1.808959543704986572e-01 -1.320362538099288940e-01 -3.518537804484367371e-02 -2.924515604972839355e-01 3.492438495159149170e-01 -6.636062264442443848e-02 3.529663383960723877e-01 1.097895503044128418e-01
2.919489741325378418e-01 -1.100150868296623230e-01 2.040074318647384644e-01 -3.167087435722351074e-01 2.983302474021911621e-01 -4.959070309996604919e-02 -4.065131023526191711e-02 -8.355844020843505859e-02 3.090504743158817291e-02 1.184826493263244629e-01 2.012208104133605957e-01 3.464774191379547119e-01 4.936983808875083923e-02 -8.345392346382141113e-02 -3.883846402168273926e-01 3.243362158536911011e-02 -3.796227574348449707e-01 -1.780678927898406982e-01 7.229698449373245239e-02 1.324635092169046402e-02 1.011587306857109070e-01 -1.513217925094068050e-03 7.314161956310272217e-02 -1.098463963717222214e-02 9.221758693456649780e-02 -1.447935309261083603e-02 -1.462839394807815552e-01 -2.340528070926666260e-01 2.015285789966583252e-01 1.924786157906055450e-02 3.133899345993995667e-02 5.345357581973075867e-03
5.343215540051460266e-03 -6.453915685415267944e-02 -9.861119836568832397e-02 -2.019056975841522217e-01 1.983178704977035522e-01 -1.843770742416381836e-01 -2.998273968696594238e-01 -2.344647198915481567e-01 -1.099735870957374573e-01 5.728339031338691711e-02 -1.031906530261039734e-02 3.481799662113189697e-01 -2.830348908901214600e-02 2.014267444610595703e-01 -1.347835063934326172e-01 -2.387620955705642700e-01 -1.547923386096954346e-01 -2.408085018396377563e-01 -5.118136107921600342e-02 9.783987700939178467e-02 8.832588791847229004e-02 -7.826302200555801392e-02 3.016392290592193604e-01 1.007323563098907471e-01 1.716149598360061646e-01 -2.139549888670444489e-02 1.930518448352813721e-01 2.584948949515819550e-02 2.992006540298461914e-01 2.119150012731552124e-01 2.233584225177764893e-01 -1.117842793464660645e-01
-8.128492534160614014e-02 -9.828573465347290039e-02 -1.871646642684936523e-01 -2.989245057106018066e-01 -2.062201648950576782e-01 -7.793166488409042358e-02 -8.667396754026412964e-02 1.509205847978591919e-01 -1.266959309577941895e-01 -1.166985780000686646e-01 4.765577241778373718e-02 1.261353343725204468e-01 -3.427337855100631714e-02 8.883241564035415649e-02 -3.086970746517181396e-01 3.633817434310913086e-01 1.325820088386535645e-01 2.123844474554061890e-01 2.022372633218765259e-01 1.998160630464553833e-01 1.943730413913726807e-01 -1.125028356909751892e-01 3.952551782131195068e-01 2.889653109014034271e-02 -1.228734552860260010e-01 -2.452601678669452667e-02 1.508677303791046143e-01 -1.419141888618469238e-02 3.602457419037818909e-02 2.542081177234649658e-01 2.014925926923751831e-01 -2.762385876849293709e-03
8.032763004302978516e-02 -2.661606073379516602e-01 1.069454252719879150e-01 -4.068440571427345276e-02 -3.092209994792938232e-02 -8.372217416763305664e-03 -3.894631192088127136e-02 -1.024546101689338684e-01 -1.002888381481170654e-01 -2.056092619895935059e-01 -6.401830911636352539e-02 5.723116919398307800e-02 -1.549164578318595886e-02 -4.610726609826087952e-02 -5.273727178573608398e-01 1.437787711620330811e-01 -1.034842953085899353e-01 -1.202112659811973572e-01 2.231763489544391632e-02 1.824789494276046753e-01 2.797908484935760498e-01 3.172444924712181091e-02 6.012620776891708374e-02 -7.037767022848129272e-02 2.578586339950561523e-01 -3.413898348808288574e-01 2.006368525326251984e-02 -1.145893558859825134e-01 1.267494261264801025e-01 2.934984266757965088e-01 2.836623191833496094e-01 9.823567420244216919e-02
1.652308255434036255e-01 -1.453164666891098022e-01 1.240098923444747925e-01 -1.853012442588806152e-01 -5.511861294507980347e-02 6.446284055709838867e-02 1.366643980145454407e-02 -2.195591181516647339e-01 -5.366722494363784790e-02 2.220032662153244019e-01 -2.713350057601928711e-01 3.136311471462249756e-01 -2.153729051351547241e-01 4.386378824710845947e-02 -8.429619669914245605e-02 1.509154736995697021e-01 -2.715441286563873291e-01 3.274273574352264404e-01 4.537027701735496521e-02 7.113625295460224152e-03 -1.163879781961441040e-01 -4.435017332434654236e-02 2.278659343719482422e-01 -8.568657189607620239e-02 2.229531854391098022e-01 1.567924953997135162e-02 -4.931355267763137817e-02 -2.220263928174972534e-01 -9.874816238880157471e-02 6.162804737687110901e-02 3.413964509963989258e-01 2.330714613199234009e-01
-1.038691624999046326e-01 -3.177893161773681641e-02 -1.099386066198348999e-01 2.305943518877029419e-03 3.023625910282135010e-01 -2.538857758045196533e-01 4.326820373535156250e-02 -2.764180004596710205e-01 1.293087452650070190e-01 -2.266137115657329559e-02 1.774556934833526611e-01 1.102384775876998901e-01 -8.995387703180313110e-02 7.463730871677398682e-02 -3.855399191379547119e-01 1.771259009838104248e-01 -2.334178090095520020e-01 6.707525253295898438e-02 1.008739396929740906e-01 1.593832969665527344e-01 2.828218340873718262e-01 -1.549492031335830688e-01 -4.962461069226264954e-02 2.965731620788574219e-01 7.099121809005737305e-02 -1.719727069139480591e-01 6.070293113589286804e-02 9.266252070665359497e-02 3.340658247470855713e-01 9.327650815248489380e-02 1.611879467964172363e-01 -7.245831936597824097e-02
-1.133517846465110779e-01 -1.244077757000923157e-01 6.810826808214187622e-02 -1.420578807592391968e-01 1.718696504831314087e-01 1.096362173557281494e-01 7.222033292055130005e-02 -5.032845586538314819e-02 8.414642512798309326e-02 -1.333853453397750854e-01 -1.496778577566146851e-01 3.546906113624572754e-01 -2.985340952873229980e-01 -1.608199328184127808e-01 2.738493867218494415e-02 2.069059573113918304e-02 -1.772916316986083984e-01 6.156385317444801331e-02 5.988550186157226562e-02 2.036718130111694336e-01 -2.759341336786746979e-02 2.642262578010559082e-01 1.185879632830619812e-01 2.253080159425735474e-01 4.813161864876747131e-02 -4.242765903472900391e-02 3.899361491203308105e-01 -1.976134628057479858e-01 2.800495326519012451e-01 2.267752289772033691e-01 2.540898025035858154e-01 5.452617257833480835e-02
3.067470900714397430e-02 -3.393729031085968018e-02 2.674877345561981201e-01 -5.943231657147407532e-02 6.191441044211387634e-02 -5.180379748344421387e-02 -2.790035121142864227e-02 -2.688319683074951172e-01 -4.071165621280670166e-02 8.952115476131439209e-02 2.678942680358886719e-01 2.622914314270019531e-01 1.658234372735023499e-02 6.729298736900091171e-03 -2.222767770290374756e-01 4.223137348890304565e-02 -2.277995198965072632e-01 6.653385609388351440e-02 1.502109616994857788e-01 2.040184289216995239e-01 1.493509858846664429e-01 -3.921170532703399658e-02 3.231915235519409180e-01 -1.796306818723678589e-01 1.584238857030868530e-01 -2.421339601278305054e-01 -4.449177905917167664e-02 -3.240321576595306396e-01 2.019495368003845215e-01 2.725649774074554443e-01 9.762573055922985077e-03 -2.336015254259109497e-01
3.477172553539276123e-02 -3.487448990345001221e-01 -8.116693049669265747e-02 -1.191200613975524902e-01 -1.684342510998249054e-02 8.083292841911315918e-02 -8.403341472148895264e-02 -5.664194002747535706e-02 -2.990011274814605713e-01 6.432589143514633179e-02 -2.671641670167446136e-02 -3.177217766642570496e-02 -1.675705015659332275e-01 1.586149781942367554e-01 -2.016198337078094482e-01 2.047923803329467773e-01 -3.049363791942596436e-01 2.932686507701873779e-01 2.706364393234252930e-01 1.622759252786636353e-01 -8.136653900146484375e-02 1.642626971006393433e-01 7.827565819025039673e-02 1.108016073703765869e-01 -5.162243917584419250e-02 -1.797041743993759155e-01 6.588681787252426147e-02 -3.139903843402862549e-01 3.350472822785377502e-02 -9.313055872917175293e-02 3.508647680282592773e-01 -8.271775394678115845e-02
3.497576713562011719e-02 -3.041602373123168945e-01 2.004267275333404541e-02 -1.456088721752166748e-01 6.379508972167968750e-02 1.167635768651962280e-01 -4.289589822292327881e-02 -1.693780571222305298e-01 2.456816285848617554e-02 9.704522788524627686e-02 -5.771175399422645569e-02 2.191272228956222534e-01 -6.365747004747390747e-02 4.041096195578575134e-02 -1.808575838804244995e-01 4.057928025722503662e-01 -1.111010015010833740e-01 -2.434870898723602295e-01 2.661805450916290283e-01 3.754928410053253174e-01 -9.053416550159454346e-02 2.480147331953048706e-01 9.803137183189392090e-02 -1.570564694702625275e-02 -1.358762234449386597e-01 -1.305819302797317505e-01 -1.804322451353073120e-01 2.852690964937210083e-02 2.802189588546752930e-01 1.015896126627922058e-01 1.067848056554794312e-01 1.995625197887420654e-01
3.292977437376976013e-02 -1.063149496912956238e-01 -2.761713862419128418e-01 9.136891365051269531e-02 1.460339576005935669e-01 -1.158663183450698853e-01 -2.440946251153945923e-01 1.363189965486526489e-01 -2.389246970415115356e-02 -9.837197512388229370e-02 -2.163055986166000366e-01 3.184945285320281982e-01 -3.291226923465728760e-01 -1.502877101302146912e-02 -7.646372914314270020e-02 -1.538264844566583633e-02 -1.817773282527923584e-02 8.288610726594924927e-02 -8.003914728760719299e-03 2.937779128551483154e-01 -1.485874652862548828e-01 -8.271800726652145386e-02 1.282203942537307739e-01 2.150364071130752563e-01 2.214406579732894897e-01 -3.166474774479866028e-02 2.339273244142532349e-01 -2.324922084808349609e-01 -6.251672655344009399e-02 1.128290593624114990e-01 3.765635788440704346e-01 1.206161975860595703e-01
2.185760438442230225e-01 -2.882938385009765625e-01 2.436777949333190918e-02 -2.019647657871246338e-01 7.586015760898590088e-02 8.722592145204544067e-02 -1.553362011909484863e-01 -2.672317028045654297e-01 -4.211444407701492310e-02 5.087634176015853882e-02 -2.303211987018585205e-01 3.239745795726776123e-01 -2.599617242813110352e-01 4.211024194955825806e-02 -2.201290875673294067e-01 -7.851526886224746704e-02 -1.887926757335662842e-01 3.662291467189788818e-01 5.048540607094764709e-02 -9.278491139411926270e-02 -3.205975890159606934e-02 -7.099954038858413696e-02 2.120416909456253052e-01 -2.001629769802093506e-02 2.553612589836120605e-01 1.153781563043594360e-01 1.215801835060119629e-01 -5.640102177858352661e-02 -1.876299828290939331e-01 1.510066352784633636e-02 1.466254740953445435e-01 2.161169499158859253e-01
3.884553536772727966e-02 -1.857028603553771973e-01 3.734146431088447571e-02 -2.600046098232269287e-01 -6.155789270997047424e-02 -2.918480709195137024e-02 -1.072741299867630005e-01 -1.979264020919799805e-01 5.035800486803054810e-02 9.840262681245803833e-02 1.489745676517486572e-01 2.842803895473480225e-01 -8.034897968173027039e-03 6.367519381456077099e-04 -4.648253321647644043e-01 1.143523529171943665e-01 -3.406323194503784180e-01 6.580765545368194580e-02 1.268288046121597290e-01 9.793617762625217438e-03 2.764495313167572021e-01 -2.135978043079376221e-01 1.786250323057174683e-01 -2.089477032423019409e-01 1.296877264976501465e-01 -1.760399788618087769e-01 -1.022892445325851440e-01 9.171360172331333160e-03 9.858863800764083862e-02 2.953830361366271973e-01 6.730917096138000488e-02 -3.519883751869201660e-02
1.105883531272411346e-02 -7.024525851011276245e-02 -9.802565909922122955e-03 1.288851499557495117e-01 3.056846261024475098e-01 -3.537591397762298584e-01 -1.122196391224861145e-01 8.107316493988037109e-02 -1.211770437657833099e-02 -2.296036034822463989e-01 -1.054527685046195984e-01 3.527783751487731934e-01 -6.910992413759231567e-02 -6.043479591608047485e-02 -1.482325494289398193e-01 -1.366966068744659424e-01 -3.332013487815856934e-01 1.210806705057621002e-02 1.035047024488449097e-01 2.362920194864273071e-01 -9.118051826953887939e-02 2.338268421590328217e-02 1.825504750013351440e-01 1.015843302011489868e-01 1.951913684606552124e-01 1.198440119624137878e-01 1.861059069633483887e-01 -1.120699867606163025e-01 2.114539742469787598e-01 -4.167208448052406311e-02 1.202486231923103333e-01 3.349152207374572754e-01
1.618852466344833374e-01 -3.703436255455017090e-01 -1.883943825960159302e-01 -1.866072863340377808e-01 4.213645309209823608e-02 -6.927798967808485031e-04 -7.342669367790222168e-02 -9.320596605539321899e-02 9.748396277427673340e-02 1.698174141347408295e-02 -2.397776544094085693e-01 4.129396378993988037e-01 -2.593576610088348389e-01 -5.141970887780189514e-02 -1.479242593050003052e-01 -2.474936991930007935e-01 -2.063964307308197021e-01 2.999682128429412842e-01 1.862099394202232361e-02 8.804955333471298218e-02 5.560649558901786804e-02 -1.634117811918258667e-01 2.898384928703308105e-01 5.097102746367454529e-02 1.940804272890090942e-01 -4.854355473071336746e-03 -2.983018755912780762e-02 -8.157920092344284058e-02 -1.964653581380844116e-01 1.345590204000473022e-01 1.475516334176063538e-02 -1.955030858516693115e-02
1.500686407089233398e-01 -2.306170314550399780e-01 5.820705089718103409e-03 -1.000939309597015381e-01 3.021508753299713135e-01 -1.425298452377319336e-01 -1.369010955095291138e-01 -9.518375247716903687e-02 7.696164399385452271e-02 1.931453794240951538e-01 -2.537856101989746094e-01 -8.940933644771575928e-02 3.690228983759880066e-02 7.627190649509429932e-02 -2.063441276550292969e-01 -1.395282801240682602e-02 -2.841570973396301270e-01 1.446807757019996643e-02 -2.013996690511703491e-01 3.857646882534027100e-01 9.056369215250015259e-02 1.405124664306640625e-01 8.595438301563262939e-02 -2.172557562589645386e-01 -2.392223291099071503e-02 -2.075974494218826294e-01 -1.252470165491104126e-01 -1.540279537439346313e-01 8.418767899274826050e-02 2.039027959108352661e-01 3.513300716876983643e-01 3.475445508956909180e-02
-2.308032363653182983e-01 -1.152209043502807617e-01 -1.130916625261306763e-01 -2.081604301929473877e-01 4.762557744979858398e-01 -2.140676975250244141e-02 7.214442640542984009e-02 2.855734154582023621e-02 1.094138994812965393e-02 -2.617385685443878174e-01 -2.133088260889053345e-01 1.322286874055862427e-01 -4.533950239419937134e-02 7.971290498971939087e-02 -9.448475390672683716e-02 4.567874968051910400e-02 -2.961513996124267578e-01 2.558380961418151855e-01 -1.975567191839218140e-01 1.250592619180679321e-01 1.397597938776016235e-01 7.253860682249069214e-02 2.004986703395843506e-01 5.969678983092308044e-02 2.059660404920578003e-01 -1.659735888242721558e-01 5.736503377556800842e-02 -3.739407062530517578e-01 -5.136739928275346756e-03 -3.151605278253555298e-02 3.416792675852775574e-02 3.654744476079940796e-02
1.562468260526657104e-01 -3.648526370525360107e-01 1.050013303756713867e-01 -2.053545117378234863e-01 -9.114148467779159546e-02 1.713437736034393311e-01 -1.875580698251724243e-01 -1.356876343488693237e-01 1.776719465851783752e-03 1.875590533018112183e-02 -1.839743405580520630e-01 3.846418261528015137e-01 -3.014692068099975586e-01 1.022739335894584656e-02 -8.799102902412414551e-02 -1.352197527885437012e-01 -2.757622301578521729e-01 3.391562104225158691e-01 9.486736357212066650e-02 -2.233511954545974731e-02 8.887037634849548340e-02 -1.435024105012416840e-02 2.297117561101913452e-01 -3.014226816594600677e-02 2.459716498851776123e-01 -7.719641178846359253e-02 3.918775916099548340e-02 -1.483806371688842773e-01 -1.099993661046028137e-01 4.564520344138145447e-02 1.114537939429283142e-01 1.410099864006042480e-01
3.509499505162239075e-02 -2.847228348255157471e-01 -7.951788604259490967e-02 -1.924772709608078003e-01 -2.485985122621059418e-02 -2.324052155017852783e-02 1.939385756850242615e-02 -2.854203283786773682e-01 -4.194327816367149353e-02 2.587663941085338593e-02 -1.674046963453292847e-01 2.804152965545654297e-01 -1.270960718393325806e-01 -8.803766220808029175e-02 5.189904570579528809e-02 -9.265229105949401855e-02 -3.838673233985900879e-01 2.655980288982391357e-01 1.083148717880249023e-01 -1.440655626356601715e-02 2.922892756760120392e-02 1.656416356563568115e-01 2.771990597248077393e-01 -7.467017322778701782e-02 1.603995114564895630e-01 -4.020873084664344788e-02 -1.732480898499488831e-02 -1.454474478960037231e-01 -2.627480626106262207e-01 9.973175823688507080e-02 3.235354721546173096e-01 2.721452713012695312e-01
1.513308882713317871e-01 -3.567300736904144287e-01 -8.367828279733657837e-02 -2.699447274208068848e-01 -1.266161799430847168e-01 -8.192067593336105347e-02 3.311526775360107422e-02 1.216649822890758514e-02 2.517902553081512451e-01 3.715174272656440735e-02 6.097674369812011719e-03 7.761035114526748657e-02 -2.503883540630340576e-01 -2.059272676706314087e-01 -1.980205178260803223e-01 -1.314262151718139648e-01 -8.089309930801391602e-02 1.991184055805206299e-01 -1.703339666128158569e-01 4.197500348091125488e-01 -1.469909399747848511e-01 -1.425076574087142944e-01 2.339274138212203979e-01 2.446108683943748474e-02 1.302575767040252686e-01 -7.181961089372634888e-03 -5.283350497484207153e-02 -1.814181655645370483e-01 2.189400941133499146e-01 3.366225585341453552e-02 1.704179197549819946e-01 1.846490353345870972e-01
3.188755735754966736e-02 -3.493787944316864014e-01 1.027888134121894836e-01 -7.919379323720932007e-02 2.439690753817558289e-02 -1.374525725841522217e-01 -1.582965552806854248e-01 -2.567407488822937012e-01 -9.323912113904953003e-02 -1.737519204616546631e-01 -1.628903001546859741e-01 2.078198641538619995e-01 1.718560010194778442e-01 -2.850511297583580017e-02 -3.242000043392181396e-01 1.513288170099258423e-01 -1.123473271727561951e-01 -2.203158140182495117e-01 -1.326623260974884033e-01 -1.153806596994400024e-02 -2.302709966897964478e-02 5.792226642370223999e-02 1.734316349029541016e-01 1.532791554927825928e-01 1.643816381692886353e-01 -3.215568065643310547e-01 8.436945080757141113e-02 -1.592679172754287720e-01 -1.219447236508131027e-02 7.713593542575836182e-02 3.082699775695800781e-01 2.868350744247436523e-01
-1.360877603292465210e-01 -2.322691529989242554e-01 -2.162486314773559570e-02 -2.890338599681854248e-01 -1.547665148973464966e-01 -5.876991897821426392e-02 -1.352607011795043945e-01 -2.081301510334014893e-01 2.019099146127700806e-01 1.890067011117935181e-02 -3.924030438065528870e-02 2.644638419151306152e-01 1.073527708649635315e-01 1.776049733161926270e-01 -3.080011904239654541e-01 6.468991190195083618e-02 -2.462997473776340485e-02 -8.843731135129928589e-02 2.625058293342590332e-01 3.552461862564086914e-01 1.407618969678878784e-01 -8.365409076213836670e-02 3.076127767562866211e-01 -2.549329102039337158e-01 -8.643325418233871460e-02 9.796375781297683716e-02 4.821379110217094421e-02 8.486890047788619995e-02 -9.070315957069396973e-02 7.417492568492889404e-02 2.497783601284027100e-01 8.426764607429504395e-02
2.734266519546508789e-01 -2.805118858814239502e-01 -2.202401012182235718e-01 1.598359048366546631e-01 5.123708248138427734e-01 1.080982387065887451e-01 -2.426604628562927246e-01 -1.043440029025077820e-01 4.314662888646125793e-02 -1.940181553363800049e-01 5.692382156848907471e-02 1.525678038597106934e-01 1.324225217103958130e-02 -8.107761293649673462e-02 -1.862907409667968750e-01 1.520446240901947021e-01 -1.304767876863479614e-01 -6.176488474011421204e-02 4.457446560263633728e-02 1.114769931882619858e-02 1.142906248569488525e-01 1.088430881500244141e-01 1.612360924482345581e-01 -2.735810726881027222e-02 2.457174286246299744e-02 3.088548481464385986e-01 1.918919086456298828e-01 1.260392069816589355e-01 -7.270874828100204468e-02 1.372340321540832520e-01 2.091526687145233154e-01 8.216580003499984741e-02
-1.376958042383193970e-01 4.131297580897808075e-03 -2.099731564521789551e-01 -1.297928541898727417e-01 1.197729632258415222e-01 -1.011735051870346069e-01 -4.126131162047386169e-02 1.752308160066604614e-01 -3.200137615203857422e-01 -1.758339852094650269e-01 4.775319620966911316e-02 4.211724996566772461e-01 -1.634292304515838623e-02 -3.106542117893695831e-02 -9.454197436571121216e-02 1.347880661487579346e-01 -1.247496455907821655e-01 2.671423852443695068e-01 -1.836198270320892334e-01 2.446647435426712036e-01 1.994122415781021118e-01 -1.060687284916639328e-02 1.080092713236808777e-01 1.355862617492675781e-01 1.453692167997360229e-01 1.167831048369407654e-01 1.501437276601791382e-01 -2.387949526309967041e-01 1.810593158006668091e-02 1.711171269416809082e-01 2.577623724937438965e-01 2.468760907649993896e-01
4.351757094264030457e-02 -9.473595768213272095e-02 5.937479063868522644e-02 -6.068822741508483887e-02 3.184374049305915833e-02 -1.607550680637359619e-01 2.788356244564056396e-01 -7.856532931327819824e-02 -1.477062106132507324e-01 3.578533604741096497e-02 7.368356920778751373e-03 1.406738162040710449e-01 -3.911458328366279602e-02 -1.618322134017944336e-01 -2.325617074966430664e-01 2.314519137144088745e-01 -3.781422078609466553e-01 3.052664399147033691e-01 3.908332809805870056e-02 2.249342948198318481e-01 2.809420526027679443e-01 -9.081181883811950684e-02 -2.857050858438014984e-02 1.820701658725738525e-01 -3.135592639446258545e-01 -1.390371769666671753e-01 8.061198890209197998e-02 -2.323735654354095459e-01 1.711949110031127930e-01 2.038550227880477905e-01 1.403716504573822021e-01 1.211228296160697937e-01
2.599095925688743591e-02 -2.742012441158294678e-01 1.002534106373786926e-01 -1.498745083808898926e-01 5.692798271775245667e-02 4.862058162689208984e-02 -3.763005137443542480e-02 -2.078136801719665527e-01 -1.681200042366981506e-02 1.238580979406833649e-02 -1.715154200792312622e-01 3.374367952346801758e-01 -3.075658380985260010e-01 -7.524617761373519897e-02 -1.311804056167602539e-01 -5.030754581093788147e-02 -1.283306181430816650e-01 4.401560723781585693e-01 -1.316324174404144287e-01 2.176383323967456818e-02 1.227575391530990601e-01 -1.337677892297506332e-02 3.558503389358520508e-01 -1.627601832151412964e-01 2.286829650402069092e-01 9.891127049922943115e-02 8.728971332311630249e-02 -9.773553162813186646e-02 -1.646145135164260864e-01 1.803479045629501343e-01 1.449186503887176514e-01 1.464625447988510132e-01
8.213832043111324310e-03 -3.128224611282348633e-01 -9.160536527633666992e-02 -2.689703702926635742e-01 2.930796146392822266e-01 -1.009123399853706360e-01 -5.724708363413810730e-02 -1.897584944963455200e-01 8.357652276754379272e-02 2.937800483778119087e-03 2.400293350219726562e-01 2.614030539989471436e-01 -1.754481941461563110e-01 -4.792422428727149963e-02 -5.171576887369155884e-02 1.299216412007808685e-02 -5.437712371349334717e-02 1.951777935028076172e-01 1.849979758262634277e-01 1.158433929085731506e-01 -1.811908483505249023e-01 1.149011626839637756e-01 -1.822523474693298340e-01 -2.116975039243698120e-01 2.168298140168190002e-02 1.054467111825942993e-01 2.923743426799774170e-01 -1.045254915952682495e-01 -6.904932111501693726e-02 6.904611829668283463e-03 3.695899844169616699e-01 2.343994677066802979e-01
1.812627911567687988e-01 -3.309223949909210205e-01 8.773713558912277222e-02 -1.176653280854225159e-01 5.935756862163543701e-02 4.594257473945617676e-02 -1.213855966925621033e-01 -1.859335005283355713e-01 5.106934532523155212e-02 -2.257261052727699280e-02 -1.876903176307678223e-01 4.448435604572296143e-01 -2.898503243923187256e-01 1.631539128720760345e-02 1.881651766598224640e-02 -1.350220739841461182e-01 -2.672599852085113525e-01 3.855945467948913574e-01 -4.979163408279418945e-02 -2.092978544533252716e-02 6.556634604930877686e-02 -9.022770076990127563e-02 2.296759039163589478e-01 -1.728329956531524658e-01 2.213842123746871948e-01 -2.652065886650234461e-04 -6.039230811438756064e-06 -1.132339537143707275e-01 -1.001670509576797485e-01 1.117432042956352234e-01 1.093456819653511047e-01 1.663005948066711426e-01
8.543819934129714966e-02 -8.717248588800430298e-02 4.284591972827911377e-02 -3.338476121425628662e-01 8.432722091674804688e-02 -8.871577680110931396e-02 8.646953850984573364e-02 -2.397377341985702515e-01 1.939065307378768921e-01 2.477163076400756836e-01 1.104810014367103577e-01 -9.582294523715972900e-02 5.674776621162891388e-03 -1.664074021391570568e-03 -2.648357748985290527e-01 2.743932008743286133e-01 -1.980308890342712402e-01 1.315554380416870117e-01 1.364325731992721558e-01 1.129117459058761597e-01 2.633998692035675049e-01 -6.166055426001548767e-02 1.399628967046737671e-01 1.966074854135513306e-01 -2.082269787788391113e-01 -2.708218619227409363e-02 1.593926399946212769e-01 -1.139147654175758362e-01 2.566087543964385986e-01 2.883489727973937988e-01 2.586759626865386963e-01 9.148964285850524902e-02
-1.184039413928985596e-01 -3.707823157310485840e-02 -1.237612441182136536e-01 -2.233484387397766113e-01 1.465733647346496582e-01 -3.097241744399070740e-02 -1.930490322411060333e-02 -1.218145340681076050e-01 -1.108602900058031082e-02 4.433348402380943298e-02 -1.682273745536804199e-01 1.968749016523361206e-01 5.739670246839523315e-02 1.459357738494873047e-01 -6.794067472219467163e-02 -3.758281469345092773e-02 -1.206059381365776062e-01 -3.391584381461143494e-03 1.232559308409690857e-01 7.270195055752992630e-04 1.448886841535568237e-01 -3.129038810729980469e-01 2.366143018007278442e-01 1.283061802387237549e-01 -6.012069992721080780e-03 -1.387777030467987061e-01 3.876651525497436523e-01 -6.598252058029174805e-02 4.786592423915863037e-01 9.902172535657882690e-02 3.847426176071166992e-01 -9.601649362593889236e-04
1.539620687253773212e-03 -2.753988206386566162e-01 -1.242435947060585022e-01 2.800070680677890778e-02 2.663274407386779785e-01 4.861545562744140625e-02 -1.397189050912857056e-01 4.947641119360923767e-02 -2.670502057299017906e-03 5.808259360492229462e-03 2.110097557306289673e-01 3.746401984244585037e-03 -4.791608825325965881e-02 2.207676768302917480e-01 -1.418027728796005249e-01 -1.451548188924789429e-01 -3.433505296707153320e-01 -5.437875911593437195e-02 8.383234590291976929e-02 3.853380084037780762e-01 9.578467905521392822e-02 -1.873447149991989136e-01 2.475870102643966675e-01 -1.197775974869728088e-01 1.401908695697784424e-01 6.245953589677810669e-02 3.754633963108062744e-01 4.933658987283706665e-02 2.659370303153991699e-01 1.116371452808380127e-01 1.004125270992517471e-02 1.713215112686157227e-01
1.291428953409194946e-01 -3.899262547492980957e-01 4.578062891960144043e-02 -1.996583789587020874e-01 1.223139911890029907e-01 4.611894115805625916e-02 -2.155187875032424927e-01 -2.086014747619628906e-01 8.788092434406280518e-02 -1.236249879002571106e-01 -2.393774241209030151e-01 3.160611093044281006e-01 -3.133968412876129150e-01 6.369239836931228638e-02 -1.017849817872047424e-01 -1.011087894439697266e-01 -1.202478110790252686e-01 3.087723851203918457e-01 -5.468893796205520630e-02 1.218015328049659729e-02 5.251131579279899597e-02 -2.174261957406997681e-02 2.716384232044219971e-01 -1.207110360264778137e-01 2.329444438219070435e-01 7.177336513996124268e-02 4.231832921504974365e-02 -8.654009550809860229e-02 -2.483420521020889282e-01 2.497544139623641968e-02 1.172883361577987671e-01 1.730126738548278809e-01
-4.945580288767814636e-02 -1.985522508621215820e-01 1.468074172735214233e-01 2.285889650011085905e-06 3.444366753101348877e-01 -2.095127105712890625e-01 -2.891087532043457031e-01 -2.050785422325134277e-01 -1.219430342316627502e-01 1.459582000970840454e-01 -8.625558693893253803e-04 1.764863729476928711e-01 1.104540824890136719e-01 -2.720032632350921631e-01 -1.865234076976776123e-01 -5.643983930349349976e-02 -2.878884971141815186e-01 1.846015639603137970e-02 1.644534766674041748e-01 2.359133064746856689e-01 1.285169869661331177e-01 1.550254523754119873e-01 2.087788283824920654e-01 -4.772502556443214417e-02 7.178477197885513306e-02 -1.227568984031677246e-01 1.656853258609771729e-01 -1.019289270043373108e-01 2.046923488378524780e-01 1.133748590946197510e-01 -6.086074933409690857e-02 -2.967567741870880127e-01
1.081168353557586670e-01 -3.655360639095306396e-02 -1.720457524061203003e-01 -3.233757019042968750e-01 1.039899140596389771e-01 -1.716306060552597046e-01 -1.608456373214721680e-01 -4.296478629112243652e-01 -1.650753468275070190e-01 -2.122957855463027954e-01 -2.365919947624206543e-01 1.001242473721504211e-01 -2.158509641885757446e-01 1.825581938028335571e-01 -2.521576583385467529e-01 1.017053350806236267e-01 -9.747657179832458496e-02 -1.906941980123519897e-01 -1.522260159254074097e-02 6.281235814094543457e-02 1.093685850501060486e-01 2.352864714339375496e-03 1.014243513345718384e-01 -1.399037837982177734e-01 2.762194350361824036e-02 1.025180891156196594e-01 1.546123623847961426e-01 -6.521281599998474121e-02 3.487143516540527344e-01 2.279521375894546509e-01 1.554156187921762466e-02 6.921605020761489868e-02
4.608819633722305298e-02 -1.009610220789909363e-01 1.387337744235992432e-01 -1.333405915647745132e-02 3.069657683372497559e-01 -1.784227043390274048e-01 -1.188769936561584473e-01 -1.096224263310432434e-01 1.232390627264976501e-01 1.087687909603118896e-01 -2.756657898426055908e-01 1.798565983772277832e-01 -2.912872135639190674e-01 2.757693827152252197e-01 2.230946123600006104e-01 1.482115536928176880e-01 -1.998435705900192261e-01 6.807943433523178101e-02 2.047428786754608154e-01 7.391893118619918823e-02 2.534096837043762207e-01 -2.413806691765785217e-02 1.969109326601028442e-01 -2.299049794673919678e-01 -1.998401135206222534e-01 1.310999840497970581e-01 -1.776936054229736328e-01 -2.883143164217472076e-02 7.152137905359268188e-02 8.126951754093170166e-02 2.921642959117889404e-01 1.142725646495819092e-01
-6.377612054347991943e-02 -6.373491883277893066e-02 -1.297929286956787109e-01 1.093857958912849426e-01 1.084684394299983978e-02 -1.985973864793777466e-01 -1.432112008333206177e-01 -1.332680284976959229e-01 3.710332885384559631e-02 2.131264507770538330e-01 2.080400846898555756e-02 3.459532558917999268e-01 4.212955757975578308e-02 2.162821590900421143e-01 -4.492784440517425537e-01 3.039773106575012207e-01 -4.073766525834798813e-03 9.041544049978256226e-02 3.229577243328094482e-01 2.783497981727123260e-02 1.036230400204658508e-01 -1.100421100854873657e-01 -1.048653125762939453e-01 -2.431602403521537781e-02 -1.953200250864028931e-02 -1.809142827987670898e-01 -6.859047710895538330e-02 -1.955623477697372437e-01 8.370618522167205811e-02 1.768364161252975464e-01 3.268124163150787354e-01 8.161259442567825317e-02
-6.568830460309982300e-02 -1.870343834161758423e-01 1.886645555496215820e-01 -1.601083278656005859e-01 4.035390540957450867e-02 -6.947681307792663574e-02 -4.205926060676574707e-01 -2.929473519325256348e-01 -9.264265745878219604e-02 -1.313069313764572144e-01 -5.930244177579879761e-02 2.771985232830047607e-01 5.549136176705360413e-02 1.015166938304901123e-01 -9.532611072063446045e-02 -3.261138498783111572e-02 -1.398188769817352295e-01 9.017359465360641479e-02 -1.588936336338520050e-02 3.167764246463775635e-01 1.994206383824348450e-02 -1.930742412805557251e-01 2.883795201778411865e-01 9.409190155565738678e-03 3.032411448657512665e-02 -2.194220572710037231e-01 1.371867954730987549e-01 -4.426989331841468811e-02 3.362386822700500488e-01 2.439031451940536499e-01 3.981524333357810974e-02 -8.604621142148971558e-02
1.196973919868469238e-01 -2.477545142173767090e-01 -6.080157682299613953e-02 -1.226651668548583984e-01 1.320486813783645630e-01 4.723617434501647949e-02 7.534496486186981201e-02 -2.515407502651214600e-01 1.308377385139465332e-01 -1.705651879310607910e-01 -7.388689368963241577e-02 4.524006247520446777e-01 -2.135642766952514648e-01 -1.462660729885101318e-01 -2.492862790822982788e-01 -1.583763062953948975e-01 -2.199479639530181885e-01 1.874506324529647827e-01 -3.102653287351131439e-02 3.787280917167663574e-01 -1.882725656032562256e-01 -9.243135899305343628e-02 8.729311823844909668e-02 1.027155518531799316e-01 2.413246780633926392e-01 -7.896466553211212158e-02 -8.185636997222900391e-02 -1.656584441661834717e-01 -1.232729107141494751e-01 -1.399139873683452606e-02 -3.727644681930541992e-02 -2.985502220690250397e-02
-4.012964665889739990e-02 -2.930338084697723389e-01 1.104784682393074036e-01 -1.630915999412536621e-01 -9.002847969532012939e-02 -2.435710579156875610e-01 5.460115894675254822e-02 -1.662119328975677490e-01 -4.838198050856590271e-02 -3.088750690221786499e-02 2.151751518249511719e-01 2.407335489988327026e-01 1.185538917779922485e-01 -1.050064936280250549e-01 -2.684976756572723389e-01 2.391626089811325073e-01 -1.190095469355583191e-01 7.517076283693313599e-02 3.330162027850747108e-03 8.334019780158996582e-02 3.300903141498565674e-01 -2.528048753738403320e-01 1.260687261819839478e-01 2.820799499750137329e-02 1.207363680005073547e-01 -1.716854982078075409e-02 8.030924201011657715e-02 7.306262850761413574e-02 -3.351434320211410522e-02 1.206494793295860291e-01 5.030511021614074707e-01 -4.504095017910003662e-02
3.684424608945846558e-02 5.425862967967987061e-02 1.113358214497566223e-01 -1.428439468145370483e-01 3.254539072513580322e-01 -8.006607741117477417e-02 -2.246015518903732300e-01 -3.608206212520599365e-01 -7.714801281690597534e-02 -4.242099076509475708e-02 -1.629731208086013794e-01 8.208284527063369751e-02 -1.644431799650192261e-01 1.584252119064331055e-01 -2.564077675342559814e-01 3.865044414997100830e-01 6.712442636489868164e-02 -8.551916480064392090e-02 -1.855485886335372925e-01 -7.655674964189529419e-02 8.620516210794448853e-02 8.610822260379791260e-02 1.271157562732696533e-01 -4.261716082692146301e-02 6.506272405385971069e-02 4.829912260174751282e-02 4.352373629808425903e-02 -1.576109379529953003e-01 3.356483280658721924e-01 3.495882153511047363e-01 7.695022225379943848e-02 5.086074769496917725e-02
1.304122954607009888e-01 -1.656221151351928711e-01 5.631850659847259521e-02 -3.152111470699310303e-01 2.385379821062088013e-01 -2.336319684982299805e-01 -6.417022645473480225e-02 -1.850682348012924194e-01 9.955032914876937866e-02 9.011413156986236572e-02 1.205394268035888672e-01 2.453222423791885376e-01 -1.454235315322875977e-01 -1.988639822229743004e-03 -1.401178687810897827e-01 4.415727034211158752e-02 -2.974720895290374756e-01 -3.193773329257965088e-01 1.868086867034435272e-02 2.107528001070022583e-01 2.396467924118041992e-01 -7.785513997077941895e-02 1.485358923673629761e-01 -2.902428209781646729e-01 6.723787635564804077e-02 -4.583108797669410706e-02 -2.385824773227795959e-04 -2.051218450069427490e-01 1.632523983716964722e-01 1.438173055648803711e-01 1.283749639987945557e-01 -2.239127159118652344e-01
2.319689393043518066e-01 -3.033263087272644043e-01 1.370831727981567383e-01 -1.920785009860992432e-01 -7.271222025156021118e-02 -9.193167835474014282e-02 -5.876585468649864197e-02 -1.953441649675369263e-01 -1.521571427583694458e-01 -8.478410542011260986e-02 -1.903806626796722412e-01 5.142535269260406494e-02 -7.041735947132110596e-02 9.867487102746963501e-02 -4.309174120426177979e-01 2.405636310577392578e-01 -7.343384623527526855e-02 -1.494148224592208862e-01 4.770479723811149597e-02 6.256053689867258072e-03 3.185651302337646484e-01 3.020034171640872955e-03 -3.980851545929908752e-02 4.983985424041748047e-02 1.986565589904785156e-01 -2.857369184494018555e-01 5.498275160789489746e-02 -1.122481599450111389e-01 1.799897700548171997e-01 5.170958861708641052e-02 2.972172498703002930e-01 1.411597132682800293e-01
-8.977415412664413452e-02 -8.732372522354125977e-02 1.936928331851959229e-01 -3.965789079666137695e-02 8.153260499238967896e-02 -1.661038845777511597e-01 -3.453501164913177490e-01 -1.469247322529554367e-02 -4.545635357499122620e-02 -8.756313472986221313e-03 -2.401803284883499146e-01 2.600573003292083740e-01 4.138253256678581238e-02 2.082203514873981476e-02 -4.110242053866386414e-02 6.548325065523386002e-03 -1.437049359083175659e-01 1.308375746011734009e-01 5.154557153582572937e-02 1.542365700006484985e-01 3.097667396068572998e-01 -1.462769657373428345e-01 2.856322526931762695e-01 5.395284295082092285e-02 -3.117806278169155121e-02 6.772182881832122803e-03 2.602497041225433350e-01 -3.300096094608306885e-02 4.757979810237884521e-01 1.554734706878662109e-01 1.278292983770370483e-01 -2.395196855068206787e-01
2.036875784397125244e-01 -2.108158916234970093e-01 5.614116787910461426e-02 -3.581411838531494141e-01 -5.324696749448776245e-02 1.629285216331481934e-01 -9.667202830314636230e-02 -5.886881053447723389e-02 -1.947809457778930664e-01 1.332458257675170898e-01 -1.573785543441772461e-01 3.255742788314819336e-01 -2.080280333757400513e-01 -9.231942892074584961e-02 -1.408592313528060913e-01 5.139731988310813904e-02 -3.105594515800476074e-01 2.526594996452331543e-01 6.393865495920181274e-02 3.803776577115058899e-02 -4.201512783765792847e-02 -1.288739889860153198e-01 2.623930275440216064e-01 -2.052867412567138672e-01 1.379970610141754150e-01 2.136103995144367218e-02 7.166644930839538574e-02 -1.970466077327728271e-01 -1.676564514636993408e-01 1.691247373819351196e-01 2.060909122228622437e-01 1.479288339614868164e-01
-7.670192420482635498e-02 -1.236665397882461548e-01 -2.729800343513488770e-01 1.865758448839187622e-01 1.306335330009460449e-01 -1.778605431318283081e-01 8.943489938974380493e-02 -1.904185414314270020e-01 -2.025024592876434326e-01 1.152485832571983337e-01 -7.472077012062072754e-02 3.694111704826354980e-01 -2.704793810844421387e-01 3.210433423519134521e-01 1.312161237001419067e-01 2.504954338073730469e-01 4.087082669138908386e-02 1.776731759309768677e-02 1.187973842024803162e-02 1.706386357545852661e-01 2.260951846837997437e-01 -1.572186052799224854e-01 2.486189752817153931e-01 1.384610086679458618e-01 -1.700461283326148987e-02 8.005814999341964722e-02 1.393741667270660400e-01 4.986656364053487778e-03 4.804175719618797302e-02 2.844224572181701660e-01 7.582277804613113403e-02 1.443621069192886353e-01
2.032142430543899536e-01 -2.149985283613204956e-01 1.730859465897083282e-02 -4.487554430961608887e-01 6.934462487697601318e-02 -9.755834192037582397e-02 -7.894816249608993530e-02 -1.604915261268615723e-01 6.580467522144317627e-02 1.342353671789169312e-01 1.567476987838745117e-01 2.281093448400497437e-01 5.863137170672416687e-02 -3.317016735672950745e-02 -4.324282705783843994e-01 1.720641404390335083e-01 -2.588336765766143799e-01 -5.936516448855400085e-02 9.482377022504806519e-02 3.904134780168533325e-02 2.568964958190917969e-01 -3.281253576278686523e-01 4.890638962388038635e-02 -2.023581266403198242e-01 1.105353310704231262e-01 -1.064318865537643433e-01 9.260985068976879120e-03 -2.882692031562328339e-02 8.223932236433029175e-02 8.828918635845184326e-02 5.714949965476989746e-02 6.376758217811584473e-02
2.873555123805999756e-01 -4.660107195377349854e-02 7.777897268533706665e-02 -2.172813266515731812e-01 4.162723943591117859e-02 -1.396788209676742554e-01 -9.927292913198471069e-02 -2.560185790061950684e-01 2.372783608734607697e-02 -5.204324424266815186e-02 -2.465221583843231201e-01 2.530079483985900879e-01 5.674574151635169983e-02 1.038431525230407715e-01 -2.828021049499511719e-01 1.634867042303085327e-01 -2.525455057621002197e-01 -3.076944947242736816e-01 -1.952025922946631908e-03 1.914281696081161499e-01 1.244593784213066101e-01 -1.966606080532073975e-01 2.059173285961151123e-01 -1.378271430730819702e-01 2.651739679276943207e-02 -2.082594037055969238e-01 -1.411409117281436920e-02 -2.345200330018997192e-01 3.422799706459045410e-02 6.785717606544494629e-02 2.762649357318878174e-01 1.566674560308456421e-01
2.481574565172195435e-01 -2.275277376174926758e-01 6.033508479595184326e-02 -2.334950268268585205e-01 -4.416948556900024414e-02 3.187622129917144775e-01 -2.219337224960327148e-01 -4.167824238538742065e-02 -1.041846796870231628e-01 -3.547942638397216797e-01 -1.959976553916931152e-02 1.490128487348556519e-01 -4.824909195303916931e-02 -9.466132521629333496e-02 5.150479078292846680e-02 3.421833366155624390e-02 -2.382884472608566284e-01 1.326664984226226807e-01 1.393353790044784546e-01 1.157218292355537415e-01 1.513690650463104248e-01 -8.699285238981246948e-02 3.882194459438323975e-01 6.884536147117614746e-02 -1.559856068342924118e-02 2.975975275039672852e-01 1.230027973651885986e-01 -1.871826350688934326e-01 8.774168044328689575e-02 2.039015442132949829e-01 4.002975299954414368e-03 1.345919966697692871e-01
6.158259883522987366e-02 -3.650474548339843750e-01 -2.081666141748428345e-01 -2.012735456228256226e-01 3.497137129306793213e-02 -5.350412800908088684e-02 -3.339420631527900696e-02 -2.337674647569656372e-01 1.464732140302658081e-01 1.005235165357589722e-01 -2.555570006370544434e-01 3.302476704120635986e-01 -1.786648631095886230e-01 -1.481643468141555786e-01 -1.073080115020275116e-02 -1.523763537406921387e-01 -3.174847960472106934e-01 1.676033884286880493e-01 -8.638680726289749146e-02 1.195730119943618774e-01 -2.258368581533432007e-02 9.088687598705291748e-02 1.752294898033142090e-01 -1.481343805789947510e-01 2.622283697128295898e-01 -8.414581418037414551e-02 -6.259351968765258789e-02 -5.099536851048469543e-02 -1.655450612306594849e-01 -7.555449753999710083e-02 1.143664717674255371e-01 3.090179860591888428e-01
-8.840657025575637817e-02 -7.261175662279129028e-02 1.964852809906005859e-01 -1.457104980945587158e-01 -4.042700678110122681e-02 -1.489089131355285645e-01 -1.657740771770477295e-01 1.631237417459487915e-01 4.114912822842597961e-02 -2.537046074867248535e-01 -3.500448539853096008e-02 5.016747713088989258e-01 -2.880546748638153076e-01 -2.152219712734222412e-01 -1.514559984207153320e-01 -5.813426896929740906e-02 -2.819472551345825195e-02 8.841433376073837280e-02 1.201694533228874207e-01 2.494577616453170776e-01 1.086218431591987610e-01 -4.894852265715599060e-02 -2.518677897751331329e-02 1.732239425182342529e-01 1.290891766548156738e-01 4.838047176599502563e-02 8.861104398965835571e-02 -9.752637892961502075e-02 6.868765503168106079e-02 2.523056268692016602e-01 3.504270315170288086e-01 1.301458925008773804e-01
4.955329000949859619e-02 -7.431626319885253906e-02 1.091193109750747681e-01 -1.869937777519226074e-01 2.183105051517486572e-01 -7.699985802173614502e-02 -3.397513553500175476e-02 -1.328007280826568604e-01 7.339526712894439697e-02 4.949025809764862061e-02 1.712295413017272949e-01 4.922071397304534912e-01 1.217294558882713318e-01 -1.793424934148788452e-01 -2.991957962512969971e-01 6.874860823154449463e-02 -2.675226628780364990e-01 -1.602167934179306030e-01 1.936977058649063110e-01 1.494206637144088745e-01 -3.789114765822887421e-03 -1.751072518527507782e-02 2.679647505283355713e-01 -2.558277547359466553e-01 -1.254725176841020584e-02 -1.104512810707092285e-01 -6.336095929145812988e-02 -2.316761910915374756e-01 1.453010141849517822e-01 2.498204708099365234e-01 2.685685269534587860e-02 -5.632821470499038696e-02
3.788604959845542908e-02 -1.495311856269836426e-01 1.200206857174634933e-02 -1.683021709322929382e-02 3.872331380844116211e-01 -2.621594257652759552e-02 -6.413739174604415894e-02 1.344078332185745239e-01 -1.886395663022994995e-01 -2.196310609579086304e-01 -6.859754025936126709e-02 3.325121998786926270e-01 -6.793680042028427124e-02 -1.513301581144332886e-01 -4.977678880095481873e-03 2.268588393926620483e-01 -4.031605273485183716e-02 2.295067757368087769e-01 9.609446674585342407e-02 8.418709039688110352e-02 3.687341138720512390e-02 4.077201336622238159e-02 1.889653503894805908e-02 7.380653172731399536e-02 1.327506750822067261e-01 -2.420936152338981628e-02 -1.474317815154790878e-02 -4.069351255893707275e-01 3.053044974803924561e-01 2.161713540554046631e-01 1.445213407278060913e-01 3.171223104000091553e-01
-1.251490712165832520e-01 -1.222535148262977600e-01 -1.721258461475372314e-01 -2.707776054739952087e-02 1.902429312467575073e-01 -1.539970785379409790e-01 -5.341465771198272705e-02 -1.879252120852470398e-02 -2.097075134515762329e-01 -3.384557366371154785e-01 -2.368294447660446167e-02 3.083224892616271973e-01 1.156838387250900269e-01 1.622061431407928467e-01 -2.215553820133209229e-01 -3.246174380183219910e-02 -8.076512068510055542e-02 1.892692893743515015e-01 -1.104217916727066040e-01 3.022850751876831055e-01 7.815161347389221191e-02 1.491664499044418335e-01 1.322975009679794312e-01 2.145871818065643311e-01 1.556442230939865112e-01 -5.985158681869506836e-02 2.578400373458862305e-01 -2.282996773719787598e-01 1.395710408687591553e-01 1.510729938745498657e-01 2.125799357891082764e-01 2.453645169734954834e-01
7.077512145042419434e-02 -3.935120999813079834e-02 -9.889055043458938599e-03 -8.149970322847366333e-02 2.628684639930725098e-01 -1.172652319073677063e-01 -1.850463598966598511e-01 3.325206041336059570e-01 -8.884751051664352417e-02 -7.474937289953231812e-02 -8.512228727340698242e-03 4.473961889743804932e-01 9.696897119283676147e-02 -1.612275838851928711e-01 -1.097868010401725769e-01 1.976029723882675171e-01 -5.467750132083892822e-02 1.197990030050277710e-01 5.278069898486137390e-02 1.592937856912612915e-02 1.933806091547012329e-01 1.009063497185707092e-01 5.575736239552497864e-02 -8.990999311208724976e-02 6.977126747369766235e-02 8.509598672389984131e-02 9.329488873481750488e-02 -4.085987210273742676e-01 3.003405630588531494e-01 2.235816866159439087e-01 1.008087545633316040e-01 2.038410454988479614e-01
2.090314328670501709e-01 -3.368546962738037109e-01 2.344255000352859497e-01 -2.645165920257568359e-01 1.753447204828262329e-01 -1.100387647747993469e-01 2.580372244119644165e-02 7.873531430959701538e-02 -3.210994601249694824e-02 -1.602392047643661499e-01 -5.492717027664184570e-03 3.934654891490936279e-01 -2.906892262399196625e-02 -3.400825709104537964e-02 -1.067467406392097473e-01 5.971357971429824829e-02 1.673310995101928711e-02 8.911032229661941528e-02 9.247485548257827759e-03 -6.146199069917201996e-03 1.959525980055332184e-02 -1.685046218335628510e-02 1.061564609408378601e-01 2.198079377412796021e-01 1.581288427114486694e-01 -1.028258502483367920e-01 2.221772223711013794e-01 -4.642036557197570801e-01 1.251625865697860718e-01 1.670858561992645264e-01 1.876963526010513306e-01 1.477855145931243896e-01
-1.552915014326572418e-02 -3.859133422374725342e-01 -8.657973259687423706e-02 -1.946682780981063843e-01 1.810087263584136963e-01 1.121480483561754227e-02 -1.868750527501106262e-02 6.689833104610443115e-02 -1.852639168500900269e-01 7.323153316974639893e-02 6.969860196113586426e-02 1.687635928392410278e-01 -3.560642898082733154e-01 7.420337945222854614e-02 -5.327194556593894958e-02 -4.006263241171836853e-02 -9.336303174495697021e-02 1.934503912925720215e-01 1.719623953104019165e-01 3.815021812915802002e-01 -1.146091446280479431e-01 2.429792732000350952e-01 -4.144293814897537231e-02 -1.726421266794204712e-01 7.576968520879745483e-02 1.255928128957748413e-01 1.736450195312500000e-01 -3.016188442707061768e-01 1.559612751007080078e-01 -9.949915856122970581e-02 2.318086922168731689e-01 4.915100336074829102e-02
-1.815704107284545898e-01 -1.685757935047149658e-01 3.496680259704589844e-01 -1.111958771944046021e-01 3.291983604431152344e-01 -7.756942510604858398e-02 -3.665276169776916504e-01 -3.000937402248382568e-01 -1.864138692617416382e-01 -4.227081686258316040e-02 -1.173207759857177734e-01 3.044420182704925537e-01 -7.978933304548263550e-02 1.059544086456298828e-01 -4.897193238139152527e-02 3.272370994091033936e-02 -1.125148832798004150e-01 -7.321606576442718506e-02 1.666167825460433960e-01 2.357580065727233887e-01 1.881038025021553040e-02 -1.637983471155166626e-01 1.368950903415679932e-01 1.326931864023208618e-01 -7.617968320846557617e-02 -1.329304128885269165e-01 2.101611346006393433e-01 1.790454424917697906e-02 1.835186481475830078e-01 9.530344605445861816e-02 6.946231424808502197e-02 -1.438865810632705688e-01
4.938960541039705276e-03 -1.521818339824676514e-01 5.306976661086082458e-02 -8.077006042003631592e-02 1.428230553865432739e-01 2.316343188285827637e-01 -5.734826624393463135e-02 1.816213428974151611e-01 -1.510068625211715698e-01 1.544237732887268066e-01 -2.358529418706893921e-01 2.130958437919616699e-01 -1.737296879291534424e-01 4.096765071153640747e-02 -1.620784848928451538e-01 9.475831687450408936e-02 -2.827321588993072510e-01 2.311741709709167480e-01 8.949686586856842041e-02 1.765011698007583618e-01 -3.500155732035636902e-02 1.375782191753387451e-01 2.501858770847320557e-01 -2.743840776383876801e-02 -2.914809063076972961e-02 1.811947487294673920e-02 6.480654329061508179e-02 -3.458577990531921387e-01 2.461317479610443115e-01 -2.114445269107818604e-01 3.412018418312072754e-01 -1.990203708410263062e-01
4.172569513320922852e-02 -2.387846112251281738e-01 2.040296979248523712e-02 1.434645988047122955e-02 2.808447778224945068e-01 -5.896889790892601013e-02 -3.061999082565307617e-01 2.351118177175521851e-01 -1.966431885957717896e-01 -1.551724225282669067e-01 -1.602511107921600342e-02 2.233159244060516357e-01 -3.044718131422996521e-02 -1.148695945739746094e-01 -2.605959773063659668e-01 8.025071769952774048e-02 1.472364813089370728e-01 6.920574605464935303e-02 -6.981930881738662720e-02 3.001439571380615234e-01 2.055755704641342163e-01 -2.427598536014556885e-01 1.274542361497879028e-01 -7.275192439556121826e-02 5.725436657667160034e-02 5.192026868462562561e-02 -1.202801689505577087e-01 -3.231031596660614014e-01 3.350064456462860107e-01 1.614253669977188110e-01 1.381974294781684875e-02 2.024943009018898010e-02
-2.312580794095993042e-01 -3.529855310916900635e-01 2.981649339199066162e-02 -9.967219829559326172e-02 1.260217279195785522e-01 8.040086925029754639e-02 1.424643397331237793e-01 -2.880105674266815186e-01 7.222419977188110352e-02 3.040585517883300781e-01 5.792342498898506165e-02 -4.246066324412822723e-03 1.498552411794662476e-02 2.404480874538421631e-01 -1.274133771657943726e-01 1.845965236425399780e-01 -3.213610053062438965e-01 2.233383506536483765e-01 -5.895918980240821838e-02 1.761120706796646118e-01 1.532634496688842773e-01 2.339239232242107391e-02 1.364475637674331665e-01 1.007549166679382324e-01 -3.154484182596206665e-02 6.939594447612762451e-02 6.441725045442581177e-02 1.096704453229904175e-01 1.013059765100479126e-01 2.468043863773345947e-01 3.772844672203063965e-01 1.250822935253381729e-02
4.290795698761940002e-02 -5.244116112589836121e-02 -1.679097302258014679e-02 -1.748575866222381592e-01 2.210962921380996704e-01 -2.728271186351776123e-01 -6.880486384034156799e-03 -3.578197956085205078e-01 3.626590967178344727e-02 1.662761718034744263e-01 -4.778400063514709473e-02 2.892927825450897217e-01 -6.539548188447952271e-02 -1.808759570121765137e-01 -1.505452692508697510e-01 1.499084681272506714e-01 -4.271053373813629150e-01 -1.981416791677474976e-01 4.822766035795211792e-02 1.384947597980499268e-01 1.146082729101181030e-01 -1.404533814638853073e-02 1.706023961305618286e-01 -1.543469429016113281e-01 1.241806335747241974e-02 -1.231477633118629456e-01 -2.221678197383880615e-02 -5.296594277024269104e-02 1.231315732002258301e-01 3.713988065719604492e-01 3.854246065020561218e-02 -1.828575134277343750e-01
-2.775486409664154053e-01 -4.331439435482025146e-01 2.673135101795196533e-01 -5.910287424921989441e-02 2.503917217254638672e-01 -3.308396935462951660e-01 -2.846079170703887939e-01 -7.864908874034881592e-02 1.083944290876388550e-01 2.057301253080368042e-01 8.299221843481063843e-02 1.151433512568473816e-01 -2.178400754928588867e-02 1.444423645734786987e-01 -1.576621383428573608e-01 -4.298465326428413391e-02 -1.195939537137746811e-02 3.641170635819435120e-02 1.649551689624786377e-01 2.894346415996551514e-01 5.557049438357353210e-02 8.138570934534072876e-02 1.905107200145721436e-01 -3.768794611096382141e-02 1.163227669894695282e-02 -1.971076801419258118e-02 1.294609010219573975e-01 -1.596101522445678711e-01 8.925203979015350342e-02 2.047856152057647705e-01 4.011691734194755554e-02 -1.570105850696563721e-01
8.745049685239791870e-02 -1.269023567438125610e-01 1.446805298328399658e-01 -1.913613229990005493e-01 8.603670448064804077e-02 -2.026050388813018799e-01 1.699101179838180542e-01 -2.471297234296798706e-01 2.604983001947402954e-02 1.488566696643829346e-01 -5.513266194611787796e-03 3.477726578712463379e-01 -9.830936789512634277e-02 -1.946616023778915405e-01 -2.744180858135223389e-01 2.260052859783172607e-01 -2.582903802394866943e-01 -2.330650389194488525e-01 3.118996322154998779e-02 2.596253156661987305e-01 1.112922504544258118e-01 -4.183192178606987000e-02 1.067792549729347229e-01 -2.247231751680374146e-01 1.087906733155250549e-01 1.162675470113754272e-01 -6.595462560653686523e-02 -7.465445995330810547e-02 2.271994203329086304e-01 1.277724057435989380e-01 2.342024445533752441e-01 -1.975487917661666870e-01
1.034048423171043396e-01 4.582319781184196472e-02 -1.364834308624267578e-01 -6.022575497627258301e-02 2.906747162342071533e-01 -3.073264956474304199e-01 5.346352234482765198e-02 -1.738503277301788330e-01 4.990288242697715759e-02 5.272382125258445740e-02 -1.167021244764328003e-01 2.226757556200027466e-01 3.306604921817779541e-01 -8.718738704919815063e-02 4.321356117725372314e-02 4.643650725483894348e-02 -1.229930594563484192e-01 2.191470712423324585e-01 7.170614600181579590e-02 3.952885568141937256e-01 3.164310008287429810e-02 -1.130527183413505554e-01 2.483262568712234497e-01 -1.121584419161081314e-02 2.978317737579345703e-01 -3.398710489273071289e-02 -5.717207491397857666e-02 -4.715933278203010559e-02 7.554764300584793091e-02 1.207458227872848511e-01 1.428562998771667480e-01 3.568269610404968262e-01
1.321128010749816895e-01 -2.816678285598754883e-01 -9.787704050540924072e-02 1.347213536500930786e-01 2.075661271810531616e-01 -2.891925275325775146e-01 6.493557244539260864e-02 4.926219210028648376e-02 -5.835549160838127136e-02 -3.128273785114288330e-01 9.927446395158767700e-02 2.393942475318908691e-01 1.210242789238691330e-02 1.184127945452928543e-02 -2.670426368713378906e-01 2.973239123821258545e-02 -2.567463219165802002e-01 1.358314752578735352e-01 -1.402420848608016968e-01 2.973557710647583008e-01 2.665940821170806885e-01 1.005723550915718079e-01 1.355198621749877930e-01 1.672406196594238281e-01 7.148598879575729370e-02 8.663831651210784912e-02 2.143964469432830811e-01 -2.131632715463638306e-01 4.846077784895896912e-02 1.128322407603263855e-01 1.626824885606765747e-01 1.888416111469268799e-01
-3.039242886006832123e-02 -2.427263706922531128e-01 -8.217467367649078369e-02 -2.237903773784637451e-01 -9.452847391366958618e-02 -7.872813381254673004e-03 -2.006233334541320801e-01 -2.147506326436996460e-01 -1.507173776626586914e-01 -7.289836648851633072e-03 -3.885720670223236084e-01 2.688174135982990265e-03 -1.200719848275184631e-01 1.466919481754302979e-01 -5.049158930778503418e-01 -3.127948567271232605e-02 -1.677217483520507812e-01 -1.134096160531044006e-01 2.609894871711730957e-01 5.206821858882904053e-02 1.208653301000595093e-01 -5.350095685571432114e-03 2.566263079643249512e-01 2.261856384575366974e-02 1.784709542989730835e-01 -3.704489767551422119e-02 6.965726613998413086e-02 -6.085928156971931458e-02 1.441404223442077637e-01 1.326903235167264938e-02 2.583974599838256836e-01 -3.885596292093396187e-03
2.615153491497039795e-01 -3.150966763496398926e-01 3.010910451412200928e-01 -2.394894212484359741e-01 1.408316791057586670e-01 1.345303207635879517e-01 -1.964798569679260254e-01 -1.950486302375793457e-01 -8.124813437461853027e-03 2.810958623886108398e-01 -3.006080351769924164e-02 1.273207068443298340e-01 -2.150019109249114990e-01 5.372521281242370605e-02 -2.886008471250534058e-02 4.695296287536621094e-02 -2.689802944660186768e-01 1.948381811380386353e-01 -3.483988344669342041e-02 1.104073598980903625e-02 -2.110516428947448730e-01 -4.563649371266365051e-02 2.562302947044372559e-01 -5.004999041557312012e-02 4.302377253770828247e-02 1.073089370038360357e-04 1.170651689171791077e-01 -2.459342330694198608e-01 1.655517145991325378e-02 -4.344891011714935303e-02 2.844452261924743652e-01 1.893284022808074951e-01
1.007132083177566528e-01 -2.040128111839294434e-01 -1.282392442226409912e-01 -1.527826786041259766e-01 1.937683671712875366e-01 -4.302176181226968765e-03 -9.550223499536514282e-02 -1.602917164564132690e-01 5.327893793582916260e-02 1.365941315889358521e-01 7.068844139575958252e-02 -4.406202211976051331e-02 -1.306409835815429688e-01 1.934362351894378662e-01 2.340895086526870728e-01 2.479109317064285278e-01 -1.581279933452606201e-01 2.475575059652328491e-01 2.749325633049011230e-01 2.996869683265686035e-01 2.939620316028594971e-01 -5.286550894379615784e-02 -1.502788364887237549e-01 -1.843077540397644043e-01 5.342970043420791626e-02 -6.081337481737136841e-02 3.471064865589141846e-01 -1.541541963815689087e-01 -3.226914629340171814e-02 -7.478383928537368774e-02 1.071046143770217896e-01 2.655863463878631592e-01
1.101385056972503662e-01 -3.214715123176574707e-01 -2.201514542102813721e-01 -3.594816625118255615e-01 1.100230515003204346e-01 1.891620010137557983e-01 -9.447131305932998657e-02 -1.471671313047409058e-01 -1.816639006137847900e-01 -2.887732088565826416e-01 -5.446169525384902954e-03 4.328666925430297852e-01 1.496615558862686157e-01 -8.204420655965805054e-02 7.963625341653823853e-02 1.269899904727935791e-01 -2.126373946666717529e-01 1.474672853946685791e-01 -1.594620347023010254e-01 3.963774070143699646e-02 -1.696501076221466064e-01 1.329489201307296753e-01 1.408962011337280273e-01 1.319617629051208496e-01 7.088658213615417480e-02 3.449982777237892151e-02 4.651578143239021301e-02 -2.523418664932250977e-01 1.247515082359313965e-01 -4.577914252877235413e-02 -2.629568614065647125e-02 6.985761225223541260e-02
7.705645263195037842e-02 -2.648778855800628662e-01 -7.513598352670669556e-02 -1.345970034599304199e-01 1.842760145664215088e-01 1.036597508937120438e-02 -5.362255126237869263e-02 1.253028810024261475e-01 5.313747376203536987e-02 -1.459591686725616455e-01 -7.201466709375381470e-02 3.794140219688415527e-01 -2.343698740005493164e-01 -1.929047107696533203e-01 -1.164151802659034729e-01 -5.597508698701858521e-02 2.649082802236080170e-02 3.228834271430969238e-02 1.944854110479354858e-01 1.431767344474792480e-01 4.149016365408897400e-02 2.815992757678031921e-02 1.546669006347656250e-01 1.870148777961730957e-01 7.741883397102355957e-02 -9.244355559349060059e-02 2.742002904415130615e-01 -5.094305276870727539e-01 1.231293380260467529e-01 1.591808348894119263e-01 1.551306396722793579e-01 1.735345870256423950e-01
-2.054633339866995811e-03 -1.632765382528305054e-01 -2.439982146024703979e-01 -3.151356875896453857e-01 1.533096134662628174e-01 -6.224701553583145142e-02 5.443564057350158691e-02 -3.297632038593292236e-01 -1.247408986091613770e-01 3.821170330047607422e-02 -1.746354997158050537e-02 1.744812875986099243e-01 9.071011841297149658e-02 1.145456954836845398e-01 -1.189939454197883606e-01 2.949440479278564453e-01 -2.536552846431732178e-01 -1.428996473550796509e-01 4.483523964881896973e-01 6.602670252323150635e-02 1.936708576977252960e-02 -1.317043304443359375e-01 2.922603162005543709e-03 -1.513236761093139648e-01 2.314745821058750153e-02 -4.525201395153999329e-02 -9.021680802106857300e-02 -4.656765237450599670e-02 3.311695754528045654e-01 1.046834662556648254e-01 1.978971064090728760e-01 -4.098874330520629883e-02
-1.205762755125761032e-02 -4.195441007614135742e-01 -1.203650608658790588e-01 8.058916777372360229e-02 3.203838467597961426e-01 1.232167184352874756e-01 -1.333322525024414062e-01 4.728006199002265930e-02 -1.846898645162582397e-01 1.188120990991592407e-02 -1.691453605890274048e-01 7.052278518676757812e-02 -2.039517313241958618e-01 1.848130822181701660e-01 7.259113341569900513e-02 1.241554319858551025e-01 -3.107236027717590332e-01 2.343441992998123169e-01 2.134868316352367401e-02 3.724069297313690186e-01 -7.019148021936416626e-02 -5.363063886761665344e-02 1.743029356002807617e-01 -1.842363625764846802e-01 4.949808120727539062e-02 -7.097791135311126709e-02 7.229822874069213867e-02 7.453641295433044434e-02 2.966285943984985352e-01 9.690928459167480469e-02 -3.827761160209774971e-03 -1.494676321744918823e-01
1.226344257593154907e-01 -3.384800553321838379e-01 -3.268903121352195740e-02 -9.447505325078964233e-02 -9.375445544719696045e-02 -2.194165438413619995e-01 2.924752421677112579e-02 -2.958877384662628174e-01 -3.428397327661514282e-02 -2.263609133660793304e-02 8.991005271673202515e-02 2.144733369350433350e-01 -4.867135733366012573e-02 -3.190058842301368713e-02 -1.470594406127929688e-01 1.278560906648635864e-01 -4.271681606769561768e-01 -1.773141771554946899e-01 -6.450813263654708862e-02 4.370684921741485596e-02 1.592521816492080688e-01 -1.377155929803848267e-01 2.884173393249511719e-01 -2.846055030822753906e-01 7.736692577600479126e-02 1.434101015329360962e-01 2.027572318911552429e-02 -1.548678576946258545e-01 1.204065680503845215e-01 2.835790514945983887e-01 1.727544218301773071e-01 -1.171595156192779541e-01
8.378013968467712402e-02 9.683175384998321533e-02 -1.173890568315982819e-02 -1.988878548145294189e-01 8.895839750766754150e-02 -1.035905182361602783e-01 -6.570292264223098755e-02 -2.686751186847686768e-01 2.438948675990104675e-02 1.019773110747337341e-01 -1.520736515522003174e-01 1.713762581348419189e-01 -2.394355237483978271e-01 9.928679093718528748e-03 -4.241089522838592529e-01 -1.240670308470726013e-01 -2.456802874803543091e-01 -1.971599906682968140e-01 -3.037557471543550491e-03 7.538807392120361328e-02 2.612054646015167236e-01 -5.441801622509956360e-02 2.460002452135086060e-01 -1.882424391806125641e-02 4.996122419834136963e-02 2.564580440521240234e-01 1.115588992834091187e-01 -1.428436636924743652e-01 2.265250384807586670e-01 2.612909674644470215e-01 2.162274420261383057e-01 -1.677563637495040894e-01
4.768503457307815552e-02 -3.877491876482963562e-02 1.825110316276550293e-01 -7.640736550092697144e-02 3.692806363105773926e-01 -2.839701771736145020e-01 5.113639310002326965e-02 -1.719967573881149292e-01 1.763800382614135742e-01 -6.607522815465927124e-02 1.786860078573226929e-01 2.555502057075500488e-01 2.161540091037750244e-01 7.236158102750778198e-02 -1.365369558334350586e-01 1.049683019518852234e-01 8.393543958663940430e-02 2.104827016592025757e-01 3.306788504123687744e-01 1.181946173310279846e-01 3.010925054550170898e-01 7.275813817977905273e-02 1.045218631625175476e-01 1.266286969184875488e-01 4.987156949937343597e-03 -1.194983273744583130e-01 4.136037454009056091e-02 -6.647524982690811157e-02 1.074897423386573792e-01 6.279817223548889160e-02 3.449570238590240479e-01 2.025721222162246704e-01
6.071744859218597412e-02 -3.450906574726104736e-01 -1.294355094432830811e-01 -1.395806223154067993e-01 2.124040275812149048e-01 -1.507989317178726196e-01 -1.360042840242385864e-01 1.028292849659919739e-01 1.672398597002029419e-01 -2.587355971336364746e-01 1.670160703361034393e-02 3.715955317020416260e-01 -2.586267888545989990e-01 -9.828317165374755859e-02 -2.551646232604980469e-01 -1.592039763927459717e-01 -1.468150466680526733e-01 4.476836323738098145e-02 1.936133652925491333e-01 1.816115230321884155e-01 -1.564804315567016602e-01 -8.321312069892883301e-02 1.212308257818222046e-01 2.279164791107177734e-01 -6.686995923519134521e-02 -1.922407448291778564e-01 -3.775250539183616638e-02 -2.654193043708801270e-01 5.735385231673717499e-03 1.367240995168685913e-01 -4.467062186449766159e-03 1.402028203010559082e-01
8.552215248346328735e-02 -1.595818996429443359e-01 -2.430980801582336426e-01 -2.996985316276550293e-01 6.886334717273712158e-02 -3.680327534675598145e-02 -1.707921326160430908e-01 -2.107567042112350464e-01 1.656395047903060913e-01 -2.740806713700294495e-02 -5.900732800364494324e-02 2.357438802719116211e-01 -1.929433047771453857e-01 3.840026855468750000e-01 -3.174100816249847412e-02 4.313097894191741943e-01 -1.392762660980224609e-01 5.120982229709625244e-02 1.092021167278289795e-01 3.199028968811035156e-01 -4.356879368424415588e-02 6.257263571023941040e-02 -4.843775928020477295e-02 -1.173455044627189636e-01 -2.638289928436279297e-01 -7.834837585687637329e-02 -3.758912207558751106e-03 -1.440835893154144287e-01 3.640959411859512329e-02 5.258140340447425842e-02 1.267476826906204224e-01 -6.903910636901855469e-02
1.872653067111968994e-01 3.117859922349452972e-02 7.749334722757339478e-02 -1.463933587074279785e-01 2.105605602264404297e-01 -9.924346208572387695e-02 -1.985210180282592773e-01 -3.290732800960540771e-01 -1.282233297824859619e-01 1.595219820737838745e-01 -6.222695112228393555e-02 3.504920303821563721e-01 -1.003946363925933838e-01 -1.904026232659816742e-02 -1.133351773023605347e-01 3.328734040260314941e-01 -7.121219299733638763e-03 2.484470754861831665e-01 -3.815402090549468994e-02 4.826765973120927811e-03 4.935935139656066895e-02 -1.303952783346176147e-01 8.166519552469253540e-02 3.217930793762207031e-01 -1.251423209905624390e-01 -3.697554115206003189e-03 4.337205737829208374e-02 2.273055911064147949e-01 2.322810739278793335e-01 1.105978190898895264e-01 3.188514709472656250e-01 4.417389631271362305e-02
1.039224416017532349e-01 -1.626731306314468384e-01 1.317678540945053101e-01 -2.714791893959045410e-01 2.288190461695194244e-02 -1.239177584648132324e-02 -3.765326365828514099e-02 -1.325383931398391724e-01 3.726620599627494812e-02 -6.544134765863418579e-02 -7.567515969276428223e-02 4.319190606474876404e-02 -2.576945126056671143e-01 1.581749916076660156e-01 -4.117729663848876953e-01 2.325000464916229248e-01 -9.135637432336807251e-02 -1.243269294500350952e-01 -1.425757408142089844e-01 2.162989415228366852e-02 2.324659228324890137e-01 -1.704673618078231812e-01 1.546221524477005005e-01 1.600682362914085388e-02 2.719708085060119629e-01 -2.862468957901000977e-01 -1.358216404914855957e-01 -1.845803856849670410e-01 1.083885058760643005e-01 7.855874300003051758e-02 3.045604825019836426e-01 2.296690195798873901e-01
2.342247068881988525e-01 -6.221152469515800476e-02 -7.222586870193481445e-02 1.297752857208251953e-01 4.570536911487579346e-01 -1.772749423980712891e-01 -1.897942572832107544e-01 -3.536991402506828308e-02 -1.544871479272842407e-01 6.263975799083709717e-02 -8.922291919589042664e-03 3.442310690879821777e-01 -1.818972378969192505e-01 -1.222762912511825562e-01 -1.240093037486076355e-01 3.344391584396362305e-01 -9.951276332139968872e-02 -1.805301755666732788e-02 -7.794757187366485596e-02 -7.031415402889251709e-02 7.319124788045883179e-02 -3.210067451000213623e-01 2.267375141382217407e-01 5.945316702127456665e-02 -1.315076462924480438e-02 -7.949587702751159668e-02 2.780413031578063965e-01 4.704881086945533752e-02 3.812623769044876099e-02 -1.191455647349357605e-01 1.807926893234252930e-01 -3.222511708736419678e-02
-2.586402893066406250e-01 -3.479279577732086182e-01 -6.572183221578598022e-02 -1.797735989093780518e-01 1.788323223590850830e-01 -9.687320888042449951e-02 1.481465995311737061e-01 -6.259516626596450806e-02 1.412577778100967407e-01 -6.390755623579025269e-02 -2.007427960634231567e-01 2.298649847507476807e-01 -2.963287532329559326e-01 8.872658014297485352e-02 1.206763982772827148e-01 5.006894469261169434e-02 -4.472256079316139221e-02 -2.329251542687416077e-02 5.483317375183105469e-02 1.349783837795257568e-01 5.412516742944717407e-02 2.920230850577354431e-02 1.117739900946617126e-01 -1.070213541388511658e-01 2.347615547478199005e-03 -4.500604420900344849e-02 3.471202552318572998e-01 -2.722724676132202148e-01 6.569610536098480225e-02 3.976230025291442871e-01 2.351552844047546387e-01 1.112855523824691772e-01
2.189793437719345093e-02 -1.397703886032104492e-01 1.413553059101104736e-01 1.427975445985794067e-01 1.064198613166809082e-01 7.412540912628173828e-02 -2.179478108882904053e-01 -3.839786723256111145e-02 -2.276574820280075073e-01 -4.264935851097106934e-02 1.441722512245178223e-01 2.588057816028594971e-01 7.865964621305465698e-02 -1.543794572353363037e-01 -2.483810335397720337e-01 1.323012113571166992e-01 -2.517128288745880127e-01 6.179753690958023071e-02 -8.076641708612442017e-02 4.597178101539611816e-01 2.792979478836059570e-01 9.166803210973739624e-02 1.292042583227157593e-01 -3.005631454288959503e-02 -2.488529868423938751e-02 -8.007118105888366699e-02 3.024698793888092041e-01 3.689752146601676941e-02 3.177315890789031982e-01 -1.423002779483795166e-01 1.130787059664726257e-01 -1.635882258415222168e-02
2.679893076419830322e-01 -1.695334762334823608e-01 5.931866820901632309e-03 -3.678661882877349854e-01 -2.185635454952716827e-02 4.338148608803749084e-02 -1.717314571142196655e-01 -1.005740910768508911e-01 -1.083230376243591309e-01 1.319837407208979130e-03 -1.153710037469863892e-01 1.575494557619094849e-01 -9.468399733304977417e-02 -1.107529997825622559e-01 -2.750416994094848633e-01 2.812714576721191406e-01 -1.064266189932823181e-01 -1.894081681966781616e-01 -3.873453661799430847e-02 8.067239820957183838e-02 2.476973831653594971e-01 -2.152842581272125244e-01 2.632368206977844238e-01 -1.895390450954437256e-02 2.115297764539718628e-01 -2.608124613761901855e-01 -1.327554136514663696e-01 -1.075270548462867737e-01 1.037165373563766479e-01 1.978007145226001740e-02 1.278935372829437256e-01 3.069662749767303467e-01
-1.867271959781646729e-02 -2.648857533931732178e-01 -1.596305705606937408e-02 9.345613420009613037e-02 2.327669709920883179e-01 -2.740963399410247803e-01 -2.138217985630035400e-01 1.313508599996566772e-01 -2.729619108140468597e-02 -3.620490059256553650e-02 -1.203220561146736145e-01 2.449986636638641357e-01 -6.834992766380310059e-02 4.878795519471168518e-02 -3.763387352228164673e-02 -6.466273963451385498e-02 -4.719096124172210693e-01 -1.711276173591613770e-01 6.900731008499860764e-03 2.625713646411895752e-01 -4.019432887434959412e-02 1.348823308944702148e-01 1.363474279642105103e-01 1.054733470082283020e-01 9.944859892129898071e-02 1.086295917630195618e-01 7.232482731342315674e-02 -1.035595685243606567e-01 1.663104891777038574e-01 1.893923850730061531e-03 7.520934939384460449e-02 4.444600641727447510e-01
3.395557031035423279e-02 -2.414224743843078613e-01 -1.696388274431228638e-01 -3.993429541587829590e-01 -5.821303650736808777e-02 6.208450999110937119e-03 1.637611091136932373e-01 7.380884140729904175e-02 -6.801118701696395874e-02 4.760504089063033462e-05 1.439994126558303833e-01 2.553850114345550537e-01 -7.713975012302398682e-02 -6.326796859502792358e-02 1.313164830207824707e-01 1.267568618059158325e-01 -2.007734030485153198e-01 4.154582917690277100e-01 1.395469307899475098e-01 3.054598271846771240e-01 -2.234004437923431396e-02 1.527030616998672485e-01 1.205212548375129700e-01 6.221576407551765442e-02 1.241061985492706299e-01 2.542555518448352814e-02 3.547650277614593506e-01 -1.070385426282882690e-01 1.435253117233514786e-02 5.455321632325649261e-03 2.149131298065185547e-01 1.227762773633003235e-01
-4.179263487458229065e-02 9.481161087751388550e-02 -2.636908590793609619e-01 -9.614578634500503540e-02 2.518907375633716583e-02 5.609408020973205566e-02 -2.558076977729797363e-01 -2.532909810543060303e-01 -5.355102010071277618e-03 3.132022321224212646e-01 -1.830623149871826172e-01 1.565833389759063721e-01 -1.973380595445632935e-01 -1.059118006378412247e-02 -1.419637352228164673e-01 2.519344687461853027e-01 -1.571298539638519287e-01 1.767736673355102539e-01 1.787931174039840698e-01 2.344576418399810791e-01 9.427688270807266235e-02 -4.255088567733764648e-01 7.807870209217071533e-02 -1.776690483093261719e-01 -1.019043549895286560e-01 -1.941445916891098022e-01 1.765964478254318237e-01 -1.560780405998229980e-01 8.991409093141555786e-02 -8.415645360946655273e-02 8.277485519647598267e-02 4.639461264014244080e-02
4.520684108138084412e-02 -3.261031508445739746e-01 8.053856343030929565e-02 -3.241371735930442810e-02 4.958775639533996582e-02 1.046530976891517639e-01 -1.482899338006973267e-01 -1.951709687709808350e-01 1.152402088046073914e-01 7.596839219331741333e-02 -2.249536812305450439e-01 3.264852762222290039e-01 -2.815533578395843506e-01 1.446904838085174561e-01 -1.515382677316665649e-01 -7.251050323247909546e-02 -2.331352233886718750e-01 2.311764061450958252e-01 -1.064515560865402222e-01 -2.008567005395889282e-02 2.340348958969116211e-01 -2.557932212948799133e-02 3.674995852634310722e-03 -1.656320542097091675e-01 1.328774690628051758e-01 5.961111560463905334e-02 2.322870343923568726e-01 -1.865270584821701050e-01 -3.868016228079795837e-02 3.629992008209228516e-01 -5.969006940722465515e-02 2.381484657526016235e-01
1.523511558771133423e-01 -1.364538222551345825e-01 -2.201499789953231812e-01 -3.480313718318939209e-01 -6.297424435615539551e-02 -2.343735247850418091e-01 7.291406393051147461e-02 1.641876101493835449e-01 -9.952822327613830566e-02 1.966407746076583862e-01 -1.762322932481765747e-01 1.953822225332260132e-01 -3.503939509391784668e-01 -1.215170323848724365e-01 6.546133756637573242e-02 1.156922504305839539e-01 -1.185786277055740356e-01 6.340962648391723633e-02 2.124987393617630005e-01 1.113737598061561584e-01 1.340380907058715820e-01 8.063258975744247437e-02 1.097506955265998840e-01 5.497280135750770569e-02 1.990447491407394409e-01 1.329751759767532349e-01 -4.794372711330652237e-03 -3.013843595981597900e-01 9.734150022268295288e-02 -6.129115074872970581e-02 3.770824074745178223e-01 7.505295425653457642e-02
-2.771155834197998047e-01 -4.095573127269744873e-01 -1.106297150254249573e-01 -5.805152654647827148e-02 2.288748137652873993e-02 -1.180079653859138489e-01 5.062148720026016235e-02 -2.491579158231616020e-03 -4.989482089877128601e-02 -2.665069103240966797e-01 -4.837954416871070862e-02 4.991130232810974121e-01 2.023491822183132172e-02 -4.335966892540454865e-03 -1.822711676359176636e-01 1.082648858428001404e-01 -5.216194689273834229e-02 -6.744671612977981567e-02 -5.474525690078735352e-02 3.420715928077697754e-01 4.393722116947174072e-02 1.873696893453598022e-01 1.686463803052902222e-01 1.860907822847366333e-01 1.471218615770339966e-01 -1.659589707851409912e-01 5.047819390892982483e-02 -4.953451827168464661e-02 -5.073728784918785095e-02 1.428397744894027710e-01 1.864194720983505249e-01 1.148589551448822021e-01
3.700919821858406067e-02 -8.243890106678009033e-02 -3.478188514709472656e-01 -1.149086579680442810e-01 3.619198203086853027e-01 -2.993412874639034271e-02 -2.112390995025634766e-01 -8.321890980005264282e-02 6.763413548469543457e-02 6.419090926647186279e-02 -5.548023805022239685e-02 1.186834126710891724e-01 1.529841423034667969e-01 1.113903243094682693e-02 -5.307001620531082153e-02 1.008470654487609863e-01 -6.102074682712554932e-02 1.637207120656967163e-01 3.159610629081726074e-01 2.277024239301681519e-01 3.161429762840270996e-01 -1.014719232916831970e-01 -1.914580762386322021e-01 1.267686039209365845e-01 3.127395808696746826e-01 2.643568217754364014e-01 -3.233132883906364441e-03 3.538139909505844116e-02 2.362513542175292969e-01 -1.386799067258834839e-01 1.332970708608627319e-01 7.003184407949447632e-02
1.150382980704307556e-01 6.772047281265258789e-02 6.541340053081512451e-02 -1.840674579143524170e-01 2.762169241905212402e-01 -2.076624631881713867e-01 4.721601679921150208e-02 -4.131587222218513489e-02 -3.054535575211048126e-02 1.288850158452987671e-01 7.254181057214736938e-02 2.311228960752487183e-01 -1.444469541311264038e-01 -1.432410925626754761e-01 7.453181594610214233e-02 2.454086393117904663e-01 -5.595267750322818756e-03 -4.112322628498077393e-02 6.414908170700073242e-02 5.151125788688659668e-01 7.323506288230419159e-03 -2.303889207541942596e-02 1.789357066154479980e-01 -5.936650931835174561e-02 3.159869015216827393e-01 4.421619698405265808e-02 1.792140752077102661e-01 -2.525613009929656982e-01 -2.224163711071014404e-01 2.023404389619827271e-01 1.639569848775863647e-01 1.223573684692382812e-01
1.967882812023162842e-01 -3.717890977859497070e-01 2.268249541521072388e-01 7.282581925392150879e-02 1.769053786993026733e-01 -2.220647633075714111e-01 -5.888766795396804810e-02 -1.100531965494155884e-01 7.135733962059020996e-02 -6.517690420150756836e-02 1.704948991537094116e-01 2.325875163078308105e-01 1.636740267276763916e-01 1.024875342845916748e-01 -2.615617811679840088e-01 1.108293458819389343e-01 -8.980213105678558350e-02 2.521291077136993408e-01 3.286907672882080078e-01 9.010472148656845093e-02 1.796015650033950806e-01 6.882385909557342529e-02 8.563023060560226440e-02 2.631042897701263428e-01 3.576327860355377197e-02 -9.653855115175247192e-02 -1.447646170854568481e-01 8.148388564586639404e-02 8.774217218160629272e-02 5.511714611202478409e-03 2.698751389980316162e-01 1.987810879945755005e-01
-4.681755788624286652e-03 -1.268529295921325684e-01 -3.297641575336456299e-01 -2.144384235143661499e-01 1.832467764616012573e-01 8.612676709890365601e-02 -1.758395582437515259e-01 8.496844023466110229e-02 -1.812030673027038574e-01 4.204503784421831369e-04 -2.609489858150482178e-01 3.150352239608764648e-01 1.907291561365127563e-01 -2.226105034351348877e-01 -3.706265687942504883e-01 1.317123919725418091e-01 1.506353169679641724e-01 3.167817890644073486e-01 2.977235913276672363e-01 1.057233363389968872e-01 1.767693459987640381e-01 -1.200639158487319946e-01 1.614372059702873230e-02 1.460763625800609589e-02 2.811920130625367165e-03 -1.387127637863159180e-01 1.202030107378959656e-03 -9.519380331039428711e-02 7.482893764972686768e-02 -2.023622160777449608e-03 3.746976330876350403e-02 -6.989243626594543457e-02
4.124308004975318909e-02 -1.144256070256233215e-01 -1.956422068178653717e-02 -4.124815464019775391e-01 -2.029195241630077362e-02 -8.044254034757614136e-02 -1.550001949071884155e-01 -1.420983672142028809e-01 1.449978500604629517e-01 2.166043780744075775e-02 1.653050631284713745e-01 1.938400417566299438e-01 -9.338710457086563110e-02 6.339847296476364136e-02 -3.644220530986785889e-01 1.566232740879058838e-01 -2.877721786499023438e-01 -5.376427248120307922e-02 1.695535480976104736e-01 1.529939174652099609e-01 2.726671695709228516e-01 -2.982431054115295410e-01 1.641733646392822266e-01 -2.422025650739669800e-01 1.287138909101486206e-01 1.721791690215468407e-03 -2.673535346984863281e-01 -9.933114051818847656e-02 7.371577620506286621e-02 -2.132103778421878815e-03 -9.809049777686595917e-03 1.299787163734436035e-01
7.111365348100662231e-02 -8.910313993692398071e-02 1.256013512611389160e-01 -7.548134028911590576e-02 -1.516747921705245972e-01 -2.799001336097717285e-02 -1.087844967842102051e-01 -2.072639167308807373e-01 -1.730593591928482056e-01 -1.482504010200500488e-01 -3.262126818299293518e-02 2.823412418365478516e-01 2.183537371456623077e-02 1.439130753278732300e-01 -3.160403966903686523e-01 7.067006826400756836e-02 -1.377072036266326904e-01 2.029736638069152832e-01 1.660706251859664917e-01 1.795854568481445312e-01 2.795856893062591553e-01 -3.977605141699314117e-03 3.368057310581207275e-01 -2.269251048564910889e-01 1.562632173299789429e-01 1.682025343179702759e-01 1.410502344369888306e-01 6.959658861160278320e-02 -4.662078991532325745e-02 1.535824686288833618e-01 2.919070720672607422e-01 -2.768541276454925537e-01
-9.221724420785903931e-02 -2.253389507532119751e-01 2.286333441734313965e-01 -3.511347174644470215e-01 1.306245923042297363e-01 8.439922332763671875e-02 -4.016867876052856445e-01 -1.250396817922592163e-01 -1.288219690322875977e-01 1.141325850039720535e-02 -2.573635280132293701e-01 2.540831565856933594e-01 -2.041621357202529907e-01 1.925651133060455322e-01 -2.753781974315643311e-01 -5.994160473346710205e-02 -2.236829251050949097e-01 -9.749688953161239624e-02 3.526001423597335815e-02 1.034025326371192932e-01 -3.202932700514793396e-02 -1.064569875597953796e-01 1.220924332737922668e-01 1.180685218423604965e-02 4.912779107689857483e-02 9.903112798929214478e-02 2.786530740559101105e-02 1.399235874414443970e-01 1.768298447132110596e-01 1.515988856554031372e-01 2.507588267326354980e-01 -9.838782250881195068e-02
-3.406209871172904968e-03 -1.666102409362792969e-01 -3.196975886821746826e-01 2.212063781917095184e-02 7.015885412693023682e-02 -7.590229809284210205e-02 -1.772490441799163818e-01 -1.842956058681011200e-02 1.323149632662534714e-02 9.493684023618698120e-02 8.649040013551712036e-02 1.884940862655639648e-01 -3.241131007671356201e-01 -9.834922105073928833e-02 -1.530888974666595459e-01 -1.794386953115463257e-01 -1.919724941253662109e-01 5.480718612670898438e-02 -2.514077164232730865e-02 2.277239114046096802e-01 -3.995099291205406189e-02 5.904667451977729797e-02 1.432117223739624023e-01 1.745158731937408447e-01 2.270711213350296021e-01 -4.039215296506881714e-02 -1.780357509851455688e-01 -8.187292516231536865e-02 4.749109745025634766e-01 -1.964064538478851318e-01 3.023979663848876953e-01 9.481412917375564575e-02
3.142164275050163269e-02 -1.520758867263793945e-01 7.701661437749862671e-02 -6.517214328050613403e-02 5.497539043426513672e-02 1.005562171339988708e-01 -3.818049728870391846e-01 -1.482792794704437256e-01 1.261086314916610718e-01 1.050906926393508911e-01 -7.056950032711029053e-02 6.104223802685737610e-02 -3.869508802890777588e-01 5.202495679259300232e-02 -2.708235979080200195e-01 -2.150025591254234314e-02 -8.133627474308013916e-02 2.452657818794250488e-01 7.342179864645004272e-02 -4.640539735555648804e-02 -1.484027248807251453e-03 -7.282137870788574219e-02 4.751100763678550720e-02 2.329250723123550415e-01 3.978700935840606689e-01 2.317144349217414856e-02 8.923861384391784668e-02 -2.384664267301559448e-01 -1.420307308435440063e-01 2.659201025962829590e-01 4.658483341336250305e-02 2.646822929382324219e-01
-2.815149128437042236e-01 -2.195063829421997070e-01 -1.155455410480499268e-01 2.908940194174647331e-03 3.380304872989654541e-01 -1.767640933394432068e-02 -1.086599659174680710e-02 2.473580539226531982e-01 -3.232472538948059082e-01 1.091303490102291107e-02 9.818702191114425659e-02 3.593573570251464844e-01 -1.236715242266654968e-01 1.710913032293319702e-01 -1.132640242576599121e-01 1.065181866288185120e-01 -2.887433171272277832e-01 1.575994491577148438e-01 3.218365609645843506e-01 2.383098751306533813e-01 1.064486503601074219e-01 1.533393561840057373e-01 -2.117541385814547539e-03 9.885375201702117920e-02 -1.490346156060695648e-02 -1.530967280268669128e-02 -1.719822287559509277e-01 2.999913133680820465e-02 -1.832216605544090271e-02 7.395146042108535767e-02 1.321308314800262451e-01 6.163618713617324829e-02
1.813632994890213013e-01 -6.786740571260452271e-02 -2.216931879520416260e-01 -2.051182985305786133e-01 1.816124022006988525e-01 -5.426143482327461243e-02 5.677893757820129395e-02 -2.156289517879486084e-01 1.838074773550033569e-01 -2.112102210521697998e-01 -1.422447711229324341e-01 7.667610794305801392e-02 1.760143935680389404e-01 4.998274520039558411e-02 -2.185532897710800171e-01 4.484971165657043457e-01 -1.717084050178527832e-01 1.780887097120285034e-01 1.824445128440856934e-01 -2.087661921977996826e-01 9.396549314260482788e-02 -8.591242134571075439e-02 2.043104767799377441e-01 -1.275982111692428589e-01 2.674182057380676270e-01 -2.146895043551921844e-02 1.248137205839157104e-01 -4.965196922421455383e-02 4.760718345642089844e-02 2.719548046588897705e-01 1.268009841442108154e-01 6.407743692398071289e-02
-2.659191787242889404e-01 -2.701479196548461914e-01 2.965246886014938354e-02 -3.038055300712585449e-01 7.872887700796127319e-02 1.490510851144790649e-01 -3.049049675464630127e-01 -1.832997947931289673e-01 -1.478381603956222534e-01 1.642196774482727051e-01 -1.516805589199066162e-01 1.889671832323074341e-01 -4.584680125117301941e-02 1.757464110851287842e-01 -3.869087994098663330e-01 1.292440760880708694e-02 -1.645230948925018311e-01 -2.084076255559921265e-01 6.917347759008407593e-02 2.390320599079132080e-01 2.973555820062756538e-03 9.819600731134414673e-02 2.300554662942886353e-01 -5.633362382650375366e-02 1.433821916580200195e-01 1.535006910562515259e-01 -1.225089561194181442e-02 6.473777443170547485e-02 8.231905847787857056e-02 1.886726766824722290e-01 1.549240648746490479e-01 6.888654828071594238e-02
-4.803690686821937561e-02 -2.833576500415802002e-01 3.025430440902709961e-02 7.097046077251434326e-02 2.938860952854156494e-01 -2.421280741691589355e-02 -8.646076917648315430e-02 6.104117259383201599e-02 -2.383858859539031982e-01 -2.990525960922241211e-01 -1.496212482452392578e-01 2.757371962070465088e-01 7.989890128374099731e-02 -1.667308434844017029e-02 -5.518370121717453003e-02 1.566431075334548950e-01 -3.494177013635635376e-02 1.093643158674240112e-01 -7.396493107080459595e-02 1.941851228475570679e-01 4.650727808475494385e-01 1.053975895047187805e-01 9.730870276689529419e-02 4.068236425518989563e-02 -2.302614413201808929e-02 5.008140951395034790e-02 -5.878616124391555786e-02 -1.767456829547882080e-01 2.975556254386901855e-01 1.878756433725357056e-01 2.425646036863327026e-01 1.381196826696395874e-01
1.946121007204055786e-01 -2.427145540714263916e-01 3.735399991273880005e-02 -9.854528307914733887e-02 1.016375496983528137e-01 1.545475274324417114e-01 -1.157511956989765167e-02 -1.908004730939865112e-01 1.035144552588462830e-01 1.159104481339454651e-01 -2.655770480632781982e-01 3.924276828765869141e-01 -2.089830636978149414e-01 -1.958668231964111328e-01 -4.063912853598594666e-02 -1.476052999496459961e-01 1.357667297124862671e-01 2.056713402271270752e-01 7.826833426952362061e-02 3.191549181938171387e-01 -8.881061524152755737e-02 -3.928424790501594543e-02 -7.676105201244354248e-02 1.529109291732311249e-02 1.438727974891662598e-01 -1.306339800357818604e-01 3.021797239780426025e-01 -1.031244173645973206e-01 2.310620695352554321e-01 1.921965181827545166e-01 1.980541497468948364e-01 1.168556809425354004e-01
3.219775259494781494e-01 1.225433964282274246e-02 4.562172666192054749e-02 -1.190904602408409119e-01 3.302834928035736084e-01 2.902428060770034790e-02 -1.848990619182586670e-01 -1.504945158958435059e-01 1.634757071733474731e-01 1.121673360466957092e-01 6.437367200851440430e-02 1.786373853683471680e-01 1.670343615114688873e-02 -1.604740619659423828e-01 -1.504583060741424561e-01 3.612329065799713135e-01 -3.683729469776153564e-02 2.855780422687530518e-01 1.641465872526168823e-01 -7.817853242158889771e-02 2.351434975862503052e-01 1.038465574383735657e-01 4.840113967657089233e-02 3.764903843402862549e-01 1.585630327463150024e-01 1.180665343999862671e-01 5.378659442067146301e-02 1.585435308516025543e-02 4.531943425536155701e-02 -2.377152144908905029e-01 1.756500154733657837e-01 -2.929414063692092896e-02
-9.190972149372100830e-02 -1.279065478593111038e-02 -1.996990889310836792e-01 -1.347476709634065628e-02 1.432960629463195801e-01 -3.828931367024779320e-03 -3.426884114742279053e-02 1.612501442432403564e-01 8.271407335996627808e-02 -2.710381448268890381e-01 -1.300523336976766586e-02 2.939263880252838135e-01 -1.651001274585723877e-01 -1.576059311628341675e-01 -2.308196425437927246e-01 6.253953278064727783e-02 -1.335978806018829346e-01 1.229554265737533569e-01 7.439327239990234375e-02 1.460900455713272095e-01 4.824461042881011963e-02 -2.362294346094131470e-01 2.458882145583629608e-02 5.822199955582618713e-02 1.211590915918350220e-01 1.021304205060005188e-01 2.611137628555297852e-01 -4.550127387046813965e-01 2.061753869056701660e-01 1.881098598241806030e-01 1.305113434791564941e-01 3.320066034793853760e-01
-5.787089467048645020e-02 -1.736232489347457886e-01 -3.918767720460891724e-02 -1.150717362761497498e-01 2.036197632551193237e-01 -1.738373488187789917e-01 -2.649939246475696564e-02 2.120268791913986206e-01 -1.437124609947204590e-01 -2.352579087018966675e-01 -1.124863550066947937e-01 2.692297697067260742e-01 -9.698112308979034424e-02 5.742710828781127930e-02 -2.121979296207427979e-01 -7.154368609189987183e-02 -2.502242624759674072e-01 1.610723584890365601e-01 1.655202358961105347e-02 2.767224311828613281e-01 -6.533855199813842773e-02 1.708985120058059692e-01 1.123515516519546509e-01 1.612252146005630493e-01 1.550285518169403076e-01 4.194294661283493042e-02 2.307188510894775391e-01 -3.509341180324554443e-01 1.674258857965469360e-01 2.567141056060791016e-01 1.845845133066177368e-01 2.066927254199981689e-01
5.402304232120513916e-02 -4.285441040992736816e-01 1.608143150806427002e-01 9.795045107603073120e-02 1.120886206626892090e-01 -1.827667802572250366e-01 -1.433685305528342724e-03 -5.330300331115722656e-02 3.048914968967437744e-01 -6.451687216758728027e-02 1.253441274166107178e-01 3.801280558109283447e-01 -1.337874531745910645e-01 -1.175247505307197571e-01 -1.574677973985671997e-01 1.590553075075149536e-01 -1.716003268957138062e-01 9.597337245941162109e-02 -5.750471726059913635e-02 2.844274640083312988e-01 3.912152349948883057e-02 -9.285065531730651855e-02 7.968525588512420654e-02 2.558706998825073242e-01 1.262243688106536865e-01 -7.224924862384796143e-03 3.078041970729827881e-01 -1.108716502785682678e-01 7.291994988918304443e-02 2.338325083255767822e-01 5.568875931203365326e-03 -4.634934291243553162e-02
-6.875014305114746094e-02 -3.114818334579467773e-01 -1.928990185260772705e-01 -2.155552357435226440e-01 2.234051376581192017e-01 -9.482327103614807129e-02 -4.389647766947746277e-02 -1.306376457214355469e-01 4.301958903670310974e-02 -5.213967338204383850e-02 2.019391804933547974e-01 1.842077970504760742e-01 -1.509035825729370117e-01 -2.070478722453117371e-02 4.944564774632453918e-02 4.855160787701606750e-02 3.992584347724914551e-02 3.552407622337341309e-01 2.165965139865875244e-01 2.762083113193511963e-01 -1.111962869763374329e-01 2.177697569131851196e-01 6.690838932991027832e-02 1.557976007461547852e-01 1.263740807771682739e-01 1.873695403337478638e-01 3.738482594490051270e-01 9.171020239591598511e-02 5.314555764198303223e-02 5.848656408488750458e-03 1.538682579994201660e-01 2.531439661979675293e-01
-1.328456550836563110e-01 -8.806125074625015259e-02 -2.504918724298477173e-02 -1.270889192819595337e-01 -2.965589053928852081e-03 -2.749060392379760742e-01 -3.221215903759002686e-01 -1.166996136307716370e-01 7.332385331392288208e-02 -3.880117088556289673e-02 5.452393740415573120e-02 1.311331521719694138e-02 1.297740936279296875e-01 2.279481664299964905e-02 -1.388076990842819214e-01 1.506481617689132690e-01 -3.472651839256286621e-01 2.079729437828063965e-01 4.135968089103698730e-01 2.127259820699691772e-01 1.030331403017044067e-01 -4.735578317195177078e-03 2.988378405570983887e-01 2.377364188432693481e-01 5.981116369366645813e-02 -9.496545046567916870e-02 -1.368373632431030273e-02 -1.305264085531234741e-01 1.396552473306655884e-01 1.207118034362792969e-01 -1.161919087171554565e-01 2.854602932929992676e-01
-3.126571699976921082e-02 -7.774512469768524170e-02 1.039368286728858948e-01 1.552679110318422318e-02 2.447663694620132446e-01 5.069605633616447449e-02 -4.254727363586425781e-01 -4.481016397476196289e-01 -5.057895556092262268e-02 -2.963604219257831573e-02 -6.257434189319610596e-02 1.919635944068431854e-02 -1.151745393872261047e-01 1.009633988142013550e-01 -1.661417931318283081e-01 3.021047115325927734e-01 -2.119570374488830566e-01 8.034549653530120850e-02 2.841436862945556641e-01 -3.507402911782264709e-02 -8.064270950853824615e-04 1.440261453390121460e-01 3.254362940788269043e-01 -1.044105440378189087e-01 -3.673761710524559021e-02 -1.591157764196395874e-01 2.474753884598612785e-03 3.395552560687065125e-02 9.940931200981140137e-02 1.284475773572921753e-01 1.851468086242675781e-01 -1.679030060768127441e-01
5.316725000739097595e-02 -1.288462281227111816e-01 -5.498515069484710693e-02 -2.689103186130523682e-01 -1.104275789111852646e-02 2.332878857851028442e-01 3.241124749183654785e-02 -2.001627236604690552e-01 -1.195533201098442078e-01 2.694592438638210297e-02 -1.290236115455627441e-01 2.529806792736053467e-01 -1.689146012067794800e-01 1.061886772513389587e-01 -3.722695112228393555e-01 9.228281676769256592e-02 -1.186354905366897583e-01 -1.367991715669631958e-01 6.733813881874084473e-02 2.154110819101333618e-01 1.166363134980201721e-01 -2.012096792459487915e-01 1.920741498470306396e-01 -1.013044547289609909e-02 2.784280478954315186e-01 -3.128493726253509521e-01 -8.668029308319091797e-02 -1.645879596471786499e-01 5.906716920435428619e-03 7.197097409516572952e-03 2.801568210124969482e-01 2.522249817848205566e-01
-1.064200177788734436e-01 -2.977788150310516357e-01 -2.434130012989044189e-02 -3.240574002265930176e-01 2.788353860378265381e-01 1.588021665811538696e-01 -1.382861733436584473e-01 -1.820801347494125366e-01 -1.638847142457962036e-01 7.299244403839111328e-02 -2.631694674491882324e-01 3.419640362262725830e-01 4.418182745575904846e-02 7.652938365936279297e-02 -4.467727541923522949e-01 -3.679924458265304565e-02 -1.840986907482147217e-01 -1.232832521200180054e-01 -5.574116483330726624e-02 -9.337217546999454498e-03 1.799336224794387817e-01 4.402618110179901123e-02 1.282947063446044922e-01 1.195605844259262085e-02 7.482803612947463989e-02 -1.387746632099151611e-01 9.372010827064514160e-02 1.595585346221923828e-01 1.518216431140899658e-01 1.068411022424697876e-01 3.494887426495552063e-02 1.183734536170959473e-01
-8.034543693065643311e-02 -2.654571533203125000e-01 2.507027983665466309e-01 1.334238145500421524e-02 3.191900849342346191e-01 1.166106760501861572e-01 6.312320381402969360e-02 -2.379552274942398071e-01 2.394089847803115845e-02 6.038858741521835327e-02 -1.524323306512087584e-04 1.684481054544448853e-01 -1.413027644157409668e-01 1.102700177580118179e-02 -1.104342564940452576e-01 1.710005849599838257e-01 3.828685497865080833e-03 2.081613428890705109e-02 4.613874480128288269e-02 3.354130685329437256e-01 -4.517124034464359283e-04 7.626710832118988037e-02 2.465670704841613770e-01 -2.177912443876266479e-01 2.187521159648895264e-01 -1.843748390674591064e-01 -9.431421011686325073e-02 -9.970380365848541260e-02 3.723344802856445312e-01 -2.515063583850860596e-01 6.338839977979660034e-02 2.326520383358001709e-01
-1.069865971803665161e-01 -3.476484417915344238e-01 1.386465132236480713e-01 -1.758173704147338867e-01 1.416481286287307739e-01 -1.249253153800964355e-01 -1.829824447631835938e-01 -1.210898458957672119e-01 -2.968946099281311035e-01 7.399184256792068481e-02 -1.962478756904602051e-01 3.093615770339965820e-01 -6.027394440025091171e-03 5.157336220145225525e-02 -1.377808600664138794e-01 -7.328056544065475464e-02 -2.248388975858688354e-01 -1.483634561300277710e-01 1.338027697056531906e-02 1.948540657758712769e-01 1.817295886576175690e-02 -2.370627820491790771e-01 2.515218257904052734e-01 2.410783469676971436e-01 -1.671396642923355103e-01 -7.045789808034896851e-02 1.675327867269515991e-01 -4.023139923810958862e-02 3.200628757476806641e-01 -8.887670934200286865e-03 1.142040491104125977e-01 1.099326312541961670e-01
6.139731965959072113e-03 -3.008139133453369141e-01 -7.870574295520782471e-02 -1.935148239135742188e-01 2.285586483776569366e-02 2.632149681448936462e-02 -5.704649165272712708e-02 -9.086018055677413940e-02 3.780902326107025146e-01 3.094089217483997345e-02 2.829467132687568665e-02 2.291371226310729980e-01 -4.289394617080688477e-01 -1.719827204942703247e-01 -1.716188490390777588e-01 7.168202102184295654e-02 -1.653844565153121948e-01 1.322856545448303223e-01 -1.482098996639251709e-01 2.474167048931121826e-01 -2.354589104652404785e-01 -1.877067089080810547e-01 2.935507595539093018e-01 2.155853956937789917e-01 1.735343970358371735e-02 1.614482551813125610e-01 -8.520317822694778442e-02 -8.760518580675125122e-02 1.102646365761756897e-01 3.181462734937667847e-02 1.793208997696638107e-03 4.361057654023170471e-02
6.682892888784408569e-02 -3.266022726893424988e-02 -9.437287598848342896e-02 -1.466807574033737183e-01 3.906237781047821045e-01 -1.870012879371643066e-01 -1.589447818696498871e-02 1.354159601032733917e-02 5.838067829608917236e-02 -2.222264744341373444e-02 3.072649799287319183e-02 3.542735874652862549e-01 2.448548376560211182e-01 -2.864194102585315704e-02 -1.163595318794250488e-01 9.073402732610702515e-02 -1.748250797390937805e-02 2.839976921677589417e-02 -2.101859450340270996e-02 3.884455859661102295e-01 1.251347959041595459e-01 -7.454555481672286987e-03 2.235253304243087769e-01 2.169729918241500854e-01 3.352718353271484375e-01 2.252211794257164001e-02 1.324326097965240479e-01 3.261559456586837769e-02 -8.988882601261138916e-02 5.812928453087806702e-02 1.149526461958885193e-01 3.765129446983337402e-01
-1.439581364393234253e-01 -3.011445403099060059e-01 -1.121434941887855530e-01 -1.339849233627319336e-01 -6.253596395254135132e-02 8.160137385129928589e-02 -9.274273365736007690e-02 -3.070456348359584808e-02 1.018920391798019409e-01 9.218917042016983032e-02 -9.222477674484252930e-02 8.986107259988784790e-02 -3.326375484466552734e-01 -9.384330362081527710e-02 -1.489338725805282593e-01 1.493133231997489929e-02 -2.420364767313003540e-01 1.302365213632583618e-01 9.438161551952362061e-02 1.910884082317352295e-01 9.679110348224639893e-02 2.627088315784931183e-02 -1.295410394668579102e-01 2.949283719062805176e-01 3.820694684982299805e-01 1.478759050369262695e-01 -1.009054705500602722e-01 -3.160026967525482178e-01 -1.024984642863273621e-01 2.381252348423004150e-01 4.801969975233078003e-02 2.800694704055786133e-01
1.325690299272537231e-01 -1.857920736074447632e-01 -2.240358889102935791e-01 9.245219081640243530e-02 3.795949220657348633e-01 7.020905613899230957e-02 -7.362546026706695557e-02 -2.011648863554000854e-01 -1.873977333307266235e-01 -2.259897738695144653e-01 1.712014824151992798e-01 2.846689224243164062e-01 -2.766878902912139893e-01 -2.156507372856140137e-01 -2.357064783573150635e-01 -4.442724399268627167e-03 -1.328519894741475582e-03 -2.554923482239246368e-02 1.555665880441665649e-01 3.200515210628509521e-01 1.423416137695312500e-01 -1.446889638900756836e-01 2.881779074668884277e-01 -9.598348289728164673e-02 -9.812124073505401611e-03 1.643850952386856079e-01 2.654017694294452667e-02 1.039685159921646118e-01 1.516301836818456650e-02 -2.457921765744686127e-02 1.146230623126029968e-01 -7.572558522224426270e-02
3.821746259927749634e-02 -3.798751235008239746e-01 -3.573880195617675781e-01 -3.538691401481628418e-01 -1.234390437602996826e-01 1.759255677461624146e-01 -6.078759953379631042e-02 4.704123362898826599e-02 -1.435940116643905640e-01 -1.136170029640197754e-01 -1.334618330001831055e-01 3.953671455383300781e-01 1.987392604351043701e-01 -1.223566085100173950e-01 2.879247441887855530e-02 -2.687134593725204468e-02 -1.135223805904388428e-01 -5.119199305772781372e-02 1.241351664066314697e-01 6.789129227399826050e-02 1.608724892139434814e-01 1.643652021884918213e-01 1.460826396942138672e-01 1.592891812324523926e-01 1.247381120920181274e-01 1.376850157976150513e-01 1.090538352727890015e-01 -4.052025079727172852e-02 1.834887117147445679e-01 8.793216198682785034e-02 8.763477206230163574e-02 2.307546585798263550e-01
3.939635679125785828e-02 -2.508061528205871582e-01 2.111260443925857544e-01 -3.169434890151023865e-02 1.846523880958557129e-01 2.012981623411178589e-01 -2.959496676921844482e-01 -2.859307229518890381e-01 -7.380889356136322021e-02 -8.734420873224735260e-03 1.219863295555114746e-01 2.968718409538269043e-01 1.133377626538276672e-01 9.970687329769134521e-02 -4.638647288084030151e-02 4.586849734187126160e-02 -3.613367080688476562e-01 -2.537821419537067413e-02 9.171200543642044067e-02 3.782693445682525635e-01 5.595067888498306274e-02 5.195078998804092407e-02 3.916028887033462524e-02 2.129990048706531525e-02 -9.726842492818832397e-02 2.854278869926929474e-02 2.623368501663208008e-01 -1.729163974523544312e-01 2.063180059194564819e-01 5.037521570920944214e-02 2.941208891570568085e-02 -2.548242807388305664e-01
-4.905395582318305969e-02 -2.208793461322784424e-01 -9.514014422893524170e-02 -1.110498011112213135e-01 3.805055022239685059e-01 -1.691388040781021118e-01 1.049496829509735107e-01 -9.497290849685668945e-02 2.900852449238300323e-02 -1.209346428513526917e-01 -6.485374271869659424e-02 1.819228529930114746e-01 1.801325827836990356e-01 1.339189857244491577e-01 -3.238364458084106445e-01 1.824087202548980713e-01 -1.703604310750961304e-01 -7.208821177482604980e-02 1.566116064786911011e-01 1.222229897975921631e-01 3.630129992961883545e-01 -2.275890409946441650e-01 -8.605653047561645508e-02 1.323954761028289795e-01 2.526578493416309357e-02 -2.140029519796371460e-01 7.051236182451248169e-02 9.429767727851867676e-02 2.249590009450912476e-01 1.809410303831100464e-01 2.579605281352996826e-01 1.782817393541336060e-02
-7.274634391069412231e-02 -2.100753635168075562e-01 3.040497601032257080e-01 -2.960405647754669189e-01 2.813626825809478760e-01 -2.852638997137546539e-02 -2.395371198654174805e-01 -4.137302935123443604e-02 1.214465200901031494e-01 -1.810655444860458374e-01 -1.169173493981361389e-01 3.009838163852691650e-01 -1.219846010208129883e-01 -3.222139552235603333e-02 -2.540036737918853760e-01 -3.775355592370033264e-02 -1.472642123699188232e-01 -1.296175420284271240e-01 -1.222148090600967407e-01 2.899570465087890625e-01 7.530694711022078991e-04 8.707975596189498901e-02 -2.975954487919807434e-02 1.392567455768585205e-01 7.912173122167587280e-02 -1.091263517737388611e-01 3.583309054374694824e-01 -1.300943195819854736e-01 -2.245563268661499023e-01 4.420910961925983429e-03 1.294146478176116943e-01 4.143516719341278076e-02
1.610888242721557617e-01 -2.159370854496955872e-02 -1.055824756622314453e-02 -9.981969743967056274e-02 3.014804422855377197e-01 -1.441883742809295654e-01 9.300039708614349365e-02 -5.381016060709953308e-02 9.987021982669830322e-02 -4.799605160951614380e-02 9.752386808395385742e-02 3.396366238594055176e-01 2.345151752233505249e-01 -6.240981817245483398e-02 9.428775310516357422e-02 2.184796333312988281e-01 -1.291058212518692017e-01 1.472012251615524292e-01 -1.967157721519470215e-01 4.888733327388763428e-01 1.622092723846435547e-01 2.544956095516681671e-02 4.682739451527595520e-02 5.136490799486637115e-03 3.070873916149139404e-01 8.083394914865493774e-02 1.091784089803695679e-01 -4.353056661784648895e-03 1.725253462791442871e-02 1.608909219503402710e-01 1.886698454618453979e-01 2.605009078979492188e-01
2.664065361022949219e-01 -1.943717151880264282e-01 4.532620310783386230e-02 -2.791227586567401886e-02 5.298922210931777954e-02 8.448583632707595825e-02 -3.442316651344299316e-01 -1.527343988418579102e-01 -1.626462638378143311e-01 -4.508786275982856750e-02 -1.378868222236633301e-01 -7.792990654706954956e-02 1.815251559019088745e-01 7.884322106838226318e-02 -1.505033075809478760e-01 6.459987908601760864e-02 -2.862982153892517090e-01 1.116632893681526184e-01 4.422808066010475159e-02 -2.281288057565689087e-02 -2.840875647962093353e-02 2.964750528335571289e-01 2.279085069894790649e-01 -1.241178885102272034e-01 1.165778934955596924e-01 8.056218177080154419e-02 9.763766080141067505e-02 -8.305877447128295898e-03 2.213701903820037842e-01 1.032465249300003052e-01 5.212737321853637695e-01 5.515979602932929993e-02
-8.606331050395965576e-02 -2.888000905513763428e-01 2.568977177143096924e-01 -1.319174915552139282e-01 3.578946292400360107e-01 6.300538312643766403e-03 -1.025764457881450653e-02 -1.476603448390960693e-01 -2.253414392471313477e-01 -4.796100780367851257e-02 -7.152076065540313721e-02 1.801755875349044800e-01 -3.011199235916137695e-01 5.900190770626068115e-02 -2.368882149457931519e-01 7.728423923254013062e-02 -7.420659996569156647e-03 -2.066627293825149536e-01 2.075606733560562134e-01 -3.134547919034957886e-02 3.053727447986602783e-01 -1.652912944555282593e-01 2.143562585115432739e-01 9.412144869565963745e-02 1.106338948011398315e-02 -1.203531995415687561e-01 2.147051841020584106e-01 -4.105216637253761292e-02 8.832812309265136719e-02 -1.223369687795639038e-01 1.041558831930160522e-01 2.657704353332519531e-01
4.514586180448532104e-02 -3.540759384632110596e-01 9.607217460870742798e-02 -1.439213603734970093e-01 9.527283161878585815e-02 -2.623675465583801270e-01 -1.703883707523345947e-01 1.244100928306579590e-01 -7.422111183404922485e-02 -1.005219295620918274e-01 -1.927124708890914917e-01 2.467276901006698608e-01 -8.321521431207656860e-02 -6.748232245445251465e-02 -1.643435508012771606e-01 -1.223284900188446045e-01 -3.161605000495910645e-01 1.066660284996032715e-01 -1.781419217586517334e-01 -1.985861957073211670e-01 -4.848449677228927612e-02 -1.104563474655151367e-01 2.132406085729598999e-01 -2.085784822702407837e-02 1.088721454143524170e-01 -1.644318550825119019e-02 3.914087116718292236e-01 -6.462326645851135254e-02 3.144063055515289307e-01 4.171622171998023987e-02 1.537045389413833618e-01 1.283208131790161133e-01
2.120324820280075073e-01 -1.053976826369762421e-03 7.637344300746917725e-02 7.142439018934965134e-03 1.843602955341339111e-01 -7.300620526075363159e-02 -1.049669235944747925e-01 -2.884732484817504883e-01 -1.504252552986145020e-01 7.853166759014129639e-02 1.320951133966445923e-01 3.377534151077270508e-01 -2.379193902015686035e-01 -7.932332903146743774e-02 -1.763847470283508301e-01 2.776436209678649902e-01 4.308988153934478760e-02 2.391413301229476929e-01 -1.135049667209386826e-02 -1.883312910795211792e-01 2.432117462158203125e-01 -4.129510000348091125e-02 1.180023998022079468e-01 2.351918369531631470e-01 -7.275450229644775391e-02 3.994484990835189819e-02 1.102655008435249329e-01 1.418602317571640015e-01 2.883174419403076172e-01 8.158495277166366577e-02 3.603311181068420410e-01 2.556660771369934082e-02
1.578741371631622314e-01 -2.413395196199417114e-01 -1.873431205749511719e-01 -4.008715599775314331e-02 3.306021988391876221e-01 -2.544424496591091156e-02 -2.494183629751205444e-01 -2.583394050598144531e-01 -2.281795591115951538e-01 -1.141777485609054565e-01 -3.242126479744911194e-02 -1.300361454486846924e-01 1.047464162111282349e-01 1.332019120454788208e-01 -7.772948592901229858e-02 -1.736144274473190308e-01 -3.054939210414886475e-01 -4.189785197377204895e-02 6.241914629936218262e-02 2.806710898876190186e-01 7.268533855676651001e-02 -2.581537067890167236e-01 1.129410602152347565e-02 -5.696737766265869141e-02 1.452177464962005615e-01 2.698050346225500107e-03 4.169805049896240234e-01 -1.426226496696472168e-01 7.503725588321685791e-02 8.665928989648818970e-02 1.056228727102279663e-01 2.472727373242378235e-02
1.873600855469703674e-02 -3.936805129051208496e-01 5.361624062061309814e-02 -1.458861380815505981e-01 2.959765195846557617e-01 -2.084199786186218262e-01 -2.744618058204650879e-01 -2.311423420906066895e-01 1.749767810106277466e-01 3.416717797517776489e-02 6.665401905775070190e-02 1.389868408441543579e-01 1.527583897113800049e-01 3.269466161727905273e-01 -1.154983863234519958e-01 -1.195492744445800781e-01 -2.383659631013870239e-01 2.203161269426345825e-01 -5.630974099040031433e-02 9.162942320108413696e-02 -1.874565035104751587e-01 9.327671676874160767e-02 2.070453017950057983e-01 1.252971589565277100e-01 6.998790195211768150e-04 -1.787691712379455566e-01 1.633135080337524414e-01 -1.481157243251800537e-01 2.275335602462291718e-02 1.964009851217269897e-01 6.643849611282348633e-02 6.244254112243652344e-02
5.866127088665962219e-02 -2.945913076400756836e-01 -1.765444725751876831e-01 -3.223105072975158691e-01 -4.083789885044097900e-02 1.295548677444458008e-01 4.354314133524894714e-02 9.446778148412704468e-02 1.029177475720643997e-02 -6.230516359210014343e-02 -3.021932765841484070e-02 -4.980255663394927979e-02 -2.926745116710662842e-01 2.383391559123992920e-01 1.394975632429122925e-01 -8.094093203544616699e-02 -3.461973965167999268e-01 2.418577671051025391e-01 9.445559978485107422e-02 1.960850656032562256e-01 8.134043961763381958e-02 7.101969420909881592e-02 1.835377514362335205e-01 2.543467581272125244e-01 2.729139029979705811e-01 4.478563740849494934e-02 -6.902734935283660889e-02 -1.887523382902145386e-01 1.745149791240692139e-01 8.996444195508956909e-02 7.038098573684692383e-02 2.710241079330444336e-01
-2.954249456524848938e-02 -2.145267724990844727e-01 9.248065948486328125e-02 -6.564185023307800293e-02 2.188486307859420776e-01 -1.142555922269821167e-01 -2.033746838569641113e-01 -8.552373619750142097e-04 -9.765169024467468262e-02 -2.285314947366714478e-01 3.731933608651161194e-02 2.968475520610809326e-01 5.808578804135322571e-03 4.001776129007339478e-02 5.892062187194824219e-02 -2.371242456138134003e-02 -1.698486357927322388e-01 8.551146835088729858e-02 2.236672118306159973e-02 3.441017568111419678e-01 -2.360991388559341431e-01 -6.651508063077926636e-02 2.954498827457427979e-01 -1.982656866312026978e-02 2.176321148872375488e-01 -6.297504156827926636e-02 2.679558694362640381e-01 -1.937286555767059326e-01 3.095217049121856689e-01 3.413166105747222900e-01 -2.083045803010463715e-02 6.838952749967575073e-02
-7.513871788978576660e-02 -2.927388250827789307e-01 -2.424010783433914185e-01 3.540407121181488037e-02 2.227268218994140625e-01 -6.856984645128250122e-02 -3.426077961921691895e-02 -3.345742821693420410e-01 -1.413487046957015991e-01 2.588834464550018311e-01 5.641224235296249390e-02 6.414996087551116943e-02 1.423491537570953369e-01 2.553907930850982666e-01 -2.141800224781036377e-01 1.693773567676544189e-01 -3.745181858539581299e-01 4.909161478281021118e-03 -4.725993797183036804e-02 1.811437904834747314e-01 5.173169821500778198e-02 -2.058619819581508636e-02 1.160780116915702820e-01 -3.130173683166503906e-02 -2.719855308532714844e-01 5.899079144001007080e-02 1.001777127385139465e-01 -4.723377525806427002e-02 4.697160795331001282e-02 2.692568600177764893e-01 2.479671090841293335e-01 8.984541147947311401e-02
1.446835324168205261e-02 -4.344882816076278687e-02 -3.413715958595275879e-02 -2.391073852777481079e-01 -1.830044835805892944e-01 -1.835971176624298096e-01 -3.123218417167663574e-01 -2.099905461072921753e-01 1.977133303880691528e-01 2.339636683464050293e-01 -1.759849041700363159e-01 1.692070811986923218e-01 -1.028444394469261169e-01 2.301280200481414795e-01 -3.889005258679389954e-02 4.678990542888641357e-01 -1.292801797389984131e-01 2.025590986013412476e-01 1.729953587055206299e-01 2.663524448871612549e-01 1.553264707326889038e-01 -1.372043639421463013e-01 2.548296749591827393e-02 -4.246457293629646301e-02 -6.568373739719390869e-02 -3.267774358391761780e-02 1.766625940799713135e-01 -7.725783437490463257e-02 -2.161094732582569122e-02 2.375825494527816772e-02 2.028845995664596558e-01 6.740787625312805176e-02
1.528135687112808228e-02 3.321115300059318542e-02 -1.691321581602096558e-01 -2.074749581515789032e-02 2.976787090301513672e-01 -1.591055393218994141e-01 -1.343243056908249855e-03 -2.629312872886657715e-01 -1.759182363748550415e-01 -9.974133968353271484e-02 -2.093164622783660889e-01 9.320072829723358154e-02 1.017720624804496765e-01 1.296193599700927734e-01 -1.300869137048721313e-01 2.640962004661560059e-01 -1.050282344222068787e-01 -1.004159972071647644e-01 -2.963096462190151215e-02 -7.016886025667190552e-02 4.148164689540863037e-01 8.564518392086029053e-02 7.243806123733520508e-02 1.044774241745471954e-02 1.878845244646072388e-01 -2.175377458333969116e-01 2.866238951683044434e-01 -1.737248450517654419e-01 3.078030049800872803e-01 1.745890527963638306e-01 2.051416337490081787e-01 -7.346971333026885986e-02
-2.748318612575531006e-01 -3.301883339881896973e-01 -1.304078288376331329e-02 -2.980138063430786133e-01 2.776046693325042725e-01 -1.156470179557800293e-01 2.247213944792747498e-02 -6.405702792108058929e-03 9.800346940755844116e-02 -3.273467123508453369e-01 -2.962879240512847900e-01 3.254431784152984619e-01 -6.912402808666229248e-02 -2.334974519908428192e-02 -5.091808363795280457e-02 -3.639592230319976807e-02 -1.309305876493453979e-01 -5.704657733440399170e-02 1.657966151833534241e-02 1.553797572851181030e-01 1.252023279666900635e-01 -5.960080772638320923e-02 6.864586472511291504e-02 -2.124629169702529907e-02 -1.025662850588560104e-02 -2.984947152435779572e-02 -1.062078848481178284e-01 -1.458113491535186768e-01 1.486265752464532852e-02 -3.480037450790405273e-01 2.018157541751861572e-01 2.257750928401947021e-01
-1.501810848712921143e-01 -1.918693631887435913e-01 4.882444068789482117e-02 -1.061362400650978088e-02 8.966796100139617920e-02 9.369374811649322510e-02 -4.188433885574340820e-01 -2.374913543462753296e-01 -1.741090714931488037e-01 -3.971049934625625610e-02 -1.411306113004684448e-01 -3.918558359146118164e-02 -2.437124252319335938e-01 -2.426057122647762299e-02 -2.592924535274505615e-01 3.625529408454895020e-01 -3.730038926005363464e-02 3.873243182897567749e-02 1.605330556631088257e-01 2.478526979684829712e-01 3.508630767464637756e-02 5.976853147149085999e-02 3.576919734477996826e-01 -5.373483896255493164e-02 -1.798955723643302917e-02 -5.921962857246398926e-02 2.011846518144011497e-03 -9.432922303676605225e-02 2.838136851787567139e-01 -1.014158576726913452e-01 1.814597845077514648e-01 -1.235125288367271423e-01
1.217342615127563477e-01 5.783068481832742691e-03 -1.534310430288314819e-01 -8.697327971458435059e-02 2.987650334835052490e-01 6.087291240692138672e-02 -8.473228663206100464e-03 6.325940787792205811e-02 7.169403880834579468e-02 -1.658497899770736694e-01 -7.710829377174377441e-02 1.252725273370742798e-01 2.365783900022506714e-01 -1.891418360173702240e-02 -7.672858983278274536e-02 2.872975468635559082e-01 -4.304563626646995544e-03 3.306697010993957520e-01 -1.441131681203842163e-01 2.688062191009521484e-01 6.888782978057861328e-02 -2.668916881084442139e-01 1.978388130664825439e-01 6.859701126813888550e-02 4.227742552757263184e-01 -7.150063663721084595e-02 2.079925686120986938e-01 1.246227249503135681e-01 1.531520783901214600e-01 1.498577296733856201e-01 2.018109858036041260e-01 8.044563978910446167e-02
-1.042605638504028320e-01 -3.316058814525604248e-01 -9.098485112190246582e-02 -1.065309345722198486e-01 3.310797214508056641e-01 1.266058981418609619e-01 -2.919365279376506805e-02 -2.967009842395782471e-01 1.130334958434104919e-01 -4.993583634495735168e-02 3.955323994159698486e-02 3.150406777858734131e-01 -2.317292839288711548e-01 -1.309997588396072388e-01 -8.133838325738906860e-02 -6.608933210372924805e-02 -4.817678406834602356e-02 2.162814885377883911e-01 5.236811190843582153e-02 -1.179632544517517090e-02 -2.245653718709945679e-01 -5.587831512093544006e-02 -6.405310332775115967e-02 -1.670745909214019775e-01 5.173191055655479431e-02 2.148405648767948151e-02 3.106716871261596680e-01 -1.039180383086204529e-01 9.155535697937011719e-02 2.344207018613815308e-01 3.276516795158386230e-01 1.684982925653457642e-01
1.677908450365066528e-01 -3.204713463783264160e-01 9.304481744766235352e-02 -1.011866629123687744e-01 7.391287386417388916e-02 1.574362069368362427e-01 -2.609926164150238037e-01 -2.758961915969848633e-01 2.490699850022792816e-02 4.892775788903236389e-02 -7.695345580577850342e-02 4.153933823108673096e-01 -2.529890835285186768e-01 -9.534806013107299805e-02 -2.707845717668533325e-02 -7.120823860168457031e-02 -2.136920690536499023e-01 3.537093400955200195e-01 -4.300777986645698547e-02 -1.177440285682678223e-01 8.306153118610382080e-02 -1.390080600976943970e-01 1.690673381090164185e-01 -1.743062734603881836e-01 2.309540659189224243e-01 1.217795908451080322e-01 -4.623275890480726957e-04 -1.077425256371498108e-01 -1.359601318836212158e-01 5.386015772819519043e-02 6.049488857388496399e-02 1.971687972545623779e-01
-1.088981851935386658e-01 -2.617081813514232635e-02 -1.502372976392507553e-02 -3.138025999069213867e-01 -6.975839287042617798e-02 7.029015570878982544e-02 -2.504409849643707275e-01 -2.212213426828384399e-01 -1.071119308471679688e-01 -2.837364375591278076e-01 1.710862368345260620e-01 1.244826093316078186e-01 -1.250019669532775879e-01 9.751208126544952393e-02 2.986424369737505913e-04 -1.426695585250854492e-01 -2.402740567922592163e-01 1.208537295460700989e-01 1.420573145151138306e-01 7.037980016320943832e-03 4.879500344395637512e-02 -1.279556155204772949e-01 3.608115315437316895e-01 -4.350556805729866028e-02 -7.969426363706588745e-02 2.364513836801052094e-02 3.315572440624237061e-02 -1.932642608880996704e-01 4.438022375106811523e-01 1.731855329126119614e-03 3.134903609752655029e-01 3.254009783267974854e-02
2.898932434618473053e-04 -1.703790277242660522e-01 -4.495874419808387756e-02 -1.406519562005996704e-01 1.255356371402740479e-01 -1.055924966931343079e-01 -1.112945526838302612e-01 -4.886744171380996704e-02 1.101338416337966919e-01 -1.531633287668228149e-01 -7.129479199647903442e-02 3.386572897434234619e-01 -1.689373999834060669e-01 -1.744264364242553711e-01 2.888248302042484283e-03 4.966171458363533020e-02 -2.034202665090560913e-01 9.617382660508155823e-03 5.948250740766525269e-02 2.598785459995269775e-01 -6.792131066322326660e-02 3.175427392125129700e-02 1.703212112188339233e-01 3.631381690502166748e-01 4.006626829504966736e-02 -2.005969434976577759e-01 2.436967641115188599e-01 -4.434450268745422363e-01 1.468024998903274536e-01 2.494748085737228394e-01 9.964296221733093262e-02 1.415729969739913940e-01
1.981161162257194519e-02 -5.855323001742362976e-02 -2.160620093345642090e-01 -6.476944778114557266e-03 7.558467239141464233e-02 -3.293782472610473633e-01 -1.823792904615402222e-01 5.610646679997444153e-02 4.318233579397201538e-02 -4.478009045124053955e-02 -2.385859489440917969e-01 1.994979977607727051e-01 3.205865994095802307e-02 2.546478807926177979e-02 -3.070177137851715088e-01 2.366609871387481689e-01 2.957828342914581299e-01 4.012610912322998047e-01 2.566430270671844482e-01 1.966913491487503052e-01 2.522747814655303955e-01 1.480156742036342621e-02 5.721459537744522095e-02 -1.251582056283950806e-01 1.111072972416877747e-01 8.584441244602203369e-02 1.275490820407867432e-01 -6.958419084548950195e-02 2.209060825407505035e-02 1.768754869699478149e-01 1.316611468791961670e-01 1.432501226663589478e-01
1.053492203354835510e-01 -3.165395259857177734e-01 -1.719892024993896484e-02 -1.546040624380111694e-01 3.074429370462894440e-02 8.104734867811203003e-02 -2.360009849071502686e-01 -1.668497920036315918e-01 2.316303737461566925e-02 -4.858463071286678314e-03 -1.130935922265052795e-01 2.990041077136993408e-01 -2.913146913051605225e-01 1.312137544155120850e-01 -4.436571523547172546e-02 -1.636197865009307861e-01 -1.921116411685943604e-01 3.073813319206237793e-01 -8.236152678728103638e-02 1.504305750131607056e-02 8.141685277223587036e-02 -1.088355854153633118e-01 2.865545749664306641e-01 -2.062436938285827637e-01 2.675944566726684570e-01 5.239349231123924255e-02 1.250758469104766846e-01 1.240771525772288442e-04 -1.770766079425811768e-01 1.782744079828262329e-01 1.580264717340469360e-01 2.832881808280944824e-01
5.297138914465904236e-02 -3.173866569995880127e-01 7.972165942192077637e-02 1.084937825798988342e-01 1.746770143508911133e-01 -1.053794920444488525e-01 -7.544323801994323730e-03 5.978598492220044136e-04 2.492683231830596924e-01 4.218209534883499146e-03 1.908061802387237549e-01 4.866421222686767578e-01 -1.741778403520584106e-01 -9.817766398191452026e-02 -2.062807083129882812e-01 9.470228850841522217e-02 -6.532327830791473389e-02 5.208604410290718079e-02 3.298311680555343628e-02 1.721206158399581909e-01 6.045809388160705566e-02 1.130355149507522583e-01 1.777021959424018860e-02 3.385240435600280762e-01 1.787833124399185181e-01 -5.330436676740646362e-02 1.321770548820495605e-01 -1.947134435176849365e-01 9.729369729757308960e-02 3.580073118209838867e-01 1.125679910182952881e-01 1.568842865526676178e-02
-3.045571222901344299e-02 -2.148350924253463745e-01 6.714090704917907715e-02 -3.549860119819641113e-01 -7.707639038562774658e-02 4.091511070728302002e-01 -9.563691914081573486e-02 -1.552099734544754028e-02 -9.624184668064117432e-02 -1.323169767856597900e-01 6.896499078720808029e-03 2.717240154743194580e-01 1.111430004239082336e-01 1.018748804926872253e-01 -1.368935965001583099e-02 -1.313221305608749390e-01 -1.572516262531280518e-01 1.485290229320526123e-01 2.069612294435501099e-01 1.738549470901489258e-01 1.597852855920791626e-01 4.448585957288742065e-02 3.686907291412353516e-01 9.460532665252685547e-02 1.357673108577728271e-01 8.168492466211318970e-02 -3.962745890021324158e-02 -1.263795942068099976e-01 3.138622343540191650e-01 1.085317227989435196e-03 2.544279694557189941e-01 2.672992087900638580e-02
-6.964422762393951416e-02 -5.138282179832458496e-01 -1.501795351505279541e-01 -8.175735920667648315e-02 2.318383604288101196e-01 -1.227810829877853394e-01 -1.643318086862564087e-01 -9.595228731632232666e-02 -5.244190245866775513e-02 2.547931075096130371e-01 -1.001033112406730652e-01 1.098085567355155945e-01 1.146795451641082764e-01 1.137855947017669678e-01 -1.832333058118820190e-01 -7.749399542808532715e-02 -1.849277764558792114e-01 2.567941248416900635e-01 -4.296801239252090454e-02 1.319638490676879883e-01 -1.727828383445739746e-01 -1.345718801021575928e-01 1.903679221868515015e-01 6.798052787780761719e-02 6.086871773004531860e-02 -1.351096630096435547e-01 3.049058616161346436e-01 -1.607284098863601685e-01 4.267286509275436401e-02 2.707284986972808838e-01 -1.054657027125358582e-01 -7.876405119895935059e-02
8.236509561538696289e-02 -1.420656125992536545e-02 -2.826295197010040283e-01 -1.149402782320976257e-01 2.674200832843780518e-01 -1.653648465871810913e-01 6.560607254505157471e-02 9.950625896453857422e-02 -4.672991577535867691e-03 1.346296221017837524e-01 -1.156591773033142090e-01 1.409089118242263794e-01 -1.482247263193130493e-01 6.744624115526676178e-03 -4.540105164051055908e-02 -1.683871746063232422e-01 -3.858165116980671883e-03 6.322579830884933472e-02 2.370142489671707153e-01 1.332110613584518433e-01 3.852874934673309326e-01 -3.044172935187816620e-02 1.271440833806991577e-01 1.937940567731857300e-01 2.160079628229141235e-01 -1.751994043588638306e-01 -2.441966831684112549e-01 -1.135133057832717896e-01 1.144323274493217468e-01 -9.115721285343170166e-02 4.538586437702178955e-01 1.573399901390075684e-01
4.588777944445610046e-02 -3.104282617568969727e-01 -1.500568240880966187e-01 -7.901796698570251465e-02 1.689919233322143555e-01 -1.763803064823150635e-01 -2.054234296083450317e-01 -3.123067021369934082e-01 -7.329221814870834351e-02 1.486033797264099121e-01 -6.397402286529541016e-02 -5.837418138980865479e-02 2.275039553642272949e-01 2.455779910087585449e-02 -3.135329782962799072e-01 1.486397534608840942e-01 -4.704620838165283203e-01 7.715316861867904663e-02 5.346336960792541504e-02 1.687049716711044312e-01 1.746190488338470459e-01 1.800386309623718262e-01 8.399188518524169922e-02 -2.738366601988673210e-03 -6.222146004438400269e-02 -7.395898550748825073e-02 -6.289917975664138794e-02 4.911665245890617371e-02 1.523185074329376221e-01 1.889723092317581177e-01 2.286417633295059204e-01 -1.008907184004783630e-01
1.727310270071029663e-01 -1.678619682788848877e-01 -1.493924856185913086e-01 -2.029194533824920654e-01 2.489290982484817505e-01 -2.607997320592403412e-02 -4.940956234931945801e-01 -2.659065127372741699e-01 2.402443885803222656e-01 6.048831343650817871e-02 -1.009569317102432251e-01 2.612867355346679688e-01 -7.006033509969711304e-02 2.509731352329254150e-01 1.518834568560123444e-02 2.569570243358612061e-01 -1.914200782775878906e-01 9.549742192029953003e-02 -4.714593291282653809e-02 1.029226407408714294e-01 1.446262300014495850e-01 7.119531277567148209e-03 -1.236539185047149658e-01 1.878913119435310364e-02 -1.940536051988601685e-01 8.725625276565551758e-02 7.791880518198013306e-02 -4.380297288298606873e-02 -1.244659442454576492e-02 -1.067582368850708008e-01 -2.307939343154430389e-02 2.578437328338623047e-01
-1.893394291400909424e-01 -3.936712443828582764e-01 8.780278265476226807e-02 -2.364152520895004272e-01 2.773730754852294922e-01 -5.870114266872406006e-02 2.434846758842468262e-02 -2.147314995527267456e-01 6.279209256172180176e-02 -1.705233901739120483e-01 -6.930684298276901245e-02 2.276869863271713257e-01 1.913035064935684204e-01 1.731377542018890381e-01 -4.428795352578163147e-02 -1.810309127904474735e-03 -1.960017532110214233e-01 5.661561340093612671e-02 -1.671846210956573486e-01 -4.710463434457778931e-02 3.131944835186004639e-01 1.430622786283493042e-01 2.432556897401809692e-01 7.698433846235275269e-02 2.044524401426315308e-01 8.407270908355712891e-02 7.032697647809982300e-02 -3.571239113807678223e-01 9.474828839302062988e-02 -1.148755699396133423e-01 9.563565254211425781e-03 3.488442301750183105e-02
-3.868102282285690308e-02 -2.069685142487287521e-03 -3.444264456629753113e-02 -2.492902427911758423e-01 -6.556694954633712769e-02 -1.280349791049957275e-01 -2.425747811794281006e-01 -2.332105934619903564e-01 2.956950366497039795e-01 2.974251806735992432e-01 -2.278830409049987793e-01 2.010283917188644409e-01 -1.045248731970787048e-01 1.348474621772766113e-01 -7.310203462839126587e-02 4.517117440700531006e-01 -1.767903864383697510e-01 2.129702866077423096e-01 1.991353631019592285e-01 2.942512631416320801e-01 4.101745784282684326e-02 -1.430303305387496948e-01 7.905278354883193970e-02 -1.706427894532680511e-03 -1.191034838557243347e-01 -2.806794829666614532e-02 1.588508337736129761e-01 -4.992083460092544556e-02 3.102639503777027130e-02 8.279579132795333862e-02 1.119362041354179382e-01 1.483516022562980652e-02
-1.863719671964645386e-01 -3.387220501899719238e-01 -1.199124827980995178e-01 7.454128004610538483e-03 1.811254024505615234e-01 -1.743917167186737061e-01 2.542537450790405273e-02 7.016871124505996704e-02 -1.442838227376341820e-03 -1.777380853891372681e-01 -1.542622037231922150e-02 2.588387429714202881e-01 -5.632565170526504517e-02 -2.459444478154182434e-02 -3.870403394103050232e-02 2.955294959247112274e-02 -1.596612632274627686e-01 2.028359472751617432e-01 -2.011813521385192871e-01 4.950338602066040039e-02 2.901372611522674561e-01 -1.857022047042846680e-01 3.487922251224517822e-01 -6.127159297466278076e-02 1.013048812747001648e-01 -1.923810243606567383e-01 1.211207136511802673e-01 -4.667505621910095215e-01 1.179400607943534851e-01 -1.115930005908012390e-01 -1.548643922433257103e-03 5.033696815371513367e-02
2.755877971649169922e-01 -3.065796792507171631e-01 5.190258100628852844e-02 -2.465927600860595703e-01 1.541175544261932373e-01 -2.584793567657470703e-01 1.551226619631052017e-02 -3.535236716270446777e-01 1.119137406349182129e-01 9.591221064329147339e-02 -8.583262562751770020e-03 2.798786759376525879e-01 9.134882688522338867e-02 -5.457265302538871765e-02 -1.849241554737091064e-01 2.749329991638660431e-02 -2.961891293525695801e-01 -1.432312428951263428e-01 2.892073430120944977e-02 1.276347637176513672e-01 1.032833531498908997e-01 1.847804635763168335e-01 1.098882406949996948e-01 -1.405534297227859497e-01 -3.129116725176572800e-03 5.052479729056358337e-02 -1.029641553759574890e-01 -5.279760807752609253e-02 2.780204117298126221e-01 1.990428268909454346e-01 1.565733402967453003e-01 -2.120783478021621704e-01
-2.394777536392211914e-01 -2.040920704603195190e-01 -6.426869332790374756e-02 -3.992425501346588135e-01 2.132560126483440399e-02 6.034718453884124756e-02 -2.668370902538299561e-01 -2.728854492306709290e-02 1.735790669918060303e-01 1.226513460278511047e-01 -3.947196993976831436e-03 1.886108964681625366e-01 9.798157215118408203e-02 2.147399634122848511e-01 -4.484479129314422607e-01 1.829300373792648315e-01 -9.576409310102462769e-02 -9.876337647438049316e-02 6.514807045459747314e-02 1.707991212606430054e-01 1.236729398369789124e-01 -1.067207157611846924e-01 2.305928766727447510e-01 -5.827143788337707520e-02 1.832021772861480713e-01 8.940086513757705688e-02 -8.888125419616699219e-03 1.942436248064041138e-01 -1.183455362915992737e-01 1.056550908833742142e-02 2.461856156587600708e-01 2.643696777522563934e-02
1.475563049316406250e-01 1.161268427968025208e-01 -1.141357645392417908e-01 1.988801658153533936e-01 2.996437251567840576e-01 -2.568132877349853516e-01 -3.326389491558074951e-01 -3.634894639253616333e-02 1.012896373867988586e-01 -2.618702054023742676e-01 -4.854593798518180847e-02 4.065228700637817383e-01 -2.581855356693267822e-01 8.065920323133468628e-02 -1.540042012929916382e-01 2.890173792839050293e-01 -1.126331612467765808e-01 1.007305160164833069e-01 9.224724769592285156e-02 4.041354404762387276e-04 1.555733978748321533e-01 -5.441781878471374512e-02 7.619998604059219360e-02 2.567082643508911133e-01 3.710826113820075989e-02 -1.514085888629779220e-04 -3.913532197475433350e-02 -1.268429458141326904e-01 2.337153628468513489e-02 -9.267792105674743652e-02 2.334208339452743530e-01 6.894841790199279785e-02
1.627852171659469604e-01 -3.606389462947845459e-01 -3.210285678505897522e-02 -1.288915276527404785e-01 3.749323263764381409e-02 -2.340134531259536743e-01 -3.449706733226776123e-01 -3.151781558990478516e-01 3.632806241512298584e-02 4.598581790924072266e-02 -2.402865514159202576e-02 9.937818162143230438e-03 1.179620623588562012e-01 9.022093564271926880e-02 -2.414039522409439087e-01 6.713746488094329834e-02 -3.519991338253021240e-01 -2.725041843950748444e-02 -1.213688701391220093e-01 1.711669266223907471e-01 1.486043483018875122e-01 1.089447364211082458e-02 -2.350760996341705322e-02 7.509259879589080811e-02 8.006955683231353760e-02 2.168248891830444336e-01 1.360414549708366394e-02 -1.638711094856262207e-01 8.457720279693603516e-02 2.664117515087127686e-01 2.113387435674667358e-01 -2.490273565053939819e-01
1.202078163623809814e-01 -2.230062633752822876e-01 -1.502296179533004761e-01 1.566380634903907776e-02 6.685936450958251953e-02 -6.119490042328834534e-02 -3.066520988941192627e-01 -2.453935891389846802e-01 2.531958222389221191e-01 -2.312786132097244263e-02 -2.972060739994049072e-01 5.009687040001153946e-03 -2.388461381196975708e-01 6.137097254395484924e-02 -2.927965223789215088e-01 2.691753506660461426e-01 -8.957196958363056183e-03 2.199697047472000122e-01 9.436386823654174805e-02 2.422008663415908813e-02 9.937331825494766235e-02 -3.131759762763977051e-01 2.294366657733917236e-01 -2.586349472403526306e-02 -2.692654430866241455e-01 -4.860830307006835938e-02 -2.342558652162551880e-02 -6.521327048540115356e-02 1.650185883045196533e-01 5.710989236831665039e-02 2.205761075019836426e-01 -2.235702238976955414e-02
-2.198534756898880005e-01 -3.526846766471862793e-01 1.169724613428115845e-01 -9.416911751031875610e-02 -2.055788338184356689e-01 -7.861401140689849854e-02 -1.282514333724975586e-01 -2.626265585422515869e-01 -5.593513324856758118e-02 -1.093211397528648376e-01 -6.010198593139648438e-02 1.489138007164001465e-01 -1.150741353631019592e-01 5.462007969617843628e-02 -2.451349645853042603e-01 2.882752418518066406e-01 -6.943876296281814575e-02 6.015736982226371765e-02 2.533429563045501709e-01 1.534639298915863037e-01 1.868525594472885132e-01 -1.133237481117248535e-01 2.119226604700088501e-01 -3.228685259819030762e-02 1.520805954933166504e-01 -1.764493808150291443e-02 -1.068987026810646057e-01 -1.613564044237136841e-01 -1.407610177993774414e-01 1.338843852281570435e-01 3.550673723220825195e-01 -2.365969121456146240e-01
6.207646802067756653e-02 -2.862046062946319580e-01 -3.280864059925079346e-01 -3.818167150020599365e-01 1.648484468460083008e-01 7.323921471834182739e-02 1.811944320797920227e-02 7.807494257576763630e-04 7.683249562978744507e-02 -1.082713901996612549e-01 7.263231556862592697e-03 2.715647965669631958e-02 1.636544009670615196e-03 -5.817718058824539185e-02 3.224323689937591553e-02 7.900653034448623657e-02 -3.609968721866607666e-01 2.705492973327636719e-01 1.885835230350494385e-01 2.371018975973129272e-01 -6.378930807113647461e-02 -2.094279974699020386e-02 -1.290791928768157959e-01 1.964424550533294678e-01 2.805683612823486328e-01 -3.748505190014839172e-02 7.190458476543426514e-02 -1.018019393086433411e-01 -2.769398689270019531e-02 -1.032859683036804199e-01 2.771222777664661407e-02 3.686999678611755371e-01
1.844033002853393555e-01 -2.975786924362182617e-01 -2.112448774278163910e-02 3.092391602694988251e-02 2.526487112045288086e-01 -7.120278477668762207e-02 1.262515038251876831e-01 -8.759831637144088745e-02 -1.026556938886642456e-01 -1.977169811725616455e-01 8.848841488361358643e-02 2.859537005424499512e-01 2.555141448974609375e-01 1.891726106405258179e-01 -1.390062123537063599e-01 1.451460923999547958e-02 -2.443959712982177734e-01 -2.220360748469829559e-02 1.101408079266548157e-01 3.676368296146392822e-01 1.372404992580413818e-01 -1.739306896924972534e-01 -1.223945617675781250e-02 1.633116751909255981e-01 1.347060408443212509e-02 -8.185698091983795166e-02 1.013162955641746521e-01 6.580986827611923218e-02 5.722965300083160400e-02 3.441080451011657715e-01 2.926250398159027100e-01 1.071362495422363281e-01
1.053071096539497375e-01 -1.383818686008453369e-01 -2.061549574136734009e-01 -1.663098782300949097e-01 2.940280139446258545e-01 -1.983832567930221558e-01 1.920809149742126465e-01 -2.163778617978096008e-02 -1.950708329677581787e-01 1.443836092948913574e-01 1.185486465692520142e-02 1.054717749357223511e-01 -1.579431444406509399e-01 -5.365495756268501282e-02 -5.840805545449256897e-02 2.365202009677886963e-01 -1.874228864908218384e-01 1.761981844902038574e-01 2.315815389156341553e-01 3.623231947422027588e-01 -5.307241808623075485e-04 -7.487172633409500122e-02 -1.945013701915740967e-01 -1.213614456355571747e-02 -2.081208229064941406e-01 3.020578250288963318e-02 2.726935446262359619e-01 -2.858020663261413574e-01 7.112742215394973755e-02 1.673897504806518555e-01 2.256730645895004272e-01 1.202887203544378281e-02
1.357559710741043091e-01 -1.355239003896713257e-01 7.922993972897529602e-03 5.189282447099685669e-02 6.880839169025421143e-02 -1.170595511794090271e-01 -1.944879293441772461e-01 -2.736793756484985352e-01 -1.451275646686553955e-01 -4.035175219178199768e-02 -2.249068170785903931e-01 4.812178760766983032e-02 -2.650378048419952393e-01 -4.493938758969306946e-03 -1.596448868513107300e-01 1.557442098855972290e-01 3.347161039710044861e-02 -2.178154699504375458e-02 -6.558121740818023682e-02 9.679273702204227448e-03 3.086673021316528320e-01 2.524942159652709961e-01 2.344742715358734131e-01 -3.866769000887870789e-02 6.539736688137054443e-02 4.077935963869094849e-02 1.899064034223556519e-01 7.295600324869155884e-02 4.248246848583221436e-01 3.103094995021820068e-01 2.937013804912567139e-01 4.289935156702995300e-02
-1.589709818363189697e-01 -2.898501753807067871e-01 4.551713168621063232e-02 -1.830342262983322144e-01 3.526467457413673401e-02 -1.038936302065849304e-01 -9.095256775617599487e-02 -2.200217992067337036e-01 -1.880879253149032593e-01 -3.499118685722351074e-01 -2.336492948234081268e-02 3.018163144588470459e-01 1.664489358663558960e-01 1.032292842864990234e-01 -3.600686788558959961e-01 7.636121660470962524e-02 -4.812259972095489502e-02 -5.043486878275871277e-02 -1.062984764575958252e-01 1.205307319760322571e-01 1.214987784624099731e-01 9.877041727304458618e-02 9.967775642871856689e-02 6.420948356389999390e-02 1.778604090213775635e-01 -2.637682259082794189e-01 1.153901517391204834e-01 -2.528764307498931885e-01 -3.417376801371574402e-02 -1.054667904973030090e-01 2.672911286354064941e-01 1.779280453920364380e-01
1.814502626657485962e-01 -1.117309853434562683e-01 -1.632186919450759888e-01 -5.952532961964607239e-02 4.757604300975799561e-01 7.561400532722473145e-02 1.331760138273239136e-01 3.929368220269680023e-03 3.009894192218780518e-01 2.153403162956237793e-01 -1.427561044692993164e-02 1.208861619234085083e-01 9.869015775620937347e-03 1.755076944828033447e-01 -4.191681742668151855e-02 3.385203182697296143e-01 -3.202880322933197021e-01 2.245685011148452759e-01 2.892899885773658752e-02 1.955911219120025635e-01 5.110478401184082031e-02 -2.178773581981658936e-01 -1.563377976417541504e-01 4.413467831909656525e-03 2.223402708768844604e-01 1.183256208896636963e-01 4.592436179518699646e-02 8.916413411498069763e-03 1.462191492319107056e-01 -1.462965738028287888e-02 6.724112480878829956e-02 1.310085952281951904e-01
9.424867480993270874e-02 -1.508925557136535645e-01 9.854209423065185547e-02 -8.411534130573272705e-02 1.527401655912399292e-01 5.840823054313659668e-03 -3.938027620315551758e-01 -1.964327692985534668e-01 -1.798696070909500122e-01 -1.364552378654479980e-01 -1.405559778213500977e-01 2.029615454375743866e-02 -3.901260346174240112e-02 8.578833192586898804e-02 -1.452207416296005249e-01 4.520605206489562988e-01 -1.519919484853744507e-01 8.843976259231567383e-02 8.800818771123886108e-02 2.718929648399353027e-01 -6.487034726887941360e-03 1.590768098831176758e-01 2.902140021324157715e-01 -1.241715028882026672e-01 -1.575265675783157349e-01 -1.811939179897308350e-01 -3.686635941267013550e-02 6.429929286241531372e-02 1.786003708839416504e-01 -6.796538829803466797e-02 2.958970367908477783e-01 -6.531127542257308960e-02
7.845169305801391602e-02 -1.469041854143142700e-01 -2.718290314078330994e-02 -4.053206741809844971e-01 -1.704240590333938599e-02 -2.507411241531372070e-01 -2.057666629552841187e-01 -1.925493478775024414e-01 1.600092835724353790e-02 5.650990456342697144e-02 1.044931933283805847e-01 1.029886752367019653e-01 -1.776646971702575684e-01 9.423068165779113770e-02 -2.525362670421600342e-01 1.648533791303634644e-01 -4.194780439138412476e-02 -2.198208719491958618e-01 2.118616849184036255e-01 1.149493902921676636e-01 7.407690584659576416e-02 -2.157509624958038330e-01 1.949652433395385742e-01 -1.702615767717361450e-01 1.818322092294692993e-01 9.383800625801086426e-02 -7.127641001716256142e-04 -1.059177592396736145e-01 1.794552952051162720e-01 3.813196420669555664e-01 2.098194509744644165e-01 7.973263412714004517e-02
-1.254437118768692017e-01 -2.086711227893829346e-01 -1.425672620534896851e-01 1.029988005757331848e-01 2.042647451162338257e-01 -7.673583924770355225e-02 -3.183821141719818115e-01 3.026995360851287842e-01 -1.446955651044845581e-01 -2.010512351989746094e-01 5.473210662603378296e-02 3.188147246837615967e-01 1.222283951938152313e-02 2.176261739805340767e-03 -1.740697622299194336e-01 2.660890817642211914e-01 1.549057569354772568e-02 1.565664708614349365e-01 -4.410872235894203186e-02 1.159288510680198669e-01 2.558149695396423340e-01 -2.053497433662414551e-01 -7.048560678958892822e-02 -5.975868552923202515e-02 3.890516469255089760e-03 -1.209852024912834167e-01 -4.522572085261344910e-02 -2.796339094638824463e-01 2.304137349128723145e-01 1.873221248388290405e-01 1.736893951892852783e-01 1.799897849559783936e-01
-1.900707632303237915e-01 -1.117174625396728516e-01 -2.410109788179397583e-01 -6.988728791475296021e-02 1.119533777236938477e-01 -2.529121637344360352e-01 -2.150862663984298706e-01 4.271816089749336243e-02 -8.239591866731643677e-02 -2.351461052894592285e-01 7.243258506059646606e-02 4.125908315181732178e-01 1.465184986591339111e-01 4.051873832941055298e-02 -3.952093720436096191e-01 3.870055973529815674e-01 9.719900041818618774e-02 1.630119085311889648e-01 9.569839388132095337e-02 1.470533292740583420e-02 1.670397818088531494e-01 -4.140421003103256226e-02 -1.100057661533355713e-01 4.967579990625381470e-02 1.876137554645538330e-01 5.402024090290069580e-02 1.254306435585021973e-01 -1.795178651809692383e-01 4.752268269658088684e-02 9.701000899076461792e-02 8.499166928231716156e-03 9.901569038629531860e-02
1.486768294125795364e-02 -2.055634260177612305e-01 1.705730520188808441e-02 -2.004535347223281860e-01 3.663668632507324219e-01 -5.685087293386459351e-02 -1.427697688341140747e-01 -1.884567141532897949e-01 -2.568520605564117432e-01 1.488303989171981812e-01 -2.083154395222663879e-02 8.371941000223159790e-02 -2.376660937443375587e-03 -1.323714386671781540e-02 -8.529315888881683350e-02 8.713215589523315430e-02 -5.562753602862358093e-02 2.015841305255889893e-01 -1.032489165663719177e-01 4.942044317722320557e-01 5.732196196913719177e-02 8.521169424057006836e-02 1.370634734630584717e-01 4.234614595770835876e-02 -2.766166627407073975e-01 -2.559224963188171387e-01 6.499081850051879883e-02 2.833180502057075500e-02 -8.938890695571899414e-02 4.836440831422805786e-02 3.037483692169189453e-01 -1.835553348064422607e-01
-1.412505805492401123e-01 -2.200401425361633301e-01 -1.787568442523479462e-02 -3.251024484634399414e-01 1.015253216028213501e-01 1.855209097266197205e-02 -3.934930860996246338e-01 -1.173126921057701111e-01 -2.639086544513702393e-01 5.050431936979293823e-02 -2.643007636070251465e-01 2.945779860019683838e-01 -7.628345489501953125e-02 1.332270503044128418e-01 -3.318656384944915771e-01 -9.804087132215499878e-02 -2.616764903068542480e-01 -1.358603090047836304e-01 1.726460293866693974e-03 1.286785155534744263e-01 1.326262578368186951e-02 -1.647119671106338501e-01 1.934714913368225098e-01 -1.335227047093212605e-03 8.596070110797882080e-02 1.562559045851230621e-02 1.323579438030719757e-02 5.618759244680404663e-02 1.630692332983016968e-01 8.787558227777481079e-02 2.452873140573501587e-01 -2.336824685335159302e-02
1.957371979951858521e-01 -2.530445754528045654e-01 -3.452278077602386475e-01 -8.583231270313262939e-02 2.003796398639678955e-01 -2.223123311996459961e-01 -9.543914347887039185e-02 -1.511938869953155518e-01 -6.544926762580871582e-02 1.877761334180831909e-01 -2.787530124187469482e-01 4.732090234756469727e-02 2.794977650046348572e-02 -3.973436728119850159e-02 -2.144181728363037109e-01 1.057056151330471039e-02 -2.994532883167266846e-01 -7.835832238197326660e-02 -1.416372973471879959e-02 2.931499183177947998e-01 5.974779650568962097e-02 4.052076116204261780e-02 1.524467766284942627e-01 -1.219127848744392395e-01 5.565097182989120483e-02 -1.894479095935821533e-01 -1.396967619657516479e-01 1.625337824225425720e-02 2.521157860755920410e-01 3.498813807964324951e-01 1.011857464909553528e-01 3.716249018907546997e-02
1.378113925457000732e-01 -3.884836435317993164e-01 -4.428911954164505005e-02 1.445943415164947510e-01 1.994488239288330078e-01 -7.213310338556766510e-03 -3.784453868865966797e-01 -9.890647977590560913e-02 -9.411775320768356323e-02 2.318243086338043213e-01 -5.621778778731822968e-03 1.413288712501525879e-01 8.455666899681091309e-02 -7.971378415822982788e-02 -2.155025154352188110e-01 -4.655562341213226318e-02 -1.850438266992568970e-01 1.200275048613548279e-01 1.843052655458450317e-01 4.539813101291656494e-01 -1.372066736221313477e-01 1.942051947116851807e-01 5.574560537934303284e-02 -1.203807890415191650e-01 5.360097810626029968e-02 3.829915076494216919e-02 1.220711544156074524e-01 -1.876299232244491577e-01 -1.249649897217750549e-01 9.738393872976303101e-02 4.965621232986450195e-02 -1.574722975492477417e-01
1.343220472335815430e-01 -2.255669794976711273e-02 -2.978594303131103516e-01 -4.298301637172698975e-01 8.789485692977905273e-02 -1.022793203592300415e-01 -1.311079710721969604e-01 -2.292144745588302612e-01 -1.597305834293365479e-01 8.749936241656541824e-04 4.280636459589004517e-02 2.193028628826141357e-01 2.059792401269078255e-03 2.608428895473480225e-01 -3.069092929363250732e-01 -1.966115646064281464e-02 -7.430326193571090698e-03 -1.626624464988708496e-01 -1.872633467428386211e-03 1.197296455502510071e-01 2.162127941846847534e-01 4.984660074114799500e-02 -3.425703942775726318e-02 -9.925034642219543457e-02 2.059341818094253540e-01 -3.920277208089828491e-02 -9.366806596517562866e-02 -2.181841246783733368e-02 2.260033637285232544e-01 1.458649635314941406e-01 3.765052855014801025e-01 1.165338009595870972e-01
-4.515618458390235901e-02 -3.362996131181716919e-02 -1.585013866424560547e-01 -4.665361344814300537e-01 2.501816488802433014e-02 -4.149334877729415894e-02 -7.525888085365295410e-02 -2.395118176937103271e-01 -1.350670158863067627e-01 -6.371049582958221436e-02 -1.903527788817882538e-02 2.224968522787094116e-01 9.030411392450332642e-02 -4.278908297419548035e-02 -3.387276530265808105e-01 3.087649643421173096e-01 -3.653151094913482666e-01 2.111758664250373840e-02 3.625629246234893799e-01 7.766877859830856323e-02 -2.907227165997028351e-02 -3.929880633950233459e-02 5.608899891376495361e-02 -3.197293728590011597e-02 1.286771744489669800e-01 -6.123882532119750977e-02 -1.969155818223953247e-01 -7.869637012481689453e-02 6.450684368610382080e-02 3.154135495424270630e-02 1.590116173028945923e-01 -1.509498804807662964e-01
1.926213502883911133e-01 -3.407442569732666016e-01 3.056697547435760498e-01 -6.180557981133460999e-02 -5.882170423865318298e-02 1.314901281148195267e-02 -1.553547233343124390e-01 -2.299609631299972534e-01 -1.780319958925247192e-01 -7.581903785467147827e-02 -1.771932691335678101e-01 1.970286816358566284e-01 1.029770523309707642e-01 2.254869788885116577e-03 -3.949699699878692627e-01 1.881406456232070923e-01 -1.247038468718528748e-01 -1.214029416441917419e-01 7.989954203367233276e-03 -9.574186801910400391e-02 1.471159458160400391e-01 2.300684712827205658e-02 1.602659821510314941e-01 9.619360417127609253e-02 2.397412657737731934e-01 -2.629684805870056152e-01 6.903573125600814819e-02 2.889477182179689407e-04 1.990166008472442627e-01 1.068399101495742798e-01 2.776276171207427979e-01 5.561074614524841309e-02
-1.264176517724990845e-01 -5.721055436879396439e-03 -1.128365620970726013e-01 -2.000508010387420654e-01 2.848153412342071533e-01 -5.350853130221366882e-02 3.223539888858795166e-02 2.833311632275581360e-02 -1.156716980040073395e-02 8.148470520973205566e-02 1.695885509252548218e-02 2.954627573490142822e-01 1.981290988624095917e-02 1.943314820528030396e-01 -2.656642198562622070e-01 3.550686240196228027e-01 -1.393741518259048462e-01 4.790476262569427490e-01 2.204989641904830933e-01 2.780016660690307617e-01 1.144606098532676697e-01 -2.153414338827133179e-01 -1.139955297112464905e-01 -3.123470954596996307e-02 -2.977560646831989288e-02 1.511721462011337280e-01 -3.817195072770118713e-02 2.714476175606250763e-02 1.094186604022979736e-01 -3.557886183261871338e-02 8.908824622631072998e-02 -1.444721817970275879e-01
5.060867592692375183e-02 -3.428384065628051758e-01 -1.255012210458517075e-02 -2.768522202968597412e-01 -1.279124170541763306e-01 -1.352460682392120361e-01 -8.155946619808673859e-03 -7.582275569438934326e-02 2.871032059192657471e-01 4.076897352933883667e-02 4.525293782353401184e-02 3.156769573688507080e-01 -2.474753409624099731e-01 -1.560493651777505875e-02 -2.293677926063537598e-01 -7.521591335535049438e-02 -2.488161437213420868e-02 1.354328393936157227e-01 -7.914416491985321045e-02 3.612113296985626221e-01 -1.399320811033248901e-01 2.265723422169685364e-02 1.676519215106964111e-01 2.458815723657608032e-01 1.095904558897018433e-01 1.976317763328552246e-01 -1.335245072841644287e-01 -1.650383174419403076e-01 1.798369735479354858e-01 -2.290788888931274414e-01 3.674181550741195679e-02 1.020862087607383728e-01
5.759855359792709351e-02 -3.108202517032623291e-01 6.322551984339952469e-03 9.153381735086441040e-02 3.987065255641937256e-01 -4.918118193745613098e-02 -2.631304040551185608e-02 -2.756578922271728516e-01 -8.713763952255249023e-02 9.875641763210296631e-02 3.277552723884582520e-01 -3.951000794768333435e-02 1.775380037724971771e-02 9.662488847970962524e-02 -1.446564048528671265e-01 3.322477266192436218e-02 -2.731029391288757324e-01 1.145811527967453003e-01 1.059829667210578918e-01 3.999003767967224121e-02 -3.955989331007003784e-02 -6.281533092260360718e-02 9.465298801660537720e-02 2.922114171087741852e-02 9.895396977663040161e-02 2.899101749062538147e-02 1.034884974360466003e-01 6.460881978273391724e-02 2.556956745684146881e-02 1.409942805767059326e-01 5.600977540016174316e-01 1.412422358989715576e-01
1.697064638137817383e-01 -1.695021688938140869e-01 -1.024993658065795898e-01 1.797247380018234253e-01 -3.974949475377798080e-03 8.994319289922714233e-02 -4.296860694885253906e-01 1.232029646635055542e-01 2.272945940494537354e-01 1.215125396847724915e-01 -3.327667340636253357e-02 2.425586283206939697e-01 -1.012633070349693298e-01 -2.448707520961761475e-01 -1.682928353548049927e-01 1.973172575235366821e-01 -1.672983169555664062e-01 -2.215996570885181427e-02 -1.093610897660255432e-01 7.246075570583343506e-02 -4.590821266174316406e-02 8.999610692262649536e-02 2.055537551641464233e-01 8.690937608480453491e-02 9.356640279293060303e-02 -1.105615347623825073e-01 2.029595226049423218e-01 -1.778732389211654663e-01 3.172224760055541992e-01 2.227665670216083527e-02 3.554581105709075928e-01 3.024826943874359131e-02
1.258995532989501953e-01 -2.794238030910491943e-01 1.258216798305511475e-01 -1.926622390747070312e-01 4.471208155155181885e-02 2.533603608608245850e-01 -1.456840634346008301e-01 -1.323487013578414917e-01 5.316938459873199463e-02 -1.227456480264663696e-01 -2.325355857610702515e-01 2.762694656848907471e-01 -1.810183674097061157e-01 1.123620271682739258e-01 -1.108509972691535950e-01 5.315430462360382080e-03 -6.391770392656326294e-02 3.335570693016052246e-01 -6.700634956359863281e-02 3.594946116209030151e-02 4.416047781705856323e-02 -1.586665809154510498e-01 2.905110716819763184e-01 -1.500835269689559937e-01 2.705208063125610352e-01 2.393950819969177246e-01 1.007300019264221191e-01 -2.370031177997589111e-01 -1.191322579979896545e-01 1.542056649923324585e-01 1.288582682609558105e-01 1.887622922658920288e-01
2.548912167549133301e-01 -2.442944943904876709e-01 1.547723859548568726e-01 -1.526185423135757446e-01 2.256660461425781250e-01 -3.069313801825046539e-02 -1.083476468920707703e-01 -3.570806384086608887e-01 -1.905690878629684448e-01 9.815114736557006836e-02 7.728550583124160767e-02 2.177154421806335449e-01 2.041038312017917633e-02 -6.397926062345504761e-02 1.147122457623481750e-01 3.818656802177429199e-01 4.262458533048629761e-02 1.345773488283157349e-01 -1.238729208707809448e-01 -2.241497859358787537e-02 9.004877507686614990e-02 -2.681320719420909882e-02 1.222879588603973389e-01 1.637327522039413452e-01 -1.011197343468666077e-01 1.187399402260780334e-01 7.265315949916839600e-02 9.627874195575714111e-02 1.827856302261352539e-01 1.137157902121543884e-02 4.511710405349731445e-01 1.088306307792663574e-01
1.609799116849899292e-01 -3.223367631435394287e-01 7.258065789937973022e-02 -7.249189168214797974e-02 1.260900497436523438e-02 1.119667012244462967e-02 -3.328996598720550537e-01 -1.406064629554748535e-01 2.024108767509460449e-01 6.497445702552795410e-02 -8.438691496849060059e-02 3.829892575740814209e-01 -2.135153412818908691e-01 2.952140197157859802e-02 -2.270524203777313232e-01 -1.437836587429046631e-01 -5.115057900547981262e-02 1.713249981403350830e-01 -1.433392018079757690e-01 4.051451757550239563e-02 6.442631781101226807e-02 3.704566881060600281e-02 8.320783078670501709e-02 -1.961519569158554077e-01 1.082661002874374390e-01 -4.887465760111808777e-02 1.255472749471664429e-01 -2.167035192251205444e-01 -5.879139900207519531e-02 3.963601887226104736e-01 1.686525493860244751e-01 2.004778236150741577e-01
4.218420758843421936e-02 -3.197402954101562500e-01 -1.398977935314178467e-01 7.827205210924148560e-02 8.144431561231613159e-02 -4.304245859384536743e-02 -1.515247076749801636e-01 -2.206479161977767944e-01 2.342042177915573120e-01 1.909225732088088989e-01 -9.722976246848702431e-04 1.145023927092552185e-01 8.902675658464431763e-02 1.698394715785980225e-01 -2.661244273185729980e-01 1.398281455039978027e-01 -3.754332363605499268e-01 3.316000103950500488e-03 -1.710153967142105103e-01 8.137875795364379883e-02 1.404064744710922241e-01 1.686513721942901611e-01 1.612157523632049561e-01 -1.603584885597229004e-01 5.071725323796272278e-02 -8.482984453439712524e-02 -1.749321669340133667e-01 -1.534252613782882690e-01 2.373232394456863403e-01 3.592202067375183105e-01 1.321984678506851196e-01 -1.231188774108886719e-01
-1.166751421988010406e-02 -1.651279777288436890e-01 4.913425818085670471e-02 -4.613252822309732437e-03 2.952821850776672363e-01 -2.963306009769439697e-01 -1.477681696414947510e-01 1.537848860025405884e-01 -5.562690272927284241e-02 -1.329556107521057129e-01 -5.241650715470314026e-02 2.940105497837066650e-01 6.928328424692153931e-02 2.519187750294804573e-03 -2.091290354728698730e-01 -6.046897545456886292e-02 -3.547251820564270020e-01 -4.853420890867710114e-03 -2.512493543326854706e-02 3.138566613197326660e-01 -1.848378404974937439e-02 2.047387212514877319e-01 5.660511180758476257e-02 1.279434859752655029e-01 2.150402963161468506e-01 2.139971107244491577e-01 2.173235565423965454e-01 -6.702684611082077026e-02 -8.350101299583911896e-03 3.178115934133529663e-02 2.120686769485473633e-01 3.329821825027465820e-01
8.754661679267883301e-02 -1.193870529532432556e-01 -1.700847595930099487e-01 -2.297508120536804199e-01 2.755088359117507935e-02 9.515780955553054810e-02 -1.403649896383285522e-01 6.164583563804626465e-02 -1.013585999608039856e-01 -1.128977015614509583e-01 -1.663400977849960327e-01 4.618658423423767090e-01 2.021172493696212769e-01 -2.122552543878555298e-01 -6.401725858449935913e-02 1.188077181577682495e-01 6.541085895150899887e-03 3.955858051776885986e-01 2.118373662233352661e-01 2.511132359504699707e-01 3.386220335960388184e-01 5.451733618974685669e-02 -5.301670357584953308e-02 -5.483520030975341797e-02 5.030311644077301025e-02 -2.263489216566085815e-01 1.333964429795742035e-02 1.392697542905807495e-01 1.517796367406845093e-01 -2.541036158800125122e-02 9.809363633394241333e-02 -1.907738111913204193e-02
2.736554294824600220e-02 -5.712721347808837891e-01 -1.550785005092620850e-01 -1.060690432786941528e-01 1.983569376170635223e-02 5.811887234449386597e-02 -2.437312901020050049e-02 -2.222637534141540527e-01 -2.011983282864093781e-02 1.071615424007177353e-02 -1.179414913058280945e-01 1.000920981168746948e-01 6.068163737654685974e-02 5.035063251852989197e-02 -9.885661303997039795e-02 2.559219002723693848e-01 1.455182880163192749e-01 -9.863303601741790771e-02 1.536343842744827271e-01 2.206055968999862671e-01 1.026284620165824890e-01 -3.947391360998153687e-02 -5.607760697603225708e-02 -1.162423491477966309e-01 4.267873466014862061e-01 -9.070505201816558838e-02 -2.110495716333389282e-01 -7.399021834135055542e-02 2.590387165546417236e-01 -1.901600807905197144e-01 4.739977419376373291e-02 8.730655536055564880e-03
7.940598577260971069e-02 -1.546064615249633789e-01 -9.292175620794296265e-02 -5.424018576741218567e-02 2.952606678009033203e-01 1.158308833837509155e-01 -1.030438318848609924e-01 -2.350472956895828247e-01 -5.777744203805923462e-02 -4.178550839424133301e-02 -9.318310022354125977e-02 1.811058968305587769e-01 2.824581861495971680e-01 7.906192913651466370e-03 7.097001373767852783e-02 2.357524484395980835e-01 7.843159884214401245e-02 -2.011408060789108276e-01 1.504774391651153564e-01 3.457675278186798096e-01 -5.257941316813230515e-03 1.324471980333328247e-01 1.945397406816482544e-01 3.733205050230026245e-02 3.211080133914947510e-01 1.182893589138984680e-01 -2.083413451910018921e-01 -1.317513585090637207e-01 -2.733837068080902100e-02 3.678091987967491150e-02 3.319650292396545410e-01 2.625660598278045654e-01
-8.512441813945770264e-02 -1.023132726550102234e-01 5.167637765407562256e-02 -3.092904984951019287e-01 2.039884328842163086e-01 6.896927021443843842e-03 -2.270375192165374756e-01 -2.156590670347213745e-01 -1.805354505777359009e-01 -1.789762824773788452e-02 7.143011689186096191e-02 2.027422189712524414e-01 1.163385212421417236e-01 7.305321842432022095e-02 -1.615014076232910156e-01 -1.428858935832977295e-01 -2.012930810451507568e-02 8.386569470167160034e-02 5.858670547604560852e-02 2.716201841831207275e-01 2.935392223298549652e-02 -2.496350407600402832e-01 1.784925311803817749e-01 2.756579220294952393e-02 2.439818233251571655e-01 -9.118944406509399414e-02 3.063182532787322998e-01 -2.003740146756172180e-02 4.816417992115020752e-01 1.345632821321487427e-01 -1.951680891215801239e-02 8.222673088312149048e-02
-1.327330619096755981e-01 -2.736688591539859772e-02 3.103389870375394821e-03 -2.632489502429962158e-01 -1.007976308465003967e-01 -1.123860850930213928e-01 -3.300101459026336670e-01 -2.696764469146728516e-01 5.131357908248901367e-02 1.473966334015130997e-02 -2.487250566482543945e-01 3.189399838447570801e-01 -2.490796148777008057e-02 2.122474610805511475e-01 -2.673543393611907959e-01 2.696374058723449707e-01 -1.700013689696788788e-02 1.003183498978614807e-01 2.218035757541656494e-01 2.398751229047775269e-01 -1.881948858499526978e-02 -2.503786683082580566e-01 1.976794004440307617e-01 -1.568910479545593262e-01 -7.336965948343276978e-02 9.395375847816467285e-02 1.497784703969955444e-01 -5.707585811614990234e-02 -1.446911245584487915e-01 -7.832989841699600220e-02 1.822288632392883301e-01 -8.721232414245605469e-02
1.982616335153579712e-01 -3.166245222091674805e-01 -1.378054022789001465e-01 -1.503815203905105591e-01 1.792639940977096558e-01 -2.232574112713336945e-02 8.814443647861480713e-02 -1.907196193933486938e-01 7.712145894765853882e-02 -9.665004163980484009e-02 -1.491918116807937622e-01 3.765830695629119873e-01 -2.531453073024749756e-01 -2.244968712329864502e-01 -2.157875597476959229e-01 -1.665949374437332153e-01 -1.431600749492645264e-01 5.441401526331901550e-02 2.418253198266029358e-02 2.895578145980834961e-01 -3.846845403313636780e-02 -3.651193156838417053e-02 2.606716454029083252e-01 1.816738247871398926e-01 1.860449016094207764e-01 -2.351352125406265259e-01 1.963948085904121399e-02 -8.700651675462722778e-02 -2.007752507925033569e-01 1.865390874445438385e-02 -7.863683998584747314e-02 1.324599236249923706e-01
1.154597625136375427e-01 -2.294568121433258057e-01 9.731917642056941986e-03 -1.186051890254020691e-01 1.930498480796813965e-01 -2.086133956909179688e-01 -1.132423579692840576e-01 -2.055341899394989014e-01 1.738520115613937378e-01 7.674420624971389771e-02 -2.356507033109664917e-01 1.883675158023834229e-01 -3.566119819879531860e-03 6.873615831136703491e-02 -1.198076084256172180e-01 9.727302193641662598e-02 -4.604950547218322754e-01 -1.457355469465255737e-01 -7.155893743038177490e-02 2.426624000072479248e-01 1.775408238172531128e-01 -3.413313999772071838e-02 -2.229605615139007568e-02 -6.901340931653976440e-02 1.882631331682205200e-01 3.430429473519325256e-02 -4.182192031294107437e-03 1.833558380603790283e-01 2.549291253089904785e-01 3.754298090934753418e-01 1.713619753718376160e-02 -1.287909299135208130e-01
8.191084861755371094e-02 1.517559587955474854e-01 -1.322658061981201172e-01 -1.056949347257614136e-01 3.411817550659179688e-01 -1.781643033027648926e-01 -1.038836091756820679e-01 -1.874270103871822357e-02 1.138557419180870056e-01 -1.148981377482414246e-01 4.293734580278396606e-02 5.270174741744995117e-01 1.019614413380622864e-01 1.564604640007019043e-01 -2.946693822741508484e-02 1.254166811704635620e-01 -2.592352032661437988e-01 5.678789690136909485e-02 4.307871684432029724e-02 3.058065176010131836e-01 -2.649749070405960083e-02 1.087944656610488892e-01 7.843244075775146484e-02 2.154007703065872192e-01 2.309427112340927124e-01 4.342365637421607971e-02 -1.445206254720687866e-01 -7.627125829458236694e-02 -6.786324828863143921e-02 1.521692574024200439e-01 -5.364483967423439026e-02 2.856994271278381348e-01
1.783236861228942871e-01 -1.976154148578643799e-01 -4.209322631359100342e-01 -7.615609094500541687e-03 3.412619978189468384e-02 2.225404977798461914e-01 -6.220791488885879517e-02 5.932248383760452271e-02 6.809942424297332764e-03 2.409826219081878662e-02 9.993907809257507324e-02 2.015214860439300537e-01 -1.492663621902465820e-01 7.506249099969863892e-02 -1.481287088245153427e-02 3.279214799404144287e-01 -2.152909040451049805e-01 2.379635125398635864e-01 1.502272635698318481e-01 1.470801234245300293e-01 1.263913512229919434e-01 1.891407966613769531e-01 -2.034002244472503662e-01 3.997980430722236633e-02 1.645282357931137085e-01 -8.129726350307464600e-02 -2.187927067279815674e-02 -9.833001531660556793e-03 1.831564158201217651e-01 -1.520319432020187378e-01 3.273621201515197754e-01 2.587655484676361084e-01
1.307523250579833984e-01 -2.848573327064514160e-01 -6.144177541136741638e-02 -1.152197271585464478e-01 3.882294520735740662e-02 1.647444069385528564e-01 -1.353024393320083618e-01 -3.859009593725204468e-02 -7.497601956129074097e-02 -4.165236651897430420e-01 -1.816736310720443726e-01 2.579254806041717529e-01 1.446943730115890503e-01 9.060426056385040283e-02 9.037897735834121704e-02 -1.181268692016601562e-01 -3.543375730514526367e-01 3.265649452805519104e-02 2.953932583332061768e-01 3.358637169003486633e-02 1.696885228157043457e-01 2.826818078756332397e-02 2.413225471973419189e-01 -9.790509194135665894e-02 -5.601108074188232422e-03 2.135998904705047607e-01 2.182989381253719330e-02 -1.942198276519775391e-01 1.553108394145965576e-01 6.862579286098480225e-02 2.619268596172332764e-01 1.124301478266716003e-01
-1.189484372735023499e-01 -1.920531094074249268e-01 5.704218894243240356e-02 -1.971295773983001709e-01 -1.743169873952865601e-01 5.551002454012632370e-03 -2.230192720890045166e-01 -1.604134142398834229e-01 1.995332241058349609e-01 1.528462618589401245e-01 8.164915442466735840e-02 2.697261869907379150e-01 6.119695678353309631e-02 4.202020168304443359e-02 -3.681618273258209229e-01 2.032454311847686768e-01 -2.061176300048828125e-01 -1.163508072495460510e-01 1.598438769578933716e-01 1.122462451457977295e-01 2.789837718009948730e-01 -1.547652781009674072e-01 2.693259119987487793e-01 -2.431238293647766113e-01 1.342925280332565308e-01 1.011976376175880432e-01 3.146253153681755066e-02 -5.906187370419502258e-02 -1.260299682617187500e-01 5.858439952135086060e-02 2.955405414104461670e-01 -9.483741968870162964e-02
-3.132029473781585693e-01 -2.065510451793670654e-01 -1.239413768053054810e-02 -1.045023351907730103e-01 1.666803658008575439e-01 -5.222759768366813660e-02 8.843872696161270142e-02 2.693430893123149872e-02 5.460180714726448059e-02 -2.066418230533599854e-01 -1.643387526273727417e-01 2.522046267986297607e-01 -6.281776726245880127e-02 7.258050143718719482e-02 -2.033536583185195923e-01 6.524654477834701538e-02 -2.132051587104797363e-01 1.163749545812606812e-01 -1.855356544256210327e-01 1.318352520465850830e-01 3.741564750671386719e-01 9.757655113935470581e-02 3.256903588771820068e-01 6.741454452276229858e-02 1.720463782548904419e-01 -5.501265451312065125e-02 3.616543486714363098e-02 -3.952071368694305420e-01 5.489621311426162720e-02 -1.637838035821914673e-01 1.245308071374893188e-01 1.076223254203796387e-01
2.680248916149139404e-01 -1.653229147195816040e-01 -2.726865410804748535e-01 -8.984405547380447388e-02 2.737037837505340576e-02 3.783696889877319336e-01 -4.644861817359924316e-02 -3.917224332690238953e-02 -4.803391546010971069e-02 -9.872683137655258179e-02 -1.746700704097747803e-01 6.985006481409072876e-02 -4.655598104000091553e-02 5.190016329288482666e-02 6.485459208488464355e-02 2.866620570421218872e-02 -3.757252991199493408e-01 3.331649303436279297e-01 2.873768657445907593e-02 2.128337882459163666e-02 1.662235856056213379e-01 -1.007826924324035645e-01 3.175423145294189453e-01 9.340091049671173096e-02 -1.010997816920280457e-01 2.002603709697723389e-01 8.309781551361083984e-02 -2.058133035898208618e-01 1.773741841316223145e-01 -5.927415192127227783e-02 2.468439787626266479e-01 1.310588121414184570e-01
1.741044819355010986e-01 1.109098345041275024e-01 -9.729991108179092407e-02 -3.250496983528137207e-01 1.949331164360046387e-01 1.399224311171565205e-05 -5.156674981117248535e-02 1.702255308628082275e-01 1.332450509071350098e-01 3.822337388992309570e-01 2.668665722012519836e-02 2.174522876739501953e-01 -2.853728830814361572e-01 -1.753164380788803101e-01 -9.639777988195419312e-02 4.656109213829040527e-02 -9.160287678241729736e-02 2.137232013046741486e-02 9.496754407882690430e-02 9.065821021795272827e-02 1.121500879526138306e-01 2.122946977615356445e-01 1.939381659030914307e-01 -8.863957971334457397e-02 2.493392825126647949e-01 7.090497761964797974e-02 1.560337245464324951e-01 -2.268707603216171265e-01 1.190002486109733582e-01 -6.514633446931838989e-02 3.716561794281005859e-01 9.159507602453231812e-02
2.291038446128368378e-02 -2.273030132055282593e-01 -7.452084124088287354e-02 -9.492145478725433350e-02 2.857075631618499756e-02 1.541324192658066750e-03 1.265849918127059937e-01 -1.017134785652160645e-01 1.212390139698982239e-01 -1.201603114604949951e-01 -2.609537541866302490e-01 3.698527216911315918e-01 -2.105057090520858765e-01 -2.032473385334014893e-01 -5.117933824658393860e-02 3.003232181072235107e-02 -1.285085082054138184e-01 3.392727673053741455e-02 1.801592260599136353e-01 6.689932197332382202e-02 -3.104681894183158875e-02 1.637361794710159302e-01 1.555043011903762817e-01 1.732031852006912231e-01 7.150710374116897583e-02 -1.037780940532684326e-01 4.710533022880554199e-01 -2.768134772777557373e-01 1.434777975082397461e-01 2.358668595552444458e-01 2.298911511898040771e-01 5.353794246912002563e-02
4.933176934719085693e-01 -2.998808920383453369e-01 -4.310753569006919861e-02 7.420544326305389404e-02 2.109489738941192627e-01 5.922856181859970093e-02 -3.126233816146850586e-02 -1.917355358600616455e-01 -3.268968164920806885e-01 -1.049851626157760620e-01 2.280379980802536011e-01 1.223933994770050049e-01 -1.001176238059997559e-01 -6.004014518111944199e-03 -1.782157719135284424e-01 4.974257573485374451e-02 -1.466889530420303345e-01 -9.882623702287673950e-02 1.847337335348129272e-01 1.805475354194641113e-02 1.668921113014221191e-02 1.413578838109970093e-01 1.091513261198997498e-01 5.979513376951217651e-02 3.339978307485580444e-02 4.514648392796516418e-02 2.344732433557510376e-01 -6.066491827368736267e-03 -1.102174594998359680e-01 2.189256697893142700e-01 3.043803274631500244e-01 1.790494322776794434e-01
6.344182044267654419e-02 -3.465182781219482422e-01 2.322877347469329834e-01 5.919010564684867859e-02 2.086555510759353638e-01 -2.979771792888641357e-01 -1.990811713039875031e-02 -9.636195003986358643e-02 -1.899515651166439056e-02 -6.018978357315063477e-02 1.454245112836360931e-02 1.113158985972404480e-01 -5.544899404048919678e-02 1.631028354167938232e-01 -2.496818602085113525e-01 1.321245878934860229e-01 -3.972701355814933777e-02 8.544919639825820923e-02 2.694654762744903564e-01 1.635228395462036133e-01 2.528995573520660400e-01 2.162548899650573730e-02 1.188395470380783081e-01 1.531989723443984985e-01 1.572797447443008423e-01 -2.895151674747467041e-01 -8.052814751863479614e-02 5.955260992050170898e-02 1.313124746084213257e-01 1.606770753860473633e-01 3.788622617721557617e-01 1.869077980518341064e-01
-1.223729643970727921e-02 9.860457479953765869e-02 -1.178082153201103210e-01 -1.322030574083328247e-01 8.956120908260345459e-02 -1.720862835645675659e-01 -6.872522830963134766e-02 -3.071381747722625732e-01 3.718055784702301025e-02 3.988489210605621338e-01 -1.758858263492584229e-01 4.129303395748138428e-01 -1.707149893045425415e-01 -7.140701636672019958e-03 -1.589071601629257202e-01 3.100871145725250244e-01 1.126274988055229187e-01 2.002028375864028931e-01 7.271996885538101196e-02 2.208772301673889160e-01 -1.448100316338241100e-03 -1.896419525146484375e-01 2.839210033416748047e-01 4.024510085582733154e-02 -9.561436623334884644e-02 1.533591467887163162e-02 1.965330094099044800e-01 3.078696504235267639e-02 -8.562409132719039917e-02 1.873609237372875214e-02 5.720221996307373047e-02 1.569263041019439697e-01
9.827069938182830811e-02 -1.681585609912872314e-01 -2.484563291072845459e-01 -1.352859288454055786e-01 1.760438978672027588e-01 -5.161463469266891479e-02 -1.534477919340133667e-01 3.953882842324674129e-04 2.987578324973583221e-02 2.512723207473754883e-01 -1.376075297594070435e-01 -3.522623330354690552e-02 2.185767516493797302e-02 1.807167083024978638e-01 -2.416764497756958008e-01 1.504512131214141846e-01 -3.374620974063873291e-01 2.908591367304325104e-02 -8.428598940372467041e-02 3.571046590805053711e-01 4.411438852548599243e-02 2.078200876712799072e-01 -6.006103381514549255e-02 -1.535072326660156250e-01 9.466724842786788940e-02 -2.816311717033386230e-01 -6.222298368811607361e-02 -2.222106307744979858e-01 1.370390951633453369e-01 2.601526379585266113e-01 2.748641669750213623e-01 3.530049324035644531e-02
-8.174727670848369598e-03 -2.950329482555389404e-01 2.824189364910125732e-01 -1.219864934682846069e-01 6.125332787632942200e-02 -1.709046959877014160e-01 2.332012914121150970e-02 8.951513469219207764e-02 -1.036759912967681885e-01 -1.086337193846702576e-01 2.071624435484409332e-02 3.736514151096343994e-01 -2.464525550603866577e-01 -2.505036890506744385e-01 -1.303200125694274902e-01 1.100435256958007812e-01 9.835149161517620087e-03 1.266533732414245605e-01 -6.144458428025245667e-02 1.134832948446273804e-01 -4.760846123099327087e-02 -1.561336219310760498e-02 1.307052373886108398e-01 6.201114039868116379e-03 5.433545634150505066e-02 1.192730292677879333e-01 1.343214660882949829e-01 -4.624270200729370117e-01 1.379502415657043457e-01 2.643056809902191162e-01 2.080869227647781372e-01 1.669743955135345459e-01
9.998518228530883789e-02 -2.818096578121185303e-01 -2.486368408426642418e-03 -1.017739176750183105e-01 1.239521615207195282e-02 7.204044610261917114e-02 -2.297250330448150635e-01 -1.824023872613906860e-01 7.750641554594039917e-02 7.410928606986999512e-02 -1.238255202770233154e-01 3.058311343193054199e-01 -2.790938615798950195e-01 7.045171409845352173e-02 -3.282122910022735596e-01 -2.445976138114929199e-01 -1.371627599000930786e-01 3.785431981086730957e-01 -5.280738696455955505e-02 1.143034696578979492e-01 5.681232735514640808e-02 -1.275754719972610474e-01 -8.243815600872039795e-02 -1.356211304664611816e-01 5.865384265780448914e-02 -3.872536495327949524e-02 2.557735145092010498e-01 -2.590424716472625732e-01 4.260935634374618530e-02 2.334583699703216553e-01 7.763522863388061523e-02 1.248922869563102722e-01
-8.419202268123626709e-02 6.444457918405532837e-02 -1.716419607400894165e-01 -7.108195126056671143e-02 1.579111814498901367e-01 -8.503631502389907837e-02 -1.311674863100051880e-01 -1.274905502796173096e-01 1.241592615842819214e-01 2.442902773618698120e-01 -3.709618747234344482e-02 2.634560465812683105e-01 -9.435159713029861450e-02 -1.364462673664093018e-01 -9.106678515672683716e-02 4.168269634246826172e-01 1.596734523773193359e-01 1.304043829441070557e-01 2.252506315708160400e-01 3.122317790985107422e-01 1.260664612054824829e-01 -2.483405619859695435e-01 1.722531765699386597e-01 -1.812345385551452637e-01 -7.137168943881988525e-02 5.041708424687385559e-02 -1.991936713457107544e-01 -1.837139762938022614e-02 7.404534518718719482e-02 1.281905025243759155e-01 3.588799536228179932e-01 6.333021819591522217e-02
1.342223435640335083e-01 -1.745408922433853149e-01 4.372724797576665878e-03 -2.562899589538574219e-01 5.706140026450157166e-02 7.275258004665374756e-02 -1.492195576429367065e-01 5.024919286370277405e-02 -2.043823003768920898e-01 -1.064467895776033401e-02 -2.771191000938415527e-01 5.528084933757781982e-03 -1.019143536686897278e-01 -7.643309235572814941e-02 -2.029913850128650665e-02 1.765400022268295288e-01 -2.546855211257934570e-01 2.367291599512100220e-01 1.596121490001678467e-01 1.424747109413146973e-01 -1.201921701431274414e-01 2.590689994394779205e-02 1.049849912524223328e-01 -1.836235523223876953e-01 2.779314815998077393e-01 -9.544695168733596802e-02 1.224682480096817017e-01 -4.583357274532318115e-01 4.968495666980743408e-02 -2.481488436460494995e-01 2.757362425327301025e-01 8.898153156042098999e-02
-1.111933141946792603e-01 -5.917406454682350159e-02 -9.304261952638626099e-02 -3.283511698246002197e-01 9.331372380256652832e-02 1.100959181785583496e-01 -1.180668473243713379e-01 -1.508751362562179565e-01 9.927173703908920288e-02 -6.234391778707504272e-02 -3.115006489679217339e-03 2.596804201602935791e-01 -4.350399598479270935e-02 2.113532721996307373e-01 -5.455281734466552734e-01 1.196512281894683838e-01 9.911641478538513184e-03 -1.369553357362747192e-01 4.640552401542663574e-02 5.228910595178604126e-02 2.299366295337677002e-01 4.059097543358802795e-02 1.444470137357711792e-01 2.108622901141643524e-02 3.063913318328559399e-04 2.674841284751892090e-01 -2.223813682794570923e-01 -1.931760087609291077e-02 1.715246737003326416e-01 2.373154312372207642e-01 2.524845600128173828e-01 5.747148301452398300e-03
1.878516972064971924e-01 7.430419325828552246e-02 -1.491264253854751587e-01 -2.696156501770019531e-01 2.636911869049072266e-01 1.393971145153045654e-01 -2.690434157848358154e-01 -1.229982543736696243e-02 1.133780181407928467e-01 2.137988340109586716e-03 1.626494079828262329e-01 2.627267837524414062e-01 -2.439599037170410156e-01 -7.354730367660522461e-02 2.239650487899780273e-02 1.645098999142646790e-02 -5.194336175918579102e-02 7.263324409723281860e-02 2.845879495143890381e-01 1.544582098722457886e-01 2.135236412286758423e-01 3.174959719181060791e-01 1.381120532751083374e-01 -2.776556015014648438e-01 3.022405207157135010e-01 -6.444872170686721802e-02 1.502758860588073730e-01 -3.420596569776535034e-02 8.490011841058731079e-02 6.252425163984298706e-02 2.067338675260543823e-01 1.499726623296737671e-02
-7.089502364397048950e-02 -2.447815984487533569e-01 1.722770370543003082e-02 -4.465328454971313477e-01 1.633906513452529907e-01 1.916110217571258545e-01 -2.838712930679321289e-01 -9.894372522830963135e-02 -1.316668689250946045e-01 9.396874345839023590e-03 -1.561770141124725342e-01 1.077165454626083374e-01 -6.964457686990499496e-03 2.044503539800643921e-01 -2.100439183413982391e-02 -8.213495463132858276e-02 -3.884311020374298096e-01 -4.621203988790512085e-03 -7.546380907297134399e-02 2.002162337303161621e-01 -4.905106499791145325e-02 -1.681135892868041992e-01 3.438649177551269531e-01 2.421093173325061798e-02 -8.402298390865325928e-02 -2.814384549856185913e-02 -1.562346965074539185e-01 -4.302949237171560526e-04 1.860817223787307739e-01 7.922937162220478058e-03 2.253493368625640869e-01 -1.233585402369499207e-01
2.512786388397216797e-01 -1.600011289119720459e-01 -2.966969609260559082e-01 -1.531993877142667770e-02 2.300753295421600342e-01 -1.016509756445884705e-01 3.437387198209762573e-02 1.393421888351440430e-01 3.315295279026031494e-02 3.000555932521820068e-01 -1.445704698562622070e-01 9.824910014867782593e-02 -5.215207114815711975e-02 6.398376077413558960e-02 -3.398509323596954346e-01 2.234201729297637939e-01 -2.040703445672988892e-01 -1.213636808097362518e-02 -1.736520081758499146e-01 1.932825893163681030e-01 1.302699446678161621e-01 1.273886263370513916e-01 1.902886331081390381e-01 -1.708638221025466919e-01 -6.593173742294311523e-02 -4.442629963159561157e-02 -5.087897181510925293e-02 -5.562598258256912231e-02 2.765558660030364990e-01 2.394244372844696045e-01 3.024791181087493896e-01 1.673461636528372765e-03
-9.976126253604888916e-02 -1.663519740104675293e-01 -3.820466101169586182e-01 -4.048889502882957458e-02 4.142634570598602295e-01 2.755471505224704742e-02 -1.644954085350036621e-02 -7.766368240118026733e-02 1.089841052889823914e-01 2.166437655687332153e-01 -5.809187144041061401e-02 6.992919743061065674e-02 7.286806404590606689e-02 1.701963990926742554e-01 1.421917527914047241e-01 3.105884492397308350e-01 -2.206642180681228638e-01 1.578980088233947754e-01 5.147098377346992493e-02 2.802836894989013672e-01 1.499692630022764206e-02 2.850351296365261078e-02 -1.875413209199905396e-01 1.276614796370267868e-02 2.756578028202056885e-01 1.848114840686321259e-02 -1.111210882663726807e-01 -2.551750652492046356e-02 2.760800123214721680e-01 1.653687842190265656e-02 1.563899517059326172e-01 1.912560760974884033e-01
3.255879878997802734e-02 -1.988116800785064697e-01 1.011763960123062134e-01 -6.598340719938278198e-02 1.839433610439300537e-01 -2.278917580842971802e-01 -2.265709787607192993e-01 1.870171254267916083e-04 5.749219283461570740e-02 -8.840656280517578125e-02 -1.096975430846214294e-01 3.134236931800842285e-01 -5.632048472762107849e-02 -1.812759935855865479e-01 -2.137123793363571167e-01 -8.587464690208435059e-02 -2.539742588996887207e-01 -2.449810318648815155e-02 2.207597643136978149e-01 2.092024832963943481e-01 -1.001998782157897949e-01 1.778583228588104248e-01 3.663294762372970581e-02 2.527419328689575195e-01 3.012884855270385742e-01 1.504039913415908813e-01 3.351778984069824219e-01 -1.451328098773956299e-01 -5.756642296910285950e-02 1.621808111667633057e-01 9.110154956579208374e-02 2.191623598337173462e-01
-2.249843329191207886e-01 -3.332766890525817871e-01 -1.507406774908304214e-02 -1.910932213068008423e-01 1.751846671104431152e-01 -1.163559406995773315e-01 2.295851521193981171e-02 4.374819621443748474e-02 1.266348361968994141e-01 -2.069727182388305664e-01 -7.210549712181091309e-02 1.670361757278442383e-01 8.845047652721405029e-02 2.127800881862640381e-02 -2.180220335721969604e-01 7.574104238301515579e-03 -1.198416948318481445e-01 1.385255455970764160e-01 -5.931164696812629700e-02 -2.019972167909145355e-02 3.858931958675384521e-01 2.694190852344036102e-02 2.180710881948471069e-01 3.626934811472892761e-02 2.062568664550781250e-01 -1.759066283702850342e-01 4.311894625425338745e-02 -3.313784003257751465e-01 1.874854862689971924e-01 -2.124026417732238770e-01 2.944193780422210693e-01 1.377043128013610840e-01
1.118851080536842346e-01 -8.391659706830978394e-02 -2.464187704026699066e-02 7.928510755300521851e-02 3.023357987403869629e-01 -1.620585769414901733e-01 -2.446170449256896973e-01 1.284924149513244629e-01 3.389428555965423584e-02 -1.514490693807601929e-02 1.369362920522689819e-01 9.043202549219131470e-02 -1.548157036304473877e-01 -1.105669420212507248e-03 -5.060847476124763489e-02 6.132678687572479248e-02 -1.930804699659347534e-01 1.108076423406600952e-01 8.700839243829250336e-03 5.630232095718383789e-01 2.593175694346427917e-02 3.068858943879604340e-02 1.751296222209930420e-01 1.627251505851745605e-01 1.682523041963577271e-01 -2.140986546874046326e-02 2.224535197019577026e-01 -4.085878655314445496e-02 -1.563605666160583496e-01 1.499157547950744629e-01 2.879090905189514160e-01 2.929147779941558838e-01
-2.013740539550781250e-01 -2.682314515113830566e-01 -6.360727548599243164e-02 -2.285013347864151001e-01 3.659505248069763184e-01 5.662862956523895264e-02 2.149973809719085693e-02 -5.997992306947708130e-02 9.182951599359512329e-02 -7.155547291040420532e-02 -1.386025547981262207e-01 1.200116798281669617e-01 -1.740804314613342285e-01 2.065841667354106903e-02 -1.206646859645843506e-01 -1.587993279099464417e-02 -1.314522325992584229e-01 3.635312318801879883e-01 5.415200069546699524e-02 1.320781111717224121e-01 -2.996458904817700386e-03 2.890141904354095459e-01 1.374212801456451416e-01 1.560563296079635620e-01 4.871461987495422363e-01 1.266597807407379150e-01 4.194504581391811371e-03 -1.529107689857482910e-01 3.180009778589010239e-03 -9.246238321065902710e-02 1.238175407052040100e-01 1.068661548197269440e-02
3.136819601058959961e-01 -2.829213440418243408e-01 1.018606722354888916e-01 6.324736028909683228e-02 3.903313875198364258e-01 7.704389840364456177e-02 -1.289298236370086670e-01 -1.118047237396240234e-01 -2.475774735212326050e-01 -8.389572799205780029e-02 1.609136015176773071e-01 1.798203587532043457e-02 -1.135923713445663452e-02 3.632391989231109619e-02 -1.582565307617187500e-01 7.399784773588180542e-02 -6.305646151304244995e-02 5.837103351950645447e-02 -3.574980050325393677e-02 2.008992731571197510e-01 -2.416741102933883667e-02 1.604532003402709961e-01 1.198011338710784912e-01 -7.252196967601776123e-02 -5.401067063212394714e-02 8.660639822483062744e-02 6.230652332305908203e-02 6.390336155891418457e-02 1.923592686653137207e-01 2.237484157085418701e-01 4.892592430114746094e-01 2.312152236700057983e-01
-2.254149466753005981e-01 -1.090312153100967407e-01 1.346759945154190063e-01 -2.042789459228515625e-01 2.460928559303283691e-01 -5.383358895778656006e-02 -2.918208539485931396e-01 -2.524636089801788330e-01 -1.562059391289949417e-02 8.554640226066112518e-03 1.539552956819534302e-01 2.477099746465682983e-01 1.748510748147964478e-01 2.517595700919628143e-02 -5.173506587743759155e-02 -1.259977966547012329e-01 -4.932849481701850891e-02 2.562868297100067139e-01 2.972101867198944092e-01 2.575252056121826172e-01 3.915951028466224670e-02 -3.939564898610115051e-02 1.832163631916046143e-01 1.075737848877906799e-01 1.079943701624870300e-01 -2.376883029937744141e-01 -1.323993038386106491e-02 -1.860131174325942993e-01 2.790538668632507324e-01 2.651532888412475586e-01 -5.952333658933639526e-02 6.547747552394866943e-02
3.719823807477951050e-02 2.783089876174926758e-02 -2.861626446247100830e-01 -4.791228100657463074e-02 1.733012944459915161e-01 -2.530991733074188232e-01 1.650094985961914062e-01 -1.470986902713775635e-01 1.946598440408706665e-01 1.580074429512023926e-01 1.162445768713951111e-01 3.462382778525352478e-02 2.144518643617630005e-01 2.270812913775444031e-02 -2.537931799888610840e-01 2.423311769962310791e-01 -8.749192953109741211e-02 1.474129557609558105e-01 3.251560032367706299e-02 2.449576705694198608e-01 -6.443743593990802765e-03 -1.004457846283912659e-01 3.496721386909484863e-01 2.160858362913131714e-01 2.878227829933166504e-01 2.779926657676696777e-01 1.579937636852264404e-01 -1.699987500905990601e-01 7.053866982460021973e-02 9.760466217994689941e-02 1.588566452264785767e-01 -1.499186083674430847e-02
1.774664819240570068e-01 -5.363293364644050598e-02 -1.388405859470367432e-01 -2.830014936625957489e-02 8.037275820970535278e-02 -1.856804788112640381e-01 -2.722536027431488037e-02 -6.737999618053436279e-02 -7.355311512947082520e-02 -2.369280159473419189e-01 -2.441166639328002930e-01 1.863436102867126465e-01 1.949530541896820068e-01 -1.054084226489067078e-01 -4.151683449745178223e-01 2.607546150684356689e-01 1.756418645381927490e-01 3.140643835067749023e-01 3.392920196056365967e-01 1.508110463619232178e-01 5.278436094522476196e-02 -1.817837953567504883e-01 3.379154205322265625e-02 -8.849888108670711517e-03 1.375520229339599609e-01 5.425401777029037476e-02 -1.369269285351037979e-02 -8.073705434799194336e-02 1.420709192752838135e-01 1.302883177995681763e-01 2.253166139125823975e-01 1.819284856319427490e-01
-5.383948981761932373e-02 -4.007289111614227295e-01 -8.169343322515487671e-02 1.754626482725143433e-01 1.397347450256347656e-01 -2.074948996305465698e-01 -1.623108834028244019e-01 -1.468518376350402832e-01 1.273691505193710327e-01 6.736966967582702637e-02 7.309008389711380005e-02 1.149054616689682007e-01 1.726594567298889160e-01 5.402199923992156982e-03 -4.185376763343811035e-01 1.784715801477432251e-01 -2.666046917438507080e-01 3.195618838071823120e-02 -4.600180685520172119e-02 2.495290488004684448e-01 1.688477993011474609e-01 7.232553511857986450e-02 1.189719885587692261e-01 1.778366565704345703e-01 1.255971789360046387e-01 -1.007920503616333008e-01 1.839973628520965576e-01 4.263771325349807739e-02 1.135204583406448364e-01 2.097995728254318237e-01 2.547421157360076904e-01 -1.139699071645736694e-01
1.472916454076766968e-01 -3.922266513109207153e-02 -2.329350411891937256e-01 -7.863151282072067261e-02 3.027270436286926270e-01 5.225830152630805969e-02 -1.109558790922164917e-01 8.503194898366928101e-02 -3.784021735191345215e-02 2.032202929258346558e-01 -9.010279923677444458e-02 4.771561548113822937e-02 -1.409465372562408447e-01 -1.461691856384277344e-01 -1.424585878849029541e-01 2.191553451120853424e-02 -2.087892144918441772e-01 2.087722271680831909e-01 1.266546994447708130e-01 3.771127164363861084e-01 -1.453167945146560669e-01 3.409741818904876709e-01 -5.633486062288284302e-02 2.839041128754615784e-02 -1.705574691295623779e-01 -1.163245439529418945e-01 2.140140235424041748e-01 -2.170135080814361572e-01 1.687783561646938324e-02 2.504504621028900146e-01 2.502295970916748047e-01 1.983423978090286255e-01
-1.379293799400329590e-01 -9.083421528339385986e-02 -6.191518530249595642e-02 -6.900935620069503784e-02 -1.742204129695892334e-01 -3.125355541706085205e-01 -3.680727779865264893e-01 -1.141522228717803955e-01 5.448599113151431084e-04 -2.819490246474742889e-02 9.554156661033630371e-02 1.588984429836273193e-01 1.233818754553794861e-01 1.372271478176116943e-01 -3.496765196323394775e-01 2.420777082443237305e-01 -1.226267889142036438e-01 3.687900900840759277e-01 1.785630434751510620e-01 1.118882000446319580e-01 2.396784573793411255e-01 -1.623528450727462769e-01 2.876675426959991455e-01 1.458612829446792603e-01 6.820897571742534637e-03 -4.713849164545536041e-03 5.839533638209104538e-03 -7.484260201454162598e-02 1.508014053106307983e-01 1.366972029209136963e-01 -1.132723409682512283e-02 8.335614204406738281e-02
7.753576338291168213e-02 -2.191455066204071045e-01 -8.970541507005691528e-02 -1.725274175405502319e-01 1.422423571348190308e-01 -8.923224359750747681e-02 5.902647599577903748e-02 1.894604787230491638e-02 4.459373280405998230e-02 -1.208150014281272888e-01 -8.199915289878845215e-02 3.678508400917053223e-01 -2.416608035564422607e-01 -3.161239251494407654e-02 -1.171156857162714005e-02 8.065961301326751709e-02 -6.540153920650482178e-02 -4.605939984321594238e-02 2.809573430567979813e-03 2.144931107759475708e-01 8.279956132173538208e-02 -9.179678559303283691e-02 5.552595108747482300e-02 2.574921250343322754e-01 2.658927813172340393e-02 -3.083698153495788574e-01 2.358898222446441650e-01 -4.678992331027984619e-01 2.789474427700042725e-01 2.295498698949813843e-01 7.290998846292495728e-02 9.039808064699172974e-02
6.709384918212890625e-02 -3.472753465175628662e-01 1.549423038959503174e-01 4.702123627066612244e-02 2.581409513950347900e-01 -5.141252651810646057e-02 -4.127803444862365723e-02 -2.176440134644508362e-02 6.223739683628082275e-02 4.064165428280830383e-02 -1.287432163953781128e-01 2.193845361471176147e-01 7.898338139057159424e-02 1.430282145738601685e-01 -2.841139137744903564e-01 2.554629445075988770e-01 5.361956357955932617e-02 -7.214916497468948364e-02 2.168416529893875122e-01 2.529886066913604736e-01 4.860986396670341492e-02 1.254023611545562744e-01 1.109489277005195618e-01 2.373390495777130127e-01 2.347481697797775269e-01 -1.041385754942893982e-01 4.334537312388420105e-02 3.540980629622936249e-03 4.063608944416046143e-01 -2.725354731082916260e-01 1.410311311483383179e-01 -3.668367117643356323e-02
-1.294235140085220337e-01 -1.458944287151098251e-02 -3.616184229031205177e-03 -3.470920622348785400e-01 2.190746739506721497e-02 -1.755116134881973267e-01 -3.403806984424591064e-01 -4.446738213300704956e-02 -4.908985644578933716e-02 1.270806193351745605e-01 -2.812542319297790527e-01 1.345337629318237305e-01 -2.702378630638122559e-01 -1.306032482534646988e-02 -3.584707081317901611e-01 -4.031196609139442444e-02 -2.285313904285430908e-01 -1.762259602546691895e-01 3.257083147764205933e-02 1.457140296697616577e-01 2.582179941236972809e-02 -8.713459968566894531e-02 2.241809368133544922e-01 8.048328571021556854e-03 2.153347432613372803e-01 1.825090199708938599e-01 3.287866339087486267e-02 1.473440416157245636e-02 2.075838297605514526e-01 1.846902966499328613e-01 2.484117448329925537e-01 -1.014826521277427673e-01
-2.301043123006820679e-01 -3.504133820533752441e-01 -1.210638415068387985e-02 -3.538634255528450012e-02 4.107136726379394531e-01 1.209686789661645889e-02 7.524227723479270935e-03 1.504853963851928711e-01 -2.997233867645263672e-01 -3.127014962956309319e-03 1.439411193132400513e-01 1.455648541450500488e-01 -7.658406347036361694e-02 5.989017337560653687e-02 -1.895337700843811035e-01 2.328155636787414551e-01 -2.325633764266967773e-01 7.755182683467864990e-02 2.700499594211578369e-01 9.389995783567428589e-02 1.264302283525466919e-01 3.568466901779174805e-01 4.579472914338111877e-02 -1.160446926951408386e-01 1.057883724570274353e-01 1.216519773006439209e-01 -1.082686707377433777e-01 5.960309505462646484e-02 -1.027051284909248352e-01 5.150325968861579895e-02 1.582138389348983765e-01 1.406050920486450195e-01
6.856132298707962036e-02 -7.919121533632278442e-02 -6.267584115266799927e-02 -9.045261144638061523e-02 2.164965122938156128e-01 -2.476555407047271729e-01 4.155872389674186707e-02 -1.203107982873916626e-01 -1.736305654048919678e-01 -8.911380916833877563e-02 -2.630491554737091064e-01 7.294353097677230835e-02 -1.428285092115402222e-01 2.415705285966396332e-02 -7.175730168819427490e-02 1.881030499935150146e-01 -6.233317404985427856e-02 -1.776546835899353027e-01 -1.039963141083717346e-01 2.758399955928325653e-02 3.741517364978790283e-01 1.162594035267829895e-01 2.433808445930480957e-01 -3.273853287100791931e-02 3.205943405628204346e-01 -2.075815796852111816e-01 2.865598499774932861e-01 -8.977514505386352539e-02 3.773792684078216553e-01 1.795414537191390991e-01 6.999269872903823853e-02 4.429421946406364441e-02
1.100336536765098572e-01 -2.549830377101898193e-01 -1.940421015024185181e-01 -2.416814416646957397e-01 1.137164235115051270e-01 1.119852717965841293e-02 -9.067512303590774536e-02 -1.745970994234085083e-01 2.990260124206542969e-01 -6.621382385492324829e-02 -2.078252099454402924e-02 8.453811705112457275e-02 -2.828758656978607178e-01 1.381058096885681152e-01 1.103678941726684570e-01 2.859715223312377930e-01 -6.546967476606369019e-02 1.386992037296295166e-01 1.823141723871231079e-01 2.700149118900299072e-01 3.894859552383422852e-01 3.954727202653884888e-02 -5.776534974575042725e-02 1.043843775987625122e-01 -1.506000459194183350e-01 -1.634410619735717773e-01 7.513736188411712646e-02 -2.011757791042327881e-01 -3.619296103715896606e-02 -1.526047736406326294e-01 2.499454617500305176e-01 -2.951152995228767395e-02
-1.469203531742095947e-01 -1.440307796001434326e-01 -2.439527660608291626e-01 -4.536122381687164307e-01 2.000864744186401367e-01 1.219407394528388977e-01 -1.642073690891265869e-01 -1.530584543943405151e-01 6.141148880124092102e-02 1.950974315404891968e-01 -1.040046736598014832e-01 2.345640063285827637e-01 2.601645514369010925e-02 2.241414487361907959e-01 -1.984301954507827759e-01 7.779144216328859329e-03 3.425952047109603882e-02 -8.400507271289825439e-02 1.872793212532997131e-02 4.179365932941436768e-02 4.355418309569358826e-02 -1.039522290229797363e-01 2.173416763544082642e-01 5.851237475872039795e-02 1.126986145973205566e-01 -3.410257101058959961e-01 -1.205946505069732666e-01 5.298766493797302246e-02 1.076932474970817566e-01 2.255909293889999390e-01 3.186502754688262939e-01 -7.074680179357528687e-02
-2.708527445793151855e-02 -1.555963009595870972e-01 -3.225154578685760498e-01 -1.950610131025314331e-01 1.608062237501144409e-01 -2.705667614936828613e-01 1.943782344460487366e-02 1.651638299226760864e-01 -7.076360285282135010e-02 4.578971490263938904e-02 6.628325581550598145e-02 1.569197028875350952e-01 -4.673957824707031250e-01 4.904798418283462524e-02 2.859811857342720032e-02 2.225006222724914551e-01 -2.978850901126861572e-01 2.786113023757934570e-01 -1.993663981556892395e-02 -1.367799490690231323e-01 2.367161512374877930e-01 -1.402587294578552246e-01 1.704214662313461304e-01 -3.840373456478118896e-02 -1.023760251700878143e-02 6.432987004518508911e-02 -7.361078262329101562e-02 -9.940579533576965332e-02 1.362932771444320679e-01 -8.100426942110061646e-02 2.216707020998001099e-01 1.159693598747253418e-01
-2.104494273662567139e-01 -2.640021145343780518e-01 -6.192585825920104980e-02 -1.337328553199768066e-01 2.835211157798767090e-01 -1.485446840524673462e-01 1.610755771398544312e-01 -1.290921121835708618e-03 -8.529524505138397217e-02 -1.890615373849868774e-01 -1.472440659999847412e-01 1.427332162857055664e-01 -8.335522562265396118e-02 4.488716647028923035e-02 -9.102790802717208862e-02 1.371589899063110352e-01 -1.772649586200714111e-01 2.155409008264541626e-01 -2.133713066577911377e-01 1.559297740459442139e-01 5.528923496603965759e-02 1.305827945470809937e-01 2.642190456390380859e-01 1.288493126630783081e-01 1.270975172519683838e-01 -7.574067264795303345e-02 7.509022951126098633e-02 -4.801636338233947754e-01 5.967119708657264709e-02 1.977293044328689575e-01 4.418313130736351013e-02 2.404635846614837646e-01
-2.558337152004241943e-01 -3.374353647232055664e-01 -6.925851851701736450e-02 7.545344531536102295e-03 1.707748770713806152e-01 2.055684179067611694e-01 1.807550042867660522e-01 2.305472455918788910e-02 1.697811484336853027e-01 -5.326310917735099792e-02 1.851918920874595642e-02 2.299876809120178223e-01 -2.394133657217025757e-01 -1.004522070288658142e-01 1.281186123378574848e-03 1.221747100353240967e-01 -1.977647095918655396e-01 1.206790879368782043e-01 6.368669867515563965e-02 3.677396848797798157e-02 2.337584048509597778e-01 1.931790821254253387e-02 -1.849688030779361725e-02 -2.477693557739257812e-01 1.308284103870391846e-01 -4.964834079146385193e-02 3.457989096641540527e-01 -2.364875376224517822e-01 1.347776502370834351e-01 3.574067950248718262e-01 1.521617472171783447e-01 6.321413815021514893e-02
-2.034701034426689148e-02 -2.527583241462707520e-01 -1.887624710798263550e-01 -5.217909067869186401e-02 1.164199560880661011e-01 -1.699186712503433228e-01 6.417109072208404541e-02 -3.991036117076873779e-02 -6.099524348974227905e-02 3.588015735149383545e-01 1.768559217453002930e-02 2.638551890850067139e-01 1.672879457473754883e-01 -1.676280796527862549e-02 -1.320772022008895874e-01 2.257737517356872559e-01 -7.559048384428024292e-02 6.890670955181121826e-02 1.517015695571899414e-01 -3.437805862631648779e-04 1.440583020448684692e-01 1.910036057233810425e-01 2.557631768286228180e-02 1.769159883260726929e-01 4.519695639610290527e-01 -1.185061316937208176e-02 8.752367645502090454e-02 -4.245319962501525879e-01 -6.598928570747375488e-02 3.957523033022880554e-02 -8.374639600515365601e-02 1.490967273712158203e-01
-1.532712280750274658e-01 -2.934899032115936279e-01 -1.010152846574783325e-01 -1.049632057547569275e-01 2.465731054544448853e-01 -8.511640876531600952e-02 -5.374544858932495117e-02 -2.315581589937210083e-01 -1.549071669578552246e-01 3.586225807666778564e-01 -3.495247289538383484e-02 -3.218006715178489685e-02 5.631869658827781677e-02 1.985717713832855225e-01 -2.786749303340911865e-01 1.018455773591995239e-01 -3.767926394939422607e-01 1.201449632644653320e-01 1.153555978089570999e-02 1.546227335929870605e-01 1.378660798072814941e-01 1.131971850991249084e-01 1.340479869395494461e-02 1.020766124129295349e-01 -9.087152034044265747e-02 1.258603632450103760e-01 -1.102408468723297119e-01 -9.797607362270355225e-02 1.508030146360397339e-01 3.118131160736083984e-01 2.545902729034423828e-01 7.480843365192413330e-02
2.926520109176635742e-01 -1.489244960248470306e-02 5.173022858798503876e-03 3.020881414413452148e-01 1.550805270671844482e-01 1.552125215530395508e-01 -1.557820569723844528e-02 -1.832053810358047485e-01 -1.510082930326461792e-02 -6.623826920986175537e-02 5.170147866010665894e-02 9.126074612140655518e-02 4.675433412194252014e-02 1.049001142382621765e-02 -1.670287102460861206e-01 3.820388317108154297e-01 -4.001420736312866211e-01 1.335154175758361816e-01 -1.103502232581377029e-03 3.674729466438293457e-01 2.451462745666503906e-01 -1.216998975723981857e-02 2.008123248815536499e-01 -1.723899543285369873e-01 9.213335812091827393e-02 1.217995956540107727e-01 1.748989522457122803e-01 -7.588111795485019684e-03 1.943764686584472656e-01 -3.300247713923454285e-02 1.034870147705078125e-01 4.814286902546882629e-02
1.793427467346191406e-01 -2.579293549060821533e-01 -3.281233459711074829e-02 2.399777062237262726e-02 2.450044900178909302e-01 -2.248171158134937286e-02 -5.938330292701721191e-02 1.995560675859451294e-01 7.021725922822952271e-02 3.018674999475479126e-02 5.346993729472160339e-02 3.363290131092071533e-01 -1.372000277042388916e-01 -1.308436132967472076e-02 -1.328557729721069336e-01 1.687410622835159302e-01 -2.678977511823177338e-02 1.100261509418487549e-01 8.832427859306335449e-02 1.869046688079833984e-01 1.458894275128841400e-02 -1.380990147590637207e-01 1.543795317411422729e-01 3.377610146999359131e-01 8.277481794357299805e-02 -1.115626916289329529e-01 1.737826317548751831e-01 -4.047036170959472656e-01 5.832064524292945862e-02 3.576154410839080811e-01 1.864344924688339233e-01 1.294155120849609375e-01
1.030154228210449219e-01 -2.755419909954071045e-01 4.202423989772796631e-02 -1.001012325286865234e-01 1.796244680881500244e-01 6.094322726130485535e-02 -1.233382523059844971e-01 -1.721361577510833740e-01 2.918632514774799347e-02 6.443490739911794662e-03 -2.618771493434906006e-01 3.884004056453704834e-01 -1.826229989528656006e-01 1.894684880971908569e-01 -2.520897053182125092e-02 -1.148120611906051636e-01 -1.949314028024673462e-01 4.303604364395141602e-01 2.044542692601680756e-02 -3.098963992670178413e-03 -4.357051104307174683e-02 1.530671492218971252e-02 1.744658052921295166e-01 -1.860665977001190186e-01 2.610134482383728027e-01 2.058667689561843872e-02 -1.030739746056497097e-03 -9.034285321831703186e-03 -1.121987998485565186e-01 2.160715013742446899e-01 1.216360330581665039e-01 2.897037863731384277e-01
-6.704604625701904297e-02 -3.988470435142517090e-01 -6.984478980302810669e-02 1.570947766304016113e-01 2.865328080952167511e-02 9.011156857013702393e-02 -2.936352193355560303e-01 3.184501081705093384e-02 -6.909351795911788940e-02 -1.972812972962856293e-02 -1.112304404377937317e-01 2.702810466289520264e-01 -1.659135371446609497e-01 1.392169296741485596e-01 -2.665643095970153809e-01 1.416527573019266129e-02 -3.590917587280273438e-01 -9.169743210077285767e-02 -5.053712800145149231e-02 3.363652825355529785e-01 -8.066996186971664429e-02 4.847388714551925659e-02 2.713876664638519287e-01 -1.618909463286399841e-02 1.906661242246627808e-01 -1.866356469690799713e-02 1.796629875898361206e-01 -7.039452902972698212e-04 3.022934496402740479e-01 -4.456333070993423462e-02 4.318719357252120972e-02 -4.363109916448593140e-02
-9.621388278901576996e-03 -2.064093574881553650e-02 -1.050507351756095886e-01 -2.591824531555175781e-01 3.907564654946327209e-02 -5.743477866053581238e-02 -3.677573800086975098e-02 -1.754625886678695679e-01 -1.604315042495727539e-01 -1.899495869874954224e-01 -1.058340221643447876e-01 1.486411243677139282e-01 2.226133048534393311e-01 8.240640163421630859e-02 -3.220550417900085449e-01 3.197889029979705811e-01 -2.916944921016693115e-01 -6.275597959756851196e-02 1.937605142593383789e-01 3.698316216468811035e-02 -4.297856241464614868e-03 -1.647735387086868286e-01 1.360276192426681519e-01 1.890227496623992920e-01 2.717348337173461914e-01 -7.349994778633117676e-02 8.294390141963958740e-02 -1.587280333042144775e-01 1.065694540739059448e-01 7.341836392879486084e-02 3.824372291564941406e-01 -2.078467011451721191e-01
-3.806566353887319565e-03 -1.711508333683013916e-01 -1.376805305480957031e-01 -3.991306424140930176e-01 2.682965248823165894e-02 -3.404729440808296204e-02 -1.997914351522922516e-02 -9.046283364295959473e-02 6.102182436734437943e-03 -1.341518163681030273e-01 4.312194138765335083e-02 2.554728984832763672e-01 -1.009877696633338928e-01 -7.726793736219406128e-02 -1.969082653522491455e-01 1.432652026414871216e-01 -2.278612107038497925e-01 9.573209099471569061e-03 -1.115427762269973755e-01 3.146687448024749756e-01 -1.975958645343780518e-01 -3.316319361329078674e-02 6.775989197194576263e-03 3.515211641788482666e-01 3.916331008076667786e-02 2.882539927959442139e-01 1.271854788064956665e-01 -2.679358422756195068e-01 8.603441715240478516e-02 2.416658848524093628e-01 3.072518296539783478e-02 2.340468913316726685e-01
2.472221255302429199e-01 -2.977129817008972168e-01 2.951864898204803467e-01 2.209457308053970337e-01 6.154848635196685791e-02 -1.366797536611557007e-01 -1.184882149100303650e-01 -4.543820023536682129e-02 3.437145799398422241e-02 -6.881216168403625488e-02 1.510982960462570190e-01 1.505093574523925781e-01 -7.348264753818511963e-02 -1.543237362056970596e-02 -2.325469851493835449e-01 2.066865712404251099e-01 -3.131460398435592651e-02 1.764668375253677368e-01 2.955653965473175049e-01 1.283472925424575806e-01 2.240168154239654541e-01 -2.154764719307422638e-02 -2.231208141893148422e-03 9.747689217329025269e-02 5.679773166775703430e-02 -5.600674822926521301e-02 3.082098998129367828e-02 3.900331631302833557e-02 3.799529075622558594e-01 2.669656462967395782e-02 2.939377725124359131e-01 2.923508584499359131e-01
-8.916196972131729126e-02 -1.984438002109527588e-01 1.347179710865020752e-01 -9.091677516698837280e-02 4.010485112667083740e-01 1.560500562191009521e-01 5.042261257767677307e-02 -1.708269268274307251e-01 -1.690827012062072754e-01 3.475043550133705139e-02 -1.674854755401611328e-01 2.641600966453552246e-01 -2.652891874313354492e-01 7.135761529207229614e-02 -3.923220187425613403e-02 -3.207247331738471985e-02 7.949683070182800293e-02 -3.000383973121643066e-01 2.507745325565338135e-01 9.298986941576004028e-02 3.459497094154357910e-01 1.375441160053014755e-02 2.519147098064422607e-01 1.419125795364379883e-01 1.900273263454437256e-01 -1.401132494211196899e-01 1.230704113841056824e-01 4.899284336715936661e-03 9.035579115152359009e-02 -1.661110110580921173e-02 1.640741676092147827e-01 1.614058464765548706e-01
1.646053045988082886e-02 -1.759734600782394409e-01 -2.973321378231048584e-01 -2.085082530975341797e-01 -6.299995630979537964e-02 -9.861531108617782593e-02 -9.854847937822341919e-02 8.131999522447586060e-02 -2.253904938697814941e-01 3.923615440726280212e-02 1.074166502803564072e-02 4.064636826515197754e-01 2.583045139908790588e-02 -5.795757845044136047e-02 -8.834828436374664307e-02 2.215300649404525757e-01 -1.645483374595642090e-01 1.422647386789321899e-01 -2.251610532402992249e-02 1.781792342662811279e-01 -2.120667509734630585e-02 1.443468332290649414e-01 1.241756719537079334e-03 2.927857339382171631e-01 -7.813181728124618530e-02 1.724342852830886841e-01 3.493907302618026733e-02 -2.296575456857681274e-01 8.793562650680541992e-02 1.247025877237319946e-01 2.033287137746810913e-01 4.327556192874908447e-01
-6.231628358364105225e-02 -1.105536520481109619e-01 -3.857608884572982788e-02 -2.061426788568496704e-01 -2.188182994723320007e-02 7.246319949626922607e-02 -1.805279962718486786e-02 -8.553112298250198364e-02 -4.947453737258911133e-02 2.785561084747314453e-01 -1.671484261751174927e-01 3.269131183624267578e-01 -2.243483811616897583e-02 1.203706786036491394e-01 -2.861076295375823975e-01 3.987752199172973633e-01 -1.840081810951232910e-01 -1.377101242542266846e-01 2.719426155090332031e-01 1.635025888681411743e-01 6.066000089049339294e-02 2.937949299812316895e-01 -1.086175143718719482e-01 -8.237565308809280396e-02 1.963526569306850433e-02 -4.875163733959197998e-02 -1.125954687595367432e-01 -1.378095597028732300e-01 3.178109824657440186e-01 -9.400232136249542236e-02 2.187648564577102661e-01 -3.999216854572296143e-02
1.600468307733535767e-01 -3.203669190406799316e-01 1.122833862900733948e-01 1.270407587289810181e-01 -3.017111867666244507e-02 -1.279159933328628540e-01 -9.004783630371093750e-02 -3.774157911539077759e-02 -4.827138036489486694e-02 2.240750342607498169e-01 1.207363978028297424e-01 2.523018121719360352e-01 -1.042841374874114990e-01 1.324624866247177124e-01 -3.117806613445281982e-01 -8.237519301474094391e-03 -1.989183872938156128e-01 3.485367596149444580e-01 6.049690395593643188e-02 2.049220502376556396e-01 1.065599843859672546e-01 1.056130900979042053e-01 6.747841089963912964e-02 -2.916639484465122223e-02 -4.965732619166374207e-02 -1.505483984947204590e-01 -1.116765290498733521e-01 6.740025430917739868e-02 4.254003763198852539e-01 4.186847433447837830e-02 3.110878169536590576e-01 -5.895592272281646729e-02
3.396346792578697205e-02 -2.208301126956939697e-01 -2.782932221889495850e-01 -6.312294304370880127e-02 1.903853192925453186e-02 -6.970956921577453613e-02 -1.861900836229324341e-01 -1.287018656730651855e-01 -2.939661778509616852e-02 -8.267353475093841553e-02 -1.481566429138183594e-01 2.351398952305316925e-02 -1.539243459701538086e-01 2.346221953630447388e-01 -1.804676204919815063e-01 1.615296751260757446e-01 -4.328179061412811279e-01 1.066975593566894531e-01 2.610238492488861084e-01 9.997470676898956299e-02 1.239481717348098755e-01 1.035581529140472412e-01 8.040586113929748535e-02 -1.108491495251655579e-01 -7.941266894340515137e-02 -1.475562900304794312e-02 -1.997925937175750732e-01 -4.358227849006652832e-01 -4.223524034023284912e-02 -6.111018732190132141e-02 2.414113581180572510e-01 -1.507598757743835449e-01
5.472528934478759766e-02 -2.094216346740722656e-01 -1.430103927850723267e-01 -2.942937314510345459e-01 1.427083462476730347e-01 2.649913728237152100e-01 -8.652894198894500732e-02 -9.756761789321899414e-02 -1.216945797204971313e-02 -6.031668186187744141e-02 -2.197347581386566162e-01 3.445048630237579346e-01 -2.567104995250701904e-01 -1.181406676769256592e-01 3.967496380209922791e-02 -1.550814211368560791e-01 -3.818886578083038330e-01 2.634969949722290039e-01 -2.362029254436492920e-02 1.412452012300491333e-01 5.851810425519943237e-02 4.121547937393188477e-02 1.665083467960357666e-01 -1.419792771339416504e-01 1.501509100198745728e-01 4.871400538831949234e-03 -3.556988388299942017e-02 -7.511210441589355469e-02 -1.484909504652023315e-01 7.971704751253128052e-02 1.231590956449508667e-01 3.169013857841491699e-01
7.314652949571609497e-02 -2.294375151395797729e-01 -5.988853052258491516e-02 -2.131235599517822266e-01 8.945118635892868042e-02 2.426294088363647461e-01 -2.018497884273529053e-01 -1.149754151701927185e-01 -2.220071479678153992e-02 3.965124860405921936e-02 -2.666539549827575684e-01 4.061887860298156738e-01 -2.554231882095336914e-01 7.338698953390121460e-02 -8.036871999502182007e-02 -1.404613349586725235e-02 -7.766546308994293213e-02 3.145079612731933594e-01 -9.542550146579742432e-02 -1.025109589099884033e-01 9.614271670579910278e-02 -1.520843207836151123e-01 2.951978147029876709e-01 -5.643634498119354248e-02 1.405564695596694946e-01 5.467731505632400513e-02 8.131524175405502319e-02 -1.272412715479731560e-03 -2.335767149925231934e-01 1.180791929364204407e-01 2.108571827411651611e-01 2.591175734996795654e-01
-4.519297182559967041e-02 -2.457161545753479004e-01 -2.506252378225326538e-02 -3.480743467807769775e-01 6.885579973459243774e-02 1.796784102916717529e-01 -4.982017725706100464e-02 -3.194491267204284668e-01 -1.906730234622955322e-01 -2.636456862092018127e-02 -3.948881477117538452e-02 9.094300121068954468e-02 -5.338808149099349976e-02 -7.144910097122192383e-02 -4.391579329967498779e-01 2.330549061298370361e-01 -1.300383508205413818e-01 -5.196017771959304810e-02 3.356947377324104309e-02 2.477959543466567993e-01 9.130518138408660889e-02 -6.821479648351669312e-02 1.439246349036693573e-02 -6.461614370346069336e-02 3.459515273571014404e-01 -2.812393009662628174e-01 -1.458095014095306396e-01 -8.931680023670196533e-02 9.446315467357635498e-03 7.090768218040466309e-02 3.550832718610763550e-02 1.957691311836242676e-01
1.144719347357749939e-01 -1.526836678385734558e-02 1.117490306496620178e-01 -4.031480550765991211e-01 8.691792190074920654e-02 2.224280498921871185e-03 -3.062832653522491455e-01 2.037737518548965454e-02 1.418414618819952011e-02 -1.282705068588256836e-01 8.020761306397616863e-04 1.896938085556030273e-01 1.518308073282241821e-01 1.813416779041290283e-01 1.009772047400474548e-01 -1.700922399759292603e-01 -1.018439531326293945e-01 -1.961985230445861816e-02 2.863485813140869141e-01 2.676441371440887451e-01 2.249871194362640381e-01 -1.700764596462249756e-01 2.982256710529327393e-01 7.321482896804809570e-02 6.895325332880020142e-02 -1.016301140189170837e-01 1.567712724208831787e-01 -1.009709462523460388e-01 2.392060160636901855e-01 4.024300724267959595e-02 3.324662446975708008e-01 -6.855459511280059814e-02
-1.582245156168937683e-02 -2.803884148597717285e-01 1.811566054821014404e-01 -2.572191357612609863e-01 3.978058695793151855e-01 1.210773512721061707e-01 -1.448622643947601318e-01 -2.401970624923706055e-01 -3.534578680992126465e-01 4.756148904561996460e-03 -1.210444271564483643e-01 3.034553825855255127e-01 -2.043563574552536011e-01 3.439093753695487976e-02 -2.263719439506530762e-01 2.366296201944351196e-02 -3.254714235663414001e-02 -1.736840605735778809e-01 -2.087969146668910980e-02 3.932252526283264160e-02 3.121034204959869385e-01 -2.000148594379425049e-02 2.165326327085494995e-01 4.728167131543159485e-02 1.529139466583728790e-02 -9.328369051218032837e-02 5.999512970447540283e-02 7.080280035734176636e-02 -2.806626074016094208e-02 -4.680233448743820190e-02 -5.455183982849121094e-02 2.012033611536026001e-01
4.254027828574180603e-02 2.199981547892093658e-02 -2.553751468658447266e-01 -1.096817553043365479e-01 4.929368197917938232e-02 -2.910539507865905762e-01 -1.187757998704910278e-01 9.734220802783966064e-02 -1.159654408693313599e-01 4.723316058516502380e-02 3.387372940778732300e-02 2.345388382673263550e-01 -3.811061680316925049e-01 -1.747893728315830231e-02 -3.732728958129882812e-02 1.820091009140014648e-01 -3.674534261226654053e-01 1.728652268648147583e-01 -1.334573924541473389e-01 1.918238773941993713e-02 1.893556416034698486e-01 -4.516118019819259644e-02 8.155641704797744751e-02 -1.429368555545806885e-01 7.771406322717666626e-02 1.333466321229934692e-01 6.725417822599411011e-02 -2.608844637870788574e-01 2.109537720680236816e-01 -1.599364131689071655e-01 2.164693176746368408e-01 3.105255067348480225e-01
-4.996231943368911743e-02 -1.037018746137619019e-01 -5.864718928933143616e-02 -1.528136730194091797e-01 4.354885593056678772e-02 1.151384636759757996e-01 -7.040294259786605835e-02 -2.022808939218521118e-01 1.511124521493911743e-01 3.372524678707122803e-01 -1.471361070871353149e-01 2.816862612962722778e-02 -2.564038150012493134e-03 1.851440817117691040e-01 -2.607613801956176758e-01 3.932756781578063965e-01 -3.444398194551467896e-02 3.031481504440307617e-01 1.261698901653289795e-01 1.681817919015884399e-01 5.028898641467094421e-02 -1.480880826711654663e-01 -4.804722219705581665e-02 1.202842816710472107e-01 -1.793250739574432373e-01 7.705291360616683960e-02 2.911558747291564941e-01 -2.254173308610916138e-01 1.363207250833511353e-01 2.328153252601623535e-01 2.296296954154968262e-01 7.243230193853378296e-02
7.793855667114257812e-02 -1.458620429039001465e-01 1.412937492132186890e-01 -2.935704588890075684e-01 7.347308099269866943e-02 -1.675139814615249634e-01 -6.092064455151557922e-02 -1.960353702306747437e-01 -5.523839220404624939e-02 1.439380049705505371e-01 2.444905638694763184e-01 3.417622148990631104e-01 6.709139049053192139e-02 7.477522641420364380e-02 -2.337130755186080933e-01 1.832626610994338989e-01 -2.609067261219024658e-01 -4.945374652743339539e-02 5.542703717947006226e-02 9.647806733846664429e-02 1.598658263683319092e-01 1.219989582896232605e-01 -9.985736571252346039e-03 -1.490916013717651367e-01 1.617550849914550781e-02 9.053490310907363892e-02 -1.577545106410980225e-01 -2.313756346702575684e-01 2.812478244304656982e-01 2.732537686824798584e-01 2.920509278774261475e-01 -1.436929106712341309e-01
8.250164240598678589e-02 -3.507283627986907959e-01 -1.315737026743590832e-03 1.618667133152484894e-02 1.396401226520538330e-01 1.320690959692001343e-01 -2.864014804363250732e-01 -6.948257237672805786e-02 4.771022871136665344e-02 1.236670166254043579e-01 -3.096784651279449463e-01 3.558162450790405273e-01 -1.339771002531051636e-01 -3.521396964788436890e-02 -2.975573241710662842e-01 -1.223126575350761414e-01 -1.855564713478088379e-01 2.699193954467773438e-01 -7.054728339426219463e-04 -9.159228648059070110e-04 1.106072776019573212e-02 -1.782266795635223389e-02 -1.303705573081970215e-01 -1.820022910833358765e-01 1.642434746026992798e-01 4.455395415425300598e-02 7.015702873468399048e-02 -1.808918267488479614e-01 -5.865994840860366821e-03 2.516131699085235596e-01 -5.828765220940113068e-03 3.090713024139404297e-01
7.379633188247680664e-02 -2.904663681983947754e-01 -3.436102345585823059e-02 1.165437251329421997e-01 1.804349720478057861e-01 -1.756144464015960693e-01 -1.955392584204673767e-02 -9.061953425407409668e-02 -7.054358720779418945e-02 -1.264759749174118042e-01 1.719555854797363281e-01 1.226257905364036560e-01 -1.679346412420272827e-01 -2.271958440542221069e-02 -3.388619124889373779e-01 5.782115831971168518e-02 -2.693802416324615479e-01 1.769486665725708008e-01 2.038426697254180908e-01 2.447116076946258545e-01 -7.168695330619812012e-02 -1.284659206867218018e-01 -1.175355724990367889e-02 3.005896508693695068e-01 -9.764644503593444824e-02 -1.250745356082916260e-01 2.988613247871398926e-01 -2.158142179250717163e-01 1.376198418438434601e-02 2.447711825370788574e-01 2.248431444168090820e-01 1.475994139909744263e-01
1.246403008699417114e-01 -2.031193822622299194e-01 -3.418831899762153625e-02 2.636887133121490479e-01 1.579610407352447510e-01 -6.813808809965848923e-03 -2.141193002462387085e-01 -7.131526619195938110e-02 -1.320102512836456299e-01 7.026636600494384766e-02 9.547377377748489380e-02 2.225004881620407104e-01 -4.117444157600402832e-01 1.691624820232391357e-01 5.986000970005989075e-02 1.267153620719909668e-01 -4.507350921630859375e-01 1.117795035243034363e-01 1.987856626510620117e-01 3.298605978488922119e-01 -1.789192557334899902e-01 1.351491659879684448e-01 3.533584531396627426e-03 -1.123695746064186096e-01 1.322123408317565918e-01 4.483535885810852051e-02 1.795710064470767975e-02 -3.367503359913825989e-02 1.791377663612365723e-01 1.068504750728607178e-01 7.925758510828018188e-02 1.293137669563293457e-02
-1.644829213619232178e-01 -3.293132483959197998e-01 6.981362402439117432e-02 -2.066298276185989380e-01 4.521989524364471436e-01 1.388611793518066406e-01 -6.624493747949600220e-02 -2.344708740711212158e-01 -8.845471590757369995e-02 -9.558007866144180298e-02 -1.959674656391143799e-01 1.079924181103706360e-01 -2.364007830619812012e-01 2.086811326444149017e-02 -2.046598345041275024e-01 -1.199699118733406067e-01 3.296080976724624634e-02 -2.336344122886657715e-01 2.349931299686431885e-01 4.063451290130615234e-02 2.031600475311279297e-01 -5.314521864056587219e-02 2.244882285594940186e-01 7.620450854301452637e-02 1.050304546952247620e-01 -6.230732798576354980e-02 8.444352447986602783e-02 7.824794948101043701e-02 1.276131421327590942e-01 -7.329048961400985718e-02 1.232854127883911133e-01 2.762330174446105957e-01
2.727863378822803497e-02 -2.447080016136169434e-01 5.862025916576385498e-02 2.732463367283344269e-02 2.309522777795791626e-01 -3.011768162250518799e-01 -1.562865376472473145e-01 1.482824832201004028e-01 -1.927942037582397461e-02 -8.268664032220840454e-02 -3.179432451725006104e-02 2.467518746852874756e-01 -1.499558985233306885e-01 -5.773139372467994690e-02 -9.053036570549011230e-02 -7.956638932228088379e-02 -3.854871988296508789e-01 -8.867772668600082397e-02 -3.038082038983702660e-03 3.643370866775512695e-01 -1.007469743490219116e-02 1.737672984600067139e-01 1.628900617361068726e-01 5.894295871257781982e-02 1.840157061815261841e-01 1.394305974245071411e-01 1.421617716550827026e-01 -1.540402770042419434e-01 2.421996444463729858e-01 4.038750194013118744e-03 8.281461149454116821e-02 3.506905436515808105e-01
2.325702756643295288e-01 -7.018092274665832520e-02 3.697564452886581421e-02 -1.774487048387527466e-01 6.918194144964218140e-02 7.781264185905456543e-02 -1.451901346445083618e-01 -3.432946205139160156e-01 1.457765996456146240e-01 1.815972030162811279e-01 -3.075313270092010498e-01 1.160626038908958435e-01 -4.970252048224210739e-03 -1.686145202256739140e-03 -4.948087632656097412e-01 1.252480894327163696e-01 -2.630349397659301758e-01 -2.204797267913818359e-01 3.098760545253753662e-02 2.873524129390716553e-01 1.772957853972911835e-02 5.908109247684478760e-02 2.036468237638473511e-01 3.444592282176017761e-02 8.546516299247741699e-02 -3.528217598795890808e-02 -3.827067837119102478e-02 3.159860894083976746e-02 3.947104141116142273e-02 2.144865691661834717e-01 1.706037819385528564e-01 -7.705608848482370377e-03
-2.387123927474021912e-02 -1.722574234008789062e-01 2.694362699985504150e-01 -1.097466275095939636e-01 3.884004652500152588e-01 1.273632347583770752e-01 -2.147359959781169891e-02 1.140870973467826843e-01 -6.566096842288970947e-02 8.013348281383514404e-02 5.266508832573890686e-02 4.407489299774169922e-01 -3.146384060382843018e-01 -7.888402044773101807e-02 -1.072984263300895691e-01 -1.736703068017959595e-01 -1.810384094715118408e-01 -1.562388390302658081e-01 9.562850743532180786e-02 6.263101845979690552e-02 1.285351067781448364e-01 1.445908248424530029e-01 1.975001692771911621e-01 -4.485908895730972290e-02 -1.604131907224655151e-01 -1.459945365786552429e-02 2.014682590961456299e-01 -8.265793323516845703e-02 -8.215819485485553741e-03 2.091310471296310425e-01 1.151447519659996033e-01 2.660365104675292969e-01
-1.488603502511978149e-01 -2.055398672819137573e-01 -1.553083509206771851e-01 -1.036901921033859253e-01 2.827456593513488770e-01 1.620617508888244629e-02 -3.255310356616973877e-01 -1.228329390287399292e-01 -1.159644126892089844e-02 9.472841024398803711e-02 8.152492344379425049e-02 5.607605352997779846e-02 -1.014331355690956116e-01 1.709169298410415649e-01 -2.165085822343826294e-01 -1.788628697395324707e-01 -2.851068377494812012e-01 9.403815120458602905e-02 8.689116686582565308e-03 7.277406007051467896e-02 -2.417531013488769531e-01 -1.639813631772994995e-01 2.976018488407135010e-01 5.499752610921859741e-02 1.659641265869140625e-01 -2.725555375218391418e-02 4.152505695819854736e-01 -2.650392353534698486e-01 -5.756753310561180115e-02 1.045827865600585938e-01 -6.196545809507369995e-02 -2.652942948043346405e-02
7.218332588672637939e-02 -2.702928483486175537e-01 -8.820426464080810547e-02 6.337756756693124771e-03 2.779888510704040527e-01 -7.145705819129943848e-02 -2.608599960803985596e-01 1.197045668959617615e-01 -7.445083558559417725e-02 -2.269944846630096436e-01 2.073864340782165527e-01 3.942423760890960693e-01 1.259497404098510742e-01 -4.383206367492675781e-02 -6.128138303756713867e-02 2.233725935220718384e-01 6.410291790962219238e-02 1.825923025608062744e-01 -1.476500630378723145e-01 9.479226171970367432e-02 2.254588156938552856e-01 -3.764085844159126282e-02 3.067944571375846863e-02 1.741223223507404327e-02 9.468682855367660522e-02 2.203851491212844849e-01 -2.290738280862569809e-03 -2.803959846496582031e-01 1.751586794853210449e-01 2.301778793334960938e-01 1.324480175971984863e-01 2.512249052524566650e-01
1.453474014997482300e-01 -8.983454853296279907e-02 -1.213587746024131775e-01 -3.308096230030059814e-01 -1.024747863411903381e-01 -3.158310949802398682e-01 -1.599114090204238892e-01 -2.657826542854309082e-01 -3.311705961823463440e-02 1.461035460233688354e-01 6.722415983676910400e-02 2.476168721914291382e-01 -5.846132338047027588e-02 8.551100641489028931e-02 -2.328354269266128540e-01 7.490350306034088135e-02 -3.634050488471984863e-02 -2.349591702222824097e-01 1.292217522859573364e-01 1.535405516624450684e-01 5.192258954048156738e-02 -2.449889183044433594e-01 1.052123606204986572e-01 -1.172545924782752991e-01 3.326309025287628174e-01 3.305030986666679382e-02 5.594753660261631012e-03 -1.694746613502502441e-01 2.024936527013778687e-01 2.223760038614273071e-01 2.508714199066162109e-01 5.600476264953613281e-02
2.047786861658096313e-01 -1.109036877751350403e-01 -1.834802478551864624e-01 -1.919534802436828613e-01 2.917626202106475830e-01 2.444238513708114624e-01 -1.442984193563461304e-01 -1.634128764271736145e-02 -4.907121136784553528e-02 -1.010778844356536865e-01 5.919625237584114075e-02 1.280395835638046265e-01 1.139030903577804565e-01 1.793688088655471802e-01 -2.699019610881805420e-01 2.626312077045440674e-01 -1.879684627056121826e-01 -1.756321191787719727e-01 9.797100210562348366e-04 8.472814224660396576e-03 -1.016394980251789093e-02 -9.481687098741531372e-02 2.822322249412536621e-01 8.511168509721755981e-02 2.216828912496566772e-01 -3.517901003360748291e-01 -4.716660827398300171e-03 5.050461739301681519e-02 1.912597417831420898e-01 1.899643093347549438e-01 2.193913906812667847e-01 1.768870353698730469e-01
3.995300456881523132e-02 2.127198688685894012e-02 -2.697785794734954834e-01 -3.486479818820953369e-01 1.281805783510208130e-01 -2.269565910100936890e-01 -1.384590007364749908e-02 3.157412111759185791e-01 -3.383164107799530029e-02 -1.101710274815559387e-01 1.363380532711744308e-02 3.158301711082458496e-01 -5.487970262765884399e-02 1.369852721691131592e-01 -9.591040760278701782e-02 -9.799003601074218750e-02 -1.921342611312866211e-01 2.630228400230407715e-01 2.091701142489910126e-02 1.066430807113647461e-01 1.421323567628860474e-01 -6.886734813451766968e-02 2.409303039312362671e-01 -2.232914092019200325e-03 1.374176889657974243e-01 1.736950129270553589e-01 -4.266752302646636963e-02 2.070721089839935303e-01 2.179723829030990601e-01 -5.419197678565979004e-02 2.695210278034210205e-01 2.534767687320709229e-01
1.749488152563571930e-02 -1.390972584486007690e-01 -9.446026384830474854e-02 -2.551698982715606689e-01 2.687750458717346191e-01 -2.573168464004993439e-02 4.849752411246299744e-02 -1.539669185876846313e-01 1.410595513880252838e-02 6.264634430408477783e-02 -9.260926395654678345e-02 1.415675729513168335e-01 -1.509281154721975327e-02 2.013120949268341064e-01 -1.305870711803436279e-01 3.579008877277374268e-01 -3.259872198104858398e-01 4.919219017028808594e-02 3.443047106266021729e-01 2.658407390117645264e-01 -8.633723109960556030e-02 -1.976978592574596405e-02 -2.685773074626922607e-01 9.267165511846542358e-02 1.417678594589233398e-01 2.863430380821228027e-01 -2.011332958936691284e-01 -3.466104343533515930e-02 1.990934908390045166e-01 2.873155660927295685e-02 5.192189291119575500e-02 1.238237321376800537e-01
-1.444304585456848145e-01 1.157267987728118896e-01 -4.013392329216003418e-02 -3.769283369183540344e-02 3.448081389069557190e-02 -3.295742720365524292e-02 -2.265298664569854736e-01 -9.269610047340393066e-03 -2.354672104120254517e-01 7.459703087806701660e-02 -1.769782006740570068e-01 2.480449676513671875e-01 1.127704698592424393e-02 2.081818729639053345e-01 -2.994112297892570496e-02 5.753917619585990906e-03 -8.630178868770599365e-02 1.315327435731887817e-01 6.075998395681381226e-02 2.980860471725463867e-01 1.444224417209625244e-01 -2.915416359901428223e-01 4.144085645675659180e-01 -2.500929124653339386e-02 1.137534976005554199e-01 2.763843722641468048e-02 2.301041185855865479e-01 -3.076908923685550690e-02 3.499823510646820068e-01 9.610206633806228638e-02 3.396827876567840576e-01 2.385221235454082489e-02
-7.056680507957935333e-03 -1.449194103479385376e-01 -1.442437171936035156e-01 2.290597744286060333e-02 2.496880143880844116e-01 -8.137083798646926880e-02 -1.179581806063652039e-01 -6.459847092628479004e-02 -9.287058375775814056e-03 9.449744224548339844e-02 1.043592300266027451e-02 2.007113099098205566e-01 1.662758588790893555e-01 2.537023127079010010e-01 -2.635928094387054443e-01 1.318058222532272339e-01 -3.935664296150207520e-01 2.490229308605194092e-01 2.638185024261474609e-01 -6.942236423492431641e-02 1.773117184638977051e-01 -6.260938197374343872e-02 1.221446096897125244e-01 -8.134420961141586304e-02 -1.298161000013351440e-01 -3.050990700721740723e-01 -2.674097754061222076e-02 8.554153889417648315e-02 2.920438945293426514e-01 1.428369730710983276e-01 7.791625708341598511e-02 2.536405026912689209e-01
4.339837282896041870e-02 -1.031011268496513367e-01 1.080375630408525467e-02 -2.258179783821105957e-01 2.660264968872070312e-01 2.856750600039958954e-02 7.851142436265945435e-02 -2.714510820806026459e-02 1.689782738685607910e-01 -2.205558270215988159e-01 -1.381518542766571045e-01 3.649395704269409180e-01 -1.151992455124855042e-01 -1.329159643501043320e-02 3.525668755173683167e-02 1.582836061716079712e-01 -3.317153546959161758e-03 -1.220004409551620483e-01 8.056081086397171021e-02 1.628095656633377075e-01 1.070417016744613647e-01 -9.680201858282089233e-02 1.053760722279548645e-01 2.545807957649230957e-01 2.985330112278461456e-02 -1.677865236997604370e-01 2.900236546993255615e-01 -3.396194577217102051e-01 2.412131726741790771e-01 3.087114989757537842e-01 7.918354868888854980e-02 2.361951321363449097e-01
1.504101157188415527e-01 -3.070787191390991211e-01 -1.130604222416877747e-01 -8.952477574348449707e-02 1.976229697465896606e-01 -2.456963248550891876e-02 2.430697495583444834e-04 -2.396016269922256470e-01 -1.310735568404197693e-02 3.432683348655700684e-01 1.641714945435523987e-02 8.669217675924301147e-02 1.323481500148773193e-01 8.097052574157714844e-02 -3.920817077159881592e-01 1.589884012937545776e-01 -3.773505687713623047e-01 1.564417928457260132e-01 2.009232640266418457e-01 -2.014670707285404205e-02 1.369449943304061890e-01 1.009995117783546448e-01 1.253545135259628296e-01 1.335176080465316772e-01 -1.820806115865707397e-01 2.940774708986282349e-02 -1.397930085659027100e-01 6.807055324316024780e-02 2.350923717021942139e-01 1.303148269653320312e-01 1.890987753868103027e-01 -2.306646900251507759e-03
2.175343334674835205e-01 -2.533802092075347900e-01 6.597463041543960571e-02 -1.451305896043777466e-01 1.451198607683181763e-01 -1.485814899206161499e-01 1.029925420880317688e-01 2.783876610919833183e-03 5.332494154572486877e-02 1.753413081169128418e-01 -1.671086251735687256e-01 1.509642601013183594e-01 3.694977238774299622e-02 -1.176092922687530518e-01 -2.801822125911712646e-01 -5.927933752536773682e-02 -1.656569540500640869e-01 1.555188298225402832e-01 1.507544666528701782e-01 2.207677066326141357e-01 1.052880957722663879e-01 -1.149798855185508728e-01 -6.080463901162147522e-02 9.202394634485244751e-02 -3.033712506294250488e-01 -1.315031200647354126e-02 2.953752577304840088e-01 -3.119825124740600586e-01 1.919027864933013916e-01 2.371128648519515991e-01 2.800025045871734619e-01 1.413892507553100586e-01
1.716037094593048096e-01 -2.754290997982025146e-01 8.468161523342132568e-02 -1.632301509380340576e-01 6.739661842584609985e-02 1.824558824300765991e-01 -2.668596506118774414e-01 -2.835627198219299316e-01 2.477472648024559021e-02 -2.395165897905826569e-02 -2.240064591169357300e-01 4.198952019214630127e-01 -1.463783830404281616e-01 9.035266935825347900e-02 -9.233538061380386353e-02 -1.162095367908477783e-01 -5.680198967456817627e-02 2.977060675621032715e-01 2.777815610170364380e-02 6.508433073759078979e-02 3.220805898308753967e-02 -6.715323776006698608e-02 8.921947330236434937e-02 -5.345740914344787598e-02 2.660977542400360107e-01 1.616932153701782227e-01 6.677406281232833862e-02 -1.241727173328399658e-01 -1.845276057720184326e-01 8.427320420742034912e-02 1.663330197334289551e-01 3.053611516952514648e-01
1.435750629752874374e-02 -2.008330821990966797e-01 -5.894252285361289978e-02 -7.791831344366073608e-02 2.242857366800308228e-01 -9.018070995807647705e-02 -2.232080847024917603e-01 2.051772624254226685e-01 -6.649406999349594116e-02 -2.523178756237030029e-01 1.594349592924118042e-01 4.206634461879730225e-01 2.853344194591045380e-02 -1.752112805843353271e-01 -7.050313055515289307e-02 2.379442006349563599e-01 7.183418422937393188e-02 1.447629183530807495e-01 -9.942623227834701538e-02 1.955901533365249634e-01 1.632454395294189453e-01 8.438334614038467407e-02 1.225370466709136963e-01 -2.499944157898426056e-02 1.493120566010475159e-02 -1.827280595898628235e-02 4.523010924458503723e-03 -2.466274201869964600e-01 2.892896533012390137e-01 2.964325249195098877e-01 7.843405008316040039e-02 2.705762088298797607e-01
2.265310138463973999e-01 9.060978889465332031e-02 -4.327142834663391113e-01 6.509924679994583130e-02 3.242492973804473877e-01 1.068288311362266541e-01 -1.003834232687950134e-01 -1.713103801012039185e-01 1.118346396833658218e-02 1.745891943573951721e-02 -1.528239399194717407e-01 2.072612047195434570e-01 2.090303748846054077e-01 1.390793174505233765e-01 8.645682595670223236e-03 9.340335428714752197e-02 3.348331525921821594e-02 2.739042043685913086e-02 1.411318778991699219e-01 1.769366711378097534e-01 1.805069744586944580e-01 -1.569943502545356750e-02 3.594520688056945801e-01 1.493059843778610229e-01 2.228930145502090454e-01 1.095719709992408752e-01 1.426848322153091431e-01 -1.434372514486312866e-01 4.155272245407104492e-02 2.654720246791839600e-01 1.683623939752578735e-01 1.176862344145774841e-01
2.611957117915153503e-02 -1.736587136983871460e-01 -4.240674525499343872e-02 -1.454339176416397095e-01 2.964246869087219238e-01 -1.315464973449707031e-01 2.431166358292102814e-02 -4.583705961704254150e-02 -3.482216969132423401e-02 -1.621648669242858887e-01 -9.510731697082519531e-02 2.382449358701705933e-01 -1.532677263021469116e-01 -1.272246539592742920e-01 -1.786651015281677246e-01 1.342307925224304199e-01 -7.820626348257064819e-02 -5.368546396493911743e-02 2.099760025739669800e-01 1.375912874937057495e-01 5.924185365438461304e-02 8.947419933974742889e-03 -9.110452234745025635e-02 2.953045070171356201e-01 8.339941501617431641e-02 -9.474413841962814331e-02 1.905704289674758911e-01 -5.653752088546752930e-01 1.465603560209274292e-01 1.847591251134872437e-01 2.035479694604873657e-01 1.239138245582580566e-01
2.709794640541076660e-01 -1.899187862873077393e-01 -2.534499168395996094e-01 9.116653352975845337e-02 4.762297868728637695e-01 1.323561221361160278e-01 2.450583688914775848e-02 -2.860450446605682373e-01 -1.920165419578552246e-01 -1.545554697513580322e-01 1.813767710700631142e-03 2.343368977308273315e-01 2.878430858254432678e-02 -2.453272640705108643e-01 -1.590040475130081177e-01 1.273033916950225830e-01 -2.285269945859909058e-01 -9.896537661552429199e-02 2.027732431888580322e-01 2.458122521638870239e-01 -8.800094015896320343e-03 -1.149080395698547363e-01 1.921824365854263306e-01 -3.576882928609848022e-02 -7.008904963731765747e-02 1.170001849532127380e-01 3.924920409917831421e-02 -9.633535146713256836e-02 -9.631770849227905273e-02 -6.924582272768020630e-02 1.203747019171714783e-01 -1.144241774454712868e-03
2.147859930992126465e-01 -3.343907892704010010e-01 6.078970059752464294e-02 -1.441750228404998779e-01 -7.312954217195510864e-02 1.080944761633872986e-01 -1.336768269538879395e-01 1.002854630351066589e-01 -2.908575721085071564e-02 -2.276390939950942993e-01 9.434890747070312500e-02 3.840708434581756592e-01 5.809924006462097168e-02 1.004237774759531021e-02 8.576700836420059204e-02 -1.153119280934333801e-01 -2.416465729475021362e-01 1.799809932708740234e-01 2.537662088871002197e-01 2.747965455055236816e-01 -7.793609052896499634e-02 2.517311275005340576e-02 2.220279127359390259e-01 -1.485296189785003662e-01 7.901725918054580688e-02 1.771856546401977539e-01 1.339964382350444794e-02 -3.492484390735626221e-01 -1.039616763591766357e-01 1.083422973752021790e-01 1.199978813529014587e-01 1.841254681348800659e-01
-9.293243288993835449e-02 -2.407286167144775391e-01 -9.752184152603149414e-03 -2.402549684047698975e-01 7.190249860286712646e-02 2.948070466518402100e-01 1.481678429991006851e-02 9.395437082275748253e-04 -2.041726000607013702e-02 5.300883203744888306e-02 6.364709138870239258e-02 2.769567072391510010e-01 1.503621134907007217e-02 -1.063846051692962646e-02 -1.342064328491687775e-02 2.206031382083892822e-01 -8.548706769943237305e-02 -1.789768785238265991e-02 -1.520082205533981323e-01 1.256017535924911499e-01 -7.499034702777862549e-02 -1.829747557640075684e-01 3.889674693346023560e-02 1.986409276723861694e-01 -7.490271329879760742e-02 2.832044959068298340e-01 2.333533763885498047e-01 -3.633192777633666992e-01 1.552147865295410156e-01 2.710672616958618164e-01 2.525236308574676514e-01 2.998899221420288086e-01
-2.630943059921264648e-01 -3.918011486530303955e-01 -7.585967332124710083e-02 -6.584710627794265747e-02 9.426362067461013794e-02 -6.669792532920837402e-02 7.579587399959564209e-03 9.049672633409500122e-02 1.331562995910644531e-01 -1.390150487422943115e-01 -1.752274185419082642e-01 1.798057407140731812e-01 3.152991458773612976e-02 3.067491576075553894e-02 -6.896000355482101440e-02 1.590308099985122681e-01 -2.671087980270385742e-01 1.563785523176193237e-01 -2.274410575628280640e-01 9.244177490472793579e-02 1.974594444036483765e-01 -2.324629276990890503e-01 2.947390377521514893e-01 -8.827919512987136841e-02 -3.713294165208935738e-03 1.878912001848220825e-02 -1.447043269872665405e-01 -2.330382615327835083e-01 4.879550263285636902e-02 -2.780849933624267578e-01 2.130526453256607056e-01 2.627600431442260742e-01
-1.887244731187820435e-01 7.159568369388580322e-02 -1.592644602060317993e-01 -3.661547303199768066e-01 2.803238332271575928e-01 -1.712214648723602295e-01 1.395359169691801071e-02 9.576415270566940308e-02 1.364752203226089478e-01 4.293234646320343018e-02 -6.459511350840330124e-03 3.311055526137351990e-02 -2.299324274063110352e-01 1.635805517435073853e-01 -1.349565386772155762e-01 6.753145903348922729e-02 -4.056681394577026367e-01 1.055292859673500061e-01 2.066906541585922241e-01 1.574969291687011719e-01 3.723477125167846680e-01 8.304107934236526489e-02 1.287454366683959961e-01 1.319501847028732300e-01 1.065783277153968811e-01 1.990601122379302979e-01 -1.105882674455642700e-01 1.705634407699108124e-02 5.281747505068778992e-02 1.471020579338073730e-01 2.148676216602325439e-01 -4.117631539702415466e-02
1.088005490601062775e-02 2.632411196827888489e-03 8.170983195304870605e-02 -3.490541875362396240e-02 1.632372289896011353e-02 -2.138767391443252563e-01 -1.080085933208465576e-01 -4.899458587169647217e-02 6.610098481178283691e-02 -3.391232192516326904e-01 1.336761750280857086e-02 4.134390950202941895e-01 -2.059776782989501953e-01 -1.014034152030944824e-01 -2.014223784208297729e-01 -2.451383881270885468e-02 -3.205007910728454590e-01 -1.406174600124359131e-01 2.774136140942573547e-02 1.805050522089004517e-01 3.070709481835365295e-02 4.434800520539283752e-02 4.903744533658027649e-02 9.266225248575210571e-02 2.692113816738128662e-01 2.912353873252868652e-01 2.705751657485961914e-01 -1.597343087196350098e-01 6.684210151433944702e-02 1.981582939624786377e-01 2.365018278360366821e-01 1.486774981021881104e-01
2.600912563502788544e-02 -1.996647417545318604e-01 -5.962628871202468872e-02 -1.737431734800338745e-01 1.633066833019256592e-01 -1.057033836841583252e-01 1.793574541807174683e-02 -4.414664208889007568e-02 2.698107659816741943e-01 -1.288863867521286011e-01 -2.331672310829162598e-01 1.433647722005844116e-01 -3.835436403751373291e-01 -2.944229543209075928e-02 -1.120525747537612915e-01 1.870930567383766174e-02 -5.075916647911071777e-02 2.741025984287261963e-01 -1.700743474066257477e-02 1.306589096784591675e-01 1.313646882772445679e-01 1.471062600612640381e-01 3.480416536331176758e-01 -1.405718475580215454e-01 2.673147618770599365e-01 -5.639963969588279724e-02 1.750702857971191406e-01 -1.302130967378616333e-01 -2.516628205776214600e-01 -1.667073965072631836e-01 1.542550325393676758e-01 2.199333459138870239e-01
-6.859857589006423950e-02 -1.010823398828506470e-01 -3.959226235747337341e-02 -1.294741183519363403e-01 2.272796332836151123e-01 -9.488721378147602081e-03 -1.748669296503067017e-01 5.687297508120536804e-02 -6.645450741052627563e-02 -2.290173247456550598e-02 -7.036820054054260254e-02 1.139227673411369324e-01 1.763964891433715820e-01 2.794665992259979248e-01 -4.392067492008209229e-01 1.685000061988830566e-01 -2.088424563407897949e-01 2.454822063446044922e-01 1.583863049745559692e-01 -2.125489711761474609e-02 3.481092453002929688e-01 -3.625015914440155029e-02 1.453753411769866943e-01 -1.875375658273696899e-01 -2.508158795535564423e-02 -2.669639885425567627e-01 1.006195023655891418e-01 5.108213052153587341e-02 2.119619250297546387e-01 2.236392199993133545e-01 -7.765501271933317184e-03 1.998880207538604736e-01
-2.063791081309318542e-02 -2.434306591749191284e-01 -6.261539645493030548e-03 -1.283639520406723022e-01 -1.135955825448036194e-01 -3.149608895182609558e-02 -5.005606263875961304e-02 -1.928883343935012817e-01 7.278226315975189209e-02 -1.200697496533393860e-01 -1.621402353048324585e-01 3.857304453849792480e-01 -1.378443539142608643e-01 -1.602163165807723999e-01 1.210538372397422791e-01 5.743259191513061523e-02 -2.446382492780685425e-01 -5.688292160630226135e-02 4.301694780588150024e-02 3.763162791728973389e-01 -7.769480347633361816e-02 1.531435102224349976e-01 2.690844051539897919e-02 2.074914723634719849e-01 1.140095219016075134e-01 -7.705016434192657471e-02 3.691115677356719971e-01 -3.382779061794281006e-01 1.362006068229675293e-01 1.193758621811866760e-01 1.688167303800582886e-01 4.530633985996246338e-02
1.405717283487319946e-01 -1.645861864089965820e-01 -3.356607556343078613e-01 -1.940943598747253418e-01 1.168830469250679016e-01 -4.920866340398788452e-02 -1.242122873663902283e-01 1.041624918580055237e-01 -1.267205029726028442e-01 5.150562152266502380e-02 1.908890157938003540e-01 2.307232022285461426e-01 -1.050885617733001709e-01 -4.826118424534797668e-02 9.525629878044128418e-02 2.851313352584838867e-01 -2.431504726409912109e-01 3.537175357341766357e-01 7.696420419961214066e-03 9.864326566457748413e-02 3.504756465554237366e-02 -1.159405708312988281e-02 1.325148623436689377e-02 1.688891798257827759e-01 1.635427400469779968e-02 1.692402809858322144e-01 2.454622983932495117e-01 -1.407812833786010742e-01 1.404556632041931152e-01 -1.963253021240234375e-01 1.995793133974075317e-01 3.422654867172241211e-01
-2.849212475121021271e-02 -2.506101429462432861e-01 1.321410387754440308e-01 -2.614842057228088379e-01 4.346508681774139404e-01 1.113111898303031921e-01 -5.378458648920059204e-02 -3.453671038150787354e-01 -2.750412821769714355e-01 1.151689589023590088e-01 -2.204348593950271606e-01 8.243828266859054565e-02 4.831739142537117004e-02 -2.021332532167434692e-01 -1.952006071805953979e-01 2.594788745045661926e-02 -1.225477531552314758e-01 -1.635710448026657104e-01 4.472450166940689087e-02 7.864531874656677246e-02 1.966516822576522827e-01 5.379704758524894714e-02 1.839143037796020508e-01 6.484413146972656250e-02 7.367881946265697479e-03 -1.570118814706802368e-01 3.091432452201843262e-01 5.662467703223228455e-02 1.445234566926956177e-02 4.493061453104019165e-02 -2.057454735040664673e-02 2.123877853155136108e-01
-2.179982326924800873e-02 -2.490709125995635986e-01 9.157422930002212524e-02 -5.481312423944473267e-02 1.783667951822280884e-01 -2.501913905143737793e-01 -1.457929462194442749e-01 1.044280752539634705e-01 -1.879018545150756836e-01 -2.068780660629272461e-01 9.591086953878402710e-02 4.167301654815673828e-01 2.095570042729377747e-02 2.097600325942039490e-02 -9.677314013242721558e-02 2.534669339656829834e-01 4.027654230594635010e-02 1.218350231647491455e-01 -4.100028052926063538e-02 1.569808274507522583e-01 2.757297754287719727e-01 3.511622548103332520e-02 -3.826163336634635925e-02 -3.896879032254219055e-02 1.947558671236038208e-01 -6.916520744562149048e-02 4.527588933706283569e-02 -3.178223967552185059e-01 2.366138845682144165e-01 3.136726096272468567e-02 4.340810328722000122e-02 3.693333268165588379e-01
1.333208382129669189e-01 -6.485586613416671753e-02 -1.419439762830734253e-01 -3.533830642700195312e-01 1.110519766807556152e-01 -2.365407943725585938e-01 -2.019279152154922485e-01 -1.391582041978836060e-01 3.759495541453361511e-02 -6.044663488864898682e-02 -1.054046973586082458e-01 3.060859739780426025e-01 -1.605207100510597229e-02 -2.540662512183189392e-02 -4.890145361423492432e-01 2.147269994020462036e-02 -1.086277887225151062e-01 -2.190792560577392578e-01 -7.130419462919235229e-02 1.740136556327342987e-02 2.556199729442596436e-01 6.906542181968688965e-02 1.284400373697280884e-01 -1.699013859033584595e-01 5.661560222506523132e-02 1.638210564851760864e-01 -2.224321849644184113e-02 5.763422697782516479e-02 1.740765124559402466e-01 2.554876208305358887e-01 2.097024768590927124e-01 -1.156315207481384277e-02
-1.689991354942321777e-02 1.628591567277908325e-01 -6.864409148693084717e-02 -2.032562047243118286e-01 1.234866157174110413e-01 4.589340463280677795e-02 -2.552322745323181152e-01 -1.222623363137245178e-01 2.983799576759338379e-01 5.351828783750534058e-02 -1.193994134664535522e-01 5.126504972577095032e-02 -1.420379430055618286e-01 1.613328456878662109e-01 -2.427811920642852783e-01 3.181064426898956299e-01 -2.144546657800674438e-01 2.686255872249603271e-01 1.096553355455398560e-01 2.814411222934722900e-01 5.303112789988517761e-02 -2.926707565784454346e-01 2.224051803350448608e-01 -2.428337931632995605e-01 -1.854809969663619995e-01 -1.100595369935035706e-01 1.235191822052001953e-01 7.196762412786483765e-02 5.219589918851852417e-02 1.022237613797187805e-01 5.466645956039428711e-02 1.587545573711395264e-01
1.174474414438009262e-02 -6.313253939151763916e-02 -7.439215481281280518e-02 -2.975456714630126953e-01 7.958930730819702148e-02 1.307872533798217773e-01 -5.093406885862350464e-02 -2.407842725515365601e-01 -2.158484905958175659e-01 -1.392908245325088501e-01 4.168161377310752869e-02 1.767194420099258423e-01 1.114716306328773499e-01 2.208465039730072021e-01 -1.898422837257385254e-01 3.373765945434570312e-02 -1.002574563026428223e-01 2.804730087518692017e-02 4.403369384817779064e-04 2.389192432165145874e-01 5.396962761878967285e-01 -9.731740504503250122e-02 -6.024859100580215454e-02 -3.490653634071350098e-02 -2.984737791121006012e-02 9.345578029751777649e-03 4.318968206644058228e-02 -1.300761252641677856e-01 1.622102260589599609e-01 2.522092461585998535e-01 3.627496063709259033e-01 -7.534185051918029785e-02
1.000444516539573669e-01 -3.995084762573242188e-01 -6.032347306609153748e-02 -6.248975917696952820e-02 1.323056519031524658e-01 2.824604511260986328e-01 -5.741744861006736755e-02 2.202656120061874390e-02 1.720580160617828369e-01 2.586926333606243134e-02 -2.024200409650802612e-01 3.358658254146575928e-01 -2.342402040958404541e-01 -4.132761433720588684e-02 -1.989294141530990601e-01 -8.069454133510589600e-02 -1.380183845758438110e-01 1.862222254276275635e-01 -5.822113156318664551e-02 1.384455617517232895e-02 -9.396814554929733276e-02 -8.295318484306335449e-02 -6.690956652164459229e-02 -7.509012520313262939e-02 1.462092101573944092e-01 5.859059747308492661e-04 2.119923979043960571e-01 -1.715016663074493408e-01 -2.767815813422203064e-02 3.673284649848937988e-01 3.470485210418701172e-01 7.058345712721347809e-03
1.631697416305541992e-01 -2.989678084850311279e-01 5.579056218266487122e-02 2.168809436261653900e-02 1.149795576930046082e-01 1.646248623728752136e-02 -3.358863294124603271e-01 -1.786522269248962402e-01 4.951581731438636780e-02 8.067399263381958008e-02 -2.248065620660781860e-01 3.123348951339721680e-01 -2.237333655357360840e-01 2.074217423796653748e-02 -1.783825159072875977e-01 -1.107503473758697510e-01 -1.808448433876037598e-01 1.848212033510208130e-01 -1.599997729063034058e-01 1.568058319389820099e-02 1.305422484874725342e-01 -1.948346793651580811e-01 -1.186949089169502258e-01 -1.653395295143127441e-01 1.700194776058197021e-01 -8.915179222822189331e-02 1.989924311637878418e-01 -1.943660974502563477e-01 -1.724626123905181885e-01 2.313580662012100220e-01 1.053602769970893860e-01 2.698533833026885986e-01
2.219195943325757980e-03 -1.435409635305404663e-01 -1.475080996751785278e-01 -1.066879555583000183e-01 2.891329824924468994e-01 -1.679386496543884277e-01 -2.595494734123349190e-03 -2.835132479667663574e-01 -3.313767164945602417e-02 1.257373690605163574e-01 1.272995173931121826e-01 2.531728148460388184e-01 1.470327675342559814e-01 -8.061898499727249146e-02 2.198913842439651489e-01 1.590393930673599243e-01 -6.637482345104217529e-02 -1.092857196927070618e-01 1.961927860975265503e-01 2.593693323433399200e-02 1.160891726613044739e-01 -1.134731695055961609e-01 2.333516031503677368e-01 1.160860881209373474e-01 3.381622731685638428e-01 2.484092675149440765e-02 -1.304253935813903809e-01 -2.939682304859161377e-01 -1.046423241496086121e-01 1.358490064740180969e-02 4.112093746662139893e-01 8.165261894464492798e-02
1.605293452739715576e-01 -3.024013042449951172e-01 -8.060977607965469360e-02 -1.762278936803340912e-02 2.899387776851654053e-01 -1.945048421621322632e-01 -1.573504954576492310e-01 1.690105050802230835e-01 1.635884866118431091e-02 -1.386354863643646240e-02 2.311284989118576050e-01 2.318756878376007080e-01 -4.332508891820907593e-02 1.658579260110855103e-01 -5.945470556616783142e-02 1.323062181472778320e-01 -1.385031342506408691e-01 -1.933119446039199829e-02 1.587610989809036255e-01 5.146056786179542542e-02 -1.321483105421066284e-01 -1.054292097687721252e-01 8.571606129407882690e-02 2.005611807107925415e-01 6.688084453344345093e-02 -2.435149997472763062e-01 1.980904787778854370e-01 -1.812053471803665161e-01 -9.921848773956298828e-02 2.823153734207153320e-01 4.361065030097961426e-01 5.949063971638679504e-02
-3.380093490704894066e-03 -2.822035253047943115e-01 7.960060238838195801e-02 -2.802817523479461670e-01 1.943793147802352905e-01 -3.426443040370941162e-02 -1.154988110065460205e-01 -9.126570075750350952e-02 2.913163602352142334e-01 -1.053753867745399475e-02 -9.345979988574981689e-02 3.051746189594268799e-01 -3.706469237804412842e-01 -2.024055123329162598e-01 -1.032166779041290283e-01 1.595178619027137756e-02 1.105770617723464966e-01 2.108357250690460205e-01 -2.080837078392505646e-02 2.559312880039215088e-01 -1.645085066556930542e-01 -1.251003146171569824e-01 6.317852437496185303e-02 -2.467850893735885620e-01 2.246751077473163605e-02 3.879855200648307800e-02 3.289044797420501709e-01 -6.678944826126098633e-02 1.302616596221923828e-01 1.213071793317794800e-01 1.462555080652236938e-01 2.805973775684833527e-02
1.138497069478034973e-01 -2.477819025516510010e-01 -2.544692158699035645e-01 -2.367667257785797119e-01 -2.079935930669307709e-02 -3.436763957142829895e-02 9.066484123468399048e-02 1.134314239025115967e-01 -8.407523483037948608e-02 -1.268939226865768433e-01 1.924678497016429901e-02 1.679386943578720093e-01 -2.934768199920654297e-01 -3.925443161278963089e-04 -8.044914156198501587e-02 6.247903406620025635e-02 -2.957088947296142578e-01 1.465043425559997559e-01 -2.427049726247787476e-02 3.522019088268280029e-02 -8.168584108352661133e-02 -6.639485061168670654e-02 1.695094555616378784e-01 -1.530841886997222900e-01 3.775894269347190857e-02 2.341498285531997681e-01 2.515949308872222900e-01 -1.309831291437149048e-01 1.764889061450958252e-01 -7.929746061563491821e-02 5.153206586837768555e-01 1.421042680740356445e-01
8.639812469482421875e-02 -3.046734035015106201e-01 6.715273857116699219e-02 -1.839423179626464844e-01 -7.051440887153148651e-03 -2.945308685302734375e-01 4.758954793214797974e-02 -2.788930833339691162e-01 8.068023622035980225e-02 7.949551194906234741e-02 2.940309233963489532e-02 2.718939483165740967e-01 -1.671866513788700104e-02 -1.986068040132522583e-01 -2.801909148693084717e-01 9.081389755010604858e-02 -3.841555416584014893e-01 -1.790895313024520874e-01 6.811789236962795258e-03 1.532068401575088501e-01 3.174380362033843994e-01 -2.327566966414451599e-02 2.159709930419921875e-01 -1.878077983856201172e-01 1.205283626914024353e-01 9.375920891761779785e-02 -2.427469752728939056e-02 -7.732278853654861450e-02 -1.965380460023880005e-02 7.738402485847473145e-02 1.202514842152595520e-01 -2.081122845411300659e-01
2.566352486610412598e-01 -1.590823680162429810e-01 -1.896339841187000275e-02 1.199366990476846695e-02 1.297027915716171265e-01 -6.943863630294799805e-02 -2.146793305873870850e-01 -2.507291138172149658e-01 8.139623701572418213e-02 1.819789707660675049e-01 -1.560714542865753174e-01 9.821312874555587769e-02 1.053715199232101440e-01 3.457653522491455078e-02 -8.455190807580947876e-02 2.037042230367660522e-01 -5.786070823669433594e-01 -5.578321218490600586e-02 -1.714033484458923340e-01 1.536936759948730469e-01 2.241008877754211426e-01 -1.012847293168306351e-02 3.575000166893005371e-02 -7.755150645971298218e-02 1.073376461863517761e-01 -8.773826807737350464e-02 -4.803534969687461853e-02 -5.757042765617370605e-02 2.806779742240905762e-01 2.460919171571731567e-01 1.193917170166969299e-01 -1.268473714590072632e-01
5.827400833368301392e-02 -4.315681159496307373e-01 4.330330062657594681e-03 -4.630488902330398560e-02 3.433839082717895508e-01 -2.945784628391265869e-01 1.040589362382888794e-01 1.371179670095443726e-01 -1.160621941089630127e-01 5.064165964722633362e-02 1.507637053728103638e-01 1.405483484268188477e-01 -4.657903686165809631e-02 1.776003539562225342e-01 -1.577696800231933594e-01 9.412903338670730591e-02 -1.153899505734443665e-01 4.717351123690605164e-02 6.873131496831774712e-04 3.617726564407348633e-01 -8.270581066608428955e-02 -3.078673034906387329e-03 1.387876868247985840e-01 1.356368511915206909e-01 -1.367001682519912720e-01 -1.335098296403884888e-01 8.012350648641586304e-02 -7.843540608882904053e-02 -6.155126541852951050e-02 1.888893693685531616e-01 4.005837142467498779e-01 8.911945670843124390e-02
5.908661405555903912e-04 -1.460406929254531860e-01 3.727017045021057129e-01 1.316723823547363281e-01 2.392081320285797119e-01 -5.099625885486602783e-02 -1.638584434986114502e-01 -1.425055712461471558e-01 9.618413448333740234e-02 -3.148197382688522339e-02 3.084470033645629883e-01 1.983107179403305054e-01 1.162788644433021545e-01 -5.508776288479566574e-03 -6.794513016939163208e-02 2.620261013507843018e-01 -1.468470692634582520e-01 7.748483866453170776e-02 3.838178515434265137e-01 1.054302677512168884e-01 1.182393953204154968e-01 -1.573083996772766113e-01 1.097490713000297546e-01 -2.483569644391536713e-02 1.791503429412841797e-01 3.259501606225967407e-02 -1.471941620111465454e-01 -2.383315414190292358e-01 1.969141513109207153e-01 -2.229627594351768494e-02 2.657872736454010010e-01 1.580704450607299805e-01
1.309708356857299805e-01 -2.535170614719390869e-01 1.337052434682846069e-01 -3.966172933578491211e-01 -1.269418839365243912e-02 1.927322447299957275e-01 -2.137845158576965332e-01 -5.729719996452331543e-02 -1.281870007514953613e-01 -7.978166639804840088e-02 1.055878698825836182e-01 2.245360016822814941e-01 -2.061361074447631836e-02 1.177433803677558899e-01 9.517178684473037720e-02 -1.349883675575256348e-01 -4.718026518821716309e-01 1.861557066440582275e-01 -7.798126898705959320e-03 2.872889339923858643e-01 1.519026607275009155e-01 1.250849962234497070e-01 2.825568914413452148e-01 1.796183139085769653e-01 -2.758201956748962402e-02 4.884599894285202026e-02 -1.143548116087913513e-01 1.352684348821640015e-01 5.071305204182863235e-03 7.176012545824050903e-02 2.760450728237628937e-02 6.469846703112125397e-03
1.468339655548334122e-02 -2.134270668029785156e-01 1.140405163168907166e-01 -6.098538264632225037e-02 1.550314724445343018e-01 -1.842490583658218384e-01 -1.245084553956985474e-01 7.014057040214538574e-02 2.832718938589096069e-02 -6.685689836740493774e-02 -1.016033068299293518e-01 2.466684877872467041e-01 -1.134129390120506287e-01 -8.165732771158218384e-02 -2.392727583646774292e-01 -1.225827410817146301e-01 -2.931984364986419678e-01 -8.185754716396331787e-02 2.106574177742004395e-01 2.278213053941726685e-01 3.449909389019012451e-02 8.097838610410690308e-02 3.719056397676467896e-02 2.712713778018951416e-01 2.803134322166442871e-01 1.428484022617340088e-01 4.057826697826385498e-01 -1.969690769910812378e-01 -3.735427558422088623e-02 2.115107774734497070e-01 1.525083333253860474e-01 2.176290005445480347e-01
-5.587100982666015625e-02 -1.091669425368309021e-01 -2.987446188926696777e-01 -9.839215129613876343e-02 4.130947291851043701e-01 -7.965446263551712036e-02 -3.401576876640319824e-01 2.069602534174919128e-02 -9.335386008024215698e-02 -5.015203263610601425e-03 -5.073104426264762878e-02 -2.648623101413249969e-02 -1.485010888427495956e-02 3.252773880958557129e-01 -1.233149617910385132e-01 -2.102577835321426392e-01 -2.435645908117294312e-01 -4.505529627203941345e-02 1.293077766895294189e-01 2.525522410869598389e-01 1.222092881798744202e-01 -1.181701198220252991e-01 1.762744933366775513e-01 -1.592688262462615967e-01 1.985421031713485718e-01 -1.121522858738899231e-01 3.119245767593383789e-01 -1.113495305180549622e-01 9.478231519460678101e-02 4.265326261520385742e-02 9.487092494964599609e-02 8.219739049673080444e-02
-5.716477334499359131e-02 -3.947776854038238525e-01 -2.020989954471588135e-01 -2.540495395660400391e-01 2.873326241970062256e-01 -2.751426072791218758e-03 -8.528988808393478394e-02 -1.748555898666381836e-01 -2.953753434121608734e-02 1.010471209883689880e-02 2.714272439479827881e-01 2.227330058813095093e-01 -2.060097604990005493e-01 -1.215893700718879700e-01 4.718562215566635132e-02 5.449065566062927246e-02 -5.180393531918525696e-02 2.295995652675628662e-01 3.117380440235137939e-01 1.623574793338775635e-01 -8.444877713918685913e-02 1.346617471426725388e-02 -1.024728640913963318e-01 5.623818561434745789e-02 8.333889394998550415e-02 1.137035042047500610e-01 3.443379104137420654e-01 -2.657582750543951988e-03 2.114405296742916107e-02 8.589050918817520142e-02 2.211946249008178711e-01 1.824468672275543213e-01
6.640301644802093506e-02 -1.615602523088455200e-02 -4.214949905872344971e-02 -3.159375488758087158e-01 1.368487179279327393e-01 7.597772032022476196e-02 -7.953373342752456665e-02 -2.676773965358734131e-01 -4.091688245534896851e-02 7.973728701472282410e-03 -1.279458552598953247e-01 2.529397606849670410e-01 7.195629924535751343e-02 2.169697582721710205e-01 -3.272081613540649414e-01 2.478694319725036621e-01 -6.272542476654052734e-02 -1.934281587600708008e-01 1.204189937561750412e-02 -7.583431899547576904e-02 1.764012558851391077e-04 -2.701174020767211914e-01 2.155699878931045532e-01 1.131285205483436584e-01 3.651804029941558838e-01 -1.849421709775924683e-01 -4.670422896742820740e-02 -8.967731893062591553e-02 9.462242573499679565e-02 6.859619915485382080e-02 2.040010243654251099e-01 2.754620611667633057e-01
-2.152757942676544189e-01 -1.445957869291305542e-01 -2.719859220087528229e-02 -2.550666034221649170e-01 3.190454542636871338e-01 7.663166616111993790e-03 1.964748948812484741e-01 -3.327732672914862633e-03 1.580579131841659546e-01 -1.772861778736114502e-01 -3.346879500895738602e-03 1.884551197290420532e-01 -1.540437042713165283e-01 1.089062988758087158e-01 -1.926956176757812500e-01 2.784626781940460205e-01 -8.479500561952590942e-02 2.428743690252304077e-01 1.669643074274063110e-01 9.075210988521575928e-02 1.566068530082702637e-01 -2.158478796482086182e-01 5.208854377269744873e-02 1.320267468690872192e-01 5.082483887672424316e-01 1.063567474484443665e-01 -5.544576793909072876e-02 -5.351003259420394897e-02 4.340891167521476746e-02 6.512896716594696045e-02 -2.011532150208950043e-02 9.293576329946517944e-02
2.254769671708345413e-03 -1.530486345291137695e-01 1.433375179767608643e-01 -7.727158069610595703e-02 1.016607359051704407e-01 -2.122677564620971680e-01 -6.983750313520431519e-02 -1.298501938581466675e-01 1.336256265640258789e-01 -2.390308082103729248e-01 -1.045366376638412476e-01 2.439312636852264404e-01 -2.084992676973342896e-01 -9.387953579425811768e-02 2.116069942712783813e-02 -2.031132020056247711e-02 -3.576532900333404541e-01 -1.020969823002815247e-01 6.838355958461761475e-02 2.250144779682159424e-01 1.424116641283035278e-01 2.413050457835197449e-02 4.518229514360427856e-02 2.833453714847564697e-01 3.283131718635559082e-01 1.084190681576728821e-01 3.393324613571166992e-01 -1.873148530721664429e-01 4.492092132568359375e-02 2.349182218313217163e-01 1.143490895628929138e-01 1.935497075319290161e-01
2.244719415903091431e-01 -1.000443994998931885e-01 1.070876885205507278e-02 -1.932063698768615723e-01 8.325693011283874512e-02 -9.102218598127365112e-02 -1.594047844409942627e-01 -1.621169596910476685e-01 1.534735262393951416e-01 -8.894161880016326904e-02 -1.682934015989303589e-01 1.100568175315856934e-01 -2.275155633687973022e-01 6.489782035350799561e-02 -3.435647487640380859e-01 7.108714431524276733e-02 -1.547328084707260132e-01 -3.215097188949584961e-01 2.694214321672916412e-02 1.820466518402099609e-01 1.583303958177566528e-01 -1.598408073186874390e-01 2.912692427635192871e-01 5.242798477411270142e-02 1.304836720228195190e-01 -2.512814998626708984e-01 -1.821450144052505493e-01 -1.176830679178237915e-01 1.166377738118171692e-01 2.313641011714935303e-01 2.255313694477081299e-01 1.992794126272201538e-01
-2.473488599061965942e-01 -1.440304424613714218e-02 4.237177968025207520e-02 -3.076126873493194580e-01 3.035528119653463364e-03 -2.096195220947265625e-01 -1.791301965713500977e-01 -8.727755397558212280e-03 -1.412244290113449097e-01 7.070260494947433472e-02 -1.281914710998535156e-01 8.571695536375045776e-02 1.123999580740928650e-01 1.068942770361900330e-01 -9.758205711841583252e-02 4.360032826662063599e-02 -2.609700560569763184e-01 4.458605870604515076e-02 3.743560612201690674e-02 2.237683236598968506e-01 1.124311536550521851e-01 -2.961091995239257812e-01 3.102696239948272705e-01 1.232514232397079468e-01 -4.838566854596138000e-02 -6.173495575785636902e-02 1.354755908250808716e-01 1.621673442423343658e-02 3.820508122444152832e-01 8.345530927181243896e-02 4.018967151641845703e-01 9.646514058113098145e-02
1.966973207890987396e-02 -1.368277240544557571e-02 2.337808907032012939e-02 -2.387564182281494141e-01 2.217915952205657959e-01 -1.652105301618576050e-01 -1.270395517349243164e-01 -3.168708682060241699e-01 -2.258607596158981323e-01 -8.302131295204162598e-02 -3.626640886068344116e-02 8.180912584066390991e-03 -7.632474601268768311e-02 2.114101350307464600e-01 -1.064653396606445312e-01 2.395796775817871094e-01 -9.812413901090621948e-02 -4.329776018857955933e-02 -1.242478042840957642e-01 -1.204889118671417236e-01 6.940032541751861572e-02 3.882622718811035156e-02 9.495937079191207886e-02 -1.210228800773620605e-01 8.252543210983276367e-02 3.610971942543983459e-02 1.337187141180038452e-01 -1.800648719072341919e-01 5.263034701347351074e-01 2.071668058633804321e-01 3.115984201431274414e-01 1.530703753232955933e-01
-2.643905878067016602e-01 -1.173376813530921936e-01 1.049247384071350098e-01 -1.790141761302947998e-01 2.754694819450378418e-01 2.284411042928695679e-01 -1.040482372045516968e-01 -8.433564007282257080e-02 8.936826884746551514e-02 -1.471078395843505859e-01 -1.218037456274032593e-01 2.499693445861339569e-02 1.907339990139007568e-01 -1.886427961289882660e-02 -3.822765126824378967e-02 9.457036852836608887e-02 -2.846777737140655518e-01 8.689088746905326843e-03 -9.664226323366165161e-02 9.449592977762222290e-02 3.008076846599578857e-01 -2.328005991876125336e-02 1.427717357873916626e-01 2.554637566208839417e-02 2.754569649696350098e-01 5.563497915863990784e-02 -4.045344889163970947e-02 -4.879645407199859619e-01 5.193004384636878967e-02 8.321781456470489502e-02 1.315695941448211670e-01 2.791745662689208984e-01
1.170947700738906860e-01 -2.715747058391571045e-01 1.530877649784088135e-01 -2.666140496730804443e-01 1.347601413726806641e-01 1.435149163007736206e-01 8.849469572305679321e-02 -9.233947843313217163e-02 -1.776660233736038208e-01 1.180128082633018494e-01 -1.875684112310409546e-01 3.153997063636779785e-01 -2.285964936017990112e-01 6.623660773038864136e-02 -7.712829113006591797e-02 3.358869254589080811e-02 -1.983166486024856567e-01 3.729169368743896484e-01 3.358315676450729370e-02 -9.813834913074970245e-03 -2.074267119169235229e-01 -6.925021857023239136e-02 3.173666000366210938e-01 -1.822486752644181252e-03 1.489545851945877075e-01 1.885607540607452393e-01 2.492987662553787231e-01 -9.006696939468383789e-02 2.367318607866764069e-02 8.515659719705581665e-03 1.485874503850936890e-01 2.003696709871292114e-01
-1.443353015929460526e-02 -1.845581680536270142e-01 -1.622821390628814697e-01 -2.360489815473556519e-01 2.385322898626327515e-01 -6.526765972375869751e-02 -4.958001524209976196e-02 -1.864432990550994873e-01 -7.504192739725112915e-02 6.290578097105026245e-02 3.124477267265319824e-01 2.254583388566970825e-01 -2.855854034423828125e-01 -7.992416620254516602e-02 -2.702455222606658936e-02 -3.664617612957954407e-02 -7.638984918594360352e-02 3.201516568660736084e-01 1.168706342577934265e-01 1.726316213607788086e-01 -1.271371394395828247e-01 1.213524192571640015e-01 -4.507966339588165283e-02 1.068985369056463242e-02 2.203351408243179321e-01 1.401820778846740723e-01 3.955279290676116943e-01 1.070664729923009872e-02 8.279741555452346802e-02 9.365604072809219360e-02 2.044125497341156006e-01 2.650252282619476318e-01
4.491573572158813477e-02 -3.163861930370330811e-01 1.894647777080535889e-01 -1.489690244197845459e-01 -1.375342756509780884e-01 -5.099526047706604004e-02 2.493924088776111603e-02 -2.393034547567367554e-01 1.350245028734207153e-01 -2.858978137373924255e-02 9.124799817800521851e-02 1.472163498401641846e-01 -1.087698787450790405e-01 -2.948339655995368958e-02 -1.711389720439910889e-01 1.093016788363456726e-01 -4.021842777729034424e-01 1.513456851243972778e-01 2.121526896953582764e-01 1.311522126197814941e-01 2.338297218084335327e-01 -3.098151385784149170e-01 4.219184070825576782e-02 -1.062406003475189209e-01 1.956125795841217041e-01 4.526355117559432983e-02 2.192986942827701569e-02 6.828737258911132812e-02 8.200184255838394165e-02 1.521878987550735474e-01 3.523172140121459961e-01 -2.175767868757247925e-01
1.505898237228393555e-01 -2.705254256725311279e-01 -3.021115250885486603e-02 -1.441832482814788818e-01 1.146167367696762085e-01 -1.544969677925109863e-01 2.134079858660697937e-02 -8.601749688386917114e-02 2.395228743553161621e-01 -1.070747226476669312e-01 -4.726000875234603882e-02 4.187716841697692871e-01 -3.310433626174926758e-01 -2.196995168924331665e-01 -1.413654536008834839e-01 -1.579836606979370117e-01 -3.377474248409271240e-01 2.456596493721008301e-01 7.967434823513031006e-03 2.303179800510406494e-01 -1.094288527965545654e-01 -9.874494373798370361e-02 2.390837520360946655e-01 1.067943647503852844e-01 8.204016089439392090e-02 -9.119322150945663452e-02 2.034636586904525757e-02 -1.237167567014694214e-01 -1.647502779960632324e-01 4.304864257574081421e-02 -4.213718324899673462e-02 9.473771601915359497e-02
2.372778654098510742e-01 -1.356967836618423462e-01 -9.222986549139022827e-02 1.162003632634878159e-02 4.288519918918609619e-01 1.798031032085418701e-01 -7.045771926641464233e-02 -9.361040592193603516e-02 -5.495611950755119324e-02 -1.873636543750762939e-01 1.142841801047325134e-01 1.827535480260848999e-01 -2.335463613271713257e-01 -1.121653541922569275e-01 -3.337528407573699951e-01 1.394689381122589111e-01 -1.293151825666427612e-01 1.043661981821060181e-01 3.127124905586242676e-01 3.673590123653411865e-01 1.136676520109176636e-01 5.755610764026641846e-02 2.215483039617538452e-01 -4.142448678612709045e-02 -3.692230675369501114e-03 1.057891696691513062e-01 -4.287361633032560349e-03 1.064844876527786255e-01 -3.511555865406990051e-02 1.374966371804475784e-02 -1.793186962604522705e-01 1.435010135173797607e-01
4.801165685057640076e-02 -1.710500866174697876e-01 2.105260640382766724e-01 -1.751964911818504333e-02 5.320964455604553223e-01 5.877747014164924622e-02 -1.223728358745574951e-01 1.242054700851440430e-01 1.786293275654315948e-02 -3.003621660172939301e-02 -4.797869175672531128e-02 4.441187083721160889e-01 -1.999813616275787354e-01 1.260150521993637085e-01 -2.541426420211791992e-01 -3.157076835632324219e-01 -1.382748782634735107e-01 2.631682530045509338e-02 2.602788805961608887e-02 -4.381541162729263306e-02 -9.000774472951889038e-02 5.052170529961585999e-02 9.909334033727645874e-02 2.322819642722606659e-02 -1.129394769668579102e-01 -5.373873747885227203e-03 1.238437145948410034e-01 -1.278254240751266479e-01 2.376019656658172607e-01 8.953667432069778442e-02 1.302418112754821777e-01 1.288816332817077637e-01
3.102971613407135010e-01 -1.592320501804351807e-01 -2.009095251560211182e-02 -1.279020756483078003e-01 1.842643320560455322e-01 -8.733026683330535889e-02 -1.639355123043060303e-01 -4.230681955814361572e-01 -1.578407883644104004e-01 2.511657178401947021e-01 1.133436635136604309e-01 2.631765902042388916e-01 -7.511632144451141357e-02 -6.069619208574295044e-02 -5.202874168753623962e-02 3.809511661529541016e-01 2.513010427355766296e-02 2.135470658540725708e-01 -1.436825990676879883e-01 -1.287145316600799561e-01 -5.626490712165832520e-02 -1.014426872134208679e-01 7.370405644178390503e-02 1.723292618989944458e-01 -4.071963485330343246e-03 4.140119627118110657e-02 1.876244992017745972e-01 5.555848125368356705e-03 2.949514091014862061e-01 1.690444536507129669e-02 1.739102751016616821e-01 -1.922272704541683197e-02
1.836127042770385742e-01 -4.184374213218688965e-01 -2.551895380020141602e-02 -2.207761555910110474e-01 1.088290214538574219e-01 -2.997572720050811768e-01 -1.529875397682189941e-01 -3.802505433559417725e-01 -1.099296882748603821e-01 1.324986964464187622e-01 3.653287515044212341e-02 -3.427688032388687134e-02 -7.346942275762557983e-02 1.275909841060638428e-01 -6.699499487876892090e-02 4.567207023501396179e-02 -2.512163221836090088e-01 2.691733837127685547e-02 9.209023416042327881e-02 1.573950946331024170e-01 2.526493966579437256e-01 1.465905755758285522e-01 -3.495982289314270020e-02 3.695004060864448547e-02 1.822519749402999878e-01 6.925074756145477295e-02 -8.691640198230743408e-02 -1.043157428503036499e-01 1.648029088973999023e-01 2.485677897930145264e-01 1.319468021392822266e-01 -2.528007924556732178e-01
-9.103172458708286285e-03 -1.156086251139640808e-01 8.770086616277694702e-02 -8.524530380964279175e-02 4.031049311161041260e-01 -2.047293260693550110e-02 -9.476205706596374512e-02 1.557897031307220459e-01 -1.784702539443969727e-01 -1.224978566169738770e-01 9.119665622711181641e-02 4.706387519836425781e-01 -2.618766725063323975e-01 -1.139071285724639893e-01 -2.561133205890655518e-01 8.957111090421676636e-02 1.056744623929262161e-02 -6.842481344938278198e-02 1.785801798105239868e-01 -9.009883552789688110e-02 1.567446589469909668e-01 -1.220829114317893982e-01 3.053657710552215576e-01 1.745122969150543213e-01 -1.583030521869659424e-01 1.674327701330184937e-01 1.551838219165802002e-01 -9.838775731623172760e-03 1.356878280639648438e-01 -5.469800159335136414e-02 9.413299709558486938e-02 1.675392538309097290e-01
1.342799812555313110e-01 -1.394259780645370483e-01 2.656064927577972412e-02 -1.954808533191680908e-01 1.969510167837142944e-01 3.241910040378570557e-01 -2.938392944633960724e-02 -1.629694551229476929e-01 -1.813978999853134155e-01 5.602774396538734436e-02 -2.689188122749328613e-01 -7.283683121204376221e-02 -8.121136575937271118e-02 -3.789305686950683594e-02 -3.270777761936187744e-01 1.910153590142726898e-02 -1.993134468793869019e-01 -9.803940542042255402e-03 6.658745557069778442e-02 9.778713434934616089e-02 2.048581093549728394e-01 -2.697539925575256348e-01 2.339366525411605835e-01 2.769365906715393066e-02 3.536872565746307373e-01 -3.066922426223754883e-01 -8.942347764968872070e-02 -7.996933907270431519e-02 1.320408880710601807e-01 -4.930133465677499771e-03 3.489582985639572144e-02 2.167659848928451538e-01
7.275092601776123047e-02 -2.492824494838714600e-01 3.936064615845680237e-02 -2.123035676777362823e-02 1.056237518787384033e-01 4.088231362402439117e-03 -3.774786889553070068e-01 -2.657085657119750977e-01 6.290901452302932739e-02 2.106531895697116852e-02 -2.211360633373260498e-01 2.724545896053314209e-01 -1.498972475528717041e-01 4.763572290539741516e-02 -1.464802175760269165e-01 -1.152949407696723938e-01 -1.332373917102813721e-01 2.724415957927703857e-01 -1.520694047212600708e-01 1.114689186215400696e-01 4.107924923300743103e-02 -2.262771688401699066e-02 -5.564551427960395813e-02 -1.519234329462051392e-01 1.901970207691192627e-01 9.672410786151885986e-02 1.724550724029541016e-01 -1.171750873327255249e-01 -1.956480294466018677e-01 4.038601219654083252e-01 1.263147443532943726e-01 2.388267964124679565e-01
1.685819178819656372e-01 -2.331220507621765137e-01 7.562130689620971680e-02 -2.855044901371002197e-01 1.174657419323921204e-01 3.202000558376312256e-01 -2.695151865482330322e-01 -3.145777583122253418e-01 -6.904078274965286255e-02 -2.736452519893646240e-01 7.940779626369476318e-02 1.765091121196746826e-01 -6.044717505574226379e-02 4.704578220844268799e-02 1.745630204677581787e-01 -1.012394726276397705e-01 -4.008778035640716553e-01 1.288895457983016968e-01 1.456091403961181641e-01 1.328703016042709351e-01 1.488564461469650269e-01 -7.812064886093139648e-02 2.234728038311004639e-01 4.780870303511619568e-02 -7.878983020782470703e-02 -9.114183922065421939e-05 -5.199669674038887024e-02 -2.148670516908168793e-02 1.721826493740081787e-01 6.914519518613815308e-02 1.360518932342529297e-01 -1.393211781978607178e-01
-1.079430058598518372e-01 -1.806076914072036743e-01 2.613259255886077881e-01 -3.450198471546173096e-02 6.378860026597976685e-02 3.337153419852256775e-02 -8.050139248371124268e-02 -1.053975075483322144e-01 2.304536551237106323e-01 -2.310647666454315186e-01 -5.781077593564987183e-02 3.151740431785583496e-01 -1.811900585889816284e-01 -1.388905793428421021e-01 4.748271778225898743e-02 -3.301937505602836609e-02 -2.105112075805664062e-01 -8.392395824193954468e-02 -6.716754287481307983e-03 3.798895180225372314e-01 4.120235517621040344e-02 1.401088945567607880e-02 9.158045798540115356e-02 1.543582975864410400e-01 6.243614852428436279e-02 1.046014297753572464e-02 3.100015819072723389e-01 -2.512571811676025391e-01 1.410734653472900391e-01 3.403530120849609375e-01 2.511643767356872559e-01 8.332397043704986572e-02
-1.031804084777832031e-01 -2.801037430763244629e-01 1.182099133729934692e-01 -1.220515668392181396e-01 2.420992553234100342e-01 8.829502016305923462e-02 -1.003868654370307922e-01 2.528434433043003082e-02 -3.137807846069335938e-01 6.991533190011978149e-02 -1.258512865751981735e-02 1.639739274978637695e-01 -2.862883210182189941e-01 1.589021533727645874e-01 -5.564803257584571838e-02 5.325122550129890442e-02 -3.660269379615783691e-01 2.910218946635723114e-02 -1.130919810384511948e-02 1.973252445459365845e-01 -1.321837455034255981e-01 -7.964052259922027588e-02 3.214555084705352783e-01 -3.761837258934974670e-02 1.379184573888778687e-01 -9.577143937349319458e-03 -1.713480800390243530e-01 -1.260015219449996948e-01 2.260738760232925415e-01 -4.427422027220018208e-05 2.320948392152786255e-01 -2.993094027042388916e-01
-2.220430225133895874e-02 -3.913095593452453613e-01 3.494459390640258789e-02 -8.138547092676162720e-02 1.287602335214614868e-01 1.197926141321659088e-02 -1.772325038909912109e-01 -8.773022145032882690e-02 9.291143715381622314e-02 1.445917487144470215e-01 -7.809076458215713501e-02 4.070171415805816650e-01 -3.876752555370330811e-01 -6.297688186168670654e-02 -2.003584206104278564e-01 -1.365795731544494629e-01 -1.031383872032165527e-01 3.340004086494445801e-01 -3.815249726176261902e-02 9.715973585844039917e-02 -7.188946008682250977e-02 -1.133143752813339233e-01 -5.797499790787696838e-02 -2.307436764240264893e-01 8.603525906801223755e-02 -4.208273719996213913e-03 1.745757609605789185e-01 -3.009914886206388474e-03 -2.884535118937492371e-02 1.818392127752304077e-01 1.647367179393768311e-01 2.484139204025268555e-01
4.578644409775733948e-02 -2.997305393218994141e-01 1.467180089093744755e-03 -1.094181612133979797e-01 1.070699617266654968e-01 1.462634373456239700e-02 1.001993641257286072e-01 -2.568063139915466309e-01 3.376393392682075500e-02 3.448934555053710938e-01 1.733162403106689453e-01 9.056108444929122925e-02 2.632890362292528152e-03 3.125294744968414307e-01 -2.671085596084594727e-01 3.104048669338226318e-01 -3.481660187244415283e-01 -1.188417524099349976e-02 2.069500237703323364e-01 5.558160319924354553e-02 -1.576467603445053101e-02 2.121634781360626221e-01 7.831015437841415405e-02 7.442214339971542358e-02 -4.569733887910842896e-02 1.256461590528488159e-01 -7.414944469928741455e-02 -1.456605792045593262e-01 -2.559236437082290649e-02 1.995156854391098022e-01 1.673556864261627197e-01 2.178101092576980591e-01
1.372457891702651978e-01 -3.109425008296966553e-01 -5.509983748197555542e-02 -3.022015392780303955e-01 -9.156689792871475220e-02 1.647810190916061401e-01 -1.235104445368051529e-02 -1.725917458534240723e-01 -1.767391562461853027e-01 -1.044732034206390381e-01 -2.953789569437503815e-02 5.730479955673217773e-02 1.271312087774276733e-01 -4.437029827386140823e-03 -6.609864532947540283e-02 -1.531834304332733154e-01 -4.733076393604278564e-01 2.541478574275970459e-01 1.732172369956970215e-01 1.361436247825622559e-01 6.662051379680633545e-02 9.867008030414581299e-02 1.818999797105789185e-01 1.839832961559295654e-01 -9.367620944976806641e-02 -2.110531367361545563e-02 -8.984258025884628296e-02 5.022716894745826721e-02 2.797780744731426239e-02 1.641037017107009888e-01 3.218555450439453125e-01 2.548217177391052246e-01
3.092063665390014648e-01 -1.731071770191192627e-01 3.237549215555191040e-02 8.346205204725265503e-02 4.704742133617401123e-01 -7.121908664703369141e-02 -2.223385274410247803e-01 6.039782613515853882e-02 -1.507836431264877319e-01 -9.564466029405593872e-02 1.009440943598747253e-01 1.369198262691497803e-01 -1.131103038787841797e-01 -3.043499290943145752e-01 3.509093821048736572e-02 1.530375927686691284e-01 -1.123185902833938599e-01 1.507248282432556152e-01 -9.723892435431480408e-03 2.785302996635437012e-01 1.110069528222084045e-01 -2.258317172527313232e-02 1.867701709270477295e-01 -1.621558964252471924e-01 -2.041327357292175293e-01 1.013919115066528320e-01 1.008026450872421265e-01 1.177091058343648911e-02 5.115886777639389038e-02 2.471427917480468750e-01 1.928295493125915527e-01 2.141687721014022827e-01
-1.369128823280334473e-01 -1.995525360107421875e-01 -8.686502277851104736e-02 -2.837178409099578857e-01 1.240836363285779953e-02 -1.781148612499237061e-01 -3.066969513893127441e-01 -1.573484688997268677e-01 3.600102290511131287e-02 -1.401471942663192749e-01 2.687944769859313965e-01 1.866604387760162354e-01 3.333324790000915527e-01 1.307605057954788208e-01 -3.193253278732299805e-01 -2.261818386614322662e-02 -1.615912020206451416e-01 2.131761312484741211e-01 9.512248635292053223e-02 1.810492873191833496e-01 9.702324122190475464e-02 9.620922058820724487e-02 1.830295473337173462e-01 -5.567817017436027527e-03 1.675653159618377686e-01 -1.937274187803268433e-01 1.459823995828628540e-01 -4.845221340656280518e-02 1.520606428384780884e-01 1.704910695552825928e-01 -6.401953101158142090e-02 1.812024861574172974e-01
1.650255471467971802e-01 -2.178279161453247070e-01 2.311855368316173553e-02 -2.252807840704917908e-02 1.229821667075157166e-01 1.058573946356773376e-01 -1.821950376033782959e-01 -1.840909868478775024e-01 1.973548717796802521e-02 6.369624286890029907e-02 -2.466184347867965698e-01 3.790726661682128906e-01 -1.034232974052429199e-01 -3.948917239904403687e-02 -2.945995032787322998e-01 9.603617712855339050e-03 -2.076381742954254150e-01 3.408262133598327637e-01 -1.987965106964111328e-01 -4.155091568827629089e-02 5.050712823867797852e-02 -1.127138212323188782e-01 -3.080529905855655670e-02 -1.689440160989761353e-01 2.537337541580200195e-01 2.761973813176155090e-02 1.775499582290649414e-01 -1.917682588100433350e-01 -5.168864876031875610e-02 3.429559469223022461e-01 -8.649883419275283813e-02 1.275773793458938599e-01
8.533348888158798218e-02 -2.670334577560424805e-01 1.009258851408958435e-01 -4.410947859287261963e-01 -4.129605367779731750e-02 2.405369281768798828e-01 -1.739960610866546631e-01 -2.061067968606948853e-01 -2.660633921623229980e-01 -1.088560894131660461e-01 -1.276777088642120361e-01 1.444601118564605713e-01 2.078497596085071564e-02 2.167315632104873657e-01 1.736740395426750183e-02 3.983971197158098221e-03 -2.238424867391586304e-01 5.494326725602149963e-02 6.208522617816925049e-02 1.354575008153915405e-01 3.604308962821960449e-01 9.627047926187515259e-02 2.939404249191284180e-01 7.343214005231857300e-02 -1.920346170663833618e-02 1.362408045679330826e-03 3.043974749743938446e-02 -1.339365541934967041e-01 -3.545960411429405212e-02 4.922321066260337830e-02 2.017848491668701172e-01 -2.165134549140930176e-01
7.510191295295953751e-03 1.601940952241420746e-02 -7.953556627035140991e-02 -1.555468072183430195e-03 2.463988810777664185e-01 1.479779370129108429e-02 -6.549073010683059692e-02 -1.945661604404449463e-01 2.717678435146808624e-03 -5.276544392108917236e-02 -3.088327050209045410e-01 1.312613487243652344e-01 1.845131367444992065e-01 -1.745123863220214844e-01 -2.946353256702423096e-01 4.243068695068359375e-01 -1.783531755208969116e-01 3.164131641387939453e-01 2.889937162399291992e-02 3.101029060781002045e-02 -6.804029643535614014e-02 -1.141102686524391174e-01 1.443845927715301514e-01 1.169922128319740295e-01 1.133150607347488403e-01 -4.608168452978134155e-02 -1.365342885255813599e-01 1.555684208869934082e-01 2.284380644559860229e-01 2.035041004419326782e-01 3.213611841201782227e-01 -5.432421341538429260e-02
1.632656753063201904e-01 -3.080813884735107422e-01 -6.425274908542633057e-02 -1.539067178964614868e-01 3.202586472034454346e-01 1.179034039378166199e-01 -1.882859021425247192e-01 -1.033973768353462219e-01 -2.925911732017993927e-02 9.145397692918777466e-02 -1.628098040819168091e-01 1.267403215169906616e-01 -9.972190111875534058e-02 8.104228228330612183e-02 -1.635486632585525513e-01 4.438810646533966064e-01 9.146429598331451416e-02 2.344147562980651855e-01 1.084025949239730835e-01 1.416956037282943726e-01 -9.307075291872024536e-03 -3.577865362167358398e-01 2.457603067159652710e-01 -1.303769648075103760e-01 -2.037207484245300293e-01 1.068809702992439270e-01 -1.370607167482376099e-01 7.466789335012435913e-02 -3.852809965610504150e-02 9.418982267379760742e-02 5.509613454341888428e-02 -6.787385046482086182e-02
-1.350580304861068726e-01 1.201710924506187439e-01 -1.973533779382705688e-01 -1.577074676752090454e-01 2.087547332048416138e-01 -1.336522549390792847e-01 -7.349099218845367432e-02 -4.307245090603828430e-02 1.134021580219268799e-01 9.046152234077453613e-03 -3.102478384971618652e-01 2.043046355247497559e-01 5.724244192242622375e-02 -6.133629009127616882e-02 -2.123100757598876953e-01 3.327260613441467285e-01 3.073949739336967468e-02 2.502658963203430176e-01 1.449999064207077026e-01 2.685284912586212158e-01 5.660480260848999023e-02 1.229246705770492554e-02 3.001804351806640625e-01 -2.663277983665466309e-01 3.098776340484619141e-01 1.371706724166870117e-01 -1.823119968175888062e-01 -1.855346858501434326e-01 1.251863241195678711e-01 -1.132219471037387848e-02 3.352744877338409424e-02 -2.268186584115028381e-02
2.563783824443817139e-01 -9.370245970785617828e-03 2.608772814273834229e-01 -2.027657181024551392e-01 1.469674110412597656e-01 -1.048535779118537903e-01 -2.523582279682159424e-01 -2.346221953630447388e-01 3.264396917074918747e-03 3.523752465844154358e-02 2.030726075172424316e-01 3.947283625602722168e-01 7.376104593276977539e-02 -1.019941568374633789e-01 -1.322843879461288452e-01 4.900072515010833740e-02 -1.761811077594757080e-01 -3.892152756452560425e-02 1.918433159589767456e-01 3.613154888153076172e-01 1.093275919556617737e-01 7.947083562612533569e-02 8.874297142028808594e-02 -1.982639729976654053e-01 -3.285658312961459160e-03 -1.603988409042358398e-01 5.745193362236022949e-02 -2.103808075189590454e-01 2.126563787460327148e-01 1.395999491214752197e-01 1.275026984512805939e-02 -1.900217384099960327e-01
-4.399666562676429749e-03 -2.549557089805603027e-01 -1.182417720556259155e-01 -7.748086500214412808e-05 4.432136565446853638e-02 -2.006503790616989136e-01 -3.415435552597045898e-01 -1.107041537761688232e-01 3.270676732063293457e-02 -1.878483444452285767e-01 -1.866296231746673584e-01 1.384764015674591064e-01 -3.041990399360656738e-01 -1.843466758728027344e-01 6.448809802532196045e-02 4.429421722888946533e-01 -1.177161857485771179e-01 2.973954975605010986e-01 -7.166703045368194580e-02 6.015424802899360657e-02 9.298786520957946777e-02 -2.932024896144866943e-01 1.884631067514419556e-01 7.516150921583175659e-02 -1.187274828553199768e-01 -1.317161023616790771e-01 1.686618775129318237e-01 3.871668875217437744e-02 1.169919967651367188e-01 9.758680313825607300e-02 -3.413823246955871582e-02 -4.421967547386884689e-03
6.944093853235244751e-02 -3.965653181076049805e-01 -1.355009227991104126e-01 -1.639412343502044678e-01 2.742292284965515137e-01 1.570064276456832886e-01 -7.248815149068832397e-02 -1.015294566750526428e-01 1.058122590184211731e-01 -1.356703639030456543e-01 -1.315993368625640869e-01 2.515359818935394287e-01 -2.680847942829132080e-01 3.894598409533500671e-02 -1.507831513881683350e-01 -2.385387122631072998e-01 -2.583215758204460144e-02 1.397068053483963013e-01 1.802595146000385284e-02 1.763104349374771118e-01 -1.268133223056793213e-01 1.713539808988571167e-01 3.422563662752509117e-03 1.249843277037143707e-02 2.236113697290420532e-01 4.023230075836181641e-02 1.748976856470108032e-01 -8.576123416423797607e-02 1.414334680885076523e-02 4.616639614105224609e-01 1.154071688652038574e-01 2.495366334915161133e-02
-1.706324964761734009e-01 4.786707833409309387e-02 -1.246047541499137878e-01 -1.710131317377090454e-01 3.515005409717559814e-01 -5.641820281744003296e-02 -2.754681929945945740e-02 -2.560928463935852051e-01 -3.997978568077087402e-02 -5.498657748103141785e-02 -1.310456842184066772e-01 3.572051599621772766e-02 2.752298116683959961e-01 -1.167613491415977478e-01 -2.040740996599197388e-01 2.330947071313858032e-01 -1.069892123341560364e-01 3.162677884101867676e-01 -2.790159359574317932e-02 2.586245834827423096e-01 -6.053908169269561768e-02 -1.166128441691398621e-01 1.085207238793373108e-01 2.067337185144424438e-01 2.600713968276977539e-01 1.134046465158462524e-01 3.397908806800842285e-02 5.135329067707061768e-02 2.603135704994201660e-01 2.629211843013763428e-01 2.187141627073287964e-01 4.874743893742561340e-02
1.696426793932914734e-02 -2.647119164466857910e-01 -3.934112563729286194e-02 -1.353550851345062256e-01 2.353394478559494019e-01 -6.241490133106708527e-03 6.488364189863204956e-02 1.350947618484497070e-01 -2.217634916305541992e-01 -1.064119488000869751e-01 6.623880565166473389e-02 2.720630466938018799e-01 5.044662579894065857e-02 4.466433078050613403e-02 -6.088893860578536987e-02 1.716841459274291992e-01 -1.352574229240417480e-01 9.068996459245681763e-02 -1.218270659446716309e-01 5.916293710470199585e-02 1.066775713115930557e-02 7.632259279489517212e-02 1.355816423892974854e-01 -8.125288784503936768e-02 1.473057642579078674e-02 -3.936842456459999084e-02 2.226229906082153320e-01 -5.039396882057189941e-01 2.802996039390563965e-01 2.555421292781829834e-01 1.293153464794158936e-01 3.370402157306671143e-01
-1.509256213903427124e-01 -2.324169427156448364e-01 -4.693140089511871338e-02 -4.436892271041870117e-02 1.864480674266815186e-01 -2.050833106040954590e-01 -9.643974900245666504e-02 -3.744080662727355957e-03 -6.221783906221389771e-02 -2.182664722204208374e-01 -7.335460186004638672e-02 3.222641646862030029e-01 -1.768111884593963623e-01 -1.011230796575546265e-01 -1.433670967817306519e-01 -1.858811229467391968e-01 -2.204378545284271240e-01 -2.723693102598190308e-02 3.139538466930389404e-01 2.958848774433135986e-01 -1.271740794181823730e-01 1.845191419124603271e-02 -3.252674639225006104e-02 2.158343940973281860e-01 3.639277815818786621e-01 1.426345556974411011e-01 7.307913899421691895e-02 -1.781588345766067505e-01 1.497111562639474869e-02 2.276047766208648682e-01 1.780320554971694946e-01 4.855023697018623352e-02
1.537741720676422119e-01 -2.425716370344161987e-01 -1.425591558218002319e-01 -1.393041908740997314e-01 -3.861628100275993347e-02 2.455031275749206543e-01 -1.146692112088203430e-01 -7.831395417451858521e-02 -8.785060048103332520e-02 -2.944301068782806396e-01 -3.226747214794158936e-01 5.680949240922927856e-02 -4.149547778069972992e-03 1.654072105884552002e-01 -1.050392761826515198e-01 -3.390910103917121887e-02 -2.273917794227600098e-01 2.365600615739822388e-01 1.808205991983413696e-01 7.325815409421920776e-02 2.795735597610473633e-01 3.346054628491401672e-02 3.086627721786499023e-01 4.144664853811264038e-02 -8.050772547721862793e-02 1.610352098941802979e-01 -2.846601046621799469e-02 -2.100907713174819946e-01 9.949679672718048096e-02 -1.450331807136535645e-01 2.082513272762298584e-01 2.859345674514770508e-01
-9.325484186410903931e-02 -3.000267446041107178e-01 -1.945664174854755402e-02 3.204295039176940918e-02 2.114321738481521606e-01 -1.188523471355438232e-01 -2.342282831668853760e-01 2.326891757547855377e-02 1.011815145611763000e-01 -2.122199535369873047e-02 -1.538701802492141724e-01 1.998935788869857788e-01 4.676407203078269958e-03 4.272365942597389221e-02 -9.281449764966964722e-02 -9.320872277021408081e-02 -3.910804092884063721e-01 -2.544438838958740234e-02 -3.712433949112892151e-02 1.613467186689376831e-01 -1.597860828042030334e-02 2.532824873924255371e-01 7.847303152084350586e-02 5.628419667482376099e-02 -5.962879955768585205e-02 1.495136916637420654e-01 1.050231456756591797e-01 -9.387290477752685547e-02 4.559700787067413330e-01 -1.904319226741790771e-01 1.729626357555389404e-01 3.429293632507324219e-01
5.018483474850654602e-02 -1.104044616222381592e-01 -5.603322014212608337e-02 -7.597401738166809082e-02 3.488911390304565430e-01 -1.905691176652908325e-01 -1.699265465140342712e-02 -3.984908759593963623e-01 -2.819263041019439697e-01 -1.164754852652549744e-03 -3.192110955715179443e-01 1.030599325895309448e-01 -2.045850455760955811e-01 1.105749681591987610e-01 -1.171551570296287537e-01 2.513046264648437500e-01 1.742463856935501099e-01 -5.023259669542312622e-02 4.785338882356882095e-03 -3.101595304906368256e-02 1.519914716482162476e-01 1.062144115567207336e-01 7.135499268770217896e-02 -6.337134540081024170e-02 1.718688905239105225e-01 -1.394875943660736084e-01 1.486570984125137329e-01 -1.440605968236923218e-01 2.247460782527923584e-01 2.303001582622528076e-01 2.510244548320770264e-01 2.285246923565864563e-02
-9.535042941570281982e-02 -2.334058657288551331e-02 -3.612598776817321777e-01 -2.683452963829040527e-01 1.252132356166839600e-01 -7.035268843173980713e-02 -1.758299469947814941e-01 -1.911075264215469360e-01 -3.861529007554054260e-02 -1.394563261419534683e-02 -8.749403059482574463e-02 3.470361828804016113e-01 -1.567502766847610474e-01 1.923763900995254517e-01 -3.237801790237426758e-01 -1.430271100252866745e-02 -2.656008899211883545e-01 -7.135187089443206787e-02 -1.412584036588668823e-01 -1.448918581008911133e-01 1.617008745670318604e-01 -6.012938544154167175e-02 -1.117058098316192627e-01 -1.372540742158889771e-01 1.127798110246658325e-01 4.759204760193824768e-02 -1.893075257539749146e-01 1.087426021695137024e-02 2.320007830858230591e-01 2.933644652366638184e-01 1.779782325029373169e-01 5.676083639264106750e-02
-2.030002139508724213e-02 -2.515614926815032959e-01 -3.164188191294670105e-02 -7.279229909181594849e-02 1.450714319944381714e-01 -7.948976941406726837e-03 1.316913403570652008e-02 -9.260702133178710938e-02 -2.536550909280776978e-02 2.361129373311996460e-01 -1.022719517350196838e-01 9.821201115846633911e-02 1.494064033031463623e-01 1.320512145757675171e-01 -3.936766088008880615e-01 3.268093466758728027e-01 -3.335064947605133057e-01 2.975060045719146729e-01 1.475268974900245667e-02 6.185346841812133789e-02 6.645905226469039917e-02 1.355489790439605713e-01 9.317345172166824341e-02 1.392694860696792603e-01 -2.553336620330810547e-01 1.324774622917175293e-01 -8.830284327268600464e-02 2.283068001270294189e-02 2.226273268461227417e-01 2.600900232791900635e-01 2.363142818212509155e-01 5.777012556791305542e-02
-1.160351410508155823e-01 5.768327414989471436e-02 -2.703342735767364502e-01 1.623660326004028320e-01 3.402874171733856201e-01 -1.591799259185791016e-01 7.965323748067021370e-04 -1.944598108530044556e-01 -1.010710075497627258e-01 -9.504938870668411255e-02 4.906871169805526733e-02 4.040862023830413818e-01 1.881850808858871460e-01 -2.334623411297798157e-02 -2.327577620744705200e-01 2.525725066661834717e-01 -5.547888949513435364e-02 1.477554589509963989e-01 2.040150314569473267e-01 2.247896492481231689e-01 3.455895781517028809e-01 -1.478627026081085205e-01 4.276689887046813965e-02 -9.951611282303929329e-04 1.677424013614654541e-01 -1.559822857379913330e-01 3.248733654618263245e-02 1.782432082109153271e-03 2.554170601069927216e-02 1.044879034161567688e-01 1.591975986957550049e-01 1.237619146704673767e-01
-7.084283977746963501e-02 -2.080514281988143921e-01 -1.701581478118896484e-01 -3.386743068695068359e-01 1.709610968828201294e-02 1.867938973009586334e-02 -5.080238450318574905e-03 -2.355867475271224976e-01 6.413383781909942627e-02 -7.357741892337799072e-02 8.300476521253585815e-02 3.225079774856567383e-01 -1.141492426395416260e-01 -7.047091424465179443e-02 -2.267929315567016602e-01 3.894854336977005005e-02 -2.006309479475021362e-01 7.185309380292892456e-02 -1.843875199556350708e-01 1.569430977106094360e-01 -2.328487932682037354e-01 -8.364621549844741821e-02 -4.321278631687164307e-02 3.053882420063018799e-01 6.399357318878173828e-02 2.670450508594512939e-01 7.940898835659027100e-02 -2.726291418075561523e-01 3.665049374103546143e-02 1.305334270000457764e-01 1.792661398649215698e-01 3.058565557003021240e-01
-1.052469909191131592e-01 -1.210136711597442627e-02 -1.823833882808685303e-01 -2.033584564924240112e-01 -1.176302507519721985e-02 -1.246931403875350952e-01 1.220132596790790558e-02 -2.340833544731140137e-01 -1.525479555130004883e-01 -5.167429149150848389e-02 8.815120160579681396e-02 2.732018828392028809e-01 1.211990490555763245e-01 6.044869124889373779e-02 -3.435405194759368896e-01 1.085775122046470642e-01 8.823687583208084106e-02 1.319427788257598877e-01 2.963888645172119141e-01 2.406980842351913452e-01 3.527159690856933594e-01 -2.145403474569320679e-01 -7.042723149061203003e-02 -2.409890294075012207e-01 1.248420327901840210e-01 -5.625574290752410889e-02 1.151147857308387756e-01 -4.485845565795898438e-02 1.829104870557785034e-01 2.983223199844360352e-01 1.492376774549484253e-01 -6.194828823208808899e-02
-7.619003951549530029e-02 -1.089549437165260315e-01 -4.567926004528999329e-02 1.875401288270950317e-02 2.692725658416748047e-01 -1.396994143724441528e-01 -2.197228819131851196e-01 5.530906468629837036e-02 -1.186383962631225586e-01 -2.171956747770309448e-01 -3.246597200632095337e-02 1.620478369295597076e-02 -7.499174773693084717e-02 -2.672362886369228363e-02 -1.746857911348342896e-01 1.955952495336532593e-03 -2.217816710472106934e-01 3.119806349277496338e-01 1.593821644783020020e-01 3.807986080646514893e-01 -2.278933674097061157e-01 -8.794602006673812866e-03 7.543838024139404297e-02 7.933587580919265747e-02 3.761945962905883789e-01 -2.226909250020980835e-02 2.846341431140899658e-01 3.819103119894862175e-03 2.239754199981689453e-01 1.791666299104690552e-01 9.776052087545394897e-02 2.032307982444763184e-01
4.662628844380378723e-02 -9.424310177564620972e-02 1.317623630166053772e-02 5.824131891131401062e-03 1.149227097630500793e-01 -1.741150468587875366e-01 -2.689321637153625488e-01 3.007404133677482605e-02 -2.950019240379333496e-01 -1.368901580572128296e-01 1.418442837893962860e-02 2.706072330474853516e-01 4.162145778536796570e-02 3.932753577828407288e-02 -2.137817144393920898e-01 6.989650428295135498e-02 -2.360211759805679321e-01 3.743832558393478394e-02 -2.497676312923431396e-01 3.195841014385223389e-01 1.955490857362747192e-01 8.125797659158706665e-02 2.033441364765167236e-01 1.125838607549667358e-01 2.571427524089813232e-01 -1.969307810068130493e-01 2.091709077358245850e-01 -3.691204264760017395e-02 -5.299298465251922607e-02 2.735547255724668503e-03 3.748641163110733032e-02 4.052046835422515869e-01
-5.644892156124114990e-02 -7.539647817611694336e-02 5.197355896234512329e-02 -6.652374565601348877e-02 2.060755342245101929e-01 -1.834739148616790771e-01 -2.086815983057022095e-01 -4.408382624387741089e-02 -1.652749776840209961e-01 -4.900326952338218689e-02 -1.688363403081893921e-01 2.290519332746043801e-04 1.182936728000640869e-01 7.601102441549301147e-02 -3.205454051494598389e-01 1.334946975111961365e-02 -3.632481396198272705e-01 1.327580362558364868e-01 2.351467907428741455e-01 1.748038530349731445e-01 6.068228185176849365e-02 -4.232059791684150696e-02 3.174563348293304443e-01 1.446369588375091553e-01 1.655641198158264160e-01 6.214570999145507812e-02 4.731411114335060120e-02 -2.677810788154602051e-01 2.413286417722702026e-01 9.073548763990402222e-02 1.520374715328216553e-01 -3.522168695926666260e-01
1.339984685182571411e-01 -2.844799757003784180e-01 -1.053272485733032227e-01 -2.178050279617309570e-01 2.462666928768157959e-01 -2.897427231073379517e-02 -1.853804588317871094e-01 1.235672682523727417e-01 7.037946581840515137e-02 4.098024964332580566e-02 -6.582607328891754150e-02 1.544871032238006592e-01 -2.785612940788269043e-01 -1.989421397447586060e-01 -5.739781633019447327e-02 -1.187196001410484314e-01 -1.171277239918708801e-01 4.188084602355957031e-02 1.846622675657272339e-01 5.632874742150306702e-02 1.773812025785446167e-01 8.895908296108245850e-02 1.879501901566982269e-02 2.455303817987442017e-02 2.107433080673217773e-01 8.453726023435592651e-02 1.203625574707984924e-01 -3.403799831867218018e-01 1.382260024547576904e-02 -4.441417455673217773e-01 2.635149359703063965e-01 1.420850008726119995e-01
3.629702702164649963e-02 4.205136001110076904e-02 -1.422168314456939697e-01 -1.645399332046508789e-01 -6.248137727379798889e-02 -2.023835480213165283e-01 -2.357481569051742554e-01 -3.916637897491455078e-01 6.310238689184188843e-02 -1.440641880035400391e-01 -1.227196678519248962e-01 1.895955353975296021e-01 -2.607072889804840088e-02 6.695546209812164307e-02 -3.005902171134948730e-01 3.836371004581451416e-01 -1.569252610206604004e-01 9.767167270183563232e-02 3.706743121147155762e-01 -1.566247898153960705e-03 8.132257498800754547e-03 -2.307426333427429199e-01 -6.349851936101913452e-02 -4.606688767671585083e-02 1.494130939245223999e-01 -1.435637772083282471e-01 -1.144612058997154236e-01 -1.351106464862823486e-01 1.551377819851040840e-03 1.615007221698760986e-01 2.089006751775741577e-01 4.787281528115272522e-02
3.964930474758148193e-01 -2.411209605634212494e-02 -8.081020414829254150e-02 -3.400965631008148193e-01 1.899562031030654907e-01 -2.424558438360691071e-02 -1.700663417577743530e-01 1.388758569955825806e-01 4.771744087338447571e-02 -2.496697567403316498e-02 1.373998820781707764e-01 7.022739853709936142e-03 -8.266361802816390991e-02 -1.606611013412475586e-01 -1.398088485002517700e-01 5.014210566878318787e-02 4.783112555742263794e-02 -6.218925863504409790e-02 2.267034351825714111e-01 1.447580158710479736e-01 1.739934273064136505e-02 8.844521641731262207e-02 1.187107264995574951e-01 -1.595101058483123779e-01 2.652798295021057129e-01 -2.427919656038284302e-01 6.964948028326034546e-02 -1.951716542243957520e-01 3.139862418174743652e-01 -5.059584230184555054e-02 2.112012356519699097e-01 3.382575809955596924e-01
-9.432051330804824829e-02 -1.509837210178375244e-01 1.207193881273269653e-01 -2.037214487791061401e-01 2.322138845920562744e-01 -2.405395060777664185e-01 3.163630887866020203e-02 -8.078354597091674805e-02 -7.995481789112091064e-02 -1.236255392432212830e-01 1.424510180950164795e-01 5.311838164925575256e-02 -2.491492331027984619e-01 2.422942221164703369e-01 -2.550796270370483398e-01 -1.673612557351589203e-02 -4.086744040250778198e-02 3.619107902050018311e-01 1.719409972429275513e-01 6.831769645214080811e-02 2.904067039489746094e-01 3.261375725269317627e-01 3.069563508033752441e-01 2.163521945476531982e-02 1.849031299352645874e-01 7.559259235858917236e-02 -1.357702314853668213e-01 -2.114131487905979156e-02 2.852392382919788361e-02 -1.210145875811576843e-01 6.538895517587661743e-02 1.766771078109741211e-01
-1.621015220880508423e-01 -3.121084272861480713e-01 1.248218193650245667e-01 1.273903064429759979e-02 1.047522053122520447e-01 -7.565158605575561523e-02 1.916064321994781494e-02 -2.713981866836547852e-01 5.774770677089691162e-02 2.152650058269500732e-01 -2.046936750411987305e-01 2.061953097581863403e-01 5.136048421263694763e-02 1.205932870507240295e-01 6.938157975673675537e-02 4.288363456726074219e-01 1.522269546985626221e-01 1.583318859338760376e-01 2.195277512073516846e-01 1.590492278337478638e-01 1.474689990282058716e-01 -1.798144727945327759e-02 2.737557888031005859e-01 -2.606132328510284424e-01 5.097204446792602539e-02 9.217118844389915466e-03 -1.534640192985534668e-01 -1.009381711483001709e-01 9.618609398603439331e-02 1.035681590437889099e-01 1.824354529380798340e-01 2.313369363546371460e-01
1.729869395494461060e-01 -2.703375816345214844e-01 -8.035073429346084595e-02 -6.747301667928695679e-02 3.145866692066192627e-01 -2.725400961935520172e-02 -5.390736088156700134e-02 1.274935156106948853e-01 1.105168983340263367e-01 -1.043082959949970245e-02 8.521782606840133667e-02 3.608955740928649902e-01 -7.833658717572689056e-03 -1.952703446149826050e-01 -1.861710846424102783e-01 6.977395620197057724e-03 -1.415143311023712158e-01 8.689385652542114258e-02 2.053715586662292480e-01 1.444230824708938599e-01 -9.224374778568744659e-03 1.382936164736747742e-02 1.720626652240753174e-01 3.581876158714294434e-01 -7.928750710561871529e-04 -7.247012108564376831e-02 1.720655113458633423e-01 -3.355979621410369873e-01 -1.064035892486572266e-01 3.523102998733520508e-01 7.085098326206207275e-02 8.742845058441162109e-02
1.888303458690643311e-01 -4.994243383407592773e-01 1.362080127000808716e-01 -1.970803588628768921e-01 1.504256278276443481e-01 -4.426497034728527069e-03 -2.797705233097076416e-01 -6.497458368539810181e-02 -4.368982091546058655e-02 1.485890056937932968e-02 -2.489686310291290283e-01 3.426996171474456787e-01 -1.880966275930404663e-01 5.907209217548370361e-02 -8.046848326921463013e-02 -8.775471895933151245e-02 -2.071290761232376099e-01 2.112699598073959351e-01 -2.991313338279724121e-01 1.056669503450393677e-01 3.084371984004974365e-02 3.064911812543869019e-02 -9.356422349810600281e-03 -8.414375782012939453e-02 4.899416491389274597e-02 -2.556766197085380554e-02 2.160685062408447266e-01 -1.127269119024276733e-01 -6.258987635374069214e-02 2.272713929414749146e-01 -5.014780536293983459e-02 -2.798973582684993744e-03
1.714641451835632324e-01 -2.895403653383255005e-02 -7.995832711458206177e-02 1.069929376244544983e-01 1.399605125188827515e-01 -2.378583699464797974e-01 -2.013051211833953857e-01 2.115016058087348938e-02 -5.815551057457923889e-02 -5.244098231196403503e-02 -4.652990400791168213e-02 3.135685026645660400e-01 2.021337114274501801e-02 2.430825829505920410e-01 9.395713359117507935e-02 1.530605703592300415e-01 -2.150218635797500610e-01 6.714838743209838867e-02 2.186721265316009521e-01 1.445619761943817139e-01 2.529727816581726074e-01 -1.841168701648712158e-01 1.530598700046539307e-01 1.647042855620384216e-02 -7.438015192747116089e-02 1.674688309431076050e-01 -5.778400599956512451e-02 -4.109285175800323486e-01 2.224567532539367676e-01 -2.403276711702346802e-01 2.713732421398162842e-01 9.321818500757217407e-02
4.288240149617195129e-02 -4.170432090759277344e-01 5.521713569760322571e-02 4.940610006451606750e-02 6.998854130506515503e-02 -3.132460415363311768e-01 -1.231545582413673401e-01 -9.543412923812866211e-02 -1.570730954408645630e-01 9.449928253889083862e-02 2.207386344671249390e-01 1.738366335630416870e-01 -1.272663772106170654e-01 8.335883915424346924e-02 -2.107203006744384766e-01 5.415575578808784485e-02 -3.530238270759582520e-01 1.286228746175765991e-01 8.533582836389541626e-02 1.812939494848251343e-01 2.390904277563095093e-01 -1.015575304627418518e-01 5.111321061849594116e-02 8.958321996033191681e-03 1.527360528707504272e-01 9.305690415203571320e-03 -1.882644370198249817e-02 1.591674238443374634e-01 -6.729680299758911133e-02 3.256419599056243896e-01 2.759695649147033691e-01 -1.452489048242568970e-01
9.986212849617004395e-02 -1.825046986341476440e-01 5.725145712494850159e-02 -7.217146456241607666e-02 1.818227618932723999e-01 5.534889549016952515e-02 2.190144546329975128e-02 -3.027977235615253448e-02 8.829721063375473022e-02 -1.773380339145660400e-01 7.801923900842666626e-02 3.391641676425933838e-01 -3.332867622375488281e-01 -2.324650287628173828e-01 -2.026791870594024658e-01 3.201872482895851135e-02 -9.463167190551757812e-02 5.596914514899253845e-02 1.142824417911469936e-03 1.159142926335334778e-01 5.432361271232366562e-03 -1.834742426872253418e-01 1.790923923254013062e-01 3.399280309677124023e-01 -5.232223495841026306e-02 -1.720886081457138062e-01 2.030837088823318481e-01 -3.420584499835968018e-01 1.041135489940643311e-01 2.036810815334320068e-01 2.859570980072021484e-01 1.076387763023376465e-01
7.842870801687240601e-02 -3.941311538219451904e-01 7.920990139245986938e-02 -1.330432444810867310e-01 1.900113821029663086e-01 1.677181869745254517e-01 -2.774507701396942139e-01 -2.055235952138900757e-01 1.105070393532514572e-02 6.909938901662826538e-02 -1.256247013807296753e-01 3.570970594882965088e-01 -1.795302331447601318e-01 1.895582228899002075e-01 -2.000348418951034546e-01 -7.442278414964675903e-02 -1.848033964633941650e-01 2.805729210376739502e-01 -2.330458313226699829e-01 -2.567233145236968994e-02 1.008460372686386108e-01 6.491478532552719116e-02 -9.981200844049453735e-02 -7.651390135288238525e-02 2.343430817127227783e-01 7.679634541273117065e-02 1.749627441167831421e-01 -1.625434495508670807e-02 -4.449119325727224350e-03 1.597746759653091431e-01 -2.311239205300807953e-02 2.309833317995071411e-01
-4.409696534276008606e-02 9.755817055702209473e-02 -1.030232850462198257e-02 -1.923799216747283936e-01 2.948429621756076813e-02 4.207021743059158325e-02 -2.194139212369918823e-01 -2.750016450881958008e-01 1.133136525750160217e-01 2.701004147529602051e-01 -1.311951875686645508e-01 1.689212173223495483e-01 -3.804307430982589722e-02 1.944523751735687256e-01 -1.082688868045806885e-01 4.596375524997711182e-01 -9.075236320495605469e-02 2.058755904436111450e-01 8.675666153430938721e-02 1.701175570487976074e-01 9.480370581150054932e-02 -8.120071887969970703e-02 1.249824278056621552e-02 7.747302204370498657e-02 -1.979891210794448853e-01 8.335151523351669312e-02 3.544325232505798340e-01 -1.873598992824554443e-01 -3.266647458076477051e-02 1.571265161037445068e-01 2.256212234497070312e-01 1.971403360366821289e-01
-1.394585371017456055e-01 -9.160722047090530396e-02 -3.145381808280944824e-01 -9.077002853155136108e-02 2.013311088085174561e-01 -1.696748882532119751e-01 -6.998339295387268066e-02 -8.347297087311744690e-03 -2.563906311988830566e-01 -2.172368317842483521e-01 4.205628298223018646e-03 2.656842172145843506e-01 1.959033757448196411e-01 2.335952967405319214e-02 -8.713907003402709961e-02 1.774676144123077393e-01 -9.928268939256668091e-02 2.383281737565994263e-01 -1.745702624320983887e-01 3.934015631675720215e-01 2.187823355197906494e-01 1.169513240456581116e-01 -1.634651608765125275e-02 1.054572388529777527e-01 1.655107736587524414e-01 5.444619804620742798e-02 1.891981959342956543e-01 -2.069654613733291626e-01 8.097396790981292725e-02 8.995779789984226227e-03 1.418493390083312988e-01 2.618640065193176270e-01
3.263823688030242920e-01 -2.347248941659927368e-01 2.003696709871292114e-01 8.238398283720016479e-02 3.648882210254669189e-01 -3.488508984446525574e-03 -4.698466882109642029e-02 -2.537758648395538330e-01 -1.589732617139816284e-01 3.157071024179458618e-02 1.889017522335052490e-01 1.978538632392883301e-01 -1.831585168838500977e-01 -4.014846403151750565e-03 -1.397639699280261993e-02 4.390537142753601074e-01 3.711555525660514832e-02 1.673799455165863037e-01 -1.889496669173240662e-02 -4.432049021124839783e-02 -9.535198099911212921e-03 -5.395186319947242737e-02 1.736227124929428101e-01 8.867289125919342041e-02 5.819143727421760559e-02 5.524757504463195801e-02 1.029816940426826477e-01 1.391175482422113419e-02 2.701092064380645752e-01 9.058927744626998901e-02 2.878771424293518066e-01 1.002592518925666809e-01
-5.982392001897096634e-03 -2.254963815212249756e-01 6.618294864892959595e-02 -2.986280024051666260e-01 -1.259131133556365967e-01 1.417233496904373169e-01 -1.907280981540679932e-01 -1.304230540990829468e-01 2.251693904399871826e-01 3.125869110226631165e-02 2.786311320960521698e-02 2.607437372207641602e-01 9.309542924165725708e-02 -7.238628342747688293e-03 -3.673680126667022705e-01 1.640376299619674683e-01 -1.650459766387939453e-01 -9.296011924743652344e-02 1.793031245470046997e-01 1.981818526983261108e-01 3.211151957511901855e-01 -1.040799021720886230e-01 2.441265285015106201e-01 -1.323943436145782471e-01 1.781671196222305298e-01 1.439951360225677490e-01 -4.604580625891685486e-02 -4.367363080382347107e-02 -4.187614843249320984e-02 -3.218423225916922092e-04 2.477101385593414307e-01 -2.391657233238220215e-01
1.956772804260253906e-02 -1.608208268880844116e-01 -7.984732836484909058e-02 -1.445004194974899292e-01 5.287555605173110962e-02 -4.118118882179260254e-01 3.074709698557853699e-02 -2.207742035388946533e-01 4.063218086957931519e-02 -9.464448690414428711e-02 -1.906612366437911987e-01 2.577639520168304443e-01 -3.225407004356384277e-01 2.958257123827934265e-02 -3.852076530456542969e-01 5.220189318060874939e-02 -2.787138819694519043e-01 -1.510351598262786865e-01 4.116088151931762695e-02 1.227480247616767883e-01 1.012650504708290100e-01 1.183379739522933960e-01 4.729546234011650085e-02 -2.987644970417022705e-01 4.567289352416992188e-02 6.758613884449005127e-02 -3.658049739897251129e-03 -1.151151657104492188e-01 1.446722745895385742e-01 1.924126297235488892e-01 1.711528450250625610e-01 -1.217853575944900513e-01
-1.117005944252014160e-02 -2.456733286380767822e-01 6.643655896186828613e-02 -6.477551162242889404e-02 2.060467451810836792e-01 -4.604286327958106995e-02 -2.921791374683380127e-02 1.587135046720504761e-01 -1.457972824573516846e-01 -6.782996654510498047e-02 1.708936840295791626e-01 2.340270876884460449e-01 -3.276493400335311890e-02 4.194884002208709717e-02 -1.187422499060630798e-01 2.510550916194915771e-01 -1.657194644212722778e-01 9.782367199659347534e-02 -1.611394435167312622e-02 1.739227212965488434e-02 1.088258624076843262e-02 -2.544931136071681976e-02 9.477146714925765991e-02 -1.208876520395278931e-01 1.162429600954055786e-01 -9.993914514780044556e-02 2.444704324007034302e-01 -4.762328863143920898e-01 3.128984570503234863e-01 2.054504156112670898e-01 2.569221192970871925e-03 3.979405462741851807e-01
-5.754852667450904846e-03 -1.615283638238906860e-01 -1.255496740341186523e-01 1.430209842510521412e-03 3.111733198165893555e-01 1.176192760467529297e-01 3.767095506191253662e-02 -2.423660755157470703e-01 2.181375958025455475e-02 1.304934769868850708e-01 -2.102785110473632812e-01 2.007873654365539551e-01 -2.471714019775390625e-01 1.197655573487281799e-01 -2.286530435085296631e-01 2.592525482177734375e-01 -1.741755008697509766e-01 9.874874353408813477e-02 1.944023519754409790e-01 1.354098767042160034e-01 1.040564849972724915e-01 -1.814062595367431641e-01 -2.674429416656494141e-01 3.413332253694534302e-02 2.651069760322570801e-01 3.431579768657684326e-01 7.701839506626129150e-02 -8.066967874765396118e-02 8.833128213882446289e-02 -7.036482542753219604e-02 2.085650563240051270e-01 -1.447201669216156006e-01
4.161687195301055908e-02 -2.887195050716400146e-01 1.393068730831146240e-01 -1.783725619316101074e-02 2.646503746509552002e-01 -8.115894347429275513e-02 -1.647382527589797974e-01 -2.448963560163974762e-02 1.580142825841903687e-01 -2.224787324666976929e-01 1.386208087205886841e-01 2.141331881284713745e-01 1.716386377811431885e-01 1.068636626005172729e-01 -1.511194556951522827e-01 2.537236213684082031e-01 -3.981208056211471558e-02 -3.382213413715362549e-02 3.745993077754974365e-01 3.082136996090412140e-02 -6.725290417671203613e-02 -6.676258146762847900e-02 -4.216826707124710083e-02 3.131246566772460938e-01 3.541318327188491821e-02 -4.548001661896705627e-02 1.319755464792251587e-01 -2.876796126365661621e-01 3.736988827586174011e-02 1.252046376466751099e-01 3.744383752346038818e-01 9.801837801933288574e-02
6.156522780656814575e-02 -2.865199446678161621e-01 -3.910090401768684387e-02 -3.008425831794738770e-01 2.174717187881469727e-01 -3.757385164499282837e-02 -9.604176133871078491e-02 -2.446489781141281128e-01 8.160892128944396973e-02 9.841219522058963776e-03 2.128742337226867676e-01 3.429559767246246338e-01 -2.289112359285354614e-01 -1.115396767854690552e-01 -2.574641071259975433e-02 -2.159797959029674530e-02 7.667496055364608765e-02 2.519747316837310791e-01 1.204367503523826599e-01 9.025152027606964111e-02 -6.079050898551940918e-02 -7.826752029359340668e-03 -1.806644946336746216e-01 -1.348842829465866089e-01 1.204829961061477661e-01 8.833893388509750366e-02 4.211924672126770020e-01 -4.173403233289718628e-02 3.523742780089378357e-02 7.496222108602523804e-02 2.918611466884613037e-01 1.688686460256576538e-01
3.162133693695068359e-02 -1.138736754655838013e-01 -1.655344665050506592e-02 -3.001727163791656494e-01 2.965257763862609863e-01 1.331009566783905029e-01 8.754536509513854980e-03 -2.045246809720993042e-01 1.090772897005081177e-01 9.193684160709381104e-02 -1.515592634677886963e-01 3.229726850986480713e-01 -3.099620938301086426e-01 -2.476306110620498657e-01 4.980532452464103699e-02 -1.203315216116607189e-03 -1.294625643640756607e-02 3.098264038562774658e-01 3.205616772174835205e-02 1.812104731798171997e-01 -1.153697967529296875e-01 -2.268826067447662354e-01 -8.075603842735290527e-02 -2.148112952709197998e-01 8.130431920289993286e-02 1.109289452433586121e-01 1.906623244285583496e-01 -1.734402924776077271e-01 2.983548641204833984e-01 1.031419336795806885e-01 3.254860639572143555e-02 8.399274200201034546e-02
2.280718386173248291e-01 -1.430871039628982544e-01 -2.058903686702251434e-02 -1.981303282082080841e-02 2.343865483999252319e-01 -4.854718595743179321e-02 -2.120068967342376709e-01 -1.647584736347198486e-01 3.282550722360610962e-02 -8.980587869882583618e-02 -2.207818180322647095e-01 2.646033465862274170e-01 -4.389326870441436768e-01 -2.470001131296157837e-01 -2.882283926010131836e-01 2.854708731174468994e-01 -1.948343962430953979e-01 -1.352739632129669189e-01 1.320196837186813354e-01 -3.426209092140197754e-02 -6.024198979139328003e-02 -5.988874658942222595e-02 -1.652050465345382690e-01 1.025304496288299561e-01 1.042981892824172974e-01 4.076800867915153503e-02 2.547223567962646484e-01 -5.733055993914604187e-02 3.702923282980918884e-02 4.252156615257263184e-02 2.171835750341415405e-01 -1.491508353501558304e-02
4.516831040382385254e-02 -7.141470909118652344e-02 -2.670858800411224365e-01 -1.067513823509216309e-01 2.788691818714141846e-01 -2.292042970657348633e-01 -1.273526400327682495e-01 -1.672430336475372314e-01 1.811442226171493530e-01 1.538392435759305954e-02 -1.326525956392288208e-01 2.970831692218780518e-01 -3.615670800209045410e-01 3.114277422428131104e-01 -5.122248083353042603e-02 1.855484396219253540e-01 4.287269338965415955e-02 1.639548540115356445e-01 -6.052145734429359436e-02 -1.099172830581665039e-01 2.120265811681747437e-01 1.038780137896537781e-01 6.669270247220993042e-02 3.981773182749748230e-02 -1.927294880151748657e-01 -7.019881904125213623e-02 1.700868085026741028e-02 -2.848052978515625000e-01 1.497192494571208954e-02 -8.867628872394561768e-02 2.931876480579376221e-01 9.053645282983779907e-02
9.976814035326242447e-04 -3.909897506237030029e-01 4.398639313876628876e-03 -1.807370595633983612e-02 2.042933553457260132e-01 7.797914743423461914e-02 1.918932795524597168e-02 6.100634858012199402e-02 5.662617087364196777e-02 -1.106500509195029736e-03 2.524010837078094482e-02 4.071092903614044189e-01 -9.430074691772460938e-02 -2.418367005884647369e-02 -1.736107468605041504e-01 1.503887325525283813e-01 -5.323394387960433960e-02 -1.726878806948661804e-02 8.308410644531250000e-02 8.010625839233398438e-02 -4.030568897724151611e-02 -1.958421468734741211e-01 7.488698512315750122e-02 3.267843723297119141e-01 4.263767506927251816e-03 -1.804085075855255127e-01 1.170694082975387573e-01 -4.685216844081878662e-01 9.779584407806396484e-02 2.230924367904663086e-01 1.580681651830673218e-01 2.100612819194793701e-01
8.991571515798568726e-02 -4.194231629371643066e-01 7.870896160602569580e-02 -1.311834156513214111e-01 8.236145973205566406e-02 7.825003005564212799e-03 -2.956741452217102051e-01 -1.364638209342956543e-01 7.953375577926635742e-02 -6.026558578014373779e-02 -2.298755645751953125e-01 3.402747511863708496e-01 -1.740998923778533936e-01 4.994165897369384766e-02 -2.625209391117095947e-01 -2.531061172485351562e-01 -9.717819094657897949e-02 3.182945251464843750e-01 -1.009717658162117004e-01 -3.945886343717575073e-02 1.503193937242031097e-02 -1.897183433175086975e-02 4.587623476982116699e-02 -4.792713373899459839e-02 1.037868857383728027e-01 1.106003895401954651e-01 2.908163964748382568e-01 -6.389816850423812866e-02 -2.355099841952323914e-02 1.747216880321502686e-01 1.819453835487365723e-01 1.788580864667892456e-01
3.881384432315826416e-02 -1.471666246652603149e-01 -2.966487407684326172e-01 2.550620138645172119e-01 3.686356246471405029e-01 -2.392152249813079834e-01 -2.131148427724838257e-01 -2.090747654438018799e-01 -1.019561216235160828e-01 1.286808308213949203e-02 -4.369776546955108643e-01 2.316931784152984619e-01 7.781311869621276855e-02 2.285183966159820557e-02 1.451563388109207153e-01 1.462926268577575684e-01 -1.064219474792480469e-01 1.735879927873611450e-01 1.581877171993255615e-01 -1.667120307683944702e-02 1.622110456228256226e-01 -1.851033866405487061e-01 2.239989638328552246e-01 -1.190504133701324463e-01 6.897728890180587769e-03 1.797482743859291077e-02 5.597688630223274231e-02 -4.204920679330825806e-02 5.407142639160156250e-02 1.627783030271530151e-01 4.707051068544387817e-02 9.326781332492828369e-02
-3.860424458980560303e-02 -1.714680343866348267e-01 1.581929922103881836e-01 9.581675752997398376e-03 5.694473534822463989e-02 -1.106592118740081787e-01 -3.572484850883483887e-01 5.953288078308105469e-02 -2.304941415786743164e-01 -5.692212376743555069e-03 -6.245284155011177063e-02 2.507863044738769531e-01 6.019993871450424194e-02 5.426206439733505249e-02 -3.774774819612503052e-02 -2.752714045345783234e-02 -3.581974282860755920e-02 6.380537897348403931e-02 1.192309260368347168e-01 3.444049358367919922e-01 8.206092566251754761e-02 -1.030339002609252930e-01 3.338286876678466797e-01 -5.394747480750083923e-02 2.549090683460235596e-01 -1.271015554666519165e-01 1.727084666490554810e-01 -2.119297534227371216e-01 3.714273273944854736e-01 3.236690759658813477e-01 -8.943101391196250916e-03 -8.070228621363639832e-03
6.009913980960845947e-03 2.608475647866725922e-02 -2.460875809192657471e-01 -3.285759687423706055e-02 9.875672310590744019e-02 8.194423466920852661e-02 -3.085653297603130341e-02 -1.585250198841094971e-01 -2.882697582244873047e-01 -1.379432380199432373e-01 -9.843520820140838623e-03 3.950380086898803711e-01 1.070030257105827332e-01 2.287216186523437500e-01 -8.023145794868469238e-02 2.456825822591781616e-01 -8.039107918739318848e-02 8.546884357929229736e-02 8.993258699774742126e-03 4.021734595298767090e-01 2.405169457197189331e-01 -3.160440549254417419e-02 -1.225435733795166016e-01 4.288160800933837891e-02 -4.007747396826744080e-02 1.416672915220260620e-01 -8.598396182060241699e-02 -2.569784224033355713e-01 -8.138403296470642090e-02 2.590926885604858398e-01 2.437822222709655762e-01 -1.633117944002151489e-01
-1.784406788647174835e-02 -1.015219986438751221e-01 -7.688823342323303223e-02 -4.374008178710937500e-01 -1.343009471893310547e-01 -1.119789928197860718e-01 -9.835585206747055054e-02 -7.541754096746444702e-02 -5.814588442444801331e-02 6.019948422908782959e-02 -6.386183947324752808e-02 1.023085787892341614e-01 1.458666026592254639e-01 9.029576182365417480e-02 -2.529807686805725098e-01 2.821418344974517822e-01 -3.076327443122863770e-01 2.134647220373153687e-01 3.959910571575164795e-01 -3.831140929833054543e-03 1.480720192193984985e-01 -6.308940052986145020e-02 2.167745530605316162e-01 1.507350150495767593e-02 3.200752893462777138e-03 -1.215154491364955902e-02 -1.400255560874938965e-01 -1.246648281812667847e-01 7.947908341884613037e-02 4.833989590406417847e-02 3.537504374980926514e-01 -1.112192496657371521e-01
2.595362067222595215e-01 -1.320558488368988037e-01 9.051461704075336456e-03 -2.056836634874343872e-01 2.841767072677612305e-01 2.873774990439414978e-02 -3.967813253402709961e-01 -2.215153872966766357e-01 1.200790628790855408e-01 8.628114312887191772e-02 -5.382717773318290710e-02 1.801482029259204865e-02 -1.107378974556922913e-01 2.815571427345275879e-02 -4.399733617901802063e-02 2.673937380313873291e-01 -4.779206961393356323e-02 -1.658135466277599335e-02 3.191521763801574707e-02 3.308130800724029541e-01 3.595545887947082520e-01 -1.600669175386428833e-01 7.682888954877853394e-02 1.167464032769203186e-01 -2.238792330026626587e-01 7.083154469728469849e-02 1.291943490505218506e-01 -9.744344651699066162e-02 1.969366706907749176e-02 -2.857645750045776367e-01 -8.631734549999237061e-02 1.219764873385429382e-01
2.275335490703582764e-01 -1.877926848828792572e-02 1.107143089175224304e-01 6.631631404161453247e-02 2.361061722040176392e-01 -1.798585951328277588e-01 -1.881909072399139404e-01 -2.393438220024108887e-01 -2.597543597221374512e-01 -8.541725575923919678e-02 -2.489556074142456055e-01 2.669202983379364014e-01 -1.156904548406600952e-01 8.509625680744647980e-03 -1.613036990165710449e-01 7.811406999826431274e-02 -1.206546425819396973e-01 1.570803485810756683e-02 -1.822782456874847412e-01 1.907977014780044556e-01 -3.421145305037498474e-02 2.155562192201614380e-01 1.383297145366668701e-01 -9.387651085853576660e-02 1.209182441234588623e-01 3.785853460431098938e-02 2.144256234169006348e-01 -1.123586073517799377e-01 3.804368674755096436e-01 3.212071657180786133e-01 1.164922118186950684e-01 2.650258131325244904e-02
1.491242051124572754e-01 -7.142107351683080196e-04 -3.446337580680847168e-01 -2.677564918994903564e-01 1.871712803840637207e-01 -1.324060410261154175e-01 1.094920486211776733e-01 -1.254992485046386719e-01 7.123748958110809326e-02 3.023782931268215179e-02 -5.510799214243888855e-02 2.946812212467193604e-01 1.670585870742797852e-01 1.219790950417518616e-01 -1.246658340096473694e-02 -6.097832694649696350e-02 -1.019803062081336975e-01 7.550517469644546509e-02 5.304500882630236447e-05 3.575652241706848145e-01 1.474831849336624146e-01 -1.514471918344497681e-01 2.315158694982528687e-01 1.268520653247833252e-01 3.562504947185516357e-01 1.204773783683776855e-02 -2.301299124956130981e-01 1.491589546203613281e-01 1.127769500017166138e-01 5.481161922216415405e-02 2.532455921173095703e-01 1.549581587314605713e-01
1.300720572471618652e-01 -3.116586506366729736e-01 2.888697087764739990e-01 1.127078607678413391e-01 3.461636602878570557e-01 -1.085295230150222778e-01 -2.243741750717163086e-01 2.555797994136810303e-02 5.937794968485832214e-02 -1.080397665500640869e-01 8.380885422229766846e-02 1.625927537679672241e-01 1.377626955509185791e-01 1.186177134513854980e-01 -2.614548504352569580e-01 8.575044572353363037e-02 -6.249403953552246094e-02 9.519650042057037354e-02 3.371039927005767822e-01 2.400766760110855103e-01 -2.004970610141754150e-01 1.396763138473033905e-03 -5.070751905441284180e-02 1.491372287273406982e-01 -2.505296468734741211e-02 1.320593953132629395e-01 -5.725295469164848328e-02 -1.927272081375122070e-01 1.463559567928314209e-01 1.520646214485168457e-01 2.207013368606567383e-01 2.208562940359115601e-01
1.844269484281539917e-01 -2.192861288785934448e-01 1.282147318124771118e-01 1.822173409163951874e-02 1.681997030973434448e-01 -2.172021754086017609e-02 -9.508215636014938354e-02 -3.552593290805816650e-01 -1.396185457706451416e-01 3.053253702819347382e-02 1.794972270727157593e-01 1.770703345537185669e-01 -1.586318165063858032e-01 9.878630936145782471e-02 3.136964282020926476e-03 3.869327306747436523e-01 8.983766287565231323e-02 1.914905309677124023e-01 -2.249389700591564178e-02 1.497589424252510071e-02 6.553510203957557678e-03 -4.592345282435417175e-02 9.188542515039443970e-02 3.152738213539123535e-01 5.494667217135429382e-02 1.775079034268856049e-02 1.418070048093795776e-01 -2.968835085630416870e-02 1.553054749965667725e-01 8.989977836608886719e-02 4.950608313083648682e-01 1.067436635494232178e-01
1.754962950944900513e-01 -2.912232875823974609e-01 1.413051970303058624e-02 2.480487525463104248e-01 2.288432568311691284e-01 -7.630277425050735474e-02 -1.331820935010910034e-01 -2.260700315237045288e-01 -4.540991410613059998e-02 -1.469456255435943604e-01 2.963408268988132477e-02 -4.754539206624031067e-02 -1.056750863790512085e-01 -2.254262566566467285e-01 -2.197580337524414062e-01 1.064039096236228943e-01 -1.616730690002441406e-01 1.535172015428543091e-01 7.759867608547210693e-02 4.889738261699676514e-01 2.968240380287170410e-01 1.092549506574869156e-02 -5.402597412467002869e-02 6.742572039365768433e-02 1.439555585384368896e-01 1.599753946065902710e-01 1.963599175214767456e-01 -2.387836109846830368e-03 2.636325731873512268e-02 -1.029128581285476685e-01 2.436197698116302490e-01 -3.472610190510749817e-02
-6.658945232629776001e-02 -2.370280623435974121e-01 3.939184173941612244e-02 -9.498050808906555176e-02 2.661694586277008057e-01 -1.848994195461273193e-02 -1.881374418735504150e-01 1.016873568296432495e-01 -4.860369488596916199e-02 -2.638154327869415283e-01 1.034600511193275452e-01 3.532869517803192139e-01 -1.786522269248962402e-01 1.447309157811105251e-03 -5.598735064268112183e-02 1.645312011241912842e-01 1.233170274645090103e-02 6.581296026706695557e-02 1.399833243340253830e-02 2.159171104431152344e-01 1.680449694395065308e-01 6.714657694101333618e-02 3.657401353120803833e-02 -7.984986156225204468e-02 2.773403562605381012e-02 2.209224700927734375e-01 -5.934716388583183289e-02 -3.430091142654418945e-01 4.356478452682495117e-01 2.146119326353073120e-01 -1.448371708393096924e-01 1.514815241098403931e-01
1.767465472221374512e-01 -4.479740560054779053e-01 -5.521446466445922852e-02 1.136186644434928894e-01 1.025215163826942444e-01 -2.804916910827159882e-02 -3.887859731912612915e-02 -3.406149893999099731e-02 -5.292742513120174408e-03 -1.009751781821250916e-01 4.636998847126960754e-02 5.132219567894935608e-02 -1.795752197504043579e-01 3.760011866688728333e-02 -2.539758682250976562e-01 2.193155884742736816e-01 -1.291551738977432251e-01 2.795821726322174072e-01 3.022801131010055542e-02 5.052488446235656738e-01 3.102842867374420166e-01 6.236715987324714661e-02 -7.645826786756515503e-02 1.288718432188034058e-01 1.829125434160232544e-01 3.847486525774002075e-02 6.208409368991851807e-02 1.134316995739936829e-01 9.371767193078994751e-02 -1.556121259927749634e-01 1.303725838661193848e-01 -3.961930796504020691e-02
4.233150556683540344e-02 -2.059974670410156250e-01 7.048635929822921753e-02 -4.011491835117340088e-01 1.196717545390129089e-01 -1.834003776311874390e-01 -2.401712350547313690e-02 -1.469625383615493774e-01 6.336367875337600708e-02 5.274977535009384155e-02 2.183038294315338135e-01 2.046575099229812622e-01 -1.055176556110382080e-01 -5.548803135752677917e-02 -3.814716637134552002e-01 2.345835566520690918e-01 -2.630634605884552002e-01 -6.901942193508148193e-02 1.811421513557434082e-01 1.562245786190032959e-01 1.502195596694946289e-01 -2.679600715637207031e-01 1.433762535452842712e-02 -3.127874135971069336e-01 1.689549982547760010e-01 -1.619624793529510498e-01 -8.780758827924728394e-02 -1.104719713330268860e-01 5.810130015015602112e-02 3.063206374645233154e-02 6.421553343534469604e-02 4.388884082436561584e-02
-8.422654122114181519e-02 1.561704091727733612e-02 7.000020146369934082e-02 -1.190785542130470276e-01 1.373300254344940186e-01 7.842180319130420685e-03 -1.194448247551918030e-01 1.526391506195068359e-01 1.407913863658905029e-01 -2.673499584197998047e-01 3.092919290065765381e-02 4.419127702713012695e-01 -2.937252223491668701e-01 -9.375241398811340332e-02 -2.125945389270782471e-01 1.186027973890304565e-01 -6.483031064271926880e-02 -2.388536930084228516e-02 4.268817976117134094e-02 1.593696475028991699e-01 -1.177029404789209366e-02 -1.947504878044128418e-01 1.253199577331542969e-01 2.461727708578109741e-01 1.432028114795684814e-01 1.180920526385307312e-01 1.624183654785156250e-01 -2.969141900539398193e-01 9.897826611995697021e-02 3.106760084629058838e-01 2.227267473936080933e-01 1.547446399927139282e-01
[truncated: 3,267,159 more chars]
