# Supplementary material for: The Language of Innovation
Source: PLoS One. 2020 Apr 30;15(4):e0230107. doi: 10.1371/journal.pone.0230107 (PMC7194493; doi:10.1371/journal.pone.0230107)
Supplement: S18 File — (GZ) [file pone.0230107.s018.tar.gz › 1996-2000/V2Run_1_VS_4500_embeddings1996-2000ED32.txt]

1.696796715259552002e-02 2.513846755027770996e-01 -3.425199687480926514e-01 -1.433418598026037216e-02 9.737018495798110962e-02 -1.467887610197067261e-01 -4.701205492019653320e-01 -2.096169143915176392e-01 1.068638488650321960e-01 7.903166115283966064e-02 2.254487276077270508e-01 -8.410944789648056030e-02 -4.719641059637069702e-02 2.963513601571321487e-03 -2.620648741722106934e-01 2.153848558664321899e-01 1.564162224531173706e-01 -2.071024850010871887e-02 2.474238127470016479e-01 -2.653656899929046631e-01 4.605672135949134827e-02 -1.569189131259918213e-01 -1.482036802917718887e-02 -6.881397962570190430e-02 1.295357197523117065e-02 5.263938009738922119e-02 1.074302271008491516e-01 1.169985975138843060e-03 -1.404597312211990356e-01 -2.489516735076904297e-01 -2.134036123752593994e-01 1.338504627346992493e-02
8.061943948268890381e-02 3.793191313743591309e-01 -1.394627392292022705e-01 7.883432321250438690e-03 -2.134164422750473022e-02 -2.282003313302993774e-01 -2.459279596805572510e-01 2.101373486220836639e-02 8.407175540924072266e-02 5.827715620398521423e-02 4.603005349636077881e-01 -3.217046558856964111e-01 3.818231076002120972e-02 1.615985631942749023e-01 -2.567926049232482910e-01 -1.856263697845861316e-04 -2.059685140848159790e-01 -2.260622382164001465e-02 2.591280341148376465e-01 1.032006591558456421e-01 1.063350364565849304e-01 -6.814020872116088867e-02 -1.560962200164794922e-01 7.610587030649185181e-02 -1.449855789542198181e-02 1.259129792451858521e-01 1.006267294287681580e-01 1.503947824239730835e-01 -4.246959462761878967e-02 2.093348801136016846e-01 -3.224451467394828796e-02 -1.870563179254531860e-01
3.583230078220367432e-01 2.105384767055511475e-01 -8.201591670513153076e-02 1.210320144891738892e-01 -9.733968973159790039e-02 2.087932825088500977e-01 2.803777903318405151e-02 -6.523844599723815918e-02 1.705825924873352051e-01 -8.897946774959564209e-02 2.326685637235641479e-01 -1.935452818870544434e-01 2.913095615804195404e-02 -1.082267314195632935e-01 -3.061885535717010498e-01 2.208597026765346527e-02 5.927314609289169312e-02 -2.083819359540939331e-01 3.608438372611999512e-01 -1.237782910466194153e-01 5.761199817061424255e-02 4.420043155550956726e-02 -4.660179093480110168e-02 -2.324042618274688721e-01 6.298176944255828857e-02 7.370071858167648315e-02 5.471420660614967346e-02 2.520768344402313232e-01 -1.034389957785606384e-01 1.308737695217132568e-01 9.293866902589797974e-02 -3.821750879287719727e-01
-2.448935434222221375e-02 3.282878696918487549e-01 -7.993727177381515503e-02 1.545893549919128418e-01 -1.816203594207763672e-01 2.803119830787181854e-02 -1.941510587930679321e-01 -1.899862661957740784e-02 2.432015240192413330e-01 -2.600831091403961182e-01 1.637702733278274536e-01 -1.253143846988677979e-01 1.872054934501647949e-01 2.843602299690246582e-01 -1.707811057567596436e-01 9.856443852186203003e-02 1.454838458448648453e-02 1.325271874666213989e-01 3.498314879834651947e-03 -1.417748928070068359e-01 3.158262372016906738e-01 -9.398724138736724854e-02 2.182484865188598633e-01 -3.947868943214416504e-01 -2.370098829269409180e-01 -6.103188917040824890e-02 6.969959009438753128e-03 -1.026697680354118347e-01 -1.705145388841629028e-01 1.094179973006248474e-01 -1.688611321151256561e-02 -6.027251109480857849e-02
4.173486530780792236e-01 4.302481561899185181e-02 -1.567702591419219971e-01 2.857440114021301270e-01 -2.153789624571800232e-02 1.404802203178405762e-01 -1.440452933311462402e-01 -1.864220649003982544e-01 1.748967021703720093e-01 1.739616319537162781e-02 1.996247917413711548e-01 -1.128314286470413208e-01 -3.622869402170181274e-02 -3.020318923518061638e-03 -2.807325422763824463e-01 -9.329198510386049747e-04 -8.397644013166427612e-02 -4.512199759483337402e-02 2.313047647476196289e-01 7.016535103321075439e-02 2.600904926657676697e-02 -8.496977388858795166e-02 5.175962299108505249e-02 -1.361181288957595825e-01 2.607837915420532227e-01 -2.677706480026245117e-01 3.696322739124298096e-01 -2.537100389599800110e-02 -1.790184229612350464e-01 -6.812950223684310913e-02 2.962960116565227509e-02 -2.593667209148406982e-01
3.767946660518646240e-01 1.227074787020683289e-01 -1.385181099176406860e-01 2.790715545415878296e-03 -2.479038201272487640e-02 1.326164305210113525e-01 -3.127520084381103516e-01 -9.719944000244140625e-02 2.228216081857681274e-01 -7.890091091394424438e-02 3.592875897884368896e-01 -3.599198535084724426e-02 -1.906052529811859131e-01 1.220655441284179688e-01 -1.281703561544418335e-01 -4.239100217819213867e-02 1.238576769828796387e-01 -2.729320228099822998e-01 2.098010629415512085e-01 4.933885484933853149e-02 -9.682490676641464233e-02 -4.257475957274436951e-02 -5.098352953791618347e-02 4.336152598261833191e-02 -3.096957225352525711e-03 -1.394094377756118774e-01 1.087116152048110962e-01 2.048077881336212158e-01 -2.118584662675857544e-01 -2.667234539985656738e-01 1.594879925251007080e-01 -2.756375074386596680e-01
4.727268815040588379e-01 1.772587746381759644e-01 -1.551073938608169556e-01 1.142026111483573914e-01 -5.954083427786827087e-02 1.238173544406890869e-01 -9.895122796297073364e-02 4.255597665905952454e-02 1.465592682361602783e-01 -2.539756894111633301e-01 2.645973265171051025e-01 5.131909996271133423e-02 -7.195751368999481201e-02 9.944906085729598999e-02 -8.666881173849105835e-02 3.668403327465057373e-01 1.518249809741973877e-01 -9.848848916590213776e-03 1.712642759084701538e-01 1.239919960498809814e-01 2.230299562215805054e-01 -2.496879175305366516e-02 1.230093911290168762e-01 -1.957297921180725098e-01 -3.594668209552764893e-02 1.045006979256868362e-02 1.028520166873931885e-01 2.187447622418403625e-03 -1.202426329255104065e-01 -3.616814911365509033e-01 -7.078246027231216431e-02 -1.668019145727157593e-01
4.305832684040069580e-01 1.296741515398025513e-01 -3.330618515610694885e-02 3.571686521172523499e-02 -1.237646117806434631e-01 1.420686393976211548e-01 -2.534730732440948486e-01 2.407832629978656769e-02 5.527418106794357300e-02 -2.689105272293090820e-01 2.314813733100891113e-01 -9.268938750028610229e-02 -6.329515576362609863e-02 1.330563873052597046e-01 -1.309906393289566040e-01 3.516414165496826172e-01 5.080905184149742126e-02 -1.808153465390205383e-02 2.894608378410339355e-01 -9.992616623640060425e-02 -1.055593565106391907e-01 1.777948141098022461e-01 2.118076086044311523e-01 -8.233550004661083221e-03 -1.016140449792146683e-02 -1.300005316734313965e-01 3.417020738124847412e-01 1.609999835491180420e-01 -1.701508313417434692e-01 -1.385649386793375015e-02 1.440961807966232300e-01 3.236477449536323547e-02
3.769617676734924316e-01 3.248281180858612061e-01 -1.679103821516036987e-02 -1.354928165674209595e-01 4.779655858874320984e-02 -1.225664094090461731e-01 1.210872605443000793e-01 -2.139464020729064941e-01 -5.008426681160926819e-02 7.007714360952377319e-02 1.596444994211196899e-01 -1.433494389057159424e-01 2.486684545874595642e-02 3.335766196250915527e-01 -1.704196482896804810e-01 1.177531704306602478e-01 5.239127948880195618e-02 1.414488106966018677e-01 4.897032380104064941e-01 -1.750682741403579712e-01 2.941069751977920532e-02 -1.814442127943038940e-01 3.855539858341217041e-02 -7.832876592874526978e-02 4.416975378990173340e-02 -2.471996247768402100e-01 9.645762294530868530e-02 2.311506681144237518e-02 -7.622953504323959351e-02 -3.030093200504779816e-02 9.216046333312988281e-02 -1.581449657678604126e-01
-3.786894306540489197e-02 3.542230427265167236e-01 -1.393743455410003662e-01 1.993101984262466431e-01 -1.327607929706573486e-01 8.873246610164642334e-02 -3.527284860610961914e-01 1.100799627602100372e-02 -3.638878464698791504e-02 -2.398653030395507812e-01 1.285292357206344604e-01 -1.577959954738616943e-01 8.669402450323104858e-02 1.909996010363101959e-02 -6.905823200941085815e-02 1.714119315147399902e-01 -1.093020886182785034e-01 -4.383774474263191223e-03 2.282457798719406128e-02 -3.323943316936492920e-01 1.696668863296508789e-01 1.658256500959396362e-01 -5.727890878915786743e-02 -2.336134761571884155e-01 -5.861173942685127258e-02 -1.443446576595306396e-01 3.316378891468048096e-01 1.823591440916061401e-01 -2.666945457458496094e-01 1.644938066601753235e-02 -2.031509429216384888e-01 -6.560441851615905762e-02
3.417339026927947998e-01 1.585730016231536865e-01 -4.623059630393981934e-01 2.512497305870056152e-01 -6.484750658273696899e-02 -2.271006628870964050e-02 -8.355362713336944580e-02 -1.470542103052139282e-01 -4.453040286898612976e-02 -1.799957603216171265e-01 1.599651202559471130e-02 -2.051661312580108643e-01 -3.295755712315440178e-03 1.224256828427314758e-01 -6.822665035724639893e-02 3.626910224556922913e-02 2.172644250094890594e-02 8.506626822054386139e-03 3.233058452606201172e-01 6.281688809394836426e-02 5.406546965241432190e-02 -9.381215274333953857e-02 9.605020284652709961e-02 -2.036692649126052856e-01 -5.257816612720489502e-02 -1.230790689587593079e-01 6.037468835711479187e-02 3.180876672267913818e-01 -1.531653255224227905e-01 -1.012704446911811829e-01 -2.584967762231826782e-02 -3.487457633018493652e-01
4.474989175796508789e-01 3.977408260107040405e-02 -1.563594043254852295e-01 1.344745159149169922e-01 -7.923246920108795166e-02 9.307414293289184570e-02 -2.194704413414001465e-01 -1.712161451578140259e-01 3.182623162865638733e-02 -2.166675031185150146e-01 4.543918967247009277e-01 -1.247689500451087952e-01 -1.727577112615108490e-02 -9.541192650794982910e-02 -2.632882297039031982e-01 2.114105522632598877e-01 8.797020465135574341e-02 -3.916876390576362610e-02 1.719753295183181763e-01 -1.204342916607856750e-01 -1.634827703237533569e-01 -6.064746528863906860e-02 4.813480004668235779e-02 -7.362987846136093140e-02 -1.258298307657241821e-01 -3.552348911762237549e-02 6.488663703203201294e-02 1.034509018063545227e-01 -1.506261676549911499e-01 -2.300010472536087036e-01 -1.059531345963478088e-01 -2.438771575689315796e-01
4.043212532997131348e-01 3.031567037105560303e-01 -1.412146538496017456e-01 5.765644833445549011e-02 -8.501812815666198730e-02 5.144481360912322998e-02 2.074003592133522034e-02 -5.496053025126457214e-02 5.156693980097770691e-02 1.950143873691558838e-01 4.617780148983001709e-01 -3.058939576148986816e-01 -1.494535505771636963e-01 2.025624513626098633e-01 -1.810976117849349976e-01 2.658250033855438232e-01 1.305856257677078247e-01 1.554358750581741333e-01 -1.662433147430419922e-02 -2.984655462205410004e-02 3.944080695509910583e-02 -1.614491045475006104e-01 1.770260930061340332e-02 -1.854849457740783691e-01 1.256321817636489868e-01 7.572250068187713623e-02 6.633124500513076782e-02 1.097905412316322327e-01 -7.368107140064239502e-02 -1.818374097347259521e-01 1.118461340665817261e-01 2.865733345970511436e-03
3.161758482456207275e-01 3.978203833103179932e-01 1.759599745273590088e-01 -1.347545087337493896e-01 8.782695978879928589e-03 -8.632999658584594727e-02 -2.468584924936294556e-01 6.547804921865463257e-02 1.343875676393508911e-01 1.345748752355575562e-01 2.558541297912597656e-01 -1.998334378004074097e-01 -1.023297384381294250e-01 3.505392968654632568e-01 -1.317381113767623901e-01 -3.460938856005668640e-02 -1.332651730626821518e-02 8.521144837141036987e-02 2.608919050544500351e-03 4.866132512688636780e-02 2.113576829433441162e-01 7.275460660457611084e-02 2.060864679515361786e-02 9.044332802295684814e-02 6.527823861688375473e-04 5.749312788248062134e-02 3.531756401062011719e-01 -4.564755596220493317e-03 -1.812044233083724976e-01 -1.496781706809997559e-01 2.510503232479095459e-01 1.082567572593688965e-01
1.791233867406845093e-01 9.466504305601119995e-02 -9.474190324544906616e-02 3.227768465876579285e-02 -1.897071003913879395e-01 -5.293513089418411255e-02 -2.941714525222778320e-01 -1.703637242317199707e-01 2.438455820083618164e-01 1.928890049457550049e-01 2.375360280275344849e-01 -3.715002536773681641e-02 -8.125840127468109131e-02 1.147100478410720825e-01 2.376181483268737793e-01 -3.242599964141845703e-01 -1.659761220216751099e-01 -4.505236074328422546e-02 5.629672482609748840e-02 -2.057230621576309204e-01 1.824179291725158691e-02 2.481325343251228333e-02 8.092835545539855957e-02 -1.869915425777435303e-01 3.493725955486297607e-01 1.163365542888641357e-01 1.788499951362609863e-01 7.454701513051986694e-02 -2.099060714244842529e-01 -6.192907318472862244e-02 -9.176836162805557251e-02 -3.342986404895782471e-01
2.236555069684982300e-01 1.341603398323059082e-01 -1.381392925977706909e-01 2.422922290861606598e-02 -1.590941995382308960e-01 -5.221179500222206116e-02 -2.109333127737045288e-01 1.381909549236297607e-01 1.301949024200439453e-01 -4.892932474613189697e-01 2.743001282215118408e-01 -4.402840137481689453e-02 7.686945796012878418e-02 1.910804808139801025e-01 -3.358905613422393799e-01 2.145314030349254608e-02 1.046963259577751160e-01 1.818218827247619629e-01 2.379327863454818726e-01 1.662438660860061646e-01 -1.345558613538742065e-01 4.697375372052192688e-02 2.875727415084838867e-01 -1.898753084242343903e-02 -4.361067898571491241e-03 4.367173835635185242e-02 4.614423215389251709e-02 -2.863158844411373138e-02 -1.949791312217712402e-01 -2.175548523664474487e-01 -3.655369579792022705e-02 -9.079533070325851440e-02
-1.575988233089447021e-01 1.891035586595535278e-01 -3.068310618400573730e-01 -1.608915328979492188e-01 -1.902131885290145874e-01 1.523011773824691772e-01 -3.866361379623413086e-01 7.507504522800445557e-02 7.972893118858337402e-02 -1.322951316833496094e-01 1.481536924839019775e-01 -1.793379038572311401e-01 4.176976159214973450e-02 1.932183802127838135e-01 -4.716587252914905548e-03 2.621854245662689209e-01 1.053592711687088013e-01 1.644833087921142578e-01 2.385580241680145264e-01 -1.100971549749374390e-01 -8.781274408102035522e-02 -2.922738529741764069e-02 4.564202576875686646e-02 -1.309669017791748047e-01 7.581984996795654297e-02 -1.389027684926986694e-01 2.109530568122863770e-01 4.559911042451858521e-02 -3.247120678424835205e-01 7.971226423978805542e-02 -2.394673079252243042e-01 -2.081147730350494385e-01
1.814467012882232666e-01 1.639249473810195923e-01 -6.168629229068756104e-02 -2.517243325710296631e-01 -1.949013769626617432e-01 -2.363261580467224121e-01 -1.652100831270217896e-01 -2.327568084001541138e-01 1.794312149286270142e-01 -1.921861059963703156e-02 2.779107987880706787e-01 -2.618122100830078125e-01 -9.376141428947448730e-02 1.488420553505420685e-02 -1.216424480080604553e-01 3.473890572786331177e-02 -9.999262541532516479e-02 2.640673816204071045e-01 2.662591822445392609e-02 -5.976304784417152405e-02 3.104165196418762207e-01 -4.481896385550498962e-02 -1.535997539758682251e-01 6.972333416342735291e-03 1.390204206109046936e-02 7.024906575679779053e-02 4.430826008319854736e-01 -3.858380019664764404e-02 -2.387326806783676147e-01 4.471331089735031128e-02 1.278086453676223755e-01 -1.004058122634887695e-01
1.341021806001663208e-01 4.209979176521301270e-01 -5.893249530345201492e-03 -1.680578589439392090e-01 -7.569548487663269043e-02 1.416331380605697632e-01 -7.314459979534149170e-02 -8.583263307809829712e-02 2.107899934053421021e-01 1.623750627040863037e-01 2.771180570125579834e-01 -4.868519306182861328e-01 -1.573778241872787476e-01 4.003600403666496277e-02 -3.088051080703735352e-01 1.293710023164749146e-01 1.070580855011940002e-01 7.453268766403198242e-02 6.317343562841415405e-02 -1.131547987461090088e-01 -3.987971693277359009e-02 9.700151532888412476e-02 -9.100470691919326782e-02 -9.906560182571411133e-02 3.624775260686874390e-02 8.882492780685424805e-02 1.142079569399356842e-02 -9.798020124435424805e-02 -2.900523245334625244e-01 -1.802769303321838379e-01 5.132866650819778442e-02 -1.174753755331039429e-01
-1.822114586830139160e-01 3.024655282497406006e-01 -2.363553643226623535e-01 1.126185879111289978e-01 -2.493630349636077881e-01 1.676920205354690552e-01 -3.427482247352600098e-01 -1.117459535598754883e-01 -1.822810620069503784e-03 -2.835307717323303223e-01 1.903314292430877686e-01 2.669738791882991791e-02 -2.136045694351196289e-02 2.611582577228546143e-01 -1.058614701032638550e-01 1.445720642805099487e-01 -7.929109968245029449e-03 9.082590788602828979e-02 1.217811647802591324e-02 -1.972692757844924927e-01 1.848450750112533569e-01 8.400748670101165771e-02 -3.389326855540275574e-02 -3.651803433895111084e-01 -1.391489803791046143e-02 5.593762919306755066e-02 1.618451625108718872e-01 1.338646560907363892e-01 -3.034446537494659424e-01 -3.648276999592781067e-02 6.550276279449462891e-02 1.260229013860225677e-02
-7.044094055891036987e-02 3.527221381664276123e-01 -2.923923134803771973e-01 1.127416417002677917e-01 -8.045742660760879517e-02 1.111994013190269470e-01 -3.290240764617919922e-01 -4.072419553995132446e-02 1.643321514129638672e-01 -2.326205559074878693e-02 -4.387472756206989288e-03 -1.107709631323814392e-01 -4.817279987037181854e-03 2.139529883861541748e-01 -1.142094954848289490e-01 -1.541532017290592194e-02 1.716620177030563354e-01 1.086519565433263779e-03 1.748508810997009277e-01 -2.106631249189376831e-01 2.027665525674819946e-01 3.830019012093544006e-02 -5.928120017051696777e-02 -3.923360109329223633e-01 -2.903243601322174072e-01 -1.785342022776603699e-02 1.794582754373550415e-01 1.812598556280136108e-01 -2.451562881469726562e-01 1.691194176673889160e-01 -2.925195172429084778e-02 -3.288307040929794312e-02
4.240791127085685730e-02 7.488696277141571045e-02 1.577113568782806396e-01 5.563766509294509888e-02 -1.206341013312339783e-01 1.246985718607902527e-01 -9.526617825031280518e-02 -1.683887094259262085e-01 6.278591603040695190e-02 2.603693902492523193e-01 4.260318875312805176e-01 -2.817885717377066612e-03 4.224376380443572998e-02 3.372123837471008301e-02 -1.994280666112899780e-01 6.905367132276296616e-03 7.190097123384475708e-02 5.170010402798652649e-02 3.368773758411407471e-01 2.271550707519054413e-02 2.310699671506881714e-01 -1.184365600347518921e-01 2.311301231384277344e-01 -8.770439028739929199e-02 2.243326157331466675e-01 1.003559604287147522e-01 8.916591852903366089e-02 -5.096997320652008057e-02 -4.452562034130096436e-01 -1.677064746618270874e-01 6.178839877247810364e-02 -2.226791828870773315e-01
4.119979683309793472e-03 8.978608995676040649e-02 -1.084455326199531555e-01 1.402329560369253159e-02 -2.645491063594818115e-01 -8.745927363634109497e-03 -4.053260684013366699e-01 5.660720914602279663e-02 9.344028681516647339e-02 -4.825721681118011475e-02 2.630397677421569824e-02 -1.879414170980453491e-01 4.192214310169219971e-01 -4.811852797865867615e-02 1.693772338330745697e-02 -1.509414762258529663e-01 7.705126702785491943e-02 -8.635896444320678711e-02 2.124290913343429565e-01 -3.327511548995971680e-01 2.263934463262557983e-01 -2.689575403928756714e-02 1.071103289723396301e-01 -3.916666507720947266e-01 2.833780646324157715e-02 -4.881771653890609741e-02 1.413778364658355713e-01 -1.312739551067352295e-01 -2.065018862485885620e-01 4.526308272033929825e-03 1.280113309621810913e-01 -9.299472719430923462e-02
1.714969873428344727e-01 4.646832644939422607e-01 3.059478104114532471e-01 -4.028893262147903442e-02 -1.052033677697181702e-01 -2.300809621810913086e-01 -2.375612556934356689e-01 -2.907399833202362061e-01 1.894727535545825958e-02 1.646465361118316650e-01 2.292296886444091797e-01 9.937001764774322510e-02 -2.072487398982048035e-02 4.056317359209060669e-02 -1.864074468612670898e-01 1.567011177539825439e-01 1.512556672096252441e-01 9.586273878812789917e-02 1.762846857309341431e-01 -8.122198283672332764e-02 5.786738917231559753e-02 3.429843485355377197e-02 3.916022926568984985e-02 -1.555032730102539062e-01 2.084036618471145630e-01 -1.659614741802215576e-01 2.910944521427154541e-01 1.526489108800888062e-01 -1.134452894330024719e-01 1.013151630759239197e-01 -3.789817681536078453e-03 -3.243484720587730408e-02
1.851674616336822510e-01 1.791264861822128296e-01 -3.373390436172485352e-01 1.572352945804595947e-01 -5.853943154215812683e-02 2.420028299093246460e-02 -2.265288829803466797e-01 -8.067216724157333374e-02 -7.270110398530960083e-02 -8.063616603612899780e-02 1.769834905862808228e-01 -6.917706131935119629e-02 -1.678858399391174316e-01 6.530746817588806152e-02 -2.735141813755035400e-01 1.236497834324836731e-01 2.332445830106735229e-01 -4.750172048807144165e-02 2.998751401901245117e-01 -6.182714924216270447e-02 -2.369650602340698242e-01 3.508906066417694092e-02 1.698716580867767334e-01 -1.220825091004371643e-01 3.799899816513061523e-01 4.025016352534294128e-02 9.935711324214935303e-02 2.722111344337463379e-01 -2.071809172630310059e-01 3.066478669643402100e-02 8.335056900978088379e-02 -1.745793968439102173e-01
5.689334273338317871e-01 1.997082829475402832e-01 -1.176778897643089294e-01 1.729204803705215454e-01 -2.308810129761695862e-02 -2.270908206701278687e-01 -1.888250410556793213e-01 6.645414978265762329e-02 1.849791556596755981e-01 -1.875339895486831665e-01 1.587488651275634766e-01 -7.160390913486480713e-02 -4.069308191537857056e-02 -1.313884854316711426e-01 4.395069926977157593e-02 7.049724459648132324e-02 2.873798608779907227e-01 -2.630777470767498016e-02 5.544124636799097061e-03 -1.716698110103607178e-01 2.704286873340606689e-01 5.507742241024971008e-02 1.916681081056594849e-01 -2.039179950952529907e-01 -4.939956963062286377e-02 -8.820360526442527771e-03 1.445412933826446533e-01 1.246784254908561707e-01 -1.899414658546447754e-01 2.609252184629440308e-02 7.995036244392395020e-02 -1.600053757429122925e-01
4.209929406642913818e-01 5.154493823647499084e-02 -1.992736570537090302e-02 -1.148065850138664246e-01 -3.185154199600219727e-01 1.549908220767974854e-01 -3.191530006006360054e-03 -6.581547111272811890e-02 5.869543552398681641e-02 1.281255390495061874e-02 1.610307097434997559e-01 3.691380470991134644e-02 -1.528846770524978638e-01 -8.879435807466506958e-02 -2.434180229902267456e-01 1.583174616098403931e-02 2.407885789871215820e-01 -1.531660556793212891e-01 1.121844053268432617e-01 -1.568901240825653076e-01 2.260507196187973022e-01 1.268821954727172852e-01 8.898251503705978394e-02 -2.261540293693542480e-01 -1.365418881177902222e-01 1.553331501781940460e-03 2.881142795085906982e-01 8.952741324901580811e-02 -1.209929063916206360e-01 -2.157134860754013062e-01 -6.388019025325775146e-02 -3.677316308021545410e-01
3.520555198192596436e-01 1.176626682281494141e-01 -1.938910782337188721e-01 2.582696080207824707e-02 1.491563022136688232e-02 -7.492181658744812012e-02 -1.280466616153717041e-01 -3.970654681324958801e-02 1.013693362474441528e-01 -4.076876342296600342e-01 3.512097597122192383e-01 -8.208338171243667603e-02 -1.630671694874763489e-02 -3.282603621482849121e-02 -5.357398465275764465e-02 6.464903801679611206e-02 1.786130517721176147e-01 -8.410069346427917480e-02 2.277479618787765503e-01 -1.603738055564463139e-03 8.589682728052139282e-02 -1.122802775353193283e-02 6.663147360086441040e-02 -1.404327601194381714e-01 -5.069295316934585571e-02 -7.722100615501403809e-02 2.441898882389068604e-01 6.646671891212463379e-02 -2.227097302675247192e-01 -2.654492259025573730e-01 -2.767436206340789795e-01 -3.056748509407043457e-01
3.381312191486358643e-01 8.256844431161880493e-02 -2.090913355350494385e-01 3.419319540262222290e-02 -9.521382860839366913e-03 1.843274980783462524e-01 -7.177221775054931641e-02 -2.993885427713394165e-02 1.848826408386230469e-01 -1.254267841577529907e-01 5.822051763534545898e-01 -1.791402548551559448e-01 -5.167485028505325317e-02 8.997881412506103516e-02 -1.630781888961791992e-01 3.295490890741348267e-02 1.960840076208114624e-02 2.916023880243301392e-02 1.363723874092102051e-01 2.766645886003971100e-02 6.558743864297866821e-02 1.453317981213331223e-02 2.089590877294540405e-01 -8.775983750820159912e-02 -1.497767120599746704e-01 4.503146931529045105e-02 3.144025802612304688e-01 1.723955124616622925e-01 -1.452513337135314941e-01 -1.146884411573410034e-01 -2.004700750112533569e-01 -1.746024936437606812e-01
4.303244054317474365e-01 1.772751361131668091e-01 -9.168686717748641968e-02 4.001856967806816101e-02 -1.286954432725906372e-01 -4.373669996857643127e-02 -2.085860073566436768e-01 -6.547136604785919189e-02 5.999819189310073853e-02 -2.968759238719940186e-01 9.246010333299636841e-02 -2.132958918809890747e-01 -9.156583994626998901e-02 1.210353225469589233e-01 -1.237034425139427185e-01 8.454437553882598877e-02 3.458245098590850830e-01 -2.136624902486801147e-01 6.053641811013221741e-02 -1.840726584196090698e-01 9.298042953014373779e-02 -9.261801093816757202e-02 1.300904601812362671e-01 -2.018583565950393677e-01 -1.270337495952844620e-02 -1.060773953795433044e-01 -8.673922717571258545e-02 -7.798872143030166626e-02 -1.657631248235702515e-01 -1.871120929718017578e-01 -6.477209273725748062e-03 -3.880925178527832031e-01
1.078557595610618591e-01 3.377007246017456055e-01 8.781907707452774048e-02 3.236442431807518005e-02 -2.126529812812805176e-01 2.440064847469329834e-01 -2.726731263101100922e-02 2.457628026604652405e-02 -1.779849454760551453e-02 1.643468998372554779e-02 4.239627718925476074e-02 5.528992414474487305e-02 3.353048264980316162e-01 -1.196967288851737976e-01 -4.194091856479644775e-01 1.426969170570373535e-01 -1.194940358400344849e-01 4.760643094778060913e-02 -3.749120980501174927e-02 -2.672854363918304443e-01 -1.267096251249313354e-01 -1.214933171868324280e-01 -6.878343410789966583e-03 -3.590979278087615967e-01 5.845883488655090332e-02 6.898656487464904785e-02 2.312391996383666992e-01 -2.065216153860092163e-01 -2.383143082261085510e-02 1.070673987269401550e-01 -1.263248920440673828e-01 -2.224817126989364624e-01
-2.358894795179367065e-02 1.042878180742263794e-01 -4.281174391508102417e-02 -9.733832627534866333e-02 1.864004135131835938e-01 -8.604133129119873047e-02 -3.393341898918151855e-01 -2.170594036579132080e-01 -9.152783453464508057e-02 8.644434809684753418e-02 2.283597290515899658e-01 -4.571887105703353882e-02 3.479462862014770508e-02 1.970192044973373413e-01 -3.032128810882568359e-01 3.608989343047142029e-02 6.328170746564865112e-02 -1.333783287554979324e-02 -7.296716328710317612e-03 -7.644015550613403320e-02 6.274471431970596313e-02 -1.046959310770034790e-01 -7.689395546913146973e-02 -2.167607694864273071e-01 -1.334937810897827148e-01 -6.381142139434814453e-02 3.246866762638092041e-01 1.289068139158189297e-03 1.362309306859970093e-01 -7.297659665346145630e-02 3.979260325431823730e-01 -4.267002344131469727e-01
4.430319666862487793e-01 4.873693734407424927e-02 -3.610384762287139893e-01 -2.337184175848960876e-02 -6.609208881855010986e-02 8.226875960826873779e-02 -2.582078278064727783e-01 -4.333668947219848633e-02 1.811886280775070190e-01 -3.096639811992645264e-01 4.900267422199249268e-01 -1.983179450035095215e-01 -8.090513944625854492e-02 4.013145342469215393e-02 -1.461582332849502563e-01 1.000053510069847107e-01 -2.647247165441513062e-02 -1.401259899139404297e-01 1.291977018117904663e-01 6.356079876422882080e-02 -5.058179050683975220e-02 -2.099449001252651215e-02 1.204160675406455994e-01 -1.751096397638320923e-01 4.080627486109733582e-02 -7.729978114366531372e-02 1.968180537223815918e-01 5.159297212958335876e-02 -4.121786728501319885e-02 -4.844779521226882935e-02 1.951325498521327972e-02 -1.930804923176765442e-02
4.304559826850891113e-01 7.497848570346832275e-02 1.411625370383262634e-02 2.244663424789905548e-02 -1.312401443719863892e-01 3.715376928448677063e-02 -1.324446946382522583e-01 -1.795345097780227661e-01 2.835775911808013916e-01 -3.086836636066436768e-02 2.160751968622207642e-01 -3.460460603237152100e-01 -9.277687221765518188e-02 -5.714127421379089355e-02 -2.861548028886318207e-02 1.388893127441406250e-01 3.496763994917273521e-03 -1.423442065715789795e-01 2.773452997207641602e-01 -1.288842409849166870e-01 4.337596520781517029e-02 1.235954388976097107e-01 1.307777315378189087e-01 -1.057225987315177917e-01 -1.698036491870880127e-01 2.656985521316528320e-01 2.975773811340332031e-01 8.746066689491271973e-02 -1.888340860605239868e-01 -1.905731111764907837e-01 1.082425750792026520e-02 -1.823447644710540771e-01
1.042013913393020630e-01 2.909241057932376862e-02 5.653540417551994324e-02 2.589931488037109375e-01 -8.685982227325439453e-02 -5.711366608738899231e-02 -2.046339511871337891e-01 -1.249002516269683838e-01 -3.168513253331184387e-02 5.804367735981941223e-02 1.925439387559890747e-01 -1.849752962589263916e-01 2.090428322553634644e-01 3.905392587184906006e-01 -2.367344796657562256e-01 -6.141719594597816467e-02 1.630346924066543579e-01 -3.099472448229789734e-02 -5.493615940213203430e-02 -3.367665708065032959e-01 1.175611838698387146e-01 -1.514118760824203491e-01 -1.408438533544540405e-01 -2.871249020099639893e-01 1.158025935292243958e-01 6.272178888320922852e-02 4.006833434104919434e-01 -1.839678362011909485e-02 4.267355799674987793e-02 -9.869061410427093506e-03 2.190750390291213989e-01 -8.310701698064804077e-02
2.243913859128952026e-01 4.025489091873168945e-02 -1.959588527679443359e-01 2.957447767257690430e-01 -5.885423719882965088e-02 1.338659673929214478e-01 -1.963480859994888306e-01 7.565703988075256348e-02 6.144524738192558289e-02 -3.681967854499816895e-01 3.032996952533721924e-01 -1.575283706188201904e-01 -8.578918874263763428e-02 2.071441523730754852e-02 -3.182655572891235352e-01 1.639137975871562958e-02 8.508794009685516357e-03 -5.166496336460113525e-02 1.925918832421302795e-02 -6.958138942718505859e-02 -9.872867166996002197e-02 1.307758986949920654e-01 2.307399809360504150e-01 -1.325323879718780518e-01 5.632508546113967896e-02 1.225743517279624939e-01 2.223330289125442505e-01 7.301197201013565063e-02 -3.226666152477264404e-02 -3.340507745742797852e-01 1.068540960550308228e-01 -2.972941100597381592e-01
1.570545323193073273e-02 4.498258829116821289e-01 -2.869510464370250702e-02 -4.763479158282279968e-02 1.129975095391273499e-01 -2.529084682464599609e-02 -1.653554588556289673e-01 -2.193157523870468140e-01 -5.258744582533836365e-02 -1.627993732690811157e-01 2.329330891370773315e-02 2.184504419565200806e-01 -3.394607454538345337e-02 3.082922473549842834e-02 -3.185989260673522949e-01 -4.294621292501688004e-03 -9.677923470735549927e-02 4.315445944666862488e-02 1.367428153753280640e-02 -7.457830756902694702e-02 2.441258430480957031e-01 2.959703207015991211e-01 1.826099157333374023e-01 5.686912313103675842e-02 1.907039880752563477e-01 2.734607458114624023e-01 2.634419798851013184e-01 -1.726723089814186096e-02 2.228766977787017822e-01 -1.796155124902725220e-01 -4.513105005025863647e-02 -2.423507720232009888e-01
1.705294847488403320e-01 1.459509283304214478e-01 -2.458367794752120972e-01 6.943127512931823730e-02 -1.029094606637954712e-01 -2.480883523821830750e-02 -1.351549178361892700e-01 1.066360101103782654e-01 -5.084612593054771423e-02 -3.494527339935302734e-01 4.479804039001464844e-01 -4.412085562944412231e-02 4.602487012743949890e-02 5.281272158026695251e-02 -3.380325138568878174e-01 9.273175895214080811e-02 -6.339323520660400391e-02 -4.660353437066078186e-02 2.932794392108917236e-01 9.052399545907974243e-02 -7.645863294601440430e-02 -4.281106404960155487e-03 2.527652978897094727e-01 1.740041747689247131e-02 -8.811596035957336426e-02 -1.025284901261329651e-01 2.820246219635009766e-01 1.869896613061428070e-02 -5.943487212061882019e-02 -2.187603116035461426e-01 1.020026654005050659e-01 -2.408256679773330688e-01
-1.883827894926071167e-01 1.749463379383087158e-01 -2.192374318838119507e-01 -1.020798683166503906e-01 5.107823386788368225e-02 3.236035630106925964e-02 -2.996057271957397461e-01 -1.333235483616590500e-02 8.251558244228363037e-02 -2.609710097312927246e-01 -1.253494918346405029e-01 -2.019715756177902222e-01 1.700818538665771484e-01 1.204756870865821838e-01 -1.474109292030334473e-01 1.122000142931938171e-01 -1.639555841684341431e-01 4.072308167815208435e-02 1.348716467618942261e-01 -4.072123765945434570e-01 2.186228334903717041e-01 -1.544883549213409424e-01 5.409465730190277100e-02 -3.238636851310729980e-01 -1.123171895742416382e-01 -5.690241605043411255e-02 2.648431658744812012e-01 -7.160251587629318237e-02 -1.920268088579177856e-01 -4.108218476176261902e-02 1.959106922149658203e-01 -1.120205447077751160e-01
3.704305589199066162e-01 1.143487840890884399e-01 2.771507762372493744e-02 -2.561891078948974609e-01 -1.101473495364189148e-01 -9.141766279935836792e-02 -1.536470800638198853e-01 -2.682269178330898285e-02 5.368727073073387146e-02 1.049195677042007446e-01 4.280523657798767090e-01 -5.706469342112541199e-02 -8.077856898307800293e-02 3.060829937458038330e-01 -1.650648415088653564e-01 6.907597929239273071e-02 1.451246291399002075e-01 -7.341508567333221436e-02 1.783001720905303955e-01 -2.492983341217041016e-01 3.014067709445953369e-01 6.429386138916015625e-02 -2.720873430371284485e-02 6.799545884132385254e-02 7.029359042644500732e-02 2.749560475349426270e-01 2.251358628273010254e-01 -7.707167416810989380e-02 -9.467479586601257324e-02 -4.701413679867982864e-03 1.216267794370651245e-01 -1.555668562650680542e-01
4.468493163585662842e-01 1.982931792736053467e-01 -5.184257868677377701e-03 8.596394211053848267e-03 7.094331830739974976e-02 -1.443986892700195312e-01 -1.049466580152511597e-01 -2.167232483625411987e-01 9.438428282737731934e-02 1.868383586406707764e-01 1.298867315053939819e-01 -1.095713078975677490e-01 5.462677031755447388e-02 1.222469210624694824e-01 -4.866067469120025635e-01 1.394700109958648682e-01 -6.181213259696960449e-02 -5.013599991798400879e-02 2.346193492412567139e-01 -2.713466286659240723e-01 8.770666271448135376e-02 1.579118818044662476e-01 1.882443428039550781e-01 -9.750172495841979980e-02 6.731799989938735962e-02 5.372370034456253052e-02 7.645300775766372681e-02 1.456572860479354858e-01 -1.514468938112258911e-01 -9.965954720973968506e-02 2.207434028387069702e-01 3.901868313550949097e-02
4.411571621894836426e-01 1.657846570014953613e-01 -2.853607535362243652e-01 1.081408746540546417e-02 -1.427331119775772095e-01 -1.008984893560409546e-01 -2.707203328609466553e-01 1.318829953670501709e-01 1.295288503170013428e-01 -2.460647672414779663e-01 6.329919397830963135e-02 3.556905686855316162e-02 -3.711443394422531128e-02 -1.256183385848999023e-01 -1.423118412494659424e-01 1.087115034461021423e-01 1.299270540475845337e-01 -2.216670066118240356e-01 2.314354181289672852e-01 -6.314969062805175781e-02 3.754988079890608788e-03 3.252915292978286743e-02 1.809150874614715576e-01 -2.596298456192016602e-01 4.511445760726928711e-02 -1.808162033557891846e-02 9.696861356496810913e-02 2.026104629039764404e-01 -1.425924710929393768e-03 -3.113088905811309814e-01 2.663990482687950134e-03 -2.622404098510742188e-01
-4.346002638339996338e-02 4.069206714630126953e-01 -1.728137582540512085e-01 4.098918288946151733e-02 -2.154990881681442261e-01 7.158544659614562988e-02 -2.940904796123504639e-01 -3.188473731279373169e-02 -1.773099601268768311e-01 -1.002709120512008667e-01 -4.507106542587280273e-02 -2.197938710451126099e-01 -1.720335781574249268e-01 2.606194317340850830e-01 -1.001783758401870728e-01 2.510342895984649658e-01 -3.731931746006011963e-02 9.061165153980255127e-02 3.843916580080986023e-02 -1.762097030878067017e-01 -1.516926139593124390e-01 -1.680710120126605034e-03 1.421595662832260132e-01 -3.556045293807983398e-01 -4.240358993411064148e-02 -1.153918504714965820e-01 2.468636482954025269e-01 2.009219825267791748e-01 -1.843747049570083618e-01 -3.780385851860046387e-02 -7.770477980375289917e-02 -1.726624518632888794e-01
2.984623908996582031e-01 1.035331785678863525e-01 -2.472195029258728027e-01 8.321441709995269775e-02 4.998306557536125183e-02 3.948237374424934387e-02 -3.651213645935058594e-01 -1.113422811031341553e-01 1.600564718246459961e-01 -2.452312409877777100e-01 4.003320336341857910e-01 -5.048825219273567200e-02 -9.343132376670837402e-02 -2.030424511758610606e-04 -2.322577685117721558e-01 3.010753691196441650e-01 1.179030537605285645e-01 -1.258615851402282715e-01 2.710681557655334473e-01 7.541136443614959717e-02 -4.207315389066934586e-03 6.071154959499835968e-03 2.106703668832778931e-01 9.938238561153411865e-02 -9.200780652463436127e-03 5.818617716431617737e-02 1.930285543203353882e-01 -3.846272081136703491e-02 -1.730672717094421387e-01 -1.804187297821044922e-01 -7.906923443078994751e-02 -7.946760952472686768e-02
2.410946786403656006e-01 -4.885318502783775330e-02 -2.134969532489776611e-01 9.558943659067153931e-02 -2.320503294467926025e-01 1.362771987915039062e-01 -2.357817590236663818e-01 -1.667606681585311890e-01 -7.635301351547241211e-02 8.987879008054733276e-02 3.590083718299865723e-01 -1.243134513497352600e-01 1.211040690541267395e-01 5.671745166182518005e-02 1.536289900541305542e-01 -1.639217697083950043e-02 -1.731142699718475342e-01 -1.997544616460800171e-02 1.518824994564056396e-01 -1.053314879536628723e-01 -1.061306372284889221e-01 -1.686600893735885620e-01 6.891637295484542847e-02 -1.523272246122360229e-01 2.220517694950103760e-01 2.332648821175098419e-02 7.907861471176147461e-02 -3.128919005393981934e-02 -1.790231466293334961e-01 -2.138333618640899658e-01 1.270244866609573364e-01 -4.957403242588043213e-01
4.203691184520721436e-01 2.008092701435089111e-01 -1.523669958114624023e-01 -1.146507635712623596e-01 -1.198017522692680359e-01 -1.097107902169227600e-01 -3.065179884433746338e-01 3.756441175937652588e-03 1.759558767080307007e-01 1.202262099832296371e-02 1.903208345174789429e-01 -2.817100584506988525e-01 -1.948597431182861328e-01 1.547462046146392822e-01 -2.046867311000823975e-01 2.840980514883995056e-02 1.910685151815414429e-01 -1.090531498193740845e-01 -3.641719371080398560e-02 -1.267920434474945068e-01 -1.961352676153182983e-01 1.655700206756591797e-01 -2.545497119426727295e-01 -2.876122854650020599e-02 1.002559363842010498e-01 1.322555243968963623e-01 7.359996438026428223e-02 6.781969219446182251e-02 -2.841472923755645752e-01 1.746968738734722137e-02 -1.858016401529312134e-01 -1.565464138984680176e-01
1.687820442020893097e-02 -4.037097562104463577e-03 -4.549399763345718384e-02 -5.963956192135810852e-02 -1.871502697467803955e-01 -2.282001823186874390e-01 -2.784671783447265625e-01 -1.083114668726921082e-01 -1.148642674088478088e-01 8.396890014410018921e-02 2.453366219997406006e-01 -2.121529728174209595e-01 3.136752843856811523e-01 2.292751669883728027e-01 5.444419756531715393e-02 1.587921194732189178e-02 2.442382276058197021e-01 -5.501343682408332825e-02 1.353229284286499023e-01 -4.207605421543121338e-01 1.433946192264556885e-01 -3.179114311933517456e-02 -1.208885163068771362e-01 -1.733539551496505737e-01 -2.041370607912540436e-03 7.274331897497177124e-02 3.594982028007507324e-01 -3.060145489871501923e-02 5.528441444039344788e-02 -8.709812164306640625e-02 1.179552078247070312e-01 -2.319077253341674805e-01
3.743914514780044556e-02 1.838448792695999146e-01 -1.128345876932144165e-01 -2.421298474073410034e-01 8.901368081569671631e-02 -2.375650405883789062e-01 1.820044964551925659e-02 -4.968867823481559753e-02 1.975691169500350952e-01 1.379587338306009769e-04 1.852130442857742310e-01 -1.683196574449539185e-01 1.848491281270980835e-01 4.182162135839462280e-02 -1.815875321626663208e-01 3.530916273593902588e-01 -3.445986285805702209e-02 -8.022920787334442139e-02 2.700606286525726318e-01 -9.581868350505828857e-02 2.377337217330932617e-01 -5.527993291616439819e-02 -2.262181043624877930e-01 -7.106868922710418701e-02 1.440222412347793579e-01 -1.101507619023323059e-01 9.109169989824295044e-02 8.980438113212585449e-02 -1.788177490234375000e-01 -3.369685709476470947e-01 -8.862300775945186615e-03 -3.614804744720458984e-01
4.058519601821899414e-01 3.164744079113006592e-01 1.521192397922277451e-02 -1.161663904786109924e-01 -1.118130609393119812e-02 -1.844410598278045654e-02 -1.336371898651123047e-01 5.544034019112586975e-02 -1.276102513074874878e-01 9.445311129093170166e-02 -1.656918227672576904e-01 -2.157588154077529907e-01 2.734507666900753975e-03 6.028817966580390930e-03 -2.310875356197357178e-01 -2.902906574308872223e-02 2.581838667392730713e-01 -1.250538378953933716e-01 2.246719151735305786e-01 3.695394471287727356e-02 1.233525872230529785e-01 -1.731586009263992310e-01 1.477510631084442139e-01 1.250877883285284042e-02 3.757139295339584351e-02 2.653293777257204056e-03 5.412911176681518555e-01 -1.592771410942077637e-01 -8.609452843666076660e-02 -9.071172773838043213e-02 -8.447360992431640625e-02 5.115853622555732727e-02
1.646500378847122192e-01 2.332897782325744629e-01 -2.051737606525421143e-01 6.472212076187133789e-02 2.483847737312316895e-02 2.657440602779388428e-01 -2.486469298601150513e-01 1.541381180286407471e-01 -9.994076192378997803e-02 3.609023243188858032e-02 3.077538609504699707e-01 -1.695880852639675140e-02 1.886822879314422607e-01 2.443791478872299194e-01 -2.705335021018981934e-01 1.413280814886093140e-01 -7.659161835908889771e-02 -2.239444758743047714e-03 -8.759612590074539185e-02 -3.413857817649841309e-01 -2.754753530025482178e-01 -1.340769231319427490e-01 1.691516041755676270e-01 -8.956663310527801514e-03 -1.202105507254600525e-01 1.030341014266014099e-01 2.769148945808410645e-01 -2.034014910459518433e-01 7.150991261005401611e-02 1.088132560253143311e-01 -6.526608020067214966e-02 6.005622446537017822e-02
-1.250762376002967358e-03 4.321379959583282471e-01 -1.680405735969543457e-01 -7.299994677305221558e-02 -2.191663980484008789e-01 4.701772704720497131e-02 -1.962453573942184448e-01 -2.735563181340694427e-02 2.533760666847229004e-01 -2.809409499168395996e-01 3.106124140322208405e-02 -1.303866505622863770e-01 7.857915014028549194e-02 2.089224904775619507e-01 -1.284197270870208740e-01 7.584734261035919189e-02 2.046132087707519531e-02 3.835783898830413818e-02 1.527335643768310547e-01 -1.996126472949981689e-01 2.807729542255401611e-01 -3.805810585618019104e-03 2.692696265876293182e-02 -4.685140550136566162e-01 -1.411992013454437256e-01 -1.041990071535110474e-01 1.208308711647987366e-01 9.028826653957366943e-02 -1.262123584747314453e-01 -7.465554028749465942e-02 8.534788154065608978e-03 1.332641690969467163e-01
-1.434609293937683105e-02 3.000070452690124512e-01 -2.211623080074787140e-02 7.123403996229171753e-02 -7.329584658145904541e-02 -8.048694580793380737e-02 -5.716908574104309082e-01 2.668137848377227783e-01 1.145297586917877197e-01 -1.208454966545104980e-01 -1.792037785053253174e-01 -9.710170561447739601e-04 4.715918749570846558e-02 1.279170811176300049e-01 4.787332564592361450e-02 -5.475259199738502502e-02 3.153568878769874573e-02 8.367724716663360596e-02 2.891229391098022461e-01 -1.310651451349258423e-01 1.845803111791610718e-01 -3.180011734366416931e-02 2.486393302679061890e-01 -1.225901395082473755e-01 -1.774712353944778442e-01 1.705624610185623169e-01 1.733726114034652710e-01 6.972946226596832275e-02 -9.517081081867218018e-02 -2.301194369792938232e-01 7.301059365272521973e-02 -1.646074056625366211e-01
5.165151953697204590e-01 1.476754248142242432e-01 -1.188015192747116089e-01 -2.273811399936676025e-02 -8.510830253362655640e-02 3.737979009747505188e-02 -8.301267027854919434e-02 1.201250031590461731e-01 1.571422368288040161e-01 -2.807650864124298096e-01 1.138769164681434631e-01 -4.583120346069335938e-02 -1.575180739164352417e-01 -9.399017319083213806e-03 -9.112633019685745239e-02 6.816615909337997437e-02 1.359814405441284180e-01 -5.945942923426628113e-02 2.391461580991744995e-01 -1.769184619188308716e-01 -7.158531248569488525e-02 -1.149200201034545898e-01 1.461153328418731689e-01 -2.626871168613433838e-01 -7.057731598615646362e-02 -1.784224808216094971e-01 3.051073253154754639e-01 -1.209120079874992371e-01 -1.358978152275085449e-01 -3.407854139804840088e-01 -8.461018651723861694e-02 -6.984876096248626709e-02
1.511900722980499268e-01 2.440735250711441040e-01 -1.215523481369018555e-01 -9.319791197776794434e-02 -1.906985044479370117e-01 -6.711772829294204712e-02 -9.387173503637313843e-02 1.084274649620056152e-01 5.645849183201789856e-02 4.337183386087417603e-02 1.337953060865402222e-01 1.587461978197097778e-01 -5.169105902314186096e-02 6.101046875119209290e-02 -2.631650865077972412e-01 2.897413671016693115e-01 1.480007916688919067e-01 2.264735847711563110e-02 2.395774871110916138e-01 -2.875672280788421631e-02 -5.939945951104164124e-02 -8.066104352474212646e-02 -2.171943038702011108e-01 -1.617059707641601562e-01 1.925594061613082886e-01 -2.456868737936019897e-01 3.257441818714141846e-01 1.647369265556335449e-01 -4.617898464202880859e-01 8.362027257680892944e-02 7.473499327898025513e-02 -6.622009724378585815e-02
9.091382473707199097e-02 2.058788239955902100e-01 8.619619160890579224e-02 -5.435142666101455688e-02 2.186539620161056519e-01 -8.355182409286499023e-02 -3.012909293174743652e-01 -9.302568435668945312e-02 -7.065533846616744995e-02 4.796880483627319336e-02 2.302857339382171631e-01 -1.164399459958076477e-01 1.273480653762817383e-01 2.586546540260314941e-01 -3.275802358984947205e-02 7.682328671216964722e-02 1.687691658735275269e-01 -1.558791548013687134e-01 3.687743842601776123e-02 -2.177289873361587524e-01 6.115164235234260559e-02 -8.181852102279663086e-02 -2.046782076358795166e-01 -3.563242852687835693e-01 -1.076460704207420349e-01 2.097850898280739784e-03 4.772723913192749023e-01 -1.375522464513778687e-02 7.177191972732543945e-02 -9.402884542942047119e-02 2.321260720491409302e-01 -1.802226305007934570e-01
1.668491214513778687e-01 1.742950826883316040e-01 -1.546121854335069656e-02 1.667903363704681396e-01 1.196517124772071838e-01 -6.109126657247543335e-02 -5.756259337067604065e-02 -1.433923691511154175e-01 6.280604004859924316e-02 3.032841347157955170e-02 1.510413885116577148e-01 -1.991886943578720093e-01 3.851222619414329529e-02 1.490490734577178955e-01 -2.720542550086975098e-01 1.917991489171981812e-01 8.843199163675308228e-02 1.936092674732208252e-01 4.123592972755432129e-01 -2.601867318153381348e-01 3.078152239322662354e-01 1.613654494285583496e-01 2.696387097239494324e-02 -9.878002852201461792e-02 1.727083921432495117e-01 -1.654603779315948486e-01 1.774412393569946289e-01 6.880041211843490601e-02 -1.265415400266647339e-01 9.166993200778961182e-03 2.801840007305145264e-01 -2.600154876708984375e-01
4.133999049663543701e-01 7.212346047163009644e-02 -6.287999451160430908e-02 9.337303042411804199e-02 1.552758812904357910e-01 1.567425131797790527e-01 -1.503421962261199951e-01 -1.670612245798110962e-01 1.911293864250183105e-01 -1.141598224639892578e-01 2.660370171070098877e-01 -3.189873993396759033e-01 1.885447204113006592e-01 1.150899231433868408e-01 -7.597328722476959229e-02 1.115122884511947632e-01 1.824419796466827393e-01 -7.755599450320005417e-03 -8.338724821805953979e-02 -9.871947765350341797e-02 9.977819025516510010e-02 -1.529530286788940430e-01 2.396602928638458252e-01 -9.433518350124359131e-02 -1.903446391224861145e-02 -1.166601181030273438e-01 1.658436506986618042e-01 3.733106255531311035e-01 -1.237370520830154419e-01 -4.714110121130943298e-02 -1.617132127285003662e-01 -2.206584513187408447e-01
-2.571220276877284050e-03 3.306666910648345947e-01 5.116337910294532776e-02 1.136669069528579712e-01 1.540061235427856445e-01 -1.379536986351013184e-01 -1.621975451707839966e-01 -6.910537928342819214e-02 2.838671803474426270e-01 2.703361213207244873e-02 1.884549260139465332e-01 -3.166389465332031250e-01 5.245269834995269775e-02 -8.025893568992614746e-02 -1.335164457559585571e-01 1.084764674305915833e-01 1.211460381746292114e-01 1.170239746570587158e-01 2.188733667135238647e-01 5.502375215291976929e-02 3.079569637775421143e-01 -2.333433330059051514e-01 1.505363732576370239e-01 6.777436286211013794e-02 1.591112911701202393e-01 7.477949373424053192e-03 1.508345007896423340e-01 2.859280705451965332e-01 -2.666257694363594055e-02 -8.545399457216262817e-02 7.088749855756759644e-02 -3.829455673694610596e-01
1.451520808041095734e-02 3.377231359481811523e-01 -7.498781383037567139e-02 4.692070931196212769e-02 -1.135767996311187744e-01 3.035717308521270752e-01 -4.022776186466217041e-01 -8.605672419071197510e-02 -1.327106952667236328e-01 -3.096432089805603027e-01 -1.826967694796621799e-03 7.450453191995620728e-02 -4.576326906681060791e-02 3.677259758114814758e-02 1.828545145690441132e-02 2.263605147600173950e-01 -1.098399385809898376e-01 -2.142851985991001129e-02 1.969088315963745117e-01 -2.658846974372863770e-01 1.105895116925239563e-01 -2.104122191667556763e-02 -1.079413741827011108e-01 -2.739760875701904297e-01 -2.991884946823120117e-01 2.862886758521199226e-03 2.281436622142791748e-01 -5.947889387607574463e-02 -1.885307431221008301e-01 -3.876341879367828369e-02 -1.255505979061126709e-01 -1.012749075889587402e-01
1.411430239677429199e-01 1.705290824174880981e-01 -1.006650254130363464e-01 7.008384168148040771e-02 1.465992927551269531e-01 -1.734027564525604248e-01 -1.494863033294677734e-01 7.334224134683609009e-02 6.042524054646492004e-02 8.042447268962860107e-03 3.018713891506195068e-01 -4.160679280757904053e-01 1.941536068916320801e-01 5.476015061140060425e-02 3.939808160066604614e-02 -9.597648680210113525e-02 1.793079525232315063e-01 2.872965037822723389e-01 2.308667451143264771e-01 -1.511386185884475708e-01 1.477549374103546143e-01 -1.666093617677688599e-01 3.423664569854736328e-01 3.487171232700347900e-02 1.403271704912185669e-01 1.552766263484954834e-01 2.142053246498107910e-01 1.673513203859329224e-01 9.613536298274993896e-03 9.637813270092010498e-02 -6.948410719633102417e-02 -2.156370431184768677e-01
2.701010107994079590e-01 -1.384265720844268799e-01 -2.713921964168548584e-01 3.846482932567596436e-02 -1.884862333536148071e-01 2.591730467975139618e-02 -3.325404226779937744e-01 -1.472054868936538696e-01 4.692284017801284790e-02 4.071353748440742493e-02 3.245084285736083984e-01 -5.666396394371986389e-02 6.321661174297332764e-02 3.402463346719741821e-02 -2.467568963766098022e-02 -3.656760975718498230e-02 -1.166426837444305420e-01 -1.157991439104080200e-01 3.269006013870239258e-01 -4.212442785501480103e-02 1.734283864498138428e-01 6.631799042224884033e-02 2.895252406597137451e-01 -5.972016602754592896e-02 2.096235752105712891e-01 3.636414930224418640e-02 4.125811755657196045e-01 6.304512172937393188e-02 -1.440945118665695190e-01 -1.531774997711181641e-01 -9.093924425542354584e-03 -1.533981114625930786e-01
1.590204536914825439e-01 2.274214476346969604e-01 -1.226999908685684204e-01 -3.877243027091026306e-03 -2.348644435405731201e-01 2.375326491892337799e-02 -4.251027479767799377e-02 -1.564424037933349609e-01 7.624278962612152100e-02 -2.202166467905044556e-01 9.758428484201431274e-02 -1.790319085121154785e-01 1.060621961951255798e-01 1.647998392581939697e-01 -1.612085402011871338e-01 2.774927914142608643e-01 1.419145427644252777e-02 1.121764704585075378e-01 1.694019436836242676e-01 -1.852939277887344360e-01 -1.186632290482521057e-01 -4.941342398524284363e-03 -7.527527958154678345e-02 4.321142658591270447e-02 4.190030992031097412e-01 6.682112812995910645e-02 1.297934502363204956e-01 2.928395867347717285e-01 -3.719929754734039307e-01 2.353135310113430023e-02 1.076391041278839111e-01 -2.408928573131561279e-01
5.238764882087707520e-01 1.155525371432304382e-01 -1.788088977336883545e-01 -1.840980201959609985e-01 -5.574142932891845703e-02 -1.552967578172683716e-01 6.941122561693191528e-02 -6.814414262771606445e-02 3.156875073909759521e-01 -4.966312646865844727e-02 2.832530736923217773e-01 -8.432639390230178833e-02 1.453309953212738037e-01 1.757428199052810669e-01 -3.194958567619323730e-01 -1.784688830375671387e-01 1.838894933462142944e-01 -1.076792925596237183e-01 -1.399583965539932251e-01 5.134487897157669067e-02 1.775976121425628662e-01 -1.442731171846389771e-02 -3.240675479173660278e-02 -8.576431870460510254e-02 5.430268496274948120e-02 1.499303728342056274e-01 2.655048966407775879e-01 9.292677044868469238e-03 -3.418525308370590210e-02 -2.684745006263256073e-02 4.222958348691463470e-03 -1.689464747905731201e-01
4.480924904346466064e-01 2.631869316101074219e-01 -2.530175149440765381e-01 -1.444905698299407959e-01 -1.282087564468383789e-01 8.447838574647903442e-02 -1.131849512457847595e-01 -9.421134740114212036e-02 -2.458081021904945374e-02 -2.356399595737457275e-01 4.333988726139068604e-01 -2.139722406864166260e-01 -2.931437268853187561e-02 9.553217142820358276e-02 4.898167029023170471e-02 1.475738137960433960e-01 1.276833564043045044e-01 4.161024466156959534e-02 2.230207026004791260e-01 -1.545588602311909199e-03 -9.021291881799697876e-02 4.070940613746643066e-02 2.164253294467926025e-01 6.115896254777908325e-02 1.209760084748268127e-03 -2.471553906798362732e-02 1.942038685083389282e-01 4.190495237708091736e-02 -1.443950645625591278e-02 -1.614169478416442871e-01 -2.143577039241790771e-01 -1.882280409336090088e-01
2.309583574533462524e-01 2.292148023843765259e-01 -1.896398365497589111e-01 2.792248725891113281e-01 -2.252554595470428467e-01 -1.186402663588523865e-01 2.160138078033924103e-02 -2.440579980611801147e-01 5.929300934076309204e-02 -2.437578439712524414e-01 2.472968697547912598e-01 -1.373086422681808472e-01 4.603554680943489075e-02 5.776070430874824524e-02 -2.465629726648330688e-01 2.204697579145431519e-01 2.491414695978164673e-01 -1.029669567942619324e-01 -1.431184709072113037e-01 -2.772788144648075104e-02 1.223081350326538086e-01 1.764203906059265137e-01 -2.480445988476276398e-02 -6.400210410356521606e-02 -5.088612809777259827e-02 -3.083801865577697754e-01 1.561928689479827881e-01 1.106141656637191772e-01 -2.309081554412841797e-01 -1.224209889769554138e-01 2.002276182174682617e-01 -1.005362048745155334e-01
3.815530613064765930e-02 1.556794643402099609e-01 -4.552388787269592285e-01 -4.638826474547386169e-02 1.566979475319385529e-02 1.856965273618698120e-01 2.239446640014648438e-01 1.538812220096588135e-01 8.174645900726318359e-02 -1.657425314188003540e-01 8.526866137981414795e-02 -2.939619719982147217e-01 -2.157400548458099365e-02 2.007869482040405273e-01 -2.826699316501617432e-01 4.664137959480285645e-02 -8.462328463792800903e-02 -1.867805421352386475e-02 1.388867199420928955e-02 -1.226611956954002380e-01 -9.652873873710632324e-02 3.676284477114677429e-02 2.166826128959655762e-01 -1.903361827135086060e-01 -1.075379271060228348e-02 -4.151440691202878952e-03 3.576231598854064941e-01 8.852189779281616211e-02 -3.430584371089935303e-01 6.053934991359710693e-02 -1.139025110751390457e-02 -1.780846118927001953e-01
-2.267294563353061676e-02 3.456163108348846436e-01 -1.374249905347824097e-01 4.016255959868431091e-02 -2.096571624279022217e-01 1.601719707250595093e-01 -2.766751646995544434e-01 -6.249717250466346741e-02 2.387289702892303467e-01 -1.742535382509231567e-01 9.212596714496612549e-02 -1.153716892004013062e-01 8.630013465881347656e-02 2.047183513641357422e-01 -5.601040646433830261e-02 1.098228469491004944e-01 -1.497005671262741089e-01 -3.364512324333190918e-02 1.630634218454360962e-01 -1.918332129716873169e-01 1.114378347992897034e-01 -7.659999281167984009e-02 1.474612355232238770e-01 -5.749984979629516602e-01 -4.702034592628479004e-02 -2.907720580697059631e-02 1.844265609979629517e-01 1.744013726711273193e-01 -6.591141223907470703e-02 4.788180440664291382e-02 -5.979745090007781982e-02 -2.184429951012134552e-02
-1.121463179588317871e-01 4.986278712749481201e-01 -1.178493127226829529e-01 2.067411094903945923e-01 6.731940899044275284e-03 2.041322886943817139e-01 -2.439988702535629272e-01 1.487524341791868210e-02 -9.452330321073532104e-02 -2.015103846788406372e-01 2.527229301631450653e-02 -1.467087119817733765e-02 -2.155681140720844269e-02 2.809869945049285889e-01 2.294725738465785980e-02 1.218514665961265564e-01 3.690029308199882507e-02 -5.777294561266899109e-02 1.646038442850112915e-01 -3.460263013839721680e-01 8.607437461614608765e-02 8.910729736089706421e-02 9.710162878036499023e-02 -1.848351359367370605e-01 -1.268268525600433350e-01 -6.239242479205131531e-02 1.372595280408859253e-01 1.055206730961799622e-01 -4.140308201313018799e-01 -1.448768097907304764e-02 5.679511651396751404e-02 1.496181637048721313e-02
-4.417791217565536499e-02 1.550644040107727051e-01 1.025024726986885071e-01 3.360489755868911743e-02 -9.575676172971725464e-02 -1.069497168064117432e-01 -2.920609116554260254e-01 -1.290540769696235657e-02 -1.246450189501047134e-02 7.298006117343902588e-02 1.895125806331634521e-01 -9.791082143783569336e-02 1.521451622247695923e-01 2.951619923114776611e-01 -2.941187322139739990e-01 4.609376937150955200e-02 1.552051454782485962e-01 -6.179116293787956238e-02 9.630001336336135864e-02 -3.556738197803497314e-01 1.176906153559684753e-01 -5.512258782982826233e-02 -1.558994352817535400e-01 -3.127127885818481445e-01 8.396843075752258301e-02 1.115179881453514099e-01 3.548116683959960938e-01 -2.060487270355224609e-01 -2.660521073266863823e-03 -1.905718147754669189e-01 1.022019460797309875e-01 -2.629432380199432373e-01
1.410877108573913574e-01 2.489782273769378662e-01 3.495328873395919800e-02 1.545772999525070190e-01 -2.438286542892456055e-01 3.633874952793121338e-01 -4.076164662837982178e-01 6.469762325286865234e-02 3.994118422269821167e-02 -2.071070969104766846e-01 1.202788949012756348e-01 5.644638091325759888e-03 -5.478937923908233643e-02 2.681479454040527344e-01 -3.043354302644729614e-02 1.350188404321670532e-01 2.445814758539199829e-02 3.237566351890563965e-02 1.138065233826637268e-01 -2.197653651237487793e-01 1.643762141466140747e-01 1.789067685604095459e-01 -2.506526932120323181e-02 -3.667067289352416992e-01 -9.637018293142318726e-02 1.281677484512329102e-01 1.275648921728134155e-01 -4.550210386514663696e-02 -2.663020193576812744e-01 -6.814642995595932007e-02 -3.751634061336517334e-02 -7.032244466245174408e-03
1.015470325946807861e-01 1.540089845657348633e-01 -1.306574977934360504e-02 -1.976954750716686249e-02 1.872386932373046875e-01 -6.267841160297393799e-02 -3.875910118222236633e-02 -1.151660308241844177e-01 2.275824695825576782e-01 1.199143371195532382e-04 3.296181559562683105e-01 -5.286232009530067444e-02 6.283217109739780426e-03 5.055611021816730499e-03 -1.790862232446670532e-01 1.248493641614913940e-01 3.549463450908660889e-01 -1.785626262426376343e-02 -9.553673118352890015e-02 -5.017005205154418945e-01 -1.137892678380012512e-01 -1.438934952020645142e-01 -1.290511935949325562e-01 4.544331133365631104e-02 4.572095721960067749e-02 1.972639001905918121e-02 4.202777147293090820e-01 6.260081194341182709e-03 -6.567809730768203735e-02 -5.087821185588836670e-02 1.625805646181106567e-01 -2.206791192293167114e-01
-4.177238792181015015e-03 2.933219373226165771e-01 -2.527610957622528076e-01 2.156093344092369080e-02 -2.351727485656738281e-01 9.104080498218536377e-02 -2.457294166088104248e-01 -7.905741780996322632e-02 -1.677131652832031250e-02 -1.583984643220901489e-01 4.534116014838218689e-02 -2.807942032814025879e-02 2.653557434678077698e-02 2.373141199350357056e-01 -8.645064663141965866e-04 3.063535988330841064e-01 6.552495993673801422e-03 -1.160829365253448486e-01 1.315319258719682693e-02 -2.600458562374114990e-01 1.966430842876434326e-01 -2.845732960850000381e-03 8.013592660427093506e-02 -4.423119425773620605e-01 -1.385371685028076172e-01 8.697427809238433838e-02 2.160024493932723999e-01 1.987652033567428589e-01 -2.796748280525207520e-01 -4.069148749113082886e-02 -1.542949825525283813e-01 -4.021666944026947021e-02
2.532498538494110107e-01 7.358626276254653931e-02 -1.658897697925567627e-01 1.110512390732765198e-01 -4.874905571341514587e-02 8.253434300422668457e-02 -3.472004830837249756e-01 1.122322157025337219e-01 -4.437588900327682495e-02 -3.960820436477661133e-01 3.584275245666503906e-01 -3.337195888161659241e-02 -6.092158332467079163e-02 -2.164366655051708221e-03 -3.471225798130035400e-01 1.675311177968978882e-01 1.942325383424758911e-02 2.349868044257164001e-02 8.049863576889038086e-02 4.990011453628540039e-02 -9.183257073163986206e-02 2.214023470878601074e-01 1.689215600490570068e-01 -1.219196692109107971e-01 -3.421415761113166809e-02 5.980430915951728821e-02 2.283505499362945557e-01 1.420672237873077393e-01 -3.319831192493438721e-01 1.336887478828430176e-02 9.039071202278137207e-02 -3.416330367326736450e-02
4.508998990058898926e-01 4.194032773375511169e-02 -2.778259813785552979e-01 7.107614725828170776e-02 -7.702508568763732910e-02 2.092954367399215698e-01 -1.105480566620826721e-01 -1.678560674190521240e-01 2.170021682977676392e-01 -1.777110248804092407e-01 2.814308404922485352e-01 -2.369314730167388916e-01 -1.111876517534255981e-01 1.673926599323749542e-02 -3.046331703662872314e-01 5.717030540108680725e-02 -7.196542620658874512e-02 1.551269926130771637e-02 1.653290838003158569e-01 -2.692776620388031006e-01 -3.002628870308399200e-02 7.690722495317459106e-02 7.083014398813247681e-02 -8.873482048511505127e-02 1.989276558160781860e-01 1.478098565712571144e-03 1.281780563294887543e-02 2.258836030960083008e-01 -1.181322485208511353e-01 -2.364283353090286255e-01 1.181164234876632690e-01 -1.718557067215442657e-02
1.656313985586166382e-01 1.914388849399983883e-03 1.105086430907249451e-01 -2.930456539615988731e-03 1.044358983635902405e-01 1.082487925887107849e-01 -2.947919368743896484e-01 -1.888303160667419434e-01 5.777106434106826782e-02 -9.074232727289199829e-02 2.498978674411773682e-01 -1.654857397079467773e-01 4.536104574799537659e-02 3.330686092376708984e-01 -1.154388263821601868e-01 -2.070319950580596924e-01 3.042119182646274567e-02 2.452795058488845825e-01 1.855733543634414673e-01 -1.408957690000534058e-01 1.778922975063323975e-01 7.486800849437713623e-02 3.342757225036621094e-01 -1.201087981462478638e-01 2.491729408502578735e-01 -1.266143620014190674e-01 3.275627791881561279e-01 2.791235782206058502e-02 -1.156924217939376831e-01 -8.872332423925399780e-02 2.406091690063476562e-01 -2.081877365708351135e-02
-9.933342784643173218e-02 4.058873951435089111e-01 -1.508718430995941162e-01 2.065254747867584229e-02 -2.088205367326736450e-01 -1.753723435103893280e-02 -2.711249589920043945e-01 1.612135767936706543e-02 2.183047235012054443e-01 -2.587702572345733643e-01 8.738794177770614624e-02 -1.353305876255035400e-01 1.243327409029006958e-01 3.201724588871002197e-01 -4.201376438140869141e-02 1.985973678529262543e-02 -7.371749728918075562e-02 -1.124184429645538330e-01 1.660784333944320679e-01 -9.556380659341812134e-02 6.574311107397079468e-02 -1.088121607899665833e-01 -2.737627364695072174e-02 -4.635608792304992676e-01 -1.990655362606048584e-01 -1.325010210275650024e-01 2.448215931653976440e-01 6.363063305616378784e-02 -5.098130181431770325e-02 -5.853896588087081909e-02 9.786993265151977539e-03 9.969916939735412598e-02
1.718373037874698639e-03 3.778330087661743164e-01 -7.783154398202896118e-02 5.076217278838157654e-02 -2.747841179370880127e-02 5.021520704030990601e-02 -4.678003489971160889e-01 -4.592840373516082764e-02 1.544591039419174194e-01 -2.315275669097900391e-01 -1.690183281898498535e-01 -1.451885700225830078e-01 6.013549864292144775e-02 1.116384714841842651e-01 -8.021920919418334961e-02 -1.152910850942134857e-02 2.642183750867843628e-02 -6.589720025658607483e-03 -1.908752322196960449e-02 -7.607273012399673462e-02 1.375264376401901245e-01 -5.352534353733062744e-02 6.796033680438995361e-02 -5.457762479782104492e-01 2.093858493026345968e-04 -1.651237159967422485e-01 2.055348157882690430e-01 -2.986091375350952148e-02 -1.777029931545257568e-01 -2.128624916076660156e-02 2.017619907855987549e-01 -1.792230457067489624e-02
1.499387472867965698e-01 3.636412918567657471e-01 -1.433321535587310791e-01 -1.460569947957992554e-01 -2.140671163797378540e-01 7.422092556953430176e-02 -1.855059713125228882e-01 -9.316968917846679688e-02 -4.925835505127906799e-02 8.982995897531509399e-02 4.047622978687286377e-01 -1.060004681348800659e-01 3.003381490707397461e-01 -1.194949299097061157e-01 -6.435684859752655029e-02 3.980704024434089661e-02 2.850633263587951660e-01 -1.004182025790214539e-01 -9.158256649971008301e-02 2.964891493320465088e-03 -8.787944912910461426e-02 -3.737697377800941467e-02 2.920026481151580811e-01 2.534475922584533691e-02 -5.379578843712806702e-02 -1.950856596231460571e-01 1.833995729684829712e-01 -1.020435690879821777e-01 -3.009837865829467773e-01 -9.270860999822616577e-02 -1.715533137321472168e-01 6.943444162607192993e-02
7.043083757162094116e-02 2.973749935626983643e-01 -1.120893433690071106e-01 1.090871021151542664e-01 5.988429114222526550e-02 -2.690050601959228516e-01 -2.467097938060760498e-01 3.014232404530048370e-02 -6.088172085583209991e-03 9.809511899948120117e-02 8.919628709554672241e-02 -1.991954147815704346e-01 2.030216716229915619e-02 3.493404984474182129e-01 7.843293994665145874e-02 -9.555153548717498779e-02 2.198559194803237915e-01 -8.063792437314987183e-02 2.347910217940807343e-02 -2.124112546443939209e-01 1.398010253906250000e-01 -5.450574681162834167e-02 1.045917049050331116e-01 -2.441480904817581177e-01 1.138838846236467361e-02 8.650445193052291870e-02 4.238649308681488037e-01 -2.110126465559005737e-01 1.721273064613342285e-01 -8.465421199798583984e-02 3.404856100678443909e-02 -2.933706939220428467e-01
1.603270769119262695e-01 1.363711804151535034e-01 1.543180197477340698e-01 -6.162453070282936096e-02 1.066862791776657104e-01 -1.652870178222656250e-01 -2.459077239036560059e-01 -3.757662773132324219e-01 -1.918949782848358154e-01 -1.185034662485122681e-01 1.573278009891510010e-01 -1.831616908311843872e-01 3.641184866428375244e-01 2.141648381948471069e-01 -3.443786203861236572e-01 8.973588794469833374e-02 1.107011511921882629e-01 1.886437237262725830e-01 2.542308159172534943e-02 -1.372614651918411255e-01 7.874566316604614258e-02 -1.893278807401657104e-01 9.022290259599685669e-02 -2.916843891143798828e-01 4.997561872005462646e-02 9.077304974198341370e-03 1.717779040336608887e-01 -5.252518132328987122e-02 -6.753637641668319702e-02 -4.414244554936885834e-03 1.628094762563705444e-01 -7.014592736959457397e-02
3.629361987113952637e-01 1.468202769756317139e-01 -2.235101759433746338e-01 2.559584677219390869e-01 2.083062380552291870e-02 -4.932750388979911804e-02 -1.911524534225463867e-01 -2.657277882099151611e-01 1.610404103994369507e-01 1.564448475837707520e-01 2.180764079093933105e-01 -1.474128067493438721e-01 -1.188216507434844971e-01 -7.381401211023330688e-02 -3.368239700794219971e-01 2.118546366691589355e-01 -9.440686553716659546e-03 -8.544043637812137604e-03 3.241508305072784424e-01 -2.652589082717895508e-01 1.377682685852050781e-01 5.710732564330101013e-02 1.003133412450551987e-02 -5.483955517411231995e-02 -1.095942035317420959e-01 3.021257370710372925e-02 1.748278364539146423e-02 1.041319891810417175e-01 -2.782693207263946533e-01 -7.918496616184711456e-03 1.266970932483673096e-01 7.117772847414016724e-02
2.436781227588653564e-01 1.387154906988143921e-01 -1.057935506105422974e-01 4.706833139061927795e-02 -3.284855782985687256e-01 9.200116246938705444e-02 -1.926255375146865845e-01 1.992757990956306458e-02 -6.526772677898406982e-02 1.290419548749923706e-01 1.426846235990524292e-01 4.419072717428207397e-02 2.351156026124954224e-01 2.269176542758941650e-01 -1.364669352769851685e-01 3.316392898559570312e-01 -3.956609964370727539e-02 5.069306865334510803e-02 9.486436098814010620e-02 -3.507124781608581543e-01 1.355450600385665894e-01 -2.236696183681488037e-01 2.157422602176666260e-01 -3.450915515422821045e-01 -8.608217537403106689e-02 -2.216301709413528442e-01 1.874979585409164429e-01 -3.829032555222511292e-02 6.942652910947799683e-02 -1.656375825405120850e-04 3.745869919657707214e-02 -7.718973606824874878e-02
2.867467328906059265e-02 2.321937978267669678e-01 -1.602863669395446777e-01 8.259551227092742920e-02 -1.900719255208969116e-01 1.593665331602096558e-01 -2.424391657114028931e-01 3.318469971418380737e-02 3.329929113388061523e-01 -1.347603499889373779e-01 1.169598177075386047e-01 -1.084449142217636108e-01 6.835445761680603027e-02 2.497361749410629272e-01 -1.251251250505447388e-01 -4.726555570960044861e-02 -1.420212537050247192e-01 4.283709079027175903e-02 1.335985064506530762e-01 -1.410312354564666748e-01 1.522297114133834839e-01 -1.343823224306106567e-01 1.448284387588500977e-01 -5.522843599319458008e-01 -1.218391582369804382e-01 -2.782840095460414886e-02 2.884164452552795410e-01 1.326238960027694702e-01 -6.634140759706497192e-02 -6.252307444810867310e-02 -1.479139737784862518e-02 -6.410990841686725616e-03
3.647598251700401306e-02 3.813989162445068359e-01 -1.452137976884841919e-01 2.994336187839508057e-01 -1.739392578601837158e-01 2.663325965404510498e-01 -4.123632311820983887e-01 7.023472338914871216e-02 -1.405558884143829346e-01 -1.190433949232101440e-01 1.671746186912059784e-02 3.101060353219509125e-02 4.574869945645332336e-02 5.997138097882270813e-02 2.012141607701778412e-02 2.062492519617080688e-01 5.746924877166748047e-02 -1.915638335049152374e-02 1.979721784591674805e-01 -1.982533931732177734e-01 8.634077757596969604e-02 4.935004562139511108e-02 -5.381608754396438599e-02 -4.700472056865692139e-01 -2.774153836071491241e-02 1.041976213455200195e-01 1.577008664608001709e-01 5.482115969061851501e-02 -1.304063200950622559e-01 -2.951282449066638947e-02 -8.424139767885208130e-02 -4.602519795298576355e-02
-2.704840898513793945e-02 1.614015847444534302e-01 -2.223045565187931061e-02 5.495279282331466675e-02 -2.351117879152297974e-01 2.906181290745735168e-02 -4.711844325065612793e-01 -1.170411407947540283e-01 1.657555848360061646e-01 -1.150081977248191833e-01 -1.186897605657577515e-01 -2.403751015663146973e-01 3.090342581272125244e-01 1.736618429422378540e-01 -1.740497648715972900e-01 -8.520229905843734741e-02 2.271118573844432831e-02 -1.012430712580680847e-01 1.818659752607345581e-01 -2.405782341957092285e-01 3.735122829675674438e-02 -2.057177126407623291e-01 1.549328714609146118e-01 -1.684060245752334595e-01 -7.165351510047912598e-02 1.705337464809417725e-01 1.875614821910858154e-01 -1.577771902084350586e-01 -2.880106270313262939e-01 -4.124256595969200134e-02 1.174686253070831299e-01 1.074624359607696533e-01
3.169727027416229248e-01 1.815664321184158325e-01 -1.194438785314559937e-01 -1.275293529033660889e-01 3.884439542889595032e-02 -1.796899735927581787e-02 -4.812084604054689407e-03 4.751075431704521179e-02 8.745353668928146362e-03 3.988893926143646240e-01 2.221848219633102417e-01 -1.792258769273757935e-01 4.229640588164329529e-02 1.642332673072814941e-01 -3.332525789737701416e-01 1.593325734138488770e-01 2.576712071895599365e-01 1.275074928998947144e-01 3.119481205940246582e-01 -4.027055576443672180e-02 -3.826107457280158997e-02 1.860619634389877319e-01 1.220288649201393127e-01 -8.881454169750213623e-02 5.582493171095848083e-02 -2.947840373963117599e-03 2.501050531864166260e-01 -1.841795071959495544e-02 3.607300668954849243e-02 -7.641058415174484253e-02 -9.081334806978702545e-03 -3.351851105690002441e-01
5.203365162014961243e-02 1.958813369274139404e-01 -1.503659933805465698e-01 -2.190452069044113159e-01 8.823865652084350586e-02 -3.523883596062660217e-02 -2.340550720691680908e-01 6.892666220664978027e-02 -1.364465206861495972e-01 -4.172239452600479126e-02 1.941692084074020386e-01 -2.597707509994506836e-01 1.832651942968368530e-01 -9.517838060855865479e-02 -4.205479025840759277e-01 -3.392373025417327881e-02 2.756848335266113281e-01 -2.650924921035766602e-01 1.354797333478927612e-01 -2.303304672241210938e-01 1.694863587617874146e-01 -1.140688881278038025e-01 -6.187036260962486267e-02 -5.260179564356803894e-02 1.921815574169158936e-01 -3.573700785636901855e-02 2.938970625400543213e-01 6.743402779102325439e-02 3.740990906953811646e-02 -1.318175196647644043e-01 -2.110366225242614746e-01 1.229379475116729736e-01
4.606718420982360840e-01 2.200302630662918091e-01 -1.230292022228240967e-01 1.173395067453384399e-01 2.493005804717540741e-02 1.047517061233520508e-01 -1.709308475255966187e-01 -1.991332322359085083e-01 -9.757203608751296997e-02 -2.726967036724090576e-01 3.420723378658294678e-01 -5.073290690779685974e-02 -1.008341833949089050e-01 -2.214328944683074951e-02 -1.820806413888931274e-01 6.723646819591522217e-02 1.174547523260116577e-01 -4.338290169835090637e-02 1.260636299848556519e-01 1.253365874290466309e-01 -1.648968011140823364e-01 1.060505360364913940e-01 2.257237583398818970e-01 -1.866278648376464844e-01 -6.763138622045516968e-02 7.393459230661392212e-02 3.452877402305603027e-01 1.700167208909988403e-01 -1.262928098440170288e-01 6.009048316627740860e-03 -2.045293897390365601e-02 -1.792283803224563599e-01
-2.200955450534820557e-01 4.051031172275543213e-01 -1.164218634366989136e-01 2.147369682788848877e-01 -1.777079254388809204e-01 2.220128923654556274e-01 -1.695404648780822754e-01 -1.376752257347106934e-01 2.179230302572250366e-01 -1.571515947580337524e-01 8.159589022397994995e-02 -1.994357556104660034e-01 -1.493021473288536072e-02 1.053602099418640137e-01 -1.538328826427459717e-01 2.162183523178100586e-01 8.667662739753723145e-02 -1.006668061017990112e-01 4.977295547723770142e-02 -1.937008053064346313e-01 6.496112048625946045e-02 6.967938691377639771e-02 8.892394602298736572e-03 -3.624565303325653076e-01 -9.545937180519104004e-02 6.789670884609222412e-02 3.074585199356079102e-01 5.125788599252700806e-02 -2.950870096683502197e-01 -4.918016120791435242e-02 2.743875840678811073e-03 1.734434068202972412e-02
-2.493515163660049438e-01 1.643566489219665527e-01 -3.243969380855560303e-01 -8.104491233825683594e-02 2.241059243679046631e-01 -3.436871245503425598e-02 -1.002099141478538513e-01 6.487445533275604248e-02 1.963731646537780762e-01 -1.206739470362663269e-01 -5.498212203383445740e-02 -1.417890787124633789e-01 3.379298150539398193e-01 1.933611333370208740e-01 -1.822997778654098511e-01 -7.814781367778778076e-02 6.787878274917602539e-02 8.172535896301269531e-02 -4.151345416903495789e-02 -4.150687903165817261e-02 -7.550940662622451782e-02 -2.126427600160241127e-03 -8.886233717203140259e-02 -2.907984256744384766e-01 -2.893223240971565247e-02 -2.118201227858662605e-03 1.553266197443008423e-01 2.757488489151000977e-01 -3.678820729255676270e-01 -1.535571217536926270e-01 6.245341524481773376e-02 -2.990897297859191895e-01
-5.692435801029205322e-02 3.519783020019531250e-01 -1.344449371099472046e-01 -5.527622997760772705e-04 -2.184377610683441162e-01 1.131695806980133057e-01 -2.560581266880035400e-01 -3.898293524980545044e-02 3.571432828903198242e-01 -2.129956483840942383e-01 5.433963611721992493e-02 -4.579772800207138062e-02 9.509806334972381592e-02 2.526637613773345947e-01 -4.879978671669960022e-02 4.244607314467430115e-02 -5.125591531395912170e-02 4.853842407464981079e-02 1.418022960424423218e-01 -2.203562259674072266e-01 2.103560417890548706e-01 -1.145113930106163025e-01 1.735189706087112427e-01 -4.193850457668304443e-01 -1.524603515863418579e-01 -1.601420640945434570e-01 1.796292811632156372e-01 1.939519494771957397e-01 -1.152569204568862915e-01 -2.155511267483234406e-02 -8.759295567870140076e-03 -5.050399899482727051e-02
1.973311454057693481e-01 4.763812124729156494e-01 2.267417311668395996e-02 -1.969388127326965332e-01 1.461166795343160629e-02 1.425180304795503616e-02 -1.990165561437606812e-01 1.076822131872177124e-01 -1.605570465326309204e-01 2.488546520471572876e-01 2.496042102575302124e-01 -1.503889709711074829e-01 -4.780841991305351257e-02 -3.567113727331161499e-02 -2.511910498142242432e-01 1.649582087993621826e-01 1.380719989538192749e-01 2.530955374240875244e-01 -2.404087455943226814e-03 -4.959137178957462311e-03 -1.071517989039421082e-01 -1.662221401929855347e-01 1.297070924192667007e-02 -2.676668167114257812e-01 -6.445828359574079514e-03 8.934722840785980225e-02 4.197661578655242920e-02 3.436323627829551697e-02 6.585650146007537842e-02 -1.469035893678665161e-01 3.076359331607818604e-01 -2.260717153549194336e-01
4.266188293695449829e-02 2.599500417709350586e-01 -1.586206257343292236e-01 2.682499773800373077e-02 -9.311424195766448975e-02 7.512153685092926025e-02 -2.142626941204071045e-01 8.598859608173370361e-02 -2.466608434915542603e-01 1.355983130633831024e-02 1.159875318408012390e-01 -1.128356307744979858e-01 -3.503394778817892075e-03 2.985847294330596924e-01 -1.499868184328079224e-01 -1.884039342403411865e-01 -8.862828463315963745e-02 2.113268375396728516e-01 -7.016075402498245239e-02 -1.470245271921157837e-01 -2.310554236173629761e-01 -2.225733250379562378e-01 -1.785264015197753906e-01 -2.530810534954071045e-01 -1.548022478818893433e-01 6.296800822019577026e-02 2.563495635986328125e-01 1.581290364265441895e-02 8.279661089181900024e-02 -2.652622461318969727e-01 -2.787560224533081055e-01 -2.757245004177093506e-01
2.195075452327728271e-01 2.269377708435058594e-01 -3.146168887615203857e-01 1.399950534105300903e-01 -4.891887679696083069e-02 2.071389555931091309e-02 5.693176388740539551e-02 -5.040976032614707947e-02 4.269218072295188904e-02 -2.339113354682922363e-01 3.245521485805511475e-01 -5.598165094852447510e-03 -1.033262163400650024e-01 8.279487490653991699e-02 -2.275116741657257080e-01 1.289984881877899170e-01 8.753432892262935638e-03 1.185425966978073120e-01 1.691424250602722168e-01 -1.418899297714233398e-01 -1.798910200595855713e-01 -1.304767131805419922e-01 1.850800365209579468e-01 -1.257878094911575317e-01 3.319635093212127686e-01 -4.770424962043762207e-02 1.816647946834564209e-01 2.257111966609954834e-01 -3.944747447967529297e-01 -1.143651641905307770e-02 8.188053965568542480e-02 -6.396239995956420898e-02
1.931657195091247559e-01 1.391146928071975708e-01 -6.782396137714385986e-02 -2.246415615081787109e-01 9.329450875520706177e-02 1.906691491603851318e-01 -1.394894272089004517e-01 2.954418361186981201e-01 -2.361681908369064331e-01 6.431518495082855225e-02 3.469594419002532959e-01 -8.611875027418136597e-02 2.534840404987335205e-01 1.931272894144058228e-01 -6.144370883703231812e-02 9.733585268259048462e-02 7.853808254003524780e-02 1.023107469081878662e-01 -1.238451823592185974e-01 -3.477039188146591187e-02 1.484044492244720459e-01 -1.642766967415809631e-02 -1.499902904033660889e-01 -3.839636445045471191e-01 7.182829827070236206e-02 3.251415789127349854e-01 2.123252898454666138e-01 -8.192905783653259277e-02 -1.711300313472747803e-01 -1.417371444404125214e-03 1.576124317944049835e-02 -1.278652846813201904e-01
1.636771708726882935e-01 2.485113739967346191e-01 -1.150439158082008362e-01 -3.327045440673828125e-01 2.343544661998748779e-01 -9.306550957262516022e-03 -1.945383548736572266e-01 3.252088651061058044e-02 7.398989517241716385e-03 1.525261849164962769e-01 3.558081984519958496e-01 -1.744093298912048340e-01 1.216160953044891357e-01 -4.688282310962677002e-02 -3.230519592761993408e-01 2.359661012887954712e-01 1.897603273391723633e-01 2.339299023151397705e-01 -8.699224144220352173e-02 -1.648574620485305786e-01 -2.395067550241947174e-02 -5.601517856121063232e-02 -6.098963785916566849e-05 -2.621531784534454346e-01 -3.546813875436782837e-02 -3.341657295823097229e-02 9.076874703168869019e-02 1.970033943653106689e-01 7.354732602834701538e-02 -3.183242306113243103e-02 2.724004089832305908e-01 -9.101150184869766235e-02
1.321305036544799805e-01 2.953212149441242218e-02 8.602967858314514160e-02 -2.935094945132732391e-02 -1.501265615224838257e-01 -1.865948289632797241e-01 -1.598356664180755615e-01 -1.306917965412139893e-01 1.938143819570541382e-01 -1.177038624882698059e-01 9.284106642007827759e-02 8.577865362167358398e-02 1.094565689563751221e-01 -1.778256595134735107e-01 -1.923891901969909668e-01 5.462711676955223083e-02 1.879310160875320435e-01 1.916615813970565796e-01 1.570034325122833252e-01 -2.131338268518447876e-01 -2.867759466171264648e-01 -4.677945002913475037e-02 4.891894385218620300e-02 -3.619430661201477051e-01 -1.324887126684188843e-01 1.863406747579574585e-01 3.848885595798492432e-01 1.774873770773410797e-02 -1.889508776366710663e-02 5.813939124345779419e-02 2.324803173542022705e-01 -3.224277198314666748e-01
3.554028868675231934e-01 6.167093664407730103e-02 -1.755927503108978271e-01 3.593628853559494019e-02 -4.040841385722160339e-02 -1.166737899184226990e-01 -2.788385152816772461e-01 -1.134762447327375412e-02 1.838676631450653076e-01 -1.766379773616790771e-01 6.727349013090133667e-02 -1.272996813058853149e-01 -1.339282244443893433e-01 5.750587675720453262e-03 -3.626422211527824402e-02 3.147498667240142822e-01 1.853566169738769531e-01 7.041937857866287231e-02 1.426982134580612183e-02 -2.123562246561050415e-01 4.189304634928703308e-02 4.273436963558197021e-02 5.231446772813796997e-02 -2.478310912847518921e-01 2.048055641353130341e-03 -6.970661133527755737e-02 2.168350666761398315e-01 3.236944600939750671e-02 2.777425572276115417e-02 -3.497916460037231445e-01 -2.270667254924774170e-01 -4.007217288017272949e-01
3.409608602523803711e-01 2.447411715984344482e-01 -7.720804959535598755e-02 2.301855385303497314e-01 7.107079029083251953e-02 1.178946346044540405e-01 -8.844561874866485596e-02 -4.177160561084747314e-02 1.817174255847930908e-01 4.287066310644149780e-02 1.061002463102340698e-01 -1.954031139612197876e-01 -9.719255566596984863e-02 1.653081737458705902e-02 -1.506012231111526489e-01 -9.262773394584655762e-02 1.275302469730377197e-02 3.182262927293777466e-02 4.456754922866821289e-01 -2.658610939979553223e-01 1.488429158926010132e-01 -2.444236911833286285e-02 -6.354810297489166260e-02 -1.512641161680221558e-01 2.862028032541275024e-02 1.071715950965881348e-01 1.988380104303359985e-01 4.080266654491424561e-01 -2.490274906158447266e-01 -4.632850363850593567e-02 -2.947787567973136902e-02 -8.713284879922866821e-02
2.188936248421669006e-02 2.072552889585494995e-01 -3.638942837715148926e-01 1.152066737413406372e-01 -1.651940047740936279e-01 -2.606987953186035156e-01 6.309728324413299561e-02 -2.286192029714584351e-01 2.548155188560485840e-01 -5.005627498030662537e-02 5.706339329481124878e-02 -2.012502551078796387e-01 9.535570442676544189e-02 -6.014202162623405457e-02 -2.073289006948471069e-01 3.353632241487503052e-02 5.934713035821914673e-02 -2.572503983974456787e-01 -1.948519638972356915e-04 -4.105111658573150635e-01 8.916196227073669434e-02 -5.862022563815116882e-02 6.445455551147460938e-02 2.175168991088867188e-01 1.183646917343139648e-01 -6.659225374460220337e-02 2.815118432044982910e-01 -3.327944129705429077e-02 -1.925400197505950928e-01 -6.739616394042968750e-02 -1.250219643115997314e-01 -1.850417703390121460e-01
2.721394002437591553e-01 7.393192499876022339e-02 7.285621762275695801e-02 -4.002074152231216431e-02 -4.999062791466712952e-02 -2.634103223681449890e-02 -5.634792149066925049e-02 -1.360332071781158447e-01 -4.536123946309089661e-02 -3.472711741924285889e-01 3.240863084793090820e-01 -3.559728264808654785e-01 -1.769836433231830597e-02 1.368606556206941605e-02 -1.628946512937545776e-01 -1.175460685044527054e-02 -6.608752999454736710e-03 -8.662459254264831543e-02 3.569546341896057129e-02 -6.119493395090103149e-03 -2.057708241045475006e-02 1.023583672940731049e-02 7.709425687789916992e-02 -2.015498429536819458e-01 5.672321468591690063e-02 2.019525468349456787e-01 2.439028769731521606e-01 6.766609847545623779e-02 -2.339975833892822266e-01 5.718035157769918442e-03 3.195675015449523926e-01 -4.314867556095123291e-01
3.539143130183219910e-02 2.727273702621459961e-01 -1.717105507850646973e-01 1.195199713110923767e-01 -2.225938588380813599e-01 1.623612344264984131e-01 -3.858814537525177002e-01 -8.326771855354309082e-02 7.095437496900558472e-02 -2.285296320915222168e-01 5.723915621638298035e-02 1.561403460800647736e-02 -7.373181730508804321e-02 3.004139363765716553e-01 -7.284983992576599121e-02 6.692992895841598511e-02 9.166947752237319946e-02 5.665522068738937378e-02 -4.627719894051551819e-02 -2.915251553058624268e-01 1.989375613629817963e-02 1.705447584390640259e-01 -4.124355688691139221e-02 -3.444511890411376953e-01 -2.158330231904983521e-01 -2.631636708974838257e-02 2.486451417207717896e-01 1.458929181098937988e-01 -3.004399240016937256e-01 -1.887057535350322723e-02 -1.140551418066024780e-01 3.676561871543526649e-03
4.780888855457305908e-01 1.419513970613479614e-01 -1.971483528614044189e-01 -1.736463606357574463e-01 -2.557908557355403900e-02 -2.059106975793838501e-01 -1.083313748240470886e-01 -2.467822879552841187e-01 4.823603853583335876e-02 2.411067485809326172e-01 2.532483935356140137e-01 3.123337216675281525e-02 -3.435099497437477112e-02 -3.275287523865699768e-02 -2.072954177856445312e-01 -9.423090517520904541e-02 -1.195169463753700256e-01 -1.392526272684335709e-02 -5.936073139309883118e-02 -1.043300330638885498e-01 8.660046756267547607e-02 1.336170583963394165e-01 -1.521567106246948242e-01 9.694448858499526978e-02 -1.811319738626480103e-01 1.847412586212158203e-01 3.479430377483367920e-01 1.758316904306411743e-01 -9.583304822444915771e-02 -1.132724434137344360e-01 -7.851759344339370728e-02 -2.302345931529998779e-01
1.975016146898269653e-01 1.362542510032653809e-01 -1.373497247695922852e-01 1.291048228740692139e-01 1.077142506837844849e-01 -1.575197130441665649e-01 -3.556527495384216309e-01 -1.586598902940750122e-01 -5.787461623549461365e-02 -2.834306098520755768e-02 1.332466751337051392e-01 -5.730619281530380249e-02 2.362862229347229004e-01 2.931334674358367920e-01 -8.465330302715301514e-02 1.489070355892181396e-01 4.403553903102874756e-02 2.053095586597919464e-02 1.642340421676635742e-01 -2.081724256277084351e-01 1.667180806398391724e-01 -1.907276362180709839e-01 -6.342747062444686890e-02 -2.907793223857879639e-01 2.518756091594696045e-01 -2.257493138313293457e-02 2.802840471267700195e-01 -2.844613604247570038e-02 4.375385586172342300e-03 3.809679150581359863e-01 8.111423812806606293e-03 -9.258115291595458984e-02
3.420901000499725342e-01 2.723925411701202393e-01 -1.158230900764465332e-01 1.592764705419540405e-01 5.892713367938995361e-02 -9.178397059440612793e-02 -3.920007497072219849e-03 -1.163919121026992798e-01 4.688438400626182556e-02 -4.155015945434570312e-02 4.005500301718711853e-02 -2.982167005538940430e-01 1.198121234774589539e-01 -2.691672928631305695e-02 -2.149775475263595581e-01 2.794698774814605713e-01 6.132645159959793091e-02 -6.081437319517135620e-02 1.728928387165069580e-01 -3.332625329494476318e-02 1.616702675819396973e-01 2.891544103622436523e-01 4.935577046126127243e-03 -2.640817165374755859e-01 1.608338952064514160e-01 -1.521092802286148071e-01 2.888189256191253662e-02 -1.743509918451309204e-01 -2.194909453392028809e-01 -1.935165226459503174e-01 -1.511953622102737427e-01 -3.224562704563140869e-01
8.823963254690170288e-02 3.083660304546356201e-01 -3.182624280452728271e-01 -1.475983560085296631e-01 -1.384237110614776611e-01 1.222581230103969574e-02 -2.503147125244140625e-01 1.590681076049804688e-01 6.292904168367385864e-02 -3.016032837331295013e-02 1.030953228473663330e-01 3.249544277787208557e-02 -1.105823069810867310e-01 5.399613827466964722e-02 -2.399579733610153198e-01 4.658894240856170654e-01 8.813115954399108887e-02 -8.716371655464172363e-02 -4.291728883981704712e-02 -1.596756875514984131e-01 -2.589068934321403503e-02 -4.167760536074638367e-02 5.171345546841621399e-02 -6.922990828752517700e-02 2.080604583024978638e-01 1.663392782211303711e-01 2.913795709609985352e-01 -2.778324857354164124e-02 -1.833561956882476807e-01 3.068486750125885010e-01 -9.208558499813079834e-02 -1.223995611071586609e-01
3.486431241035461426e-01 3.334198892116546631e-02 -4.598232805728912354e-01 1.163832843303680420e-01 -1.275358796119689941e-01 7.225863635540008545e-03 -3.148334026336669922e-01 1.086500287055969238e-01 1.789315193891525269e-01 -2.059329003095626831e-01 3.758105039596557617e-01 -1.081798151135444641e-01 1.005594152957201004e-03 5.705893784761428833e-02 -1.235948409885168076e-02 2.566942274570465088e-01 -3.675483912229537964e-02 1.001039743423461914e-01 5.248760059475898743e-02 -3.236393630504608154e-02 -2.576555013656616211e-01 1.501920968294143677e-01 -1.028259545564651489e-01 5.074926093220710754e-02 -5.704634264111518860e-02 5.527587980031967163e-02 1.757205128669738770e-01 1.398700475692749023e-01 -6.414666771888732910e-02 -9.469860792160034180e-02 1.769052594900131226e-01 -1.002622172236442566e-01
-7.885265350341796875e-02 3.115449547767639160e-01 1.134553775191307068e-01 -8.270338922739028931e-02 -3.601250424981117249e-02 8.406908065080642700e-02 -3.852468132972717285e-01 -1.969721913337707520e-01 -4.593681916594505310e-02 3.144116327166557312e-02 1.481991410255432129e-01 -2.757714688777923584e-01 3.468696177005767822e-01 2.361624687910079956e-01 -6.031146645545959473e-02 1.928567886352539062e-01 2.822392433881759644e-02 -2.470702677965164185e-02 1.083598807454109192e-01 -2.830052673816680908e-01 1.462280657142400742e-02 -6.067832559347152710e-02 -4.349886439740657806e-03 -2.240822464227676392e-01 1.619747430086135864e-01 1.892677545547485352e-01 2.263922095298767090e-01 -1.120780482888221741e-01 1.503864675760269165e-01 -8.255439996719360352e-02 2.253906726837158203e-01 -9.962178766727447510e-02
-4.841436073184013367e-02 3.150112628936767578e-01 -1.899993121623992920e-01 9.008685499429702759e-02 -2.859013378620147705e-01 1.735808253288269043e-01 -2.699158191680908203e-01 -1.994727645069360733e-03 2.535584867000579834e-01 -1.814185976982116699e-01 7.360386848449707031e-02 -9.086503088474273682e-02 1.823375523090362549e-01 2.889871597290039062e-01 -2.396764606237411499e-02 1.020912677049636841e-01 -8.704217523336410522e-02 1.487891655415296555e-02 1.000794395804405212e-01 -1.070540994405746460e-01 2.380041033029556274e-01 5.245990585535764694e-03 -2.367023378610610962e-02 -5.085675716400146484e-01 -2.009419798851013184e-01 -1.298870705068111420e-02 1.600724756717681885e-01 5.969294905662536621e-02 -1.172083318233489990e-01 -3.465984761714935303e-02 -2.249651215970516205e-02 -2.273605018854141235e-02
4.737841486930847168e-01 1.569688469171524048e-01 -2.442407160997390747e-01 -3.178149461746215820e-02 -5.702643468976020813e-02 -7.164187729358673096e-02 -1.175798326730728149e-01 -1.899370700120925903e-01 3.449248895049095154e-02 -3.561008572578430176e-01 2.939388342201709747e-02 -1.726098656654357910e-01 -1.419222205877304077e-01 -1.359391659498214722e-01 -1.173490136861801147e-01 1.586303561925888062e-01 5.442058295011520386e-02 -4.431872442364692688e-02 1.190202906727790833e-01 -8.619359135627746582e-02 1.935199499130249023e-01 3.643038868904113770e-02 7.951021194458007812e-02 -2.162641733884811401e-01 -1.403933465480804443e-01 -7.429223507642745972e-02 1.539840847253799438e-01 -5.148807168006896973e-02 -2.647804915904998779e-01 -2.205779254436492920e-01 7.592558115720748901e-02 -3.181491792201995850e-01
1.187623888254165649e-01 3.660227358341217041e-01 4.437684640288352966e-02 -9.271954745054244995e-02 2.331195771694183350e-01 -7.213965803384780884e-02 -2.003767937421798706e-01 -4.253229796886444092e-01 -2.163261920213699341e-01 -7.648377865552902222e-02 3.764772117137908936e-01 -1.507067382335662842e-01 7.828824967145919800e-02 7.372716069221496582e-02 -1.135349571704864502e-01 7.552919536828994751e-02 -1.044031754136085510e-01 2.023868858814239502e-01 7.906682044267654419e-02 -1.227956190705299377e-01 -2.939280308783054352e-02 -2.185390293598175049e-01 1.492060720920562744e-01 -2.181639522314071655e-01 1.009504124522209167e-02 9.164979308843612671e-02 2.241955399513244629e-01 -1.534910649061203003e-01 2.392425201833248138e-02 1.087209731340408325e-01 1.212545186281204224e-01 -1.114067509770393372e-01
1.053701806813478470e-02 3.204232752323150635e-01 -1.111440062522888184e-01 6.122081726789474487e-02 -1.429034471511840820e-01 1.151581481099128723e-01 -2.425380200147628784e-01 -4.518821090459823608e-02 3.312511444091796875e-01 -2.827462255954742432e-01 -4.483390599489212036e-02 -1.642423719167709351e-01 1.905644088983535767e-01 2.984459102153778076e-01 -1.574438363313674927e-01 -1.220535784959793091e-01 -1.896827481687068939e-02 -4.865394160151481628e-02 1.638602167367935181e-01 -3.188004195690155029e-01 2.243740409612655640e-01 -4.948140308260917664e-02 -1.307208556681871414e-02 -4.189215302467346191e-01 -3.717181039974093437e-03 3.165226802229881287e-02 -3.614985570311546326e-02 -1.254105474799871445e-02 -2.003605216741561890e-01 1.277531590312719345e-02 1.259256619960069656e-02 1.495673228055238724e-02
4.752797782421112061e-01 3.412736356258392334e-01 -1.041286364197731018e-01 -1.032471284270286560e-01 1.418499797582626343e-01 2.596400976181030273e-01 -2.043864428997039795e-01 -1.410411298274993896e-01 1.547945886850357056e-01 -2.862842753529548645e-02 3.501412868499755859e-01 -3.594866096973419189e-01 -7.591743022203445435e-02 2.772013247013092041e-01 4.534653574228286743e-02 1.053639128804206848e-01 6.826202152296900749e-04 8.410956710577011108e-02 1.567110866308212280e-01 3.972639515995979309e-02 -3.439056500792503357e-02 1.137710176408290863e-02 1.452511101961135864e-01 -2.154815196990966797e-02 6.356660276651382446e-02 8.557628840208053589e-02 5.799182876944541931e-02 -1.359708160161972046e-01 -1.008090823888778687e-01 1.211535409092903137e-01 -8.891929872334003448e-03 -1.857320778071880341e-02
-1.184637472033500671e-01 9.617966413497924805e-02 -3.200235590338706970e-02 5.482422932982444763e-02 7.620553951710462570e-03 -1.942148990929126740e-02 -2.414009571075439453e-01 1.441251039505004883e-01 1.935203373432159424e-01 -1.206155568361282349e-01 2.507694065570831299e-01 1.704450249671936035e-01 6.300874799489974976e-02 5.573461949825286865e-02 -3.324997127056121826e-01 -2.036803588271141052e-02 9.604824334383010864e-02 1.342786103487014771e-01 2.193750143051147461e-01 -2.776202261447906494e-01 9.091782569885253906e-02 -1.424781084060668945e-01 2.043989598751068115e-01 -1.092815995216369629e-01 -1.860150694847106934e-01 2.821292877197265625e-01 1.618229597806930542e-01 -8.719445019960403442e-02 -5.140756815671920776e-02 1.419919133186340332e-01 2.092527896165847778e-01 -4.264982342720031738e-01
-1.417304426431655884e-01 3.734838664531707764e-01 -3.093352913856506348e-01 1.071323603391647339e-01 -1.245013251900672913e-01 5.615884065628051758e-02 -2.927889227867126465e-01 -1.370045915246009827e-02 2.859781980514526367e-01 -2.037244737148284912e-01 2.963955700397491455e-02 -8.573706448078155518e-02 5.848501250147819519e-02 1.949054598808288574e-01 -1.750245839357376099e-01 3.736819326877593994e-02 -8.399736136198043823e-02 4.979030787944793701e-02 1.769600361585617065e-01 -1.951400935649871826e-01 1.126673817634582520e-01 -2.335475198924541473e-02 -3.393762558698654175e-02 -4.804514944553375244e-01 -8.145971596240997314e-02 -7.355900853872299194e-02 1.587965041399002075e-01 -6.627612747251987457e-03 -2.404451221227645874e-01 -1.903106644749641418e-02 -5.962717905640602112e-02 -2.327356673777103424e-02
-9.412084519863128662e-02 3.478539586067199707e-01 -3.148506879806518555e-01 3.226599097251892090e-02 -2.985771279782056808e-03 1.714060008525848389e-01 -3.567464947700500488e-01 7.761173881590366364e-03 1.292695254087448120e-01 -3.348856270313262939e-01 -1.042607948184013367e-01 -1.242534630000591278e-02 9.139398485422134399e-02 -1.260132249444723129e-02 -1.286832392215728760e-01 3.175570070743560791e-02 1.302679926156997681e-01 1.362623870372772217e-01 -2.771356888115406036e-02 -2.953439056873321533e-01 4.555904492735862732e-02 1.656774617731571198e-02 9.636556357145309448e-02 -4.488294422626495361e-01 -1.613995283842086792e-01 8.332069963216781616e-03 1.528574377298355103e-01 -2.297842688858509064e-02 -2.281112521886825562e-01 2.195056527853012085e-02 -9.013477712869644165e-02 3.939580637961626053e-03
9.752275794744491577e-02 3.605351746082305908e-01 6.653474271297454834e-02 -6.987245753407478333e-03 -1.441084593534469604e-01 9.126199036836624146e-02 -4.577481448650360107e-01 -2.056186795234680176e-01 -1.742398589849472046e-01 -5.679618101567029953e-03 6.451380252838134766e-02 -1.887212395668029785e-01 1.387434899806976318e-01 4.441973567008972168e-02 -1.188182905316352844e-01 -9.885480254888534546e-02 6.714548170566558838e-02 -8.772020787000656128e-02 4.387457370758056641e-01 -1.796035915613174438e-01 -1.112037822604179382e-01 -7.155510783195495605e-02 -9.218387305736541748e-02 -2.024784237146377563e-01 -5.353023856878280640e-02 -1.673473268747329712e-01 4.642657190561294556e-02 -1.586979329586029053e-01 -2.189765721559524536e-01 1.507895290851593018e-01 1.416073590517044067e-01 8.333518356084823608e-02
1.178774014115333557e-01 1.228671893477439880e-02 1.075695976614952087e-01 -2.635672502219676971e-02 -7.668608427047729492e-02 -3.946988284587860107e-02 -1.110624447464942932e-01 -1.759790033102035522e-01 1.773482747375965118e-02 -1.469691097736358643e-01 3.476294875144958496e-01 -1.337254643440246582e-01 -2.208123654127120972e-01 1.307376176118850708e-01 -2.971456348896026611e-01 -2.562459371984004974e-02 2.021373510360717773e-01 -6.098339706659317017e-02 -5.392448604106903076e-02 -2.108553051948547363e-02 1.093235835433006287e-01 -2.910579368472099304e-02 2.790258228778839111e-01 -2.340083867311477661e-01 2.932561561465263367e-02 1.370280683040618896e-01 4.591886699199676514e-01 2.129879295825958252e-01 -1.330414861440658569e-01 -9.603425860404968262e-02 2.640137672424316406e-01 -2.041433751583099365e-01
1.396436989307403564e-01 2.860455811023712158e-01 -2.627135217189788818e-01 1.322020739316940308e-01 -3.478787541389465332e-01 1.255738735198974609e-01 8.971677161753177643e-03 -7.548355311155319214e-02 4.468955844640731812e-02 -2.664141952991485596e-01 2.135802209377288818e-01 -1.532805114984512329e-01 -1.471453458070755005e-01 8.792266249656677246e-02 -2.528781294822692871e-01 1.118249744176864624e-01 2.693578004837036133e-01 -7.689851522445678711e-02 2.016878575086593628e-01 -2.449388355016708374e-01 8.203721046447753906e-02 1.153680775314569473e-02 2.267358303070068359e-01 1.381132006645202637e-01 6.513020396232604980e-02 -1.167666912078857422e-01 5.149501189589500427e-02 2.762551791965961456e-02 -1.058124303817749023e-01 -2.435926049947738647e-01 2.263476103544235229e-01 -1.488281935453414917e-01
1.030789911746978760e-01 2.244928032159805298e-01 -2.104374617338180542e-01 -1.712948381900787354e-01 1.393811702728271484e-01 8.539729565382003784e-02 5.695346370339393616e-02 -4.298538714647293091e-02 -2.230379730463027954e-01 -3.161850199103355408e-02 3.437137901782989502e-01 6.189866364002227783e-02 2.822915911674499512e-01 -1.353521198034286499e-01 5.191855505108833313e-02 -1.272348016500473022e-01 2.059272527694702148e-01 1.481399387121200562e-01 2.826993465423583984e-01 -2.090983241796493530e-01 1.410299390554428101e-01 -1.311430782079696655e-01 -8.054763078689575195e-02 -1.674565076828002930e-01 -1.021032482385635376e-01 2.448826134204864502e-01 3.122953772544860840e-01 1.373046636581420898e-01 -2.938876450061798096e-01 -2.008353546261787415e-02 -2.335142530500888824e-02 1.011389195919036865e-01
-7.850272953510284424e-02 1.316213458776473999e-01 -1.980428099632263184e-01 -1.589311212301254272e-01 2.084201127290725708e-01 1.126275584101676941e-02 -1.976205259561538696e-01 -3.168692290782928467e-01 -1.116137430071830750e-01 1.066194549202919006e-01 1.997885555028915405e-01 7.017599046230316162e-02 -7.065609842538833618e-02 1.178517267107963562e-01 -1.599831283092498779e-01 4.723479971289634705e-02 -1.373739447444677353e-02 -1.969791762530803680e-02 -9.259013086557388306e-02 -3.973133563995361328e-01 2.332609333097934723e-02 1.302652359008789062e-01 1.601932942867279053e-01 -1.900428682565689087e-01 -4.599760472774505615e-02 7.310605794191360474e-02 3.896033763885498047e-01 -1.875582635402679443e-01 -2.885882183909416199e-02 -1.054147407412528992e-01 1.018863618373870850e-01 -3.880476355552673340e-01
4.506977498531341553e-01 8.049549907445907593e-02 -1.865503042936325073e-01 -6.243730708956718445e-02 4.457464069128036499e-02 -4.615174606442451477e-02 -2.051714211702346802e-01 -8.690872043371200562e-02 -7.973783649504184723e-03 -2.428849227726459503e-02 -3.990061208605766296e-02 -7.507795095443725586e-02 -1.176205575466156006e-01 -4.301838204264640808e-02 -3.694472312927246094e-01 -8.542276918888092041e-02 2.315913140773773193e-01 -1.906720101833343506e-01 6.402955949306488037e-02 -3.316374421119689941e-01 -3.523695468902587891e-02 -4.642102867364883423e-02 -1.793696358799934387e-02 9.629324078559875488e-03 8.075241744518280029e-02 2.731322944164276123e-01 4.446095228195190430e-01 -1.380772143602371216e-01 6.848122924566268921e-02 1.249042600393295288e-01 -3.451005741953849792e-02 -5.779524892568588257e-02
5.174965411424636841e-02 2.823196649551391602e-01 -3.232638537883758545e-02 2.150753326714038849e-02 -1.883145272731781006e-01 8.172705769538879395e-02 -3.324497342109680176e-01 8.531751227565109730e-04 3.798988163471221924e-01 -2.249318063259124756e-01 -2.742134779691696167e-02 -4.392044246196746826e-02 2.050224989652633667e-01 1.844622194766998291e-01 -1.500521004199981689e-01 2.584656886756420135e-02 -8.145058155059814453e-02 1.455105543136596680e-01 1.334480643272399902e-01 -2.228469848632812500e-01 1.638092398643493652e-01 -1.876067370176315308e-01 6.592179834842681885e-02 -4.428443908691406250e-01 -1.648173183202743530e-01 -6.159042939543724060e-02 1.626642942428588867e-01 1.476228237152099609e-01 -1.704319417476654053e-01 -1.490540709346532822e-02 -8.215683919843286276e-05 1.895678974688053131e-02
1.987732201814651489e-01 4.094292819499969482e-01 -6.847807765007019043e-02 -1.936088502407073975e-01 1.192684844136238098e-02 1.222485378384590149e-01 -4.004281163215637207e-01 1.181254163384437561e-01 -1.848593205213546753e-01 1.036726385354995728e-01 1.213691681623458862e-01 1.854227930307388306e-01 1.373918205499649048e-01 2.091168165206909180e-01 -3.587237298488616943e-01 9.730551391839981079e-02 1.652386635541915894e-01 9.721554070711135864e-02 1.149079650640487671e-01 -1.735152453184127808e-01 1.349438875913619995e-01 -1.314247846603393555e-01 2.384024411439895630e-01 -9.845348447561264038e-02 -1.348247230052947998e-01 -1.884493231773376465e-01 -2.164523815736174583e-03 5.314315482974052429e-02 9.174523502588272095e-02 -1.185604035854339600e-01 9.369334205985069275e-03 7.314944267272949219e-02
-6.222690269351005554e-02 4.154591858386993408e-01 -1.654419153928756714e-01 -7.541130483150482178e-02 -3.110351264476776123e-01 1.659234613180160522e-01 -2.144214659929275513e-01 -1.293759196996688843e-01 2.913653254508972168e-01 -1.182020381093025208e-01 5.112296715378761292e-02 -1.716141253709793091e-01 7.450802624225616455e-02 2.268407791852951050e-01 -1.168977692723274231e-01 -2.116066589951515198e-02 -6.758515536785125732e-02 4.441768303513526917e-02 4.717801883816719055e-02 -1.749051511287689209e-01 2.060697823762893677e-01 -5.746037140488624573e-02 1.135216802358627319e-01 -4.494550228118896484e-01 -1.673017293214797974e-01 -1.346889436244964600e-01 1.722735166549682617e-01 5.032838508486747742e-02 -1.371215730905532837e-01 -3.607543557882308960e-02 -4.179236292839050293e-02 -3.478613123297691345e-02
5.492999553680419922e-01 2.740533947944641113e-01 -4.144458174705505371e-01 -2.501748874783515930e-02 -8.111525326967239380e-02 -5.711386725306510925e-02 -1.230293065309524536e-01 -9.188354760408401489e-02 -1.373531669378280640e-01 3.326578065752983093e-02 -2.085176669061183929e-02 -2.244200110435485840e-01 3.725548833608627319e-02 -1.837584227323532104e-01 -1.968746632337570190e-01 6.912641227245330811e-02 -2.373337745666503906e-02 -2.834524810314178467e-01 -9.225165471434593201e-03 -1.054527908563613892e-01 -3.109341859817504883e-02 3.361878171563148499e-02 -2.613893710076808929e-02 -3.066081553697586060e-02 1.463295370340347290e-01 7.974322140216827393e-02 2.735118269920349121e-01 -7.213355042040348053e-03 6.082355603575706482e-02 -2.518796026706695557e-01 8.572177961468696594e-03 4.695795848965644836e-02
3.512181043624877930e-01 1.025055646896362305e-01 -2.245197817683219910e-02 1.553174108266830444e-01 -1.225436404347419739e-01 4.687790945172309875e-02 -2.069282680749893188e-01 7.008925825357437134e-02 9.930299222469329834e-02 8.435905724763870239e-02 -1.597374211996793747e-03 8.358571678400039673e-02 1.164881661534309387e-01 2.202651649713516235e-01 -2.734645605087280273e-01 -1.731626130640506744e-02 1.099486574530601501e-01 -2.106453627347946167e-01 2.510954141616821289e-01 -1.997276209294795990e-02 2.016441971063613892e-01 -1.820035874843597412e-01 -6.517121940851211548e-02 8.152396418154239655e-03 9.118354320526123047e-02 5.029356107115745544e-02 1.447562426328659058e-01 4.612225294113159180e-01 -6.538818776607513428e-02 -1.892093122005462646e-01 2.717388570308685303e-01 -2.428564429283142090e-01
3.016649782657623291e-01 1.355205327272415161e-01 -1.313781291246414185e-01 6.255277246236801147e-02 -3.609417378902435303e-02 -9.824005514383316040e-02 1.588591188192367554e-02 -1.425750702619552612e-01 -4.009433463215827942e-02 1.640993054024875164e-03 2.779558002948760986e-01 -7.494501024484634399e-02 -4.882370680570602417e-02 -8.566763252019882202e-02 -3.651022017002105713e-01 2.315560542047023773e-02 -1.015245169401168823e-01 4.625236093997955322e-01 3.009284436702728271e-01 -3.296624720096588135e-01 1.791660934686660767e-01 -1.458220779895782471e-01 -9.312395751476287842e-02 -1.913623809814453125e-01 2.826670184731483459e-02 1.296993941068649292e-01 1.182700619101524353e-01 3.834826126694679260e-02 -1.572865545749664307e-01 1.483537256717681885e-01 3.099087253212928772e-02 -8.346394449472427368e-02
-1.010020598769187927e-01 3.095334470272064209e-01 -1.316101700067520142e-01 2.338194288313388824e-02 -2.744661867618560791e-01 8.997685462236404419e-02 -2.606897354125976562e-01 5.793415009975433350e-03 3.897539079189300537e-01 -2.131176143884658813e-01 1.798048801720142365e-02 -1.018323823809623718e-01 1.793412715196609497e-01 2.329825758934020996e-01 -1.120420247316360474e-01 5.551461130380630493e-02 5.426924303174018860e-02 9.113340079784393311e-02 1.192628964781761169e-01 -1.968728899955749512e-01 1.980464458465576172e-01 -8.297108113765716553e-02 1.212833225727081299e-01 -4.555162191390991211e-01 -1.095554977655410767e-01 -1.916391775012016296e-02 1.162299066781997681e-01 1.265250295400619507e-01 -1.538087576627731323e-01 -1.035839244723320007e-01 1.064033340662717819e-02 -7.528544962406158447e-02
1.540866494178771973e-01 2.328965365886688232e-01 -1.372042447328567505e-01 -1.971504464745521545e-02 -1.550673507153987885e-02 1.301891505718231201e-01 4.340359568595886230e-02 -6.610523909330368042e-02 3.415968641638755798e-02 3.039538264274597168e-01 3.094615638256072998e-01 -2.780323326587677002e-01 6.483310461044311523e-02 3.346804678440093994e-01 -8.427488803863525391e-02 3.338548839092254639e-01 1.802531480789184570e-01 8.638995885848999023e-02 1.953900009393692017e-01 -1.265251636505126953e-01 8.790996670722961426e-02 2.154531031847000122e-01 1.112499274313449860e-02 -1.430374383926391602e-01 2.209460735321044922e-01 -8.092838525772094727e-02 2.019063532352447510e-01 7.463963329792022705e-02 -7.770341634750366211e-02 -1.998281329870223999e-01 -7.744038105010986328e-02 -2.354114204645156860e-01
3.979257047176361084e-01 4.294965043663978577e-02 2.826890209689736366e-03 1.646775156259536743e-01 4.156658053398132324e-02 3.087703883647918701e-01 -2.409677803516387939e-01 -1.250488907098770142e-01 4.429944977164268494e-02 -2.183235138654708862e-01 2.497078627347946167e-01 -1.783170849084854126e-01 3.643872588872909546e-02 6.554767489433288574e-02 -2.744769155979156494e-01 -1.470261346548795700e-02 2.038055956363677979e-01 1.747573465108871460e-01 1.417311877012252808e-01 -6.915061920881271362e-02 1.565768718719482422e-01 -1.746571362018585205e-01 1.478794515132904053e-01 1.200569421052932739e-01 -2.689628861844539642e-03 1.820586808025836945e-02 1.511710882186889648e-01 2.700346708297729492e-01 -1.112879067659378052e-01 -5.152498930692672729e-02 -1.124339625239372253e-01 -3.239078223705291748e-01
7.863751798868179321e-02 3.488744497299194336e-01 -2.632344663143157959e-01 2.239275909960269928e-02 -2.313844859600067139e-01 3.880330622196197510e-01 -1.143850311636924744e-01 -1.360292267054319382e-02 2.775151431560516357e-01 -3.925272449851036072e-02 4.437271952629089355e-01 -8.567079901695251465e-02 2.170925587415695190e-01 -9.201508946716785431e-03 1.340512782335281372e-01 8.216845989227294922e-02 -7.353188842535018921e-02 -7.252364605665206909e-02 -1.184335574507713318e-01 -1.023608893156051636e-01 1.490863114595413208e-01 3.408604487776756287e-02 -1.050772443413734436e-01 8.129673451185226440e-02 -1.551156863570213318e-02 3.606832772493362427e-02 2.336064539849758148e-02 -3.174499273300170898e-01 -1.396490633487701416e-01 -7.203445583581924438e-02 1.090265288949012756e-01 -1.206587702035903931e-01
3.809418082237243652e-01 1.442956775426864624e-01 -2.524656355381011963e-01 -9.414978325366973877e-03 -1.740532517433166504e-01 -2.110980451107025146e-01 -1.019199565052986145e-01 -3.017007410526275635e-01 1.589851975440979004e-01 -1.151448488235473633e-01 1.561109423637390137e-01 -2.741201519966125488e-01 3.078456223011016846e-01 3.701641038060188293e-02 -3.230423852801322937e-02 1.713875234127044678e-01 1.233673393726348877e-01 -3.525068759918212891e-01 -5.342786386609077454e-02 -3.959004580974578857e-02 4.522572457790374756e-02 5.901793390512466431e-02 -9.475365281105041504e-02 1.786660701036453247e-01 -1.665722578763961792e-01 -8.062111586332321167e-02 2.281805425882339478e-01 -1.099060103297233582e-02 -1.128075295127928257e-03 -5.098948255181312561e-02 2.719737775623798370e-02 -2.219418436288833618e-01
2.217193990945816040e-01 2.248791009187698364e-01 -9.916173666715621948e-02 1.560758799314498901e-01 1.438802778720855713e-01 5.386031419038772583e-02 -2.175975590944290161e-02 -2.279030680656433105e-01 -4.175038263201713562e-02 2.614020835608243942e-03 -1.174990367144346237e-02 -2.166468203067779541e-01 1.435544341802597046e-01 1.586589217185974121e-01 -2.199670821428298950e-01 2.171490937471389771e-01 8.248355984687805176e-02 1.583549827337265015e-01 4.594619572162628174e-01 -8.030698448419570923e-02 3.878902643918991089e-02 9.586023539304733276e-02 1.655099540948867798e-02 -1.216758564114570618e-01 1.769929081201553345e-01 -3.450356796383857727e-02 3.052003681659698486e-02 2.517664432525634766e-01 -2.231270670890808105e-01 -1.663306355476379395e-01 3.043001294136047363e-01 -2.404704391956329346e-01
1.556607037782669067e-01 1.590084731578826904e-01 -8.707866817712783813e-02 1.269239187240600586e-01 -1.850103288888931274e-01 -1.028135940432548523e-01 -3.864882886409759521e-01 -1.639133691787719727e-01 1.038650721311569214e-01 -1.630078256130218506e-01 -1.345528215169906616e-01 -2.459562718868255615e-01 2.612581551074981689e-01 2.315691560506820679e-01 -1.081328392028808594e-01 -1.010647863149642944e-01 -1.544426828622817993e-01 -5.852397531270980835e-02 2.441868185997009277e-01 -1.525976359844207764e-01 1.623825430870056152e-01 -1.579294353723526001e-01 -5.461981985718011856e-03 -3.179306387901306152e-01 -1.094918176531791687e-01 1.050621345639228821e-01 8.950965106487274170e-02 -2.688402235507965088e-01 -2.305918931961059570e-01 -7.333033531904220581e-02 1.287993639707565308e-01 7.032229751348495483e-02
2.575476765632629395e-01 1.309098303318023682e-01 -2.880713641643524170e-01 -1.103952229022979736e-01 2.943589352071285248e-02 -1.552472710609436035e-01 -7.695520669221878052e-02 -7.059191167354583740e-02 1.292468048632144928e-02 -2.922362983226776123e-01 1.522050797939300537e-01 -1.893245615065097809e-02 2.708528004586696625e-02 -6.315536797046661377e-02 -3.376364111900329590e-01 1.934887915849685669e-01 7.182933390140533447e-02 -1.534816920757293701e-01 -1.826300472021102905e-02 -1.707405000925064087e-01 3.196276426315307617e-01 -6.472035497426986694e-02 1.690357476472854614e-01 -2.315303683280944824e-02 7.328161597251892090e-02 2.369424253702163696e-01 -7.905659824609756470e-02 -5.054652318358421326e-02 5.559388082474470139e-04 -3.457978134974837303e-03 3.465728759765625000e-01 -3.689582347869873047e-01
3.534249365329742432e-01 1.894131004810333252e-01 3.452668339014053345e-02 2.224457450211048126e-02 7.171981967985630035e-03 2.391104102134704590e-01 -2.159040421247482300e-01 -6.784015148878097534e-02 3.534555900841951370e-03 -4.094805940985679626e-02 2.905636131763458252e-01 -1.883923262357711792e-01 1.460832208395004272e-01 -5.133689194917678833e-02 -7.918107509613037109e-02 -1.593923419713973999e-01 2.132510095834732056e-01 6.246845424175262451e-02 1.261842250823974609e-02 -2.370962053537368774e-01 2.045771665871143341e-02 6.760626286268234253e-02 3.048860132694244385e-01 2.363562285900115967e-01 1.155581325292587280e-01 6.377283483743667603e-02 2.671618461608886719e-01 3.939638733863830566e-01 -3.096725232899188995e-02 -9.007628262042999268e-02 -3.622419759631156921e-02 -1.946164220571517944e-01
4.890840351581573486e-01 2.657891511917114258e-01 -1.534953564405441284e-01 1.380081623792648315e-01 1.427662223577499390e-01 5.121775716543197632e-02 -2.653436921536922455e-02 9.094749391078948975e-02 -5.456340312957763672e-02 -2.589431405067443848e-01 3.002390861511230469e-01 -6.124719977378845215e-02 1.316787954419851303e-02 -3.647990524768829346e-02 -7.491253316402435303e-02 2.124953418970108032e-01 1.070094779133796692e-01 -5.673304572701454163e-02 1.136161908507347107e-01 -2.937475442886352539e-01 3.429272398352622986e-02 2.713046222925186157e-02 1.141326054930686951e-01 -2.894490361213684082e-01 5.127983167767524719e-02 -1.656467020511627197e-01 4.568010568618774414e-02 4.176258109509944916e-03 -5.669653415679931641e-02 -2.065073251724243164e-01 -1.633316278457641602e-01 -2.864904403686523438e-01
3.787645399570465088e-01 3.176780790090560913e-02 3.045576997101306915e-02 -2.594601921737194061e-02 -1.767102628946304321e-02 -7.398584485054016113e-02 -2.552105188369750977e-01 -1.279102712869644165e-01 -3.848421946167945862e-02 -2.946974039077758789e-01 1.606915593147277832e-01 -1.602307558059692383e-01 9.558997116982936859e-03 1.716010570526123047e-01 -2.477183789014816284e-01 8.724080771207809448e-02 3.938987851142883301e-02 -1.594548821449279785e-01 -6.259746104478836060e-02 3.795743361115455627e-02 -9.179097600281238556e-03 -6.271623820066452026e-02 2.290899306535720825e-01 2.860882319509983063e-02 -1.597005128860473633e-02 2.361871898174285889e-01 2.231407314538955688e-01 2.305684387683868408e-01 -2.531837224960327148e-01 -1.645615547895431519e-01 1.192809939384460449e-01 -4.174357354640960693e-01
2.586710155010223389e-01 1.197433397173881531e-01 -2.388610839843750000e-01 -1.506597921252250671e-02 -3.294235467910766602e-02 6.106971949338912964e-02 -2.559197135269641876e-03 4.399675410240888596e-03 -5.801813676953315735e-02 8.366507291793823242e-02 7.682770490646362305e-02 -1.935470253229141235e-01 3.280529379844665527e-01 2.734814882278442383e-01 -7.929071784019470215e-02 2.892219834029674530e-02 6.714084744453430176e-02 2.200349234044551849e-02 2.807045876979827881e-01 -6.786482036113739014e-02 9.896777570247650146e-02 1.132307648658752441e-01 2.202781382948160172e-03 -4.662891477346420288e-02 3.205139636993408203e-01 -1.031664088368415833e-01 2.225922644138336182e-01 4.176004827022552490e-01 -1.173933148384094238e-01 -1.112801209092140198e-01 2.198171466588973999e-01 -2.972940504550933838e-01
-2.073869556188583374e-01 2.859604060649871826e-01 -2.192341387271881104e-01 9.099797904491424561e-02 -3.851581364870071411e-02 1.351365000009536743e-01 -2.811005413532257080e-01 -1.076822504401206970e-01 8.262558281421661377e-02 -1.679460108280181885e-01 1.210688278079032898e-01 -9.683461487293243408e-02 9.307137876749038696e-02 1.903433203697204590e-01 -4.159228503704071045e-02 1.946656554937362671e-01 4.267917945981025696e-02 -3.750240430235862732e-02 1.011343374848365784e-01 -1.998658031225204468e-01 3.090951591730117798e-02 -8.432231843471527100e-02 9.968648105859756470e-02 -4.779141843318939209e-01 -1.609027534723281860e-01 -1.314764749258756638e-02 2.930797636508941650e-01 1.622258275747299194e-01 -3.368185758590698242e-01 -9.045046567916870117e-02 -7.211234420537948608e-02 -4.335785284638404846e-03
1.561152189970016479e-01 1.475903987884521484e-01 -3.227394521236419678e-01 1.683997660875320435e-01 3.022769466042518616e-02 1.566421836614608765e-01 -1.594613194465637207e-01 -3.750699758529663086e-01 -8.576608961448073387e-04 1.023436058312654495e-02 1.998693346977233887e-01 -1.356666386127471924e-01 3.092811405658721924e-01 1.271778196096420288e-01 -4.578862711787223816e-02 4.038619622588157654e-02 2.822029292583465576e-01 1.464945971965789795e-01 4.804248735308647156e-02 -4.035498946905136108e-02 -9.112656116485595703e-02 2.614601254463195801e-01 1.467341929674148560e-01 5.058511719107627869e-02 8.239126205444335938e-02 1.939645558595657349e-01 2.126333117485046387e-01 4.734250903129577637e-02 2.638602256774902344e-01 5.396911129355430603e-02 1.814833730459213257e-01 -2.294076085090637207e-01
4.971170723438262939e-01 1.106778904795646667e-01 -1.201706156134605408e-01 -2.390315383672714233e-02 -1.047116592526435852e-01 -6.664165854454040527e-02 -1.938290148973464966e-01 -1.280985921621322632e-01 -8.682692423462867737e-03 -3.813831508159637451e-01 2.817493863403797150e-02 -4.576630517840385437e-02 -1.132692843675613403e-01 -3.661829233169555664e-02 -1.289335936307907104e-01 2.278032302856445312e-01 1.549759507179260254e-01 -7.950879633426666260e-02 8.741240203380584717e-02 -1.137779578566551208e-01 6.873525679111480713e-02 -1.256612539291381836e-01 1.543195098638534546e-01 -1.950080990791320801e-01 -1.313626617193222046e-01 -1.845949888229370117e-01 1.547257900238037109e-01 2.128345146775245667e-02 -2.672097682952880859e-01 -2.001175135374069214e-01 1.141999438405036926e-01 -3.026954829692840576e-01
3.207028508186340332e-01 1.670907884836196899e-01 -1.733112484216690063e-01 2.536316514015197754e-01 -5.394924432039260864e-02 -1.304522454738616943e-01 -5.320233479142189026e-02 -1.650166958570480347e-01 4.196006804704666138e-03 -3.602733910083770752e-01 3.435899019241333008e-01 -1.490677148103713989e-01 -1.363188177347183228e-01 -6.038855016231536865e-02 -8.916493505239486694e-02 1.259180754423141479e-01 7.661538571119308472e-02 -1.603441387414932251e-01 2.239265888929367065e-01 -7.491179555654525757e-02 -2.018653601408004761e-02 -1.498351693153381348e-01 2.581432759761810303e-01 -2.005542516708374023e-01 -3.477998450398445129e-02 1.957461982965469360e-01 2.728907763957977295e-01 1.317426860332489014e-01 -1.382686849683523178e-02 -1.398822963237762451e-01 -3.844068199396133423e-02 -1.977608203887939453e-01
-5.962697416543960571e-02 3.363081514835357666e-01 -4.837844520807266235e-02 -1.437225490808486938e-01 4.430349171161651611e-01 1.236100345849990845e-01 -6.319543719291687012e-02 7.459235191345214844e-02 2.205377519130706787e-01 -1.384837478399276733e-01 -4.085943102836608887e-02 -8.414800465106964111e-02 1.374663263559341431e-01 1.101817935705184937e-01 -9.686315059661865234e-02 -2.000629715621471405e-02 2.048278152942657471e-01 1.153155043721199036e-01 9.236291050910949707e-02 -1.559921801090240479e-01 1.119882892817258835e-02 5.189763382077217102e-02 6.348299235105514526e-02 -3.056562840938568115e-01 7.274711132049560547e-02 -1.043450012803077698e-01 3.463954627513885498e-01 2.996708452701568604e-02 -4.272010922431945801e-01 -4.828383401036262512e-02 1.067515686154365540e-01 -1.249066554009914398e-02
-8.383161574602127075e-02 3.313322663307189941e-01 -1.583385169506072998e-01 6.692223716527223587e-03 -1.724367737770080566e-01 1.364338397979736328e-01 -2.911399602890014648e-01 1.154734846204519272e-02 9.550716727972030640e-02 -2.497814595699310303e-01 -1.014052927494049072e-01 -2.297613769769668579e-01 1.493079364299774170e-01 5.579471215605735779e-02 -1.628669053316116333e-01 -7.160686701536178589e-02 4.621811583638191223e-02 1.286339852958917618e-02 1.050421372056007385e-01 -2.749817073345184326e-01 1.789187341928482056e-01 -9.371409565210342407e-02 1.117347106337547302e-01 -3.356220126152038574e-01 -2.749065756797790527e-01 -1.414066404104232788e-01 -7.670732587575912476e-02 -1.511757075786590576e-01 -2.395392358303070068e-01 -2.960268557071685791e-01 6.625960767269134521e-02 -6.786635518074035645e-02
2.399088628590106964e-02 1.639409512281417847e-01 4.682499542832374573e-02 1.079300567507743835e-01 1.118314489722251892e-01 -8.656105399131774902e-02 -4.159342646598815918e-01 -3.356032669544219971e-01 1.251551359891891479e-01 5.802365764975547791e-02 2.566858232021331787e-01 -1.985570341348648071e-01 1.873047202825546265e-01 1.720127016305923462e-01 -9.728533774614334106e-02 2.213920652866363525e-01 1.997279375791549683e-02 -1.496344357728958130e-01 -1.379005014896392822e-01 -3.538835644721984863e-01 2.265926897525787354e-01 -8.353562653064727783e-02 6.759934127330780029e-02 -1.097818762063980103e-01 2.227783054113388062e-01 1.560382694005966187e-01 8.010146766901016235e-02 -4.912348929792642593e-03 3.562992438673973083e-02 1.023742258548736572e-01 -1.375779062509536743e-01 -2.291354537010192871e-01
3.617850542068481445e-01 1.296377480030059814e-01 -2.192774713039398193e-01 1.352496147155761719e-01 -4.863682389259338379e-02 -1.187441796064376831e-01 -3.574803844094276428e-02 -5.574306473135948181e-02 1.658376604318618774e-01 -2.257538586854934692e-01 1.205196231603622437e-01 -2.057393491268157959e-01 -8.391261845827102661e-02 7.436584681272506714e-02 -7.875380665063858032e-02 3.116434812545776367e-01 7.659328728914260864e-02 4.974983632564544678e-02 3.147208690643310547e-01 -1.828961223363876343e-01 1.051225215196609497e-01 -6.378646194934844971e-02 -8.427951484918594360e-02 -2.829802632331848145e-01 1.122728688642382622e-03 -1.079689990729093552e-02 1.347922533750534058e-01 -1.446479856967926025e-01 4.306039586663246155e-02 -1.518579274415969849e-01 -2.101721018552780151e-01 -4.030190408229827881e-01
9.764224290847778320e-02 3.936253786087036133e-01 -4.035273939371109009e-02 7.850961387157440186e-02 3.710991144180297852e-01 -1.395651400089263916e-01 -2.103632837533950806e-01 -4.167481139302253723e-02 5.844178609549999237e-03 -9.127778932452201843e-03 1.260851174592971802e-01 -1.590209826827049255e-02 2.456193557009100914e-03 2.876453995704650879e-01 2.619597315788269043e-02 -1.378471702337265015e-01 5.310631170868873596e-02 -2.603373723104596138e-03 -7.891345024108886719e-02 -3.846100270748138428e-01 1.057820543646812439e-01 -7.666694372892379761e-02 -1.608066111803054810e-01 -7.206129282712936401e-02 -3.865148127079010010e-02 2.419258095324039459e-02 4.450564384460449219e-01 3.130106255412101746e-02 -5.138756707310676575e-02 -3.690929152071475983e-03 2.252373993396759033e-01 -2.150108218193054199e-01
4.553558677434921265e-02 1.247057616710662842e-01 -1.935517340898513794e-01 -1.191217750310897827e-01 2.824436426162719727e-01 -1.554667949676513672e-01 -1.644063144922256470e-01 -2.165734469890594482e-01 -6.942375004291534424e-02 1.555119305849075317e-01 1.752825677394866943e-01 -1.186497658491134644e-01 -2.773016132414340973e-02 1.779762357473373413e-01 -3.011192083358764648e-01 -3.857821598649024963e-02 -1.462353952229022980e-02 5.258528888225555420e-02 1.282842457294464111e-01 -2.442238330841064453e-01 7.277327775955200195e-02 7.015910744667053223e-02 5.932331457734107971e-02 -3.541824519634246826e-01 -3.024308569729328156e-02 1.846885532140731812e-01 2.584858834743499756e-01 6.257114559412002563e-02 4.138676077127456665e-02 -5.466077476739883423e-03 3.157225847244262695e-01 -3.591545522212982178e-01
9.143411368131637573e-02 2.820981144905090332e-01 -1.211011856794357300e-01 1.345543712377548218e-01 2.937744259834289551e-01 3.494081646203994751e-02 -2.318287342786788940e-01 -1.484666764736175537e-01 3.961192816495895386e-02 -1.020211726427078247e-02 3.551101982593536377e-01 1.882604695856571198e-02 -5.299169570207595825e-02 2.655430138111114502e-01 1.996643468737602234e-02 -2.419516444206237793e-03 1.060946807265281677e-01 -1.150398924946784973e-01 9.435687214136123657e-03 -4.997640550136566162e-01 8.146969974040985107e-02 -1.100780665874481201e-01 -1.667261719703674316e-01 1.985044591128826141e-02 -6.879180204123258591e-03 6.963758915662765503e-02 3.008253574371337891e-01 2.447932027280330658e-02 7.044181227684020996e-02 -2.996060997247695923e-02 -6.283792853355407715e-02 -2.950131893157958984e-01
7.719103246927261353e-02 2.923907041549682617e-01 1.814979016780853271e-01 8.675440400838851929e-02 8.522171527147293091e-02 -1.265531480312347412e-01 -2.769216001033782959e-01 -1.116235852241516113e-01 -1.055015623569488525e-01 -2.390125766396522522e-02 2.166358232498168945e-01 -1.390807330608367920e-01 3.187451139092445374e-02 2.690847218036651611e-01 -1.151518616825342178e-02 -2.440103888511657715e-02 1.546134352684020996e-01 -2.088068574666976929e-01 1.625170409679412842e-01 -2.279074639081954956e-01 2.223795801401138306e-01 -2.778007090091705322e-01 -1.291709691286087036e-01 -3.039793372154235840e-01 -4.160465672612190247e-02 3.331419080495834351e-02 3.013066649436950684e-01 -1.560511440038681030e-01 -8.573311567306518555e-02 -1.060645878314971924e-01 1.187380850315093994e-01 -2.669830918312072754e-01
7.957875728607177734e-02 4.765443205833435059e-01 -5.285340547561645508e-02 4.909324273467063904e-02 6.078862771391868591e-02 1.126306727528572083e-01 -3.527851104736328125e-01 2.172319889068603516e-01 -1.045639887452125549e-01 2.520326077938079834e-01 2.238458991050720215e-01 2.777318237349390984e-03 7.935586571693420410e-02 1.261509209871292114e-01 -1.408764272928237915e-01 3.143363893032073975e-01 5.103051662445068359e-03 2.549090683460235596e-01 7.400556653738021851e-02 -2.331733405590057373e-01 -3.334179520606994629e-02 -2.324931174516677856e-01 1.042066141963005066e-02 -1.125232651829719543e-01 -1.097241193056106567e-01 -9.935725480318069458e-02 2.464190572500228882e-01 -1.813928969204425812e-02 -1.748243123292922974e-01 1.384096033871173859e-02 -4.721592413261532784e-04 -3.746322169899940491e-02
2.241852730512619019e-01 1.887069493532180786e-01 -2.284779697656631470e-01 -2.106563746929168701e-02 1.871848665177822113e-02 1.337746679782867432e-01 -7.981481403112411499e-02 -8.498663455247879028e-02 4.074200242757797241e-02 1.471416950225830078e-01 2.247716933488845825e-01 -4.249493777751922607e-02 1.664192229509353638e-02 1.535488367080688477e-01 -6.769722327589988708e-03 7.520310580730438232e-02 2.250041961669921875e-01 9.413430839776992798e-02 3.128483593463897705e-01 -6.726027280092239380e-02 1.783232241868972778e-01 1.981280595064163208e-01 -1.786604151129722595e-02 -1.764292716979980469e-01 4.254554808139801025e-01 -1.200232580304145813e-01 6.233053654432296753e-02 1.687439233064651489e-01 -1.067387461662292480e-01 -1.610501706600189209e-01 3.130923509597778320e-01 -3.113358914852142334e-01
8.628661185503005981e-02 2.110432386398315430e-01 -1.459894180297851562e-01 -6.919641047716140747e-02 -1.889836937189102173e-01 4.584692791104316711e-02 -2.534351348876953125e-01 1.806878000497817993e-01 1.314232964068651199e-02 -9.157995879650115967e-02 2.006580978631973267e-01 1.927258223295211792e-01 4.897491633892059326e-02 2.298110127449035645e-01 -2.384104728698730469e-01 3.236289918422698975e-01 -8.933785371482372284e-03 2.324991375207901001e-01 -1.397687494754791260e-01 -6.962122768163681030e-02 -1.658484637737274170e-01 -1.849980652332305908e-01 -1.681380532681941986e-02 -9.905730187892913818e-02 2.446516603231430054e-02 -4.369845986366271973e-02 3.389144539833068848e-01 1.601763069629669189e-01 -3.258474767208099365e-01 2.080407738685607910e-01 -3.174925222992897034e-04 -2.040542513132095337e-01
6.210637092590332031e-02 2.545025646686553955e-01 4.493354354053735733e-03 2.319745533168315887e-02 2.597916722297668457e-01 5.706257000565528870e-02 -5.672094598412513733e-02 -7.706505805253982544e-02 2.622868120670318604e-01 -2.601735889911651611e-01 3.235326707363128662e-01 -2.211500406265258789e-01 4.970226064324378967e-02 1.629131138324737549e-01 -7.567829638719558716e-02 -2.324312552809715271e-02 3.675259882584214211e-03 -1.476700324565172195e-02 1.683426834642887115e-02 -5.341895818710327148e-01 -2.036800421774387360e-02 -2.610690705478191376e-02 -2.104018181562423706e-01 7.895620167255401611e-02 1.238212138414382935e-01 1.484163478016853333e-02 3.195658922195434570e-01 2.244113784399814904e-05 -6.775116175413131714e-02 -7.333456724882125854e-02 2.361479252576828003e-01 -6.843660026788711548e-02
4.358906447887420654e-01 2.976235151290893555e-01 -2.576162517070770264e-01 1.798379719257354736e-01 -9.508942812681198120e-02 4.762401059269905090e-02 8.386874571442604065e-03 1.080819442868232727e-01 -7.021717727184295654e-02 2.726794183254241943e-01 1.834999024868011475e-01 -3.431723415851593018e-01 1.357297003269195557e-01 -4.096310213208198547e-02 -7.804283499717712402e-02 -1.739491075277328491e-01 -1.597789302468299866e-02 -3.329000249505043030e-02 6.890848278999328613e-02 -1.189576089382171631e-01 2.571933204308152199e-03 2.033696137368679047e-02 6.684395670890808105e-02 -5.408969521522521973e-02 2.525958605110645294e-02 4.023974537849426270e-01 1.445430666208267212e-01 -7.592415064573287964e-02 -1.665786206722259521e-01 -1.766062676906585693e-01 -2.944354154169559479e-02 -1.880829185247421265e-01
4.134843647480010986e-01 3.063231408596038818e-01 -1.886720657348632812e-01 6.192968785762786865e-02 2.360755801200866699e-01 6.345341354608535767e-02 -1.841578036546707153e-01 -3.937565535306930542e-02 1.034812256693840027e-02 -2.393571287393569946e-01 2.738374471664428711e-01 -9.004870057106018066e-02 -1.540915369987487793e-01 -1.657881401479244232e-02 -2.230276726186275482e-02 2.211588770151138306e-01 -2.548820339143276215e-02 -2.616018950939178467e-01 2.300474792718887329e-01 -2.768169939517974854e-01 2.525102198123931885e-01 -6.881401687860488892e-02 -3.793526813387870789e-02 -3.112758696079254150e-02 3.653337433934211731e-02 -5.055599659681320190e-02 6.823094934225082397e-02 1.047153025865554810e-01 -8.293658494949340820e-02 -1.688349545001983643e-01 -1.771268993616104126e-01 -1.755305379629135132e-01
2.648457586765289307e-01 2.636601626873016357e-01 -2.191274166107177734e-01 -1.160085350275039673e-01 -9.178621321916580200e-02 -1.672787517309188843e-01 6.678891181945800781e-02 -9.386898577213287354e-02 5.680515617132186890e-02 2.173007428646087646e-01 3.600583076477050781e-01 -1.996880173683166504e-01 9.572692215442657471e-02 1.159264519810676575e-01 -9.747620671987533569e-02 1.405430734157562256e-01 2.507354617118835449e-01 7.023479789495468140e-02 2.947156727313995361e-01 1.025684252381324768e-01 3.896018490195274353e-02 1.843696832656860352e-01 -1.282097995281219482e-01 -3.438005745410919189e-01 4.065787792205810547e-02 -2.172249257564544678e-01 1.586727350950241089e-01 -3.818452358245849609e-02 3.804207593202590942e-02 -1.722628176212310791e-01 1.783359795808792114e-01 -6.033306568861007690e-02
5.048984289169311523e-01 1.875800490379333496e-01 -1.623746007680892944e-01 1.680300384759902954e-01 6.443441659212112427e-02 4.064775630831718445e-02 -2.771468162536621094e-01 1.677346602082252502e-02 -5.156500265002250671e-02 -1.834209710359573364e-01 2.230341732501983643e-01 4.850786924362182617e-02 4.248264303896576166e-04 9.588833898305892944e-02 2.019727369770407677e-03 2.323233634233474731e-01 1.921860128641128540e-01 -2.560304701328277588e-01 1.549118012189865112e-01 -1.654061377048492432e-01 1.874613165855407715e-01 -9.359747171401977539e-02 1.961267888545989990e-01 -4.915137216448783875e-02 5.908761173486709595e-02 -2.984261512756347656e-02 1.356720924377441406e-01 4.844021052122116089e-03 -6.107690185308456421e-02 -7.181069254875183105e-02 -2.696163952350616455e-01 -2.789324820041656494e-01
1.146054640412330627e-01 2.030223011970520020e-01 -2.386358678340911865e-01 -5.183892697095870972e-02 2.248951047658920288e-01 1.256095021963119507e-01 -2.644421458244323730e-01 -1.746934950351715088e-01 -4.340478032827377319e-02 -2.195136100053787231e-01 -2.342798002064228058e-02 1.783871501684188843e-01 1.855697780847549438e-01 1.322982013225555420e-01 4.809449240565299988e-02 1.719436347484588623e-01 -2.119343727827072144e-01 1.347673982381820679e-01 1.199195683002471924e-01 -5.345355719327926636e-02 1.231015920639038086e-01 2.954519987106323242e-01 4.355193302035331726e-02 -2.680513821542263031e-02 -5.782784149050712585e-02 1.384296715259552002e-01 3.906521797180175781e-01 -2.225945703685283661e-02 -4.967884160578250885e-03 -3.623218536376953125e-01 7.774194329977035522e-02 -2.337045222520828247e-01
1.048031225800514221e-01 2.296280562877655029e-01 1.961850933730602264e-02 -2.844914197921752930e-01 3.136919140815734863e-01 -9.575455635786056519e-02 -2.117694020271301270e-01 -2.371784597635269165e-01 -1.272358596324920654e-01 4.642947763204574585e-02 1.994642019271850586e-01 3.650686889886856079e-02 3.727777302265167236e-02 1.935585141181945801e-01 -2.419847100973129272e-01 -3.610376641154289246e-02 1.472383588552474976e-01 1.582276523113250732e-01 6.375835090875625610e-02 -1.763236224651336670e-01 1.857392787933349609e-01 -1.012127101421356201e-01 -3.046601451933383942e-02 -6.433376669883728027e-02 -2.441971600055694580e-01 2.060905694961547852e-01 4.004922211170196533e-01 8.198490366339683533e-03 -5.138058960437774658e-02 4.843338578939437866e-02 2.474383562803268433e-01 -1.663093566894531250e-01
1.464635729789733887e-01 9.663067758083343506e-02 -2.228037565946578979e-01 1.064917445182800293e-01 -1.838811337947845459e-01 -3.415959328413009644e-02 -1.898503601551055908e-01 -2.091651707887649536e-01 1.133384630084037781e-01 -2.482985407114028931e-01 2.068033516407012939e-01 -4.123471677303314209e-02 -1.550323963165283203e-01 3.227731958031654358e-02 -3.317590951919555664e-01 1.294482648372650146e-01 8.189472556114196777e-02 -4.601934179663658142e-02 1.683184504508972168e-01 -1.186929643154144287e-02 -8.792071044445037842e-02 -3.911011666059494019e-02 3.133988082408905029e-01 -1.250721365213394165e-01 2.580749094486236572e-01 1.514976769685745239e-01 1.008110344409942627e-01 2.110856920480728149e-01 -3.995544910430908203e-01 1.832748390734195709e-02 2.369043044745922089e-02 -2.394992560148239136e-01
-2.714211493730545044e-02 3.618007004261016846e-01 -2.116759717464447021e-01 1.588002592325210571e-01 -9.187996387481689453e-02 2.953343391418457031e-01 -3.957491815090179443e-01 -3.685701638460159302e-02 6.152479723095893860e-02 -1.030561625957489014e-01 8.419606089591979980e-02 -1.885716021060943604e-01 9.957554750144481659e-03 3.013837933540344238e-01 -1.988886483013629913e-02 3.150919079780578613e-01 3.571658954024314880e-02 1.172524467110633850e-01 1.658441275358200073e-01 -2.092069238424301147e-01 -3.984710201621055603e-02 1.415682286024093628e-01 -4.852787405252456665e-02 -2.307162135839462280e-01 -1.251366883516311646e-01 -6.010719016194343567e-02 2.885661125183105469e-01 8.287864923477172852e-02 -1.334376335144042969e-01 5.449238047003746033e-02 -4.957124218344688416e-02 2.969376556575298309e-02
1.902028918266296387e-01 1.455332189798355103e-01 -3.230898976325988770e-01 -7.326725870370864868e-02 -3.272647261619567871e-01 5.582946538925170898e-02 -2.497310787439346313e-01 -8.254846930503845215e-02 -2.463868409395217896e-01 2.905101180076599121e-01 2.189239412546157837e-01 2.337021231651306152e-01 1.805607378482818604e-01 7.024433463811874390e-02 -1.479562968015670776e-01 1.741552352905273438e-02 1.654149740934371948e-01 1.764273196458816528e-01 -7.657152414321899414e-02 -1.914453208446502686e-01 -7.612984627485275269e-02 -7.444679737091064453e-02 3.429195284843444824e-01 -1.244656462222337723e-02 -9.066537767648696899e-02 1.453720182180404663e-01 2.520640492439270020e-01 -1.432301849126815796e-01 -2.979145385324954987e-02 3.198693692684173584e-02 3.353447187691926956e-03 2.635133825242519379e-02
-1.829869598150253296e-01 1.407415270805358887e-01 -1.211849376559257507e-01 2.693318016827106476e-02 2.255846858024597168e-01 7.088917493820190430e-02 -3.748117685317993164e-01 5.056345462799072266e-02 1.557534188032150269e-01 -2.459123171865940094e-02 7.226011157035827637e-02 1.865043640136718750e-01 -8.593504875898361206e-02 3.877965211868286133e-01 -2.636195123195648193e-01 -9.655470401048660278e-02 7.222097367048263550e-02 -1.499944478273391724e-01 -6.385871767997741699e-02 -1.074057519435882568e-01 1.217995733022689819e-01 9.982024878263473511e-02 1.647785007953643799e-01 -2.927390336990356445e-01 1.519318222999572754e-01 1.676846146583557129e-01 1.642066985368728638e-01 -1.209156960248947144e-01 -3.015606105327606201e-01 -1.659225113689899445e-02 1.845276355743408203e-01 -1.784881651401519775e-01
-2.527815476059913635e-02 2.145570367574691772e-01 -3.270297124981880188e-02 1.979849860072135925e-02 1.901378110051155090e-02 -1.220838725566864014e-01 -4.381188452243804932e-01 -1.081028580665588379e-01 -3.737545758485794067e-02 -2.091407310217618942e-03 1.118912026286125183e-01 -2.317472547292709351e-01 1.581621468067169189e-01 3.193602561950683594e-01 -9.450498968362808228e-02 -6.838191300630569458e-02 1.683383882045745850e-01 1.120067480951547623e-02 8.571608923375606537e-03 -4.159711301326751709e-01 8.419176936149597168e-02 -1.679544448852539062e-01 -1.875199675559997559e-01 -2.430475652217864990e-01 1.388721019029617310e-01 -1.669151894748210907e-02 3.265742957592010498e-01 -1.497295647859573364e-01 -3.093900391831994057e-03 -4.560595378279685974e-02 1.277835965156555176e-01 -1.630020439624786377e-01
4.890950620174407959e-01 -3.288649767637252808e-02 -5.428950190544128418e-01 1.154068708419799805e-01 -3.621023148298263550e-02 1.633896492421627045e-02 -4.120341315865516663e-02 2.276743948459625244e-01 1.473948657512664795e-01 -7.971184700727462769e-02 1.549303978681564331e-01 -1.432324177585542202e-03 1.370894908905029297e-01 1.261133402585983276e-01 -1.451713740825653076e-01 5.598117038607597351e-02 1.197607144713401794e-01 -1.426827609539031982e-01 2.352862805128097534e-01 -4.716929793357849121e-02 1.327516883611679077e-02 -8.252290636301040649e-02 1.723153740167617798e-01 3.994828835129737854e-02 -1.257165223360061646e-01 -1.107743848115205765e-02 2.177347987890243530e-01 -4.821186512708663940e-02 -6.751241534948348999e-02 -1.720831990242004395e-01 -7.835144549608230591e-02 -2.213996499776840210e-01
2.014847099781036377e-01 4.630023539066314697e-01 -1.061264201998710632e-01 2.314398065209388733e-02 -1.245708391070365906e-01 1.279100626707077026e-01 -1.248836666345596313e-01 1.396907418966293335e-01 7.526958733797073364e-02 -8.593247830867767334e-02 2.155609130859375000e-01 -1.709277033805847168e-01 -7.737299054861068726e-02 1.584608405828475952e-01 -2.704178988933563232e-01 1.090253889560699463e-01 1.149943694472312927e-01 4.890302717685699463e-01 1.467863656580448151e-02 -5.310717970132827759e-02 1.358086317777633667e-01 7.244152016937732697e-03 -4.832093045115470886e-02 -5.461257696151733398e-02 1.886799335479736328e-01 1.140634194016456604e-01 -3.986419364809989929e-02 9.231802076101303101e-02 -3.248385712504386902e-02 1.892928481101989746e-01 2.193354666233062744e-01 -1.961202621459960938e-01
4.015750885009765625e-01 2.618160843849182129e-01 -2.468340545892715454e-01 2.410031110048294067e-01 8.306121826171875000e-02 -1.988522522151470184e-02 -4.834705323446542025e-04 9.014481306076049805e-02 -2.870804816484451294e-02 -9.208383411169052124e-02 1.981670707464218140e-01 -1.590563505887985229e-01 -5.771916732192039490e-02 1.955506019294261932e-02 -6.151562184095382690e-02 1.167722865939140320e-01 1.325200051069259644e-01 -6.243151426315307617e-02 -1.028982177376747131e-02 -3.311130106449127197e-01 2.124704122543334961e-01 -1.614060401916503906e-01 2.408650815486907959e-01 -2.226552367210388184e-01 -1.453274786472320557e-01 5.682801455259323120e-02 -3.329437458887696266e-03 6.422600150108337402e-02 -2.783221602439880371e-01 -9.596770256757736206e-02 -2.350101768970489502e-01 -2.457163482904434204e-01
3.817799389362335205e-01 3.358070552349090576e-01 -7.566586136817932129e-02 1.310229450464248657e-01 -5.609375238418579102e-02 2.268189191818237305e-01 -9.175406396389007568e-02 -9.374441206455230713e-02 6.425867974758148193e-02 -1.106917783617973328e-01 2.415779531002044678e-01 5.060502886772155762e-02 -9.852071106433868408e-02 -3.079436533153057098e-02 -1.757624298334121704e-01 7.053007185459136963e-02 -7.070658355951309204e-02 -1.604986935853958130e-01 1.902621984481811523e-02 -1.790726035833358765e-01 3.497262299060821533e-02 -2.529789507389068604e-01 2.350290268659591675e-01 -1.280898898839950562e-01 1.661252677440643311e-01 -1.887427875772118568e-03 1.864510215818881989e-02 3.837517499923706055e-01 -1.370989382266998291e-01 -1.874814778566360474e-01 -2.427703291177749634e-01 -1.865708976984024048e-01
4.663225114345550537e-01 7.038505375385284424e-02 -1.104392185807228088e-01 -1.683293431997299194e-01 -1.355446875095367432e-01 -7.271610945463180542e-02 2.295373007655143738e-02 -8.141834288835525513e-02 2.462157309055328369e-01 -5.840245634317398071e-02 -7.944411598145961761e-03 1.915836483240127563e-01 1.807113438844680786e-01 2.552845180034637451e-01 -1.505699008703231812e-01 1.049926728010177612e-01 3.652995452284812927e-03 -1.316232373937964439e-04 -1.905673742294311523e-01 -2.052539885044097900e-01 1.239752620458602905e-01 3.178543597459793091e-02 -2.432189881801605225e-02 9.080601012101396918e-05 1.488077342510223389e-01 2.317358404397964478e-01 3.462449610233306885e-01 -4.908365383744239807e-02 3.580367565155029297e-02 -2.337369620800018311e-01 1.139120012521743774e-01 -3.338544070720672607e-01
-7.848293520510196686e-03 2.223413884639739990e-01 -1.498606149107217789e-02 -1.612753719091415405e-01 -5.105932708829641342e-03 -6.336686015129089355e-02 -4.055418074131011963e-01 -6.655133515596389771e-02 4.847316071391105652e-02 -9.073476493358612061e-02 1.479443013668060303e-01 -2.984394729137420654e-01 2.094572633504867554e-01 3.287577033042907715e-01 -1.226307824254035950e-01 -1.609551347792148590e-02 1.003617271780967712e-01 -1.651933938264846802e-01 3.536392003297805786e-02 -4.298826754093170166e-01 8.981481939554214478e-02 -9.310688078403472900e-02 -5.904020369052886963e-02 -1.886934787034988403e-01 2.609021365642547607e-01 1.198445856571197510e-01 8.682026527822017670e-03 -1.732159405946731567e-01 1.052401121705770493e-02 -5.644555203616619110e-03 2.524745464324951172e-01 -8.313272893428802490e-02
2.701695263385772705e-01 3.914169669151306152e-01 -4.583843350410461426e-01 -1.588367298245429993e-02 -1.606895625591278076e-01 4.658652096986770630e-02 -1.688240468502044678e-01 -7.350061833858489990e-02 1.376708783209323883e-02 1.306676398962736130e-02 3.880107998847961426e-01 -1.266642659902572632e-01 2.145561724901199341e-01 1.173648685216903687e-01 -1.159836575388908386e-01 1.025520786643028259e-01 1.675387620925903320e-01 -1.369852572679519653e-01 -9.194251149892807007e-02 4.309174045920372009e-02 -1.244572028517723083e-01 -1.451537292450666428e-02 2.860448956489562988e-01 8.949614129960536957e-03 7.687520980834960938e-02 -1.805528849363327026e-01 5.779126286506652832e-02 -1.523219943046569824e-01 -1.335165202617645264e-01 1.928664976730942726e-03 -2.792210690677165985e-02 1.113333404064178467e-01
2.505570948123931885e-01 2.372076958417892456e-01 -4.005052447319030762e-01 8.152478188276290894e-02 1.156148090958595276e-01 1.990224123001098633e-01 -3.261490464210510254e-01 -1.423401087522506714e-01 1.508812308311462402e-01 1.185673996806144714e-01 -4.814615845680236816e-02 -1.913536489009857178e-01 3.523299694061279297e-01 -1.086318343877792358e-01 1.143851084634661674e-03 -1.476023644208908081e-01 1.862868815660476685e-01 -1.612359434366226196e-01 1.995933651924133301e-01 -5.833386443555355072e-03 5.515972524881362915e-02 1.038554683327674866e-02 -1.608990430831909180e-01 1.381061971187591553e-01 8.465276658535003662e-02 4.122916981577873230e-02 1.820976138114929199e-01 2.067554146051406860e-01 -1.076728105545043945e-01 -8.656414225697517395e-03 2.057557255029678345e-01 -1.155372709035873413e-01
2.887106239795684814e-01 1.920750141143798828e-01 -3.264708444476127625e-03 3.338617458939552307e-02 -4.891612753272056580e-02 -2.282595932483673096e-01 -1.427258998155593872e-01 -2.130537852644920349e-02 -7.942984811961650848e-03 -2.361658811569213867e-01 3.320948779582977295e-01 -1.496174633502960205e-01 5.394744500517845154e-02 -5.091007053852081299e-02 -3.231130242347717285e-01 -4.037449881434440613e-02 1.273146420717239380e-01 -7.305213063955307007e-02 2.267268672585487366e-02 8.850625902414321899e-02 -2.375749498605728149e-01 3.797033801674842834e-02 3.636746406555175781e-01 -2.620428502559661865e-01 -2.600795822218060493e-03 1.266228966414928436e-02 2.791812717914581299e-01 5.794547870755195618e-02 -2.713514119386672974e-02 -2.015643715858459473e-01 3.978413529694080353e-03 -3.028440475463867188e-01
-8.524256758391857147e-03 6.477176398038864136e-02 -2.742426693439483643e-01 -4.784944653511047363e-02 6.006741151213645935e-02 2.060468643903732300e-01 -3.289211690425872803e-01 -1.930497884750366211e-01 1.614731848239898682e-01 1.656721979379653931e-01 1.903922855854034424e-01 -7.809592783451080322e-02 3.036535978317260742e-01 -8.374012261629104614e-02 6.721787899732589722e-02 -1.739963144063949585e-02 3.321938514709472656e-01 2.859127223491668701e-01 6.514675915241241455e-02 -3.469646275043487549e-01 1.663416624069213867e-01 4.783471114933490753e-03 -1.700230501592159271e-02 -1.319667045027017593e-02 3.593898937106132507e-02 1.674981266260147095e-01 2.082120031118392944e-01 2.634209096431732178e-01 -5.236670002341270447e-02 -5.159826949238777161e-02 1.831946820020675659e-01 -2.943996526300907135e-02
5.541256815195083618e-02 1.732426881790161133e-01 -3.897037506103515625e-01 1.712062805891036987e-01 2.650808170437812805e-02 -3.013073503971099854e-01 -3.184466063976287842e-01 5.115719139575958252e-02 2.884051948785781860e-02 2.026863098144531250e-01 1.573631465435028076e-01 2.838276326656341553e-02 2.337619066238403320e-01 4.096783399581909180e-01 -1.253128349781036377e-01 6.045327708125114441e-02 1.328781545162200928e-01 8.412163704633712769e-03 9.812863171100616455e-02 -3.126626461744308472e-02 2.519879043102264404e-01 -1.475854367017745972e-01 1.192452460527420044e-01 -1.649523675441741943e-01 5.050074681639671326e-02 -1.388360559940338135e-01 1.994092315435409546e-01 -1.840767115354537964e-01 5.082495138049125671e-02 1.249750107526779175e-01 6.386193633079528809e-02 -9.002237021923065186e-02
8.691360801458358765e-02 2.886391878128051758e-01 -1.924064308404922485e-01 -2.222388982772827148e-01 2.381890863180160522e-01 3.340223059058189392e-02 -7.862266153097152710e-02 -2.495020329952239990e-01 1.838303357362747192e-02 1.780926734209060669e-01 3.157808482646942139e-01 1.202130019664764404e-01 -3.472542762756347656e-02 1.347135305404663086e-01 -2.618685662746429443e-01 1.873102784156799316e-01 1.420154571533203125e-01 1.418860107660293579e-01 2.295405417680740356e-01 3.013610653579235077e-02 4.629737511277198792e-02 -7.228215783834457397e-02 -2.273161262273788452e-01 1.308189146220684052e-02 2.730038762092590332e-01 2.866561710834503174e-02 2.837935090065002441e-01 2.171021103858947754e-01 -2.034552544355392456e-01 -1.633457988500595093e-01 9.786186739802360535e-03 5.382809415459632874e-02
2.746177017688751221e-01 1.036803945899009705e-01 -4.418885335326194763e-02 1.996950507164001465e-01 -2.467959076166152954e-01 -9.872573614120483398e-02 -8.571370691061019897e-02 -8.233562856912612915e-02 -3.253336250782012939e-02 -3.028518259525299072e-01 2.194782048463821411e-01 -1.531242132186889648e-01 3.116900846362113953e-02 2.971094101667404175e-02 -3.640783429145812988e-01 1.564725339412689209e-01 -5.611778795719146729e-02 -6.692793965339660645e-02 7.652373611927032471e-02 1.320772618055343628e-01 -2.450639382004737854e-02 5.301950499415397644e-02 2.535632252693176270e-01 -2.719734311103820801e-01 -1.364880353212356567e-01 4.894019663333892822e-02 3.994995653629302979e-01 -2.246273681521415710e-02 -8.201432228088378906e-02 -2.468730509281158447e-01 1.837326884269714355e-01 -9.367007017135620117e-02
2.151968479156494141e-01 2.778333723545074463e-01 8.663635700941085815e-02 -1.916527152061462402e-01 1.816631853580474854e-01 2.206004783511161804e-02 -3.016152977943420410e-01 -3.278444409370422363e-01 3.806249424815177917e-02 -9.977196156978607178e-02 2.879606485366821289e-01 -6.038749217987060547e-02 1.096185892820358276e-01 -3.491881536319851875e-03 -3.250871002674102783e-01 -2.568315528333187103e-02 -7.703375816345214844e-02 3.128265738487243652e-01 -1.260149292647838593e-02 -1.074335500597953796e-01 2.722069248557090759e-02 -2.233918905258178711e-01 -3.818947449326515198e-02 -1.371363997459411621e-01 2.030978947877883911e-01 -4.313125461339950562e-02 6.357109546661376953e-02 -2.003996074199676514e-01 -5.341266468167304993e-02 1.009756475687026978e-01 1.498293280601501465e-01 -2.734346687793731689e-01
-1.182351633906364441e-01 1.549383103847503662e-01 -1.014213189482688904e-01 -1.763357967138290405e-01 -1.993209309875965118e-02 1.241973638534545898e-01 -5.035993456840515137e-01 6.952220946550369263e-02 -1.135324314236640930e-01 2.312108129262924194e-01 4.379102587699890137e-02 -2.671969681978225708e-02 1.922777593135833740e-01 1.661828905344009399e-01 -2.574156820774078369e-01 9.385208040475845337e-02 6.618241220712661743e-02 2.361983247101306915e-02 7.935931533575057983e-02 -1.429913341999053955e-01 -1.163832172751426697e-01 -1.144520118832588196e-01 2.485306710004806519e-01 -2.084221988916397095e-01 -1.255560219287872314e-01 1.394749898463487625e-02 4.305211007595062256e-01 -4.481745138764381409e-02 -1.116047501564025879e-01 -1.506002061069011688e-02 -2.086705565452575684e-01 -1.210462078452110291e-01
8.532429486513137817e-02 2.315100282430648804e-01 -3.587977290153503418e-01 1.650843620300292969e-01 -4.801244661211967468e-02 9.978087246417999268e-02 6.602803245186805725e-03 -2.258355319499969482e-01 6.698492169380187988e-02 -7.683103531599044800e-02 1.856440156698226929e-01 -1.968563050031661987e-01 3.738322854042053223e-01 2.666291594505310059e-01 4.811875894665718079e-02 -1.393259037286043167e-02 4.094950258731842041e-01 4.209522902965545654e-02 3.459085151553153992e-02 1.830691248178482056e-01 -1.344101428985595703e-01 -4.307156428694725037e-02 6.366080138832330704e-03 5.562831461429595947e-02 1.179061736911535263e-02 4.323181055951863527e-04 2.005299925804138184e-01 -1.397108733654022217e-01 -3.367363512516021729e-01 -1.389978975057601929e-01 2.707804366946220398e-02 4.826490208506584167e-02
2.136393263936042786e-02 1.192677691578865051e-01 -1.650131195783615112e-01 8.506123721599578857e-02 -1.639810800552368164e-01 1.922428309917449951e-01 -9.205569326877593994e-02 -1.210746541619300842e-01 2.294209897518157959e-01 -1.551740169525146484e-01 6.706951651722192764e-03 -1.164379268884658813e-01 1.460846662521362305e-01 3.766241371631622314e-01 -2.162526547908782959e-01 -9.766648709774017334e-02 1.737686805427074432e-02 1.608464866876602173e-01 9.099099040031433105e-02 -2.532828152179718018e-01 2.682228982448577881e-01 -4.577005654573440552e-02 1.988378018140792847e-01 -4.159813523292541504e-01 3.529124706983566284e-02 -1.697808653116226196e-01 2.115967422723770142e-01 8.893989026546478271e-02 7.640503346920013428e-02 -2.300451397895812988e-01 -1.254539489746093750e-01 -1.076808646321296692e-01
-7.318186014890670776e-02 3.338533937931060791e-01 1.104159876704216003e-01 1.966572999954223633e-01 -1.602988690137863159e-02 3.389421105384826660e-01 -3.525066971778869629e-01 7.069323211908340454e-02 4.509996995329856873e-02 -9.698134660720825195e-02 1.682488024234771729e-01 1.276903152465820312e-01 9.003002941608428955e-02 -7.194535806775093079e-03 -1.508317887783050537e-01 1.012494266033172607e-01 1.919319629669189453e-01 1.305934600532054901e-02 1.583525836467742920e-01 -1.720991730690002441e-01 -1.623874604701995850e-01 -2.006943523883819580e-01 5.934829264879226685e-02 -2.103340476751327515e-01 7.514469325542449951e-02 1.463527232408523560e-01 3.656953275203704834e-01 -8.741927891969680786e-02 -3.243956342339515686e-02 1.059873029589653015e-02 -3.162508606910705566e-01 -1.223913878202438354e-01
9.614183753728866577e-02 8.606816828250885010e-02 -1.331283338367938995e-02 -1.570574641227722168e-01 1.005556657910346985e-01 -1.261015683412551880e-01 -2.815669178962707520e-01 -4.355803728103637695e-01 1.211742982268333435e-01 -1.857492723502218723e-03 8.504930883646011353e-02 -1.602073013782501221e-01 1.453249342739582062e-02 3.251767158508300781e-01 -5.428648740053176880e-02 1.733399368822574615e-02 5.824048072099685669e-02 5.596525967121124268e-02 1.161921769380569458e-01 -9.909668006002902985e-03 -1.465874314308166504e-01 6.037693470716476440e-02 -4.421863704919815063e-02 -3.523592054843902588e-01 -2.925422973930835724e-02 1.745539307594299316e-01 3.388532698154449463e-01 -1.936906427145004272e-01 -1.629660427570343018e-01 6.729322671890258789e-02 2.191936969757080078e-01 -2.693199813365936279e-01
2.557937502861022949e-01 4.552576541900634766e-01 -1.032938659191131592e-01 2.642999589443206787e-02 1.091414466500282288e-01 2.542288303375244141e-01 -1.634060293436050415e-01 -4.380035772919654846e-02 1.726087927818298340e-01 1.617281138896942139e-01 9.890879690647125244e-02 1.697056144475936890e-01 2.178363054990768433e-01 1.638132035732269287e-01 -2.505392767488956451e-02 -4.971955716609954834e-02 -1.539200395345687866e-01 8.044878393411636353e-02 3.250868991017341614e-02 -1.249664574861526489e-01 5.220872908830642700e-02 1.104034036397933960e-01 2.657096683979034424e-01 2.458584457635879517e-01 -1.980048120021820068e-01 1.193372253328561783e-02 3.483544886112213135e-01 4.681244120001792908e-02 -1.604714058339595795e-02 -6.440489739179611206e-02 -4.129533097147941589e-02 -2.775912880897521973e-01
1.027237996459007263e-01 1.478623747825622559e-01 -4.222147539258003235e-02 -2.022048532962799072e-01 -9.339762479066848755e-02 1.427466273307800293e-01 -1.590469926595687866e-01 -1.591472178697586060e-01 -3.243246972560882568e-01 -1.564235240221023560e-01 -1.430029980838298798e-02 1.307575404644012451e-01 2.762087583541870117e-01 2.165284901857376099e-01 -8.132246881723403931e-02 1.516454815864562988e-01 -1.118133589625358582e-01 1.069982275366783142e-01 -7.323036342859268188e-02 -3.079308271408081055e-01 1.980333328247070312e-01 -1.295537352561950684e-01 8.583413809537887573e-02 -9.383509308099746704e-02 1.824534386396408081e-01 1.462573707103729248e-01 3.018887937068939209e-01 -1.652799546718597412e-01 -1.214821264147758484e-01 -1.576293855905532837e-01 -1.053613051772117615e-01 -3.539771735668182373e-01
3.744998574256896973e-01 2.630019485950469971e-01 -1.537356711924076080e-02 -3.123468458652496338e-01 -1.007404252886772156e-01 -1.115285158157348633e-01 5.473218485713005066e-02 -1.285983622074127197e-01 1.663446873426437378e-01 -1.657824665307998657e-01 1.280090063810348511e-01 -5.145445093512535095e-02 1.020172163844108582e-01 2.527470290660858154e-01 -1.952644288539886475e-01 -1.144825518131256104e-01 -4.795540124177932739e-02 -1.428132355213165283e-01 -1.894997432827949524e-02 -7.493824511766433716e-02 2.592087984085083008e-01 9.753415361046791077e-03 -3.348301053047180176e-01 2.091890200972557068e-02 1.775421015918254852e-02 2.609193623065948486e-01 2.455409318208694458e-01 1.217468157410621643e-01 -1.828529089689254761e-01 -2.212114632129669189e-01 2.688885666429996490e-02 -1.258907318115234375e-01
4.860354587435722351e-02 2.570456266403198242e-01 -2.108489274978637695e-01 -4.117085784673690796e-02 -5.118850618600845337e-02 1.426186971366405487e-02 -6.821095198392868042e-02 -2.485846132040023804e-01 2.850059270858764648e-01 8.305746316909790039e-02 -3.869801992550492287e-03 -1.250503305345773697e-02 7.032816857099533081e-02 3.732843697071075439e-01 1.878869952633976936e-03 5.347290635108947754e-02 7.335072755813598633e-02 -4.262217581272125244e-01 -6.279968190938234329e-03 -4.463468492031097412e-02 2.112704887986183167e-02 -1.849882006645202637e-01 2.578908503055572510e-01 -1.028826367110013962e-02 -1.725929416716098785e-02 1.625792384147644043e-01 2.170323282480239868e-01 2.425383925437927246e-01 -3.080421686172485352e-02 -2.166528552770614624e-01 -9.545681625604629517e-02 -3.172997832298278809e-01
2.588653564453125000e-01 1.940724402666091919e-01 -1.656856238842010498e-01 1.363867968320846558e-01 -2.045751959085464478e-01 -5.314623937010765076e-02 -1.739112436771392822e-01 6.866579502820968628e-02 7.986785471439361572e-02 -3.439285755157470703e-01 4.704773426055908203e-02 -1.582448929548263550e-01 -1.606962643563747406e-02 -1.537583768367767334e-01 -1.317091733217239380e-01 1.715617924928665161e-01 1.784015744924545288e-01 -1.166860312223434448e-01 1.141976416110992432e-01 -1.555398665368556976e-02 1.652911454439163208e-01 -6.816793233156204224e-02 1.855343282222747803e-01 -1.978134214878082275e-01 -8.815117180347442627e-02 -1.996245086193084717e-01 1.912403404712677002e-01 -2.464133687317371368e-02 -1.857323795557022095e-01 -3.358592987060546875e-01 1.756947487592697144e-01 -3.461507558822631836e-01
9.772124141454696655e-02 2.462574243545532227e-01 -4.298381507396697998e-01 1.767907589673995972e-01 -4.034226760268211365e-02 8.456995710730552673e-03 -2.836475335061550140e-02 1.786960288882255554e-02 1.416635699570178986e-02 -1.530048102140426636e-01 1.706107705831527710e-01 -1.583084613084793091e-01 -1.416713465005159378e-02 4.035015776753425598e-02 -4.801440238952636719e-02 -1.231778264045715332e-01 5.100486055016517639e-02 -1.538338065147399902e-01 -5.506870523095130920e-02 -1.608635038137435913e-01 3.142155110836029053e-01 4.792660847306251526e-02 -9.833612479269504547e-03 -6.307391822338104248e-02 3.384896218776702881e-01 -9.201556444168090820e-02 2.223714068531990051e-02 1.006726399064064026e-01 -3.817305266857147217e-01 3.997908160090446472e-02 1.394587904214859009e-01 -3.913633227348327637e-01
3.179749846458435059e-01 1.301550269126892090e-01 -3.045464456081390381e-01 1.849503628909587860e-02 -1.196787506341934204e-01 1.962077915668487549e-01 -1.958333700895309448e-01 -1.763230115175247192e-01 4.681923612952232361e-02 -1.371496915817260742e-01 1.854386925697326660e-01 6.038803234696388245e-02 -5.748466029763221741e-02 9.293864667415618896e-02 -2.047732770442962646e-01 -5.495240911841392517e-03 1.734469532966613770e-01 1.674116216599941254e-02 3.063023388385772705e-01 -1.566116511821746826e-02 -4.564984515309333801e-02 -7.687921077013015747e-02 1.265822350978851318e-01 -1.808305084705352783e-01 3.671239018440246582e-01 -9.876892715692520142e-02 1.974094510078430176e-01 3.184589147567749023e-01 -2.553132176399230957e-01 8.475174009799957275e-02 9.080636501312255859e-02 -8.352497220039367676e-02
1.746074259281158447e-01 3.549786806106567383e-01 2.583282887935638428e-01 -8.478806167840957642e-02 -9.139014780521392822e-02 1.216874048113822937e-01 -3.485016524791717529e-01 -7.829350233078002930e-02 1.422876119613647461e-01 -8.427578955888748169e-02 2.419204264879226685e-01 4.662875831127166748e-02 1.746416836977005005e-01 -4.280539974570274353e-02 -2.294930517673492432e-01 -4.172387719154357910e-02 -3.210040181875228882e-02 2.458750456571578979e-01 1.893644630908966064e-01 -2.217267453670501709e-01 -2.399208843708038330e-01 1.842532753944396973e-01 -1.975311338901519775e-01 -2.338174171745777130e-02 1.630893051624298096e-01 -6.044020876288414001e-02 1.068468466401100159e-01 -1.879413872957229614e-01 -2.456466704607009888e-01 2.559191174805164337e-02 8.621663600206375122e-02 -1.450717747211456299e-01
-7.958372682332992554e-02 2.828253209590911865e-01 1.707856506109237671e-01 -2.954713627696037292e-02 -2.005763798952102661e-01 4.110306128859519958e-02 -9.797492623329162598e-02 -2.128399014472961426e-01 8.095130324363708496e-02 -2.271697968244552612e-01 2.704033255577087402e-01 2.524408698081970215e-02 3.447470068931579590e-01 2.280495166778564453e-01 -1.759946942329406738e-01 -8.302430063486099243e-02 1.104148402810096741e-01 -4.731641616672277451e-03 4.106498062610626221e-01 -5.669059604406356812e-02 1.339226961135864258e-01 5.358170717954635620e-02 1.712658256292343140e-01 -2.904091775417327881e-01 -9.517126530408859253e-02 -1.341361254453659058e-01 2.607480883598327637e-01 -1.045840792357921600e-03 -1.249154098331928253e-02 -1.106478925794363022e-02 -1.764871776103973389e-01 -3.424763306975364685e-02
4.566342011094093323e-02 5.922232195734977722e-02 -1.620748341083526611e-01 -1.951126158237457275e-01 8.087458461523056030e-02 -3.787377476692199707e-02 -3.709068894386291504e-02 1.390665173530578613e-01 2.369994372129440308e-01 2.578819394111633301e-01 4.324343502521514893e-01 1.883111521601676941e-02 2.588785588741302490e-01 -9.677633643150329590e-02 -1.320957690477371216e-01 3.094173669815063477e-01 -1.513318810611963272e-02 -4.674233496189117432e-02 5.586233362555503845e-02 -1.924963146448135376e-01 -2.989814430475234985e-02 -1.008895225822925568e-02 5.847794190049171448e-02 -1.050278320908546448e-01 6.864413619041442871e-02 1.992433369159698486e-01 2.955649495124816895e-01 -3.377670943737030029e-01 -1.578593105077743530e-01 -2.081597000360488892e-01 1.132619008421897888e-01 -1.296647489070892334e-01
3.410770297050476074e-01 3.077940940856933594e-01 -1.016922071576118469e-01 8.804133534431457520e-02 -4.132110252976417542e-02 -1.757283657789230347e-01 9.128516167402267456e-02 -2.388883754611015320e-02 1.557136476039886475e-01 -2.015817761421203613e-01 1.972292661666870117e-01 2.122810035943984985e-01 3.854007720947265625e-01 4.191495105624198914e-02 4.281714558601379395e-02 1.285767648369073868e-02 1.487428098917007446e-01 -3.307167589664459229e-01 1.780165135860443115e-01 -4.704888164997100830e-02 -9.185874462127685547e-02 -2.331927418708801270e-02 2.601253092288970947e-01 -1.880286186933517456e-01 -7.762203365564346313e-02 1.074812486767768860e-01 2.535460293292999268e-01 -2.892633900046348572e-02 -1.627471670508384705e-02 -7.799652218818664551e-02 2.196358293294906616e-01 -1.162760704755783081e-01
2.023258656263351440e-01 7.974874228239059448e-03 -2.902776598930358887e-01 3.856705501675605774e-02 -2.470448017120361328e-01 2.068484425544738770e-01 -1.798269301652908325e-01 -1.910886466503143311e-01 3.086848743259906769e-02 -2.749913334846496582e-01 4.106225967407226562e-01 -1.138141080737113953e-01 -3.146395459771156311e-02 3.015034087002277374e-02 -3.185146450996398926e-01 2.850357070565223694e-02 1.147404089570045471e-01 4.478346556425094604e-02 2.414933145046234131e-01 -5.585116147994995117e-02 2.969045564532279968e-02 -5.048325285315513611e-02 9.874028712511062622e-02 -9.756764024496078491e-02 1.027042195200920105e-01 -1.296936720609664917e-01 3.408118709921836853e-02 2.249952554702758789e-01 -3.304424583911895752e-01 -2.832469157874584198e-02 2.153584659099578857e-01 -5.870492756366729736e-02
1.401739101856946945e-02 2.233170717954635620e-01 -1.706136465072631836e-01 8.865322917699813843e-03 3.372694849967956543e-01 2.657981030642986298e-02 -2.541334182024002075e-02 -9.314045310020446777e-02 2.057422548532485962e-01 5.776202306151390076e-02 4.392395615577697754e-01 1.630464345216751099e-01 -8.364496752619743347e-03 1.314612329006195068e-01 -2.745609916746616364e-02 1.219052523374557495e-01 1.874941438436508179e-01 -1.691222563385963440e-02 8.887319266796112061e-02 -1.024281531572341919e-01 2.278156578540802002e-02 -1.031769067049026489e-01 -7.854121178388595581e-02 -1.035884842276573181e-01 -4.933646321296691895e-02 1.131175234913825989e-01 4.389609992504119873e-01 -4.242260474711656570e-03 -1.356744170188903809e-01 1.615711599588394165e-01 1.203138083219528198e-01 -3.873012065887451172e-01
1.197176054120063782e-01 2.770623862743377686e-01 -3.227828815579414368e-02 2.253818660974502563e-01 5.304716899991035461e-02 -1.495898216962814331e-01 -4.014237821102142334e-01 -1.324200909584760666e-02 3.994207084178924561e-02 2.464707754552364349e-02 1.599111780524253845e-02 5.689937248826026917e-02 1.960679590702056885e-01 2.835829854011535645e-01 -2.586643099784851074e-01 2.986725866794586182e-01 -7.559864223003387451e-02 -1.196851581335067749e-01 3.032958209514617920e-01 -2.366674989461898804e-01 2.667840719223022461e-01 -2.069204598665237427e-01 -2.397574856877326965e-02 -2.632403969764709473e-01 -6.023447215557098389e-02 5.023092031478881836e-03 -2.126398868858814240e-02 1.091418564319610596e-01 9.216181933879852295e-02 -1.000172868371009827e-01 3.228534711524844170e-03 5.884144455194473267e-02
3.317382931709289551e-01 3.347587585449218750e-01 -1.151113882660865784e-01 1.304197907447814941e-01 4.758211970329284668e-02 3.734411001205444336e-01 -1.943636238574981689e-01 -2.709921598434448242e-01 4.058999195694923401e-02 1.499976515769958496e-01 5.937879532575607300e-02 8.172962814569473267e-02 2.457136958837509155e-01 -1.691102683544158936e-01 -2.056353390216827393e-01 -4.457796365022659302e-02 -1.145575791597366333e-01 -1.205032914876937866e-01 -1.557992845773696899e-01 -1.510787308216094971e-01 -1.244893223047256470e-01 6.013523042201995850e-02 -2.050003856420516968e-01 9.308886714279651642e-03 -8.005959540605545044e-02 5.488491803407669067e-02 3.407965302467346191e-01 7.013835012912750244e-02 -6.169736757874488831e-02 3.702971711754798889e-02 2.349452525377273560e-01 -1.618563756346702576e-02
-1.584733128547668457e-01 1.647930145263671875e-01 -5.357095971703529358e-02 -7.762371748685836792e-02 1.006738245487213135e-01 -1.959560811519622803e-01 -3.729132413864135742e-01 -1.133280321955680847e-01 5.456924065947532654e-02 7.223784178495407104e-02 1.497077494859695435e-01 -1.026216670870780945e-01 1.606088131666183472e-01 2.122164666652679443e-01 -2.215304076671600342e-01 4.128550365567207336e-02 1.384322494268417358e-01 -1.780587732791900635e-01 -8.457218110561370850e-02 -3.271386623382568359e-01 -6.353817135095596313e-02 -3.817811608314514160e-02 -1.656179130077362061e-01 -2.155929505825042725e-01 5.091372877359390259e-02 2.719896286725997925e-02 5.103906989097595215e-01 6.803519278764724731e-02 1.469127833843231201e-01 -1.262018382549285889e-01 1.114181708544492722e-02 -1.584388017654418945e-01
4.169015155639499426e-04 2.619650065898895264e-01 2.377321012318134308e-02 3.560907766222953796e-02 3.066907525062561035e-01 -1.214980706572532654e-01 -3.282855749130249023e-01 -9.795194864273071289e-02 -1.192333251237869263e-01 1.518664509057998657e-01 2.620573043823242188e-01 -2.378416359424591064e-01 1.289023607969284058e-01 8.602555841207504272e-02 -3.463942706584930420e-01 -1.316018588840961456e-02 3.485879674553871155e-02 8.022183179855346680e-02 4.976764321327209473e-02 -2.258399873971939087e-01 1.192244291305541992e-01 -8.717700839042663574e-02 1.717157289385795593e-02 -2.595844864845275879e-01 -2.740254858508706093e-03 2.595744095742702484e-02 3.365942239761352539e-01 -1.396633405238389969e-02 -1.303785759955644608e-02 9.090993553400039673e-02 2.645605206489562988e-01 -2.311484217643737793e-01
4.290791600942611694e-02 2.187424004077911377e-01 7.894355803728103638e-03 -1.153324916958808899e-01 -1.861888617277145386e-01 -8.330069482326507568e-02 -1.103825122117996216e-01 -2.779097557067871094e-01 1.295764185488224030e-02 2.101932466030120850e-01 3.047800362110137939e-01 -2.008531987667083740e-01 1.072727143764495850e-01 4.695979952812194824e-01 -2.306689471006393433e-01 7.170516997575759888e-02 1.115563698112964630e-02 -1.008659675717353821e-01 -3.273461759090423584e-02 -2.633596062660217285e-01 1.253800392150878906e-01 -3.117932379245758057e-01 -6.481013447046279907e-02 -1.115944907069206238e-01 1.483823508024215698e-01 8.973588049411773682e-02 2.416678965091705322e-01 -8.437058329582214355e-02 -8.634727448225021362e-02 9.220106899738311768e-02 -3.015485964715480804e-02 -1.232356578111648560e-01
-5.276293493807315826e-03 3.035124540328979492e-01 -8.577536791563034058e-02 -6.550472229719161987e-02 1.833283454179763794e-01 1.056699007749557495e-01 -3.658308386802673340e-01 8.467423170804977417e-02 -2.797629535198211670e-01 2.187220752239227295e-01 3.009878098964691162e-01 9.911768883466720581e-02 3.462958633899688721e-01 2.061512619256973267e-01 -2.834930121898651123e-01 6.890779733657836914e-02 -3.215463832020759583e-02 4.048765078186988831e-02 1.694065034389495850e-01 -1.880982369184494019e-01 -4.102186486124992371e-02 -4.101040214300155640e-02 3.290441036224365234e-01 -5.154792219400405884e-02 -7.320532947778701782e-02 -2.418007515370845795e-02 1.656780391931533813e-01 6.105807051062583923e-02 8.554078638553619385e-02 -7.278300076723098755e-02 6.544864922761917114e-02 -3.609591722488403320e-02
2.311643660068511963e-01 7.667732983827590942e-02 -1.585856378078460693e-01 1.357246339321136475e-01 -1.682716235518455505e-02 -1.137984097003936768e-01 1.313834339380264282e-01 -2.007162719964981079e-01 2.141340076923370361e-01 7.032161951065063477e-02 2.313100546598434448e-01 3.822012618184089661e-02 4.132882952690124512e-01 2.377427369356155396e-01 -7.914212346076965332e-02 1.317892968654632568e-01 6.764143705368041992e-02 2.082273177802562714e-02 2.152459174394607544e-01 -2.474108189344406128e-01 7.308076322078704834e-02 4.720426630228757858e-03 -2.400860041379928589e-01 -1.548163443803787231e-01 -2.822984457015991211e-01 -1.413137167692184448e-01 1.304111629724502563e-01 5.612171441316604614e-02 -2.353110611438751221e-01 -2.705110311508178711e-01 1.013324186205863953e-01 -1.069966182112693787e-01
2.180485278367996216e-01 3.597804605960845947e-01 -4.663860797882080078e-01 -1.743145287036895752e-01 -6.705323606729507446e-02 3.659161925315856934e-02 -4.867229238152503967e-02 -1.033291444182395935e-01 5.475588142871856689e-02 8.695225417613983154e-02 2.041694372892379761e-01 -1.700115650892257690e-01 7.953761518001556396e-02 1.832243613898754120e-02 -2.732675522565841675e-02 8.601351082324981689e-02 7.453557848930358887e-02 -1.699751242995262146e-02 -4.818034172058105469e-02 -1.253295317292213440e-02 -6.389900296926498413e-02 -1.598635166883468628e-01 2.056103348731994629e-01 7.701899856328964233e-02 3.023374080657958984e-01 1.140657365322113037e-01 3.206211701035499573e-02 2.438165545463562012e-01 -2.321727275848388672e-01 -4.617237299680709839e-02 1.915123462677001953e-01 -3.413194119930267334e-01
1.902959346771240234e-01 8.113088458776473999e-02 -2.426137775182723999e-01 1.007506623864173889e-01 -2.104015052318572998e-01 3.356280969455838203e-03 -2.135117799043655396e-01 2.494812943041324615e-03 -1.499179601669311523e-01 -2.500071227550506592e-01 2.955418527126312256e-01 -1.373705863952636719e-01 4.348839446902275085e-02 9.504941105842590332e-02 -2.780169546604156494e-01 -2.586907707154750824e-02 -3.060732595622539520e-02 -1.262444555759429932e-01 1.025955080986022949e-01 1.977050006389617920e-01 -1.634538769721984863e-01 -5.318119376897811890e-02 3.124879002571105957e-01 -1.987686902284622192e-01 -1.406739652156829834e-01 5.902963876724243164e-02 2.818224430084228516e-01 1.538246273994445801e-01 -2.305489629507064819e-01 -2.480928599834442139e-01 3.104286827147006989e-02 -2.074120938777923584e-01
2.372921407222747803e-01 -7.498909533023834229e-02 -1.777222901582717896e-01 1.256578862667083740e-01 -9.480769187211990356e-02 1.113979220390319824e-01 -2.618001997470855713e-01 -3.177724182605743408e-01 2.502602338790893555e-01 -9.848088771104812622e-02 4.181584119796752930e-01 -1.741533516906201839e-03 3.270841762423515320e-02 1.052975282073020935e-01 -1.049848049879074097e-01 -1.317949593067169189e-01 7.048412691801786423e-03 8.208828046917915344e-03 3.069339096546173096e-01 -7.574451714754104614e-02 -3.382020071148872375e-02 7.013363298028707504e-03 3.091726899147033691e-01 -4.946689680218696594e-02 1.371479183435440063e-01 -8.821617066860198975e-02 1.277212798595428467e-01 3.652588464319705963e-03 -2.435422688722610474e-01 -1.578847020864486694e-01 6.118997558951377869e-02 -2.860893011093139648e-01
1.642883419990539551e-01 2.117635756731033325e-01 -5.245207995176315308e-02 1.886758357286453247e-01 -1.774390190839767456e-01 -3.307631015777587891e-01 -4.442724883556365967e-01 -1.295662522315979004e-01 1.325767189264297485e-01 -2.715670168399810791e-01 6.356516480445861816e-02 8.714023232460021973e-02 -3.807437140494585037e-03 6.039024796336889267e-03 -8.440850675106048584e-02 1.327303797006607056e-01 1.338275242596864700e-02 1.930696815252304077e-01 1.375708281993865967e-01 -2.743104100227355957e-02 -1.271871179342269897e-01 2.704096399247646332e-02 -2.290468662977218628e-01 9.426154196262359619e-02 8.428469300270080566e-02 2.045921385288238525e-01 2.773879766464233398e-01 4.941132664680480957e-02 -2.769702374935150146e-01 4.531623329967260361e-03 3.497980162501335144e-02 -2.555711865425109863e-01
3.093795478343963623e-01 6.042249128222465515e-02 -2.801033295691013336e-02 2.606856822967529297e-01 -1.744188368320465088e-01 -2.922487445175647736e-02 -6.963228434324264526e-02 -1.626599766314029694e-02 1.317099630832672119e-01 5.583060160279273987e-02 3.398313820362091064e-01 -3.632898628711700439e-02 1.474686115980148315e-01 8.292614482343196869e-03 -5.183820426464080811e-02 -1.093925628811120987e-02 -9.105677902698516846e-02 1.386008411645889282e-01 3.526475727558135986e-01 -6.973121315240859985e-02 4.740668460726737976e-02 -3.293437510728836060e-02 3.449536114931106567e-02 -2.470556646585464478e-01 3.169150650501251221e-01 -2.886012196540832520e-02 3.218497335910797119e-01 2.310664653778076172e-01 -1.848799735307693481e-01 -2.358720004558563232e-01 2.396668344736099243e-01 -7.631530612707138062e-02
8.450809866189956665e-02 2.428869605064392090e-01 3.276843950152397156e-02 1.659224741160869598e-02 -3.277531862258911133e-01 2.217452824115753174e-01 -5.038998723030090332e-01 -9.682466089725494385e-02 -9.164147824048995972e-02 -1.925517022609710693e-01 1.277378201484680176e-01 -2.062733173370361328e-01 2.498330622911453247e-01 1.945830583572387695e-01 -2.033699452877044678e-01 -6.922287493944168091e-02 -2.301329225301742554e-01 -1.484847515821456909e-01 2.257077544927597046e-01 -8.853542804718017578e-02 8.127263933420181274e-02 -5.338422581553459167e-02 -1.289874017238616943e-01 -8.135931193828582764e-02 6.795849651098251343e-02 -2.653132937848567963e-02 -1.415073778480291367e-02 -1.561749875545501709e-01 -9.842962026596069336e-02 1.392104849219322205e-02 2.254087626934051514e-01 -6.894753128290176392e-02
1.227577552199363708e-01 1.541032195091247559e-01 -1.245167031884193420e-01 -1.060616001486778259e-01 2.107356190681457520e-01 9.411378949880599976e-02 -1.121431067585945129e-01 -2.885909080505371094e-01 -1.222685500979423523e-01 -1.123673245310783386e-01 3.216224610805511475e-01 7.230290025472640991e-02 2.143279016017913818e-01 2.082290202379226685e-01 -1.700426936149597168e-01 8.593086153268814087e-02 -3.432170748710632324e-01 1.059766709804534912e-01 1.984848231077194214e-01 -8.464673161506652832e-02 1.746726781129837036e-01 6.897675246000289917e-02 8.157611638307571411e-02 -1.228661239147186279e-01 3.168312087655067444e-02 1.254642903804779053e-01 3.703831136226654053e-01 -1.232547312974929810e-01 1.385113745927810669e-01 -3.323773154988884926e-03 1.016824319958686829e-01 -3.036395609378814697e-01
-2.842550277709960938e-01 3.520320951938629150e-01 1.078291237354278564e-02 4.309624060988426208e-02 -2.821306884288787842e-02 1.904414821183308959e-04 -2.301635444164276123e-01 -1.574662476778030396e-01 -1.730626821517944336e-01 -1.484202891588211060e-01 -2.428760565817356110e-02 -5.880916863679885864e-02 3.320051133632659912e-01 2.120666205883026123e-01 -3.478734791278839111e-01 -1.713701635599136353e-01 3.747748956084251404e-02 -8.915428072214126587e-02 4.010260701179504395e-01 -9.704405069351196289e-02 1.527483761310577393e-01 1.470749918371438980e-02 2.098394744098186493e-02 -1.703923791646957397e-01 -1.470489352941513062e-01 -8.132942765951156616e-02 2.156394273042678833e-01 -7.947379350662231445e-02 -6.547362357378005981e-02 -5.226721242070198059e-02 -1.517922431230545044e-02 -1.794518232345581055e-01
2.155046612024307251e-01 4.121000170707702637e-01 -1.696442067623138428e-01 -1.704557985067367554e-01 -2.196934260427951813e-02 -7.169675547629594803e-03 -1.576818972826004028e-01 -9.516941010951995850e-02 -1.544694900512695312e-01 -4.583858326077461243e-02 1.059147268533706665e-01 2.131765335798263550e-01 2.985555864870548248e-02 -2.225411310791969299e-02 1.317937821149826050e-01 -1.135544627904891968e-01 1.880137771368026733e-01 3.817055225372314453e-01 6.341323256492614746e-02 -1.355277895927429199e-01 1.626166254281997681e-01 -1.663704365491867065e-01 -1.501279026269912720e-01 -1.352934986352920532e-01 -3.707871213555335999e-02 3.126544356346130371e-01 1.287255734205245972e-01 6.817208975553512573e-02 -3.601620793342590332e-01 -9.118347615003585815e-02 1.059756428003311157e-01 9.569003432989120483e-02
3.747260570526123047e-02 -6.327257491648197174e-03 -2.881883382797241211e-01 -8.626616001129150391e-02 1.395079493522644043e-01 2.533474266529083252e-01 -2.947424352169036865e-02 -1.368056684732437134e-01 3.588519059121608734e-03 2.859207103028893471e-03 4.540972039103507996e-02 6.149091944098472595e-02 8.531730622053146362e-02 3.272942900657653809e-01 -2.155186086893081665e-01 -8.608337491750717163e-02 9.591282159090042114e-02 -1.937178224325180054e-01 -6.269226968288421631e-02 -3.314769268035888672e-01 -1.882183253765106201e-01 -6.259530037641525269e-02 1.693622171878814697e-01 -4.763213992118835449e-01 5.865400284528732300e-02 -6.349530816078186035e-02 1.424144059419631958e-01 -5.376075953245162964e-02 -2.087409645318984985e-01 -2.508183754980564117e-02 1.044442951679229736e-01 -2.991795539855957031e-01
6.146620213985443115e-02 2.108271270990371704e-01 -1.687435209751129150e-01 -1.168204471468925476e-01 1.059349626302719116e-01 -9.381669759750366211e-02 -5.753866210579872131e-02 -5.123373866081237793e-02 1.764207035303115845e-01 9.248486906290054321e-02 1.888070404529571533e-01 -1.140715554356575012e-01 1.748951375484466553e-01 1.119099557399749756e-01 -2.000527679920196533e-01 4.227807223796844482e-01 2.772559523582458496e-01 1.617037951946258545e-01 4.175896942615509033e-01 -5.523074045777320862e-02 2.344871312379837036e-01 1.909677982330322266e-01 2.253087610006332397e-02 -1.372764855623245239e-01 2.034571170806884766e-01 8.675332367420196533e-02 -6.350166350603103638e-02 2.913865819573402405e-02 -1.918052136898040771e-01 -3.909404948353767395e-02 4.593240842223167419e-02 -2.190715074539184570e-01
4.477678537368774414e-01 1.808340251445770264e-01 -5.543900281190872192e-02 -1.962740272283554077e-01 3.263080120086669922e-02 -1.766224503517150879e-01 -1.616044342517852783e-02 -8.558364212512969971e-02 1.402456164360046387e-01 1.056760773062705994e-01 1.802839189767837524e-01 7.522335648536682129e-02 -5.453504156321287155e-03 -1.208366826176643372e-01 -1.763631105422973633e-01 -1.173679456114768982e-01 7.602619379758834839e-02 -2.158589661121368408e-01 1.856388896703720093e-01 -1.728697866201400757e-02 1.444334536790847778e-01 6.906808912754058838e-02 9.432388469576835632e-03 2.941970340907573700e-02 -3.133171051740646362e-02 1.755201220512390137e-01 4.342511892318725586e-01 1.065739244222640991e-01 -8.878150582313537598e-02 -2.306827008724212646e-01 1.945086717605590820e-01 -3.353795409202575684e-01
1.405326575040817261e-01 6.386018544435501099e-02 -2.806377038359642029e-02 -2.053087353706359863e-01 -6.790345907211303711e-02 -1.798539310693740845e-01 -4.634900689125061035e-01 -3.376150429248809814e-01 5.942906439304351807e-02 -6.189995631575584412e-02 9.266178309917449951e-02 -6.379935890436172485e-02 3.127348795533180237e-02 1.757998391985893250e-02 -1.971276253461837769e-01 -2.879958134144544601e-03 1.534645855426788330e-01 2.411775477230548859e-02 1.811694800853729248e-01 -1.598716825246810913e-01 2.743907272815704346e-01 -1.522926539182662964e-01 1.227076649665832520e-01 -2.459105104207992554e-01 4.015269577503204346e-01 -6.634700298309326172e-02 1.040140315890312195e-01 8.179843425750732422e-03 2.078729867935180664e-02 -1.981082111597061157e-01 1.838629990816116333e-01 2.775034494698047638e-02
1.521578431129455566e-01 2.132979780435562134e-01 -2.349442243576049805e-01 -4.107812419533729553e-02 2.307847738265991211e-01 1.112474575638771057e-01 -1.835062354803085327e-01 -2.044829428195953369e-01 -1.597893834114074707e-01 -6.595483422279357910e-02 2.504624426364898682e-01 1.198661178350448608e-01 8.000808954238891602e-02 1.547780036926269531e-01 -1.189797222614288330e-01 -3.275083377957344055e-02 -2.225055396556854248e-01 6.232262775301933289e-02 1.514623910188674927e-01 -1.408943980932235718e-01 1.433039158582687378e-01 7.723381370306015015e-02 4.409055039286613464e-02 -1.615262776613235474e-02 2.834711596369743347e-02 3.040950894355773926e-01 4.349410831928253174e-01 -1.979752779006958008e-01 2.516646087169647217e-01 -1.155774369835853577e-01 1.547383051365613937e-02 -2.393807321786880493e-01
2.871619760990142822e-01 3.122477829456329346e-01 -6.886099278926849365e-02 -2.436366379261016846e-01 4.704664275050163269e-02 5.292055383324623108e-02 -2.523536384105682373e-01 2.418621778488159180e-01 1.212321743369102478e-01 -1.713889390230178833e-01 8.502297103404998779e-02 -2.069128900766372681e-01 4.228426143527030945e-02 5.362255126237869263e-02 -2.541881427168846130e-02 8.163122832775115967e-02 -4.992008954286575317e-02 -9.059537947177886963e-02 -1.160152107477188110e-01 -1.216015517711639404e-01 4.446229140739887953e-04 -1.925501376390457153e-01 1.505651026964187622e-01 -8.819627761840820312e-02 1.957742273807525635e-01 3.724629431962966919e-02 1.355532109737396240e-01 3.583014011383056641e-01 -4.492327570915222168e-01 4.219095408916473389e-02 1.613024175167083740e-01 1.050818338990211487e-02
1.021519228816032410e-01 1.569775305688381195e-02 -3.627794235944747925e-02 1.256616264581680298e-01 -3.379356488585472107e-02 -4.401306062936782837e-02 -3.753936588764190674e-01 7.579727098345756531e-03 4.742011800408363342e-02 -2.775097079575061798e-02 3.980025649070739746e-01 7.499639689922332764e-02 2.853795588016510010e-01 1.397552639245986938e-01 -5.285163223743438721e-02 -9.901587665081024170e-02 2.411916293203830719e-02 -1.456895768642425537e-01 9.475318342447280884e-02 2.917582914233207703e-02 -1.029214709997177124e-01 8.730392158031463623e-02 -1.069117989391088486e-02 -1.382012665271759033e-01 3.936988413333892822e-01 -4.825372621417045593e-02 2.670507729053497314e-01 1.607778519392013550e-01 -2.302232235670089722e-01 -3.228408992290496826e-01 7.035411149263381958e-02 -2.485923171043395996e-01
1.276459544897079468e-01 2.647528052330017090e-01 2.214162498712539673e-01 4.471414536237716675e-02 -8.108382672071456909e-02 1.356519311666488647e-01 -7.142715901136398315e-02 -9.101530164480209351e-02 2.693065814673900604e-02 -5.787057057023048401e-02 2.056708037853240967e-01 -4.920731484889984131e-02 -2.209865674376487732e-02 3.494742512702941895e-02 -1.423918902873992920e-01 -1.397673487663269043e-01 4.792516678571701050e-02 4.672765731811523438e-02 3.177846372127532959e-01 -1.531143188476562500e-01 1.834945678710937500e-01 -3.388980925083160400e-01 1.211662963032722473e-01 -4.290016889572143555e-01 2.630342543125152588e-01 -3.742544725537300110e-02 3.225865662097930908e-01 1.488629430532455444e-01 1.184902712702751160e-01 7.716890424489974976e-02 7.516177743673324585e-02 -1.878795325756072998e-01
3.496455252170562744e-01 1.577377617359161377e-01 -2.726069390773773193e-01 -4.200713336467742920e-02 1.684804558753967285e-01 2.753213644027709961e-01 -2.642073631286621094e-01 -2.457247376441955566e-01 1.720218807458877563e-01 4.070383310317993164e-02 -6.194014847278594971e-02 -1.026154235005378723e-01 4.006054103374481201e-01 -8.566049486398696899e-02 -4.001131653785705566e-02 -1.773787140846252441e-01 6.445306539535522461e-02 -1.575299352407455444e-02 1.088435500860214233e-01 -1.730480045080184937e-01 7.301448285579681396e-02 2.465592697262763977e-02 -1.686419546604156494e-01 1.845095157623291016e-01 2.769241668283939362e-02 1.223861128091812134e-01 1.845846772193908691e-01 9.683477878570556641e-02 -1.680547297000885010e-01 7.324646413326263428e-02 2.050878107547760010e-01 -2.154825329780578613e-01
3.623020350933074951e-01 1.446657776832580566e-01 -2.698097229003906250e-01 -3.049345221370458603e-03 2.081103622913360596e-02 9.331758320331573486e-02 -6.575264502316713333e-03 -1.695748716592788696e-01 -1.660295277833938599e-01 1.286431849002838135e-01 2.941793203353881836e-01 -4.123647138476371765e-02 -3.066926635801792145e-02 1.242652386426925659e-01 -2.872664034366607666e-01 -1.858475506305694580e-01 1.270611584186553955e-01 3.586179316043853760e-01 1.150613129138946533e-01 -2.684249281883239746e-01 2.437040209770202637e-01 -2.651178976520895958e-03 6.006217375397682190e-02 -2.737888097763061523e-01 1.306879818439483643e-01 9.212338179349899292e-02 -4.421054944396018982e-02 7.779107987880706787e-02 -7.282279431819915771e-02 1.549794822931289673e-01 1.994123905897140503e-01 -2.436791174113750458e-02
1.715957671403884888e-01 2.444437742233276367e-01 -1.462304890155792236e-01 -3.716787323355674744e-02 -1.191480308771133423e-01 8.414059132337570190e-02 4.380256682634353638e-02 2.108532062266021967e-04 1.752517074346542358e-01 3.041009902954101562e-01 2.794916033744812012e-01 -2.425855398178100586e-01 -1.139532923698425293e-01 1.541512757539749146e-01 -2.840783298015594482e-01 -2.305437065660953522e-02 4.150956869125366211e-02 1.320652514696121216e-01 4.448876380920410156e-01 -1.864214539527893066e-01 1.902513504028320312e-01 2.828419581055641174e-02 1.635200828313827515e-01 -2.083690464496612549e-01 -2.072766423225402832e-02 1.655514584854245186e-03 3.695417195558547974e-02 -2.045119702816009521e-01 3.892972692847251892e-02 -1.559532582759857178e-01 2.409183084964752197e-01 1.458293758332729340e-02
-1.647043973207473755e-01 3.583337366580963135e-01 -2.570609329268336296e-03 3.652106970548629761e-02 1.106063127517700195e-01 9.107024967670440674e-02 -2.180952131748199463e-01 1.013407558202743530e-01 3.529058396816253662e-02 -2.804931811988353729e-02 1.126189604401588440e-01 1.911322213709354401e-02 3.483268320560455322e-01 1.911475658416748047e-01 -2.928068339824676514e-01 7.172309607267379761e-02 -1.032716780900955200e-01 4.049931094050407410e-02 3.902409672737121582e-01 -1.920786947011947632e-01 -2.288499474525451660e-01 1.128498613834381104e-01 1.608401164412498474e-02 -1.859033852815628052e-01 -1.551314443349838257e-01 4.507445171475410461e-02 1.714509427547454834e-01 -1.432720124721527100e-01 -2.519573271274566650e-01 1.408688873052597046e-01 1.401315182447433472e-01 -1.433171778917312622e-01
1.022618114948272705e-01 3.669424653053283691e-01 1.007061004638671875e-01 9.662847220897674561e-02 2.239279448986053467e-01 -7.933522015810012817e-02 -4.193643853068351746e-02 -1.577796339988708496e-01 -6.038069352507591248e-02 9.421277791261672974e-02 -4.394781216979026794e-02 -2.752846479415893555e-01 2.313828319311141968e-01 1.221603751182556152e-01 -2.747330367565155029e-01 1.510532945394515991e-01 1.280709654092788696e-01 2.024024277925491333e-01 2.587462067604064941e-01 -2.876458168029785156e-01 2.069635093212127686e-01 -1.366007141768932343e-03 3.280263021588325500e-02 -2.116967290639877319e-01 4.810507968068122864e-02 -1.499506533145904541e-01 2.184232473373413086e-01 5.594845395535230637e-03 -9.286260604858398438e-02 5.059187486767768860e-02 2.549315989017486572e-01 -2.254691421985626221e-01
5.830936431884765625e-01 2.714069485664367676e-01 -9.260248392820358276e-02 5.680206045508384705e-02 1.177863031625747681e-01 9.885891526937484741e-02 -1.000243797898292542e-01 2.677737921476364136e-02 -6.009370461106300354e-02 2.358926236629486084e-01 2.803318500518798828e-01 -2.382926493883132935e-01 2.762506343424320221e-02 -2.540475875139236450e-02 -1.871601045131683350e-01 -1.292118430137634277e-01 1.034205704927444458e-01 -1.062886640429496765e-01 -6.176237016916275024e-03 3.965196758508682251e-02 -4.604554176330566406e-02 -1.099662035703659058e-01 -1.983953639864921570e-02 -1.217332258820533752e-01 1.068782955408096313e-01 1.474682390689849854e-01 6.050472706556320190e-02 -1.661908477544784546e-01 -3.097793161869049072e-01 -2.704790234565734863e-01 4.612827301025390625e-02 -6.067830696702003479e-02
2.407273948192596436e-01 2.611381113529205322e-01 -4.909490346908569336e-01 1.431819498538970947e-01 -1.774779111146926880e-01 -7.850176841020584106e-02 -1.662247329950332642e-01 -1.603538393974304199e-01 -7.324504852294921875e-02 -8.016235381364822388e-02 1.397386193275451660e-01 -2.495412975549697876e-01 3.410646319389343262e-01 1.139335632324218750e-01 2.955205366015434265e-02 2.028418332338333130e-02 2.536329627037048340e-01 -1.151229441165924072e-01 -4.055838286876678467e-02 -7.230610400438308716e-02 -2.468667924404144287e-02 -1.206341162323951721e-01 2.034853249788284302e-01 1.197973191738128662e-01 -6.243055313825607300e-02 -5.947229638695716858e-02 1.411292850971221924e-01 -9.624249488115310669e-02 -2.668612003326416016e-01 -1.245901882648468018e-01 4.194067046046257019e-02 1.290500909090042114e-01
4.298775792121887207e-01 7.865839451551437378e-02 8.198621124029159546e-02 -1.205807924270629883e-01 1.232893317937850952e-01 7.857647538185119629e-02 -2.170051634311676025e-01 -1.601557433605194092e-01 1.047536134719848633e-01 -2.884964272379875183e-02 1.042291522026062012e-01 4.218381829559803009e-03 -3.400073153898119926e-03 6.739486753940582275e-02 -4.850402547162957489e-05 -1.766223609447479248e-01 2.548413574695587158e-01 2.516505494713783264e-02 1.567841768264770508e-01 -1.060941070318222046e-01 5.752402916550636292e-02 1.486246883869171143e-01 1.109659671783447266e-01 7.038557529449462891e-02 -2.224788218736648560e-01 1.666545569896697998e-01 4.190584123134613037e-01 3.295868337154388428e-01 -1.864650994539260864e-01 7.739784568548202515e-02 7.134273648262023926e-02 -2.894249558448791504e-01
-1.093438044190406799e-01 1.040579676628112793e-01 -2.748554944992065430e-01 1.360990703105926514e-01 4.866807255893945694e-03 4.643505811691284180e-02 -2.959094941616058350e-01 5.874745547771453857e-03 1.199534013867378235e-01 -9.767188876867294312e-02 2.575611770153045654e-01 1.893824897706508636e-03 7.681026309728622437e-02 -8.339107036590576172e-02 -2.654335200786590576e-01 -2.003604024648666382e-01 2.983722602948546410e-03 -7.649335265159606934e-02 3.319777548313140869e-01 2.113783359527587891e-02 -9.836555272340774536e-02 -3.462902009487152100e-01 9.317494928836822510e-02 -9.703677147626876831e-02 -1.241964399814605713e-01 -1.380921434611082077e-02 1.735464930534362793e-01 -2.944787144660949707e-01 -7.035101205110549927e-02 4.559978842735290527e-02 3.726532757282257080e-01 -1.925885379314422607e-01
9.722320735454559326e-02 4.306247532367706299e-01 -3.117583990097045898e-01 -9.755717962980270386e-02 -1.201957240700721741e-01 -3.940442577004432678e-02 -1.956467181444168091e-01 -1.920000016689300537e-01 -1.179242953658103943e-01 -1.325240731239318848e-01 1.920246928930282593e-01 -3.651006892323493958e-02 -9.093461185693740845e-02 2.275473438203334808e-02 1.140163652598857880e-02 2.647998332977294922e-01 -4.477332159876823425e-02 1.706488579511642456e-01 -9.604198567103594542e-05 -8.857524394989013672e-02 -1.280132234096527100e-01 1.019985973834991455e-01 -8.249264210462570190e-02 4.141443967819213867e-02 2.685324847698211670e-01 -2.508108504116535187e-02 8.549012988805770874e-02 3.458268642425537109e-01 -2.785876989364624023e-01 -8.457221090793609619e-02 2.344804108142852783e-01 -2.118400335311889648e-01
2.993022501468658447e-01 3.123186826705932617e-01 -1.818007230758666992e-01 1.222404390573501587e-01 2.331207543611526489e-01 6.429865956306457520e-02 -3.661164548248052597e-03 -2.597942650318145752e-01 4.578172229230403900e-03 4.757611546665430069e-03 7.388468086719512939e-02 3.147175014019012451e-01 -5.389256868511438370e-03 -8.724726736545562744e-03 -7.846724987030029297e-02 1.422724574804306030e-01 -2.149649262428283691e-01 -5.801997031085193157e-05 2.295590788125991821e-01 -2.855268307030200958e-02 4.342008382081985474e-02 6.331025809049606323e-02 3.446353599429130554e-02 -1.587782204151153564e-01 6.642317026853561401e-02 -4.388970881700515747e-02 4.976220130920410156e-01 -1.570429801940917969e-01 7.111633662134408951e-03 -1.580376178026199341e-01 2.686295509338378906e-01 -3.237709635868668556e-03
2.846568524837493896e-01 3.044139742851257324e-01 -5.374091118574142456e-02 -3.523373231291770935e-02 5.109209567308425903e-02 4.392849653959274292e-02 -3.602651059627532959e-01 -4.482496529817581177e-02 -7.286445796489715576e-02 1.052969694137573242e-01 1.120001003146171570e-01 2.153080701828002930e-02 2.923966050148010254e-01 3.342389464378356934e-01 -2.386124730110168457e-01 1.358998864889144897e-01 -1.027942225337028503e-01 3.421261906623840332e-02 2.787317521870136261e-02 -7.024916261434555054e-02 1.656139940023422241e-01 -1.729651391506195068e-01 7.653021812438964844e-02 -2.971543073654174805e-01 -1.073506996035575867e-01 -3.861965835094451904e-01 1.536648720502853394e-01 -6.873206049203872681e-02 3.139676759019494057e-03 -4.653307050466537476e-02 -2.853428386151790619e-02 1.512030363082885742e-01
-4.481208324432373047e-02 3.250595927238464355e-01 -1.805312335491180420e-01 1.113425418734550476e-01 -1.633837372064590454e-01 2.281271815299987793e-01 -1.778843849897384644e-01 -1.300840824842453003e-01 3.262272179126739502e-01 -1.767847239971160889e-01 8.529129624366760254e-02 -1.139202266931533813e-01 1.591041237115859985e-01 1.284472495317459106e-01 -1.634927242994308472e-01 5.492816492915153503e-02 -3.845056891441345215e-02 1.175107806921005249e-02 1.416627466678619385e-01 -1.407160609960556030e-01 2.177117317914962769e-01 -1.856049001216888428e-01 7.000299543142318726e-02 -4.312007427215576172e-01 -1.829988062381744385e-01 -1.471547037363052368e-01 2.147981971502304077e-01 5.692121013998985291e-02 -2.499666512012481689e-01 -2.120613353326916695e-03 -2.616485208272933960e-02 9.320680052042007446e-02
2.556994259357452393e-01 1.015118956565856934e-01 -2.582978904247283936e-01 6.718814373016357422e-02 2.544514238834381104e-01 4.033752903342247009e-02 -1.601715572178363800e-02 1.535542309284210205e-01 1.263648420572280884e-01 -1.192299500107765198e-01 3.485349006950855255e-03 7.646388560533523560e-02 3.447735011577606201e-01 1.059865057468414307e-01 -4.118276238441467285e-01 -6.921444088220596313e-02 1.094001159071922302e-02 1.179693117737770081e-01 5.561366677284240723e-02 -2.536208331584930420e-01 -6.919959932565689087e-02 -1.621139049530029297e-02 4.687535390257835388e-02 -1.084769144654273987e-01 1.513484865427017212e-01 -2.068096548318862915e-01 9.434297680854797363e-02 2.264187633991241455e-01 -4.018078744411468506e-01 7.786773145198822021e-03 -5.062443204224109650e-03 -1.857107430696487427e-01
-6.052021682262420654e-02 2.679452598094940186e-01 4.308426380157470703e-02 1.075828447937965393e-01 4.919496551156044006e-02 -1.451776176691055298e-01 -2.719169855117797852e-01 -1.237040832638740540e-01 8.360093459486961365e-03 -3.015155345201492310e-02 3.773648291826248169e-02 -9.852474927902221680e-02 2.180512249469757080e-01 2.733723223209381104e-01 -2.183933556079864502e-01 1.221674010157585144e-01 1.290901601314544678e-01 -1.215921640396118164e-01 8.664976060390472412e-02 -2.617099285125732422e-01 1.802786439657211304e-01 -1.040804907679557800e-01 -1.301879435777664185e-01 -3.025492727756500244e-01 2.878252565860748291e-01 1.377578675746917725e-01 3.837335109710693359e-01 -1.069046258926391602e-01 2.785198390483856201e-02 8.035881444811820984e-03 2.289263755083084106e-01 -1.683718562126159668e-01
1.624795645475387573e-01 4.974896311759948730e-01 -2.112136036157608032e-01 1.254632622003555298e-01 -9.674731642007827759e-02 -5.220577120780944824e-02 3.223458305001258850e-02 -4.062408804893493652e-01 1.168099492788314819e-01 -9.522069990634918213e-02 1.658401452004909515e-02 7.076597958803176880e-02 5.114609003067016602e-02 1.433711796998977661e-01 6.705185398459434509e-03 1.310181468725204468e-01 1.075684279203414917e-02 -2.175453156232833862e-01 -2.563456594944000244e-01 -3.449136316776275635e-01 9.813273791223764420e-04 -5.340683087706565857e-02 1.620469093322753906e-01 2.667969651520252228e-02 7.434890419244766235e-02 1.362427324056625366e-01 2.957510650157928467e-01 -2.034545317292213440e-02 -1.700256136246025562e-03 -5.457924678921699524e-02 2.003023624420166016e-01 -4.690312966704368591e-02
-9.054679423570632935e-02 3.952620923519134521e-01 -2.063571214675903320e-01 5.925252661108970642e-02 -2.450019307434558868e-02 1.057949289679527283e-01 -2.257028222084045410e-01 2.187655307352542877e-02 3.506431281566619873e-01 -1.316805183887481689e-01 1.090946123003959656e-01 -1.590164005756378174e-02 1.553546488285064697e-01 2.463080585002899170e-01 -7.926586270332336426e-02 4.660573974251747131e-02 -1.041403859853744507e-01 -7.922264188528060913e-02 9.478242695331573486e-02 -1.550710350275039673e-01 3.054897487163543701e-01 -1.221674680709838867e-01 8.865308761596679688e-02 -4.821703732013702393e-01 -9.633301943540573120e-02 3.121169842779636383e-02 1.021218523383140564e-01 1.236358955502510071e-01 -1.760334223508834839e-01 -4.671788588166236877e-02 -1.121721714735031128e-01 9.415490552783012390e-03
1.778432130813598633e-01 1.623515188694000244e-01 5.145180597901344299e-02 7.785349339246749878e-02 -2.023121118545532227e-01 -1.518536210060119629e-01 -2.004822343587875366e-01 -2.507390081882476807e-01 -8.803741633892059326e-02 1.451287269592285156e-01 2.784558832645416260e-01 -1.420298516750335693e-01 8.158893883228302002e-02 4.585011899471282959e-01 -8.142225444316864014e-02 1.383792608976364136e-01 1.228898614645004272e-01 -9.087362140417098999e-02 -6.632421165704727173e-03 -2.530994713306427002e-01 1.899040192365646362e-01 -1.479056030511856079e-01 -1.447278708219528198e-01 -1.971064805984497070e-01 7.266429811716079712e-02 2.397051155567169189e-01 2.881105840206146240e-01 -1.495581567287445068e-01 -5.572987720370292664e-02 3.140445053577423096e-02 4.315332695841789246e-02 -1.334259361028671265e-01
-8.719407767057418823e-02 1.737754195928573608e-01 -3.140000402927398682e-01 -8.461122214794158936e-02 2.088946849107742310e-01 2.168772928416728973e-02 -1.930341497063636780e-02 1.396046280860900879e-01 2.920770347118377686e-01 -1.722692698240280151e-01 1.272848099470138550e-01 1.133693903684616089e-01 1.749990135431289673e-01 1.969467997550964355e-01 -3.386331498622894287e-01 1.707445597276091576e-03 9.032054990530014038e-02 3.660646453499794006e-02 9.886379539966583252e-02 -1.427773982286453247e-01 -2.027288973331451416e-01 6.514395773410797119e-02 6.355497241020202637e-02 -2.977454960346221924e-01 1.076752692461013794e-01 -1.466068178415298462e-01 8.415358513593673706e-02 1.585006117820739746e-01 -2.557416260242462158e-01 3.768161311745643616e-02 2.258939146995544434e-01 -3.217330276966094971e-01
2.070290595293045044e-01 2.610906064510345459e-01 -1.682606041431427002e-01 -1.108457595109939575e-01 -6.268952786922454834e-02 -5.912423599511384964e-03 -6.223133206367492676e-02 -6.979110091924667358e-02 6.201659142971038818e-02 2.721329927444458008e-01 2.549470663070678711e-01 -3.500481843948364258e-01 -1.324071884155273438e-01 2.175159752368927002e-01 -3.788458406925201416e-01 -1.090711727738380432e-01 -2.261971496045589447e-02 6.236376240849494934e-02 2.538904845714569092e-01 -8.482918143272399902e-02 -3.609479637816548347e-03 -1.097261980175971985e-01 -5.127674667164683342e-04 -3.631533980369567871e-01 -1.127960160374641418e-02 -2.691910564899444580e-01 1.147224009037017822e-01 -1.071460843086242676e-01 -5.035086721181869507e-02 -9.786132723093032837e-02 1.377596259117126465e-01 4.063175618648529053e-02
1.138217523694038391e-01 3.825423121452331543e-01 2.603402920067310333e-02 -2.598364949226379395e-01 1.803423166275024414e-01 1.137721762061119080e-01 -2.170399874448776245e-01 2.799491211771965027e-02 4.049268960952758789e-01 -2.445907443761825562e-01 2.185019850730895996e-01 2.257473915815353394e-01 3.263947367668151855e-01 2.431938983500003815e-02 2.950249239802360535e-02 1.499421522021293640e-02 2.199888601899147034e-02 -2.156303264200687408e-02 8.672005683183670044e-02 -3.133771196007728577e-02 -1.230682879686355591e-01 5.766043439507484436e-03 5.784323066473007202e-02 3.981008753180503845e-02 5.025787651538848877e-02 -5.631939321756362915e-02 1.536870598793029785e-01 -2.502268552780151367e-01 1.015987172722816467e-01 -2.235328555107116699e-01 -1.585351675748825073e-02 -2.576968073844909668e-01
5.607925057411193848e-01 2.976669669151306152e-01 -2.677304744720458984e-01 -8.598621189594268799e-02 2.613317035138607025e-02 1.529278308153152466e-01 -1.851292513310909271e-02 -2.111413516104221344e-02 1.190986633300781250e-01 1.451768726110458374e-01 2.100523263216018677e-01 -2.497974336147308350e-01 -8.542629331350326538e-02 9.767895191907882690e-02 5.846837535500526428e-03 1.751656383275985718e-01 1.390523160807788372e-03 -1.668837517499923706e-01 5.280500650405883789e-02 3.389622271060943604e-02 -8.902257680892944336e-02 -7.133191078901290894e-02 -1.089569479227066040e-01 -1.798256039619445801e-01 -4.331048205494880676e-02 1.710477098822593689e-02 7.333728671073913574e-02 -6.812198460102081299e-02 -3.715249598026275635e-01 -1.185741797089576721e-01 1.295506358146667480e-01 -1.832048594951629639e-01
1.102484315633773804e-01 4.658279120922088623e-01 -3.765406012535095215e-01 -1.420528292655944824e-01 -2.021332681179046631e-01 1.068285256624221802e-01 -2.390134483575820923e-01 -2.855201363563537598e-01 -8.833391964435577393e-02 1.045830324292182922e-01 2.343665957450866699e-01 1.584565788507461548e-01 9.697325527667999268e-02 -1.270692609250545502e-02 -3.618331998586654663e-02 -1.439316868782043457e-01 2.330195903778076172e-01 -3.155468031764030457e-02 -1.375284492969512939e-01 -7.846405357122421265e-02 1.226982846856117249e-01 -1.251761764287948608e-01 1.984353959560394287e-01 -1.954627931118011475e-01 1.524411290884017944e-01 -8.171720802783966064e-02 -6.880728900432586670e-02 4.982012789696455002e-03 -3.947056829929351807e-03 -1.568733602762222290e-01 1.613377332687377930e-01 1.166202053427696228e-01
1.443062275648117065e-01 1.110398247838020325e-01 -9.995582699775695801e-02 8.835326135158538818e-02 2.712598256766796112e-02 -1.219242587685585022e-01 -3.661257922649383545e-01 1.054743584245443344e-02 1.147079691290855408e-01 -1.314850747585296631e-01 1.207572668790817261e-01 2.472932040691375732e-01 -1.396366506814956665e-01 7.107628136873245239e-02 -1.141029670834541321e-01 -2.426854819059371948e-01 1.295513063669204712e-01 1.099169030785560608e-01 1.224281489849090576e-01 -1.997208595275878906e-01 -1.273142397403717041e-01 -1.021178737282752991e-01 2.060708850622177124e-01 -2.004737406969070435e-01 -2.365364730358123779e-01 2.646859884262084961e-01 3.720636367797851562e-01 -5.570898298174142838e-03 -1.537281125783920288e-01 5.196445062756538391e-02 2.208719104528427124e-01 -2.530166208744049072e-01
3.001191318035125732e-01 2.639527320861816406e-01 -3.839016854763031006e-01 1.681681275367736816e-01 -7.090457528829574585e-02 -6.100892554968595505e-03 -1.147510334849357605e-01 -2.132995128631591797e-01 -1.449688524007797241e-01 -1.104609891772270203e-01 1.132388263940811157e-01 -2.699429690837860107e-01 3.759521245956420898e-01 1.717563867568969727e-01 9.121112525463104248e-03 4.886279627680778503e-02 2.450759857892990112e-01 -1.022030785679817200e-01 -1.405185610055923462e-01 -1.224458590149879456e-01 9.198948740959167480e-03 6.701850891113281250e-02 1.379531323909759521e-01 6.073072180151939392e-02 -8.253342658281326294e-02 1.156672537326812744e-01 9.985911846160888672e-02 -4.670003429055213928e-03 -3.417609333992004395e-01 2.821555361151695251e-02 -1.056909784674644470e-01 1.309702694416046143e-01
7.163656502962112427e-02 4.897112026810646057e-02 -4.336796328425407410e-02 1.497458666563034058e-01 6.474347412586212158e-02 -1.155564486980438232e-01 -2.587009966373443604e-01 -8.446403592824935913e-02 1.807988584041595459e-01 -1.024647429585456848e-01 2.524149417877197266e-01 4.946127161383628845e-02 -2.030957676470279694e-02 2.538809739053249359e-02 -1.767758131027221680e-01 -1.030354481190443039e-02 2.261801362037658691e-01 8.629771322011947632e-02 2.847434282302856445e-01 -3.670773804187774658e-01 3.917754814028739929e-02 -2.382763624191284180e-01 8.444515988230705261e-03 1.185704302042722702e-02 -3.138704895973205566e-01 1.065292581915855408e-01 3.641810417175292969e-01 -2.304866164922714233e-01 -1.737729273736476898e-02 1.249684393405914307e-01 2.032353281974792480e-01 -2.213813811540603638e-01
4.875298440456390381e-01 3.586467206478118896e-01 -8.479453623294830322e-02 1.414154767990112305e-01 5.428306013345718384e-02 6.726720929145812988e-02 -1.106338202953338623e-01 2.057649381458759308e-02 -6.155290827155113220e-02 -5.264002084732055664e-02 3.058897852897644043e-01 -1.662472784519195557e-01 -9.044211357831954956e-03 8.221433311700820923e-02 -4.649310722015798092e-04 1.657751053571701050e-01 5.608198791742324829e-02 -1.219846680760383606e-01 1.785208135843276978e-01 -1.708232462406158447e-01 2.650472521781921387e-01 5.019758269190788269e-02 1.788395345211029053e-01 2.294008433818817139e-02 8.142270147800445557e-03 -1.129628717899322510e-01 8.596520125865936279e-02 -1.344983093440532684e-02 -1.749092787504196167e-01 -1.566837877035140991e-01 -2.470316290855407715e-01 -3.214875757694244385e-01
1.278764009475708008e-01 2.402032613754272461e-01 -1.542843580245971680e-01 4.257429018616676331e-02 -2.415944784879684448e-01 1.694222725927829742e-02 6.624197214841842651e-02 -3.781172260642051697e-02 7.024215906858444214e-02 -2.744328677654266357e-01 2.908662259578704834e-01 -1.549603641033172607e-01 -5.610123649239540100e-02 5.829364433884620667e-02 -1.650941520929336548e-01 -2.144949287176132202e-01 1.167555972933769226e-01 -1.119320243597030640e-01 1.646100580692291260e-01 -2.995078563690185547e-01 6.268074363470077515e-02 1.270947158336639404e-01 1.664567589759826660e-01 6.183676049113273621e-02 1.636729389429092407e-02 -2.501798272132873535e-01 2.330493777990341187e-01 7.499740272760391235e-02 -3.411839902400970459e-01 -3.585863709449768066e-01 4.788037389516830444e-02 5.034716799855232239e-02
5.539529770612716675e-02 3.112772107124328613e-01 -1.213745996356010437e-01 -1.514088958501815796e-01 3.552338108420372009e-02 2.425039261579513550e-01 -1.505841463804244995e-01 -1.916015893220901489e-01 1.460119634866714478e-01 1.397121846675872803e-01 2.300294637680053711e-01 8.515411615371704102e-02 2.533371448516845703e-01 2.412476241588592529e-01 -1.109406277537345886e-01 -8.773038536310195923e-02 3.518349528312683105e-01 -1.355698704719543457e-02 -1.931755691766738892e-01 -8.044655621051788330e-02 3.247871994972229004e-02 -9.084440767765045166e-02 -2.041775584220886230e-01 6.899645179510116577e-02 2.070527710020542145e-02 1.699633747339248657e-01 1.932917237281799316e-01 6.286954134702682495e-02 9.692818671464920044e-02 -1.131839454174041748e-01 3.663532733917236328e-01 -2.212890237569808960e-01
5.005985498428344727e-01 4.551896750926971436e-01 -9.216600656509399414e-02 2.221607789397239685e-02 4.959615692496299744e-02 1.551540046930313110e-01 -1.408331990242004395e-01 1.408641338348388672e-01 -1.472823321819305420e-02 2.688950896263122559e-01 2.672467529773712158e-01 -1.179825365543365479e-01 -2.524505555629730225e-01 5.155717208981513977e-02 -7.887163013219833374e-02 1.140706688165664673e-01 2.105320543050765991e-01 -9.234949946403503418e-02 2.024205215275287628e-02 -1.524333953857421875e-01 1.363875567913055420e-01 -8.376032114028930664e-02 -2.562887221574783325e-02 -1.327912807464599609e-01 -5.197748169302940369e-02 -2.291039936244487762e-02 -1.480099745094776154e-02 7.531296461820602417e-02 -1.364769339561462402e-01 -8.756387978792190552e-02 6.959281861782073975e-02 -2.507226169109344482e-01
1.661620140075683594e-01 2.070070356130599976e-01 -2.663082182407379150e-01 -9.672844782471656799e-03 -3.299021422863006592e-01 1.287307888269424438e-01 -7.412569969892501831e-02 -1.393890380859375000e-01 2.168423384428024292e-01 1.216453034430742264e-02 5.032613873481750488e-02 -2.493251115083694458e-01 2.681095004081726074e-01 1.481619626283645630e-01 3.977083787322044373e-02 8.962836116552352905e-02 3.642883002758026123e-01 1.032908335328102112e-01 -2.941186130046844482e-01 -2.005618661642074585e-01 3.514371812343597412e-02 -1.478348523378372192e-01 1.113452911376953125e-01 1.446599960327148438e-01 1.088452059775590897e-02 4.302499070763587952e-02 7.614607363939285278e-02 1.168462708592414856e-01 -2.367572486400604248e-01 -1.387042403221130371e-01 -6.749656051397323608e-02 -2.551273703575134277e-01
1.739443689584732056e-01 2.969131767749786377e-01 -2.788957953453063965e-01 1.781199425458908081e-01 -1.555169671773910522e-01 -2.253815531730651855e-01 4.087794944643974304e-02 -1.245848909020423889e-01 9.823470562696456909e-02 -2.687160074710845947e-01 1.342573910951614380e-01 -7.489285618066787720e-02 -1.207454726099967957e-01 1.652891337871551514e-01 -1.134069934487342834e-01 2.591828256845474243e-02 2.182278782129287720e-01 -6.875890307128429413e-03 -6.361284852027893066e-02 -4.273642553016543388e-04 2.628835141658782959e-01 -6.921248137950897217e-02 2.681791186332702637e-01 -5.499071627855300903e-02 1.741153746843338013e-01 2.737181261181831360e-02 -5.318696424365043640e-02 -5.166123062372207642e-02 -4.059922397136688232e-01 -1.072077313438057899e-03 1.741239577531814575e-01 -2.944550216197967529e-01
-1.841102167963981628e-02 2.223761081695556641e-01 -1.706838011741638184e-01 -6.346181780099868774e-02 6.174219399690628052e-02 -6.638692319393157959e-02 -3.336676657199859619e-01 1.461672484874725342e-01 4.214286804199218750e-02 2.043998986482620239e-02 1.067956909537315369e-01 1.892177909612655640e-01 2.193631976842880249e-01 8.766159415245056152e-02 -4.426498711109161377e-01 -2.101077586412429810e-01 -1.106835603713989258e-01 -3.598719462752342224e-02 2.530954182147979736e-01 -4.220659732818603516e-01 4.868084192276000977e-02 2.284288257360458374e-01 2.278196662664413452e-01 4.000753536820411682e-02 -6.170415878295898438e-02 9.393589198589324951e-02 1.196826919913291931e-01 -8.999377489089965820e-02 -1.263630855828523636e-02 8.953115344047546387e-02 -9.462423622608184814e-02 -1.219075471162796021e-01
4.531363546848297119e-01 1.445882618427276611e-01 -1.223177462816238403e-01 -3.129825592041015625e-01 1.232616677880287170e-01 -1.656536310911178589e-01 -1.024318952113389969e-02 -7.977113872766494751e-02 -2.275040745735168457e-01 1.016621757298707962e-02 1.036573648452758789e-01 -7.439688593149185181e-02 1.061545535922050476e-01 6.440676748752593994e-02 -1.046232953667640686e-01 1.718477346003055573e-02 2.929528057575225830e-02 -1.375039108097553253e-02 2.295564860105514526e-01 -2.072231173515319824e-01 2.083976715803146362e-01 6.931157410144805908e-02 3.164875879883766174e-02 -9.592564776539802551e-03 -1.289949715137481689e-01 2.837749421596527100e-01 2.425738573074340820e-01 -1.737548224627971649e-02 -1.034723669290542603e-01 5.546204373240470886e-02 2.318786382675170898e-01 -3.834904730319976807e-01
1.859718859195709229e-01 3.506990671157836914e-01 -1.968923360109329224e-01 2.808552049100399017e-02 -4.834926128387451172e-02 2.838976122438907623e-02 -1.920667737722396851e-01 1.150628402829170227e-01 -2.165673524141311646e-01 3.256267309188842773e-01 -8.274608105421066284e-02 -1.531724780797958374e-01 1.072467640042304993e-01 3.536422736942768097e-03 -2.898007929325103760e-01 8.238718658685684204e-02 2.571469843387603760e-01 -4.562368243932723999e-02 -7.371365278959274292e-02 -1.447538733482360840e-01 2.969333156943321228e-02 -1.190879717469215393e-01 1.415479928255081177e-01 -4.366712644696235657e-02 8.372462540864944458e-02 1.609860360622406006e-01 5.185163617134094238e-01 -4.784178733825683594e-02 1.263642907142639160e-01 -8.983846008777618408e-02 -6.315776705741882324e-02 1.910926401615142822e-02
2.522842586040496826e-01 2.506713271141052246e-01 6.120945792645215988e-03 -1.210326254367828369e-01 2.884343080222606659e-02 1.718515902757644653e-01 -2.206374257802963257e-01 -7.786841690540313721e-02 -3.240071609616279602e-02 -5.621382594108581543e-02 2.951499521732330322e-01 -2.417651712894439697e-01 1.954708695411682129e-01 -1.437583565711975098e-02 1.010105088353157043e-01 -1.283877789974212646e-01 5.691656097769737244e-02 1.007605716586112976e-01 -3.097895346581935883e-02 2.322713471949100494e-02 1.032724678516387939e-01 -6.521280109882354736e-02 8.565425127744674683e-02 4.618785902857780457e-02 1.018187776207923889e-01 1.005283892154693604e-01 3.323996961116790771e-01 4.728566110134124756e-01 -6.782440096139907837e-02 3.899393603205680847e-02 2.199820242822170258e-02 -3.980015814304351807e-01
1.246038004755973816e-01 -1.478787604719400406e-02 -8.736354857683181763e-02 4.771113023161888123e-02 -1.616841554641723633e-02 -1.621068418025970459e-01 -5.266109108924865723e-02 -4.005639553070068359e-01 3.973696008324623108e-02 -1.151748299598693848e-01 3.649516776204109192e-02 -4.249948263168334961e-02 -2.530481815338134766e-01 1.796472668647766113e-01 -2.414933890104293823e-01 -3.061108663678169250e-02 6.232783198356628418e-02 7.551040500402450562e-02 7.655923068523406982e-02 -2.722049877047538757e-02 -6.612419150769710541e-03 -1.531575769186019897e-01 1.957388371229171753e-01 -2.896427214145660400e-01 -1.398066282272338867e-01 7.861381769180297852e-02 4.076156616210937500e-01 3.012774698436260223e-02 -2.768955528736114502e-01 -1.621330082416534424e-01 2.989270985126495361e-01 -2.530619800090789795e-01
2.524439692497253418e-01 4.563054442405700684e-01 -1.038628518581390381e-01 6.543441116809844971e-02 -7.658429443836212158e-02 8.516669273376464844e-02 -1.062191203236579895e-01 1.933039166033267975e-02 1.689413636922836304e-01 1.938901692628860474e-01 8.950044214725494385e-02 5.967532470822334290e-02 1.960969716310501099e-01 1.261306852102279663e-01 -3.335605859756469727e-01 -2.763693630695343018e-01 -1.072184890508651733e-01 5.476229265332221985e-02 -1.066543683409690857e-01 -3.755265101790428162e-02 -6.309002637863159180e-02 2.184516936540603638e-01 1.937110871076583862e-01 -9.723631292581558228e-02 -5.330386012792587280e-02 1.845264285802841187e-01 4.160706400871276855e-01 5.611972138285636902e-02 1.538620442152023315e-01 -7.109455019235610962e-02 -2.356350794434547424e-02 1.012692786753177643e-02
2.181518822908401489e-01 3.382783234119415283e-01 -3.023060560226440430e-01 -3.232785165309906006e-01 -1.421643495559692383e-01 3.148897737264633179e-02 -1.292335689067840576e-01 -1.124765723943710327e-01 -9.676370769739151001e-02 -1.145421713590621948e-01 2.283611893653869629e-01 -1.510140746831893921e-01 1.708372086286544800e-01 3.561203181743621826e-02 1.073348745703697205e-01 2.136212289333343506e-01 -7.783713191747665405e-02 4.750535637140274048e-02 -4.138216748833656311e-02 -4.993589594960212708e-02 -1.017615720629692078e-01 -1.012686640024185181e-01 1.313167065382003784e-01 2.525559253990650177e-02 1.501645594835281372e-01 -5.784558877348899841e-02 6.839591264724731445e-02 3.186796009540557861e-01 -3.152993023395538330e-01 -3.008083906024694443e-03 2.246700972318649292e-01 -2.709902226924896240e-01
3.537394404411315918e-01 1.675449907779693604e-01 -2.874696254730224609e-01 2.839649319648742676e-01 1.175915822386741638e-01 4.763035476207733154e-02 9.390318766236305237e-03 1.427410691976547241e-01 5.494706705212593079e-02 -3.655565679073333740e-01 1.504734158515930176e-01 -2.609433233737945557e-01 1.204298809170722961e-01 1.085764914751052856e-01 -3.110679090023040771e-01 1.533841155469417572e-02 1.521430313587188721e-01 -1.443463861942291260e-01 1.368672847747802734e-01 -4.668541252613067627e-02 2.576081156730651855e-01 -2.237042188644409180e-01 1.715066432952880859e-01 -8.565888553857803345e-02 -6.482997536659240723e-02 -1.217034235596656799e-01 6.658912450075149536e-02 1.350729167461395264e-01 -3.849870339035987854e-02 -1.415153741836547852e-01 -3.442178945988416672e-03 -1.225577592849731445e-01
8.142729848623275757e-02 2.553663551807403564e-01 -8.855323493480682373e-02 -1.939540803432464600e-01 1.449982374906539917e-01 -3.964182361960411072e-02 2.401999570429325104e-02 -1.636777967214584351e-01 2.794712185859680176e-01 3.970949351787567139e-02 3.612023890018463135e-01 3.401394467800855637e-03 -1.956450752913951874e-02 3.542439639568328857e-02 1.575743965804576874e-02 7.119123637676239014e-02 1.359895020723342896e-01 -1.721911281347274780e-01 -5.170254781842231750e-02 -4.563682675361633301e-01 -5.990714952349662781e-02 -1.241818368434906006e-01 -8.602564036846160889e-02 -7.272745668888092041e-02 1.260850280523300171e-01 -4.088685661554336548e-02 4.394820034503936768e-01 -6.681433413177728653e-03 8.007588237524032593e-02 -1.620081067085266113e-01 1.636103540658950806e-01 -2.337678223848342896e-01
7.062709331512451172e-02 3.364400863647460938e-01 -2.307844460010528564e-01 -6.713885813951492310e-02 1.216123998165130615e-01 -1.940462738275527954e-01 -1.958008855581283569e-02 -4.325660169124603271e-01 8.667843043804168701e-02 -6.811067461967468262e-03 2.614541351795196533e-01 1.932855546474456787e-01 -5.387325305491685867e-03 2.995850145816802979e-01 -9.517490863800048828e-03 -1.154549494385719299e-01 -4.707454703748226166e-03 -2.397914379835128784e-01 -2.974819578230381012e-02 -3.082258105278015137e-01 1.546138823032379150e-01 -2.118623442947864532e-02 1.199593916535377502e-01 5.591938644647598267e-02 -4.161595180630683899e-02 -1.609824597835540771e-01 2.452226728200912476e-01 1.185241043567657471e-01 5.224724300205707550e-03 -4.433277621865272522e-02 1.853478252887725830e-01 -1.848655194044113159e-01
1.800787895917892456e-01 1.755211502313613892e-01 -4.568415880203247070e-01 -3.859290182590484619e-01 -1.516036838293075562e-01 4.790006950497627258e-02 -2.668481171131134033e-01 -4.566979035735130310e-02 -7.214061915874481201e-02 3.561403453350067139e-01 2.443866580724716187e-01 -2.733623981475830078e-01 8.976317010819911957e-03 1.167876366525888443e-02 -6.141860038042068481e-03 2.788246050477027893e-02 1.422440074384212494e-02 1.247651055455207825e-01 1.016569361090660095e-01 -6.566510349512100220e-02 1.420854181051254272e-01 6.490380968898534775e-03 -3.488635644316673279e-02 1.266412902623414993e-02 9.109068661928176880e-02 -1.759271174669265747e-01 1.274044625461101532e-02 -5.007023736834526062e-02 -1.172949671745300293e-01 -1.081686019897460938e-01 1.444043517112731934e-01 -2.697619795799255371e-01
2.926479578018188477e-01 6.509655714035034180e-02 -2.330683916807174683e-01 1.040872335433959961e-01 -8.880742639303207397e-02 1.854693442583084106e-01 -1.844775527715682983e-01 -1.351141035556793213e-01 1.077732145786285400e-01 -1.510826647281646729e-01 2.546549737453460693e-01 7.231859117746353149e-02 -8.778540045022964478e-02 1.934115737676620483e-01 -2.459654957056045532e-01 -5.358207970857620239e-02 1.284091323614120483e-01 8.971615694463253021e-03 4.099033176898956299e-01 -8.376513421535491943e-02 1.698421500623226166e-02 -1.354363411664962769e-01 8.828455209732055664e-02 -5.680569261312484741e-02 2.756067216396331787e-01 -7.593207061290740967e-02 1.387707591056823730e-01 2.857922613620758057e-01 -3.479662239551544189e-01 8.911965414881706238e-03 6.416626274585723877e-02 -9.050367772579193115e-02
4.338915050029754639e-01 3.565925955772399902e-01 -1.136386841535568237e-01 -5.084226280450820923e-02 2.711760103702545166e-01 1.570421457290649414e-01 -8.447606861591339111e-02 -7.401785999536514282e-02 1.817337572574615479e-01 -1.139690652489662170e-01 3.691093027591705322e-01 -2.627030909061431885e-01 -6.253186613321304321e-02 1.869837492704391479e-01 4.112958535552024841e-02 1.173578500747680664e-01 -1.205952018499374390e-01 4.545606672763824463e-02 6.940074265003204346e-02 1.743382960557937622e-02 -1.902595609426498413e-01 -1.005754694342613220e-01 1.017538979649543762e-01 -1.215523704886436462e-01 -1.043859422206878662e-01 6.801906228065490723e-02 1.609109640121459961e-01 7.379493862390518188e-02 -2.412596046924591064e-01 -1.253660619258880615e-01 8.775158785283565521e-04 -1.967274695634841919e-01
1.939855962991714478e-01 3.402852416038513184e-01 -8.065585978329181671e-03 -4.761454463005065918e-02 5.453519523143768311e-02 -1.490215063095092773e-01 -1.922780871391296387e-01 2.432942539453506470e-01 -3.264930471777915955e-02 2.132410556077957153e-01 2.369056046009063721e-01 -3.358837068080902100e-01 1.838188767433166504e-01 1.094904914498329163e-01 -1.539074331521987915e-01 2.715639173984527588e-01 2.449936866760253906e-01 2.739320993423461914e-01 1.139385029673576355e-01 3.019372932612895966e-02 5.123527348041534424e-02 -4.326066467911005020e-03 -5.083420500159263611e-02 -2.587690651416778564e-01 -7.744215428829193115e-02 -2.303716354072093964e-02 6.743381917476654053e-02 4.775256291031837463e-02 -2.277552187442779541e-01 -2.742995023727416992e-01 4.973398521542549133e-02 -1.102896127849817276e-02
3.612593114376068115e-01 1.594832539558410645e-01 -1.500920057296752930e-01 1.435136348009109497e-01 7.915356755256652832e-02 1.925131082534790039e-01 -1.548241376876831055e-01 -8.522453159093856812e-02 2.462685555219650269e-01 -1.626625657081604004e-01 1.770963966846466064e-01 -1.459735631942749023e-01 -5.268730968236923218e-02 -1.666218042373657227e-02 -3.541157245635986328e-01 -4.956837370991706848e-02 1.183137744665145874e-01 2.354226261377334595e-02 6.870874762535095215e-02 6.416371464729309082e-02 2.640367113053798676e-02 -2.852858044207096100e-02 2.014284282922744751e-01 3.403476625680923462e-02 -2.554051280021667480e-01 -2.486216276884078979e-01 1.745213121175765991e-01 1.799647957086563110e-01 -1.097410917282104492e-01 -1.855095475912094116e-01 5.447654053568840027e-02 -3.869602084159851074e-01
4.161707758903503418e-01 1.674006730318069458e-01 -3.957439661026000977e-01 1.468108147382736206e-01 -2.434985190629959106e-01 -5.032612476497888565e-03 6.945670396089553833e-02 4.372748360037803650e-02 1.082699894905090332e-01 -3.157975971698760986e-01 1.803659833967685699e-02 -8.137564873322844505e-04 5.382627993822097778e-02 -9.643930941820144653e-02 -3.218030631542205811e-01 7.280182559043169022e-03 6.332447379827499390e-02 -1.247439533472061157e-01 -4.125045239925384521e-02 -8.988499641418457031e-02 -1.880542039871215820e-01 -3.226898238062858582e-02 2.508137561380863190e-02 -2.358286827802658081e-01 1.855558156967163086e-02 2.003937214612960815e-02 6.474974751472473145e-02 -2.707634121179580688e-02 -2.487298548221588135e-01 -2.224211841821670532e-01 2.120128367096185684e-03 -2.965784966945648193e-01
3.356494307518005371e-01 7.728867977857589722e-02 6.788335740566253662e-02 -3.775535523891448975e-02 -6.859844923019409180e-02 -1.103677377104759216e-01 -6.361890584230422974e-02 -5.726667121052742004e-02 3.266739472746849060e-02 -2.220611870288848877e-01 2.900277972221374512e-01 -1.215522885322570801e-01 -5.852789804339408875e-02 1.090266108512878418e-01 -2.424877583980560303e-01 -1.043059583753347397e-02 7.827843725681304932e-02 -7.387965917587280273e-02 2.914476767182350159e-02 3.471228759735822678e-03 1.077878102660179138e-01 -5.687771737575531006e-02 1.600954681634902954e-01 2.054790593683719635e-02 1.203892976045608521e-01 1.414908617734909058e-01 2.924955487251281738e-01 2.501907348632812500e-01 -4.110315442085266113e-01 -1.252834498882293701e-01 1.176738962531089783e-01 -4.394567608833312988e-01
2.477211356163024902e-01 3.897694647312164307e-01 -3.738715946674346924e-01 1.751650869846343994e-01 -1.125201061367988586e-01 -1.404840499162673950e-01 -4.484482109546661377e-02 -6.394248455762863159e-02 3.789403140544891357e-01 2.338982522487640381e-01 1.463759541511535645e-01 3.981939051300287247e-03 2.514853179454803467e-01 2.726465649902820587e-02 -9.350745379924774170e-02 -4.637857154011726379e-02 -1.663873530924320221e-02 -1.795038580894470215e-01 -1.987308561801910400e-01 -2.334571480751037598e-01 1.102279275655746460e-01 5.574501119554042816e-03 1.113290861248970032e-01 1.393438428640365601e-01 -7.663353532552719116e-02 1.207551956176757812e-01 2.514653503894805908e-01 4.017024114727973938e-02 9.474945068359375000e-02 -1.317786127328872681e-01 -2.369022741913795471e-02 2.079118974506855011e-02
8.787976950407028198e-02 2.779277861118316650e-01 -3.982658311724662781e-02 5.165267735719680786e-02 -3.541089594364166260e-01 -4.167400673031806946e-02 -4.542462527751922607e-01 -1.229621022939682007e-01 -1.891739666461944580e-01 -1.668015569448471069e-01 -7.453584112226963043e-03 -1.887234598398208618e-01 1.472538262605667114e-01 2.158425934612751007e-02 -2.449014931917190552e-01 -8.914656192064285278e-02 -2.164516299962997437e-01 5.029900744557380676e-02 2.756397426128387451e-01 -2.587208151817321777e-01 -2.978716604411602020e-02 1.261059846729040146e-02 4.676436074078083038e-04 -4.532501101493835449e-02 2.828822657465934753e-02 -8.350684493780136108e-02 8.372078090906143188e-02 -2.782653272151947021e-01 -1.816051751375198364e-01 9.326508641242980957e-02 1.844273805618286133e-01 -9.763371199369430542e-02
4.506646394729614258e-01 1.201746463775634766e-01 -3.119972944259643555e-01 -1.075640842318534851e-01 4.078134149312973022e-02 -5.336348712444305420e-02 -1.841286011040210724e-02 1.368651539087295532e-01 1.508664246648550034e-02 -1.226028613746166229e-02 2.319232374429702759e-01 -1.994884759187698364e-01 2.454711645841598511e-01 -2.187358774244785309e-02 -2.969682216644287109e-02 -1.286629438400268555e-01 -1.522931307554244995e-01 -7.484953105449676514e-02 7.198675721883773804e-02 -1.726924180984497070e-01 2.761337161064147949e-01 -2.716384828090667725e-01 -5.992378573864698410e-03 -5.731596797704696655e-02 1.696906834840774536e-01 3.147698044776916504e-01 1.636819690465927124e-01 -1.103870645165443420e-01 -1.297743469476699829e-01 5.439429357647895813e-02 2.422041594982147217e-01 -1.239305287599563599e-01
1.050347089767456055e-01 4.373146295547485352e-01 1.676027029752731323e-01 2.096562460064888000e-02 -2.952535748481750488e-01 -1.583530008792877197e-01 -3.279621303081512451e-01 -1.008073762059211731e-01 4.747904464602470398e-02 -1.284140348434448242e-02 2.608216702938079834e-01 -3.160995841026306152e-01 1.625964194536209106e-01 3.725985437631607056e-02 1.750268600881099701e-02 -9.837876260280609131e-02 1.643255501985549927e-01 2.321175485849380493e-01 -1.325946152210235596e-01 3.662153333425521851e-02 -1.356416493654251099e-01 -3.504068404436111450e-02 -1.400775611400604248e-01 -1.531877815723419189e-01 2.231604307889938354e-01 1.202562600374221802e-01 6.520005315542221069e-02 9.705175459384918213e-02 1.405736152082681656e-02 -2.356530129909515381e-01 1.708328537642955780e-02 -1.859370619058609009e-01
-2.316425181925296783e-02 3.487013578414916992e-01 -1.395580172538757324e-01 1.170100346207618713e-01 -1.159377098083496094e-01 1.116335019469261169e-01 -2.622139155864715576e-01 2.734641917049884796e-02 3.001545667648315430e-01 -1.342193633317947388e-01 1.185117661952972412e-01 -4.236827045679092407e-02 9.087001532316207886e-02 1.970940381288528442e-01 -4.125262796878814697e-02 6.856913119554519653e-02 -1.803565025329589844e-01 5.769038945436477661e-02 1.836825460195541382e-01 -1.725651323795318604e-01 1.083193570375442505e-01 -3.681929036974906921e-02 1.456569731235504150e-01 -5.544114112854003906e-01 -1.259612739086151123e-01 -7.684119790792465210e-02 2.649938464164733887e-01 8.267101645469665527e-02 -1.653929948806762695e-01 -5.544639751315116882e-02 -3.913592919707298279e-02 1.254497794434428215e-03
3.226096034049987793e-01 1.112513393163681030e-01 -2.527059614658355713e-01 8.492024242877960205e-02 -1.024063229560852051e-01 2.066651135683059692e-01 -1.329851001501083374e-01 -1.437409222126007080e-01 7.902933657169342041e-02 1.704753562808036804e-02 -7.478695362806320190e-02 -2.306051552295684814e-01 3.828954696655273438e-01 -2.473931461572647095e-01 -9.180890023708343506e-02 -2.438269853591918945e-01 6.948458403348922729e-02 2.360037565231323242e-01 6.441804021596908569e-02 -4.895655438303947449e-02 1.456703841686248779e-01 -1.137566417455673218e-01 -2.310309186577796936e-02 9.995052218437194824e-02 1.406383812427520752e-01 7.933270931243896484e-02 3.214342296123504639e-01 1.925156638026237488e-02 -1.061358824372291565e-01 -1.401213705539703369e-01 3.273155391216278076e-01 -1.936835423111915588e-02
2.003173343837261200e-02 2.977936267852783203e-01 -1.890041530132293701e-01 6.128606200218200684e-02 -2.080956399440765381e-01 1.431358009576797485e-01 -8.783886581659317017e-02 -1.980655193328857422e-01 1.776892691850662231e-01 -8.626785874366760254e-02 -6.405928730964660645e-02 -3.406620770692825317e-02 6.980881094932556152e-02 3.356479108333587646e-01 -1.073105260729789734e-01 -2.211196161806583405e-02 -6.448194384574890137e-02 1.790210753679275513e-01 3.205190896987915039e-01 -2.306969761848449707e-01 3.197721540927886963e-01 -1.121911481022834778e-01 1.474149525165557861e-01 -3.630688488483428955e-01 3.696435689926147461e-02 -1.279145777225494385e-01 2.832441329956054688e-01 -1.885587163269519806e-02 8.772495388984680176e-02 -6.299641728401184082e-02 -9.168954193592071533e-02 -8.916824311017990112e-02
4.843412339687347412e-01 3.598122894763946533e-01 -1.506427973508834839e-01 -1.102671921253204346e-01 4.000631347298622131e-02 3.533649444580078125e-02 -1.208457946777343750e-01 -3.854767419397830963e-03 2.334627956151962280e-01 8.362992852926254272e-02 4.488416314125061035e-01 -1.589627116918563843e-01 -1.024840846657752991e-01 -2.724725753068923950e-02 -7.484231889247894287e-02 2.871277928352355957e-01 -6.663639098405838013e-02 -5.841970071196556091e-02 5.815682187676429749e-02 -1.415029168128967285e-01 -4.935977235436439514e-02 1.090072467923164368e-01 2.293413579463958740e-01 -1.054409220814704895e-01 1.591672655194997787e-03 1.807270757853984833e-02 1.136948075145483017e-02 -1.375955045223236084e-01 -2.024412453174591064e-01 -1.445698272436857224e-02 -1.765027269721031189e-02 -1.610162258148193359e-01
5.868376418948173523e-02 2.878005504608154297e-01 -9.753310121595859528e-03 -2.094077318906784058e-01 2.152613401412963867e-01 -6.470721215009689331e-02 -2.952559590339660645e-01 -4.128212928771972656e-01 -1.616207212209701538e-01 1.129933521151542664e-01 2.474532425403594971e-01 -9.588901698589324951e-02 1.068792566657066345e-01 3.420811844989657402e-03 -2.362073957920074463e-01 -1.446000337600708008e-01 -2.286482416093349457e-02 2.309072762727737427e-01 1.507005095481872559e-01 -1.499080806970596313e-01 9.845173358917236328e-02 -1.789946705102920532e-01 1.870742142200469971e-01 -1.476504206657409668e-01 1.562170088291168213e-01 -3.393442556262016296e-02 1.470416784286499023e-01 -5.416919663548469543e-02 7.461981475353240967e-02 -1.770830899477005005e-02 1.686676144599914551e-01 -2.867213785648345947e-01
3.176093101501464844e-02 2.988235354423522949e-01 -3.230075538158416748e-01 -1.765998601913452148e-01 -3.970766812562942505e-02 1.549659762531518936e-02 -5.029796063899993896e-02 -3.522218763828277588e-01 1.141290590167045593e-01 9.013604372739791870e-02 1.643924415111541748e-02 -5.397521704435348511e-02 6.436031311750411987e-02 1.022466197609901428e-01 -2.311006635427474976e-01 7.757252082228660583e-03 -1.095002219080924988e-01 -3.513833582401275635e-01 1.457009315490722656e-01 -2.962878942489624023e-01 -1.749277710914611816e-01 -7.761034183204174042e-03 2.853343784809112549e-01 -1.282577514648437500e-01 2.587702125310897827e-03 1.651660054922103882e-01 8.379869908094406128e-02 1.324668079614639282e-01 8.845070004463195801e-02 -1.535185724496841431e-01 -1.710731834173202515e-01 -2.604885697364807129e-01
2.901694774627685547e-01 9.030986577272415161e-02 -6.380445510149002075e-02 2.526681125164031982e-01 -3.499131277203559875e-02 -1.261479109525680542e-01 -1.450034230947494507e-01 -4.127396270632743835e-02 5.173155665397644043e-02 -2.772628068923950195e-01 1.562612652778625488e-01 8.294785022735595703e-02 5.537982285022735596e-02 2.444536983966827393e-01 -3.849377930164337158e-01 1.567219942808151245e-01 -5.231441464275121689e-03 1.641320735216140747e-01 8.574227988719940186e-02 -9.136596322059631348e-02 -3.553235232830047607e-01 7.015815936028957367e-03 5.382576957345008850e-02 2.115973234176635742e-01 -2.293717302381992340e-02 1.751760840415954590e-01 1.916139423847198486e-01 -1.193112954497337341e-01 -2.006404548883438110e-01 -1.746958941221237183e-01 2.647994458675384521e-01 -1.172838732600212097e-01
5.247773602604866028e-03 2.490885406732559204e-01 -3.018471002578735352e-01 5.103129521012306213e-02 1.210698019713163376e-02 6.481321156024932861e-02 2.337979525327682495e-02 -1.362991929054260254e-01 -2.463025301694869995e-01 -3.644599914550781250e-01 2.026239633560180664e-01 -8.828487247228622437e-03 1.725957989692687988e-01 9.753891080617904663e-02 -9.297502785921096802e-02 -2.556481771171092987e-02 -7.576957345008850098e-02 1.184691190719604492e-01 2.887766063213348389e-01 5.253475159406661987e-02 7.253068499267101288e-03 1.917188614606857300e-01 -3.451319783926010132e-02 1.465919166803359985e-01 4.244593530893325806e-02 1.722891926765441895e-01 3.483029901981353760e-01 -6.444823741912841797e-02 -7.629857212305068970e-02 -1.690489947795867920e-01 -4.034367203712463379e-02 -4.232155680656433105e-01
2.655845284461975098e-01 4.976605996489524841e-02 -1.185024306178092957e-01 2.800667881965637207e-01 1.812400519847869873e-01 1.344168782234191895e-01 -8.534492552280426025e-02 -2.969270944595336914e-01 -1.464113220572471619e-02 1.220391243696212769e-01 2.165558040142059326e-01 -8.118364028632640839e-03 -2.498397231101989746e-02 1.046457439661026001e-01 -3.926686644554138184e-01 1.202110350131988525e-01 8.270528167486190796e-02 4.503367841243743896e-02 2.722253501415252686e-01 -2.169203311204910278e-01 1.450257301330566406e-01 -2.620527520775794983e-02 -1.522469669580459595e-01 -1.756854951381683350e-01 -3.277817741036415100e-02 -3.930869698524475098e-02 2.867325022816658020e-02 2.950218021869659424e-01 -1.741836965084075928e-01 -1.767997890710830688e-01 2.301851361989974976e-01 -1.870888620615005493e-01
1.118035167455673218e-01 2.585426867008209229e-01 -4.567747116088867188e-01 2.781004607677459717e-01 -2.119874805212020874e-01 -4.013653844594955444e-02 2.257193438708782196e-02 7.473685313016176224e-03 3.487072139978408813e-02 -1.135630086064338684e-01 1.683852672576904297e-01 -1.608041971921920776e-01 2.299334555864334106e-01 2.539514899253845215e-01 -1.541294902563095093e-01 2.202715277671813965e-01 2.844452559947967529e-01 -2.084476649761199951e-01 -5.607793107628822327e-02 -6.435778737068176270e-02 1.234680041670799255e-01 -2.291686646640300751e-02 1.168064996600151062e-01 6.703818589448928833e-02 1.875015944242477417e-01 -6.093226373195648193e-02 7.818177342414855957e-02 8.757901936769485474e-02 -2.606098055839538574e-01 -1.396759748458862305e-01 1.524636298418045044e-01 2.682690322399139404e-02
6.045117601752281189e-02 3.314018845558166504e-01 8.712295442819595337e-03 -3.791786730289459229e-02 -2.689255177974700928e-01 -2.141583561897277832e-01 -2.839104533195495605e-01 -5.766938254237174988e-02 4.746685549616813660e-02 -1.186115443706512451e-01 -5.420080572366714478e-02 -2.396477013826370239e-01 2.028381973505020142e-01 7.931640744209289551e-02 -1.715078651905059814e-01 -1.703628450632095337e-01 -6.260588020086288452e-02 -6.868723779916763306e-02 1.742490530014038086e-01 -2.700940072536468506e-01 2.119807749986648560e-01 -2.162930816411972046e-01 1.091371923685073853e-01 -3.724617063999176025e-01 7.006426155567169189e-02 1.303870975971221924e-01 4.773100093007087708e-02 -2.176034748554229736e-01 -2.370660901069641113e-01 -1.155305430293083191e-01 1.939932070672512054e-02 6.748517602682113647e-02
5.525423884391784668e-01 3.536854088306427002e-01 -4.987787455320358276e-02 -4.386410489678382874e-02 2.457134574651718140e-01 1.452002078294754028e-01 -1.038441359996795654e-01 -3.788993507623672485e-02 -3.556215763092041016e-02 -8.447851985692977905e-02 2.871969938278198242e-01 -9.395930683240294456e-04 -6.507050711661577225e-03 6.488040834665298462e-02 1.001388207077980042e-01 4.958753660321235657e-02 -1.039674356579780579e-01 2.837639302015304565e-03 1.881650388240814209e-01 -1.139384955167770386e-01 2.484810799360275269e-01 5.683475360274314880e-02 3.406324237585067749e-02 -4.445619508624076843e-02 -1.441963165998458862e-01 6.553474068641662598e-02 3.146662563085556030e-02 1.893098056316375732e-01 -3.590244352817535400e-01 1.830744184553623199e-02 -1.064191758632659912e-01 -1.846672147512435913e-01
-3.366208821535110474e-02 2.683496177196502686e-01 -1.042207777500152588e-01 -2.341697067022323608e-01 7.785181701183319092e-02 6.822206825017929077e-02 -1.432785689830780029e-01 -4.086513221263885498e-01 1.001966837793588638e-02 -1.120802015066146851e-01 2.081178575754165649e-01 -1.219130381941795349e-01 1.829641908407211304e-01 2.284875363111495972e-01 2.751855179667472839e-02 -9.771011024713516235e-02 -2.209829837083816528e-01 -2.624517492949962616e-02 1.677180677652359009e-01 6.981442868709564209e-02 1.039177402853965759e-01 1.390672177076339722e-01 6.734140962362289429e-02 -8.914605528116226196e-02 -1.221306994557380676e-01 1.222207695245742798e-01 3.819749355316162109e-01 -2.244509905576705933e-01 1.850908547639846802e-01 -2.030548155307769775e-01 -4.191673547029495239e-02 -2.599288523197174072e-01
1.045520678162574768e-01 3.569014668464660645e-01 -3.542423248291015625e-02 -1.177718564867973328e-01 2.983751520514488220e-02 1.642877608537673950e-01 -2.152732312679290771e-01 9.280555695295333862e-02 1.398334205150604248e-01 1.285113692283630371e-01 3.113379776477813721e-01 2.907426059246063232e-01 1.193417683243751526e-01 2.108628116548061371e-02 -3.564997315406799316e-01 -4.142415151000022888e-02 1.240315437316894531e-01 -4.350829124450683594e-02 -9.934224188327789307e-02 -3.205727338790893555e-01 -1.866960078477859497e-01 9.620516747236251831e-02 2.150960415601730347e-01 1.380519270896911621e-01 -3.744406625628471375e-03 1.596882641315460205e-01 3.174419403076171875e-01 1.053973799571394920e-03 -1.454308535903692245e-02 6.296622753143310547e-02 -1.775465458631515503e-01 -3.702329844236373901e-02
-1.123613715171813965e-01 4.165637195110321045e-01 -2.392787933349609375e-01 -1.791487820446491241e-02 4.468002319335937500e-01 7.458553463220596313e-02 -1.266967356204986572e-01 6.164511665701866150e-02 8.623752743005752563e-02 -2.008081376552581787e-01 -2.342035248875617981e-02 -9.632222354412078857e-02 1.638554632663726807e-01 1.567617952823638916e-01 -1.157005876302719116e-01 8.539856225252151489e-02 7.233346998691558838e-02 -3.687531873583793640e-02 -4.969337582588195801e-02 7.977689057588577271e-02 6.745925638824701309e-03 -1.469123810529708862e-01 1.130871847271919250e-01 -2.249273955821990967e-01 -5.398530140519142151e-02 -6.862556189298629761e-02 1.108974143862724304e-01 1.747101992368698120e-01 -3.237066566944122314e-01 -4.217197746038436890e-02 2.704898118972778320e-01 -2.663245499134063721e-01
3.063975870609283447e-01 3.432644009590148926e-01 -2.110172510147094727e-01 1.719381473958492279e-02 -2.592157125473022461e-01 1.996248774230480194e-02 -1.833607256412506104e-02 -9.684912115335464478e-02 -9.945800900459289551e-02 -4.882361590862274170e-01 1.692650318145751953e-01 -7.279114425182342529e-02 -1.120273582637310028e-02 1.083075180649757385e-01 -6.528533995151519775e-02 -4.072526469826698303e-02 1.692558377981185913e-01 -1.124593168497085571e-01 1.091056615114212036e-01 -1.622739583253860474e-01 2.025286555290222168e-01 7.498052716255187988e-02 1.410015523433685303e-01 1.246144901961088181e-02 1.740111857652664185e-01 -2.734442949295043945e-01 3.086765483021736145e-02 -2.069583395496010780e-03 -1.820062398910522461e-01 -2.070225626230239868e-01 1.224708706140518188e-01 -1.515449285507202148e-01
-6.482306122779846191e-02 1.648458242416381836e-01 -6.351603567600250244e-02 1.087557002902030945e-01 -6.279110908508300781e-02 -1.718362718820571899e-01 -2.022500634193420410e-01 3.115899674594402313e-02 8.729720115661621094e-02 -1.784211844205856323e-01 9.918145835399627686e-02 1.488602906465530396e-01 -6.116572022438049316e-02 -3.735676035284996033e-02 -3.321332037448883057e-01 -1.104164943099021912e-01 5.778150260448455811e-02 1.122478693723678589e-01 1.911518722772598267e-01 -2.130471318960189819e-01 -3.416638821363449097e-03 -2.090182751417160034e-01 1.472958624362945557e-01 -1.704588234424591064e-01 -1.585350632667541504e-01 2.482608556747436523e-01 2.555061280727386475e-01 -1.164575293660163879e-01 -5.986730381846427917e-02 7.023309916257858276e-02 3.160496950149536133e-01 -4.604208767414093018e-01
-8.858000487089157104e-02 2.507209777832031250e-01 -7.819072157144546509e-02 -3.292877599596977234e-02 1.770916581153869629e-01 3.170149624347686768e-01 -1.531111150979995728e-01 1.929352283477783203e-01 1.788059622049331665e-01 -7.401530444622039795e-02 6.669760495424270630e-02 1.221898049116134644e-01 2.624425590038299561e-01 9.383097290992736816e-02 -2.777843475341796875e-01 7.890804857015609741e-02 -7.773934304714202881e-02 -1.735620647668838501e-01 -4.358555376529693604e-02 -2.634109258651733398e-01 2.973057515919208527e-02 -1.173876672983169556e-01 5.245488882064819336e-02 -2.042415291070938110e-01 -1.106508672237396240e-01 -1.249341815710067749e-01 1.577290594577789307e-01 1.005997285246849060e-01 -3.889355957508087158e-01 1.948781609535217285e-01 7.234286516904830933e-02 -2.962311804294586182e-01
2.843347936868667603e-02 2.327960431575775146e-01 -1.427481025457382202e-01 1.116694957017898560e-01 2.129729138687252998e-03 1.051659360527992249e-01 -2.946472465991973877e-01 1.639413535594940186e-01 -1.000959724187850952e-01 -1.506223827600479126e-01 6.383751332759857178e-02 9.676849097013473511e-02 3.673779964447021484e-01 1.157279610633850098e-01 -7.611022144556045532e-02 3.166941180825233459e-02 6.199799105525016785e-02 3.439375758171081543e-02 6.827122718095779419e-02 -1.926227957010269165e-01 -2.983860969543457031e-01 -1.882239431142807007e-01 -2.213692516088485718e-01 -2.503536343574523926e-01 -3.680482134222984314e-02 1.872762739658355713e-01 3.209027051925659180e-01 -1.117489784955978394e-01 -5.927418544888496399e-02 -6.946916878223419189e-02 -3.023570775985717773e-01 -2.269444316625595093e-01
5.860501155257225037e-02 1.202485635876655579e-01 -1.591028422117233276e-01 1.278458684682846069e-01 -3.976835869252681732e-03 -1.214853525161743164e-01 -4.450180530548095703e-01 -1.277397125959396362e-01 -3.925856947898864746e-02 6.947907805442810059e-02 1.317721307277679443e-01 -2.266844362020492554e-02 2.290404587984085083e-01 3.429320454597473145e-01 -1.645977646112442017e-01 1.114767715334892273e-01 2.562611997127532959e-01 -2.453211136162281036e-02 5.074728280305862427e-02 -1.080132052302360535e-01 -3.295982629060745239e-02 -2.292155176401138306e-01 -1.446535587310791016e-01 -4.317705929279327393e-01 1.350889354944229126e-01 -6.083850748836994171e-03 2.299379557371139526e-01 -1.318143606185913086e-01 4.791044443845748901e-02 1.936277747154235840e-01 6.024250388145446777e-02 -6.362029910087585449e-02
2.784150242805480957e-01 1.342862844467163086e-01 -1.836426556110382080e-02 -3.077807426452636719e-01 1.488293260335922241e-01 1.849711090326309204e-01 -1.987370997667312622e-01 2.251216582953929901e-02 -3.939980641007423401e-02 -1.887185499072074890e-02 3.759292140603065491e-02 -2.784987688064575195e-01 8.421108126640319824e-02 -7.280433923006057739e-02 1.399904638528823853e-01 -6.383353471755981445e-02 -1.225502043962478638e-02 2.489345967769622803e-01 2.009593397378921509e-01 -2.927770316600799561e-01 2.194448560476303101e-01 -2.410857677459716797e-01 1.351221352815628052e-01 -1.345777362585067749e-01 5.995304882526397705e-02 1.543448418378829956e-01 3.180948495864868164e-01 3.368442133069038391e-02 -3.278666734695434570e-01 -1.107381433248519897e-01 1.240455135703086853e-01 1.787546649575233459e-02
4.808857142925262451e-01 5.706571415066719055e-02 -7.419519126415252686e-02 -1.856088638305664062e-01 -2.562930621206760406e-02 -1.761855036020278931e-01 -1.435635536909103394e-01 -6.899771094322204590e-02 1.682330667972564697e-01 -2.009697854518890381e-01 2.062779217958450317e-01 -6.696072965860366821e-02 1.337201744318008423e-01 3.130048215389251709e-01 -1.750162243843078613e-01 5.261024460196495056e-02 5.357005819678306580e-02 -2.054956257343292236e-01 -9.771192073822021484e-02 5.532872676849365234e-02 5.071394145488739014e-02 -3.577201813459396362e-02 -1.619349271059036255e-01 -1.035230904817581177e-01 -1.070511788129806519e-01 2.753615379333496094e-01 2.943497002124786377e-01 1.623493432998657227e-01 -1.646402031183242798e-01 -6.227833777666091919e-02 2.559786736965179443e-01 -9.054847061634063721e-02
1.990061998367309570e-01 4.746015965938568115e-01 -1.214993298053741455e-01 1.130796149373054504e-01 8.509498089551925659e-02 1.349078863859176636e-01 -2.055695801973342896e-01 -3.229367434978485107e-01 2.584073320031166077e-02 -3.235466778278350830e-02 8.952066302299499512e-03 -1.786017268896102905e-01 2.496363520622253418e-01 2.132005095481872559e-01 1.325237601995468140e-01 8.135733194649219513e-03 4.521009922027587891e-01 -2.414284460246562958e-02 -6.535604596138000488e-02 -2.454728074371814728e-02 8.603665046393871307e-03 5.565169081091880798e-02 1.334350556135177612e-01 5.267927423119544983e-02 8.828957378864288330e-02 -7.311344612389802933e-03 1.478016227483749390e-01 -4.343234747648239136e-02 -2.448436617851257324e-01 -1.991598606109619141e-01 -3.308796510100364685e-02 1.030852273106575012e-01
4.000933468341827393e-01 3.039302527904510498e-01 -1.287564933300018311e-01 -1.161799505352973938e-01 5.471723526716232300e-02 1.546554714441299438e-01 -2.183414399623870850e-01 -1.213103905320167542e-01 1.262117177248001099e-01 1.506684124469757080e-01 3.534457385540008545e-01 -3.062438070774078369e-01 -1.390114277601242065e-01 1.849840879440307617e-01 -7.875828444957733154e-02 1.703876107931137085e-01 -4.596763476729393005e-02 -1.933420449495315552e-02 1.464863568544387817e-01 6.368491053581237793e-02 -2.816336154937744141e-01 -1.582271456718444824e-01 2.849574387073516846e-01 -7.269106060266494751e-02 -1.064514741301536560e-01 1.497803479433059692e-01 1.440862417221069336e-01 -2.430360950529575348e-02 -3.367086127400398254e-02 -1.915557123720645905e-02 1.110049989074468613e-02 -8.047563582658767700e-02
1.045533791184425354e-01 1.494423002004623413e-01 7.815848290920257568e-02 9.388321638107299805e-02 7.412714511156082153e-02 -2.714563310146331787e-01 -4.670069217681884766e-01 -9.904332458972930908e-02 -1.165103241801261902e-01 5.508583784103393555e-02 1.307206898927688599e-01 -1.090962663292884827e-01 -3.704051673412322998e-02 2.725051343441009521e-01 -1.369668543338775635e-01 6.408875435590744019e-02 -7.614205032587051392e-02 -5.328867584466934204e-02 -1.084519103169441223e-01 -3.925383388996124268e-01 1.926868110895156860e-01 -2.777350842952728271e-01 3.784237056970596313e-02 -2.501704692840576172e-01 -1.086868867278099060e-01 -8.429522067308425903e-02 2.287706881761550903e-01 -1.392318028956651688e-02 -1.397161334753036499e-01 -6.250979006290435791e-02 6.148675829172134399e-02 -2.218158990144729614e-01
4.275336861610412598e-02 2.024572640657424927e-01 -2.483939193189144135e-02 1.244887635111808777e-01 -1.274614632129669189e-01 1.627063006162643433e-01 -2.627868354320526123e-01 -1.302433907985687256e-01 1.953212618827819824e-01 -2.846625261008739471e-02 3.770938888192176819e-02 3.508784249424934387e-02 1.704043447971343994e-01 3.596823215484619141e-01 -3.697409629821777344e-01 2.445133589208126068e-02 -9.613158553838729858e-02 1.430424004793167114e-01 2.538356781005859375e-01 -1.414453536272048950e-01 2.662565410137176514e-01 -3.123357333242893219e-02 1.887786984443664551e-01 -3.460197746753692627e-01 5.795352626591920853e-03 -1.974193006753921509e-01 2.819502055644989014e-01 3.874099999666213989e-02 -1.698024943470954895e-02 -9.638626873493194580e-02 -4.268762096762657166e-02 4.708632081747055054e-02
1.461292505264282227e-01 3.800359666347503662e-01 -2.864225208759307861e-01 1.823339611291885376e-01 -8.335346728563308716e-02 7.528602331876754761e-02 -1.762209273874759674e-02 -3.703336417675018311e-01 1.324275285005569458e-01 -3.465129137039184570e-01 5.262743681669235229e-02 -1.137377619743347168e-01 3.723946511745452881e-01 -4.597921296954154968e-02 1.856022328138351440e-02 2.759569287300109863e-01 1.106005236506462097e-01 -1.249430924654006958e-01 2.822737582027912140e-02 9.958001784980297089e-03 2.359691821038722992e-02 -1.861196756362915039e-01 3.157407417893409729e-02 2.095562964677810669e-01 9.801675379276275635e-02 4.082230851054191589e-02 1.430767327547073364e-01 -8.021726459264755249e-02 -6.592301279306411743e-02 -1.216301620006561279e-01 1.048088744282722473e-01 -1.452844738960266113e-01
-3.483836771920323372e-03 3.156638145446777344e-01 -8.853071928024291992e-02 3.590950742363929749e-02 -1.319224685430526733e-01 2.775696218013763428e-01 -3.189777135848999023e-01 4.046746492385864258e-01 -1.051213219761848450e-02 -2.768103033304214478e-02 1.302707046270370483e-01 1.223752349615097046e-01 -1.075487881898880005e-01 2.450161278247833252e-01 -8.363898843526840210e-02 2.013377696275711060e-01 3.812217712402343750e-02 9.042922407388687134e-02 1.341972202062606812e-01 -3.031805455684661865e-01 -3.243874758481979370e-02 7.174255698919296265e-02 -2.327409759163856506e-02 -1.805597543716430664e-01 5.247768014669418335e-02 -3.591365367174148560e-02 2.487506717443466187e-01 4.222707822918891907e-02 -2.549089491367340088e-01 7.471634447574615479e-02 -1.021689176559448242e-01 -2.677710056304931641e-01
3.348227441310882568e-01 2.094957679510116577e-01 -3.798161149024963379e-01 -9.773922711610794067e-02 -1.926836371421813965e-01 4.978364333510398865e-02 -1.510142982006072998e-01 -1.012602299451828003e-01 2.191573679447174072e-01 -1.711213141679763794e-01 1.487358212471008301e-01 -7.745831459760665894e-02 -1.410624980926513672e-01 -1.484652757644653320e-01 -3.335370123386383057e-01 6.214108318090438843e-03 1.165468012914061546e-03 7.605727761983871460e-02 2.220387756824493408e-02 -6.359180808067321777e-02 1.031385827809572220e-02 -8.300802111625671387e-02 3.630908131599426270e-01 2.966015040874481201e-02 4.168800264596939087e-02 -2.156231403350830078e-01 3.986951708793640137e-02 1.608698815107345581e-01 -1.105129867792129517e-01 -2.840738594532012939e-01 3.493261709809303284e-02 -1.974878013134002686e-01
2.155207097530364990e-01 2.919243276119232178e-01 -3.189740777015686035e-01 -5.939438566565513611e-02 3.791577368974685669e-02 1.978699713945388794e-01 -2.242569476366043091e-01 1.344852000474929810e-01 -7.741905003786087036e-02 8.117006719112396240e-02 1.026652976870536804e-01 2.005762606859207153e-01 6.367361173033714294e-03 3.351375162601470947e-01 -1.894751191139221191e-01 -1.362772285938262939e-01 -4.193137586116790771e-02 1.829780638217926025e-02 1.390143185853958130e-01 7.180984597653150558e-03 -1.433071680366992950e-02 -2.627372145652770996e-01 -1.456064432859420776e-01 -2.190481685101985931e-02 -3.050255179405212402e-01 7.232909649610519409e-02 1.200721040368080139e-01 -1.973730474710464478e-01 -2.401555329561233521e-01 -2.180901020765304565e-01 -2.310595512390136719e-01 -3.534385561943054199e-02
2.334454506635665894e-01 9.981299191713333130e-02 -2.334694415330886841e-01 5.482318624854087830e-02 8.546398580074310303e-02 1.892115920782089233e-01 -1.329681575298309326e-01 1.011583879590034485e-01 2.959495484828948975e-01 -2.033764868974685669e-02 9.678467363119125366e-02 -1.374401301145553589e-01 4.964216426014900208e-02 3.648634254932403564e-01 -3.381407558917999268e-01 -2.233968302607536316e-02 -1.110057067126035690e-02 6.420569121837615967e-02 5.996489524841308594e-02 -2.540412917733192444e-02 -2.198152691125869751e-01 -4.977962747216224670e-02 6.179465353488922119e-02 -1.982190757989883423e-01 1.489835530519485474e-01 8.211625367403030396e-02 5.563336238265037537e-02 3.803195655345916748e-01 -3.974514007568359375e-01 -5.551262944936752319e-02 -1.403438765555620193e-02 2.669926965609192848e-03
4.098733365535736084e-01 4.047896265983581543e-01 5.786007270216941833e-02 -1.016958877444267273e-01 5.932332947850227356e-02 4.485937952995300293e-02 -9.377030283212661743e-02 -1.592580601572990417e-02 1.959901303052902222e-01 -9.572587907314300537e-02 4.800673723220825195e-01 -1.696993857622146606e-01 5.038928613066673279e-02 1.667132973670959473e-01 -9.472697973251342773e-02 1.845031082630157471e-01 -1.100568026304244995e-01 -1.690278388559818268e-02 2.002850621938705444e-01 -8.646724745631217957e-03 -1.118814051151275635e-01 -1.737782955169677734e-01 2.237944751977920532e-01 2.767560258507728577e-02 5.702919885516166687e-02 1.094961985945701599e-01 1.874560713768005371e-01 -7.759754359722137451e-02 -2.596046775579452515e-02 -5.881790816783905029e-02 -2.140349745750427246e-01 -8.482532203197479248e-02
2.723268568515777588e-01 4.078622460365295410e-01 -1.188107654452323914e-01 -3.039829619228839874e-02 -7.137050479650497437e-02 7.286431640386581421e-02 -1.639347821474075317e-01 1.329879760742187500e-01 5.472680553793907166e-02 1.597132086753845215e-01 1.190303564071655273e-01 1.744213998317718506e-01 1.587310135364532471e-01 1.622495055198669434e-01 -2.277173846960067749e-01 -7.438936829566955566e-02 -4.624512046575546265e-02 1.190306991338729858e-01 5.756704136729240417e-02 -2.373399287462234497e-01 -2.526651918888092041e-01 4.045378565788269043e-01 1.571965366601943970e-01 4.504709318280220032e-02 -1.664502322673797607e-01 1.491055171936750412e-02 3.285113871097564697e-01 -2.603835612535476685e-02 9.998667985200881958e-02 -7.832365483045578003e-02 6.327998638153076172e-02 -1.436506658792495728e-01
1.083881482481956482e-01 1.124768555164337158e-01 1.507548242807388306e-01 -7.684648036956787109e-02 1.033936068415641785e-02 -1.374991089105606079e-01 -2.678855061531066895e-01 -3.268912732601165771e-01 -1.210092753171920776e-01 -1.249867305159568787e-02 2.023468613624572754e-01 -1.406933218240737915e-01 3.076531589031219482e-01 1.275948584079742432e-01 -3.210871219635009766e-01 -7.573269307613372803e-02 5.593585222959518433e-02 1.910951733589172363e-01 1.243102550506591797e-01 -2.890828251838684082e-01 2.084696888923645020e-01 -2.682033181190490723e-01 1.365329474210739136e-01 -2.792090177536010742e-01 1.745725721120834351e-01 1.824850440025329590e-01 1.453825831413269043e-01 -7.741300761699676514e-02 -4.015060514211654663e-02 -6.477785855531692505e-02 5.189065635204315186e-02 -6.299233436584472656e-02
1.034831628203392029e-02 8.629814692540094256e-05 -1.945755779743194580e-01 4.712018743157386780e-02 -7.390502095222473145e-02 -1.761076301336288452e-01 -1.180822104215621948e-01 -3.842510282993316650e-02 1.383650451898574829e-01 -1.750171482563018799e-01 2.400768846273422241e-01 4.074707999825477600e-02 2.945900522172451019e-02 -3.872429206967353821e-02 -3.024211227893829346e-01 -2.149739861488342285e-01 9.428659081459045410e-02 1.336708813905715942e-01 1.828657239675521851e-01 -2.609403729438781738e-01 -1.526717096567153931e-01 -3.268927931785583496e-01 1.435171514749526978e-01 -1.276116818189620972e-01 -2.454286962747573853e-01 1.156480908393859863e-01 3.487911224365234375e-01 -6.806267797946929932e-02 -1.129039674997329712e-01 6.169304624199867249e-02 2.013195157051086426e-01 -3.263231813907623291e-01
2.535107545554637909e-02 1.197212189435958862e-01 1.241134200245141983e-02 -3.563627600669860840e-01 1.241071671247482300e-01 8.273044228553771973e-02 -3.448947966098785400e-01 -4.677073657512664795e-02 -2.348053604364395142e-01 -3.149048984050750732e-02 2.727733254432678223e-01 -9.107721596956253052e-02 3.924078047275543213e-01 5.870678648352622986e-02 -2.515234649181365967e-01 2.624097168445587158e-01 -1.323447674512863159e-01 1.382448077201843262e-01 1.015514368191361427e-03 -1.354401260614395142e-01 1.254928857088088989e-01 3.794489428400993347e-02 -6.369776278734207153e-02 -1.307971328496932983e-01 9.519259631633758545e-02 1.907903254032135010e-01 2.656745612621307373e-01 -1.124775782227516174e-01 -1.225278805941343307e-02 -1.514848172664642334e-01 1.365377008914947510e-01 -1.494911164045333862e-01
-4.133891686797142029e-02 3.381632864475250244e-01 2.318965829908847809e-02 7.005192339420318604e-02 -1.097263842821121216e-01 -1.642430871725082397e-01 -4.804050028324127197e-01 1.942784935235977173e-01 3.737592324614524841e-02 -1.428861171007156372e-01 1.681204736232757568e-01 7.811754941940307617e-02 2.333061844110488892e-01 8.818057179450988770e-02 -1.125321313738822937e-01 -5.677116662263870239e-02 -2.076767832040786743e-01 1.964049637317657471e-01 8.904884010553359985e-02 -1.683786064386367798e-01 3.435820341110229492e-02 9.864570200443267822e-02 1.512221544981002808e-01 -2.250511497259140015e-01 -3.162666559219360352e-01 1.365966051816940308e-01 5.585815012454986572e-02 -5.071333795785903931e-02 -4.245620593428611755e-02 3.535389434546232224e-03 1.373091191053390503e-01 -2.986828982830047607e-01
2.687231600284576416e-01 2.363443225622177124e-01 -9.623730182647705078e-02 -1.363368183374404907e-01 1.106425523757934570e-01 1.410377677530050278e-02 -4.633307456970214844e-03 1.642336398363113403e-01 -1.310864388942718506e-01 -1.043643206357955933e-01 2.104247361421585083e-01 -3.451844155788421631e-01 1.314394772052764893e-01 -2.420316264033317566e-02 8.858101069927215576e-02 -8.546393364667892456e-02 -3.910920396447181702e-02 1.534605622291564941e-01 8.217062056064605713e-02 -2.198348045349121094e-01 1.546587347984313965e-01 -3.966977298259735107e-01 -4.002950713038444519e-02 1.650699879974126816e-03 1.932556331157684326e-01 2.148633003234863281e-01 2.643803954124450684e-01 1.222884207963943481e-01 -3.115811944007873535e-01 -9.071059525012969971e-02 1.715867221355438232e-01 -1.181305944919586182e-01
2.789797484874725342e-01 1.275324076414108276e-01 -1.689698398113250732e-01 8.113971352577209473e-02 6.010213866829872131e-02 -3.699146211147308350e-02 -9.072320535778999329e-03 -2.379641085863113403e-01 1.385463625192642212e-01 6.632587313652038574e-02 1.049713790416717529e-01 -5.783692374825477600e-02 1.793024837970733643e-01 3.617197573184967041e-01 -1.774923354387283325e-01 1.853795945644378662e-01 -6.123198196291923523e-02 1.156728416681289673e-01 2.674807012081146240e-01 -1.683600097894668579e-01 8.473522961139678955e-02 2.821845412254333496e-01 -1.474869400262832642e-01 -2.768543362617492676e-01 -1.255298107862472534e-01 1.122416276484727859e-02 -1.324667185544967651e-01 7.198952138423919678e-03 -1.654152721166610718e-01 -1.163560077548027039e-01 2.412715405225753784e-01 -3.277776539325714111e-01
1.117675155401229858e-01 3.564274013042449951e-01 -1.831652969121932983e-01 1.470210552215576172e-01 2.229740172624588013e-01 1.646917462348937988e-01 -4.007801413536071777e-03 1.433828100562095642e-02 -8.781113661825656891e-03 7.965252007124945521e-05 -2.340383641421794891e-02 -5.367594212293624878e-02 1.562963873147964478e-01 1.645168215036392212e-01 -3.527586162090301514e-01 3.000234067440032959e-01 -1.285910755395889282e-01 -4.081353917717933655e-02 5.500374734401702881e-02 9.685637056827545166e-02 4.291588440537452698e-02 5.745602771639823914e-02 -1.126478537917137146e-01 -6.305392365902662277e-03 7.222996652126312256e-02 1.123590171337127686e-01 2.999806702136993408e-01 -1.762007474899291992e-01 2.011349499225616455e-01 -2.854589223861694336e-01 1.407342106103897095e-01 -3.601142764091491699e-01
2.933410406112670898e-01 2.834313213825225830e-01 -3.340518772602081299e-01 4.522972553968429565e-02 -3.751194104552268982e-02 4.545738920569419861e-02 1.259635239839553833e-01 -3.148121237754821777e-01 1.429246813058853149e-01 -1.129043381661176682e-02 -9.334435313940048218e-02 9.336557239294052124e-02 -3.278159722685813904e-02 1.973615735769271851e-01 1.812809109687805176e-01 1.221719831228256226e-01 5.249462276697158813e-02 -2.065099328756332397e-01 1.549084298312664032e-02 -1.156349033117294312e-01 -7.772900164127349854e-02 -1.866374313831329346e-01 7.428555749356746674e-03 -6.409487128257751465e-02 1.060779672116041183e-02 8.354172110557556152e-02 4.854592978954315186e-01 9.253372991224750876e-05 -9.930100291967391968e-02 -4.088242352008819580e-02 2.860347926616668701e-01 -1.886042952537536621e-01
3.995038568973541260e-01 1.352031677961349487e-01 -1.798145174980163574e-01 -1.265814304351806641e-01 7.776979822665452957e-03 -1.147992908954620361e-01 5.639312323182821274e-03 2.212755195796489716e-02 3.729850053787231445e-02 1.994495540857315063e-01 4.711061120033264160e-01 -2.189833670854568481e-01 7.164484262466430664e-02 1.244151741266250610e-01 -1.590219289064407349e-01 1.236088201403617859e-01 4.680487886071205139e-02 -2.457744814455509186e-02 -1.418155897408723831e-02 -2.711115032434463501e-02 4.418159648776054382e-02 1.243334338068962097e-01 -9.146206825971603394e-02 -1.749503463506698608e-01 -5.783389508724212646e-02 2.087484449148178101e-01 2.407813668251037598e-01 -2.887241728603839874e-02 -2.513770461082458496e-01 -4.311819747090339661e-02 2.864221930503845215e-01 -2.735373079776763916e-01
1.808597445487976074e-01 2.225193083286285400e-01 -2.245751619338989258e-01 -1.367565691471099854e-01 -5.482775717973709106e-02 -1.088904961943626404e-02 -3.544282019138336182e-01 2.489639818668365479e-01 -2.179299741983413696e-01 7.841032743453979492e-02 2.148377001285552979e-01 -1.044201552867889404e-01 -5.778985843062400818e-02 -4.098345339298248291e-02 -3.818914890289306641e-01 2.978417463600635529e-02 3.226405754685401917e-02 1.042208224534988403e-01 4.330162331461906433e-02 -3.169935047626495361e-01 2.625860087573528290e-02 4.357989504933357239e-02 -1.125046387314796448e-01 -3.168092072010040283e-01 6.377929449081420898e-02 1.585991084575653076e-01 2.222911715507507324e-01 -6.148032844066619873e-02 2.368867397308349609e-01 -5.511335656046867371e-02 -1.470029652118682861e-01 -4.908150434494018555e-02
3.400305509567260742e-01 1.674292981624603271e-01 -2.337286472320556641e-01 1.347529739141464233e-01 -2.324452549219131470e-01 -6.361452490091323853e-02 2.351648509502410889e-01 -1.391415894031524658e-01 1.685587912797927856e-01 1.167617067694664001e-01 1.448375731706619263e-01 2.649334073066711426e-02 1.594766378402709961e-01 1.686014384031295776e-01 -2.228819392621517181e-02 4.642034694552421570e-02 1.526769250631332397e-01 -6.128248199820518494e-02 -8.481329679489135742e-02 -3.880133032798767090e-01 1.379736959934234619e-01 1.739700138568878174e-02 7.671044021844863892e-02 -3.846598789095878601e-02 -6.888537108898162842e-02 -2.132637351751327515e-01 2.027813792228698730e-01 5.147414281964302063e-02 -2.537047863006591797e-01 -2.377496957778930664e-01 3.034714758396148682e-01 -1.099235415458679199e-01
1.115813031792640686e-01 3.357709348201751709e-01 1.440182700753211975e-02 1.381042897701263428e-01 -8.639308810234069824e-02 -2.905239462852478027e-01 -2.951821088790893555e-01 -1.803996413946151733e-01 -7.392420619726181030e-02 -1.069599837064743042e-01 2.794822119176387787e-02 -3.606911748647689819e-02 -1.698708906769752502e-02 2.515722215175628662e-01 -2.107220590114593506e-01 -8.497461676597595215e-02 1.503216028213500977e-01 -6.235722452402114868e-02 7.445547729730606079e-02 -3.053726553916931152e-01 1.706888377666473389e-01 -1.446908414363861084e-01 -1.570873856544494629e-01 -1.022081971168518066e-01 2.058312147855758667e-01 -5.459099635481834412e-02 3.895688354969024658e-01 -1.755388081073760986e-02 1.759776175022125244e-01 4.938044399023056030e-02 1.863213777542114258e-01 -1.837902665138244629e-01
2.267895787954330444e-01 1.495682448148727417e-01 -1.852350234985351562e-01 -3.908923640847206116e-02 -1.284019649028778076e-01 -4.391185939311981201e-01 -1.806076169013977051e-01 1.213742494583129883e-01 2.980115413665771484e-01 -2.646984718739986420e-02 2.692373692989349365e-01 1.018085554242134094e-01 -1.108954753726720810e-02 1.334805935621261597e-01 -2.419727295637130737e-01 -1.001318078488111496e-02 2.130525186657905579e-02 1.506175994873046875e-01 7.289616018533706665e-02 -1.012407839298248291e-01 -8.236088789999485016e-03 2.057605236768722534e-02 -1.331082433462142944e-01 1.536183357238769531e-01 1.248539164662361145e-01 1.771050691604614258e-01 4.481624662876129150e-01 1.461493372917175293e-01 -1.301219612360000610e-01 2.923163585364818573e-02 1.082348972558975220e-01 -7.457017153501510620e-02
2.160923331975936890e-01 2.695459127426147461e-01 -2.183485925197601318e-01 1.306733340024948120e-01 2.889848686754703522e-02 4.209077730774879456e-02 -8.230316638946533203e-02 -1.989417076110839844e-01 1.132650375366210938e-01 -1.980026066303253174e-01 1.867598593235015869e-01 1.523991487920284271e-02 -7.459975779056549072e-02 -3.373054787516593933e-02 -1.835860610008239746e-01 -4.116145148873329163e-02 2.464164197444915771e-01 -7.956027984619140625e-02 3.364598453044891357e-01 -6.940564513206481934e-02 -1.829084753990173340e-02 -2.839442491531372070e-01 1.841849535703659058e-01 -1.041467860341072083e-01 3.220915198326110840e-01 -7.468955125659704208e-03 1.821105778217315674e-01 2.808304429054260254e-01 -2.206455320119857788e-01 1.385847851634025574e-02 -2.318463772535324097e-01 -9.182537347078323364e-02
1.177159473299980164e-01 1.477298736572265625e-01 -1.873382925987243652e-01 -3.904593735933303833e-02 5.199716240167617798e-02 2.881907857954502106e-02 -1.683449298143386841e-01 1.708404421806335449e-01 6.507672369480133057e-02 2.431029826402664185e-01 2.855015099048614502e-01 1.290138065814971924e-01 -2.711816877126693726e-02 -2.388564050197601318e-01 -3.247649641707539558e-03 2.617077529430389404e-01 -7.197865098714828491e-02 1.732573062181472778e-01 1.727036982774734497e-01 -1.679766923189163208e-01 8.239927887916564941e-02 -9.606008231639862061e-02 3.150565177202224731e-02 -1.082092225551605225e-01 1.335853338241577148e-02 1.718623936176300049e-01 2.594973146915435791e-01 -3.288507163524627686e-01 -2.907622456550598145e-01 -3.107596039772033691e-01 2.394248694181442261e-01 -1.151641607284545898e-01
1.832516044378280640e-01 8.752048015594482422e-03 8.475998044013977051e-02 -6.644876301288604736e-02 1.290740668773651123e-01 9.080260060727596283e-03 -2.633260786533355713e-01 -6.960360705852508545e-02 2.066530585289001465e-01 -1.408824771642684937e-01 3.214326798915863037e-01 -1.291945725679397583e-01 8.721553534269332886e-02 2.034773081541061401e-01 -1.099337562918663025e-01 -3.606064617633819580e-01 1.092850863933563232e-01 9.843257814645767212e-02 2.257699519395828247e-01 -1.087717115879058838e-01 -3.383459150791168213e-02 -3.913426026701927185e-02 3.231354430317878723e-02 8.468455821275711060e-02 -9.710180014371871948e-02 7.183723151683807373e-02 3.259984254837036133e-01 3.165998756885528564e-01 -6.396964937448501587e-02 3.207214549183845520e-02 -3.949790447950363159e-02 -4.086698591709136963e-01
-3.352997452020645142e-02 4.693546295166015625e-01 -3.191799223423004150e-01 4.560712352395057678e-02 -1.849796473979949951e-01 4.558689519762992859e-02 -2.327723503112792969e-01 -2.352207601070404053e-01 -5.623091012239456177e-02 7.070831954479217529e-02 3.097926676273345947e-01 1.689247339963912964e-01 2.440681457519531250e-01 -3.168196976184844971e-02 -1.499149799346923828e-01 2.479371279478073120e-01 1.555210053920745850e-01 3.136621043086051941e-02 -6.711004674434661865e-02 1.364886760711669922e-01 -1.072261109948158264e-01 -2.542433440685272217e-01 1.648853123188018799e-01 -4.349233955144882202e-02 -2.170983999967575073e-01 9.324325621128082275e-02 9.150163270533084869e-03 -1.466025710105895996e-01 -1.217905879020690918e-01 -2.902269177138805389e-02 6.089733541011810303e-02 3.639602288603782654e-02
2.963868975639343262e-01 -5.103227868676185608e-02 -2.143352478742599487e-01 5.927737336605787277e-03 -9.770449250936508179e-02 2.971956431865692139e-01 -1.500601321458816528e-01 -1.798236519098281860e-01 1.051124334335327148e-01 -3.021247684955596924e-01 1.210459098219871521e-01 -1.529828310012817383e-01 7.458260655403137207e-02 4.972233995795249939e-02 -4.069308936595916748e-01 7.681559771299362183e-02 8.461236953735351562e-03 -2.611178755760192871e-01 2.503122389316558838e-01 -6.624411791563034058e-02 5.952942743897438049e-02 -5.700512789189815521e-03 1.065348163247108459e-01 7.602234929800033569e-02 -7.338467240333557129e-02 -1.879280665889382362e-03 2.078179866075515747e-01 2.345016598701477051e-01 -1.967048346996307373e-01 -2.997074425220489502e-01 -5.049043521285057068e-02 1.728851906955242157e-02
-5.126240849494934082e-02 4.132219851016998291e-01 -3.603891283273696899e-02 -1.147750243544578552e-01 6.291660666465759277e-02 3.770960271358489990e-01 -1.894820779561996460e-01 -8.571614325046539307e-02 2.042730599641799927e-01 5.658274516463279724e-02 2.732076048851013184e-01 2.318173646926879883e-01 2.688578069210052490e-01 -4.847554117441177368e-02 -7.572752237319946289e-02 1.064019724726676941e-01 -5.832746997475624084e-02 -1.863784492015838623e-01 1.034388616681098938e-01 -1.141605600714683533e-01 -3.021870255470275879e-01 -1.402347683906555176e-01 -2.404759824275970459e-01 -2.166998833417892456e-01 -1.025468409061431885e-01 -5.842126905918121338e-02 2.210055887699127197e-01 4.640338011085987091e-03 -1.254483610391616821e-01 2.980223670601844788e-02 2.137789502739906311e-03 -2.588945068418979645e-02
-2.212477102875709534e-02 2.012974917888641357e-01 5.199729278683662415e-02 1.059074252843856812e-01 1.291646659374237061e-01 -1.009082570672035217e-01 -3.032511770725250244e-01 -5.067602917551994324e-02 -6.352982670068740845e-02 -9.341025352478027344e-02 1.206276938319206238e-01 1.130396686494350433e-02 -6.453312188386917114e-02 6.720529496669769287e-02 -1.957920789718627930e-01 -1.227045953273773193e-01 1.388667970895767212e-01 1.032540574669837952e-01 2.257449924945831299e-01 -2.246386557817459106e-01 8.382365852594375610e-02 3.286073729395866394e-02 -1.677428185939788818e-02 -3.339742422103881836e-01 -1.995874494314193726e-01 1.763048171997070312e-01 3.574702739715576172e-01 -8.610569685697555542e-02 8.956565521657466888e-03 7.090579718351364136e-02 3.378828763961791992e-01 -3.968333899974822998e-01
1.586353629827499390e-01 1.805303692817687988e-01 -2.776386737823486328e-01 6.536969542503356934e-02 1.021116003394126892e-01 -5.671836435794830322e-03 -4.175776541233062744e-01 1.194374561309814453e-01 1.397096961736679077e-01 2.538850903511047363e-02 1.198690906167030334e-01 2.681087516248226166e-02 4.576829075813293457e-02 3.588630855083465576e-01 -2.337535470724105835e-02 1.256050467491149902e-01 2.289238423109054565e-01 1.940461248159408569e-01 2.110026031732559204e-01 -9.968610107898712158e-02 1.178987026214599609e-01 -2.063003331422805786e-01 1.498018354177474976e-01 -8.108908683061599731e-02 1.242544781416654587e-02 -1.531918346881866455e-01 2.972656190395355225e-01 -2.350969761610031128e-01 2.081618010997772217e-01 1.159111596643924713e-02 1.830975860357284546e-01 7.138012349605560303e-02
6.965672224760055542e-02 2.852459549903869629e-01 1.479845196008682251e-01 3.033086061477661133e-01 1.091441884636878967e-01 -1.523106545209884644e-01 -9.097628295421600342e-02 -1.368559747934341431e-01 -7.916706800460815430e-02 8.112284122034907341e-04 2.356505766510963440e-02 5.393976718187332153e-02 1.110694035887718201e-01 1.228409484028816223e-01 -2.938922345638275146e-01 6.057609803974628448e-03 5.349457263946533203e-02 1.331009268760681152e-01 1.755227744579315186e-01 -1.472605615854263306e-01 8.620940148830413818e-02 4.596200957894325256e-02 3.290949761867523193e-02 8.950772881507873535e-02 -2.347374409437179565e-01 3.073894232511520386e-02 4.450217783451080322e-01 -2.763641774654388428e-01 -1.239450648427009583e-01 -3.954885303974151611e-01 -4.686892498284578323e-05 -1.422995626926422119e-01
5.393425226211547852e-01 2.754558324813842773e-01 -2.428245991468429565e-01 8.127576112747192383e-02 3.895720839500427246e-02 8.723132312297821045e-02 -1.104219034314155579e-01 1.635940074920654297e-01 -6.917063146829605103e-02 2.473902106285095215e-01 2.927242517471313477e-01 -1.968224346637725830e-01 3.955458104610443115e-02 -5.484534427523612976e-02 -5.825804173946380615e-02 1.622934825718402863e-02 6.857381761074066162e-02 -1.003107950091362000e-01 4.667883366346359253e-02 2.005714178085327148e-02 -1.172415018081665039e-01 1.907698437571525574e-02 1.214896813035011292e-01 -2.406155467033386230e-01 1.263680011034011841e-01 2.620033025741577148e-01 1.654494702816009521e-01 -1.496458947658538818e-01 -2.019958198070526123e-01 -1.745427101850509644e-01 -1.070093084126710892e-02 -1.051828563213348389e-01
2.261197119951248169e-01 2.731607556343078613e-01 -4.351341426372528076e-01 -8.653731644153594971e-02 5.105732008814811707e-02 3.471443429589271545e-02 7.540280371904373169e-02 -2.709278166294097900e-01 -8.754899352788925171e-02 -8.265346288681030273e-02 1.236352398991584778e-01 -1.414556056261062622e-02 2.369448989629745483e-01 6.541561335325241089e-02 -2.080264836549758911e-01 6.806106120347976685e-02 2.127844281494617462e-02 3.346277475357055664e-01 2.354200184345245361e-01 1.373434066772460938e-01 -5.387348309159278870e-02 -1.944572925567626953e-01 -1.336420774459838867e-01 1.202976405620574951e-01 -1.017829868942499161e-02 2.210601121187210083e-01 3.461030721664428711e-01 8.092220127582550049e-02 -1.330738365650177002e-01 1.519320346415042877e-02 3.391984384506940842e-03 5.649426206946372986e-02
1.030652672052383423e-01 1.583940833806991577e-01 7.003858685493469238e-02 5.900451540946960449e-02 -1.441320329904556274e-01 -6.286022067070007324e-02 -2.006468623876571655e-01 -1.241743862628936768e-01 -1.230294853448867798e-01 1.486659049987792969e-01 2.683236598968505859e-01 -1.644759327173233032e-01 1.721238344907760620e-01 2.362600117921829224e-01 -7.474744319915771484e-02 -1.032800599932670593e-01 2.343111932277679443e-01 -1.118178218603134155e-01 -1.075834780931472778e-01 -4.236651360988616943e-01 2.151898592710494995e-01 -1.275604069232940674e-01 -1.189176887273788452e-01 -2.108466476202011108e-01 1.207472234964370728e-01 1.264622658491134644e-01 3.555386066436767578e-01 6.103257182985544205e-04 7.278739660978317261e-02 -1.523677259683609009e-01 1.684301644563674927e-01 -2.097626179456710815e-01
-5.280966311693191528e-02 2.633477449417114258e-01 -1.414969116449356079e-01 1.632342189550399780e-01 -1.715549528598785400e-01 1.399327367544174194e-01 -1.449965685606002808e-01 -1.678195744752883911e-01 2.570370435714721680e-01 -2.010183483362197876e-01 -2.299446612596511841e-02 2.667417190968990326e-02 1.609416753053665161e-01 2.482147812843322754e-01 -1.181510388851165771e-01 9.782867878675460815e-02 -1.025908291339874268e-01 2.818162320181727409e-04 5.020238459110260010e-02 -1.486523300409317017e-01 2.440792620182037354e-01 -1.910534352064132690e-01 1.083525791764259338e-01 -4.995589554309844971e-01 -2.632777392864227295e-01 -5.722585693001747131e-02 2.168825119733810425e-01 1.371030509471893311e-01 -1.087757498025894165e-01 -9.832695126533508301e-02 8.250475674867630005e-02 -7.058376073837280273e-02
1.581317037343978882e-01 3.037106394767761230e-01 3.431908041238784790e-02 1.386217959225177765e-02 -1.270185410976409912e-01 -6.866443157196044922e-02 -1.899005770683288574e-01 -9.603801369667053223e-02 1.025239378213882446e-01 -5.714407190680503845e-02 3.282899558544158936e-01 -1.275361031293869019e-01 -1.535741835832595825e-01 8.500966429710388184e-02 -3.710892200469970703e-01 6.347471475601196289e-02 -9.192758053541183472e-02 3.443020582199096680e-01 1.903411746025085449e-02 -2.897424064576625824e-02 -7.851132005453109741e-02 -6.225501652806997299e-03 -1.782650873064994812e-02 -2.198654562234878540e-01 3.714916706085205078e-01 4.565431177616119385e-02 2.353531420230865479e-01 1.588860005140304565e-01 -2.066379934549331665e-01 3.819720121100544930e-03 1.856564283370971680e-01 -1.546597927808761597e-01
3.654286563396453857e-01 1.325356811285018921e-01 -3.561405539512634277e-01 1.724751293659210205e-01 -6.299383193254470825e-02 -1.749425381422042847e-01 1.555281728506088257e-01 1.144219115376472473e-01 2.278325408697128296e-01 -1.276891231536865234e-01 5.543306097388267517e-02 7.062378339469432831e-03 -2.555073797702789307e-02 6.859544664621353149e-02 -3.565822243690490723e-01 -7.625012099742889404e-02 2.454378306865692139e-01 -1.047353670001029968e-01 -1.049134507775306702e-02 6.340198963880538940e-02 -2.441277354955673218e-02 -1.193625777959823608e-01 1.239138022065162659e-01 -2.133560031652450562e-01 1.780937910079956055e-01 9.249924868345260620e-02 2.498132288455963135e-01 9.777048975229263306e-02 -1.679435372352600098e-01 -7.544882595539093018e-02 1.944913715124130249e-01 -2.752783000469207764e-01
-6.556444615125656128e-02 1.386262327432632446e-01 -7.245709747076034546e-02 1.587372832000255585e-02 -9.669567458331584930e-03 1.233630161732435226e-02 -4.419502317905426025e-01 -4.019975960254669189e-01 -2.376440614461898804e-01 6.263612210750579834e-02 1.554222851991653442e-01 -6.904435902833938599e-02 1.626098901033401489e-01 8.715999871492385864e-02 -2.342464327812194824e-01 -2.193346805870532990e-02 6.834301748313009739e-04 -2.803685963153839111e-01 -8.136221207678318024e-03 -2.657782733440399170e-01 1.746935397386550903e-01 2.151955850422382355e-02 2.647382579743862152e-02 -1.717027574777603149e-01 -5.606203898787498474e-02 -2.625626884400844574e-02 2.215674817562103271e-01 -2.999114990234375000e-01 -2.352918982505798340e-01 1.724057830870151520e-02 1.436356306076049805e-01 -7.392459362745285034e-02
2.431088984012603760e-01 9.611406922340393066e-02 -1.539164781570434570e-01 -3.145947456359863281e-01 -4.586064442992210388e-02 -1.315606683492660522e-01 -4.546155408024787903e-02 2.643215470016002655e-02 3.282399177551269531e-01 -2.794650197029113770e-01 1.042058765888214111e-01 -1.204815506935119629e-01 1.332670301198959351e-01 2.445410788059234619e-01 -2.034662961959838867e-01 8.209919929504394531e-02 5.375062301754951477e-02 -4.287424962967634201e-03 9.213250875473022461e-02 -2.292355895042419434e-01 1.373117715120315552e-01 -9.624747931957244873e-02 -2.980524599552154541e-01 1.905763149261474609e-01 5.909623205661773682e-02 2.934628129005432129e-01 3.093833923339843750e-01 1.508913338184356689e-01 -8.188354223966598511e-02 -3.618011996150016785e-02 5.299410969018936157e-02 -1.173385754227638245e-01
1.288738399744033813e-01 -1.542919501662254333e-02 -3.821565210819244385e-02 1.256119459867477417e-01 -2.225560098886489868e-01 -2.084977626800537109e-01 -3.173443078994750977e-01 -3.240123623982071877e-03 1.118451207876205444e-01 6.807961314916610718e-02 3.253357708454132080e-01 1.839784234762191772e-01 2.494113296270370483e-01 1.657114773988723755e-01 -7.243147492408752441e-02 -4.662941768765449524e-02 6.724082678556442261e-02 -9.000581502914428711e-02 9.327315539121627808e-02 -2.125197649002075195e-02 -2.588134407997131348e-01 -5.317435041069984436e-02 1.318952143192291260e-01 -1.379214525222778320e-01 2.790600359439849854e-01 -5.635925382375717163e-02 2.504148185253143311e-01 9.815555810928344727e-02 -6.442930549383163452e-02 -3.715645372867584229e-01 7.968236505985260010e-02 -2.971762716770172119e-01
3.423459455370903015e-02 1.054704412817955017e-01 -2.403768897056579590e-01 -1.718133687973022461e-01 1.449318379163742065e-01 1.267102807760238647e-01 -3.044052422046661377e-01 -1.522021889686584473e-01 -1.145140752196311951e-01 8.318803459405899048e-02 1.525297462940216064e-01 1.196669191122055054e-01 5.861189216375350952e-02 1.750296950340270996e-01 -2.892725765705108643e-01 -5.008103325963020325e-02 6.551288813352584839e-02 -1.946377307176589966e-01 -1.167253851890563965e-01 -2.334041595458984375e-01 1.356181800365447998e-01 1.332400143146514893e-01 -5.836681649088859558e-02 -1.927651017904281616e-01 -4.097117483615875244e-02 3.903660923242568970e-02 4.002921283245086670e-01 -3.055225908756256104e-01 -2.081343084573745728e-01 1.043531149625778198e-01 1.110304296016693115e-01 -2.435810118913650513e-01
3.545123934745788574e-01 3.550733998417854309e-02 -4.088873565196990967e-01 8.784207701683044434e-02 -1.589005589485168457e-01 8.762474358081817627e-02 -2.024540007114410400e-01 1.241941377520561218e-01 2.069664150476455688e-01 -1.478153765201568604e-01 4.037970006465911865e-01 1.215322315692901611e-01 1.549183726310729980e-01 -6.325448304414749146e-02 -2.850341796875000000e-01 3.279822766780853271e-01 1.131111532449722290e-01 1.234309375286102295e-02 1.175915263593196869e-02 -5.132218077778816223e-02 -1.817125082015991211e-01 1.317562609910964966e-01 3.569823876023292542e-02 1.641339361667633057e-01 -2.823176048696041107e-02 3.065879084169864655e-02 9.526316076517105103e-02 -1.598638715222477913e-03 -1.807230710983276367e-01 -4.230058938264846802e-02 8.835395798087120056e-03 -9.917888045310974121e-02
4.528847932815551758e-01 4.906764030456542969e-01 2.524549886584281921e-02 -2.453324049711227417e-01 -2.624242007732391357e-01 -1.979721337556838989e-01 -2.470828592777252197e-02 2.881193719804286957e-02 1.167352795600891113e-01 -7.051207125186920166e-02 2.501957118511199951e-01 -8.501856774091720581e-02 -1.374680735170841217e-02 2.452221512794494629e-01 -1.510318964719772339e-01 9.638134390115737915e-02 7.575000822544097900e-02 -6.901590526103973389e-02 2.548310719430446625e-02 -2.203713208436965942e-01 -7.929126732051372528e-03 1.405566334724426270e-01 -1.430141031742095947e-01 6.377694755792617798e-02 3.681230545043945312e-02 6.260477006435394287e-02 2.160798907279968262e-01 1.804124712944030762e-01 -7.419279962778091431e-02 -4.556645080447196960e-02 -5.464591458439826965e-02 -6.183899566531181335e-02
2.882363460958003998e-02 5.186502933502197266e-01 -2.869556844234466553e-01 -9.777431190013885498e-02 -2.736272215843200684e-01 6.600247323513031006e-02 -1.272918134927749634e-01 1.026120334863662720e-01 1.319660693407058716e-01 -1.606657952070236206e-01 2.580876946449279785e-01 -1.228257045149803162e-01 8.840285241603851318e-02 4.178166389465332031e-02 -2.853323817253112793e-01 6.168044731020927429e-02 -2.431490086019039154e-02 -2.129680812358856201e-01 -8.385863155126571655e-02 2.241825759410858154e-01 2.599248103797435760e-02 -1.122694686055183411e-01 -1.169624924659729004e-01 -1.049522683024406433e-02 6.121620908379554749e-02 5.075217410922050476e-02 -7.729445397853851318e-02 -6.436634808778762817e-02 -2.574672996997833252e-01 1.160188540816307068e-01 -3.513310221023857594e-04 -2.934378087520599365e-01
-2.121188193559646606e-01 4.013296663761138916e-01 -1.484999060630798340e-01 -6.672337651252746582e-02 2.485274709761142731e-02 1.275862008333206177e-01 -2.496134340763092041e-01 5.362107232213020325e-02 1.157597452402114868e-01 -1.589656919240951538e-01 -1.414870321750640869e-01 -1.513098627328872681e-01 2.716451585292816162e-01 2.624011225998401642e-02 -2.713887989521026611e-01 -1.124740242958068848e-01 -4.656326770782470703e-02 5.847734212875366211e-02 1.985227167606353760e-01 -1.144831329584121704e-01 2.773584127426147461e-01 -2.922310121357440948e-02 1.679702103137969971e-01 -3.700581192970275879e-01 -8.976171165704727173e-02 5.968300253152847290e-02 8.498781919479370117e-02 -4.287972673773765564e-02 -3.041473031044006348e-01 -1.449876576662063599e-01 2.201811596751213074e-02 -8.517991751432418823e-02
-1.006316468119621277e-01 2.116272002458572388e-01 -1.025876253843307495e-01 -6.953306496143341064e-02 -1.340433508157730103e-01 9.365291148424148560e-02 -2.890386879444122314e-01 5.142238363623619080e-02 2.784420549869537354e-01 -2.770968079566955566e-01 1.015314906835556030e-01 -3.764254227280616760e-02 7.114420086145401001e-02 1.278969645500183105e-01 -1.800358742475509644e-01 -1.170071735978126526e-01 1.845299452543258667e-02 2.338148094713687897e-02 1.071428731083869934e-01 -1.181979253888130188e-01 3.174145221710205078e-01 -1.673772931098937988e-01 1.704996228218078613e-01 -4.335695505142211914e-01 -1.103266328573226929e-01 -1.023880541324615479e-01 2.975461184978485107e-01 1.790343225002288818e-01 -2.352634668350219727e-01 -7.653957605361938477e-02 -6.772274523973464966e-02 4.525389522314071655e-02
3.157404363155364990e-01 4.625422134995460510e-02 -5.812112987041473389e-02 1.322625279426574707e-01 -7.847171276807785034e-02 -6.435082852840423584e-02 -1.470707505941390991e-01 -8.245877176523208618e-02 -1.492418944835662842e-01 -2.414979785680770874e-01 3.687235414981842041e-01 -2.660278696566820145e-03 6.057622283697128296e-02 1.344628930091857910e-01 -2.503373324871063232e-01 -1.162728890776634216e-01 3.808401525020599365e-02 -5.210838746279478073e-03 1.784556210041046143e-01 6.159778684377670288e-02 -2.461660653352737427e-01 9.931970387697219849e-02 2.770541012287139893e-01 -9.634659439325332642e-02 -1.643055081367492676e-01 -5.835571512579917908e-02 3.459222018718719482e-01 2.305649593472480774e-02 -2.497246563434600830e-01 -2.114179134368896484e-01 1.868469715118408203e-01 -1.946365833282470703e-01
1.520713716745376587e-01 3.294951021671295166e-01 -2.094038724899291992e-01 1.390506774187088013e-01 1.153258532285690308e-01 -6.234392523765563965e-03 2.239185720682144165e-01 1.908800154924392700e-01 1.488465815782546997e-02 -7.623768597841262817e-02 1.410519182682037354e-01 1.932683736085891724e-01 2.545533776283264160e-01 2.459269613027572632e-01 -3.238323926925659180e-01 1.524466648697853088e-02 1.585378497838973999e-01 3.686164692044258118e-02 2.254254519939422607e-01 -1.454649306833744049e-02 1.117416024208068848e-01 8.638682775199413300e-03 4.336236417293548584e-02 -1.625890135765075684e-01 1.283820420503616333e-01 -4.102394357323646545e-02 8.535795658826828003e-02 4.065800905227661133e-01 -1.514232903718948364e-01 -4.697895050048828125e-02 8.646731823682785034e-02 -2.641601860523223877e-01
1.534900665283203125e-01 -2.778301760554313660e-02 -1.979973465204238892e-01 2.249275892972946167e-01 -8.777595311403274536e-02 -1.055552437901496887e-01 -3.988820016384124756e-01 -1.616847813129425049e-01 3.258333355188369751e-02 1.038648709654808044e-01 3.608207702636718750e-01 -4.286996647715568542e-02 2.588078379631042480e-01 9.777067601680755615e-02 5.491261370480060577e-03 -1.902551949024200439e-01 -6.307119876146316528e-02 -1.755685172975063324e-02 1.279131025075912476e-01 1.423514485359191895e-01 -4.074280709028244019e-02 4.622602462768554688e-02 1.622738093137741089e-01 -2.250145226716995239e-01 1.807193756103515625e-01 -2.040917575359344482e-01 1.821504682302474976e-01 -3.657624870538711548e-02 -2.674022316932678223e-01 -2.756844162940979004e-01 5.272094532847404480e-02 -2.105785012245178223e-01
-2.851090952754020691e-02 2.634449601173400879e-01 -3.670611232519149780e-02 -1.914329081773757935e-01 -1.310911327600479126e-01 2.886984944343566895e-01 -2.576552927494049072e-01 -1.186762899160385132e-01 1.501808762550354004e-01 2.413415536284446716e-02 1.908733993768692017e-01 1.671276837587356567e-01 1.795491278171539307e-01 -1.030726060271263123e-01 -1.643522530794143677e-01 -4.893469437956809998e-02 7.798402756452560425e-02 -4.115094989538192749e-02 -1.023065596818923950e-01 -1.975557953119277954e-01 -3.221960961818695068e-01 -1.008114889264106750e-01 -2.478285878896713257e-01 -1.699718087911605835e-01 -9.508549422025680542e-02 3.667773306369781494e-02 4.604272246360778809e-01 1.016092970967292786e-01 -5.107336863875389099e-02 -2.751782350242137909e-02 -6.510183215141296387e-02 -2.217165529727935791e-01
3.777399957180023193e-01 3.564863502979278564e-01 -3.446230888366699219e-01 7.872841320931911469e-03 -3.226665779948234558e-02 -8.858318626880645752e-02 -3.172619342803955078e-01 -7.497548311948776245e-02 -8.462128788232803345e-02 -1.306317374110221863e-02 -5.603311210870742798e-02 -2.686404585838317871e-01 2.889098823070526123e-01 -2.081159967929124832e-03 -1.402455568313598633e-01 4.839668795466423035e-02 3.012879788875579834e-01 -1.585741937160491943e-01 -2.059635706245899200e-02 2.943628281354904175e-02 1.017177402973175049e-01 1.288816332817077637e-01 5.572411790490150452e-02 1.667297780513763428e-01 8.934911340475082397e-02 1.447233110666275024e-01 1.204165294766426086e-01 -1.632478684186935425e-01 -9.102335572242736816e-02 -1.695186048746109009e-01 -9.554577618837356567e-02 1.296706646680831909e-01
6.233150959014892578e-01 2.692603468894958496e-01 -2.910492420196533203e-01 1.081201136112213135e-01 2.228823676705360413e-02 -1.012670695781707764e-01 -1.441498249769210815e-01 9.712924808263778687e-02 1.730093806982040405e-01 -1.513324230909347534e-01 1.234583742916584015e-02 -9.008256345987319946e-02 -1.047833636403083801e-01 1.281994581222534180e-01 -1.621312648057937622e-01 2.009414136409759521e-01 4.423645511269569397e-02 2.308254595845937729e-03 6.602380890399217606e-03 -2.149427533149719238e-01 5.923670530319213867e-02 3.476871922612190247e-02 1.233012527227401733e-01 -8.337415009737014771e-02 2.848446927964687347e-02 -2.463773079216480255e-02 -1.878248341381549835e-02 -4.080472141504287720e-02 -3.175705671310424805e-02 -1.141942292451858521e-01 -1.542598903179168701e-01 -3.606566786766052246e-01
-1.328027248382568359e-01 3.481885790824890137e-01 -7.533323019742965698e-02 1.597692221403121948e-01 -5.894384160637855530e-02 2.077813893556594849e-01 -9.696603566408157349e-02 -1.207359284162521362e-01 2.445822954177856445e-01 -9.929647296667098999e-02 1.222915127873420715e-01 -5.091284960508346558e-02 1.734725087881088257e-01 2.212455868721008301e-01 -2.309594899415969849e-01 -5.962321907281875610e-02 -8.401712030172348022e-02 1.286948025226593018e-01 2.358026504516601562e-01 -1.464863959699869156e-02 3.754198253154754639e-01 -6.077668443322181702e-02 1.186823174357414246e-01 -2.788129746913909912e-01 3.807455673813819885e-02 -2.302595525979995728e-01 2.587279677391052246e-01 1.299029439687728882e-01 7.433164864778518677e-02 -2.363052964210510254e-01 -5.420565977692604065e-02 -1.328539997339248657e-01
2.730178236961364746e-01 1.458175033330917358e-01 -1.103293225169181824e-01 -3.168245255947113037e-01 1.155996024608612061e-01 -1.195762977004051208e-01 -2.214689850807189941e-01 -4.661761224269866943e-02 -2.916353195905685425e-02 1.211795881390571594e-01 1.420050561428070068e-01 -2.544413805007934570e-01 6.578542292118072510e-02 2.332381457090377808e-01 -3.190888464450836182e-01 -5.958346650004386902e-03 7.529553771018981934e-02 -1.694858670234680176e-01 6.582096219062805176e-02 -2.544817924499511719e-01 1.343678086996078491e-01 -1.437015235424041748e-01 -1.509640663862228394e-01 -2.684002518653869629e-01 2.092902958393096924e-01 1.567630618810653687e-01 3.066075742244720459e-01 -1.738338321447372437e-01 -4.915631189942359924e-02 -3.500623255968093872e-02 1.187134757637977600e-01 6.620293855667114258e-02
1.368890553712844849e-01 3.113549351692199707e-01 -8.561632782220840454e-02 -6.669019907712936401e-02 -8.240099996328353882e-02 1.159285083413124084e-01 -3.248839378356933594e-01 -3.636361658573150635e-02 -1.036310642957687378e-01 8.613598346710205078e-02 2.708654403686523438e-01 -1.915115416049957275e-01 4.131725057959556580e-02 -3.511640429496765137e-02 -3.805863559246063232e-01 3.644278943538665771e-01 9.557780623435974121e-02 4.685732126235961914e-01 -8.224378526210784912e-02 -7.749363780021667480e-02 6.243191659450531006e-02 4.937637224793434143e-02 -1.290357708930969238e-01 2.612491510808467865e-02 -3.359596058726310730e-02 -3.089838102459907532e-02 -1.030850782990455627e-02 -3.801964223384857178e-02 -1.088050380349159241e-01 -6.773251295089721680e-02 5.237135663628578186e-02 -2.206922918558120728e-01
1.666443943977355957e-01 1.375099737197160721e-02 -1.166850179433822632e-01 1.440228819847106934e-01 -1.618333905935287476e-01 -2.411504834890365601e-01 -3.354561626911163330e-01 -1.368376165628433228e-01 -8.286002278327941895e-02 -3.726255148649215698e-02 2.934059500694274902e-01 2.768665254116058350e-01 2.905323505401611328e-01 6.535362452268600464e-02 -1.500453203916549683e-01 -9.170240163803100586e-02 2.536266343668103218e-03 -1.531079709529876709e-01 2.097823321819305420e-01 -2.712250687181949615e-02 -2.405124604701995850e-01 -1.087995320558547974e-01 1.694737225770950317e-01 -1.347505748271942139e-01 3.098056316375732422e-01 -3.461564332246780396e-02 2.946022152900695801e-01 9.557957947254180908e-02 -1.212758868932723999e-01 -1.510453075170516968e-01 1.106385141611099243e-02 -1.264127939939498901e-01
7.088506221771240234e-02 3.431173264980316162e-01 8.404955267906188965e-02 -1.312803924083709717e-01 2.014194279909133911e-01 -1.993642374873161316e-02 -2.372226417064666748e-01 -3.610705733299255371e-01 -7.771655172109603882e-02 -4.539400711655616760e-02 3.363620042800903320e-01 -7.147663086652755737e-02 2.205900698900222778e-01 4.158765077590942383e-03 -2.593829333782196045e-01 -4.789134487509727478e-02 -1.127253025770187378e-01 3.338545858860015869e-01 8.716127835214138031e-03 -1.763864904642105103e-01 -3.666590154170989990e-02 -1.886741816997528076e-01 -1.687010191380977631e-02 -1.227816641330718994e-01 8.805699646472930908e-02 6.982155144214630127e-03 2.059183865785598755e-01 -1.193424761295318604e-01 -1.360010504722595215e-01 1.107108592987060547e-01 9.797348827123641968e-02 -2.613001167774200439e-01
3.139641284942626953e-01 3.109901547431945801e-01 -2.634451687335968018e-01 9.478603303432464600e-02 3.017166862264275551e-03 1.391279250383377075e-01 -1.549969315528869629e-01 -2.380144149065017700e-01 -5.472972244024276733e-02 -2.600277066230773926e-01 4.591357409954071045e-01 -2.736108303070068359e-01 -1.910618692636489868e-01 -9.716430306434631348e-02 -1.083915829658508301e-01 8.294266462326049805e-02 2.738490700721740723e-02 -6.412441283464431763e-02 3.437847271561622620e-02 -4.756250604987144470e-02 -1.182272136211395264e-01 1.280925869941711426e-01 1.192381009459495544e-01 -8.823781460523605347e-02 5.222846288233995438e-03 -4.799958318471908569e-03 1.034115850925445557e-01 1.042980849742889404e-01 -2.837978899478912354e-01 -2.453419752418994904e-02 -1.909676790237426758e-01 -7.417649030685424805e-02
1.797831207513809204e-01 4.503891337662935257e-03 -1.600097492337226868e-02 -2.387911081314086914e-02 -4.002268984913825989e-02 6.853771209716796875e-02 -2.912253439426422119e-01 6.897414475679397583e-02 6.381781399250030518e-02 1.502282023429870605e-01 1.881967335939407349e-01 2.128212898969650269e-02 1.401805877685546875e-01 1.420722305774688721e-01 1.795287132263183594e-01 8.814609050750732422e-02 -8.653987944126129150e-02 -9.384946897625923157e-03 1.915021240711212158e-01 -2.571896314620971680e-01 6.164667755365371704e-02 -3.927742838859558105e-01 1.957095712423324585e-01 -3.524499237537384033e-01 3.496476709842681885e-01 2.430912479758262634e-02 2.197173684835433960e-01 -1.510569453239440918e-01 -2.152371853590011597e-01 -1.404049992561340332e-01 1.409657597541809082e-01 -1.333146244287490845e-01
2.336624264717102051e-01 1.363953351974487305e-01 -5.261371657252311707e-02 8.502329885959625244e-02 -3.048378229141235352e-02 -2.093553915619850159e-02 -4.222982749342918396e-02 1.741918921470642090e-02 2.232649624347686768e-01 4.046777784824371338e-01 1.936168819665908813e-01 -1.249534711241722107e-01 -4.570780321955680847e-02 1.374914348125457764e-01 -3.959484994411468506e-01 -4.350131377577781677e-02 8.437761664390563965e-02 2.551863193511962891e-01 1.709566861391067505e-01 -1.910278946161270142e-01 2.278774827718734741e-01 -1.572964489459991455e-01 1.149433627724647522e-01 -4.254810810089111328e-01 1.723559014499187469e-02 2.901000156998634338e-02 1.526732295751571655e-01 -5.058374255895614624e-02 -1.732295453548431396e-01 8.121067658066749573e-03 -1.883238740265369415e-02 2.577616646885871887e-02
-6.188360601663589478e-02 3.405218720436096191e-01 -1.268468946218490601e-01 -4.668175056576728821e-02 2.267407178878784180e-01 1.712318323552608490e-02 -1.628760807216167450e-02 -2.685703337192535400e-01 -3.723613545298576355e-02 4.599905014038085938e-02 4.048324525356292725e-01 -2.153166010975837708e-02 -7.818609476089477539e-02 1.997550129890441895e-01 4.468744620680809021e-03 3.932522144168615341e-03 8.204890042543411255e-02 -5.227063223719596863e-02 -3.189124912023544312e-02 -4.395995438098907471e-01 1.507840454578399658e-01 -1.682563871145248413e-02 -9.535913169384002686e-02 -6.134919822216033936e-02 5.235983803868293762e-02 1.659822091460227966e-02 4.310478866100311279e-01 -9.996043890714645386e-02 -1.330446749925613403e-01 -1.202615052461624146e-01 -6.876980420202016830e-03 -2.308949679136276245e-01
3.525103628635406494e-01 2.055815756320953369e-01 -2.208695411682128906e-01 3.374775946140289307e-01 3.469632938504219055e-02 3.076267242431640625e-02 -3.988419100642204285e-02 -4.343191906809806824e-02 1.680970937013626099e-02 -3.276779949665069580e-01 1.602077633142471313e-01 -2.669336497783660889e-01 -3.792051225900650024e-02 5.603136122226715088e-02 -2.604118585586547852e-01 -4.257718473672866821e-02 1.965795457363128662e-01 -1.560191363096237183e-01 4.120270162820816040e-02 -1.518385559320449829e-01 1.883438825607299805e-01 -5.995079874992370605e-02 1.076997965574264526e-01 -2.334835529327392578e-01 -1.560033559799194336e-01 2.449572645127773285e-02 7.020456343889236450e-02 3.109178245067596436e-01 -1.068676263093948364e-01 -1.682076305150985718e-01 -6.833492964506149292e-02 -1.501718461513519287e-01
2.223828434944152832e-01 2.027626186609268188e-01 1.971584744751453400e-02 -5.334894359111785889e-02 -2.508537657558917999e-02 -2.501304820179939270e-02 -3.407985344529151917e-02 -1.201840192079544067e-01 2.297789556905627251e-03 -2.413840889930725098e-01 2.354937046766281128e-01 -2.822342514991760254e-01 6.391125917434692383e-02 -1.751511245965957642e-01 -2.679109275341033936e-01 -1.523109674453735352e-01 -2.144726067781448364e-01 -2.904842197895050049e-01 1.481882780790328979e-01 -9.066311642527580261e-03 -1.864977031946182251e-01 -3.655806556344032288e-02 -8.136500418186187744e-02 -7.857248187065124512e-02 -4.974065721035003662e-02 1.708410978317260742e-01 3.573065400123596191e-01 2.068245559930801392e-01 -2.145203948020935059e-01 -3.165279328823089600e-01 4.455455392599105835e-02 -1.207596361637115479e-01
2.011184394359588623e-02 4.184050858020782471e-01 3.607182204723358154e-02 -1.531957536935806274e-01 2.337561845779418945e-01 2.314793318510055542e-01 -1.608397066593170166e-01 -7.456605881452560425e-02 1.127992421388626099e-01 -1.547059416770935059e-01 1.487559378147125244e-01 -6.707759946584701538e-02 3.001918494701385498e-01 -2.398366108536720276e-02 -9.793703444302082062e-03 -1.084336638450622559e-01 -1.798641979694366455e-01 -3.458345234394073486e-01 1.185666695237159729e-01 5.723593290895223618e-03 -2.576860487461090088e-01 5.411558086052536964e-04 -3.237562626600265503e-02 -1.949511319398880005e-01 -8.188991993665695190e-02 9.916801750659942627e-02 1.754523813724517822e-01 -7.867077738046646118e-02 1.572930514812469482e-01 -6.705325841903686523e-02 1.666283458471298218e-01 -3.350580036640167236e-01
2.849679589271545410e-01 3.937253355979919434e-01 -2.753539979457855225e-01 3.656165003776550293e-01 -1.619388908147811890e-01 7.178001850843429565e-02 -2.106299549341201782e-01 1.482607871294021606e-01 1.631322205066680908e-01 1.707143187522888184e-01 1.838438361883163452e-01 -1.244830898940563202e-02 9.704127162694931030e-02 -1.706372797489166260e-01 -1.487308591604232788e-01 -4.468325898051261902e-02 -1.933495104312896729e-01 -5.607915669679641724e-02 1.212270371615886688e-02 2.841947972774505615e-02 -3.823299333453178406e-02 2.370250076055526733e-01 1.578417867422103882e-01 -5.401769187301397324e-03 -7.571873068809509277e-02 1.419361084699630737e-01 2.734416127204895020e-01 6.323920190334320068e-02 4.577060416340827942e-02 -1.109780222177505493e-01 -1.946382522583007812e-01 -1.522560864686965942e-01
2.298439741134643555e-01 1.593328714370727539e-01 -1.827110350131988525e-01 1.316327005624771118e-01 -1.713946014642715454e-01 1.603715121746063232e-02 -2.797516062855720520e-02 -4.192572552710771561e-03 -2.182763814926147461e-01 4.000049456954002380e-02 8.818577229976654053e-02 4.183325543999671936e-02 2.430036365985870361e-01 1.609592288732528687e-01 -4.043459892272949219e-01 1.106508169323205948e-02 6.326802819967269897e-02 3.521471843123435974e-02 2.725117802619934082e-01 -2.419235706329345703e-01 3.064555861055850983e-02 -1.186217665672302246e-01 -1.107298433780670166e-01 1.052043288946151733e-01 2.017110139131546021e-01 1.834896951913833618e-02 2.246394008398056030e-02 3.246105909347534180e-01 -1.608640402555465698e-01 -1.503101587295532227e-01 8.378312736749649048e-02 -3.931034207344055176e-01
5.279558300971984863e-01 2.299515064805746078e-03 -2.622075378894805908e-01 -2.493492215871810913e-01 -1.385824382305145264e-01 -6.737112998962402344e-02 -9.774191677570343018e-02 -1.939949989318847656e-01 3.210964798927307129e-01 5.799755454063415527e-02 1.226832568645477295e-01 -2.983773360028862953e-03 2.784854173660278320e-01 5.516814440488815308e-02 -1.708207875490188599e-01 1.422738470137119293e-02 5.407644901424646378e-03 -2.420842796564102173e-01 1.815224587917327881e-01 -1.398114264011383057e-01 -2.735851332545280457e-02 -2.002410590648651123e-01 -5.086654052138328552e-02 3.775972127914428711e-02 -9.766438603401184082e-02 1.123629435896873474e-01 -1.124414894729852676e-02 -5.296712368726730347e-02 -1.652900427579879761e-01 -8.694692701101303101e-02 7.286391407251358032e-02 -2.581007182598114014e-01
1.305716186761856079e-01 3.123522102832794189e-01 4.435740783810615540e-02 1.039761155843734741e-01 2.915339544415473938e-02 -3.320507407188415527e-01 -3.492033481597900391e-01 -1.955514401197433472e-01 -1.992128416895866394e-02 -2.186574228107929230e-02 1.450674142688512802e-02 2.321858331561088562e-02 1.580334752798080444e-01 2.137333452701568604e-01 -1.273958384990692139e-01 -1.326713711023330688e-01 3.252772390842437744e-01 -1.057668179273605347e-01 -3.276778385043144226e-02 -1.777525842189788818e-01 2.224832326173782349e-01 -1.661071032285690308e-01 -2.314532361924648285e-02 -1.680753529071807861e-01 1.677482873201370239e-01 -1.014235019683837891e-01 3.204157352447509766e-01 -2.730641886591911316e-02 9.401466697454452515e-03 5.913806334137916565e-02 2.451298534870147705e-01 -1.848133206367492676e-01
5.865031480789184570e-01 3.476181030273437500e-01 -1.550139635801315308e-01 -2.424084953963756561e-02 -1.842252314090728760e-01 -1.539890319108963013e-01 -2.702575922012329102e-01 -2.656433731317520142e-02 4.894217848777770996e-02 4.232863709330558777e-02 8.147036284208297729e-02 -1.174560487270355225e-01 5.117748305201530457e-02 1.315015181899070740e-02 1.694512669928371906e-03 -1.767023839056491852e-02 -8.120326697826385498e-02 -2.213882654905319214e-01 1.384788751602172852e-01 2.300395071506500244e-02 -9.258925914764404297e-02 -1.592150628566741943e-01 -1.953746192157268524e-02 7.416368275880813599e-02 7.722976803779602051e-02 2.795435488224029541e-01 1.494354605674743652e-01 -2.453056164085865021e-02 -2.219566553831100464e-01 -9.483915567398071289e-02 -1.709613353013992310e-01 -2.044247537851333618e-01
3.554387986660003662e-01 2.074574679136276245e-01 -2.069406360387802124e-01 -2.260419428348541260e-01 -1.084699183702468872e-01 -5.265861377120018005e-02 -2.912646830081939697e-01 -2.654417604207992554e-02 -1.420574635267257690e-01 7.863806933164596558e-02 -7.349384576082229614e-02 -1.852631121873855591e-01 -8.174386620521545410e-02 1.076061278581619263e-01 -1.999502778053283691e-01 -9.476706385612487793e-02 1.678229272365570068e-01 -2.684397697448730469e-01 2.501821815967559814e-01 -8.616250008344650269e-02 1.284749805927276611e-01 -9.770213812589645386e-02 -3.669131547212600708e-02 -1.876481324434280396e-01 1.409584581851959229e-01 2.976093627512454987e-02 4.659334421157836914e-01 1.017854269593954086e-02 6.582264602184295654e-02 -1.854612864553928375e-02 -1.215790212154388428e-01 1.142681241035461426e-01
-9.989169239997863770e-02 3.045962154865264893e-01 -1.707864105701446533e-01 -4.115386866033077240e-03 -1.783939450979232788e-01 1.275489926338195801e-01 -2.147599458694458008e-01 6.660891696810722351e-03 4.319162070751190186e-01 -1.129383593797683716e-01 4.944724589586257935e-02 -2.341615967452526093e-02 1.617722213268280029e-01 2.683574557304382324e-01 -9.160438179969787598e-02 1.953347120434045792e-03 -3.100034547969698906e-03 1.556800398975610733e-02 1.953437626361846924e-01 -8.470993489027023315e-02 2.613265514373779297e-01 6.036504171788692474e-03 4.208493605256080627e-02 -4.729569554328918457e-01 -1.539485752582550049e-01 -1.563151776790618896e-01 1.258613467216491699e-01 -2.801737375557422638e-02 -1.743197590112686157e-01 -1.237080320715904236e-01 2.713746577501296997e-02 -1.198113858699798584e-01
3.202549368143081665e-02 2.297170013189315796e-01 -1.327119618654251099e-01 3.928474336862564087e-02 3.467019796371459961e-01 -2.414341829717159271e-02 -1.440958678722381592e-01 -1.374827623367309570e-01 2.443794161081314087e-02 -7.516163587570190430e-02 2.993564307689666748e-01 -3.422918170690536499e-02 -9.630961716175079346e-02 1.468494683504104614e-01 -8.010321855545043945e-02 8.211346715688705444e-02 -2.429543994367122650e-02 -1.237113922834396362e-01 -7.110788486897945404e-03 -4.995335936546325684e-01 4.569295048713684082e-02 -1.491499692201614380e-01 -2.015651166439056396e-01 -7.904244959354400635e-02 1.097396165132522583e-01 1.517713367938995361e-01 3.638578951358795166e-01 -8.762507885694503784e-02 -3.330031782388687134e-02 -1.269696652889251709e-01 2.201658189296722412e-01 -2.191492617130279541e-01
1.245695129036903381e-01 2.582897543907165527e-01 -2.019580155611038208e-01 -3.975962847471237183e-02 -7.182112336158752441e-02 1.105897128582000732e-01 -1.437016129493713379e-01 -2.365025579929351807e-01 -9.811745584011077881e-02 -1.040190160274505615e-01 9.803304076194763184e-02 1.457636803388595581e-01 6.644898653030395508e-02 3.615042939782142639e-02 4.035105928778648376e-02 -2.439307793974876404e-02 2.148388773202896118e-01 8.291190117597579956e-02 2.376842200756072998e-01 -1.909935325384140015e-01 -5.801221355795860291e-02 4.814985990524291992e-01 -8.499597199261188507e-03 -1.701550185680389404e-02 8.636518567800521851e-02 2.453976422548294067e-01 3.989217877388000488e-01 -6.021900847554206848e-02 1.306340098381042480e-01 -9.572356939315795898e-02 -4.689112305641174316e-02 -2.858976721763610840e-01
6.489770114421844482e-02 2.514714598655700684e-01 4.757947474718093872e-02 1.170577928423881531e-01 5.413720384240150452e-02 -1.546581685543060303e-01 -2.554462254047393799e-01 -5.086458474397659302e-02 -6.355615705251693726e-02 2.114764414727687836e-02 1.347107738256454468e-01 -1.492578387260437012e-01 2.532204091548919678e-01 2.074205875396728516e-01 -7.645881921052932739e-02 5.163390934467315674e-02 3.478861451148986816e-01 -1.408051401376724243e-01 5.342160165309906006e-02 -2.204455882310867310e-01 1.525291055440902710e-01 -1.133598983287811279e-01 -9.788548201322555542e-02 -2.359805703163146973e-01 1.558950245380401611e-01 1.070046350359916687e-01 3.621127605438232422e-01 -3.028062880039215088e-01 7.857690006494522095e-02 -7.523200660943984985e-02 1.509631574153900146e-01 -2.728500366210937500e-01
1.314585655927658081e-01 3.369372487068176270e-01 -1.497184336185455322e-01 -1.379470676183700562e-01 8.448546379804611206e-02 -4.569019377231597900e-02 -1.881352663040161133e-01 -1.313586682081222534e-01 -1.032575778663158417e-02 -1.473436355590820312e-01 2.864859811961650848e-02 6.569592654705047607e-02 -3.958903253078460693e-02 -2.443068772554397583e-01 -8.683476597070693970e-02 -7.460048049688339233e-02 3.172409534454345703e-01 3.070980310440063477e-01 2.041062861680984497e-01 -1.208624094724655151e-01 2.188180983066558838e-01 -2.670688331127166748e-01 3.076277114450931549e-02 -6.593413650989532471e-02 1.245765462517738342e-01 3.270514905452728271e-01 1.653933972120285034e-01 -3.249214589595794678e-02 -3.501416146755218506e-01 -7.076884806156158447e-02 -7.205770909786224365e-02 7.175047695636749268e-02
-1.143884286284446716e-01 3.071909248828887939e-01 -2.014073915779590607e-02 -1.892450302839279175e-01 2.406009733676910400e-01 6.996077485382556915e-03 -1.960781812667846680e-01 5.534758791327476501e-02 -3.349746391177177429e-02 -1.183754801750183105e-01 1.994263380765914917e-03 -4.450776055455207825e-02 2.845320701599121094e-01 4.904833063483238220e-02 -7.169733196496963501e-02 -1.710072043351829052e-03 -3.221090883016586304e-02 5.281869694590568542e-02 -1.419262886047363281e-01 -2.086371332406997681e-01 2.111124843358993530e-01 6.178826093673706055e-02 -7.423582673072814941e-02 -5.447709560394287109e-01 1.374762505292892456e-01 -6.813751161098480225e-02 2.789673209190368652e-01 1.293611228466033936e-01 -2.515962719917297363e-01 1.753119938075542450e-02 6.938674300909042358e-02 -2.157775312662124634e-01
-3.922178596258163452e-02 1.063718721270561218e-01 -6.956285983324050903e-02 -3.044076077640056610e-02 7.579114288091659546e-02 -8.075242489576339722e-02 -4.166385233402252197e-01 -5.016461014747619629e-02 -1.029688492417335510e-01 1.734079718589782715e-01 2.813520431518554688e-01 -4.040468111634254456e-02 1.560868769884109497e-01 8.858211338520050049e-02 -1.919676810503005981e-01 -1.686335057020187378e-01 1.318546384572982788e-01 -3.344694972038269043e-01 1.355856377631425858e-02 -2.191061675548553467e-01 1.529878675937652588e-01 -6.119810510426759720e-03 -1.495639830827713013e-01 -2.497239410877227783e-01 -1.223442852497100830e-01 -1.926236897706985474e-01 2.534242272377014160e-01 -2.131896018981933594e-01 -2.368427515029907227e-01 -1.270034313201904297e-01 -8.492950350046157837e-02 -2.173579037189483643e-01
-1.077996417880058289e-01 3.086079061031341553e-01 -1.682485789060592651e-01 -9.536152333021163940e-02 3.391050174832344055e-02 -5.112323909997940063e-02 -7.296837866306304932e-02 -6.745845824480056763e-02 5.456373468041419983e-02 -2.327868640422821045e-01 1.348572522401809692e-01 4.724862426519393921e-02 6.794508546590805054e-02 -1.841972172260284424e-01 -1.920967996120452881e-01 -1.390344500541687012e-01 2.104586958885192871e-01 -5.407171323895454407e-02 3.464449048042297363e-01 -1.411893516778945923e-01 4.268329590559005737e-03 -4.294162690639495850e-01 9.369014948606491089e-02 -7.698744535446166992e-02 -2.139307111501693726e-01 -6.798261404037475586e-02 1.712975651025772095e-01 -2.206668555736541748e-01 -1.469309031963348389e-01 4.464080557227134705e-02 2.118098139762878418e-01 -2.942303717136383057e-01
3.051149845123291016e-02 5.423736572265625000e-01 -1.849846094846725464e-01 -8.617182821035385132e-02 -6.037809886038303375e-03 4.401594027876853943e-02 -1.420622766017913818e-01 6.591333448886871338e-02 2.061557620763778687e-01 1.445556133985519409e-01 4.070617724210023880e-03 -3.488935157656669617e-02 1.876699179410934448e-01 -2.572822570800781250e-01 -1.148580759763717651e-01 8.078748732805252075e-02 -1.981245428323745728e-01 -1.404309123754501343e-01 7.613757252693176270e-02 2.275016605854034424e-01 -3.806031122803688049e-02 -6.339915841817855835e-02 -7.066423445940017700e-02 -2.319822162389755249e-01 -2.211484462022781372e-01 1.916100531816482544e-01 1.885320246219635010e-01 -1.041137352585792542e-01 6.942067411728203297e-04 -2.085703015327453613e-01 -4.483618587255477905e-02 -3.044151067733764648e-01
5.945738777518272400e-02 5.513789504766464233e-02 4.447215050458908081e-02 3.566872328519821167e-04 1.915719658136367798e-01 -1.074168458580970764e-01 -3.348206281661987305e-01 -4.695957601070404053e-01 -5.349857732653617859e-02 4.406549781560897827e-02 1.594503968954086304e-01 -2.166606783866882324e-01 3.605558276176452637e-01 3.063159994781017303e-02 -2.067534923553466797e-01 1.411681175231933594e-01 1.898185350000858307e-02 -3.941034525632858276e-02 3.670344874262809753e-02 -3.200755119323730469e-01 -3.576842695474624634e-02 -3.306128680706024170e-01 1.466176807880401611e-01 -8.545147627592086792e-02 1.101634465157985687e-03 8.475839346647262573e-02 2.515711188316345215e-01 -4.021592065691947937e-02 -1.187774837017059326e-01 -4.656421393156051636e-02 -1.379301398992538452e-02 -7.842317968606948853e-02
-1.049247607588768005e-01 4.505878984928131104e-01 1.045082136988639832e-01 1.014263462275266647e-02 -1.042882800102233887e-01 2.015220969915390015e-01 -4.585760831832885742e-01 4.284792393445968628e-02 2.241824716329574585e-01 -2.344205379486083984e-01 -2.435890398919582367e-02 -4.144094884395599365e-03 1.516419351100921631e-01 -1.345692723989486694e-01 -5.148382112383842468e-02 -2.612512186169624329e-02 1.066482067108154297e-01 1.835163533687591553e-01 2.283261418342590332e-01 -1.998268216848373413e-01 2.791143395006656647e-02 -1.694526672363281250e-01 1.608108580112457275e-01 -2.703044414520263672e-01 -2.126954048871994019e-01 4.189918935298919678e-02 1.145223975181579590e-01 5.086372420191764832e-02 -1.600482501089572906e-02 -1.138669401407241821e-01 1.109651252627372742e-01 -8.542110025882720947e-02
3.708722591400146484e-01 -5.250257253646850586e-02 -2.618066668510437012e-01 -3.229934871196746826e-01 -2.196131832897663116e-02 -1.297038942575454712e-01 -1.300660669803619385e-01 -2.182348668575286865e-01 3.022361993789672852e-01 1.069233044981956482e-01 2.289210259914398193e-01 -9.494376368820667267e-03 1.602170318365097046e-01 -7.695057243108749390e-02 -1.525253057479858398e-01 1.194221824407577515e-01 5.529515817761421204e-02 -2.241236269474029541e-01 1.934993118047714233e-01 -2.723180651664733887e-01 2.792339958250522614e-02 -6.007217615842819214e-02 1.746821850538253784e-01 1.165860816836357117e-01 -2.169845812022686005e-02 -3.187871770933270454e-03 1.660019308328628540e-01 1.538876257836818695e-02 -2.240921109914779663e-01 -2.254786640405654907e-01 1.634599864482879639e-01 -1.056206822395324707e-01
7.130796462297439575e-02 2.012966871261596680e-01 3.548217937350273132e-02 9.600804746150970459e-02 4.992823675274848938e-02 2.009372925385832787e-03 -3.717481493949890137e-01 -2.094989269971847534e-01 -1.746395044028759003e-02 -9.011013060808181763e-02 -2.819456346333026886e-02 -5.701673030853271484e-02 2.467628419399261475e-01 2.348145544528961182e-01 -2.395031750202178955e-01 2.579154968261718750e-01 1.777966618537902832e-01 6.502746045589447021e-02 7.845623046159744263e-02 -1.581537723541259766e-01 1.207572892308235168e-01 -1.198353245854377747e-01 1.173898354172706604e-01 -3.287354409694671631e-01 3.211546540260314941e-01 1.084581688046455383e-01 2.319786101579666138e-01 -1.510743498802185059e-01 -8.496302366256713867e-02 2.701557874679565430e-01 1.091907694935798645e-01 -7.407871633768081665e-02
-1.287854760885238647e-01 2.459467202425003052e-01 -6.934902817010879517e-02 -1.209046021103858948e-01 1.169804409146308899e-01 2.969334125518798828e-01 -3.723284602165222168e-01 -6.368329282850027084e-03 -6.728396564722061157e-02 1.525771319866180420e-01 3.632587492465972900e-01 1.588153839111328125e-01 7.948928326368331909e-02 5.697070434689521790e-02 -3.651059567928314209e-01 -8.090556412935256958e-02 6.903922767378389835e-04 -1.058919578790664673e-01 -1.858222633600234985e-01 -2.546935677528381348e-01 -1.131043583154678345e-01 2.823754586279392242e-02 -8.920447900891304016e-03 -1.026484295725822449e-01 -2.141460776329040527e-02 1.135104000568389893e-01 4.058310687541961670e-01 1.043520867824554443e-02 -2.788402326405048370e-02 5.123455822467803955e-02 -7.641887664794921875e-02 -7.977613061666488647e-02
1.637364774942398071e-01 -6.419910490512847900e-02 -1.621270626783370972e-01 1.763998717069625854e-02 -2.069959044456481934e-01 -6.554077565670013428e-02 -3.521166443824768066e-01 -2.055598199367523193e-01 1.153959035873413086e-01 8.650840073823928833e-02 2.451301813125610352e-01 2.239405661821365356e-01 6.597567815333604813e-03 5.312512814998626709e-02 -7.974492758512496948e-02 -1.402380317449569702e-01 7.628994528204202652e-03 1.378340553492307663e-02 1.411875635385513306e-01 9.524165838956832886e-02 9.509196132421493530e-02 -4.906276706606149673e-03 7.854735851287841797e-02 -1.056757196784019470e-01 1.882922500371932983e-01 -2.187014222145080566e-01 3.541046082973480225e-01 3.635748103260993958e-02 -2.732008993625640869e-01 -4.581810832023620605e-01 2.090357616543769836e-02 -1.360155642032623291e-01
5.696185305714607239e-02 2.562499642372131348e-01 -1.067529525607824326e-02 -4.466408398002386093e-03 3.436648547649383545e-01 -3.626616299152374268e-02 -7.618871331214904785e-02 -1.880477070808410645e-01 1.160477250814437866e-01 -1.127654239535331726e-01 3.928039968013763428e-01 -2.055548876523971558e-02 -1.224397867918014526e-01 2.406922876834869385e-01 -6.689925491809844971e-02 6.849100440740585327e-02 5.953157693147659302e-02 -2.615092135965824127e-02 -4.103835672140121460e-03 -2.142567932605743408e-01 1.195204704999923706e-01 -2.079610228538513184e-01 -9.239912778139114380e-02 -1.487169116735458374e-01 -1.253369450569152832e-01 5.053302738815546036e-03 4.714137613773345947e-01 -3.896062448620796204e-02 1.566341519355773926e-02 -1.053386256098747253e-01 1.487656533718109131e-01 -3.099741339683532715e-01
4.421076476573944092e-01 3.032155632972717285e-01 -5.480297654867172241e-02 6.903157383203506470e-02 2.543701231479644775e-02 1.025961786508560181e-01 -1.744609773159027100e-01 -1.907583922147750854e-01 2.500415444374084473e-01 -1.856746673583984375e-01 2.171318084001541138e-01 -5.176009237766265869e-02 -8.798674494028091431e-02 -5.686314404010772705e-02 -1.867439895868301392e-01 -3.543804958462715149e-02 1.064664870500564575e-01 4.840103536844253540e-02 1.116674393415451050e-01 -5.653083696961402893e-02 1.617234200239181519e-01 -1.328151822090148926e-01 3.876938223838806152e-01 -9.551887214183807373e-02 -9.973169863224029541e-02 -2.773751616477966309e-01 9.959134459495544434e-02 1.519720256328582764e-01 -7.788781821727752686e-02 -7.830534130334854126e-02 -1.336878091096878052e-01 -2.244384735822677612e-01
1.443422138690948486e-01 5.193895846605300903e-02 -4.047763943672180176e-01 -7.344399392604827881e-02 -1.332749053835868835e-02 4.796784371137619019e-02 -1.018865033984184265e-01 -1.134832426905632019e-01 5.543200299143791199e-02 -2.111268639564514160e-01 1.566839963197708130e-01 -1.724436134099960327e-01 5.055647492408752441e-01 2.489333599805831909e-01 -5.275014787912368774e-02 1.837865859270095825e-01 4.248323738574981689e-01 -1.428409516811370850e-01 2.316347695887088776e-02 -1.832830756902694702e-01 -1.486163288354873657e-01 1.807933673262596130e-02 9.800361469388008118e-03 1.074585095047950745e-01 4.538537003099918365e-03 -6.030021980404853821e-02 3.297846019268035889e-02 -2.036481164395809174e-02 -2.005953639745712280e-01 -7.487741112709045410e-02 6.330467015504837036e-02 -3.674681857228279114e-02
3.440995514392852783e-01 1.659787893295288086e-01 -3.189795017242431641e-01 -2.037274390459060669e-01 1.196066066622734070e-01 3.309145942330360413e-02 -1.448135524988174438e-01 6.598075479269027710e-02 2.572500705718994141e-01 7.940165232867002487e-04 -6.365825980901718140e-02 1.372979115694761276e-02 -9.232690930366516113e-02 -2.067332901060581207e-02 -3.503285348415374756e-01 -2.481544762849807739e-01 1.764882057905197144e-01 -4.340822249650955200e-02 -6.501801311969757080e-02 -1.230247169733047485e-01 2.267094701528549194e-01 9.753601253032684326e-02 1.384940147399902344e-01 -1.437164377421140671e-02 1.213889196515083313e-01 -6.589101999998092651e-02 8.921909332275390625e-02 1.980615258216857910e-01 -3.911898937076330185e-03 -1.446829140186309814e-01 1.724630296230316162e-01 -3.959010243415832520e-01
-1.987214013934135437e-02 2.770453989505767822e-01 -2.133424580097198486e-01 -1.336957216262817383e-01 -1.355366110801696777e-01 9.329274296760559082e-02 -3.711444437503814697e-01 -7.092326879501342773e-02 -9.264191240072250366e-02 7.591675966978073120e-03 1.458012610673904419e-01 -2.959383428096771240e-01 1.363618671894073486e-01 3.986129164695739746e-01 -7.242894917726516724e-02 1.354979723691940308e-01 -2.437676675617694855e-02 -5.664013791829347610e-03 1.712005585432052612e-01 -2.095492184162139893e-01 2.610964477062225342e-01 -1.694351807236671448e-02 -1.220451202243566513e-02 -3.616664707660675049e-01 3.673982992768287659e-02 -1.838139891624450684e-01 1.786714345216751099e-01 -1.016917750239372253e-01 1.319846063852310181e-01 -4.812101647257804871e-02 -3.972626291215419769e-03 2.508167736232280731e-02
-8.683693408966064453e-02 3.128742277622222900e-01 -2.131145447492599487e-01 9.144042432308197021e-02 -1.234007999300956726e-01 1.338893622159957886e-01 -1.378781795501708984e-01 -1.410773992538452148e-01 2.773703336715698242e-01 -1.517874300479888916e-01 1.748555526137351990e-02 1.302026212215423584e-02 4.925890639424324036e-02 2.665899693965911865e-01 -2.776186466217041016e-01 -1.017832476645708084e-02 6.891928613185882568e-02 1.751791834831237793e-01 2.704323828220367432e-01 -9.145540744066238403e-02 2.576034367084503174e-01 -1.403121501207351685e-01 1.910331100225448608e-01 -2.345041036605834961e-01 -2.639602683484554291e-02 -2.503284215927124023e-01 3.262863457202911377e-01 3.221368789672851562e-02 1.531928926706314087e-01 -6.977860629558563232e-02 -1.328762024641036987e-01 -7.923393696546554565e-02
1.258507519960403442e-01 9.507362544536590576e-02 5.708809942007064819e-02 8.111172914505004883e-02 -2.419013343751430511e-02 1.868745684623718262e-01 4.569409415125846863e-02 -1.456720679998397827e-01 -1.708668470382690430e-02 -2.471458464860916138e-01 3.235149979591369629e-01 2.748522460460662842e-01 3.017113208770751953e-01 7.108636945486068726e-02 -1.884291768074035645e-01 1.271795630455017090e-01 1.243045926094055176e-01 1.359233409166336060e-01 2.011663913726806641e-01 -1.589073427021503448e-02 1.259012520313262939e-01 -3.861948847770690918e-02 8.905111812055110931e-03 1.302803494036197662e-02 8.574871462769806385e-04 1.963180899620056152e-01 1.876035332679748535e-01 -2.472173422574996948e-01 -1.999848335981369019e-02 -3.775877356529235840e-01 -7.100056111812591553e-02 -3.768576681613922119e-01
2.824068367481231689e-01 6.500976532697677612e-02 -9.874232113361358643e-02 -2.123674154281616211e-01 8.275823295116424561e-02 -5.823922529816627502e-02 -3.377873301506042480e-01 1.470992267131805420e-01 5.566629767417907715e-02 5.812789127230644226e-02 1.664770692586898804e-01 -2.663145661354064941e-01 1.952554285526275635e-01 3.210576772689819336e-01 -1.197208836674690247e-01 -8.840939961373806000e-03 1.313405483961105347e-01 4.511649161577224731e-02 6.642905622720718384e-02 -1.946722418069839478e-01 3.438438177108764648e-01 -9.118863940238952637e-02 -2.175538986921310425e-01 5.102192517369985580e-03 9.353677183389663696e-02 8.220839500427246094e-02 1.506884843111038208e-01 -2.720851600170135498e-01 8.260689675807952881e-02 -4.616601020097732544e-02 2.215902954339981079e-01 -2.205983549356460571e-01
2.854944467544555664e-01 2.762045860290527344e-01 -4.048186913132667542e-02 8.298729360103607178e-02 -1.487929821014404297e-01 3.770195320248603821e-02 -3.273241519927978516e-01 -2.036431580781936646e-01 -9.278264641761779785e-02 -1.779664191417396069e-03 2.609308436512947083e-02 5.840516835451126099e-02 2.015249580144882202e-01 1.531540453433990479e-01 -2.668873965740203857e-01 2.866320610046386719e-01 -1.816890388727188110e-01 1.049471572041511536e-01 8.885879069566726685e-03 -2.713381052017211914e-01 2.871286571025848389e-01 -1.556966006755828857e-01 4.588040709495544434e-02 -3.919426798820495605e-01 6.458912044763565063e-02 -6.596955657005310059e-02 -6.289369892328977585e-03 -1.227346360683441162e-01 5.161529406905174255e-02 -7.402273267507553101e-02 -1.218400374054908752e-01 6.778585910797119141e-02
-4.623819887638092041e-02 4.339374005794525146e-01 -1.772651635110378265e-02 -7.593458890914916992e-02 8.578413166105747223e-03 2.187314182519912720e-01 -4.734385013580322266e-01 6.713524460792541504e-02 -7.743846625089645386e-02 -1.022492796182632446e-01 3.347855433821678162e-02 2.146840840578079224e-02 2.324917465448379517e-01 4.156053438782691956e-02 -3.111962676048278809e-01 7.767210155725479126e-02 3.102300129830837250e-02 -1.579708755016326904e-01 1.869496144354343414e-02 -9.581765532493591309e-02 -3.875722736120223999e-02 -2.379388064146041870e-01 -8.063718676567077637e-02 -2.107764631509780884e-01 6.482603494077920914e-03 -7.676816731691360474e-02 2.331676930189132690e-01 1.977105587720870972e-01 3.853013738989830017e-02 1.949812471866607666e-01 -2.409695647656917572e-02 -2.573989629745483398e-01
3.682765066623687744e-01 3.674798309803009033e-01 -1.121287718415260315e-01 3.912511095404624939e-02 2.097468636929988861e-02 -5.616422742605209351e-02 -5.721161141991615295e-02 3.030635043978691101e-02 -1.428497731685638428e-01 -2.621942460536956787e-01 2.787138223648071289e-01 -5.043067038059234619e-02 -3.304508328437805176e-02 2.978035435080528259e-02 -9.993353486061096191e-02 1.853509247303009033e-01 1.372795850038528442e-01 -1.512277424335479736e-01 1.334145069122314453e-01 -2.653489112854003906e-01 3.189768493175506592e-01 -1.840998046100139618e-02 2.317301332950592041e-01 -1.913739144802093506e-01 -6.705723702907562256e-02 -1.621367037296295166e-01 8.965716697275638580e-03 -5.679406970739364624e-02 -1.484259963035583496e-01 1.746052061207592487e-03 -1.328165233135223389e-01 -3.092680871486663818e-01
5.867121815681457520e-01 3.909007608890533447e-01 -1.963388472795486450e-01 -6.761820614337921143e-02 2.550608813762664795e-01 -4.225962329655885696e-03 -1.278052479028701782e-01 -7.952492684125900269e-02 4.871363565325737000e-02 2.235451154410839081e-02 3.473230004310607910e-01 -1.698823273181915283e-01 -5.162790417671203613e-02 1.286299824714660645e-01 3.719883784651756287e-02 1.000294461846351624e-01 -1.192683205008506775e-01 -3.755098581314086914e-02 2.902768366038799286e-02 -2.459428161382675171e-01 -7.754947990179061890e-02 1.041060835123062134e-01 1.002769619226455688e-01 -2.905605919659137726e-02 -5.139286816120147705e-02 -6.152730062603950500e-02 -4.063414875417947769e-03 4.156224057078361511e-02 -1.990557610988616943e-01 4.413991235196590424e-03 -1.008672192692756653e-01 -1.626048088073730469e-01
3.170485198497772217e-01 1.445547789335250854e-01 -1.811637133359909058e-01 -3.014722466468811035e-01 1.639661379158496857e-02 -6.740340590476989746e-02 -9.922363609075546265e-02 2.831134498119354248e-01 -1.016640290617942810e-01 5.379327759146690369e-02 3.920273184776306152e-01 -2.570012807846069336e-01 9.008326381444931030e-02 2.661631405353546143e-01 -3.157235449180006981e-03 -3.023229353129863739e-02 -4.150166735053062439e-02 -3.119602240622043610e-02 1.456892043352127075e-01 -2.320174723863601685e-01 1.933643668889999390e-01 1.093049254268407822e-02 6.930971145629882812e-02 -1.287304461002349854e-01 8.921372890472412109e-02 7.360952347517013550e-02 3.401923477649688721e-01 -1.778605729341506958e-01 -1.002688482403755188e-01 5.082600191235542297e-02 1.875570565462112427e-01 -4.501518607139587402e-02
3.544890880584716797e-01 2.490165382623672485e-01 -2.137001007795333862e-01 -1.496903747320175171e-01 -7.415268570184707642e-02 -2.558079361915588379e-01 1.166606880724430084e-02 -1.667731851339340210e-01 8.086832612752914429e-02 -2.690241932868957520e-01 -3.628731647040694952e-04 -1.605736277997493744e-02 1.475709974765777588e-01 3.938054144382476807e-01 -1.587263345718383789e-01 4.598297551274299622e-02 1.581777632236480713e-01 1.921063810586929321e-01 -8.970252238214015961e-03 1.242173835635185242e-01 1.920756399631500244e-01 -6.893433630466461182e-02 -2.467563301324844360e-01 -5.530250445008277893e-02 1.176535040140151978e-01 1.506580263376235962e-01 7.864691317081451416e-03 1.417855080217123032e-02 6.599419564008712769e-02 -1.251875609159469604e-01 -4.158201627433300018e-03 -3.495032191276550293e-01
-1.191967539489269257e-02 2.100081592798233032e-01 -9.427398443222045898e-02 -1.254440099000930786e-01 1.474825292825698853e-01 1.892727613449096680e-01 8.899252861738204956e-02 5.017798766493797302e-02 1.961478739976882935e-01 -1.827996596693992615e-02 6.248990446329116821e-02 -1.364947855472564697e-01 1.892962604761123657e-01 2.525227069854736328e-01 -4.553587138652801514e-01 2.541021071374416351e-02 -5.102920345962047577e-03 9.316989779472351074e-02 6.603104993700981140e-03 -1.912750750780105591e-01 -8.805721066892147064e-03 1.140762344002723694e-01 1.811277866363525391e-01 -4.164410829544067383e-01 8.477199822664260864e-03 2.001326978206634521e-01 -7.443852722644805908e-02 7.253672927618026733e-02 -3.573292195796966553e-01 -4.918621852993965149e-02 -6.849651038646697998e-02 -2.092729806900024414e-01
1.519887894392013550e-01 1.384751647710800171e-01 3.236887603998184204e-02 -7.410372048616409302e-02 9.328242391347885132e-02 -1.483750641345977783e-01 -3.306500911712646484e-01 -3.176327049732208252e-01 -1.062076166272163391e-01 -4.060529172420501709e-02 2.488926500082015991e-01 -8.529839664697647095e-02 2.984268069267272949e-01 1.774867177009582520e-01 -2.433646172285079956e-01 -8.762963861227035522e-02 4.176481440663337708e-02 1.401596814393997192e-01 8.546980470418930054e-02 -2.432376295328140259e-01 1.352154761552810669e-01 -2.692442238330841064e-01 1.155925244092941284e-01 -3.992698192596435547e-01 1.292904317378997803e-01 1.849376261234283447e-01 1.403182148933410645e-01 -9.548123180866241455e-02 6.717019528150558472e-02 3.631624206900596619e-02 6.051070988178253174e-02 -1.444669789634644985e-03
4.398239850997924805e-01 2.136687785387039185e-01 -1.932888627052307129e-01 -3.729708492755889893e-02 -5.180232226848602295e-02 -4.970706254243850708e-02 -1.362643688917160034e-01 -9.668392688035964966e-02 6.550213787704706192e-03 1.075395196676254272e-01 1.429864764213562012e-01 -6.465827673673629761e-02 -1.944934949278831482e-02 -4.502968117594718933e-02 -2.585055828094482422e-01 -2.261982709169387817e-01 1.414619535207748413e-01 4.222885072231292725e-01 3.263818919658660889e-01 -1.658772975206375122e-01 3.319365903735160828e-02 6.945306062698364258e-02 -2.100956253707408905e-02 -3.752247095108032227e-01 -2.481153421103954315e-02 6.074079126119613647e-02 7.035947637632489204e-04 1.381290853023529053e-01 -3.825943917036056519e-02 1.115620806813240051e-01 1.167334094643592834e-01 -4.457339644432067871e-02
1.644570082426071167e-01 2.497455775737762451e-01 -1.094538271427154541e-01 -1.038972213864326477e-01 6.914841383695602417e-02 -5.760842189192771912e-02 -3.743592500686645508e-01 5.391518771648406982e-02 -2.961526513099670410e-01 1.327495574951171875e-01 2.400046736001968384e-01 9.348236024379730225e-02 2.687634825706481934e-01 2.184140086174011230e-01 -3.167304396629333496e-01 1.078747808933258057e-01 4.923888668417930603e-02 1.267753243446350098e-01 4.238685965538024902e-02 -2.494701445102691650e-01 7.499728351831436157e-02 -1.355026364326477051e-01 3.533965051174163818e-01 -1.582851260900497437e-01 -7.175444811582565308e-02 -4.127788171172142029e-02 2.019865959882736206e-01 1.029171571135520935e-01 9.707226604223251343e-02 1.660058274865150452e-02 -3.853704035282135010e-02 8.489160984754562378e-02
2.259610742330551147e-01 1.840858608484268188e-01 1.049309689551591873e-02 1.430671066045761108e-01 -6.632275134325027466e-02 -5.750411376357078552e-02 -9.320268034934997559e-02 -8.396023511886596680e-02 -3.055429551750421524e-03 -2.696938216686248779e-01 2.592563927173614502e-01 -5.537970364093780518e-02 1.306414157152175903e-01 -6.530979275703430176e-02 -3.785856962203979492e-01 -9.681362658739089966e-02 4.266502335667610168e-02 -2.356760203838348389e-01 2.620726525783538818e-01 4.003338515758514404e-02 -2.021562010049819946e-01 3.159587830305099487e-02 2.072344422340393066e-01 -7.056929171085357666e-02 -9.631981700658798218e-02 1.083663897588849068e-03 3.119581639766693115e-01 2.393791973590850830e-01 -8.545788377523422241e-02 -3.704847097396850586e-01 1.866838708519935608e-02 -1.665146052837371826e-01
1.497403830289840698e-01 2.389966845512390137e-01 -5.453671514987945557e-02 2.660813629627227783e-01 7.226275745779275894e-03 -6.601884961128234863e-02 -2.120068669319152832e-01 -5.586183071136474609e-02 2.663280367851257324e-01 3.472528606653213501e-02 1.460817009210586548e-01 1.471534371376037598e-01 2.030500918626785278e-01 1.077600345015525818e-01 -8.542390540242195129e-03 4.798060283064842224e-02 -1.895895898342132568e-01 1.074054464697837830e-01 -1.044505313038825989e-01 -1.736471951007843018e-01 -6.090959906578063965e-02 1.360554099082946777e-01 3.839480876922607422e-01 -4.779481142759323120e-02 -1.639880836009979248e-01 2.073200792074203491e-01 3.779772818088531494e-01 -1.923546195030212402e-01 -1.258201599121093750e-01 -9.754428267478942871e-02 2.435985952615737915e-01 -1.701998263597488403e-01
1.398668289184570312e-01 1.973348259925842285e-01 6.494029611349105835e-02 3.915230929851531982e-02 1.237855181097984314e-01 -1.159892305731773376e-01 -1.928535252809524536e-01 -4.259565770626068115e-01 -1.041615754365921021e-01 -1.504802331328392029e-02 2.319133579730987549e-01 -9.982702881097793579e-02 3.633647263050079346e-01 1.660444140434265137e-01 -2.772665023803710938e-01 5.112738162279129028e-02 1.256883442401885986e-01 1.644016057252883911e-02 1.228456422686576843e-01 -1.713295429944992065e-01 1.099075563251972198e-02 -3.289387822151184082e-01 1.522132009267807007e-01 -2.655511498451232910e-01 1.542738527059555054e-01 9.976728260517120361e-02 1.798353344202041626e-01 -1.227088570594787598e-01 -2.110788831487298012e-03 1.499771177768707275e-01 3.880630806088447571e-02 -8.210498839616775513e-02
2.578764259815216064e-01 2.830790281295776367e-01 -2.093975841999053955e-01 2.270682603120803833e-01 6.523191928863525391e-02 -1.020885854959487915e-01 -6.488988548517227173e-02 -1.613009572029113770e-01 6.302542984485626221e-02 -2.338930964469909668e-01 3.376470506191253662e-01 -2.088520973920822144e-01 -3.816713765263557434e-02 -4.541505873203277588e-02 -1.446657776832580566e-01 9.276612848043441772e-02 7.062991708517074585e-02 -1.261084675788879395e-01 1.462302505970001221e-01 8.830600231885910034e-02 -8.314804732799530029e-02 5.063250660896301270e-02 3.385000526905059814e-01 -3.014253377914428711e-01 -1.291820853948593140e-01 5.701557919383049011e-02 2.719208002090454102e-01 2.107309252023696899e-01 -6.429762393236160278e-02 -5.147512257099151611e-02 -7.178651541471481323e-02 -2.201873958110809326e-01
3.168446421623229980e-01 9.876608103513717651e-02 -1.268428564071655273e-01 2.230245321989059448e-01 -1.659962683916091919e-01 -2.884392999112606049e-02 9.548258036375045776e-02 1.219701245427131653e-01 -2.482035942375659943e-02 8.975084125995635986e-02 1.199218854308128357e-01 -5.695872381329536438e-02 1.652696877717971802e-01 1.394748687744140625e-01 -2.763941287994384766e-01 -1.334447413682937622e-01 1.830590665340423584e-01 -1.252758502960205078e-01 2.692110538482666016e-01 -3.157806098461151123e-01 3.372336924076080322e-02 -4.563160613179206848e-02 -4.079658538103103638e-02 -6.575899571180343628e-02 1.206024661660194397e-01 1.063487958163022995e-02 2.808690071105957031e-01 3.571617901325225830e-01 -2.844615578651428223e-01 -2.059663087129592896e-01 3.882922232151031494e-02 -1.667839884757995605e-01
3.442022502422332764e-01 1.808215081691741943e-01 -5.498810485005378723e-02 1.024859622120857239e-01 1.497415453195571899e-01 -7.914773374795913696e-02 -1.729893684387207031e-01 -9.852678328752517700e-02 7.969641685485839844e-02 -2.008644938468933105e-01 1.938425898551940918e-01 -9.780440479516983032e-02 1.544169634580612183e-01 -7.919741421937942505e-02 -2.239001356065273285e-02 -2.061594128608703613e-01 1.943092942237854004e-01 1.007097661495208740e-01 5.616786703467369080e-02 -1.267326325178146362e-01 8.129825443029403687e-02 -1.105889379978179932e-01 8.126713335514068604e-02 1.262889951467514038e-01 3.432818129658699036e-02 6.835118681192398071e-02 2.366521358489990234e-01 5.339136123657226562e-01 -2.119836807250976562e-01 -1.570266187191009521e-01 -1.157992258667945862e-01 -2.481808811426162720e-01
5.963345989584922791e-02 1.323693245649337769e-01 -2.007612138986587524e-01 1.234698593616485596e-01 -6.293556652963161469e-03 -1.579442620277404785e-01 -1.427512913942337036e-01 7.809868454933166504e-02 1.556595712900161743e-01 1.399449910968542099e-02 1.935480237007141113e-01 2.105082422494888306e-01 -1.173142939805984497e-01 -5.017524212598800659e-02 -1.836399435997009277e-01 -2.363789379596710205e-01 2.002571821212768555e-01 7.560250163078308105e-02 2.095356136560440063e-01 -6.804063916206359863e-02 -1.816553808748722076e-02 -5.028631165623664856e-02 1.307912766933441162e-01 -4.382406175136566162e-01 -1.052444130182266235e-01 1.983158439397811890e-01 2.499321103096008301e-01 -2.455463409423828125e-01 -3.640015050768852234e-02 -3.589912876486778259e-02 -3.348420187830924988e-02 -4.201869070529937744e-01
-8.361166715621948242e-02 3.668678104877471924e-01 -1.511547565460205078e-01 -5.382103845477104187e-02 -1.918074041604995728e-01 9.462051838636398315e-02 -5.793544054031372070e-01 2.370507456362247467e-02 1.511487364768981934e-01 5.663156509399414062e-02 1.310381591320037842e-01 -4.814765974879264832e-02 -3.119893372058868408e-02 2.023747116327285767e-01 -1.869598403573036194e-02 2.319689393043518066e-01 -8.776606619358062744e-02 -5.763667076826095581e-02 -8.801369369029998779e-02 -1.272906959056854248e-01 9.152935445308685303e-02 1.600825488567352295e-01 6.652735173702239990e-02 -2.913342416286468506e-01 -1.378649473190307617e-01 -1.260269284248352051e-01 1.938846856355667114e-01 1.652298718690872192e-01 -1.928688883781433105e-01 4.081849940121173859e-03 -7.478951662778854370e-02 -9.063993394374847412e-02
2.029705494642257690e-01 2.293643355369567871e-01 -3.436982259154319763e-02 -9.417356550693511963e-02 1.662572324275970459e-01 8.880529552698135376e-02 -3.951975107192993164e-01 1.491800695657730103e-01 -2.178932726383209229e-01 2.241538763046264648e-01 1.615955233573913574e-01 9.159219264984130859e-02 3.568230569362640381e-01 3.119954764842987061e-01 -3.415367603302001953e-01 -7.636822760105133057e-02 -2.787150815129280090e-02 1.029534861445426941e-01 1.149028725922107697e-02 -1.476342082023620605e-01 8.018334209918975830e-02 -9.381797909736633301e-02 2.214494794607162476e-01 -2.050075978040695190e-01 -7.229987531900405884e-02 -1.018700972199440002e-01 1.859598457813262939e-01 2.741232514381408691e-02 6.429929286241531372e-02 -8.221940696239471436e-02 1.000950299203395844e-02 -3.575542196631431580e-02
3.662521541118621826e-01 2.853848040103912354e-01 -1.820331215858459473e-01 1.992068439722061157e-02 -7.673910260200500488e-02 -1.191043779253959656e-01 -1.967374682426452637e-01 -5.879044998437166214e-03 -6.059494614601135254e-02 -2.262093424797058105e-01 2.401438504457473755e-01 1.516721397638320923e-01 -4.504374042153358459e-02 -9.777585417032241821e-02 -1.796015053987503052e-01 1.003990992903709412e-01 2.891372144222259521e-01 -5.463961884379386902e-02 -2.257773652672767639e-02 -2.746522724628448486e-01 3.942245841026306152e-01 7.989583909511566162e-02 3.977249562740325928e-02 1.893066056072711945e-02 3.531552851200103760e-02 1.530051510781049728e-02 -1.482629776000976562e-01 -1.157676521688699722e-02 -2.501228153705596924e-01 2.023452147841453552e-02 9.485378861427307129e-02 -2.842431664466857910e-01
-5.178516730666160583e-02 3.083737492561340332e-01 -1.104155108332633972e-01 9.515011310577392578e-02 -1.528730690479278564e-01 -1.228040009737014771e-01 -2.641030550003051758e-01 -6.141793355345726013e-02 1.579343378543853760e-01 -1.631226986646652222e-01 2.432047203183174133e-02 -2.976991534233093262e-01 3.052589595317840576e-01 1.382715255022048950e-01 -2.425992190837860107e-01 -1.357949078083038330e-01 -2.543466910719871521e-02 2.226879820227622986e-03 2.138634771108627319e-01 -2.409167438745498657e-01 1.531594544649124146e-01 -1.059584841132164001e-01 -3.399608284235000610e-02 -3.881652653217315674e-01 6.245318427681922913e-02 9.493155777454376221e-02 4.750732332468032837e-02 -2.571010887622833252e-01 -1.286783516407012939e-01 -1.838117539882659912e-01 -7.705821096897125244e-02 1.007149592041969299e-01
8.371841907501220703e-02 3.833257257938385010e-01 -2.496420145034790039e-01 -1.759510785341262817e-01 8.521610498428344727e-02 7.685424387454986572e-02 -1.426512897014617920e-01 -8.035060018301010132e-02 -1.752866955939680338e-04 1.054800376296043396e-01 2.188658863306045532e-01 8.717203885316848755e-02 6.831847131252288818e-02 -2.216743975877761841e-01 -1.047909539192914963e-02 -3.636438772082328796e-02 1.243555769324302673e-01 2.551251649856567383e-01 1.822047978639602661e-01 -9.850671142339706421e-02 1.788439452648162842e-01 -2.249448001384735107e-01 -2.216454744338989258e-01 -1.857742220163345337e-01 -3.799464181065559387e-02 3.533056676387786865e-01 1.870868504047393799e-01 1.730310544371604919e-02 -3.332501649856567383e-01 -1.444928348064422607e-01 -7.223661243915557861e-02 5.031437426805496216e-02
3.676162287592887878e-02 1.439613252878189087e-01 6.167853251099586487e-02 -1.255327463150024414e-02 1.053890679031610489e-02 1.235280837863683701e-02 -2.380643486976623535e-01 9.123568236827850342e-02 2.470441609621047974e-01 2.348221987485885620e-01 5.309000611305236816e-01 -1.517888456583023071e-01 1.092784404754638672e-01 -6.147707253694534302e-02 -7.527448236942291260e-02 -2.289262041449546814e-02 -1.107737272977828979e-01 -1.419158373028039932e-02 2.238215357065200806e-01 -2.164193391799926758e-01 1.364986747503280640e-01 -2.201975435018539429e-01 5.010281503200531006e-02 -1.905313134193420410e-01 2.834894061088562012e-01 -2.238807529211044312e-01 2.911970615386962891e-01 -1.312861293554306030e-01 -4.211461544036865234e-02 -1.231888085603713989e-01 -5.379517097026109695e-03 -2.975491620600223541e-02
2.694427371025085449e-01 1.144823879003524780e-01 -1.894900500774383545e-01 1.523554623126983643e-01 -4.644032567739486694e-03 3.290130496025085449e-01 -2.485338896512985229e-01 -1.677338629961013794e-01 2.859522029757499695e-02 1.665333844721317291e-02 -3.126858919858932495e-02 -2.600106894969940186e-01 3.801209926605224609e-01 -1.393076032400131226e-01 -4.881254211068153381e-02 -2.879889607429504395e-01 4.952061176300048828e-02 1.176282986998558044e-01 1.199387130327522755e-03 -1.096953824162483215e-01 1.008847355842590332e-02 1.670263260602951050e-01 -2.005428522825241089e-01 8.358018100261688232e-02 5.942916125059127808e-02 8.190654218196868896e-02 2.685194611549377441e-01 1.491675525903701782e-01 -2.481907606124877930e-01 -1.149423792958259583e-01 1.326531022787094116e-01 -1.938462555408477783e-01
5.663221478462219238e-01 3.482200801372528076e-01 -1.378767192363739014e-01 8.316070586442947388e-02 1.795274466276168823e-01 2.351698428392410278e-01 -1.413301676511764526e-01 8.864669501781463623e-02 -4.131844267249107361e-02 6.801465153694152832e-02 1.828466206789016724e-01 -1.796884536743164062e-01 -3.929562494158744812e-02 1.190631836652755737e-01 -1.476983428001403809e-01 1.219041272997856140e-01 1.086694076657295227e-01 -1.467521488666534424e-01 -5.582051724195480347e-02 -8.955585211515426636e-02 1.459228694438934326e-01 2.836835198104381561e-02 5.536631867289543152e-02 -1.249861568212509155e-01 -8.219348266720771790e-03 -1.530261337757110596e-01 5.509445071220397949e-02 -8.000064641237258911e-02 -2.401182204484939575e-01 1.485331654548645020e-01 1.387671083211898804e-01 -2.740755379199981689e-01
-6.532237678766250610e-02 1.234990656375885010e-01 -1.587319821119308472e-01 9.421792626380920410e-02 1.506561785936355591e-01 1.374640911817550659e-01 -3.419195711612701416e-01 -2.821662127971649170e-01 4.444289207458496094e-02 1.807458102703094482e-01 3.769566714763641357e-01 5.980571731925010681e-03 1.432429552078247070e-01 -1.612040251493453979e-01 1.667201817035675049e-01 -8.984207361936569214e-02 -2.572783268988132477e-02 -6.203591451048851013e-02 6.722184270620346069e-02 -2.202981561422348022e-01 -5.434820894151926041e-03 -5.160305276513099670e-02 -2.270202040672302246e-01 -8.940558135509490967e-02 2.919407486915588379e-01 1.369836777448654175e-01 3.065924942493438721e-01 -7.728447020053863525e-02 -2.895580828189849854e-01 -1.493756324052810669e-01 9.683637320995330811e-02 -9.926967322826385498e-02
7.395006716251373291e-02 8.705338090658187866e-02 -1.588202118873596191e-01 1.343142390251159668e-01 -2.823173403739929199e-01 -2.492486834526062012e-01 -2.921360731124877930e-01 -6.780767440795898438e-02 -4.669587686657905579e-02 -8.429577946662902832e-02 1.348120421171188354e-01 1.322173979133367538e-02 1.216726154088973999e-01 -4.085747152566909790e-02 -4.124053120613098145e-01 -6.642330437898635864e-02 -1.706698089838027954e-01 -1.721067130565643311e-01 1.183138713240623474e-01 1.627756357192993164e-01 -6.307439506053924561e-02 1.587578505277633667e-01 2.891017794609069824e-01 -1.944833099842071533e-01 2.282055467367172241e-02 1.323371231555938721e-01 2.799746394157409668e-01 1.774672716856002808e-01 -1.389551013708114624e-01 -2.176250219345092773e-01 5.094397440552711487e-02 -2.152040302753448486e-01
1.062247604131698608e-01 2.254053950309753418e-01 -1.845122128725051880e-01 1.138110533356666565e-01 -2.792016863822937012e-01 7.506843656301498413e-02 -9.749775379896163940e-02 -1.819586753845214844e-01 1.857174783945083618e-01 -4.333084076642990112e-02 5.331140756607055664e-02 -5.844494327902793884e-02 1.895058751106262207e-01 1.494467705488204956e-01 -1.663599610328674316e-01 -1.246468126773834229e-01 2.720776200294494629e-02 1.102964803576469421e-01 1.068164259195327759e-01 -1.369996368885040283e-01 3.121892511844635010e-01 -6.659328937530517578e-03 2.119861990213394165e-01 -4.008575081825256348e-01 -5.574123933911323547e-02 -2.671646475791931152e-01 3.825085461139678955e-01 3.295025229454040527e-02 1.346267014741897583e-01 -1.541561335325241089e-01 -1.025448516011238098e-01 1.092899963259696960e-02
5.323832482099533081e-02 2.500183880329132080e-01 -4.061724245548248291e-01 -1.024067923426628113e-01 3.557465672492980957e-01 -1.082234978675842285e-01 -9.742058813571929932e-02 1.138152405619621277e-01 2.618586719036102295e-01 1.776095665991306305e-02 -7.331482134759426117e-03 4.558067396283149719e-02 3.251585364341735840e-01 1.923097670078277588e-01 -1.610275357961654663e-01 -5.390659862314350903e-05 -4.964093212038278580e-03 1.368062198162078857e-01 1.821990013122558594e-01 -3.949871286749839783e-02 4.157069325447082520e-02 5.754598975181579590e-02 1.729975938796997070e-01 -2.116054594516754150e-01 1.075482112355530262e-03 -3.391676023602485657e-02 6.232405826449394226e-02 1.371491104364395142e-01 -4.211857616901397705e-01 4.156506806612014771e-02 9.420932084321975708e-02 -1.171955391764640808e-01
9.818343818187713623e-02 2.451512217521667480e-01 -1.936954259872436523e-02 2.216284163296222687e-02 1.118189245462417603e-01 -1.755558252334594727e-01 -3.483614623546600342e-01 -3.045148551464080811e-01 -1.811292171478271484e-01 -3.279333561658859253e-02 5.144161358475685120e-02 -1.557406336069107056e-01 2.171708047389984131e-01 2.958089709281921387e-01 -1.652983129024505615e-01 2.040618807077407837e-01 1.087518334388732910e-01 -9.549103677272796631e-02 6.922038644552230835e-02 -1.838841140270233154e-01 8.909895271062850952e-02 -1.527827084064483643e-01 -1.685969717800617218e-02 -3.069206178188323975e-01 3.805174231529235840e-01 2.750567719340324402e-02 1.770638972520828247e-01 -4.560072347521781921e-02 -1.059982627630233765e-01 1.546347439289093018e-01 6.403622683137655258e-03 -8.991559594869613647e-02
2.628621160984039307e-01 2.430841773748397827e-01 -2.004141509532928467e-01 -9.478405863046646118e-02 -2.135110497474670410e-01 1.399573832750320435e-01 -1.620593369007110596e-01 8.829414844512939453e-02 9.147221595048904419e-02 -1.127618364989757538e-02 1.175585463643074036e-01 -7.198926806449890137e-02 -1.424705088138580322e-01 1.368463933467864990e-01 -3.825995326042175293e-01 1.532495766878128052e-01 1.243887469172477722e-01 2.494854032993316650e-01 1.150020360946655273e-01 -7.130204141139984131e-02 -2.710159420967102051e-01 -1.152455341070890427e-02 -9.387577325105667114e-02 -2.219569534063339233e-01 1.191104799509048462e-01 1.166288331151008606e-01 1.282621920108795166e-01 3.257011771202087402e-01 -2.197655141353607178e-01 1.477905958890914917e-01 -4.765163734555244446e-02 -1.913728713989257812e-01
1.701555550098419189e-01 3.350479006767272949e-01 -4.561543464660644531e-02 2.195268720388412476e-01 -1.424945741891860962e-01 8.281614631414413452e-02 -2.744161784648895264e-01 1.194440945982933044e-02 1.681496798992156982e-01 -1.141702383756637573e-01 2.150900661945343018e-02 6.183141469955444336e-02 2.145767360925674438e-01 3.320153355598449707e-01 -1.742586791515350342e-01 5.377100780606269836e-02 -1.133707389235496521e-01 3.608128055930137634e-02 2.264699190855026245e-01 -2.808436453342437744e-01 2.976674139499664307e-01 -1.752832978963851929e-01 1.806025505065917969e-01 -2.810465097427368164e-01 3.612287808209657669e-03 -1.551319658756256104e-01 1.911582052707672119e-01 -3.556132782250642776e-03 -1.270416192710399628e-02 -1.155560091137886047e-01 -1.339504271745681763e-01 5.861626192927360535e-02
5.430461764335632324e-01 1.657033115625381470e-01 -2.925537228584289551e-01 1.854106783866882324e-01 -1.151305735111236572e-01 6.853803247213363647e-02 -2.836652398109436035e-01 1.787489652633666992e-01 -1.293061971664428711e-01 -3.394422307610511780e-02 1.276026219129562378e-01 -1.935494244098663330e-01 6.328736245632171631e-02 5.588702857494354248e-03 -2.530983090400695801e-01 4.265905916690826416e-02 -1.365608721971511841e-01 -1.547283679246902466e-01 6.017317250370979309e-02 8.868230134248733521e-02 -1.443646550178527832e-01 2.835563197731971741e-02 -1.372675746679306030e-01 -3.480631858110427856e-02 5.007978528738021851e-02 2.728078067302703857e-01 1.240485012531280518e-01 -1.650903373956680298e-01 -1.812949031591415405e-01 -1.718764156103134155e-01 1.116881426423788071e-02 -8.884990215301513672e-02
1.003892645239830017e-01 1.571938395500183105e-01 -1.481132656335830688e-01 -2.523491978645324707e-01 1.918972283601760864e-01 -9.629976749420166016e-02 -2.444619983434677124e-01 2.396297752857208252e-01 2.830547988414764404e-01 -1.616003364324569702e-01 3.978531807661056519e-02 -1.943254768848419189e-01 1.465910226106643677e-01 1.613543741405010223e-02 -3.206976354122161865e-01 6.990583240985870361e-02 -6.156891584396362305e-02 -2.539568543434143066e-01 -1.188461482524871826e-01 -9.222036600112915039e-02 1.096574217081069946e-01 2.083276659250259399e-01 1.483704298734664917e-01 -2.892002165317535400e-01 3.657571598887443542e-02 5.160471424460411072e-02 1.504220366477966309e-01 -9.033512324094772339e-03 -3.803471624851226807e-01 -2.052678354084491730e-02 -3.641117736697196960e-02 -1.270400285720825195e-01
1.273691803216934204e-01 1.680258810520172119e-01 -2.980978786945343018e-01 -1.850222647190093994e-01 2.079343050718307495e-01 1.065815314650535583e-01 -1.752509176731109619e-01 2.011302858591079712e-01 -1.007279455661773682e-01 -7.437769323587417603e-02 2.637625336647033691e-01 -5.954059213399887085e-02 1.151139512658119202e-01 8.533426374197006226e-02 6.666255742311477661e-02 -2.035641297698020935e-02 1.567012816667556763e-01 1.978276073932647705e-01 -7.956867665052413940e-02 -4.301370978355407715e-01 9.790279716253280640e-02 -1.449677050113677979e-01 -2.936994843184947968e-02 -1.328360736370086670e-01 1.869217753410339355e-01 1.659757494926452637e-01 3.670814931392669678e-01 2.115768641233444214e-01 -3.667879354907199740e-05 -1.008020117878913879e-01 1.209330558776855469e-01 1.468496173620223999e-01
2.344774901866912842e-01 1.185635775327682495e-01 -1.571190357208251953e-01 3.332827240228652954e-02 1.104454509913921356e-02 -9.696964919567108154e-02 1.692307740449905396e-01 -3.275029361248016357e-01 4.955076798796653748e-02 1.421621590852737427e-01 1.646568179130554199e-01 -1.477788388729095459e-01 -9.684025309979915619e-03 2.095945030450820923e-01 -3.243316113948822021e-01 -3.814988583326339722e-02 -1.465669423341751099e-01 6.180799379944801331e-02 9.430848062038421631e-02 -3.207160830497741699e-01 -1.412156689912080765e-02 1.282162666320800781e-01 1.340900510549545288e-01 -1.721926480531692505e-01 -4.180173575878143311e-02 -8.491824381053447723e-03 8.492188155651092529e-02 -8.195044472813606262e-03 -1.781850457191467285e-01 -3.876406550407409668e-01 3.487152159214019775e-01 -1.530283391475677490e-01
-9.201392531394958496e-02 1.574440598487854004e-01 -1.997846812009811401e-01 -4.977013915777206421e-03 -1.856575906276702881e-01 1.887807101011276245e-01 -8.426272869110107422e-02 -1.425910592079162598e-01 1.955437809228897095e-01 -8.988226205110549927e-02 1.098057255148887634e-01 1.425922662019729614e-02 2.089931666851043701e-01 2.393790036439895630e-01 -1.418286561965942383e-01 -9.053405374288558960e-02 -4.357346147298812866e-02 1.773368567228317261e-01 2.675702869892120361e-01 -2.301549166440963745e-01 2.977188229560852051e-01 -8.895251154899597168e-02 7.708138227462768555e-02 -3.700343668460845947e-01 3.440836817026138306e-02 -2.981542646884918213e-01 2.927984595298767090e-01 3.733007237315177917e-02 -1.027160733938217163e-01 -9.666284173727035522e-02 -1.345996856689453125e-01 -1.698644012212753296e-01
5.441683903336524963e-02 2.379479706287384033e-01 -4.403959512710571289e-01 -5.093838647007942200e-02 4.233114793896675110e-02 8.092499524354934692e-02 -3.525362815707921982e-03 7.206518203020095825e-02 4.345999956130981445e-01 -1.572955697774887085e-01 4.333119466900825500e-02 -8.890186995267868042e-02 6.572876870632171631e-02 1.385002434253692627e-01 -2.846186757087707520e-01 -1.312310546636581421e-01 5.581905692815780640e-02 6.786537915468215942e-02 9.367450326681137085e-02 -5.909376591444015503e-02 1.170590743422508240e-01 3.785565495491027832e-02 5.851598083972930908e-02 -5.265706405043601990e-02 9.047212451696395874e-02 -4.708089306950569153e-02 4.519066214561462402e-02 1.668642759323120117e-01 -4.802856445312500000e-01 9.166403859853744507e-02 -3.972319827880710363e-04 -2.539918720722198486e-01
3.939611911773681641e-01 3.476317524909973145e-01 -2.322995215654373169e-01 9.053219109773635864e-02 1.090669184923171997e-01 -4.309386759996414185e-02 -1.107506453990936279e-02 -2.572928927838802338e-02 -7.924177683889865875e-03 3.458697721362113953e-02 -8.650403469800949097e-03 1.570676714181900024e-01 2.651462554931640625e-01 -5.862690508365631104e-03 2.235527485609054565e-01 1.290798783302307129e-01 9.341619163751602173e-02 -1.681036353111267090e-01 1.732402890920639038e-01 -4.666742309927940369e-02 -1.745368689298629761e-01 9.514066576957702637e-02 1.964635401964187622e-02 8.666839450597763062e-02 -3.196920081973075867e-02 -4.581817612051963806e-02 4.516317844390869141e-01 1.177374869585037231e-01 -2.666478455066680908e-01 -1.608815640211105347e-01 1.351974308490753174e-01 -1.773897260427474976e-01
2.072951346635818481e-01 3.688407540321350098e-01 -2.524904906749725342e-01 7.723994553089141846e-02 -1.327690929174423218e-01 -2.016028389334678650e-02 -2.886320650577545166e-01 -2.244006544351577759e-01 3.314852118492126465e-01 -2.281901985406875610e-02 -3.202311322093009949e-02 -1.603770703077316284e-01 2.532497048377990723e-01 2.092894911766052246e-01 2.527884840965270996e-01 -4.434312507510185242e-02 9.081365913152694702e-02 4.508794471621513367e-02 -1.610501855611801147e-01 -1.092569679021835327e-01 -2.162592299282550812e-02 -7.895696163177490234e-02 -1.566256396472454071e-02 1.673675626516342163e-01 5.723852291703224182e-02 1.315022706985473633e-01 -5.903089419007301331e-02 1.389918327331542969e-01 -3.176698088645935059e-01 -2.130474597215652466e-01 5.677172914147377014e-02 -1.122592464089393616e-01
2.602513693273067474e-02 5.435323119163513184e-01 -1.655267030000686646e-01 6.031318753957748413e-02 -1.364948451519012451e-01 2.932871133089065552e-02 -1.960285939276218414e-03 -1.997504979372024536e-01 9.909817017614841461e-03 -2.537359595298767090e-01 4.153012856841087341e-02 -1.946709863841533661e-02 1.733540892601013184e-01 2.401704937219619751e-01 1.323022395372390747e-01 -7.256501168012619019e-02 -1.250542849302291870e-01 -3.881292417645454407e-02 4.421410337090492249e-02 -2.148245275020599365e-01 -2.905145585536956787e-01 -9.747374057769775391e-02 1.952555924654006958e-01 1.237886399030685425e-01 -1.831681728363037109e-01 1.040395274758338928e-01 2.056149095296859741e-01 -2.360145375132560730e-02 -1.675599068403244019e-02 -2.412948161363601685e-01 2.321659587323665619e-02 -2.784357964992523193e-01
2.592411339282989502e-01 1.692135185003280640e-01 -1.248695850372314453e-01 6.632259581238031387e-03 1.982583999633789062e-01 1.942148245871067047e-02 -9.944559633731842041e-02 8.948797732591629028e-02 1.343878507614135742e-01 -1.175703778862953186e-01 5.963383987545967102e-02 -1.973502635955810547e-01 7.342004776000976562e-02 2.472959905862808228e-01 -2.232201248407363892e-01 1.739150732755661011e-01 1.780755966901779175e-01 1.186218950897455215e-02 3.431525230407714844e-01 -1.447087377309799194e-01 1.888187527656555176e-01 3.251365199685096741e-02 -1.228555217385292053e-01 -1.762100309133529663e-01 1.775612980127334595e-01 -1.619485467672348022e-01 -7.051245123147964478e-02 -1.819580495357513428e-01 -1.871025264263153076e-01 -1.864309608936309814e-01 -2.082553058862686157e-01 -3.841464221477508545e-01
-5.563276633620262146e-02 1.932764947414398193e-01 -1.700782477855682373e-01 -1.209459975361824036e-01 -5.148471891880035400e-02 3.529134690761566162e-01 -1.413314640522003174e-01 -2.064395546913146973e-01 9.801207482814788818e-02 2.418183982372283936e-01 -8.587139844894409180e-02 -1.285343766212463379e-01 5.623722448945045471e-02 8.074167370796203613e-02 -1.124563515186309814e-01 2.086963355541229248e-01 4.257257282733917236e-01 3.156182542443275452e-02 -3.832076117396354675e-02 -2.451153099536895752e-01 1.036795675754547119e-01 -4.082148894667625427e-02 -4.918259382247924805e-02 4.868973791599273682e-02 -1.609261147677898407e-02 2.686617672443389893e-01 1.883409321308135986e-01 1.196906203404068947e-03 -1.430991142988204956e-01 -4.007920324802398682e-01 8.200333267450332642e-02 -1.077140495181083679e-01
1.644938737154006958e-01 3.315126597881317139e-01 -6.770692020654678345e-02 -1.000740453600883484e-01 6.713187694549560547e-02 -9.357566386461257935e-02 -3.523427844047546387e-01 -3.019433096051216125e-02 1.032802760601043701e-01 2.945911139249801636e-02 1.988504827022552490e-01 -3.131745457649230957e-01 3.455453813076019287e-01 3.499326109886169434e-01 -8.573138713836669922e-02 -1.635366119444370270e-02 -1.085496097803115845e-01 3.934954851865768433e-02 6.728342920541763306e-02 -1.815640926361083984e-01 2.258935421705245972e-01 8.946616947650909424e-02 5.930499359965324402e-02 -3.080986738204956055e-01 -5.820779129862785339e-03 -2.458561211824417114e-01 1.175689846277236938e-01 -8.738077245652675629e-03 1.332720667123794556e-01 4.816428571939468384e-02 -7.781410217285156250e-02 5.180265381932258606e-02
4.529814422130584717e-01 2.830443978309631348e-01 -1.776704639196395874e-01 1.093473359942436218e-01 2.136717140674591064e-01 -7.648450881242752075e-02 -7.859256863594055176e-02 -1.234997957944869995e-01 -4.074572399258613586e-02 1.280823200941085815e-01 -9.911065548658370972e-02 2.701727151870727539e-01 9.175183624029159546e-02 3.635005652904510498e-02 1.762746484018862247e-03 2.158970385789871216e-01 -6.936426460742950439e-02 -7.558207213878631592e-02 5.556831508874893188e-02 -6.528512388467788696e-02 2.067014947533607483e-02 1.699050664901733398e-01 1.589130610227584839e-01 -1.703213155269622803e-01 8.905915170907974243e-02 -3.702306002378463745e-02 3.491780161857604980e-01 -9.602321311831474304e-03 -7.251241803169250488e-02 -3.475416898727416992e-01 2.422654330730438232e-01 -1.533377021551132202e-01
8.576205372810363770e-02 1.656669527292251587e-01 2.130044996738433838e-02 1.137011125683784485e-01 2.803842425346374512e-01 -4.190813004970550537e-02 -1.793407946825027466e-01 -8.520086854696273804e-02 -6.593259423971176147e-02 1.492120921611785889e-01 3.003267049789428711e-01 3.037461265921592712e-02 -9.441372007131576538e-02 1.929147094488143921e-01 6.609532050788402557e-03 -5.413674749433994293e-03 3.014770448207855225e-01 1.149101927876472473e-01 -2.018567360937595367e-02 -2.335398644208908081e-01 1.786097586154937744e-01 -1.652014702558517456e-01 -3.277093172073364258e-02 -3.630322217941284180e-01 -8.485571295022964478e-02 -9.813483804464340210e-02 3.805806338787078857e-01 3.603786230087280273e-02 -9.459554404020309448e-02 -1.199917122721672058e-01 2.016697674989700317e-01 -3.000030517578125000e-01
1.939592063426971436e-01 2.697572112083435059e-01 1.020388528704643250e-01 -8.832013607025146484e-02 1.126492395997047424e-01 -7.936350256204605103e-02 -2.103764116764068604e-01 -2.950466275215148926e-01 -4.762986302375793457e-02 1.196623742580413818e-01 2.291023135185241699e-01 -2.199576497077941895e-01 3.793125152587890625e-01 3.830489888787269592e-02 -2.207359969615936279e-01 6.102576851844787598e-02 1.349767856299877167e-02 -7.095298171043395996e-02 3.199760243296623230e-02 -2.346578687429428101e-01 2.656326070427894592e-02 -1.323405951261520386e-01 1.093604937195777893e-01 -3.728151321411132812e-01 1.437722146511077881e-01 1.098408997058868408e-01 3.925251960754394531e-02 -1.746285408735275269e-01 6.429605185985565186e-02 1.139499247074127197e-02 2.789586186408996582e-01 -1.688794940710067749e-01
-1.007417291402816772e-01 2.433844208717346191e-01 -2.838484644889831543e-01 1.862599980086088181e-03 2.089809924364089966e-01 1.000312939286231995e-01 -1.774034835398197174e-02 1.423869878053665161e-01 2.252949774265289307e-01 -1.668852716684341431e-01 5.805638059973716736e-02 -1.228594500571489334e-02 1.013647615909576416e-01 2.227205336093902588e-01 -2.917969226837158203e-01 6.551049649715423584e-02 -1.157901436090469360e-02 9.595451992936432362e-04 -1.795271784067153931e-02 -1.618333458900451660e-01 -1.350212991237640381e-01 -2.641885578632354736e-01 5.011961981654167175e-02 -1.624616831541061401e-01 -7.357432693243026733e-02 -2.384807914495468140e-01 7.192999124526977539e-02 -1.428550630807876587e-01 -3.811808526515960693e-01 1.562074571847915649e-02 1.254103034734725952e-01 -3.893707692623138428e-01
1.796517223119735718e-01 2.850647866725921631e-01 -3.114991821348667145e-02 -1.144083738327026367e-01 4.312381893396377563e-02 1.871582418680191040e-01 -1.669289022684097290e-01 -2.964533567428588867e-01 9.369879961013793945e-02 -1.314666271209716797e-01 3.389462530612945557e-01 4.383330699056386948e-03 6.785298138856887817e-02 5.774979665875434875e-02 -1.186388805508613586e-01 7.207554299384355545e-03 -1.296932548284530640e-01 3.392093181610107422e-01 5.861341021955013275e-03 -1.622307151556015015e-01 -8.011915534734725952e-02 -2.192382514476776123e-01 -1.017856001853942871e-01 -7.095581293106079102e-02 2.257959395647048950e-01 -9.447599202394485474e-02 6.922674924135208130e-02 -1.755324155092239380e-01 -1.854338645935058594e-01 2.458495497703552246e-01 2.684867084026336670e-01 -2.572755515575408936e-01
2.152182608842849731e-01 1.003313362598419189e-01 5.083301663398742676e-02 -2.093940973281860352e-02 9.572512656450271606e-02 1.171877011656761169e-01 -2.002258449792861938e-01 -5.368150398135185242e-02 1.673140078783035278e-01 2.719205990433692932e-02 2.233682125806808472e-01 -7.257699966430664062e-02 3.155578970909118652e-01 -6.145393103361129761e-02 -1.187876686453819275e-01 -6.790105253458023071e-02 2.843157351016998291e-01 4.180103912949562073e-02 1.437028050422668457e-01 4.172745347023010254e-02 3.584318235516548157e-02 4.652742668986320496e-02 1.974911242723464966e-01 1.032380163669586182e-01 -9.840168058872222900e-02 1.165096983313560486e-01 4.638155698776245117e-01 3.733430206775665283e-01 -1.260079592466354370e-01 -5.952979624271392822e-02 -1.776658929884433746e-02 -3.364013433456420898e-01
4.420694410800933838e-01 1.665411293506622314e-01 -3.801027685403823853e-02 -2.890115417540073395e-02 5.515730008482933044e-02 3.658610582351684570e-01 -3.238904178142547607e-01 -2.103196829557418823e-01 1.357975453138351440e-01 -2.973816990852355957e-01 -4.079681262373924255e-02 -8.848415315151214600e-02 1.969789853319525719e-03 -3.296422585844993591e-02 -2.293585836887359619e-01 -1.217796504497528076e-01 -7.766536623239517212e-02 5.519208312034606934e-02 7.438736408948898315e-02 3.107029758393764496e-02 6.075207516551017761e-02 9.042212367057800293e-02 6.630633492022752762e-03 -1.374701112508773804e-01 -1.721465587615966797e-01 -2.031661570072174072e-01 5.838329717516899109e-02 2.718374431133270264e-01 -1.243274435400962830e-01 -6.119155511260032654e-02 -4.438059404492378235e-02 -2.964013516902923584e-01
5.907094478607177734e-01 2.887116968631744385e-01 -3.274298012256622314e-01 4.529066849499940872e-03 -7.528157532215118408e-02 -7.568140327930450439e-02 -2.451594173908233643e-01 8.978182077407836914e-02 1.050706878304481506e-01 1.684737950563430786e-01 7.579636573791503906e-02 -1.468178033828735352e-01 1.474756896495819092e-01 -1.102530211210250854e-02 7.055152673274278641e-03 3.254598705098032951e-03 3.645151108503341675e-02 -1.937592029571533203e-01 4.777082428336143494e-02 -1.260375678539276123e-01 -5.742631852626800537e-02 6.952539086341857910e-02 -3.362855687737464905e-02 4.197281226515769958e-02 2.192722409963607788e-01 2.811900079250335693e-01 9.732784330844879150e-02 -6.541753560304641724e-02 -9.324410557746887207e-02 -1.790029108524322510e-01 -1.343698799610137939e-01 -1.565510779619216919e-01
1.517179012298583984e-01 1.676985621452331543e-01 -2.782162427902221680e-01 -1.059643328189849854e-01 -2.010865695774555206e-02 1.135555468499660492e-02 1.060641407966613770e-01 -4.190785586833953857e-01 1.898591220378875732e-01 1.296227052807807922e-02 7.833269983530044556e-02 1.800625920295715332e-01 2.013918310403823853e-01 1.361834816634654999e-02 -2.419841587543487549e-01 9.975592792034149170e-02 -9.515585750341415405e-02 -6.403866410255432129e-02 -4.503693059086799622e-02 -1.119601279497146606e-01 1.367983222007751465e-01 5.572654306888580322e-03 2.492339722812175751e-02 -7.929413579404354095e-03 6.180157884955406189e-02 2.573137283325195312e-01 4.204489588737487793e-01 1.513287518173456192e-02 -2.840323606505990028e-03 -2.212574034929275513e-01 2.080326080322265625e-01 -3.199491202831268311e-01
-8.542234450578689575e-02 1.545294970273971558e-01 -6.321995705366134644e-02 1.925818435847759247e-02 -7.130184024572372437e-02 5.641093105077743530e-02 -5.353713035583496094e-01 -2.074543982744216919e-01 -1.588969081640243530e-01 7.254081964492797852e-02 2.257102876901626587e-01 -1.640496775507926941e-02 1.301246434450149536e-01 1.022687479853630066e-01 -3.665713667869567871e-01 1.727093942463397980e-02 5.038196966052055359e-02 -2.753658294677734375e-01 2.379895001649856567e-02 -1.341730952262878418e-01 2.898644208908081055e-01 4.953777045011520386e-02 -1.410853397101163864e-02 -1.134269014000892639e-01 -1.164382845163345337e-01 2.557325176894664764e-02 1.087943837046623230e-01 -3.170772790908813477e-01 -1.548117697238922119e-01 -3.289613500237464905e-02 1.709297150373458862e-01 -7.359189540147781372e-02
3.942493200302124023e-01 3.226598203182220459e-01 -2.556036412715911865e-01 5.946645513176918030e-02 -5.766106303781270981e-03 -1.214682757854461670e-01 1.547048687934875488e-01 -2.865028083324432373e-01 1.839376091957092285e-01 -1.062439009547233582e-01 -5.510701239109039307e-02 -1.146639809012413025e-01 -2.006478793919086456e-02 -4.740510135889053345e-02 -1.755047887563705444e-01 -1.190397143363952637e-01 1.454110592603683472e-01 -1.365854293107986450e-01 -2.317285398021340370e-03 -3.211759030818939209e-01 6.503792107105255127e-02 -2.895694412291049957e-02 1.486281007528305054e-01 7.226518541574478149e-02 -1.457631289958953857e-01 -7.877820730209350586e-02 1.754029691219329834e-01 2.117458283901214600e-01 -1.168449409306049347e-02 -1.378363668918609619e-01 1.724328547716140747e-01 -3.385137915611267090e-01
1.955448240041732788e-01 2.923585176467895508e-01 -7.625279575586318970e-02 -4.804581776261329651e-02 2.644438743591308594e-01 -1.709777861833572388e-01 -1.624258160591125488e-01 -1.106389835476875305e-01 -2.587046921253204346e-01 2.546378374099731445e-01 1.569109708070755005e-01 -8.938635140657424927e-02 2.544667124748229980e-01 9.518785402178764343e-03 -2.713040709495544434e-01 1.756449602544307709e-02 -1.316853016614913940e-01 2.942624092102050781e-01 1.624251008033752441e-01 -2.790225148200988770e-01 9.560975432395935059e-02 5.906300246715545654e-02 1.236171126365661621e-01 -2.462988793849945068e-01 7.693218439817428589e-02 1.053158938884735107e-01 9.157995879650115967e-02 -2.723538782447576523e-03 -5.791499465703964233e-02 -2.355897985398769379e-02 2.665939033031463623e-01 -1.735347211360931396e-01
-4.926594346761703491e-02 1.434548348188400269e-01 -4.593627527356147766e-02 -1.933646947145462036e-01 1.963981389999389648e-01 -1.446836441755294800e-01 -1.877858340740203857e-01 -2.726360857486724854e-01 8.034630119800567627e-02 -1.280181407928466797e-01 3.955370485782623291e-01 -8.243896812200546265e-02 -9.961174800992012024e-03 -4.339831415563821793e-03 -8.937139064073562622e-02 -4.314503446221351624e-02 -1.609102785587310791e-01 1.918425112962722778e-01 1.529639512300491333e-01 -1.733905524015426636e-01 3.055565357208251953e-01 1.667942851781845093e-02 1.958439201116561890e-01 -9.987936168909072876e-02 2.293937802314758301e-01 4.412330687046051025e-02 1.813324689865112305e-01 6.404899805784225464e-02 -9.651595354080200195e-02 -3.094803392887115479e-01 2.464497387409210205e-01 -2.383747696876525879e-01
2.397646456956863403e-01 2.909964621067047119e-01 -4.056102931499481201e-01 3.403959795832633972e-02 -1.437481939792633057e-01 -1.013010442256927490e-01 9.572599083185195923e-02 1.980736404657363892e-01 1.606110930442810059e-01 2.338735014200210571e-01 9.204979985952377319e-03 -1.571287810802459717e-01 -1.392003428190946579e-02 1.091758683323860168e-01 -3.046568334102630615e-01 1.574414372444152832e-01 4.881216958165168762e-02 5.011734901927411556e-04 2.725958228111267090e-01 -6.640716642141342163e-02 -4.700946062803268433e-02 -1.021918188780546188e-02 4.387602675706148148e-04 -2.006945013999938965e-01 3.670160174369812012e-01 2.452173829078674316e-02 1.409591585397720337e-01 4.338654875755310059e-02 -2.107076495885848999e-01 -1.671414971351623535e-01 8.033288270235061646e-02 -1.353311091661453247e-01
-1.379027869552373886e-02 6.191790699958801270e-01 -1.349659985862672329e-03 2.301120162010192871e-01 -4.949556291103363037e-02 8.321678638458251953e-02 -2.910239100456237793e-01 1.555304825305938721e-01 -7.802435755729675293e-02 5.771310534328222275e-03 8.931915462017059326e-02 -5.907648429274559021e-02 2.610668241977691650e-01 -1.491175498813390732e-02 2.017799019813537598e-02 -7.402972877025604248e-02 -1.117284372448921204e-01 8.107461966574192047e-03 2.297412976622581482e-02 -2.067884653806686401e-01 1.880372315645217896e-02 -4.017638862133026123e-01 -1.074163019657135010e-01 -1.648613363504409790e-01 4.843005165457725525e-02 3.542187064886093140e-02 1.745903193950653076e-01 -5.245788395404815674e-02 -1.263265404850244522e-02 1.154569238424301147e-01 1.207605972886085510e-01 -1.792454272508621216e-01
2.874672710895538330e-01 3.016279637813568115e-01 -4.059191942214965820e-01 1.225741356611251831e-01 -1.175071671605110168e-01 -1.597508043050765991e-01 1.788341850042343140e-01 -1.633967906236648560e-01 1.206413507461547852e-01 -2.275594770908355713e-01 1.398403346538543701e-01 -8.802694827318191528e-02 9.100352972745895386e-02 -3.974368050694465637e-02 -4.744847118854522705e-02 7.547259796410799026e-03 3.222872912883758545e-01 -2.988352179527282715e-01 6.330758333206176758e-03 3.885335475206375122e-02 -2.053198404610157013e-02 -4.551290348172187805e-02 1.930987387895584106e-01 -1.530932933092117310e-01 -1.128355786204338074e-01 1.534111052751541138e-01 1.826088875532150269e-01 -1.109040677547454834e-01 -1.992004811763763428e-01 -6.435329467058181763e-02 1.272440999746322632e-01 -2.071325331926345825e-01
2.360755205154418945e-01 1.354163885116577148e-01 -9.507745504379272461e-02 -4.668128490447998047e-02 1.641255915164947510e-01 8.735962957143783569e-02 -1.574261039495468140e-01 1.038488745689392090e-01 -1.265568286180496216e-01 -1.179053783416748047e-01 1.722429841756820679e-01 -9.763772785663604736e-02 3.447140753269195557e-02 2.923637926578521729e-01 -2.380054146051406860e-01 -6.201930716633796692e-02 -1.534759402275085449e-01 1.059444546699523926e-01 6.484284251928329468e-02 -2.195583432912826538e-01 -3.517043888568878174e-01 -2.380528748035430908e-01 -2.559541165828704834e-01 3.170738741755485535e-02 -9.158208966255187988e-02 -6.677827984094619751e-02 2.208493798971176147e-01 -3.146971017122268677e-02 -1.310106813907623291e-01 -2.787004113197326660e-01 -1.880977749824523926e-01 -3.184273540973663330e-01
3.615184500813484192e-02 2.899211645126342773e-01 7.590965181589126587e-02 -1.159700676798820496e-01 -2.895338833332061768e-01 -4.797472804784774780e-02 -8.644205331802368164e-02 7.535529136657714844e-02 2.558201849460601807e-01 8.101738989353179932e-02 1.665164083242416382e-01 2.899917960166931152e-02 3.111621364951133728e-02 -1.139702573418617249e-01 -1.540823280811309814e-01 1.091894730925559998e-01 -1.417637169361114502e-01 -1.661259122192859650e-02 2.930871210992336273e-02 -2.043900936841964722e-01 -1.276743263006210327e-01 -3.266544044017791748e-01 4.208425432443618774e-02 -2.271687835454940796e-01 -1.695581376552581787e-01 4.003393948078155518e-01 1.068065166473388672e-01 -6.332542002201080322e-02 -1.705980598926544189e-01 -3.108017146587371826e-01 2.101381868124008179e-01 -1.796141713857650757e-01
1.035488024353981018e-02 2.831296622753143311e-01 -3.317095339298248291e-01 1.378519386053085327e-01 -1.825230568647384644e-01 -1.726263165473937988e-01 -2.005119025707244873e-01 -3.571019172668457031e-01 1.264480501413345337e-01 -3.473299443721771240e-01 5.893526598811149597e-02 -2.587571144104003906e-01 1.417725235223770142e-01 1.206743270158767700e-01 9.280546754598617554e-02 -2.584903128445148468e-02 1.127611994743347168e-01 -1.575523428618907928e-02 -2.532127313315868378e-02 -5.317040160298347473e-02 -1.413134783506393433e-01 4.157936945557594299e-02 -3.698116168379783630e-02 2.108189612627029419e-01 4.120030254125595093e-02 2.614050507545471191e-01 1.330021023750305176e-01 -3.921453282237052917e-02 -6.603095680475234985e-02 -2.979932427406311035e-01 -2.948932722210884094e-02 -2.040265202522277832e-01
-3.338320180773735046e-02 4.797125235199928284e-02 1.612264779396355152e-03 -3.059459291398525238e-02 -9.200470894575119019e-02 -2.507748603820800781e-01 -2.523289620876312256e-01 1.864690706133842468e-02 -2.434620708227157593e-01 1.961540989577770233e-02 2.843450903892517090e-01 -1.949547082185745239e-01 2.713339328765869141e-01 3.360685706138610840e-01 -1.465106010437011719e-01 -1.048027575016021729e-01 2.109956145286560059e-01 -5.587919615209102631e-03 5.548886954784393311e-02 -3.356417119503021240e-01 1.015259921550750732e-01 -8.633788675069808960e-02 -7.652813941240310669e-02 -3.048112988471984863e-01 1.323310285806655884e-01 1.286228448152542114e-01 2.623214125633239746e-01 -8.678795397281646729e-02 -8.206550776958465576e-02 -2.398280650377273560e-01 6.208800151944160461e-02 -8.616182953119277954e-02
-3.051040321588516235e-02 1.579001247882843018e-01 -1.315002739429473877e-01 7.437250763177871704e-02 -8.916287869215011597e-02 1.857466399669647217e-01 -2.062706202268600464e-01 -2.074995338916778564e-01 1.631901264190673828e-01 -1.066148653626441956e-01 1.005348488688468933e-01 -1.863744705915451050e-01 -3.893698379397392273e-02 1.950794160366058350e-01 -9.203676134347915649e-02 1.997867077589035034e-01 -1.156195774674415588e-01 2.227390408515930176e-01 1.038038656115531921e-01 -1.710211336612701416e-01 2.590591013431549072e-01 -2.467270195484161377e-01 1.969837397336959839e-01 -3.993564844131469727e-01 1.886139810085296631e-01 -2.156181633472442627e-01 2.852939069271087646e-01 5.472789332270622253e-02 1.402932126075029373e-02 -2.199862003326416016e-01 8.751164376735687256e-02 2.187325991690158844e-02
1.231408789753913879e-01 4.393343627452850342e-01 -1.091688498854637146e-01 -7.159327715635299683e-02 6.784591823816299438e-02 1.084878817200660706e-01 -9.839384257793426514e-02 -1.459500193595886230e-01 1.777868419885635376e-01 -2.103321254253387451e-01 2.994398474693298340e-01 2.738351523876190186e-01 1.025174483656883240e-01 1.414582133293151855e-01 -1.066652983427047729e-01 1.163360197097063065e-02 2.232985049486160278e-01 1.653836071491241455e-01 -3.325065970420837402e-01 -4.759150743484497070e-02 8.933909237384796143e-02 3.280661255121231079e-02 -9.172230958938598633e-02 7.174357771873474121e-02 1.162311509251594543e-01 -2.911313064396381378e-02 2.735511064529418945e-01 -4.116076603531837463e-02 3.290300071239471436e-02 1.381181925535202026e-01 3.043497446924448013e-03 -3.481156826019287109e-01
3.797238171100616455e-01 3.573879599571228027e-01 -2.516787946224212646e-01 -2.233906090259552002e-01 -1.775028998963534832e-03 -1.659241914749145508e-01 -4.973489791154861450e-02 1.271174550056457520e-01 -4.570690542459487915e-02 5.979435890913009644e-02 1.912170946598052979e-01 -8.275304734706878662e-02 -7.036932557821273804e-02 6.599333882331848145e-02 -1.019885241985321045e-01 7.546684145927429199e-02 6.381781771779060364e-03 -1.850073933601379395e-01 1.480797771364450455e-02 -2.095788866281509399e-01 3.601669669151306152e-01 -1.643704473972320557e-01 -4.006646573543548584e-02 -1.870511770248413086e-01 -5.102949216961860657e-02 1.553153097629547119e-01 -5.754424724727869034e-03 -5.241536535322666168e-03 -2.321680337190628052e-01 1.727052181959152222e-01 2.422584295272827148e-01 -2.307447344064712524e-01
4.212725162506103516e-02 2.002773582935333252e-01 4.972329363226890564e-02 -5.048959702253341675e-02 -1.863180845975875854e-01 -1.967537552118301392e-01 -4.531735479831695557e-01 -1.762878149747848511e-01 2.527872100472450256e-03 1.567895561456680298e-01 8.870249986648559570e-02 -1.066840067505836487e-01 1.684831678867340088e-01 2.132678627967834473e-01 -1.035131663084030151e-01 -1.783004589378833771e-02 2.258028686046600342e-01 -2.118671089410781860e-01 6.242731586098670959e-03 -2.544297277927398682e-01 1.100715026259422302e-01 -1.855945587158203125e-01 -2.100443989038467407e-01 -2.935057282447814941e-01 1.571055799722671509e-01 4.960839822888374329e-02 3.196315169334411621e-01 5.035027861595153809e-04 1.009993813931941986e-02 -9.875163435935974121e-02 9.181508421897888184e-02 -1.715104728937149048e-01
-1.090184822678565979e-01 2.512745857238769531e-01 -2.575535178184509277e-01 1.690148711204528809e-01 -5.953765660524368286e-02 1.289928406476974487e-01 -1.550687402486801147e-01 -1.092524603009223938e-01 2.632581293582916260e-01 -1.709875911474227905e-01 1.885385066270828247e-01 -9.582879394292831421e-02 1.145119592547416687e-01 1.663078963756561279e-01 -1.728542298078536987e-01 4.906648769974708557e-02 -2.198669128119945526e-03 2.553315460681915283e-01 9.375783056020736694e-02 -2.060007452964782715e-01 2.385306656360626221e-01 -1.112376973032951355e-01 9.423355013132095337e-02 -3.620973825454711914e-01 1.227644160389900208e-01 -2.670615911483764648e-01 2.441097795963287354e-01 9.261366724967956543e-02 1.415908038616180420e-01 -2.093145996332168579e-01 -1.640536077320575714e-02 1.148930341005325317e-01
3.083325922489166260e-01 2.861638665199279785e-01 -2.894826233386993408e-01 6.159658543765544891e-03 -8.413191139698028564e-02 -8.305729180574417114e-02 -3.490647077560424805e-01 -8.011512458324432373e-02 -1.414399147033691406e-01 -8.709033578634262085e-02 1.174198230728507042e-03 -1.573439389467239380e-01 4.615525007247924805e-01 8.416377753019332886e-02 -1.545443478971719742e-02 -6.554841250181198120e-02 3.907141685485839844e-01 -1.040683239698410034e-01 2.146811038255691528e-02 9.171777963638305664e-02 -3.647459298372268677e-02 4.840191081166267395e-02 1.789319515228271484e-01 1.578322649002075195e-01 7.745335996150970459e-02 1.509952545166015625e-01 1.968093663454055786e-01 -5.036287754774093628e-02 -6.944312900304794312e-02 -3.468498960137367249e-02 -4.040149971842765808e-02 9.630906581878662109e-02
-6.280386447906494141e-02 9.392898529767990112e-02 -2.770673334598541260e-01 -1.375052034854888916e-01 2.489074170589447021e-01 6.206439062952995300e-02 -1.736916303634643555e-01 -2.356166243553161621e-01 -1.135905385017395020e-01 8.862248063087463379e-02 2.581190168857574463e-01 2.042508274316787720e-01 -1.013344153761863708e-02 2.451592981815338135e-01 -1.772407442331314087e-01 8.553493022918701172e-02 -6.898565590381622314e-02 1.087551265954971313e-01 2.611542120575904846e-02 -2.776336073875427246e-01 4.456428810954093933e-02 3.844841197133064270e-02 1.316732317209243774e-01 -1.489256471395492554e-01 -8.786799758672714233e-02 1.516315788030624390e-01 3.656222224235534668e-01 7.439055293798446655e-02 -1.478343363851308823e-02 9.213644266128540039e-02 2.397997230291366577e-01 -3.722406327724456787e-01
2.389007210731506348e-01 8.767926692962646484e-02 -2.041860073804855347e-01 -1.008282899856567383e-01 -1.705547980964183807e-02 1.763404011726379395e-01 -2.071891725063323975e-01 -4.986803606152534485e-02 2.792423963546752930e-01 3.039500210434198380e-03 9.503996372222900391e-02 -2.038905471563339233e-01 3.045361042022705078e-01 -1.288987100124359131e-01 -5.158753320574760437e-02 -1.923667639493942261e-01 1.653814315795898438e-02 1.659840345382690430e-01 8.099693804979324341e-02 -2.045288085937500000e-01 1.640837341547012329e-01 -8.612293004989624023e-02 -2.036637663841247559e-01 2.830272316932678223e-01 1.984626650810241699e-01 1.592754870653152466e-01 3.070683479309082031e-01 4.114265367388725281e-02 -2.462514489889144897e-01 -2.140775322914123535e-01 1.654709279537200928e-01 -4.729331657290458679e-02
1.153033450245857239e-01 3.854119479656219482e-01 -2.625885605812072754e-01 5.988928303122520447e-02 -1.880747973918914795e-01 -5.412869155406951904e-02 -1.856396719813346863e-02 -7.642593234777450562e-02 -7.449857145547866821e-02 -4.476057887077331543e-01 1.282777786254882812e-01 -9.416043758392333984e-02 -3.150757774710655212e-02 -2.091286480426788330e-01 -1.838429421186447144e-01 3.108944930136203766e-02 2.065646648406982422e-01 -2.037824541330337524e-01 1.804596036672592163e-01 -8.132834732532501221e-02 2.119424641132354736e-01 -3.372381255030632019e-02 8.299881964921951294e-02 -7.561957091093063354e-02 1.948996037244796753e-01 -1.716455072164535522e-01 4.152194410562515259e-02 3.549066185951232910e-02 -2.333072125911712646e-01 -2.074805200099945068e-01 1.425993442535400391e-01 -2.003352195024490356e-01
3.888915479183197021e-01 3.296707868576049805e-01 5.578023940324783325e-02 1.143008992075920105e-01 6.773947924375534058e-02 3.173358365893363953e-02 -2.738923430442810059e-01 2.779878908768296242e-03 1.931093819439411163e-02 -1.853516995906829834e-01 4.255737662315368652e-01 -9.300518035888671875e-02 -1.981698721647262573e-02 -8.223370462656021118e-02 -9.270612150430679321e-02 1.904439553618431091e-02 8.787277340888977051e-02 -1.303216814994812012e-01 9.111150354146957397e-02 -1.130711585283279419e-01 1.682297289371490479e-01 -3.121789097785949707e-01 1.838643848896026611e-01 -5.463572219014167786e-02 -8.866410702466964722e-02 -1.225028708577156067e-01 5.817842483520507812e-02 1.606154739856719971e-01 -1.627816259860992432e-01 5.892131105065345764e-02 -3.118394911289215088e-01 -1.227884218096733093e-01
-1.581148989498615265e-02 1.375738680362701416e-01 -7.727616280317306519e-02 1.293168812990188599e-01 1.731047630310058594e-01 -9.805460274219512939e-02 -3.017759323120117188e-01 -1.380204260349273682e-01 1.779091916978359222e-02 5.867258645594120026e-03 2.534198760986328125e-01 -1.727615892887115479e-01 -1.472829431295394897e-01 1.430550664663314819e-01 3.009107150137424469e-02 4.104652628302574158e-02 1.624006778001785278e-01 1.089136376976966858e-01 5.849408730864524841e-02 -2.119571566581726074e-01 2.310272306203842163e-01 -1.541473418474197388e-01 -2.584921717643737793e-01 -2.406452000141143799e-01 -7.924743741750717163e-02 -1.117506027221679688e-01 4.055358171463012695e-01 4.877794533967971802e-02 3.479290753602981567e-02 -1.325024813413619995e-01 1.864736825227737427e-01 -3.763914406299591064e-01
8.529517799615859985e-02 3.448950052261352539e-01 -1.755209416151046753e-01 1.710453033447265625e-01 2.165041863918304443e-02 9.499154984951019287e-02 -2.206958681344985962e-01 -3.520705923438072205e-02 2.849982678890228271e-01 1.374753117561340332e-01 2.673831582069396973e-01 -2.707902193069458008e-01 2.722227871417999268e-01 7.903932034969329834e-02 -1.009083613753318787e-01 -1.201674789190292358e-01 -1.775427013635635376e-01 1.233311221003532410e-01 -1.297705471515655518e-01 -1.456539928913116455e-01 4.592743515968322754e-02 -6.333986669778823853e-02 1.645999997854232788e-01 1.897486895322799683e-01 -1.268004328012466431e-01 1.208021268248558044e-01 1.352999955415725708e-01 1.303382813930511475e-01 4.175302013754844666e-02 -3.968734145164489746e-01 -1.509932875633239746e-01 4.823932051658630371e-02
2.928075194358825684e-01 8.934929501265287399e-04 -2.502092719078063965e-01 -1.904801875352859497e-01 1.763792149722576141e-02 -2.687031328678131104e-01 -1.826397888362407684e-02 -8.951196074485778809e-02 1.297613531351089478e-01 -9.094838052988052368e-02 3.010781854391098022e-02 -1.827153712511062622e-01 2.147286385297775269e-01 3.050395846366882324e-01 -1.642005592584609985e-01 1.314667332917451859e-02 1.670461446046829224e-01 -6.253211200237274170e-02 -5.897681787610054016e-02 -1.988545209169387817e-01 2.568675279617309570e-01 -9.150782972574234009e-02 -1.047583371400833130e-01 -5.898868665099143982e-02 2.725366055965423584e-01 2.135256528854370117e-01 1.865602731704711914e-01 -2.407110482454299927e-01 5.242764204740524292e-02 -2.542063295841217041e-01 1.591702699661254883e-01 -1.996462792158126831e-01
2.546626329421997070e-01 2.498771101236343384e-01 -7.516307383775711060e-02 -8.652373403310775757e-02 -1.701396773569285870e-03 4.784791916608810425e-02 -4.171929061412811279e-01 6.545192003250122070e-02 -9.542410075664520264e-02 1.715942323207855225e-01 1.537099331617355347e-01 1.431488841772079468e-01 3.140572607517242432e-01 3.643738329410552979e-01 -2.229564785957336426e-01 6.059168279170989990e-02 1.306126359850168228e-02 1.068978160619735718e-01 1.057732552289962769e-01 -1.822192072868347168e-01 2.147328853607177734e-01 -1.365126818418502808e-01 2.690704762935638428e-01 -2.158130109310150146e-01 -2.115436270833015442e-02 -1.440769135951995850e-01 1.018603071570396423e-01 5.923249572515487671e-02 -1.419673115015029907e-02 -8.875159174203872681e-02 -1.598478704690933228e-01 5.538309365510940552e-02
2.882264554500579834e-01 3.228819072246551514e-01 -6.816730648279190063e-02 2.209145575761795044e-02 -5.443925037980079651e-03 -4.968258738517761230e-02 -3.780571818351745605e-01 4.693543538451194763e-02 6.811382621526718140e-02 2.096444368362426758e-02 4.418997466564178467e-02 1.545707732439041138e-01 1.497433781623840332e-01 7.082390785217285156e-02 -2.872075438499450684e-01 3.513790369033813477e-01 -1.402616947889328003e-01 4.980217199772596359e-03 1.369994729757308960e-01 -1.954668015241622925e-01 2.693013548851013184e-01 -2.236745655536651611e-01 1.212769374251365662e-01 -3.232700824737548828e-01 -1.469116061925888062e-01 2.856032364070415497e-02 -4.909076378680765629e-04 -9.558278322219848633e-02 9.202914312481880188e-03 -4.155793786048889160e-02 -2.032320052385330200e-01 5.002032220363616943e-02
1.403933167457580566e-01 4.441371932625770569e-02 -1.304575335234403610e-02 6.957277655601501465e-02 -9.056235849857330322e-02 2.298777401447296143e-01 -2.331597656011581421e-01 -3.224572539329528809e-01 -1.028288975358009338e-01 6.457532942295074463e-02 2.155014723539352417e-01 -1.452899575233459473e-01 3.238196372985839844e-01 1.377501636743545532e-01 7.537181675434112549e-02 1.388506498187780380e-02 4.098260030150413513e-02 1.029074192047119141e-01 2.507959902286529541e-01 -2.300929874181747437e-01 -6.736403703689575195e-02 -3.597506284713745117e-01 -4.047093167901039124e-02 -2.456666231155395508e-01 -5.824625119566917419e-02 2.198253422975540161e-01 1.913223043084144592e-02 2.410326749086380005e-01 -3.457343205809593201e-02 -2.995425760746002197e-01 7.380102574825286865e-02 1.063570603728294373e-01
1.112094670534133911e-01 3.839412331581115723e-01 -1.433150768280029297e-01 -1.536237150430679321e-01 -3.477118015289306641e-01 1.657842397689819336e-01 -1.145589947700500488e-01 -3.365755081176757812e-01 1.182881519198417664e-01 6.596604734659194946e-02 1.844735443592071533e-01 1.261168271303176880e-01 2.254128605127334595e-01 1.360458284616470337e-01 -1.553352475166320801e-01 -1.085017919540405273e-01 1.988570392131805420e-01 -4.024109989404678345e-02 -2.154701352119445801e-01 -1.826363033615052700e-03 -4.302208498120307922e-02 -3.253034055233001709e-01 -1.145134028047323227e-02 -3.222591429948806763e-02 -1.719590127468109131e-01 1.366964727640151978e-01 5.100492760539054871e-02 -1.915534436702728271e-01 -1.070849522948265076e-01 1.576119661331176758e-01 1.316443085670471191e-01 -1.008004322648048401e-01
6.173934787511825562e-02 1.740685999393463135e-01 1.247561722993850708e-01 -2.827541669830679893e-03 -5.553468689322471619e-02 -1.779007017612457275e-01 -3.261082470417022705e-01 5.472391471266746521e-02 3.001540899276733398e-02 -1.120241504395380616e-04 2.370989620685577393e-01 3.627273812890052795e-02 1.363309621810913086e-01 2.839029133319854736e-01 1.944242604076862335e-02 -9.097528457641601562e-02 3.262470662593841553e-01 -1.715092658996582031e-01 -9.305582940578460693e-02 -3.255776166915893555e-01 2.618516981601715088e-01 -1.224884018301963806e-01 -1.110680550336837769e-01 -2.461473792791366577e-01 5.085921660065650940e-02 3.201397880911827087e-02 2.970434427261352539e-01 -6.907504796981811523e-02 -1.178542524576187134e-01 -1.100312024354934692e-01 2.886717915534973145e-01 -1.643634736537933350e-01
-7.438755780458450317e-02 3.042809665203094482e-01 -1.522183716297149658e-01 1.546872500330209732e-02 -2.017149627208709717e-01 7.477305084466934204e-02 -2.430202960968017578e-01 -1.645149588584899902e-01 2.437107264995574951e-01 7.269240915775299072e-02 1.481764614582061768e-01 -7.957550883293151855e-02 2.592221647500991821e-02 2.911547720432281494e-01 -2.795192301273345947e-01 6.598085165023803711e-02 -1.519177556037902832e-01 1.244734600186347961e-01 1.169187426567077637e-01 -2.522575855255126953e-01 2.084306478500366211e-01 -1.163050383329391479e-01 1.832215636968612671e-01 -3.899639546871185303e-01 4.661698359996080399e-03 -1.808912903070449829e-01 1.872955709695816040e-01 7.741934806108474731e-02 5.277532711625099182e-02 -2.231301367282867432e-01 -1.689748466014862061e-02 -2.705686958506703377e-03
1.275545656681060791e-01 2.524247169494628906e-01 -3.060564100742340088e-01 -5.757502093911170959e-02 6.954894214868545532e-02 1.666561067104339600e-01 -1.205819621682167053e-01 -3.597560226917266846e-01 1.692513823509216309e-01 -2.261456698179244995e-01 -8.600106835365295410e-02 -3.800366818904876709e-02 1.005459949374198914e-01 1.590862423181533813e-01 2.182435803115367889e-02 -3.639486804604530334e-02 2.772150933742523193e-01 -3.536791354417800903e-02 -4.778639599680900574e-02 -3.219898045063018799e-01 -1.061499416828155518e-01 1.375849992036819458e-01 9.201859682798385620e-02 -4.578492417931556702e-02 -2.233202196657657623e-02 2.537247836589813232e-01 1.412064135074615479e-01 1.949618607759475708e-01 2.414855808019638062e-01 -1.158332899212837219e-01 2.718105316162109375e-01 -1.653608083724975586e-01
1.697068512439727783e-01 2.435815632343292236e-01 -3.841802105307579041e-02 1.271085143089294434e-01 3.029708266258239746e-01 -4.877845570445060730e-02 -2.380121126770973206e-02 -9.063041210174560547e-02 5.329051986336708069e-02 1.827210001647472382e-02 1.767481565475463867e-01 -1.735705137252807617e-01 1.455029845237731934e-01 4.310588911175727844e-02 -2.277536094188690186e-01 1.791713684797286987e-01 6.002446264028549194e-02 8.355043828487396240e-02 3.450875282287597656e-01 -2.176780849695205688e-01 1.283918470144271851e-01 1.007020249962806702e-01 -1.032895222306251526e-01 -1.935628354549407959e-01 2.534657716751098633e-01 -8.596839010715484619e-02 1.587920039892196655e-01 2.889864146709442139e-01 -7.448075711727142334e-02 -1.127810180187225342e-01 2.421253025531768799e-01 -3.326740562915802002e-01
1.705418825149536133e-01 2.805437743663787842e-01 -4.973347485065460205e-01 -8.231520652770996094e-02 1.343871802091598511e-01 8.867168426513671875e-02 -5.370698124170303345e-02 -8.960254490375518799e-02 -7.484915107488632202e-02 -1.153359282761812210e-02 8.084906265139579773e-03 8.926039189100265503e-02 -5.964820459485054016e-02 1.328908205032348633e-01 -2.473855018615722656e-01 -1.855922639369964600e-01 5.519431084394454956e-02 1.481479555368423462e-01 -1.856330484151840210e-01 -2.293915301561355591e-01 9.499764442443847656e-02 2.835126817226409912e-01 1.720866858959197998e-01 1.174960881471633911e-01 7.367643713951110840e-02 -1.704581975936889648e-01 2.850256860256195068e-01 -4.472113773226737976e-02 5.610011890530586243e-02 1.348498761653900146e-01 1.214868202805519104e-01 -2.681700587272644043e-01
2.947357892990112305e-01 2.114492952823638916e-01 -3.684363663196563721e-01 7.344314455986022949e-02 -2.711662352085113525e-01 -7.119935005903244019e-02 2.160157449543476105e-02 1.222426742315292358e-01 1.105099767446517944e-01 -8.436108380556106567e-02 -4.602181538939476013e-02 5.694020166993141174e-02 6.838970631361007690e-02 3.036759234964847565e-02 -3.041757643222808838e-01 1.257010251283645630e-01 2.025701701641082764e-01 -2.551847100257873535e-01 -1.056736186146736145e-01 -1.510066241025924683e-01 -1.777647435665130615e-01 4.905636981129646301e-02 9.181104600429534912e-02 -8.875278383493423462e-02 6.657637655735015869e-02 -9.727190434932708740e-02 2.013659328222274780e-01 -8.849204517900943756e-03 -3.495939075946807861e-01 -6.523558497428894043e-02 1.886098831892013550e-02 -3.505322337150573730e-01
-3.961930051445960999e-02 2.800345420837402344e-01 -4.816098213195800781e-01 -4.588068276643753052e-02 -2.623375356197357178e-01 1.579186320304870605e-01 -1.605874598026275635e-01 -1.639333218336105347e-01 -6.943115592002868652e-02 -6.071210280060768127e-02 4.079071879386901855e-01 -8.708734065294265747e-02 1.736128330230712891e-01 -1.536114364862442017e-01 1.266582459211349487e-01 4.021761566400527954e-02 6.760174036026000977e-02 5.428061354905366898e-03 -1.470817178487777710e-01 -7.508002966642379761e-02 7.357523590326309204e-02 1.883102767169475555e-02 6.876192241907119751e-02 -2.188724130392074585e-01 3.254147246479988098e-02 1.444105207920074463e-01 1.503487378358840942e-01 1.517791748046875000e-01 2.312794886529445648e-02 -4.400555044412612915e-02 3.483715951442718506e-01 6.323905289173126221e-02
2.689638733863830566e-01 2.728446424007415771e-01 8.960673958063125610e-02 -8.469080924987792969e-02 9.777549654245376587e-02 1.724941730499267578e-01 -4.989238828420639038e-02 4.955168114975094795e-04 -3.906091675162315369e-02 -4.225786775350570679e-02 3.470726907253265381e-01 -2.173011451959609985e-01 1.822017729282379150e-01 8.730498701333999634e-02 -7.181351631879806519e-02 -3.570418432354927063e-02 1.838516891002655029e-01 2.436994016170501709e-01 1.520872861146926880e-01 -6.585914641618728638e-02 1.418657451868057251e-01 -1.440418064594268799e-01 1.992954462766647339e-01 -3.876122878864407539e-03 7.017455995082855225e-03 -9.262868016958236694e-02 2.145810276269912720e-01 2.977373301982879639e-01 -7.025126367807388306e-02 1.036479026079177856e-01 1.845297962427139282e-02 -4.662180542945861816e-01
2.033423930406570435e-01 3.031970262527465820e-01 -2.435489296913146973e-01 8.346097916364669800e-02 2.703317105770111084e-01 2.363473922014236450e-01 -1.728809438645839691e-02 -1.558571755886077881e-01 5.944840237498283386e-02 -3.146496117115020752e-01 9.055269509553909302e-02 1.578399091958999634e-01 1.332413554191589355e-01 1.309109330177307129e-01 -3.009781241416931152e-01 2.765420824289321899e-02 -9.830136597156524658e-02 1.334626134485006332e-02 2.202407568693161011e-01 -2.785424236208200455e-03 -2.187348902225494385e-01 2.641034424304962158e-01 -1.117924042046070099e-02 -4.549557343125343323e-02 -1.178602054715156555e-01 -1.378498692065477371e-02 2.358882874250411987e-01 -1.571377515792846680e-01 1.302758157253265381e-01 -7.162284106016159058e-02 9.140610694885253906e-02 -2.863530814647674561e-01
2.449277043342590332e-01 1.545892655849456787e-01 -2.412445098161697388e-01 -1.348926723003387451e-01 7.396256923675537109e-02 -3.536078333854675293e-01 -5.712171643972396851e-02 -5.837259348481893539e-03 -8.141106925904750824e-03 -1.358269006013870239e-01 4.477542638778686523e-02 -2.968899309635162354e-01 6.231204047799110413e-02 2.949595451354980469e-01 -2.665866911411285400e-01 4.646920040249824524e-02 4.947808012366294861e-02 1.548223942518234253e-01 -4.917416349053382874e-02 -5.849118903279304504e-02 2.472735047340393066e-01 -9.202606230974197388e-02 -2.463585585355758667e-01 -2.616699412465095520e-02 1.948078870773315430e-01 2.265939265489578247e-01 2.581070363521575928e-01 -6.843172013759613037e-02 8.092866837978363037e-02 -2.270794808864593506e-01 1.941885948181152344e-01 -1.160519495606422424e-01
3.824138343334197998e-01 1.290058195590972900e-01 -1.865743845701217651e-01 4.582586884498596191e-02 -1.191812604665756226e-01 2.240891158580780029e-01 -1.723573356866836548e-01 -8.327904343605041504e-02 5.717356107197701931e-04 -2.735739015042781830e-02 9.047661721706390381e-02 -2.450097948312759399e-01 3.882863521575927734e-01 -8.527569472789764404e-02 -7.436814159154891968e-02 -1.029468700289726257e-01 -8.751780539751052856e-02 1.447303891181945801e-01 5.827566236257553101e-02 -1.653704196214675903e-01 2.348934262990951538e-01 2.428763732314109802e-02 -1.828919351100921631e-01 2.217233628034591675e-01 1.443408578634262085e-01 8.459389209747314453e-02 3.673900365829467773e-01 -4.181154444813728333e-02 -1.439398825168609619e-01 -2.123283408582210541e-02 2.414854168891906738e-01 -1.186976507306098938e-01
1.562145203351974487e-01 4.018301069736480713e-01 -1.006199643015861511e-01 -2.554974853992462158e-01 -8.277424424886703491e-02 1.183400452136993408e-01 -1.516515389084815979e-02 -1.011999174952507019e-01 -9.931179881095886230e-02 -1.327753067016601562e-02 2.061574608087539673e-01 3.942355513572692871e-02 1.075200885534286499e-01 2.487565428018569946e-01 -2.676306962966918945e-01 8.525402098894119263e-02 1.172887310385704041e-01 1.759168505668640137e-01 1.300003230571746826e-01 -1.901856511831283569e-01 1.608301252126693726e-01 -1.410083658993244171e-02 -1.670816838741302490e-01 3.596988320350646973e-02 2.270077727735042572e-02 4.535130560398101807e-01 2.208125442266464233e-01 7.702969014644622803e-02 -1.231582313776016235e-01 -2.099449187517166138e-02 1.458357125520706177e-01 2.239695936441421509e-01
2.084621414542198181e-02 3.383359014987945557e-01 4.653494060039520264e-02 1.724626421928405762e-01 2.993582785129547119e-01 -1.321270018815994263e-01 -2.324598282575607300e-01 -9.644483774900436401e-02 1.872113496065139771e-01 -1.088048741221427917e-01 4.198684096336364746e-01 4.182692244648933411e-02 -1.308525204658508301e-01 1.770046055316925049e-01 -9.767442941665649414e-03 7.748791575431823730e-02 1.345150452107191086e-02 1.051972508430480957e-01 -2.144000232219696045e-01 -4.262714982032775879e-01 7.093650102615356445e-02 1.566758379340171814e-02 -1.328325271606445312e-01 4.828942473977804184e-03 1.275853663682937622e-01 2.613546513020992279e-02 2.306045740842819214e-01 -1.457413658499717712e-02 -1.603589355945587158e-01 -8.165681362152099609e-02 1.381923854351043701e-01 -1.399843990802764893e-01
1.216877847909927368e-01 4.128088355064392090e-01 -1.149523928761482239e-01 -3.069049715995788574e-01 6.478252261877059937e-02 -7.383087277412414551e-02 -1.467157155275344849e-01 -1.357674449682235718e-01 6.443562358617782593e-02 8.491059765219688416e-03 3.541929423809051514e-01 1.123406812548637390e-01 1.009874567389488220e-01 2.521255314350128174e-01 -1.849423497915267944e-01 1.206474006175994873e-01 -9.882558137178421021e-02 2.045687660574913025e-02 6.818830221891403198e-02 -4.362167324870824814e-03 1.244731619954109192e-01 -2.102653309702873230e-02 -1.501629650592803955e-01 1.199378371238708496e-01 -1.133392229676246643e-01 2.543385624885559082e-01 3.460990488529205322e-01 8.849517256021499634e-02 -2.052348256111145020e-01 8.477347344160079956e-02 1.087055131793022156e-01 2.427960336208343506e-01
3.798561394214630127e-01 2.596363425254821777e-01 -3.368921950459480286e-02 9.457500278949737549e-02 -1.017155125737190247e-01 -1.051238998770713806e-01 -2.023908048868179321e-01 -5.610147491097450256e-03 -6.320263445377349854e-02 -4.351559877395629883e-01 1.220788732171058655e-01 5.285917595028877258e-02 -8.664687164127826691e-03 -1.051666736602783203e-01 -1.455711126327514648e-01 2.166939824819564819e-01 7.671321928501129150e-02 -1.122969388961791992e-01 1.059456840157508850e-01 -1.265250593423843384e-01 6.385817378759384155e-02 -6.980387866497039795e-02 7.881000638008117676e-02 -2.385259419679641724e-01 -3.032827749848365784e-02 -2.201129496097564697e-01 4.874094948172569275e-02 -2.795558795332908630e-02 -1.662886589765548706e-01 -2.482736557722091675e-01 9.871723502874374390e-02 -3.951522111892700195e-01
-6.830521672964096069e-02 1.358853429555892944e-01 2.870187908411026001e-02 1.021531522274017334e-01 6.901419162750244141e-02 -1.802943199872970581e-01 -3.484963178634643555e-01 -4.050008058547973633e-01 1.190360076725482941e-02 5.817373096942901611e-02 1.424900740385055542e-01 -2.723849713802337646e-01 2.502287924289703369e-01 1.311520487070083618e-01 -1.546924263238906860e-01 7.748819887638092041e-02 7.944879680871963501e-02 -1.356217712163925171e-01 -1.228415444493293762e-01 -2.532950639724731445e-01 4.314460977911949158e-02 -4.474069923162460327e-02 -1.045916751027107239e-01 -2.148390412330627441e-01 1.757387369871139526e-01 4.381050914525985718e-02 3.099467754364013672e-01 -9.520312398672103882e-02 7.135128136724233627e-03 -1.921351701021194458e-01 -5.680885538458824158e-02 -3.034029603004455566e-01
[truncated: 3,272,389 more chars]
