# Supplementary material for: The Language of Innovation
Source: PLoS One. 2020 Apr 30;15(4):e0230107. doi: 10.1371/journal.pone.0230107 (PMC7194493; doi:10.1371/journal.pone.0230107)
Supplement: S18 File — (GZ) [file pone.0230107.s018.tar.gz › 1996-2000/V2Run_2_VS_4500_embeddings1996-2000ED32.txt]

1.626252830028533936e-01 2.071498632431030273e-01 2.545225918292999268e-01 5.553899332880973816e-02 4.391893744468688965e-02 8.950302004814147949e-02 -2.058047950267791748e-01 -3.811468835920095444e-03 -3.420456945896148682e-01 5.796767026185989380e-02 -1.824657805263996124e-02 1.454962641000747681e-01 2.097768783569335938e-01 -1.714325994253158569e-01 2.948895692825317383e-01 1.163971349596977234e-01 1.953254640102386475e-01 -1.138702407479286194e-01 1.585446745157241821e-01 1.347419340163469315e-02 2.644624328240752220e-03 1.628461033105850220e-01 3.144440427422523499e-02 -6.868436932563781738e-02 -2.733876705169677734e-01 -3.872317671775817871e-01 -1.275976896286010742e-01 -1.307600084692239761e-02 9.312623739242553711e-02 -7.014933228492736816e-02 3.328981399536132812e-01 1.431084722280502319e-01
-6.559813022613525391e-02 -5.400580912828445435e-02 8.387266099452972412e-02 2.545378804206848145e-01 1.261003911495208740e-01 -1.360835582017898560e-01 -1.179007068276405334e-01 5.727144330739974976e-02 -4.705315828323364258e-02 1.946518868207931519e-01 4.890317097306251526e-03 3.832531571388244629e-01 1.288575530052185059e-01 -7.618241757154464722e-02 2.222224026918411255e-01 1.588961929082870483e-01 4.051529988646507263e-02 4.104890301823616028e-02 2.300794571638107300e-01 2.341984808444976807e-01 1.092105433344841003e-01 2.285568267107009888e-01 -1.556562930345535278e-01 1.298540085554122925e-01 -2.958679795265197754e-01 -7.756132632493972778e-02 1.509539186954498291e-01 8.897443115711212158e-02 2.862424850463867188e-01 -2.997325062751770020e-01 -1.613840311765670776e-01 2.164760231971740723e-01
-1.162974312901496887e-01 1.933936402201652527e-02 1.663805544376373291e-01 3.116200268268585205e-01 2.522888481616973877e-01 2.120556235313415527e-01 2.179527655243873596e-02 1.617854535579681396e-01 -6.847885251045227051e-02 1.594616472721099854e-01 -2.359807044267654419e-01 1.375753134489059448e-01 -1.104588508605957031e-01 -1.128140911459922791e-01 2.880468666553497314e-01 1.261227428913116455e-01 -2.677547633647918701e-01 -8.711536228656768799e-02 3.854565620422363281e-01 1.647773385047912598e-01 -3.181351125240325928e-01 1.817533484427258372e-04 6.567399203777313232e-02 -1.032542064785957336e-01 4.238249734044075012e-02 -1.923226006329059601e-02 -1.177908033132553101e-01 9.481323510408401489e-02 2.629812061786651611e-01 -1.550436466932296753e-01 -7.006676495075225830e-02 -5.634978413581848145e-02
-2.398860454559326172e-01 8.089999854564666748e-02 3.468684256076812744e-01 2.014805078506469727e-01 -4.092874005436897278e-02 2.007536143064498901e-01 -5.611918121576309204e-02 -1.834055334329605103e-01 -2.058861404657363892e-01 3.018983602523803711e-01 6.653566658496856689e-02 8.371196687221527100e-02 2.066726684570312500e-01 6.162465363740921021e-02 2.682058215141296387e-01 1.610513776540756226e-01 1.042582094669342041e-01 -2.773677110671997070e-01 1.273979544639587402e-01 -3.353922963142395020e-01 -2.565670907497406006e-01 -4.569973796606063843e-02 7.505364716053009033e-02 -3.263388993218541145e-03 -2.656234055757522583e-02 7.348330318927764893e-02 -2.147371023893356323e-01 1.170800849795341492e-01 1.617741584777832031e-01 -1.437594443559646606e-01 -4.552637413144111633e-02 4.437407478690147400e-02
-1.354489922523498535e-01 1.652552187442779541e-02 6.650648266077041626e-02 2.088140398263931274e-01 1.625413894653320312e-01 -1.932788453996181488e-02 -1.804552674293518066e-01 1.043442040681838989e-01 -1.295366585254669189e-01 2.463067322969436646e-01 1.007563844323158264e-01 1.325616836547851562e-01 -1.812406629323959351e-01 2.445520013570785522e-01 1.702469736337661743e-01 7.268644124269485474e-02 5.389677733182907104e-02 -2.674356698989868164e-01 3.556217849254608154e-01 6.304144114255905151e-02 -3.912559524178504944e-02 1.068940609693527222e-01 6.567745655775070190e-02 -1.290153414011001587e-01 8.830808103084564209e-02 -2.764821052551269531e-01 -2.511942088603973389e-01 7.703169435262680054e-02 4.446718394756317139e-01 -1.907290071249008179e-01 6.895676255226135254e-02 9.713073261082172394e-03
-2.226185984909534454e-02 1.511915624141693115e-01 1.165705099701881409e-01 2.223029434680938721e-01 -1.029143929481506348e-01 2.498524449765682220e-02 -1.113739237189292908e-01 3.300256282091140747e-02 -3.182676434516906738e-01 7.229657471179962158e-02 -3.164554759860038757e-02 2.986902594566345215e-01 -4.110448807477951050e-02 -9.018132835626602173e-02 2.695914804935455322e-01 9.534345567226409912e-02 -1.386543214321136475e-01 -1.376982778310775757e-01 2.785387337207794189e-01 6.140835955739021301e-02 -7.031386345624923706e-02 1.374174356460571289e-01 -2.677935659885406494e-01 -9.458620846271514893e-02 -1.976232416927814484e-02 -3.523329198360443115e-01 -5.118653178215026855e-02 1.328075230121612549e-01 3.565664887428283691e-01 -1.677400320768356323e-01 1.129043400287628174e-01 -2.525072693824768066e-01
1.284695416688919067e-01 2.545589208602905273e-02 1.707254946231842041e-01 1.432016938924789429e-01 -7.743169367313385010e-02 3.320423364639282227e-01 -3.500726819038391113e-01 2.379016727209091187e-01 -2.469509392976760864e-01 1.646240204572677612e-01 -6.629984825849533081e-02 -1.365300267934799194e-02 -3.788070054724812508e-03 -2.805189192295074463e-01 2.168162614107131958e-01 1.798803210258483887e-01 -1.186928432434797287e-02 -1.685136854648590088e-01 2.127590775489807129e-01 -8.474999666213989258e-02 -1.232469454407691956e-02 8.167589083313941956e-03 -5.165548622608184814e-02 -2.222857922315597534e-01 8.206674456596374512e-02 -2.258910834789276123e-01 2.517213486135005951e-02 -1.993989795446395874e-01 3.725990653038024902e-01 -9.169682115316390991e-02 2.736459858715534210e-02 8.735723793506622314e-02
-2.680806815624237061e-01 -1.053497865796089172e-01 4.076696000993251801e-03 1.572721004486083984e-01 1.289506210014224052e-03 1.621978729963302612e-01 -3.743614852428436279e-01 9.137540310621261597e-02 -3.818028569221496582e-01 7.710478454828262329e-02 -2.298631221055984497e-01 1.338559985160827637e-01 2.073691487312316895e-01 5.579655617475509644e-02 3.832227587699890137e-01 6.060430407524108887e-02 -5.607245489954948425e-03 -1.806758493185043335e-01 1.805113554000854492e-01 2.077083140611648560e-01 -1.500963792204856873e-02 -1.855434477329254150e-02 -1.644344925880432129e-01 -5.942700430750846863e-02 9.299682825803756714e-02 -2.413867861032485962e-01 -9.549587965011596680e-02 -1.003014594316482544e-01 2.363471537828445435e-01 -1.095026079565286636e-02 1.216209828853607178e-01 4.412480816245079041e-02
6.363390386104583740e-02 1.672683656215667725e-01 3.069338500499725342e-01 1.833691895008087158e-01 4.894557967782020569e-02 -5.052746459841728210e-02 -3.105986416339874268e-01 5.842392891645431519e-02 1.399358361959457397e-01 1.024645268917083740e-01 5.458849295973777771e-02 9.233830869197845459e-02 2.853852808475494385e-01 9.826448559761047363e-02 4.065659940242767334e-01 2.516939938068389893e-01 -9.341870248317718506e-02 -1.291110664606094360e-01 2.117984741926193237e-01 1.819396167993545532e-01 -1.886263042688369751e-01 2.815347313880920410e-01 -1.029593646526336670e-01 -2.930455207824707031e-01 -3.609692677855491638e-02 -2.577407471835613251e-02 -2.530573494732379913e-02 -7.888568565249443054e-03 1.612527072429656982e-01 -1.649207025766372681e-01 5.803308635950088501e-02 7.598538883030414581e-03
-7.238412648439407349e-02 3.201765716075897217e-01 1.966276019811630249e-01 9.923482313752174377e-03 -3.170000016689300537e-01 1.940133273601531982e-01 -2.988260686397552490e-01 -7.892187684774398804e-02 -1.560800671577453613e-01 3.706991970539093018e-01 -5.406346917152404785e-02 -4.120298475027084351e-02 -1.048839651048183441e-02 -1.513169109821319580e-01 1.241770461201667786e-01 1.692353487014770508e-01 6.066415831446647644e-02 -1.916241794824600220e-01 2.253282517194747925e-01 -5.745770409703254700e-02 -2.744829282164573669e-02 -1.900799870491027832e-01 -1.283533521927893162e-03 2.680515348911285400e-01 -2.261824607849121094e-01 -1.384847462177276611e-01 -3.318913653492927551e-02 9.793999791145324707e-02 3.466555476188659668e-02 -1.322172731161117554e-01 -4.675030242651700974e-03 2.888209521770477295e-01
-1.559957861900329590e-01 5.669997632503509521e-02 1.859635561704635620e-01 -6.443085521459579468e-02 1.054453998804092407e-01 3.416425883769989014e-01 -3.776097893714904785e-01 2.992264032363891602e-01 -7.681798189878463745e-02 2.854566872119903564e-01 -1.687253862619400024e-01 4.176656156778335571e-02 4.277402535080909729e-02 -9.000238776206970215e-02 1.575208306312561035e-01 -4.749121516942977905e-02 -3.034369051456451416e-01 -6.985786557197570801e-02 2.619262933731079102e-01 9.471559524536132812e-02 -1.714646518230438232e-01 2.671301960945129395e-01 1.097553595900535583e-02 -8.284018188714981079e-02 7.946547120809555054e-02 -2.027479857206344604e-01 -4.756406694650650024e-02 1.311365216970443726e-01 1.956591159105300903e-01 -1.722026616334915161e-01 2.896477654576301575e-02 3.503235802054405212e-02
-1.848937571048736572e-02 -1.567040234804153442e-01 9.378884732723236084e-02 1.105006709694862366e-01 -1.627280712127685547e-01 3.302971720695495605e-01 -8.821150287985801697e-03 1.440383791923522949e-01 -1.567879170179367065e-01 -3.887977078557014465e-02 -8.087256550788879395e-02 8.008505403995513916e-02 1.364126205444335938e-01 -1.537828892469406128e-01 2.748614251613616943e-01 1.571373343467712402e-01 -5.932296812534332275e-02 -1.986928284168243408e-01 4.389203190803527832e-01 4.423950612545013428e-02 -1.331932991743087769e-01 1.657250225543975830e-01 -1.010280400514602661e-01 5.719245597720146179e-02 6.898329406976699829e-02 -3.741901516914367676e-01 -1.456357091665267944e-01 -1.012114584445953369e-01 3.611344099044799805e-01 -3.631584718823432922e-02 9.618784487247467041e-02 5.136587470769882202e-02
-6.002352759242057800e-02 1.673307567834854126e-01 1.890570819377899170e-01 1.046533510088920593e-01 1.161409169435501099e-01 -1.020915657281875610e-01 -2.784762978553771973e-01 -3.249163553118705750e-02 -9.351348876953125000e-02 -5.836875736713409424e-02 -1.550384759902954102e-01 2.228178381919860840e-01 8.900538831949234009e-02 -2.156580686569213867e-01 1.423481255769729614e-01 2.400289662182331085e-02 1.149346753954887390e-01 -1.642759442329406738e-01 4.215668141841888428e-01 2.375148981809616089e-01 -3.043465912342071533e-01 3.272366225719451904e-01 -1.829277873039245605e-01 -1.797494292259216309e-02 5.487358942627906799e-02 -1.660228222608566284e-01 1.964787989854812622e-01 2.300911396741867065e-02 1.494514048099517822e-01 -1.691919192671775818e-02 4.630013555288314819e-02 2.361823767423629761e-01
6.049546599388122559e-02 -1.979174464941024780e-01 3.303532898426055908e-01 3.301413357257843018e-01 6.194945052266120911e-02 3.766630217432975769e-02 -2.503305375576019287e-01 9.588120877742767334e-02 8.653417229652404785e-02 -1.204406842589378357e-03 -2.979685068130493164e-01 3.073636889457702637e-01 2.041344195604324341e-01 -7.872994989156723022e-02 1.899416148662567139e-01 2.498354613780975342e-01 -1.165485009551048279e-01 -2.306072711944580078e-01 1.335875689983367920e-01 1.154328882694244385e-01 -1.534184366464614868e-01 6.876271963119506836e-02 -1.727690398693084717e-01 2.064478844404220581e-01 1.172279287129640579e-02 -3.437516838312149048e-02 1.899787932634353638e-01 -5.322335660457611084e-02 2.156797796487808228e-01 5.328211188316345215e-02 -1.842262148857116699e-01 5.105344206094741821e-02
1.570156067609786987e-01 -8.024389296770095825e-02 2.353418320417404175e-01 9.127747267484664917e-02 1.520509086549282074e-02 1.341867744922637939e-01 -1.569289863109588623e-01 -1.347341481596231461e-02 -1.344809681177139282e-01 -2.534545212984085083e-02 1.056898012757301331e-02 2.157499641180038452e-01 -8.714944869279861450e-02 1.670791655778884888e-01 3.069398701190948486e-01 1.742402166128158569e-01 -8.222547173500061035e-02 -2.867167592048645020e-01 4.171857535839080811e-01 -6.346651911735534668e-02 4.434952978044748306e-03 3.828731924295425415e-02 2.824426591396331787e-01 6.096385419368743896e-02 7.076493930071592331e-04 -1.562359631061553955e-01 2.815835475921630859e-01 1.170072797685861588e-02 1.848082244396209717e-01 -1.499505192041397095e-01 -1.530038267374038696e-01 -3.174484074115753174e-01
4.163045808672904968e-02 1.156755834817886353e-01 -1.077881529927253723e-01 1.683273762464523315e-01 -1.187570095062255859e-01 2.520129680633544922e-01 -2.562259435653686523e-01 1.950197480618953705e-02 -2.490111291408538818e-01 3.370965123176574707e-01 -1.325040161609649658e-01 -3.099674358963966370e-02 2.190991640090942383e-01 -1.246474683284759521e-01 1.334677338600158691e-01 -9.453359991312026978e-02 8.297948539257049561e-02 -2.444257438182830811e-01 2.621196806430816650e-01 1.026733666658401489e-01 2.855655550956726074e-02 1.405600607395172119e-01 -2.399630248546600342e-01 -5.023927241563796997e-02 -8.521495759487152100e-02 -2.123719304800033569e-01 -2.140165269374847412e-01 -2.007057219743728638e-01 3.655259311199188232e-01 1.249798089265823364e-01 3.816773369908332825e-02 3.384132683277130127e-02
-2.817429006099700928e-01 2.041394710540771484e-01 1.213947907090187073e-01 -2.806515432894229889e-02 -4.644909501075744629e-02 1.680292040109634399e-01 -2.643631398677825928e-01 1.537239830940961838e-02 -9.195325523614883423e-02 4.018308520317077637e-01 2.778033539652824402e-02 1.328095234930515289e-02 2.306235134601593018e-01 -2.192535251379013062e-01 2.391302138566970825e-01 2.625255882740020752e-01 4.642068222165107727e-02 -3.425237536430358887e-01 1.213612332940101624e-01 1.188594400882720947e-01 -1.693183369934558868e-02 5.131519213318824768e-02 -1.907662153244018555e-01 7.263661175966262817e-02 -2.600718140602111816e-01 -7.684360444545745850e-02 7.407510280609130859e-02 -1.531804502010345459e-01 -8.527100086212158203e-02 -2.296267151832580566e-01 9.605990350246429443e-02 -5.700137466192245483e-03
8.862835913896560669e-02 4.629907011985778809e-02 2.540714442729949951e-01 3.014852702617645264e-01 -7.149352133274078369e-02 -7.249589264392852783e-02 -1.000137552618980408e-01 1.938988082110881805e-02 1.915073692798614502e-01 1.098046824336051941e-02 -5.997233092784881592e-02 1.770309060811996460e-01 7.028727233409881592e-02 -7.555159181356430054e-02 3.195333480834960938e-01 2.433595061302185059e-01 -1.698805391788482666e-01 1.195743866264820099e-02 3.520458936691284180e-01 1.632486581802368164e-01 -7.735468447208404541e-02 -1.170110553503036499e-01 -2.799530327320098877e-02 1.987646073102951050e-01 -7.843356579542160034e-02 -3.619169890880584717e-01 1.987200677394866943e-01 1.538259983062744141e-01 2.310284674167633057e-01 1.272453963756561279e-01 -2.182630151510238647e-01 1.142645329236984253e-01
-1.665940135717391968e-01 -1.636124798096716404e-03 1.409833133220672607e-01 1.645958721637725830e-01 9.405188262462615967e-02 -1.537259370088577271e-01 2.475335076451301575e-02 1.552810333669185638e-02 6.388313323259353638e-02 -2.302191555500030518e-01 -2.517702579498291016e-01 1.453572362661361694e-01 1.910910904407501221e-01 -1.940890252590179443e-01 1.736554652452468872e-01 1.113226115703582764e-01 7.361358497291803360e-03 -1.735354214906692505e-01 5.382934212684631348e-01 1.333704739809036255e-01 -2.036920934915542603e-01 -2.548068016767501831e-02 -3.816593065857887268e-02 1.831649988889694214e-01 -4.207879304885864258e-02 -9.571929275989532471e-02 -1.105918884277343750e-01 3.316264972090721130e-02 2.128865271806716919e-01 -1.810010075569152832e-01 1.775978356599807739e-01 2.913110256195068359e-01
-4.749214649200439453e-02 1.513825803995132446e-01 1.522711813449859619e-01 4.628113005310297012e-03 -1.296125352382659912e-01 2.518735267221927643e-02 -2.343285083770751953e-01 -1.242090687155723572e-01 -3.168880939483642578e-01 3.107410073280334473e-01 -1.094841212034225464e-01 2.416116297245025635e-01 1.463194340467453003e-01 -1.688686944544315338e-02 1.638223230838775635e-01 1.741241812705993652e-01 2.975338101387023926e-01 -3.072355985641479492e-01 1.467037647962570190e-01 -1.623245477676391602e-01 -1.470720320940017700e-01 -2.839092016220092773e-01 4.889212176203727722e-02 6.373046338558197021e-02 -1.257456541061401367e-01 -7.112550735473632812e-02 -6.581141799688339233e-02 -3.044086322188377380e-02 3.430538624525070190e-02 -1.220748275518417358e-01 6.029026582837104797e-02 3.637788295745849609e-01
-1.672095060348510742e-01 8.052204549312591553e-02 4.136049747467041016e-01 1.401530504226684570e-01 -1.984480023384094238e-01 2.515210509300231934e-01 -3.329657912254333496e-01 -2.471672594547271729e-01 -2.097828984260559082e-01 2.505002319812774658e-01 -1.061169579625129700e-01 -2.410909347236156464e-02 2.056582570075988770e-01 -2.688636817038059235e-02 7.453113794326782227e-02 3.828796744346618652e-02 1.959308981895446777e-01 -3.491498231887817383e-01 6.108559295535087585e-02 -4.334602877497673035e-02 -1.863297969102859497e-01 -9.715706855058670044e-02 1.948385536670684814e-01 -9.551954455673694611e-03 -1.257526576519012451e-01 -6.921152770519256592e-02 5.756349116563796997e-02 -3.964767977595329285e-02 1.335599422454833984e-01 -6.853611767292022705e-02 1.425673961639404297e-01 1.230271756649017334e-01
3.060238957405090332e-01 -4.552048165351152420e-03 3.087581694126129150e-01 1.650757342576980591e-01 -1.384322792291641235e-01 -1.268866509199142456e-01 -6.454835087060928345e-02 1.268628984689712524e-01 -2.018043994903564453e-01 9.372075647115707397e-02 -1.588206291198730469e-01 1.601994484663009644e-01 -1.819698661565780640e-01 3.188841789960861206e-02 1.374486982822418213e-01 -2.508618123829364777e-02 9.130151569843292236e-02 -3.474996984004974365e-01 3.074885308742523193e-01 2.412277609109878540e-01 -5.318085104227066040e-02 -8.139643073081970215e-02 1.238473951816558838e-01 1.160688474774360657e-01 -1.652399152517318726e-01 -1.218539774417877197e-01 -4.975983500480651855e-02 -2.019023150205612183e-01 2.874879539012908936e-01 -2.403020709753036499e-01 1.370696574449539185e-01 9.748502075672149658e-02
-1.837975978851318359e-01 -1.428065635263919830e-02 1.974961012601852417e-01 2.364013940095901489e-01 -3.725545108318328857e-01 1.670752018690109253e-01 -9.333290159702301025e-02 -4.367003962397575378e-02 -4.049484059214591980e-02 1.347573474049568176e-02 -3.933491185307502747e-02 3.821159526705741882e-02 -1.898598484694957733e-02 -9.430480748414993286e-02 1.064697429537773132e-01 2.368199676275253296e-01 1.801077723503112793e-01 -3.964331448078155518e-01 1.362078785896301270e-01 5.128408595919609070e-02 -1.536472439765930176e-01 -6.456667184829711914e-02 1.754565685987472534e-01 1.751024425029754639e-01 -8.002254366874694824e-02 -7.213680446147918701e-02 -1.910546422004699707e-01 8.027200400829315186e-02 3.257323503494262695e-01 7.641943544149398804e-02 -3.759294450283050537e-01 6.687857210636138916e-02
1.212180480360984802e-01 1.243474557995796204e-01 8.446807414293289185e-02 3.824192583560943604e-01 5.576055869460105896e-02 -2.646644711494445801e-01 -1.399701833724975586e-01 -4.397738724946975708e-02 -1.638496220111846924e-01 2.307357825338840485e-02 1.159722730517387390e-02 4.621304571628570557e-02 -4.307753965258598328e-02 -3.200238570570945740e-02 4.280422329902648926e-01 1.988142579793930054e-01 4.545789211988449097e-02 -4.782076478004455566e-01 1.660970002412796021e-01 2.460869252681732178e-01 -1.100507155060768127e-01 3.766395151615142822e-02 -5.205398797988891602e-02 6.218522787094116211e-02 -1.464799046516418457e-01 6.690461188554763794e-03 1.703578233718872070e-01 -2.276907116174697876e-02 1.653521806001663208e-01 -6.353218108415603638e-02 2.040943354368209839e-01 5.856751650571823120e-02
-8.922656625509262085e-02 1.498538702726364136e-01 -1.268791407346725464e-01 -1.990939490497112274e-03 1.492934077978134155e-01 9.600132703781127930e-02 -1.261015832424163818e-01 3.186179697513580322e-02 -3.077190816402435303e-01 4.702655225992202759e-02 -1.697132736444473267e-01 2.542415559291839600e-01 3.894226392731070518e-03 -6.267693638801574707e-02 1.578101217746734619e-01 -3.506174683570861816e-02 -2.955267429351806641e-01 -4.889485538005828857e-01 3.083152472972869873e-01 2.606166601181030273e-01 -3.487539291381835938e-02 9.318390488624572754e-02 8.249699324369430542e-02 7.876806706190109253e-02 -7.514947094023227692e-03 -2.865681648254394531e-01 -7.788833975791931152e-02 3.595091030001640320e-02 1.901103556156158447e-01 -1.304184198379516602e-01 1.106291934847831726e-01 1.319677382707595825e-01
-7.680011447519063950e-03 5.221652798354625702e-03 1.875085234642028809e-01 1.362202465534210205e-01 -1.883340440690517426e-02 1.569660753011703491e-01 -2.108876109123229980e-01 2.856976389884948730e-01 -5.801924999104812741e-05 2.711136937141418457e-01 -2.394789755344390869e-01 1.092753186821937561e-02 7.151526957750320435e-02 -9.966269880533218384e-02 6.064927577972412109e-02 2.342104017734527588e-01 1.461091190576553345e-01 -1.026149466633796692e-01 2.435013204813003540e-01 -1.133852638304233551e-02 -4.095318317413330078e-01 -1.682867258787155151e-01 -3.204998075962066650e-01 -1.837876886129379272e-01 -5.349656939506530762e-02 -2.750118076801300049e-01 -1.365991830825805664e-01 5.638321489095687866e-02 2.252704352140426636e-01 -3.568127378821372986e-02 1.122850924730300903e-01 4.198415204882621765e-02
-4.531469941139221191e-02 1.978769600391387939e-01 2.766280770301818848e-01 3.151187300682067871e-01 -2.983693592250347137e-02 2.255148291587829590e-01 -1.393985152244567871e-01 5.811713635921478271e-02 -1.082460060715675354e-01 -1.151817105710506439e-02 -4.501809477806091309e-01 4.283948987722396851e-02 -4.961653798818588257e-02 -1.086822003126144409e-01 4.697669669985771179e-02 1.464006453752517700e-01 -6.558343768119812012e-02 -1.628211587667465210e-01 2.859033942222595215e-01 -1.170453280210494995e-01 -1.841656267642974854e-01 -1.414216160774230957e-01 1.790626347064971924e-02 -6.276722997426986694e-02 2.464018911123275757e-01 -2.780337929725646973e-01 -2.110982984304428101e-01 -3.218654170632362366e-02 2.345899194478988647e-01 6.011688709259033203e-02 1.429654955863952637e-01 -8.378419280052185059e-02
4.111842811107635498e-02 2.022374421358108521e-01 1.438684314489364624e-01 2.399395555257797241e-01 2.101565524935722351e-02 3.635043799877166748e-01 -1.142336279153823853e-01 1.666494011878967285e-01 -1.058408394455909729e-01 9.312743693590164185e-02 -4.343863949179649353e-02 -2.374991215765476227e-02 6.677387654781341553e-02 -1.851581186056137085e-01 2.804159224033355713e-01 -7.032434642314910889e-02 -6.786427460610866547e-03 -2.564655840396881104e-01 2.555700838565826416e-01 -1.205161958932876587e-01 -1.147036999464035034e-01 1.581643670797348022e-01 -2.413297444581985474e-01 -3.655339404940605164e-02 3.635381907224655151e-02 -2.943063676357269287e-01 -1.560449302196502686e-01 -1.096724197268486023e-01 3.689101636409759521e-01 -1.545952856540679932e-01 1.408486664295196533e-01 1.163447797298431396e-01
-5.701775103807449341e-02 -5.373518541455268860e-02 2.583393156528472900e-01 2.562937438488006592e-01 1.067678555846214294e-01 2.539781928062438965e-01 -5.083918198943138123e-02 1.472700107842683792e-02 -1.757147461175918579e-01 1.472749114036560059e-01 -1.939837783575057983e-01 -3.555532172322273254e-02 1.470676064491271973e-01 -1.098248288035392761e-01 1.358270794153213501e-01 -5.682591348886489868e-02 9.939442574977874756e-02 -1.188867539167404175e-01 2.847993671894073486e-01 1.641669422388076782e-01 -1.542024910449981689e-01 1.109423488378524780e-01 -1.222947910428047180e-01 4.592876881361007690e-02 1.385950576514005661e-02 -2.766016423702239990e-01 1.498880535364151001e-01 -5.268037319183349609e-02 5.428923368453979492e-01 -1.881518065929412842e-01 1.174090057611465454e-01 6.938938796520233154e-02
1.588859944604337215e-03 3.082352504134178162e-02 6.326281279325485229e-02 6.906270235776901245e-02 6.557054072618484497e-02 2.110019922256469727e-01 -2.114721387624740601e-01 3.180001676082611084e-01 -2.077933996915817261e-01 2.591567635536193848e-01 -2.767542302608489990e-01 2.533204555511474609e-01 -7.600742578506469727e-02 -1.267728954553604126e-01 2.571462690830230713e-01 6.505523622035980225e-02 1.065406277775764465e-01 -1.305979937314987183e-01 2.557495832443237305e-01 -3.140961527824401855e-01 -2.198941558599472046e-01 3.289633616805076599e-02 -1.551949828863143921e-01 -1.095024645328521729e-01 8.034805953502655029e-02 -2.006747722625732422e-01 -2.246969193220138550e-01 8.707273751497268677e-02 4.546577855944633484e-02 -1.972384750843048096e-01 7.197663187980651855e-02 1.528735905885696411e-01
-1.534619927406311035e-01 3.118673898279666901e-02 1.691666841506958008e-01 3.126195371150970459e-01 1.277992129325866699e-01 1.472443193197250366e-01 -9.907193481922149658e-02 -5.156276226043701172e-01 7.603308558464050293e-02 6.475178152322769165e-02 1.175927296280860901e-01 1.334591209888458252e-01 6.528738141059875488e-02 -1.740543097257614136e-01 2.061387300491333008e-01 -1.208354607224464417e-01 1.131397411227226257e-01 -8.836463093757629395e-02 3.153589367866516113e-01 1.325409710407257080e-01 -8.452249318361282349e-02 -4.581389576196670532e-02 -7.682023197412490845e-02 1.267236322164535522e-01 -3.121069073677062988e-01 3.707626089453697205e-02 -2.644664347171783447e-01 -2.685381099581718445e-02 1.694951765239238739e-02 -6.854964792728424072e-02 -2.396743893623352051e-01 -3.812130913138389587e-02
1.420830041170120239e-01 1.665103733539581299e-01 2.276264280080795288e-01 3.288154304027557373e-02 2.108268588781356812e-01 -2.930569648742675781e-01 -1.985044330358505249e-01 5.033687502145767212e-02 -1.467549242079257965e-02 -8.035895973443984985e-02 -1.548699140548706055e-01 3.710965439677238464e-02 1.400543302297592163e-01 1.143673434853553772e-01 2.483354359865188599e-01 2.252204120159149170e-01 3.521699830889701843e-02 -7.786432653665542603e-02 1.171266809105873108e-01 -8.922418206930160522e-02 -3.819020986557006836e-01 -4.312233626842498779e-02 1.320305764675140381e-01 2.263596057891845703e-01 -3.100926578044891357e-01 -1.735961586236953735e-01 -2.754864096641540527e-01 -7.043233513832092285e-02 1.460631489753723145e-01 1.638136059045791626e-01 -2.117261588573455811e-01 -6.552154570817947388e-02
-1.036348715424537659e-01 -1.198260560631752014e-01 3.103542886674404144e-02 2.955237030982971191e-01 1.315973550081253052e-01 1.574654877185821533e-01 -1.346105188131332397e-01 -1.197086647152900696e-01 -2.411981374025344849e-01 2.177385389804840088e-01 -1.755772829055786133e-01 8.052126318216323853e-02 6.122089177370071411e-02 -5.830188095569610596e-02 3.057288825511932373e-01 1.430048048496246338e-01 -2.719688415527343750e-02 -1.721962541341781616e-01 2.984783947467803955e-01 -1.261923089623451233e-02 4.217376187443733215e-02 8.117605745792388916e-02 -1.800743341445922852e-01 -6.306579709053039551e-02 1.050144955515861511e-01 -2.757777273654937744e-01 -9.488105028867721558e-02 -1.043705865740776062e-01 4.231116175651550293e-01 -2.181031852960586548e-01 2.151760160923004150e-01 6.158743798732757568e-02
-1.776446253061294556e-01 -7.103512994945049286e-03 8.995632082223892212e-02 1.423210352659225464e-01 1.029789969325065613e-01 6.185500323772430420e-02 -1.938243657350540161e-01 7.927322387695312500e-02 4.530228301882743835e-02 -1.080578565597534180e-01 -3.269945085048675537e-01 1.482097953557968140e-01 1.391418129205703735e-01 -1.465785503387451172e-01 1.202250942587852478e-01 1.737269312143325806e-01 -9.895673394203186035e-02 -1.597560942173004150e-01 2.904272973537445068e-01 -3.616215288639068604e-02 -2.511500120162963867e-01 -1.623767316341400146e-01 -1.042843982577323914e-01 -2.851565554738044739e-02 6.645432859659194946e-02 -2.167832851409912109e-01 1.760286651551723480e-02 -8.557721227407455444e-02 5.667538642883300781e-01 -1.119098141789436340e-01 9.069989621639251709e-02 -1.747994422912597656e-01
-8.932605385780334473e-02 -1.518160700798034668e-01 3.238524198532104492e-01 1.367500722408294678e-01 -1.411272771656513214e-02 -1.432142108678817749e-01 -1.798593401908874512e-01 2.837688662111759186e-02 -7.899416238069534302e-02 1.628253608942031860e-01 -9.373281151056289673e-02 9.643401205539703369e-02 -5.383334355428814888e-04 -6.777195632457733154e-02 5.830464363098144531e-01 9.969336539506912231e-02 1.243252158164978027e-01 -5.427208915352821350e-02 1.640550792217254639e-01 -2.629569545388221741e-02 -3.464635908603668213e-01 -2.252938412129878998e-02 3.689685165882110596e-01 3.852592781186103821e-02 7.939061149954795837e-03 -5.228271335363388062e-02 -1.095739528536796570e-01 -2.140518045052886009e-03 1.560353487730026245e-01 2.391047775745391846e-02 -1.696337908506393433e-01 1.163556054234504700e-01
-3.990861773490905762e-02 1.458982657641172409e-02 -5.450039729475975037e-02 2.010680884122848511e-01 -4.807906690984964371e-03 2.987279593944549561e-01 -3.282942250370979309e-02 3.322863206267356873e-02 -3.877722918987274170e-01 1.903849095106124878e-01 -2.665128409862518311e-01 5.210145562887191772e-02 1.063505932688713074e-01 2.050063945353031158e-02 1.749663501977920532e-01 -4.342627897858619690e-02 -1.217004209756851196e-01 -2.185467332601547241e-01 2.422238290309906006e-01 -1.352079659700393677e-01 -4.941455647349357605e-02 9.275358170270919800e-02 7.181352004408836365e-03 -6.156724318861961365e-02 -1.549549251794815063e-01 -2.517782747745513916e-01 -7.553105801343917847e-02 2.078303135931491852e-02 5.479851365089416504e-01 8.069836348295211792e-02 -5.211859568953514099e-02 3.597573935985565186e-02
-1.140267997980117798e-01 -1.041960641741752625e-01 2.511405646800994873e-01 1.287573426961898804e-01 2.762713432312011719e-01 -1.460696458816528320e-01 -4.624572992324829102e-01 -1.989646442234516144e-02 -1.828146278858184814e-01 2.081773877143859863e-01 -5.090684071183204651e-02 2.249190770089626312e-02 -3.213236108422279358e-02 -3.748575747013092041e-01 1.058176741935312748e-03 1.698797941207885742e-01 -1.534453332424163818e-01 -3.434050455689430237e-02 -3.665340319275856018e-02 -7.783960551023483276e-02 1.004438623785972595e-01 9.727744013071060181e-02 -1.308505386114120483e-01 2.944754250347614288e-02 -2.776248455047607422e-01 -1.906805485486984253e-01 -9.791856631636619568e-03 -1.773207932710647583e-01 1.834326833486557007e-01 -6.002550479024648666e-03 -2.900528311729431152e-01 -4.293224588036537170e-02
-8.447156846523284912e-02 1.622344553470611572e-02 -5.832420662045478821e-02 1.209312453866004944e-01 -2.211364544928073883e-02 2.419655025005340576e-01 -2.393714040517807007e-01 7.869299501180648804e-02 -2.770615518093109131e-01 1.720696389675140381e-01 -9.115523099899291992e-02 -6.072952965041622519e-05 1.443563401699066162e-01 -1.504062558524310589e-03 1.822035610675811768e-01 -6.448094733059406281e-03 -1.733392328023910522e-01 -1.292396038770675659e-01 2.105735242366790771e-01 -3.732297942042350769e-02 1.567705161869525909e-02 3.892764821648597717e-02 -2.711055576801300049e-01 6.707597523927688599e-02 -1.796998828649520874e-01 -5.121502280235290527e-01 -2.115067541599273682e-01 -8.114603161811828613e-02 3.959476351737976074e-01 -1.867093518376350403e-02 -7.191599905490875244e-02 5.329036712646484375e-02
-1.788455694913864136e-01 6.452818214893341064e-02 2.585026323795318604e-01 1.136630550026893616e-01 -2.528982162475585938e-01 4.499268159270286560e-02 -7.179438322782516479e-02 -2.611474320292472839e-02 -2.917376458644866943e-01 -1.274633035063743591e-02 7.034318894147872925e-02 1.331177949905395508e-01 1.404161304235458374e-01 -1.787929981946945190e-01 1.400533914566040039e-01 1.106586530804634094e-01 8.186333626508712769e-02 -3.817676901817321777e-01 1.309715956449508667e-01 -1.096431612968444824e-01 -3.439823687076568604e-01 -7.290286570787429810e-02 1.624974161386489868e-01 1.556902527809143066e-01 -3.315919935703277588e-01 9.440010040998458862e-02 7.159956544637680054e-02 -5.855576321482658386e-02 2.480785399675369263e-01 -2.058408260345458984e-01 -1.535382866859436035e-01 9.994699805974960327e-02
1.974447965621948242e-01 -1.504507213830947876e-01 2.839027345180511475e-01 1.449093222618103027e-01 -5.997692421078681946e-02 -2.282231301069259644e-01 -2.779642641544342041e-01 2.617477178573608398e-01 6.628914922475814819e-02 9.406539052724838257e-02 -3.467280864715576172e-01 2.934349477291107178e-01 1.992108672857284546e-01 -2.344788908958435059e-01 2.155340611934661865e-01 1.306613832712173462e-01 5.242947489023208618e-02 -6.596674025058746338e-02 2.317830026149749756e-01 2.888164110481739044e-02 -9.834606945514678955e-02 1.188701987266540527e-01 -3.113926202058792114e-02 2.419908903539180756e-02 1.528858952224254608e-02 -1.912052631378173828e-01 7.672006636857986450e-02 6.493418663740158081e-02 3.230757117271423340e-01 7.521822303533554077e-02 8.431717753410339355e-02 8.066076040267944336e-02
1.624281406402587891e-01 1.906169950962066650e-02 2.044010162353515625e-01 4.268490970134735107e-01 1.042546257376670837e-01 -6.582378596067428589e-02 -2.583482488989830017e-02 2.012165039777755737e-01 -2.919565513730049133e-02 2.337877266108989716e-02 -1.863438934087753296e-01 3.503587543964385986e-01 9.760725498199462891e-02 5.106271430850028992e-02 2.408949434757232666e-01 -1.305265817791223526e-03 -1.255453824996948242e-01 -3.024099171161651611e-01 4.971843957901000977e-02 1.917874366044998169e-01 -2.497353851795196533e-01 1.583949178457260132e-01 -1.097082123160362244e-01 -1.825579702854156494e-01 -2.338113039731979370e-01 -2.178571969270706177e-01 -2.105790823698043823e-01 -1.104934513568878174e-02 6.307777017354965210e-02 3.669979795813560486e-02 1.209760978817939758e-01 1.342827677726745605e-01
5.504766106605529785e-02 6.488426774740219116e-02 1.415536850690841675e-01 2.975934371352195740e-02 -1.011414751410484314e-01 4.279391467571258545e-01 -2.550152242183685303e-01 3.479314967989921570e-02 -1.626763194799423218e-01 1.082632765173912048e-01 -1.301932036876678467e-01 8.127667009830474854e-02 -8.532231301069259644e-02 -8.872037287801504135e-04 3.198754191398620605e-01 -4.653097316622734070e-02 -1.721104681491851807e-01 -1.849723607301712036e-01 4.180124998092651367e-01 -1.161296442151069641e-01 -1.999531537294387817e-01 6.006272137165069580e-02 -1.100779622793197632e-01 -2.433252930641174316e-01 -1.163205578923225403e-01 -3.211381137371063232e-01 -4.460048675537109375e-02 -1.006127595901489258e-01 9.376001358032226562e-02 -1.225125417113304138e-01 1.300596892833709717e-01 4.760840535163879395e-02
-2.315010577440261841e-01 2.461556792259216309e-01 1.316104531288146973e-01 4.536963626742362976e-02 -2.975051756948232651e-03 2.326375544071197510e-01 -4.457140341401100159e-02 -1.644673049449920654e-01 -1.151103079319000244e-01 3.417887985706329346e-01 -1.701977103948593140e-02 4.863269627094268799e-02 1.647142469882965088e-01 -2.261234633624553680e-02 2.678925991058349609e-01 5.192621052265167236e-02 1.553374975919723511e-01 -1.605193912982940674e-01 1.550422608852386475e-01 1.398634910583496094e-01 -1.597004234790802002e-01 -1.571187376976013184e-01 6.185053288936614990e-02 2.225033640861511230e-01 -3.034008145332336426e-01 -2.672066688537597656e-01 5.811273306608200073e-02 -7.824447751045227051e-02 7.093527168035507202e-02 -2.217103242874145508e-01 5.618269555270671844e-03 3.524920940399169922e-01
-6.197492033243179321e-02 -2.484303712844848633e-02 2.428363077342510223e-02 1.792291402816772461e-01 5.424870178103446960e-02 1.744298487901687622e-01 -2.027311176061630249e-01 -7.151450216770172119e-02 -2.133487164974212646e-01 6.214325502514839172e-02 2.297048270702362061e-02 1.058745477348566055e-02 2.383724004030227661e-01 -1.275044828653335571e-01 2.682825326919555664e-01 1.310586333274841309e-01 -2.747012116014957428e-02 -2.575924992561340332e-01 2.288940399885177612e-01 -2.115830406546592712e-02 -1.646631658077239990e-01 2.930609583854675293e-01 -1.083592996001243591e-01 -1.442536413669586182e-01 1.262797713279724121e-01 -4.132015407085418701e-01 1.046396270394325256e-01 -2.320258915424346924e-01 3.824615478515625000e-01 -5.732665583491325378e-02 6.579697132110595703e-02 -1.175548788160085678e-02
1.245971247553825378e-01 6.560976058244705200e-02 1.979128420352935791e-01 -1.360408961772918701e-01 -2.902853116393089294e-02 6.289351731538772583e-02 -3.283973634243011475e-01 1.277698278427124023e-01 -1.743046492338180542e-01 8.540104329586029053e-02 -4.332100600004196167e-02 2.225081622600555420e-01 -4.380018264055252075e-02 -3.632875159382820129e-02 2.483877986669540405e-01 4.469218477606773376e-02 1.128653064370155334e-01 -9.103435277938842773e-02 3.730832934379577637e-01 7.899305224418640137e-02 1.032250896096229553e-01 -1.586890965700149536e-02 2.883486747741699219e-01 6.268135458230972290e-02 4.939091159030795097e-04 -3.072263002395629883e-01 1.393705978989601135e-02 -1.393061727285385132e-01 3.232519924640655518e-01 -3.353216946125030518e-01 -8.012942969799041748e-02 -1.890815347433090210e-01
-1.648101657629013062e-01 4.431626759469509125e-03 -1.408873796463012695e-01 4.395907223224639893e-01 9.478190541267395020e-02 2.908962965011596680e-02 -1.289478689432144165e-02 3.088357113301753998e-02 4.092394188046455383e-02 1.758684068918228149e-01 -1.683398336172103882e-01 2.623304426670074463e-01 3.160234093666076660e-01 -3.174832165241241455e-01 2.484247535467147827e-01 1.955637633800506592e-01 2.228815481066703796e-02 -1.094314604997634888e-01 4.179130196571350098e-01 -1.081514209508895874e-01 -1.324071735143661499e-01 6.251519918441772461e-02 -4.606095701456069946e-02 4.147542268037796021e-02 1.360047161579132080e-01 -1.334654688835144043e-01 1.105081811547279358e-01 -7.647699117660522461e-02 1.731439381837844849e-01 -6.415264215320348740e-03 9.939039498567581177e-02 -4.608983639627695084e-03
-3.391216974705457687e-03 8.406388573348522186e-03 2.306889444589614868e-01 1.543737202882766724e-01 -2.230809442698955536e-02 -3.744435310363769531e-01 -3.119553029537200928e-01 4.069664329290390015e-02 -2.750704586505889893e-01 6.808403413742780685e-03 -1.430174261331558228e-01 2.780756540596485138e-02 1.845720410346984863e-01 -2.344410121440887451e-01 3.523307442665100098e-01 2.606340050697326660e-01 2.726806104183197021e-01 -8.366545289754867554e-02 1.411931663751602173e-01 7.263082265853881836e-02 -2.461488693952560425e-01 3.986797109246253967e-02 2.175502330064773560e-01 2.833929657936096191e-02 -3.462328761816024780e-02 -1.254591345787048340e-01 -5.115011334419250488e-02 1.400397904217243195e-02 1.676795333623886108e-01 -9.110731631517410278e-02 -1.443122923374176025e-01 -1.062441244721412659e-01
1.503154486417770386e-01 1.659266352653503418e-01 3.330796062946319580e-01 3.172002136707305908e-01 7.340497523546218872e-02 -5.480124801397323608e-02 5.557785276323556900e-03 2.384877204895019531e-01 -2.498426847159862518e-02 1.091583222150802612e-01 -4.573633149266242981e-02 9.200417250394821167e-02 2.263416498899459839e-01 -4.974437505006790161e-02 2.170281261205673218e-01 2.960230708122253418e-01 -3.902029693126678467e-01 -4.885429888963699341e-02 4.346824586391448975e-01 -6.381414085626602173e-02 -4.293842613697052002e-02 -2.280255779623985291e-03 1.077816635370254517e-01 7.429460994899272919e-03 -1.205428689718246460e-01 1.044003292918205261e-01 3.279169276356697083e-02 -7.914579659700393677e-02 5.737538263201713562e-02 -1.248097643256187439e-01 -1.012274995446205139e-01 1.959890574216842651e-01
2.198004126548767090e-01 -7.556814700365066528e-02 1.117892656475305557e-02 3.233312666416168213e-01 7.359211146831512451e-02 1.969895809888839722e-01 -2.664605379104614258e-01 2.942325547337532043e-02 2.679257690906524658e-01 8.292207121849060059e-02 -1.311127282679080963e-02 2.716953456401824951e-01 -4.742607846856117249e-02 -2.643345296382904053e-01 3.398976325988769531e-01 2.961620092391967773e-01 2.138724625110626221e-01 -4.459344595670700073e-02 -3.569015860557556152e-02 -3.791441023349761963e-02 -1.209041252732276917e-01 -1.311028748750686646e-01 6.160858646035194397e-02 -6.158349290490150452e-02 -1.083951592445373535e-01 -1.855056285858154297e-01 -1.549468636512756348e-01 -1.135086491703987122e-01 3.530122339725494385e-02 -3.009421825408935547e-01 1.112153977155685425e-01 1.418999880552291870e-01
-9.060959517955780029e-02 9.046141803264617920e-02 -4.355893656611442566e-02 5.322450771927833557e-02 1.799199134111404419e-01 2.090888656675815582e-02 -2.896079719066619873e-01 -1.968551874160766602e-01 -2.396785095334053040e-02 2.941354922950267792e-02 -2.997700273990631104e-01 -2.747675031423568726e-02 1.320374161005020142e-01 -1.598113477230072021e-01 2.711184918880462646e-01 -3.733546659350395203e-02 3.051523268222808838e-01 -5.769570171833038330e-02 1.065722480416297913e-01 1.610261797904968262e-01 -1.498102694749832153e-01 2.520844638347625732e-01 -8.184266090393066406e-02 1.664308160543441772e-01 -2.951581478118896484e-01 -2.032709121704101562e-01 -3.106001913547515869e-01 2.090738266706466675e-01 -1.495058834552764893e-01 -1.401552110910415649e-01 -1.592663377523422241e-01 -1.530030071735382080e-01
-2.774270176887512207e-01 7.499136775732040405e-02 3.648136556148529053e-01 1.487251669168472290e-01 -2.625357806682586670e-01 2.016031146049499512e-01 -1.161072105169296265e-01 -1.748429983854293823e-01 -1.608565747737884521e-01 2.494644671678543091e-01 -6.510787457227706909e-02 1.975944787263870239e-01 1.027205660939216614e-01 -4.968215711414813995e-03 2.072144746780395508e-01 2.567785084247589111e-01 3.796193003654479980e-02 -3.316538035869598389e-01 3.628613427281379700e-02 -2.161587327718734741e-01 -2.543433904647827148e-01 1.475858152844011784e-03 -8.597515523433685303e-03 3.971130773425102234e-02 -1.610929369926452637e-01 -1.177170649170875549e-01 -1.201917901635169983e-01 -5.549633875489234924e-02 1.275406479835510254e-01 -2.201204895973205566e-01 3.193727461621165276e-03 9.929400682449340820e-02
-1.650216728448867798e-01 9.495817869901657104e-02 4.145335406064987183e-02 -3.418497368693351746e-02 -9.050530195236206055e-02 3.507224023342132568e-01 -1.215147301554679871e-01 5.605380237102508545e-02 1.985598728060722351e-02 -8.923986554145812988e-02 -7.277454715222120285e-03 1.599240601062774658e-01 1.520063132047653198e-01 -8.588345348834991455e-02 3.431203663349151611e-01 1.241711974143981934e-01 1.404379308223724365e-01 -3.470552265644073486e-01 4.331782460212707520e-02 -6.851375102996826172e-02 -1.909285783767700195e-02 -2.419139146804809570e-01 4.973822087049484253e-02 1.369171142578125000e-01 -3.609076142311096191e-01 -1.850370876491069794e-02 -3.097865581512451172e-01 -2.233676314353942871e-01 2.800340652465820312e-01 9.610741585493087769e-02 -1.022554095834493637e-02 1.519027501344680786e-01
-1.367518119513988495e-02 1.840861588716506958e-01 3.450758457183837891e-01 5.195492506027221680e-02 -1.139176115393638611e-01 2.737259268760681152e-01 -1.710842102766036987e-01 1.759914159774780273e-01 -2.893290221691131592e-01 1.136717125773429871e-01 1.734046451747417450e-02 1.090742414817214012e-03 8.956193178892135620e-02 -9.067876636981964111e-02 2.415604740381240845e-01 -5.571207776665687561e-02 9.501458704471588135e-02 -5.202677473425865173e-02 4.232644438743591309e-01 -2.005546540021896362e-01 -9.163953363895416260e-02 -1.128195319324731827e-02 -4.362287744879722595e-02 -1.577987670898437500e-01 9.686369448900222778e-02 -3.192908465862274170e-01 -4.037284106016159058e-02 6.846676021814346313e-02 3.338486850261688232e-01 5.471290647983551025e-02 1.060416102409362793e-01 1.076608300209045410e-01
-1.938385367393493652e-01 1.568042337894439697e-01 -1.053130254149436951e-01 4.679701849818229675e-02 -7.911876589059829712e-02 -2.534957826137542725e-01 -2.624279856681823730e-01 8.650615066289901733e-02 -1.896478831768035889e-01 3.677418231964111328e-01 -5.897759646177291870e-02 1.107813194394111633e-01 5.819262564182281494e-02 6.576844304800033569e-02 2.831668257713317871e-01 6.857043504714965820e-02 2.504958957433700562e-02 -2.620452046394348145e-01 4.344861805438995361e-01 1.595329493284225464e-01 -8.851137757301330566e-02 1.288452893495559692e-01 1.651671677827835083e-01 9.975247085094451904e-03 -1.416304260492324829e-01 -2.243591398000717163e-01 7.002189010381698608e-02 -3.697208687663078308e-02 -1.559862494468688965e-01 -6.059059500694274902e-02 1.774693429470062256e-01 1.632003039121627808e-01
1.853700727224349976e-02 8.008926361799240112e-02 6.115688756108283997e-02 2.160658687353134155e-01 1.447733640670776367e-01 -2.223276644945144653e-01 -1.860541403293609619e-01 -1.714726164937019348e-02 -1.041567474603652954e-01 2.167068123817443848e-01 -1.628787368535995483e-01 1.629876159131526947e-02 1.591301411390304565e-01 -8.362424373626708984e-02 3.992376029491424561e-01 3.557101190090179443e-01 1.230591535568237305e-01 -1.029043868184089661e-01 -3.274177759885787964e-02 4.375519230961799622e-02 -3.669534623622894287e-01 5.733284354209899902e-02 3.817840218544006348e-01 3.011188656091690063e-02 -2.030269950628280640e-01 -1.010720282793045044e-01 -3.158117830753326416e-02 -6.209446117281913757e-02 1.117085367441177368e-01 6.277870386838912964e-02 -2.154845148324966431e-01 4.698749259114265442e-02
6.223840266466140747e-02 2.400466650724411011e-01 2.313987165689468384e-01 1.902155764400959015e-02 1.912422180175781250e-01 -1.914809197187423706e-01 -1.500452905893325806e-01 3.952814638614654541e-01 -2.725357003509998322e-02 4.674642905592918396e-02 7.254954427480697632e-02 2.039297819137573242e-01 1.452368348836898804e-01 -6.532835960388183594e-02 3.511131405830383301e-01 4.008322581648826599e-02 -2.425856143236160278e-01 -2.086199820041656494e-01 1.680310219526290894e-01 1.568500995635986328e-01 -1.862706094980239868e-01 1.837575286626815796e-01 9.986312687397003174e-02 -8.336162567138671875e-02 -1.787639111280441284e-01 -1.355887800455093384e-01 -1.794135123491287231e-01 5.713022872805595398e-02 2.429596781730651855e-01 -9.623060375452041626e-02 -1.169483661651611328e-01 1.556200236082077026e-01
-1.312790364027023315e-01 4.709791019558906555e-02 1.802864670753479004e-01 -1.469134539365768433e-01 4.283531606197357178e-01 1.486727297306060791e-01 -3.951309621334075928e-02 2.711500227451324463e-01 -1.998654603958129883e-01 1.812623143196105957e-01 -5.278887972235679626e-02 1.721273362636566162e-01 1.158767417073249817e-01 -1.608195453882217407e-01 2.518779039382934570e-01 -8.822096139192581177e-02 2.340186834335327148e-01 -1.315536648035049438e-01 1.424547731876373291e-01 6.070691347122192383e-02 -2.693163454532623291e-01 7.039627432823181152e-02 -5.986514315009117126e-02 3.419334243517369032e-04 4.663089662790298462e-02 -2.401741445064544678e-01 -1.560849398374557495e-01 3.094152081757783890e-03 3.773811161518096924e-01 -5.534269288182258606e-02 1.464557051658630371e-01 -4.213462024927139282e-02
5.180551856756210327e-02 7.904034852981567383e-02 3.376300632953643799e-01 -4.587964713573455811e-02 1.024354025721549988e-01 2.897746115922927856e-02 -7.161338627338409424e-02 1.107343211770057678e-01 -6.913235038518905640e-02 1.597079932689666748e-01 1.965794414281845093e-01 1.225798428058624268e-01 2.473256364464759827e-02 2.787111699581146240e-02 1.677772253751754761e-01 2.395347952842712402e-01 -1.059456840157508850e-01 3.756891191005706787e-02 1.931339502334594727e-01 4.471498131752014160e-01 -4.277545809745788574e-01 -5.120361968874931335e-02 -5.357476696372032166e-02 2.149469703435897827e-01 -4.866728186607360840e-02 -1.700116842985153198e-01 -6.377820670604705811e-02 1.106939315795898438e-01 3.416816592216491699e-01 -7.903081923723220825e-02 1.869404502213001251e-02 1.410459876060485840e-01
-1.799475699663162231e-01 1.882768124341964722e-01 1.277759373188018799e-01 -1.312165111303329468e-01 -9.432964771986007690e-02 2.907579839229583740e-01 -3.213921189308166504e-01 -2.710363864898681641e-01 -2.288617789745330811e-01 2.134992480278015137e-01 1.485775709152221680e-01 5.053382366895675659e-02 -6.957982480525970459e-02 -6.817841529846191406e-02 3.230763673782348633e-01 2.489744573831558228e-01 1.479296982288360596e-01 -1.857296228408813477e-01 7.127989083528518677e-02 1.509936805814504623e-02 -1.253399699926376343e-01 -1.758635640144348145e-01 1.568585783243179321e-01 8.722465485334396362e-02 -2.734405696392059326e-01 -9.491311013698577881e-02 -2.194996178150177002e-01 -7.619804143905639648e-02 -5.852644518017768860e-02 -3.156881779432296753e-02 8.161351829767227173e-02 2.015041112899780273e-01
1.585666388273239136e-01 2.090470194816589355e-01 2.750771045684814453e-01 2.248929440975189209e-02 2.079101353883743286e-01 1.193488016724586487e-01 -7.980041950941085815e-02 6.378821283578872681e-02 -4.067540913820266724e-02 2.903358936309814453e-01 1.166191771626472473e-01 9.768737107515335083e-02 1.445656120777130127e-01 -1.221648156642913818e-01 2.627047002315521240e-01 2.812454998493194580e-01 2.012302279472351074e-01 8.958841115236282349e-02 1.201073601841926575e-01 3.839558362960815430e-01 -1.537698954343795776e-01 1.818864643573760986e-01 -1.078146025538444519e-01 1.422631144523620605e-01 -9.994115680456161499e-02 -2.707245647907257080e-01 1.984823942184448242e-01 5.169885978102684021e-02 1.863759160041809082e-01 -9.667570888996124268e-02 2.703645080327987671e-02 -1.578831970691680908e-01
9.031516313552856445e-02 -2.627913281321525574e-02 2.647315859794616699e-01 2.069868594408035278e-01 2.267625480890274048e-01 7.175396382808685303e-02 -1.826760619878768921e-01 -7.892654091119766235e-02 -1.463336795568466187e-01 8.169697225093841553e-02 -8.503241837024688721e-02 1.944202035665512085e-01 -4.314446449279785156e-02 2.243032902479171753e-01 2.547737658023834229e-01 4.619896411895751953e-02 -1.061831638216972351e-01 -1.726735830307006836e-01 3.679171502590179443e-01 -4.871747270226478577e-02 1.492840796709060669e-01 4.326993599534034729e-02 1.311351917684078217e-02 4.756552726030349731e-02 -3.054299764335155487e-02 -3.132719099521636963e-01 -1.977681219577789307e-01 -2.562305927276611328e-01 3.360487222671508789e-01 -2.242441177368164062e-01 3.469723090529441833e-02 -1.266678571701049805e-01
-1.139669120311737061e-01 8.254966139793395996e-02 -2.704830281436443329e-02 -1.662661880254745483e-02 2.454996854066848755e-01 -6.762551516294479370e-02 -3.149456381797790527e-01 2.341953814029693604e-01 1.252232678234577179e-02 3.249906301498413086e-01 -6.671870499849319458e-02 -1.237678080797195435e-01 2.838111817836761475e-01 -4.928465560078620911e-02 2.341180443763732910e-01 4.237778857350349426e-02 -2.364432364702224731e-01 -2.999686300754547119e-01 4.329068958759307861e-01 1.986089199781417847e-01 6.114887539297342300e-03 -1.683588922023773193e-01 5.491565912961959839e-02 1.245775520801544189e-01 -5.422185361385345459e-02 -1.201247423887252808e-01 -3.131228685379028320e-02 4.296201840043067932e-02 1.869233548641204834e-01 -1.686083525419235229e-02 8.884096145629882812e-02 1.104792654514312744e-01
9.469046443700790405e-02 -3.326268121600151062e-02 2.325724661350250244e-01 1.137097626924514771e-01 -1.094639003276824951e-01 9.526763111352920532e-03 -3.628635108470916748e-01 -1.464120745658874512e-01 3.303501009941101074e-02 3.184438645839691162e-01 -3.572674393653869629e-01 3.239262402057647705e-01 1.069125682115554810e-01 -1.292661726474761963e-01 5.321840569376945496e-02 1.129391416907310486e-01 -2.541480660438537598e-01 1.554026305675506592e-01 1.778805553913116455e-01 1.569190807640552521e-02 -2.205103188753128052e-01 6.688882410526275635e-02 1.783901453018188477e-01 -4.561409726738929749e-02 1.145390123128890991e-01 -1.967271566390991211e-01 3.139380365610122681e-02 3.931935410946607590e-03 2.226799279451370239e-01 -7.661554962396621704e-02 2.472119927406311035e-01 4.371675476431846619e-02
-1.636808551847934723e-02 -5.504906922578811646e-02 4.549066349864006042e-02 3.954152464866638184e-01 -5.355285946279764175e-03 2.408629506826400757e-01 -2.093369662761688232e-01 7.595679163932800293e-02 -1.401058882474899292e-01 5.210148170590400696e-02 3.898902609944343567e-02 1.415231674909591675e-01 1.699798703193664551e-01 -2.452252507209777832e-01 2.557195723056793213e-01 -9.419950656592845917e-03 -6.056175753474235535e-02 -1.508884280920028687e-01 1.996786594390869141e-01 1.063122004270553589e-01 -2.442537546157836914e-01 -5.499215051531791687e-02 -2.007835805416107178e-01 7.965308427810668945e-02 1.168922856450080872e-01 -1.995582431554794312e-01 -8.419889211654663086e-02 -2.134801596403121948e-01 3.727585971355438232e-01 -2.883353233337402344e-01 3.698163107037544250e-02 1.252400279045104980e-01
3.121879510581493378e-02 3.102955594658851624e-02 -4.231154546141624451e-02 2.537608742713928223e-01 -2.746264450252056122e-02 6.704488396644592285e-02 -2.426770776510238647e-01 8.504375815391540527e-02 -3.193682730197906494e-01 1.843638122081756592e-01 -2.242803275585174561e-01 -2.079990953207015991e-01 1.302075386047363281e-01 -2.414288669824600220e-01 1.035839840769767761e-01 -1.540196537971496582e-01 -1.158626526594161987e-01 -2.695979923009872437e-02 3.964894115924835205e-01 1.722533404827117920e-01 -2.856551706790924072e-01 -2.691836841404438019e-02 2.055376209318637848e-02 -9.696992486715316772e-02 1.250765025615692139e-01 -2.937165498733520508e-01 -1.755279004573822021e-01 1.900451034307479858e-01 8.260246366262435913e-02 -8.664783835411071777e-02 -1.172572895884513855e-01 1.765298694372177124e-01
-2.917287647724151611e-01 1.442266851663589478e-01 2.356979548931121826e-01 -2.374499291181564331e-02 -1.069294139742851257e-01 1.926114261150360107e-01 3.746791556477546692e-02 6.986477971076965332e-02 -1.747091710567474365e-01 1.186008378863334656e-01 -2.826892770826816559e-02 -5.528311431407928467e-02 3.092224895954132080e-01 1.110874935984611511e-01 -1.056897640228271484e-01 1.025908812880516052e-01 -8.250049501657485962e-02 -1.970996260643005371e-01 5.369215011596679688e-01 7.858522981405258179e-02 -2.404313534498214722e-01 6.976652890443801880e-02 7.071950286626815796e-02 1.262457519769668579e-01 -6.230655685067176819e-02 -3.694912493228912354e-01 1.620762795209884644e-01 1.336038671433925629e-02 4.335944354534149170e-02 -6.506209075450897217e-02 -7.044061273336410522e-02 5.832433328032493591e-02
-3.608522713184356689e-01 1.435454934835433960e-01 2.198687195777893066e-01 2.354184091091156006e-01 -9.344562888145446777e-02 1.401814520359039307e-01 -1.165853887796401978e-01 -2.000394761562347412e-01 -2.263138294219970703e-01 3.345629572868347168e-01 -1.343106571584939957e-02 1.859384775161743164e-01 2.786420099437236786e-02 -8.538296073675155640e-02 1.432988643646240234e-01 2.384845018386840820e-01 1.037595421075820923e-01 -3.714768290519714355e-01 -2.978255040943622589e-02 -9.401337057352066040e-02 -2.617616653442382812e-01 -1.050368398427963257e-01 9.258985519409179688e-02 1.354771405458450317e-01 -7.320447266101837158e-02 -7.095258682966232300e-02 -8.632545173168182373e-02 1.805960014462471008e-02 1.456702947616577148e-01 -1.996502429246902466e-01 6.720478087663650513e-02 1.769523471593856812e-01
-1.317114979028701782e-01 5.954903364181518555e-02 3.384076058864593506e-01 -6.498847156763076782e-02 -1.983236670494079590e-01 2.276032231748104095e-02 -1.486672908067703247e-01 -2.535169720649719238e-01 -2.558324635028839111e-01 2.192359119653701782e-01 -1.866145581007003784e-01 1.203901786357164383e-02 5.327469855546951294e-02 -3.783497586846351624e-02 1.489259153604507446e-01 1.412561982870101929e-01 6.952819973230361938e-02 -2.718880176544189453e-01 2.517239749431610107e-01 -1.176732941530644894e-03 -4.767898097634315491e-02 -2.335997372865676880e-01 1.368674188852310181e-01 3.204028308391571045e-02 -3.856350779533386230e-01 -2.813893929123878479e-02 5.899623967707157135e-03 2.788201719522476196e-02 8.150550723075866699e-02 -1.790974438190460205e-01 2.057111561298370361e-01 2.986195385456085205e-01
-1.439024955034255981e-01 9.493426233530044556e-02 2.953701913356781006e-01 1.838136911392211914e-01 3.814247995615005493e-02 -2.014670521020889282e-01 -3.184744119644165039e-01 7.347822934389114380e-02 -1.597959399223327637e-01 1.211840361356735229e-01 -8.129183202981948853e-02 8.048261702060699463e-02 1.633891165256500244e-01 -1.385944932699203491e-01 4.317231774330139160e-01 1.159932836890220642e-01 2.572108805179595947e-01 -1.674090921878814697e-01 -2.950394758954644203e-03 9.619637578725814819e-02 -2.465421110391616821e-01 -1.263875979930162430e-02 3.663827776908874512e-01 9.520655870437622070e-02 -1.413641870021820068e-01 -1.549077183008193970e-01 -9.772863984107971191e-02 -6.841398775577545166e-02 9.455525875091552734e-02 1.149299740791320801e-01 -1.151000037789344788e-01 5.634655710309743881e-03
-7.510174810886383057e-02 4.894892871379852295e-02 1.638165116310119629e-01 7.501070946455001831e-02 -1.919523924589157104e-01 8.550139516592025757e-02 -1.988344490528106689e-01 -3.368630409240722656e-01 -2.473528683185577393e-01 3.166532516479492188e-01 9.561429917812347412e-02 2.322483807802200317e-01 7.628910988569259644e-02 -7.736522704362869263e-02 2.029672116041183472e-01 3.019987046718597412e-01 1.520164608955383301e-01 -2.213919013738632202e-01 5.027314648032188416e-02 -9.396844357252120972e-02 8.565438538789749146e-02 -1.184219121932983398e-01 -8.766530454158782959e-02 1.577860265970230103e-01 -2.575743794441223145e-01 -1.053338870406150818e-01 -1.853545606136322021e-01 -1.119961217045783997e-01 1.271621286869049072e-01 -7.237946987152099609e-02 6.490901112556457520e-02 3.258994817733764648e-01
8.371556550264358521e-02 -1.864369213581085205e-01 1.823871135711669922e-01 -4.644233733415603638e-03 1.757397353649139404e-01 -2.155912220478057861e-01 -5.632353946566581726e-02 -1.034092530608177185e-01 -3.329551517963409424e-01 -9.293004870414733887e-02 -1.601232886314392090e-01 2.649056315422058105e-01 2.339349538087844849e-01 -1.757761687040328979e-01 2.216686904430389404e-01 1.948493719100952148e-01 -6.469285488128662109e-02 -2.253298461437225342e-01 2.136541455984115601e-01 1.715522855520248413e-01 -1.759135872125625610e-01 7.177449017763137817e-02 2.970260679721832275e-01 3.327553346753120422e-02 -1.161652430891990662e-01 -2.184441834688186646e-01 -8.277229499071836472e-04 -1.730029284954071045e-01 8.445394039154052734e-02 1.820257306098937988e-01 2.412449270486831665e-01 -2.464053221046924591e-02
-1.462438851594924927e-01 7.003583014011383057e-02 1.939017176628112793e-01 1.286999415606260300e-02 -1.014388948678970337e-01 2.217203229665756226e-01 -1.688667386770248413e-01 -3.757435381412506104e-01 -2.892509400844573975e-01 3.430921137332916260e-01 -9.113002568483352661e-02 -1.849822513759136200e-02 1.098577603697776794e-01 -1.158248633146286011e-01 1.583177596330642700e-01 2.078683078289031982e-01 7.118070870637893677e-02 -2.328362315893173218e-01 1.472730189561843872e-01 -2.071035802364349365e-01 -2.733473479747772217e-01 -2.077278941869735718e-01 4.984075948596000671e-02 2.024641931056976318e-01 -1.876758038997650146e-01 -1.105042845010757446e-01 1.138199642300605774e-01 -2.013663761317729950e-02 4.449309408664703369e-02 -1.337421238422393799e-01 3.187303617596626282e-02 1.900789290666580200e-01
-1.968101114034652710e-01 3.086390905082225800e-02 -3.006994910538196564e-02 2.195437997579574585e-01 -1.023664623498916626e-01 2.216478437185287476e-01 -1.581458151340484619e-01 -9.880947321653366089e-02 -3.681299388408660889e-01 3.479585945606231689e-01 -1.804929524660110474e-01 1.184923350811004639e-01 2.044375985860824585e-01 -6.950744241476058960e-02 1.701629012823104858e-01 -1.400598734617233276e-01 -2.254399359226226807e-01 -1.691339761018753052e-01 2.987653911113739014e-01 4.129670187830924988e-02 -2.541350014507770538e-02 1.593368947505950928e-01 2.002460323274135590e-02 7.867696881294250488e-02 -7.940012216567993164e-02 -2.276107072830200195e-01 2.747013233602046967e-02 -2.044576853513717651e-01 3.246319591999053955e-01 -1.667637005448341370e-02 7.619514316320419312e-02 5.709256231784820557e-02
1.224113106727600098e-01 -1.015548594295978546e-02 1.401695758104324341e-01 2.174047827720642090e-01 1.863303780555725098e-01 2.200082838535308838e-01 -1.907153055071830750e-02 1.456014215946197510e-01 -1.527102440595626831e-01 -5.205533280968666077e-02 -9.164997935295104980e-02 1.683898717164993286e-01 1.223558261990547180e-01 1.964687369763851166e-02 2.543711066246032715e-01 1.669073849916458130e-02 -2.503044717013835907e-02 -3.556534945964813232e-01 3.691445589065551758e-01 2.850410938262939453e-01 -1.731902360916137695e-02 1.179987117648124695e-01 -1.878962367773056030e-01 -1.431244611740112305e-01 -6.553175300359725952e-02 -3.493782579898834229e-01 -2.577213346958160400e-01 3.001122921705245972e-02 2.414985150098800659e-01 -5.145036056637763977e-02 2.422884665429592133e-02 -1.752014271914958954e-02
8.432629704475402832e-02 2.485162466764450073e-01 1.809126883745193481e-01 4.597019031643867493e-02 1.568557769060134888e-01 -1.921362876892089844e-01 -1.457420457154512405e-02 -9.076668880879878998e-03 8.830662071704864502e-02 2.486657649278640747e-01 -7.139939069747924805e-02 1.112845689058303833e-01 -5.223757028579711914e-02 -1.289656162261962891e-01 3.696417510509490967e-01 -6.757213920354843140e-02 -3.191098570823669434e-02 -3.440646827220916748e-01 -4.440607875585556030e-02 -6.877436488866806030e-02 -1.015818640589714050e-01 8.626806735992431641e-02 -7.372726220637559891e-03 1.579729169607162476e-01 -1.531441658735275269e-01 -1.930012553930282593e-02 -1.345607936382293701e-01 -5.022922903299331665e-02 5.645653605461120605e-01 -1.479892134666442871e-01 -8.769597858190536499e-02 -1.585634201765060425e-01
-2.704181969165802002e-01 1.222270354628562927e-01 1.448021680116653442e-01 1.082304865121841431e-01 -1.351179182529449463e-01 8.061327040195465088e-02 -1.496752202510833740e-01 -1.837519258260726929e-01 -2.277075052261352539e-01 3.535557091236114502e-01 -1.016410216689109802e-01 -6.895240512676537037e-04 -1.789094763807952404e-03 -5.349486321210861206e-02 1.506089568138122559e-01 1.453292816877365112e-01 1.534477770328521729e-01 -3.268252313137054443e-01 -6.080651655793190002e-03 -2.446055710315704346e-01 -2.749623060226440430e-01 1.943621970713138580e-02 9.283597022294998169e-02 1.095465272665023804e-01 -1.151198297739028931e-01 -6.734147667884826660e-02 -2.549221515655517578e-01 -7.330483943223953247e-02 2.566470801830291748e-01 -2.640781700611114502e-01 7.773549109697341919e-02 2.187533676624298096e-01
-2.442673295736312866e-01 5.832009389996528625e-02 2.685311436653137207e-01 5.905551835894584656e-02 -2.226113677024841309e-01 8.128824084997177124e-02 -7.195822894573211670e-02 -3.647688403725624084e-02 -2.012941688299179077e-01 2.091988772153854370e-01 -1.073754578828811646e-01 2.068367041647434235e-02 2.979310750961303711e-01 -1.292563080787658691e-01 2.021889835596084595e-01 9.750958532094955444e-02 3.257720768451690674e-01 -3.522440493106842041e-01 5.716989934444427490e-02 -5.108589772135019302e-03 -3.571416437625885010e-01 -1.680668592453002930e-01 5.398676544427871704e-02 1.828453093767166138e-01 -1.541399210691452026e-01 -1.864060759544372559e-01 -1.977209001779556274e-01 -8.432216197252273560e-02 5.227688699960708618e-02 -7.913014292716979980e-02 -8.448930829763412476e-02 8.942452259361743927e-03
7.954154908657073975e-02 -1.094142273068428040e-01 4.815562441945075989e-02 3.349278271198272705e-01 2.860205993056297302e-02 3.179166913032531738e-01 -2.105436176061630249e-01 -3.425536304712295532e-02 -1.548393070697784424e-01 5.165867507457733154e-02 -9.735019505023956299e-02 -2.228076942265033722e-02 5.065435171127319336e-02 -1.968248635530471802e-01 -3.140337392687797546e-02 -1.715786904096603394e-01 2.900940179824829102e-01 -1.429627239704132080e-01 3.162545561790466309e-01 6.692056357860565186e-02 -6.188135128468275070e-03 5.555589124560356140e-02 1.479608267545700073e-01 2.706898190081119537e-02 -1.933358311653137207e-01 -3.575466573238372803e-01 -4.361074790358543396e-02 1.755809336900711060e-01 -1.335396766662597656e-01 -3.945182561874389648e-01 3.205566108226776123e-02 6.460910290479660034e-02
-3.844323754310607910e-02 -1.671823859214782715e-02 1.820508837699890137e-01 2.085664421319961548e-01 1.962591856718063354e-01 -8.291652798652648926e-02 -2.904317677021026611e-01 4.151169955730438232e-02 -8.911614865064620972e-02 2.491749078035354614e-02 1.988913714885711670e-01 4.002413526177406311e-02 2.178159803152084351e-01 -1.908730417490005493e-01 4.055777192115783691e-01 1.810956001281738281e-01 7.503971457481384277e-02 -8.017489314079284668e-02 1.366652697324752808e-01 -1.080523356795310974e-01 -2.449212819337844849e-01 1.151591464877128601e-01 3.174548745155334473e-01 9.240835905075073242e-02 -7.352808117866516113e-02 -2.545700073242187500e-01 3.677834942936897278e-02 -2.919809222221374512e-01 1.642389781773090363e-02 -2.929734624922275543e-02 -1.965135037899017334e-01 -1.941799074411392212e-01
9.795491397380828857e-02 9.143153578042984009e-02 3.511901497840881348e-01 2.336364537477493286e-01 1.918691694736480713e-01 -1.835824102163314819e-01 -1.457373797893524170e-01 9.658875316381454468e-02 -4.598549753427505493e-02 1.666719615459442139e-01 -8.675775676965713501e-02 1.364549845457077026e-01 9.165443480014801025e-03 -4.560309648513793945e-02 3.109134435653686523e-01 6.556175649166107178e-02 2.892522513866424561e-01 -4.050965011119842529e-01 9.892691671848297119e-02 -9.167934954166412354e-02 -1.903619766235351562e-01 -2.053425610065460205e-01 -1.215012278407812119e-02 -2.725475281476974487e-02 -2.112360000610351562e-01 -1.538394205272197723e-02 -1.034386605024337769e-01 1.276760250329971313e-01 8.950104564428329468e-02 2.002446055412292480e-01 -2.795880138874053955e-01 -2.186462655663490295e-02
3.469124436378479004e-02 -6.632677465677261353e-02 1.443393557565286756e-04 1.483380198478698730e-01 -9.274701774120330811e-02 -1.817288808524608612e-02 1.450018840841948986e-03 2.996640503406524658e-01 -3.211573511362075806e-02 -3.610659390687942505e-02 -2.189014703035354614e-01 2.939377725124359131e-01 7.943162322044372559e-02 -1.460176110267639160e-01 2.611787915229797363e-01 5.348492413759231567e-03 5.564325489103794098e-03 -2.811260819435119629e-01 2.903305292129516602e-01 1.638993322849273682e-01 -3.614646494388580322e-01 3.040540218353271484e-01 3.500922396779060364e-02 -1.860603988170623779e-01 -9.987863153219223022e-02 -2.348889261484146118e-01 -2.232203036546707153e-01 3.925327956676483154e-02 9.612284600734710693e-02 -2.144224494695663452e-01 -4.112869873642921448e-02 1.361695975065231323e-01
1.043626759201288223e-02 1.923306435346603394e-01 3.426847755908966064e-01 1.281602233648300171e-01 3.891203925013542175e-02 1.795621216297149658e-02 -5.902238562703132629e-02 -4.610338807106018066e-01 -3.564370051026344299e-02 1.280258595943450928e-01 -4.882349818944931030e-02 2.121978849172592163e-01 -1.094182487577199936e-02 -2.144994400441646576e-02 2.580085992813110352e-01 1.881109774112701416e-01 -4.031850025057792664e-02 -1.913643777370452881e-01 -1.265828404575586319e-02 -8.099301904439926147e-02 -1.213311478495597839e-01 2.093213051557540894e-01 -4.341972619295120239e-02 2.001576274633407593e-01 6.401399616152048111e-03 -2.692148983478546143e-01 -9.553548693656921387e-02 1.093187257647514343e-01 4.338768497109413147e-02 -3.394253551959991455e-01 -2.293641716241836548e-01 1.865917295217514038e-01
-3.133303821086883545e-01 1.543997079133987427e-01 2.744911015033721924e-01 1.703517287969589233e-01 -1.131894513964653015e-01 1.845586001873016357e-01 -1.817613691091537476e-01 -3.077875375747680664e-01 -1.997482478618621826e-01 2.444267570972442627e-01 -6.666174530982971191e-02 2.140413820743560791e-01 7.495940476655960083e-02 -1.004758477210998535e-01 8.379241079092025757e-02 2.230570316314697266e-01 2.255517430603504181e-02 -3.014104664325714111e-01 -4.308516625314950943e-03 -1.525280624628067017e-01 -3.327296078205108643e-01 -5.078408494591712952e-02 -1.698443107306957245e-02 1.965094059705734253e-01 -1.654460839927196503e-02 2.083201706409454346e-02 -2.234389483928680420e-01 1.276818104088306427e-02 1.751455068588256836e-01 -1.284520328044891357e-01 9.631651639938354492e-02 5.003309622406959534e-02
-1.438421458005905151e-01 4.977964609861373901e-02 1.195756420493125916e-01 -6.443320959806442261e-02 -1.894937306642532349e-01 3.118470609188079834e-01 -2.945637702941894531e-01 -2.711539268493652344e-01 -1.690132766962051392e-01 2.899881303310394287e-01 6.881264271214604378e-04 1.213243380188941956e-01 7.400891184806823730e-02 -1.169574335217475891e-01 2.771361768245697021e-01 1.524062156677246094e-01 2.487932145595550537e-01 -1.905196160078048706e-01 1.269383132457733154e-01 -1.582072973251342773e-01 1.841376908123493195e-02 -1.009021550416946411e-01 2.945852093398571014e-02 2.917269431054592133e-02 -2.491334974765777588e-01 -1.297707557678222656e-01 -2.333049662411212921e-02 2.623859792947769165e-02 1.212952733039855957e-01 -1.905208677053451538e-01 -9.513380378484725952e-02 3.557891845703125000e-01
-2.232984900474548340e-01 -1.548480093479156494e-01 2.226245254278182983e-01 9.828286617994308472e-02 -2.093280702829360962e-01 6.044609844684600830e-02 2.942116931080818176e-02 -8.224615454673767090e-02 -3.014488816261291504e-01 -1.081659179180860519e-02 -1.421873271465301514e-02 2.283255606889724731e-01 -7.621945347636938095e-03 -1.970065534114837646e-01 1.462805122137069702e-01 3.036015033721923828e-01 3.425878882408142090e-01 -4.213993847370147705e-01 1.123587638139724731e-01 -1.438261717557907104e-01 -7.672330737113952637e-02 8.926333487033843994e-02 1.887523084878921509e-01 8.258974552154541016e-02 -1.237847134470939636e-01 -9.989609569311141968e-02 -1.888613998889923096e-01 8.801563829183578491e-02 2.465472966432571411e-01 5.971737671643495560e-03 -7.578898221254348755e-03 -4.380409047007560730e-02
-1.502231508493423462e-01 1.532697230577468872e-01 7.987287640571594238e-02 1.602109074592590332e-01 3.069853186607360840e-01 -7.085526734590530396e-02 -4.267399013042449951e-01 7.562015950679779053e-02 1.242961362004280090e-02 2.383374422788619995e-02 -1.954834312200546265e-01 3.598091304302215576e-01 -8.530168235301971436e-02 -1.031393483281135559e-01 1.040898114442825317e-01 2.586946189403533936e-01 -7.482363283634185791e-02 -1.000066921114921570e-01 2.443850934505462646e-01 1.141867339611053467e-01 -8.466045558452606201e-02 1.305944919586181641e-01 1.267703026533126831e-01 1.450261753052473068e-02 1.062146276235580444e-01 7.834555581212043762e-03 -2.256423234939575195e-01 -2.981725633144378662e-01 9.132656455039978027e-02 -7.106310129165649414e-02 2.273075729608535767e-01 1.601506173610687256e-01
-2.929747570306062698e-04 1.884679198265075684e-01 2.225079387426376343e-01 3.884352743625640869e-01 1.615104675292968750e-01 1.853953450918197632e-01 -1.460728943347930908e-01 -1.352761387825012207e-01 3.337280750274658203e-01 1.043189764022827148e-01 1.617511361837387085e-02 4.473308846354484558e-02 2.118060588836669922e-01 -4.265765249729156494e-01 1.982112675905227661e-01 2.994745671749114990e-01 9.207965433597564697e-02 -2.745993994176387787e-02 3.965563327074050903e-02 5.935607850551605225e-02 -1.183443516492843628e-01 2.599363680928945541e-03 7.476029545068740845e-02 8.321442455053329468e-02 -1.667059361934661865e-01 -5.761657655239105225e-02 -8.789933472871780396e-02 -7.082419097423553467e-02 1.028335094451904297e-01 7.794189453125000000e-02 1.531647592782974243e-01 -2.426030039787292480e-01
5.398877710103988647e-02 -1.226391494274139404e-01 -4.759805649518966675e-02 1.550072580575942993e-01 3.106440044939517975e-02 2.700913548469543457e-01 -9.954557567834854126e-02 -2.723672054708003998e-02 -3.588021695613861084e-01 1.383878737688064575e-01 -1.285940110683441162e-01 1.259356290102005005e-01 -1.716256141662597656e-02 -5.656304210424423218e-02 2.337980270385742188e-01 -7.951757870614528656e-03 -3.689024224877357483e-02 -8.022066950798034668e-02 2.008378207683563232e-01 9.893831610679626465e-02 -3.819566369056701660e-01 1.509447991847991943e-01 -4.629771411418914795e-02 5.336846783757209778e-02 3.902488574385643005e-02 -3.883170783519744873e-01 -2.848479337990283966e-02 -6.282531470060348511e-02 4.115789830684661865e-01 -1.053563132882118225e-01 1.202112957835197449e-01 2.215273231267929077e-01
-2.418551295995712280e-01 2.714733481407165527e-01 2.063151597976684570e-01 6.748307496309280396e-02 -9.410299360752105713e-02 2.520833536982536316e-02 -1.642598360776901245e-01 -2.595659494400024414e-01 -2.131095528602600098e-01 2.301519662141799927e-01 3.804274648427963257e-02 -4.528202861547470093e-02 3.080892860889434814e-01 -1.295843869447708130e-01 1.942870020866394043e-02 2.332985252141952515e-01 2.058064490556716919e-01 -2.384713143110275269e-01 1.620368957519531250e-01 -1.186850517988204956e-01 -9.652633219957351685e-02 -2.402473092079162598e-01 8.170238137245178223e-02 4.339558631181716919e-02 -2.634540200233459473e-01 -1.667521148920059204e-01 -1.320378482341766357e-02 1.095035597681999207e-01 1.920386850833892822e-01 -1.708519905805587769e-01 1.321118324995040894e-01 2.009421586990356445e-01
-2.230000495910644531e-01 3.146248310804367065e-02 3.920154571533203125e-01 5.322422087192535400e-02 -2.308031916618347168e-02 2.083817869424819946e-01 -1.647672504186630249e-01 2.628657221794128418e-01 -2.453636229038238525e-01 1.512066870927810669e-01 -1.635846309363842010e-02 1.346005350351333618e-01 1.358136236667633057e-01 -6.532536447048187256e-02 -1.425304114818572998e-01 1.250246167182922363e-01 -2.586812973022460938e-01 -3.325561583042144775e-01 2.928130626678466797e-01 -9.642035514116287231e-02 -1.403854340314865112e-01 -1.562966406345367432e-02 3.348419964313507080e-01 1.451001465320587158e-01 -1.764650195837020874e-01 1.321157068014144897e-01 9.903701953589916229e-03 -7.618769258260726929e-02 7.543972879648208618e-02 2.713332138955593109e-02 -3.658438473939895630e-02 -6.726803630590438843e-02
-2.801207304000854492e-01 8.284486830234527588e-02 3.726209402084350586e-01 1.658361405134201050e-01 -6.215715780854225159e-02 2.706370949745178223e-01 -1.329988241195678711e-01 -1.445388644933700562e-01 -2.291132360696792603e-01 2.179348319768905640e-01 -1.379220932722091675e-02 1.543103903532028198e-01 2.873580716550350189e-02 3.895100578665733337e-02 9.376721829175949097e-02 1.903981268405914307e-01 1.366990804672241211e-01 -3.535121977329254150e-01 1.399676315486431122e-02 -2.091375887393951416e-01 -3.127224147319793701e-01 1.271932199597358704e-02 -3.569688647985458374e-02 7.971059530973434448e-02 -2.167943865060806274e-01 -1.610773056745529175e-02 -1.802190095186233521e-01 -4.442291706800460815e-02 1.886233091354370117e-01 -9.418910741806030273e-02 8.142548054456710815e-02 1.878475099802017212e-01
-9.416474401950836182e-02 5.180702731013298035e-02 1.082182452082633972e-01 2.061633020639419556e-02 4.078935384750366211e-01 -9.836465120315551758e-02 -2.771188318729400635e-01 -7.055189460515975952e-03 1.721529662609100342e-01 7.871725410223007202e-02 -1.176741644740104675e-01 2.215640246868133545e-01 6.269794702529907227e-02 -4.508638230618089437e-04 1.702036261558532715e-01 1.270149201154708862e-01 9.296124428510665894e-02 -1.985609680414199829e-01 4.653277099132537842e-01 4.677349701523780823e-02 -1.291185468435287476e-01 2.141138613224029541e-01 2.261864244937896729e-01 1.976365894079208374e-01 1.517485361546278000e-02 1.091478765010833740e-01 -3.511134162545204163e-02 1.569112986326217651e-01 1.459546536207199097e-01 1.390495896339416504e-01 -1.084063574671745300e-01 2.563232481479644775e-01
-7.965651154518127441e-02 -5.496641620993614197e-03 1.574167460203170776e-01 1.859773248434066772e-01 1.610720604658126831e-01 2.624482810497283936e-01 -1.001197025179862976e-01 -1.238649412989616394e-01 -2.488141804933547974e-01 7.642241567373275757e-02 -2.927322983741760254e-01 -1.567724719643592834e-02 6.513402797281742096e-03 -2.055563479661941528e-01 3.779157996177673340e-01 1.757055968046188354e-01 3.696956485509872437e-02 2.375432997941970825e-01 1.758071333169937134e-01 6.601711362600326538e-02 1.986131817102432251e-01 -1.953689940273761749e-02 2.344096302986145020e-01 2.609353065490722656e-01 -3.243239820003509521e-01 4.994093254208564758e-02 -2.169456779956817627e-01 4.364016279578208923e-02 -5.880172178149223328e-02 6.582788191735744476e-03 -1.146681457757949829e-01 1.231581419706344604e-01
-5.410930141806602478e-02 1.177559420466423035e-01 -4.708580672740936279e-03 1.580711305141448975e-01 2.418738007545471191e-01 1.471524834632873535e-01 -2.211006581783294678e-01 1.386395990848541260e-01 -1.701745688915252686e-01 2.649138271808624268e-01 -6.162871047854423523e-02 7.175665348768234253e-02 2.858811989426612854e-02 6.046399846673011780e-02 2.899282872676849365e-01 -1.995830386877059937e-01 -1.966849565505981445e-01 -4.525205790996551514e-01 3.092782497406005859e-01 2.248249500989913940e-01 -8.078489452600479126e-02 7.888761162757873535e-02 -1.301896572113037109e-01 2.470646798610687256e-02 -1.078966334462165833e-01 -3.615472614765167236e-01 1.630812510848045349e-02 6.106473878026008606e-02 7.323712110519409180e-02 1.038533356040716171e-02 3.956703469157218933e-02 -1.115632336586713791e-02
-4.546615760773420334e-03 6.460502743721008301e-02 2.562307119369506836e-01 1.346353739500045776e-01 7.738998532295227051e-02 -9.648387134075164795e-02 -5.033173561096191406e-01 -1.084459349513053894e-01 -1.933720335364341736e-02 1.278535723686218262e-01 -1.882192492485046387e-01 1.569145172834396362e-01 7.266147993505001068e-03 -9.306328743696212769e-02 8.530191145837306976e-03 1.608054041862487793e-01 3.501179218292236328e-01 6.309070438146591187e-02 2.409197837114334106e-01 3.357244729995727539e-01 -1.585742086172103882e-01 -3.013627976179122925e-02 8.367918431758880615e-02 2.356950640678405762e-01 -5.403751134872436523e-02 -1.487853378057479858e-01 -9.200900048017501831e-02 2.094612717628479004e-01 -2.008120715618133545e-01 8.144198358058929443e-02 1.661403104662895203e-02 9.832516312599182129e-02
1.151478886604309082e-01 2.062861770391464233e-01 1.301381886005401611e-01 3.725032135844230652e-02 4.215876758098602295e-01 -1.133163422346115112e-01 -2.362681031227111816e-01 9.231623262166976929e-02 4.890659824013710022e-02 5.067280679941177368e-02 -1.814050674438476562e-01 3.880071640014648438e-01 7.748189568519592285e-02 -5.992473289370536804e-02 1.703632622957229614e-01 1.491499245166778564e-01 1.405581235885620117e-01 -3.578394651412963867e-01 1.935102343559265137e-01 8.751504868268966675e-02 -1.134974211454391479e-01 1.781183481216430664e-01 1.913811117410659790e-01 1.791623681783676147e-01 -1.399206966161727905e-01 -9.730693884193897247e-03 -4.918549582362174988e-02 -1.376389898359775543e-02 -4.503848776221275330e-02 1.911080777645111084e-01 8.895307034254074097e-02 2.160374820232391357e-01
-2.429061233997344971e-01 1.128067895770072937e-01 -6.250914186239242554e-03 1.809235662221908569e-01 -1.007803827524185181e-01 -5.192775279283523560e-02 -2.838915288448333740e-01 5.217243358492851257e-02 -1.611275598406791687e-02 -1.214801743626594543e-01 -1.786804497241973877e-01 -5.718998238444328308e-02 3.744573332369327545e-03 1.611658185720443726e-02 3.334029316902160645e-01 7.458494510501623154e-03 -1.400524098426103592e-02 6.511420011520385742e-02 1.528952121734619141e-01 -2.483898214995861053e-02 -4.956509768962860107e-01 1.003383025527000427e-01 5.292321741580963135e-02 3.250276446342468262e-01 -3.162378966808319092e-01 -1.771755218505859375e-01 6.900671869516372681e-02 -5.130940675735473633e-02 2.720724344253540039e-01 2.886745706200599670e-02 1.259503066539764404e-01 -1.245159357786178589e-01
-3.910624608397483826e-02 -1.333309244364500046e-02 2.959444820880889893e-01 2.495607286691665649e-01 -1.967872492969036102e-03 3.487645387649536133e-01 -1.953381299972534180e-01 2.583125233650207520e-01 -1.030265390872955322e-01 1.014170125126838684e-01 -2.288149856030941010e-02 2.094569802284240723e-01 -2.501762285828590393e-02 7.242543250322341919e-02 2.187226414680480957e-01 9.629157930612564087e-02 -9.947566688060760498e-02 -3.355500102043151855e-01 2.416966408491134644e-01 -2.989664971828460693e-01 -2.383211068809032440e-02 1.651015877723693848e-01 -5.885627120733261108e-02 -9.413029998540878296e-02 1.081410497426986694e-01 -1.835784316062927246e-01 -5.512946471571922302e-02 3.396151587367057800e-02 2.071849256753921509e-01 -7.575730327516794205e-03 8.984804898500442505e-02 2.873070836067199707e-01
-6.350727379322052002e-02 3.298864886164665222e-02 2.444855570793151855e-01 2.273778319358825684e-01 6.332594156265258789e-02 1.257582455873489380e-01 -9.272915124893188477e-02 3.053042292594909668e-01 -3.693409636616706848e-02 7.611239701509475708e-02 -7.807036396116018295e-03 1.240159943699836731e-01 -9.971681982278823853e-02 -1.614462584257125854e-01 2.259043902158737183e-01 1.691246926784515381e-01 -1.580795943737030029e-01 -2.616396844387054443e-01 2.878789901733398438e-01 3.589507043361663818e-01 -2.533184885978698730e-01 9.254187345504760742e-02 -8.238045871257781982e-02 -2.222545258700847626e-02 -8.222321420907974243e-02 -1.486305743455886841e-01 -2.399952113628387451e-01 1.691010743379592896e-01 1.458939164876937866e-01 -2.187737822532653809e-01 1.618083119392395020e-01 -1.672568172216415405e-01
1.794048696756362915e-01 -1.744832098484039307e-02 1.469524204730987549e-01 1.135243941098451614e-02 1.839519739151000977e-01 -1.385121941566467285e-01 -3.810703381896018982e-02 4.718072712421417236e-02 -1.633651405572891235e-01 2.450758125633001328e-03 -1.393336653709411621e-01 -3.569940850138664246e-02 1.851231604814529419e-01 -2.858752012252807617e-01 2.909615039825439453e-01 -5.648156255483627319e-02 -2.529944777488708496e-01 -2.232852280139923096e-01 2.931889295578002930e-01 -1.193164363503456116e-01 -1.881240606307983398e-01 -2.415223568677902222e-01 4.223831743001937866e-02 -1.770145893096923828e-01 -2.548878192901611328e-01 -3.589115142822265625e-01 2.094385325908660889e-01 -2.639304473996162415e-02 3.712207544595003128e-03 -2.254842519760131836e-01 -7.953716069459915161e-02 3.777594119310379028e-02
2.784003503620624542e-02 1.339828670024871826e-01 -3.285444108769297600e-03 2.505166269838809967e-02 1.569808870553970337e-01 -1.163032948970794678e-01 -9.945452958345413208e-02 3.675253316760063171e-02 -1.903280168771743774e-01 2.202202081680297852e-01 -3.035311698913574219e-01 2.041471749544143677e-01 1.044245958328247070e-01 8.848575502634048462e-02 3.684112429618835449e-01 1.294735670089721680e-01 1.094133127480745316e-02 -8.187863975763320923e-03 1.519948244094848633e-01 -7.678741589188575745e-03 -2.001173198223114014e-01 -1.388756781816482544e-01 -9.277413040399551392e-02 5.070471391081809998e-02 2.331662736833095551e-02 -3.275583088397979736e-01 -4.671055823564529419e-02 -7.228405028581619263e-02 4.983615577220916748e-01 1.751535236835479736e-01 1.724320501089096069e-01 1.535902172327041626e-01
-1.496241837739944458e-01 1.076960116624832153e-01 3.158121109008789062e-01 7.096949219703674316e-02 -9.474068880081176758e-02 1.602326035499572754e-01 -3.202844262123107910e-01 -2.503775656223297119e-01 -3.229013681411743164e-01 2.616996169090270996e-01 2.443205378949642181e-02 -1.497969496995210648e-02 1.083463281393051147e-01 -5.665415152907371521e-02 1.507890224456787109e-01 1.033454015851020813e-01 1.310497820377349854e-01 -2.322594374418258667e-01 1.520800739526748657e-01 -1.509403809905052185e-02 -4.296873137354850769e-02 -2.726540267467498779e-01 8.677348494529724121e-02 1.701206713914871216e-01 -1.102599650621414185e-01 -1.850033402442932129e-01 -8.448860049247741699e-02 -6.346024572849273682e-02 1.134152412414550781e-01 -1.321096718311309814e-01 -5.483151879161596298e-03 3.799374997615814209e-01
8.562950789928436279e-02 -4.633146896958351135e-02 1.606236696243286133e-01 4.153440296649932861e-01 1.267196983098983765e-01 1.471124216914176941e-02 -4.506914317607879639e-01 -1.646413803100585938e-01 -1.032370254397392273e-01 -8.739455044269561768e-02 -3.592592775821685791e-01 1.694419384002685547e-01 1.516534090042114258e-01 4.082562774419784546e-02 8.848294615745544434e-02 1.672472953796386719e-01 -5.727833136916160583e-02 2.449174970388412476e-01 1.343221366405487061e-01 5.221273005008697510e-02 -1.028003767132759094e-01 1.885862946510314941e-01 3.310565836727619171e-03 -5.527777969837188721e-02 4.328887909650802612e-02 -2.884276807308197021e-01 9.045652300119400024e-02 7.665936648845672607e-02 2.140034288167953491e-01 -6.199239194393157959e-02 1.618567854166030884e-01 -3.117029368877410889e-02
-7.475614547729492188e-02 2.379283495247364044e-02 2.908726334571838379e-01 3.432580828666687012e-01 1.578971184790134430e-02 -2.224349230527877808e-01 -6.441932171583175659e-02 1.407055463641881943e-02 7.987838238477706909e-02 9.946579486131668091e-02 9.743813425302505493e-02 -5.628727003931999207e-02 8.702467381954193115e-02 -7.909039407968521118e-02 5.359587073326110840e-01 2.434106469154357910e-01 1.950472034513950348e-02 -2.971252202987670898e-01 1.777491122484207153e-01 1.359498273814097047e-04 -1.356290280818939209e-01 4.192245751619338989e-02 2.236328274011611938e-02 1.376183182001113892e-01 -2.147209346294403076e-01 -9.688843041658401489e-02 -2.532877922058105469e-01 -1.023941561579704285e-01 -8.380111306905746460e-03 -1.436854749917984009e-01 -1.828737705945968628e-01 6.270574033260345459e-02
-2.873448282480239868e-02 6.572479754686355591e-02 7.999700307846069336e-02 1.509668976068496704e-01 -6.926843430846929550e-03 -1.907546655274927616e-03 -1.972064524888992310e-01 2.434582114219665527e-01 -1.044983118772506714e-01 1.966852396726608276e-01 -7.590878009796142578e-02 8.633750677108764648e-02 6.140343472361564636e-02 9.344041347503662109e-03 1.071959137916564941e-01 1.722261160612106323e-01 -1.577387005090713501e-01 8.771539665758609772e-03 3.692908883094787598e-01 -9.140244871377944946e-02 -2.992567121982574463e-01 6.943522603251039982e-04 -1.736481674015522003e-02 -1.728115826845169067e-01 -1.221273168921470642e-01 -8.034598082304000854e-02 -2.926067411899566650e-01 -2.381586879491806030e-01 2.091352194547653198e-01 -2.942469120025634766e-01 5.202916637063026428e-02 4.165027737617492676e-01
-8.760000020265579224e-02 1.453702151775360107e-01 -1.092241927981376648e-01 1.098153516650199890e-01 4.220928251743316650e-02 -9.298792481422424316e-02 -2.947356998920440674e-01 -1.632594019174575806e-01 7.163555175065994263e-02 3.882791996002197266e-01 -5.898623913526535034e-02 3.256530165672302246e-01 1.150059700012207031e-01 -1.649571955204010010e-01 5.105553939938545227e-02 1.104138605296611786e-02 4.054905846714973450e-02 -4.932673573493957520e-01 3.433808684349060059e-01 2.484213747084140778e-02 -8.761984109878540039e-02 -9.578674286603927612e-02 9.655760228633880615e-02 9.694403409957885742e-02 -6.330915540456771851e-02 -1.791729032993316650e-01 1.027221307158470154e-01 -1.307501643896102905e-01 -1.613495796918869019e-01 -6.858611851930618286e-02 -1.243930980563163757e-01 7.508562505245208740e-02
-5.274204537272453308e-02 -1.287621408700942993e-01 -1.359351724386215210e-01 4.229552745819091797e-01 1.353892087936401367e-01 3.504825234413146973e-01 -1.514630168676376343e-01 2.312678843736648560e-02 -1.284914761781692505e-01 6.001097336411476135e-02 5.553601658903062344e-04 -5.521109700202941895e-02 3.409093022346496582e-01 -4.697846993803977966e-02 3.042241334915161133e-01 6.519863009452819824e-02 -1.390230357646942139e-01 6.138817593455314636e-02 4.074043333530426025e-01 1.199643984436988831e-01 1.031170710921287537e-01 -1.106268074363470078e-02 2.008431963622570038e-02 1.536697894334793091e-02 -7.765681296586990356e-02 -1.694640517234802246e-01 6.244266778230667114e-02 7.487519830465316772e-02 3.447937071323394775e-01 1.193878706544637680e-02 2.370594069361686707e-03 4.571695253252983093e-02
-1.031483337283134460e-01 -5.715363076888024807e-04 3.259407281875610352e-01 1.573802083730697632e-01 1.428013443946838379e-01 -2.762238979339599609e-01 -2.095555365085601807e-01 -2.275436967611312866e-01 -1.540604680776596069e-01 1.446889191865921021e-01 2.662189491093158722e-02 7.324715703725814819e-02 1.239559873938560486e-01 -1.163960434496402740e-02 2.910688817501068115e-01 2.234492599964141846e-01 2.801142334938049316e-01 -1.421905457973480225e-01 2.691286802291870117e-01 -2.026205360889434814e-01 -1.442432105541229248e-01 2.097373455762863159e-01 1.918274015188217163e-01 1.602749340236186981e-02 -4.203886911273002625e-02 2.176125496625900269e-01 -6.430997513234615326e-03 8.322259038686752319e-02 1.058464720845222473e-01 2.812086939811706543e-01 -6.644902378320693970e-02 -1.651852950453758240e-02
-2.530061006546020508e-01 3.487247228622436523e-02 2.666777670383453369e-01 -3.073293901979923248e-02 -1.959687322378158569e-01 1.880029141902923584e-01 -2.184795290231704712e-01 -2.885592877864837646e-01 -1.785926371812820435e-01 3.040304481983184814e-01 5.826784670352935791e-02 1.716375797986984253e-01 7.536333054304122925e-02 -4.481656104326248169e-02 2.101612687110900879e-01 1.072907596826553345e-01 5.293470621109008789e-02 -2.983370125293731689e-01 7.416996359825134277e-02 -2.499437481164932251e-01 -2.701766788959503174e-01 -1.027027443051338196e-01 1.329879611730575562e-01 8.007635176181793213e-02 -1.782247871160507202e-01 -1.045931205153465271e-01 -2.162391394376754761e-01 -2.462147921323776245e-02 1.078122854232788086e-01 -2.254133373498916626e-01 -6.379212718456983566e-03 1.320749372243881226e-01
4.245890304446220398e-02 8.098309487104415894e-02 1.107245907187461853e-01 8.025138825178146362e-02 7.104541175067424774e-03 2.172232568264007568e-01 -1.713628619909286499e-01 7.783909887075424194e-02 -7.170351594686508179e-02 2.439333200454711914e-01 -2.170200943946838379e-01 9.590904414653778076e-02 1.565700746141374111e-03 -9.608725458383560181e-02 2.435511201620101929e-01 1.361974775791168213e-01 -1.235874220728874207e-01 -4.335561394691467285e-02 3.367088437080383301e-01 -1.995687633752822876e-01 -1.935809105634689331e-01 -8.023363351821899414e-02 -6.883747875690460205e-02 -3.176178336143493652e-01 7.036504894495010376e-02 -3.700541555881500244e-01 -2.786306440830230713e-01 4.243125393986701965e-02 3.120164275169372559e-01 -1.239170804619789124e-01 -1.245434656739234924e-01 1.131490394473075867e-01
1.830222755670547485e-01 5.064365919679403305e-03 3.013991117477416992e-01 1.009925231337547302e-01 2.767079770565032959e-01 -1.997262835502624512e-01 -9.141624718904495239e-02 -1.866667903959751129e-02 1.594407260417938232e-01 1.491150557994842529e-01 2.461896091699600220e-02 -4.262062138877809048e-04 -3.756617009639739990e-02 -3.217925131320953369e-02 2.585491836071014404e-01 1.825615763664245605e-01 1.885321438312530518e-01 -3.758778870105743408e-01 3.338048756122589111e-01 8.301225304603576660e-02 -1.703300327062606812e-02 -4.008475691080093384e-02 1.148535609245300293e-01 -1.087582763284444809e-02 -3.008572757244110107e-01 -2.217266708612442017e-01 5.665634945034980774e-02 1.730883680284023285e-02 1.695629656314849854e-01 2.706500291824340820e-01 -1.775311976671218872e-01 4.824414104223251343e-02
-3.061413168907165527e-01 3.954370692372322083e-02 3.900336921215057373e-01 1.392688304185867310e-01 -2.677739858627319336e-01 1.265325695276260376e-01 -1.637313216924667358e-01 -1.101240962743759155e-01 -2.453416213393211365e-02 1.800028681755065918e-01 5.500138550996780396e-02 3.087813854217529297e-01 2.106937617063522339e-01 -1.606435179710388184e-01 1.042894721031188965e-01 7.749000191688537598e-02 1.560263931751251221e-01 -3.541155755519866943e-01 1.006629243493080139e-01 -2.325142323970794678e-01 -2.115525752305984497e-01 -7.176986336708068848e-02 5.202470347285270691e-02 -3.960102051496505737e-02 -1.275568306446075439e-01 -6.302314251661300659e-02 -1.644664853811264038e-01 2.976701781153678894e-02 2.411255836486816406e-01 -9.066926687955856323e-02 -5.400053039193153381e-02 5.015001818537712097e-02
-7.882124185562133789e-02 -1.568096131086349487e-01 1.578596532344818115e-01 1.368208825588226318e-01 3.673093020915985107e-01 1.111681982874870300e-01 -5.652333423495292664e-02 1.039639580994844437e-02 -2.149704396724700928e-01 -2.668840810656547546e-02 -4.987768456339836121e-02 3.368668556213378906e-01 2.076884806156158447e-01 3.271497040987014771e-02 2.631920576095581055e-01 8.323821425437927246e-02 1.597623378038406372e-01 -2.026256173849105835e-01 2.789890766143798828e-01 -7.577940076589584351e-02 -3.090205490589141846e-01 -2.064472623169422150e-02 -1.523602008819580078e-01 3.930798918008804321e-02 9.045101702213287354e-02 -1.232623755931854248e-01 1.380312889814376831e-01 -1.382341533899307251e-01 2.729376852512359619e-01 -1.153799518942832947e-01 -1.233324706554412842e-01 2.372633367776870728e-01
-2.162886708974838257e-01 -1.429799199104309082e-02 1.767920702695846558e-01 2.527478635311126709e-01 1.269377022981643677e-01 1.304445564746856689e-01 -7.308971136808395386e-02 -1.665379735641181469e-03 1.456014253199100494e-02 -1.719446331262588501e-01 -6.428667902946472168e-02 1.044098362326622009e-01 -4.394546151161193848e-02 1.380829960107803345e-01 2.267404943704605103e-01 1.139909494668245316e-03 1.925888359546661377e-01 -1.447456926107406616e-01 1.328001320362091064e-01 -4.366322979331016541e-02 -2.152123004198074341e-01 1.898191720247268677e-01 1.127144545316696167e-01 1.491090655326843262e-01 -5.105473995208740234e-01 -3.410661518573760986e-01 -5.598904937505722046e-02 -2.428467720746994019e-01 2.046411633491516113e-01 6.904851645231246948e-02 -1.111178696155548096e-01 -9.604853391647338867e-02
-2.816012799739837646e-01 8.569884300231933594e-02 2.735960185527801514e-01 5.734277889132499695e-02 -2.655184864997863770e-01 1.216910332441329956e-01 -2.264593839645385742e-01 -1.020761281251907349e-01 -1.620097160339355469e-01 3.074599504470825195e-01 -1.549024973064661026e-02 1.588502079248428345e-01 2.615594565868377686e-01 -2.842852473258972168e-02 5.427772924304008484e-02 1.705953776836395264e-01 8.857715129852294922e-02 -3.379919826984405518e-01 9.327258914709091187e-02 -2.005472332239151001e-01 -3.059120774269104004e-01 6.985276471823453903e-03 1.134201884269714355e-01 1.056823059916496277e-01 -1.524741500616073608e-01 3.982352092862129211e-03 -1.193848550319671631e-01 -5.084173753857612610e-02 1.801017373800277710e-01 -8.872531354427337646e-02 4.607014730572700500e-02 2.635874450206756592e-01
-2.900907695293426514e-01 2.499186620116233826e-02 2.754544317722320557e-01 2.193028479814529419e-01 -2.545550763607025146e-01 2.366746664047241211e-01 -1.884749233722686768e-01 -5.053593963384628296e-02 -2.672338783740997314e-01 9.629064798355102539e-02 -1.829375512897968292e-02 2.862296625971794128e-02 2.226515710353851318e-01 -7.886430621147155762e-02 4.827767238020896912e-02 9.941256046295166016e-02 2.521697878837585449e-01 -1.854729205369949341e-01 1.891518235206604004e-01 -1.844913065433502197e-01 -2.576228678226470947e-01 -1.443382948637008667e-01 1.386205106973648071e-01 -4.371517524123191833e-02 -3.198120892047882080e-01 -1.213487088680267334e-01 -1.164495870471000671e-01 -1.421719044446945190e-01 -5.629196390509605408e-02 -1.543423682451248169e-01 -6.810685247182846069e-02 1.548380702733993530e-01
-3.574727848172187805e-02 5.301928147673606873e-02 1.038931682705879211e-01 2.146316617727279663e-01 -3.728248476982116699e-01 1.094237864017486572e-01 -1.721256598830223083e-02 -2.351896017789840698e-01 -1.904161870479583740e-01 2.206111699342727661e-01 1.044991686940193176e-01 2.304624170064926147e-01 2.329590171575546265e-02 -2.387930005788803101e-01 4.471486806869506836e-01 1.113014668226242065e-01 2.445849925279617310e-01 -1.911484152078628540e-01 1.616784036159515381e-01 1.165023446083068848e-01 -2.267073690891265869e-01 1.633841544389724731e-01 -1.569087989628314972e-02 9.726452082395553589e-02 -1.158778592944145203e-01 -6.923688203096389771e-02 6.872602272778749466e-03 1.451372057199478149e-01 1.010926440358161926e-01 1.256855428218841553e-01 -9.045834839344024658e-02 -1.273210942745208740e-01
8.226338028907775879e-02 8.872017264366149902e-02 2.458990514278411865e-01 1.275841593742370605e-01 -9.372697211802005768e-03 -1.375038772821426392e-01 5.872200801968574524e-02 2.861550264060497284e-02 -2.529209852218627930e-01 3.087822794914245605e-01 -2.903669476509094238e-01 3.148538246750831604e-02 -3.099432215094566345e-02 1.228174716234207153e-01 2.123147845268249512e-01 -3.491861373186111450e-02 -3.497372940182685852e-02 -2.953428588807582855e-02 3.395468294620513916e-01 -2.733514085412025452e-02 -2.764911949634552002e-01 2.156728208065032959e-01 1.764501258730888367e-02 1.486969143152236938e-01 2.640035701915621758e-03 -2.337004691362380981e-01 -7.890791445970535278e-02 -2.919218130409717560e-02 4.281440973281860352e-01 2.460265606641769409e-01 -9.549740701913833618e-02 -1.473075803369283676e-02
1.678058654069900513e-01 -8.142585307359695435e-02 7.763691246509552002e-02 6.249275058507919312e-02 8.371811360120773315e-02 1.904972493648529053e-01 -9.146783500909805298e-02 1.483335494995117188e-01 -3.758549988269805908e-01 1.347925215959548950e-01 -2.736693918704986572e-01 6.669830530881881714e-02 2.741889953613281250e-01 -2.617292106151580811e-01 2.100337743759155273e-01 -8.296393789350986481e-03 -1.945618093013763428e-01 -2.900663316249847412e-01 2.830929756164550781e-01 -3.313972428441047668e-02 2.706677466630935669e-02 1.447718143463134766e-01 -1.654043197631835938e-01 -1.403547823429107666e-01 1.189693361520767212e-01 -1.893276125192642212e-01 -2.071519494056701660e-01 2.387533634901046753e-01 6.333472579717636108e-02 -8.887825906276702881e-02 -9.183876216411590576e-02 1.128080189228057861e-01
4.127964749932289124e-02 1.688846796751022339e-01 2.405110746622085571e-02 2.031974494457244873e-01 1.669710725545883179e-01 3.920375555753707886e-02 -8.824744820594787598e-02 -1.550009101629257202e-01 -5.836526304483413696e-02 2.214914420619606972e-03 -2.136912792921066284e-01 1.200727000832557678e-01 1.198972538113594055e-01 -5.546856205910444260e-03 3.432675078511238098e-02 5.923089385032653809e-01 3.355563431978225708e-02 -3.437806665897369385e-01 1.318479925394058228e-01 2.840341068804264069e-02 2.708216011524200439e-02 -9.223609417676925659e-02 2.253118753433227539e-01 -4.771075025200843811e-02 -1.227172985672950745e-01 -2.501521706581115723e-01 8.091811835765838623e-02 2.926159799098968506e-01 -3.078358713537454605e-03 1.940092295408248901e-01 1.550094932317733765e-01 -7.416921108961105347e-02
1.209136694669723511e-01 -1.074095023795962334e-03 3.143613040447235107e-01 -1.109386701136827469e-02 9.230320900678634644e-02 -3.001217544078826904e-01 -2.829971909523010254e-01 -1.204706355929374695e-01 -9.922987967729568481e-02 1.607233732938766479e-01 -8.662207424640655518e-02 8.413869887590408325e-02 -6.740365177392959595e-02 -1.082086935639381409e-01 -2.562981285154819489e-02 9.496928006410598755e-02 5.096428096294403076e-02 -1.444289088249206543e-01 7.294747233390808105e-02 -1.427461486309766769e-02 -2.708207368850708008e-01 6.806135922670364380e-02 2.850565910339355469e-01 1.224598363041877747e-01 -3.981680870056152344e-01 -3.707035481929779053e-01 -2.293401211500167847e-01 -1.879708021879196167e-01 -2.991160005331039429e-02 1.492570191621780396e-01 -7.192745059728622437e-02 -4.003335535526275635e-02
7.069245725870132446e-02 -1.461974233388900757e-01 3.631068021059036255e-02 3.593691885471343994e-01 2.299508303403854370e-01 1.355782300233840942e-01 -6.592576205730438232e-02 1.695451438426971436e-01 2.588679492473602295e-01 1.304939687252044678e-01 1.206144411116838455e-02 3.024497628211975098e-01 1.210749223828315735e-01 -2.191003412008285522e-01 1.782160699367523193e-01 2.936479635536670685e-02 1.431728005409240723e-01 9.897639602422714233e-02 1.602523773908615112e-02 -6.446113437414169312e-02 -3.758351504802703857e-01 3.506899625062942505e-02 2.547205090522766113e-01 -1.196989342570304871e-01 -2.928281426429748535e-01 -2.560692727565765381e-01 -5.330182984471321106e-02 4.009747505187988281e-02 1.488248407840728760e-01 -1.073104981333017349e-02 1.709356009960174561e-01 6.490528583526611328e-02
-3.232221603393554688e-01 1.227433159947395325e-01 2.412574291229248047e-01 2.281336486339569092e-01 -1.478081196546554565e-01 2.471488267183303833e-01 -2.378667593002319336e-01 -1.700652241706848145e-01 -1.303676366806030273e-01 1.889846324920654297e-01 -8.297304809093475342e-02 1.834176778793334961e-01 1.781405657529830933e-01 -4.255748819559812546e-03 1.554036140441894531e-01 2.849850654602050781e-01 7.679996639490127563e-02 -2.763706445693969727e-01 -1.440446358174085617e-02 -3.087094426155090332e-01 -2.144573032855987549e-01 -2.010596357285976410e-02 2.594460034742951393e-03 1.540710031986236572e-01 -1.781826764345169067e-01 3.279191628098487854e-02 -1.866930127143859863e-01 -2.429873682558536530e-02 1.855743378400802612e-01 -6.882574409246444702e-02 1.524678524583578110e-02 1.257672011852264404e-01
-1.569281071424484253e-01 2.570278942584991455e-01 2.416771799325942993e-01 3.105303347110748291e-01 1.898669451475143433e-01 1.202104091644287109e-01 -2.247895598411560059e-01 -2.614455819129943848e-01 1.004373282194137573e-01 2.282777428627014160e-02 -7.407563924789428711e-02 1.643671244382858276e-01 -1.587694287300109863e-01 -3.135097920894622803e-01 1.401194632053375244e-01 2.452069818973541260e-01 9.393586963415145874e-02 -2.509746849536895752e-01 1.078792214393615723e-01 -2.450024634599685669e-01 -9.663548320531845093e-03 3.149305880069732666e-01 7.508314400911331177e-02 4.515487700700759888e-02 6.440355908125638962e-03 -8.676292002201080322e-02 -1.147688478231430054e-01 1.244040355086326599e-01 -1.821616105735301971e-02 -8.602079004049301147e-02 -2.078416645526885986e-01 -3.385208919644355774e-02
-3.181984722614288330e-01 2.584421448409557343e-02 3.353476524353027344e-01 2.009851634502410889e-01 -1.434496939182281494e-01 2.135974317789077759e-01 -1.497704237699508667e-01 -1.432168632745742798e-01 -1.170524358749389648e-01 1.872254908084869385e-01 -4.627375677227973938e-02 2.378104254603385925e-02 1.823635399341583252e-01 4.487852100282907486e-03 1.754829734563827515e-01 2.862982451915740967e-01 1.247472018003463745e-01 -3.391526043415069580e-01 6.307043135166168213e-02 -2.361320853233337402e-01 -3.028429150581359863e-01 -1.879221759736537933e-03 6.823559850454330444e-02 1.345359440892934799e-02 -5.218891054391860962e-02 -3.325254470109939575e-02 -1.637092530727386475e-01 4.595611989498138428e-02 1.889657229185104370e-01 -1.627570688724517822e-01 9.853710234165191650e-02 2.169314175844192505e-01
5.431465059518814087e-02 7.566990703344345093e-02 2.683047950267791748e-02 3.647832572460174561e-01 1.039586663246154785e-01 2.235045433044433594e-01 -3.639688491821289062e-01 6.959661096334457397e-02 1.397937238216400146e-01 -7.996074855327606201e-03 -9.549870342016220093e-02 2.100739069283008575e-02 1.031943783164024353e-01 -3.095757961273193359e-01 -5.223687365651130676e-02 1.214745827019214630e-02 2.140714675188064575e-01 8.402757346630096436e-02 2.776921689510345459e-01 -4.192646965384483337e-02 -3.396883308887481689e-01 -1.972578279674053192e-02 6.013402715325355530e-02 -2.238802611827850342e-01 -7.290539145469665527e-02 -2.121502161026000977e-01 1.369957476854324341e-01 7.800067961215972900e-02 2.854727506637573242e-01 -1.545100361108779907e-01 1.649738252162933350e-01 1.090674474835395813e-01
-9.690365195274353027e-02 1.943689286708831787e-01 1.015414446592330933e-01 3.026984035968780518e-01 1.414462924003601074e-01 6.477300822734832764e-02 -2.209809720516204834e-01 2.767612040042877197e-01 -2.693288028240203857e-01 -9.121304377913475037e-03 -2.147095650434494019e-01 1.004026737064123154e-02 -2.800682000815868378e-02 -2.819217927753925323e-02 2.271365076303482056e-01 2.362375520169734955e-02 -2.234363555908203125e-02 1.774088293313980103e-02 2.543712854385375977e-01 1.474896371364593506e-01 -1.231918334960937500e-01 -6.178364530205726624e-02 1.794775128364562988e-01 -1.134233735501766205e-02 -1.254518181085586548e-01 -2.129195071756839752e-02 -2.947528362274169922e-01 2.027737945318222046e-01 1.938312202692031860e-01 -6.578116118907928467e-02 4.285675287246704102e-01 -1.426497548818588257e-01
2.344744950532913208e-01 7.866185903549194336e-02 7.660153508186340332e-02 1.677369624376296997e-01 -7.593388110399246216e-02 -9.450896084308624268e-02 -1.413010805845260620e-01 1.018521636724472046e-01 2.605615258216857910e-01 1.359278112649917603e-01 -3.861879184842109680e-02 -2.521113492548465729e-02 8.835875242948532104e-02 4.171362146735191345e-02 3.421939313411712646e-01 2.247403711080551147e-01 8.097372204065322876e-02 -2.444572746753692627e-01 2.737188041210174561e-01 3.028766512870788574e-01 -1.154857203364372253e-01 2.278966605663299561e-01 -2.980614081025123596e-02 3.638609126210212708e-02 -8.363581448793411255e-02 -2.906768918037414551e-01 -1.436985880136489868e-01 3.463954627513885498e-01 4.271148238331079483e-03 -1.455978602170944214e-01 6.323584914207458496e-02 1.906401962041854858e-01
-3.696549832820892334e-01 4.936151206493377686e-02 2.477257400751113892e-01 1.423898041248321533e-01 -1.581581830978393555e-01 2.245166301727294922e-01 -1.685163974761962891e-01 -1.502593755722045898e-01 -1.022469103336334229e-01 1.474426984786987305e-01 -3.586916998028755188e-02 1.633509099483489990e-01 1.153251156210899353e-01 1.840352453291416168e-02 2.051793336868286133e-01 2.651861310005187988e-01 1.702813804149627686e-01 -3.612815439701080322e-01 5.339369550347328186e-02 -2.270600646734237671e-01 -3.264930546283721924e-01 -8.536025136709213257e-02 3.778790682554244995e-02 8.706510812044143677e-02 -2.222259938716888428e-01 -3.902218118309974670e-02 -1.323264837265014648e-01 7.204820960760116577e-02 9.814833849668502808e-02 -1.965805739164352417e-01 7.790304720401763916e-02 4.335635527968406677e-02
-4.664128273725509644e-02 4.145285487174987793e-01 1.974486112594604492e-01 1.103432476520538330e-01 2.256354689598083496e-01 -2.475394308567047119e-01 -3.810688853263854980e-01 1.536212861537933350e-01 -5.781055241823196411e-02 4.750344529747962952e-02 -9.664210677146911621e-02 2.623798251152038574e-01 1.097706258296966553e-01 -6.859353929758071899e-02 6.993083655834197998e-02 3.059077076613903046e-02 -1.391572952270507812e-01 -2.055258899927139282e-01 3.157152533531188965e-01 -8.502624183893203735e-02 -7.935043424367904663e-02 -1.634699851274490356e-02 -5.823256075382232666e-02 1.566669531166553497e-02 2.081840764731168747e-03 1.248237639665603638e-01 -7.652579993009567261e-02 -1.754468232393264771e-01 3.161684870719909668e-01 -8.769214153289794922e-02 1.172497030347585678e-02 2.207762449979782104e-01
7.557166367769241333e-02 -2.847191132605075836e-02 2.862854599952697754e-01 -1.484823971986770630e-01 2.282024770975112915e-01 2.160728126764297485e-01 1.669013127684593201e-02 2.388724386692047119e-01 -2.336155772209167480e-01 2.881813943386077881e-01 -3.487470000982284546e-02 1.773356795310974121e-01 6.813556700944900513e-02 -3.340341150760650635e-01 6.912653893232345581e-02 2.087797969579696655e-02 -3.059788793325424194e-02 -1.350590288639068604e-01 2.251477092504501343e-01 2.213431447744369507e-01 -2.555914521217346191e-01 2.062826901674270630e-01 -5.787728819996118546e-03 -6.583392405445920303e-06 -1.388913672417402267e-02 -1.855382472276687622e-01 -3.737731277942657471e-02 4.754468426108360291e-02 3.845440149307250977e-01 4.740730300545692444e-02 1.616451740264892578e-01 -1.856715045869350433e-02
2.843160331249237061e-01 -7.589732110500335693e-02 6.803978979587554932e-02 7.462037354707717896e-02 -1.894308626651763916e-01 1.727057546377182007e-01 -4.883916974067687988e-01 -2.171951681375503540e-01 5.910738185048103333e-02 1.352858841419219971e-01 -1.450664401054382324e-01 8.445547893643379211e-03 1.554477214813232422e-01 -1.283871233463287354e-01 -1.786088347434997559e-01 -1.228405535221099854e-01 -4.310732241719961166e-03 -3.339704573154449463e-01 3.261210918426513672e-01 1.220494434237480164e-01 -7.192781567573547363e-02 8.866474777460098267e-02 -1.552648842334747314e-01 1.143408492207527161e-01 -2.145986557006835938e-01 -4.568110778927803040e-02 -1.235651373863220215e-01 8.017329871654510498e-02 6.046325340867042542e-02 -7.584090530872344971e-02 1.641316264867782593e-01 -1.789995580911636353e-01
6.243285536766052246e-02 -9.027957916259765625e-02 1.199407950043678284e-01 3.455724120140075684e-01 1.477272901684045792e-02 9.348236769437789917e-02 -2.886675298213958740e-01 -2.519064815714955330e-03 6.809331942349672318e-03 8.630661666393280029e-02 -2.525344491004943848e-01 -1.128962263464927673e-02 3.743477165699005127e-01 -2.007292658090591431e-01 2.022091746330261230e-01 -4.276349022984504700e-02 -2.028336822986602783e-01 -1.024541556835174561e-01 3.354099392890930176e-01 -2.022091299295425415e-01 -3.043378293514251709e-01 -1.248173639178276062e-01 -6.893414538353681564e-03 -1.569576859474182129e-01 6.599110364913940430e-02 -9.427597373723983765e-02 6.377073377370834351e-02 -3.487960249185562134e-02 1.151702851057052612e-01 -1.798732876777648926e-01 4.074561595916748047e-02 -2.521815896034240723e-01
1.156394481658935547e-01 1.628772914409637451e-01 1.017529293894767761e-01 1.277754157781600952e-01 1.929237991571426392e-01 -6.608020514249801636e-02 -2.283895760774612427e-01 1.852757036685943604e-01 -4.261595010757446289e-02 4.750449955463409424e-02 -1.759542226791381836e-01 6.887113302946090698e-02 1.011477485299110413e-01 7.207172363996505737e-02 2.113405913114547729e-01 2.153519168496131897e-02 -4.026466012001037598e-01 -3.136714100837707520e-01 1.086346283555030823e-01 2.322309762239456177e-01 -2.230286747217178345e-01 1.146158277988433838e-01 -6.321853399276733398e-02 -4.384564980864524841e-02 -2.444630712270736694e-01 8.284688927233219147e-03 -2.947793304920196533e-01 6.994437426328659058e-02 2.051089555025100708e-01 -2.048625499010086060e-01 1.496420055627822876e-01 2.278597950935363770e-01
-1.192518621683120728e-01 -7.016861438751220703e-02 2.550851702690124512e-01 1.072554662823677063e-01 -1.703532040119171143e-01 1.325104236602783203e-01 -1.656928285956382751e-02 -8.637120574712753296e-02 -1.799866706132888794e-01 7.630100101232528687e-02 1.528279483318328857e-01 3.176329135894775391e-01 7.292529940605163574e-02 -1.139736548066139221e-01 7.095545530319213867e-02 1.146339923143386841e-01 4.030475616455078125e-01 -4.072585701942443848e-01 1.751378327608108521e-01 -1.187738329172134399e-01 -1.473548263311386108e-01 1.229738146066665649e-01 2.307861298322677612e-01 1.287493109703063965e-01 3.064688108861446381e-02 -1.221300885081291199e-01 -1.201399192214012146e-01 -5.299836769700050354e-02 3.377046883106231689e-01 -9.348306059837341309e-02 -1.060930639505386353e-01 6.421016156673431396e-02
1.054389625787734985e-01 -4.434346780180931091e-02 6.228433176875114441e-02 2.234698534011840820e-01 1.352905929088592529e-01 1.839917036704719067e-03 -1.655526459217071533e-01 1.505986601114273071e-01 -2.326636761426925659e-01 3.012054860591888428e-01 -5.171459913253784180e-01 6.695439666509628296e-02 -8.954765647649765015e-02 9.634766727685928345e-02 6.703475117683410645e-02 9.846970438957214355e-02 7.298896461725234985e-02 9.838579595088958740e-02 3.175051808357238770e-01 -1.577766239643096924e-01 -2.304172962903976440e-01 -4.497643560171127319e-02 6.013222783803939819e-02 -1.394767463207244873e-01 -2.061596065759658813e-01 -2.715436816215515137e-01 2.831610850989818573e-02 1.079925671219825745e-01 7.408008724451065063e-02 -6.950708478689193726e-02 -8.759605139493942261e-02 2.254838645458221436e-01
1.302109360694885254e-01 1.182970553636550903e-01 2.340157032012939453e-01 -1.639131754636764526e-01 3.790536820888519287e-01 2.384199500083923340e-01 -1.617685854434967041e-01 -4.181676544249057770e-03 -3.191769719123840332e-01 1.921675205230712891e-01 -2.178231067955493927e-02 1.158319711685180664e-01 2.070297449827194214e-01 -1.462759524583816528e-01 1.882555484771728516e-01 2.228195518255233765e-01 2.833208767697215080e-03 7.132441550493240356e-02 2.037630528211593628e-01 1.729261577129364014e-01 -1.905343383550643921e-01 -9.119357168674468994e-02 8.846406824886798859e-03 1.741365902125835419e-02 9.254678152501583099e-03 -3.842729330062866211e-02 -4.629987478256225586e-02 -9.665089100599288940e-02 3.179467022418975830e-01 -5.896368995308876038e-03 2.962948083877563477e-01 -1.875771582126617432e-01
-3.394483029842376709e-02 1.011791750788688660e-01 1.780065596103668213e-01 1.508424282073974609e-01 9.654293954372406006e-02 3.772713243961334229e-01 -1.677099913358688354e-01 3.606426119804382324e-01 -1.645481288433074951e-01 -1.333274394273757935e-01 5.016698036342859268e-03 -5.861736834049224854e-02 -1.803793944418430328e-02 -7.684384286403656006e-02 2.581638097763061523e-01 2.823660671710968018e-01 5.280261486768722534e-02 -1.680272221565246582e-01 2.337222844362258911e-01 -1.260396242141723633e-01 -1.883186548948287964e-01 1.020474266260862350e-02 -2.258362025022506714e-01 -1.010142341256141663e-01 -5.179530382156372070e-02 -2.564408481121063232e-01 -1.676417738199234009e-01 -2.271044504595920444e-04 2.009448707103729248e-01 -1.512290090322494507e-01 -3.327348828315734863e-02 2.533616721630096436e-01
1.963758915662765503e-01 6.128141283988952637e-02 -3.199046850204467773e-02 2.528563886880874634e-02 6.548379361629486084e-02 1.732411682605743408e-01 4.037989303469657898e-02 1.361751854419708252e-01 -2.233971655368804932e-01 2.263313084840774536e-01 -3.257494270801544189e-01 2.802788913249969482e-01 2.147026658058166504e-01 1.697945892810821533e-01 2.750712335109710693e-01 9.618336707353591919e-02 -5.633762851357460022e-02 -7.981765270233154297e-02 2.577718496322631836e-01 -1.112981960177421570e-01 -1.763589680194854736e-01 -4.684309288859367371e-02 -5.411805585026741028e-02 1.256076693534851074e-01 -5.240983515977859497e-02 -3.095850944519042969e-01 1.126884017139673233e-02 7.988859713077545166e-02 4.365179836750030518e-01 1.294467002153396606e-01 2.995849028229713440e-02 4.709093645215034485e-02
2.633102051913738251e-02 2.504370212554931641e-01 1.734606921672821045e-01 2.152759768068790436e-02 3.505667448043823242e-01 -5.073980614542961121e-02 -3.672907948493957520e-01 2.759545445442199707e-01 -1.722540706396102905e-01 5.142313987016677856e-02 6.582960486412048340e-02 1.373912990093231201e-01 7.480246573686599731e-02 4.326212033629417419e-02 1.920845806598663330e-01 -5.829751491546630859e-02 -3.264870941638946533e-01 -7.931178808212280273e-02 3.082024455070495605e-01 1.028130501508712769e-01 -1.469004005193710327e-01 7.574951648712158203e-02 1.020616292953491211e-01 -4.826202616095542908e-02 -2.354883998632431030e-01 4.651087801903486252e-03 -1.096462383866310120e-01 1.788518279790878296e-01 2.117045521736145020e-01 -1.941764056682586670e-01 1.603304594755172729e-01 -7.234629592858254910e-04
-2.058043181896209717e-01 8.869164437055587769e-02 2.563837170600891113e-01 -5.909243226051330566e-02 -2.899850904941558838e-02 1.454149782657623291e-01 -1.943394988775253296e-01 -2.456983327865600586e-01 -3.620271980762481689e-01 3.639827668666839600e-01 -1.573461741209030151e-01 5.417049396783113480e-03 1.938986182212829590e-01 -1.748990714550018311e-01 1.078932136297225952e-01 1.810297966003417969e-01 1.054672524333000183e-01 -2.805849313735961914e-01 1.374119520187377930e-02 -3.009039536118507385e-02 -1.451782733201980591e-01 -2.182408124208450317e-01 7.248926907777786255e-02 8.833981305360794067e-02 -3.293958306312561035e-01 -2.677782252430915833e-02 -7.652338594198226929e-02 5.587556213140487671e-02 9.648408740758895874e-02 -1.912193149328231812e-01 -8.626081049442291260e-02 1.236006245017051697e-01
1.920973360538482666e-01 -1.137702986598014832e-01 1.074651479721069336e-01 3.148531913757324219e-01 3.139903843402862549e-01 5.808832123875617981e-02 -3.702793717384338379e-01 7.205198705196380615e-02 -5.125968456268310547e-01 -1.542210429906845093e-01 4.766712337732315063e-02 1.578728407621383667e-01 1.012417301535606384e-01 1.911851693876087666e-03 4.113231599330902100e-02 8.258954621851444244e-03 1.618207246065139771e-01 -3.837844729423522949e-02 -4.586220905184745789e-02 1.689597964286804199e-01 -1.887865364551544189e-01 -4.633878543972969055e-02 1.523420512676239014e-01 1.306439936161041260e-01 -6.390041671693325043e-03 -2.670822441577911377e-01 -9.732971340417861938e-02 1.682367026805877686e-01 6.830263882875442505e-02 -4.073229059576988220e-02 -1.109462529420852661e-01 -7.283311337232589722e-02
4.639678075909614563e-02 4.969357699155807495e-02 1.861848980188369751e-01 5.673667043447494507e-02 -8.708337694406509399e-02 2.175892740488052368e-01 -2.125591933727264404e-01 1.344035416841506958e-01 -1.139249801635742188e-01 1.652218848466873169e-01 -2.712758481502532959e-01 6.587263196706771851e-02 -8.144643157720565796e-02 -1.457848697900772095e-01 2.237917631864547729e-01 -5.725380498915910721e-03 1.162407174706459045e-02 -9.829039871692657471e-02 3.728042244911193848e-01 -2.131402343511581421e-01 -4.232844710350036621e-02 -6.203404068946838379e-02 -1.264575868844985962e-01 -2.435925304889678955e-01 2.168304845690727234e-02 -2.550604045391082764e-01 -2.850464284420013428e-01 8.482042700052261353e-02 3.973477184772491455e-01 -7.941524498164653778e-03 1.826937124133110046e-02 2.359657734632492065e-01
-2.753645554184913635e-02 -2.424173057079315186e-02 3.952323645353317261e-02 5.288454890251159668e-02 8.065037429332733154e-02 1.848474293947219849e-01 -1.994633376598358154e-01 1.125046238303184509e-01 -3.233413100242614746e-01 1.274089217185974121e-01 -2.197226732969284058e-01 2.434736862778663635e-02 -3.981550689786672592e-03 -1.336046308279037476e-01 2.011565715074539185e-01 9.060357511043548584e-02 -1.191722452640533447e-01 -2.214171290397644043e-01 2.384305447340011597e-01 -8.415611088275909424e-02 -3.406197130680084229e-01 1.224870234727859497e-01 -2.410399764776229858e-01 1.219761520624160767e-01 8.203978091478347778e-02 -3.113602101802825928e-01 -4.258811473846435547e-02 -7.323053479194641113e-02 4.065945446491241455e-01 4.652224853634834290e-02 1.618976294994354248e-01 1.711080968379974365e-01
-1.017092391848564148e-01 1.141824852675199509e-02 3.792248070240020752e-01 1.719389706850051880e-01 -3.101649694144725800e-02 2.548927208408713341e-03 -6.187453866004943848e-02 1.806811988353729248e-01 -4.021247923374176025e-01 2.042235285043716431e-01 -3.990790992975234985e-02 4.722346365451812744e-02 3.349550366401672363e-01 -1.094940528273582458e-01 -1.434861123561859131e-01 3.477323353290557861e-01 9.133538603782653809e-02 -1.988331675529479980e-01 1.490171700716018677e-01 8.405311405658721924e-02 -1.364503502845764160e-01 -8.607915043830871582e-02 1.607265621423721313e-01 5.696304142475128174e-02 -4.005487859249114990e-01 3.549445420503616333e-02 7.267242670059204102e-02 -1.067544240504503250e-02 -1.491830870509147644e-02 -4.564325883984565735e-02 6.056903302669525146e-02 -2.146476693451404572e-02
-2.081306278705596924e-01 -6.045659538358449936e-03 2.615333795547485352e-01 1.962510943412780762e-01 -2.995726466178894043e-01 1.698530912399291992e-01 -1.745781302452087402e-01 -1.330761313438415527e-01 -2.165522873401641846e-01 -1.698129177093505859e-01 7.698886841535568237e-02 8.904361724853515625e-02 2.932279109954833984e-01 -3.178346378263086081e-04 1.490688771009445190e-01 -3.377110138535499573e-02 2.462942153215408325e-01 -2.700435221195220947e-01 1.319649517536163330e-01 -1.858531385660171509e-01 -1.279283016920089722e-01 -8.195856213569641113e-02 8.091302216053009033e-02 1.193542405962944031e-01 -1.636499166488647461e-01 -1.221704185009002686e-01 -2.990364134311676025e-01 6.792858242988586426e-02 1.655805557966232300e-01 -2.703790068626403809e-01 -7.244616001844406128e-02 1.144048869609832764e-01
5.740192160010337830e-02 -8.804451674222946167e-02 4.761954247951507568e-01 7.086692005395889282e-02 1.289734691381454468e-01 -1.755503118038177490e-01 -2.618320286273956299e-01 -1.928027421236038208e-01 -5.285932868719100952e-02 1.372469365596771240e-01 2.319003492593765259e-01 2.159613519906997681e-01 7.967178709805011749e-03 -8.753234148025512695e-02 2.994839549064636230e-01 1.191102433949708939e-02 1.155256479978561401e-01 -2.677197158336639404e-01 6.818836182355880737e-02 4.058752674609422684e-03 -2.024265229701995850e-01 -1.171183064579963684e-01 1.732553243637084961e-01 -1.841969639062881470e-01 -1.905994117259979248e-01 -1.435557007789611816e-01 -1.345926970243453979e-01 4.979086667299270630e-02 7.434308528900146484e-02 -8.322633802890777588e-02 -2.849772274494171143e-01 6.971918791532516479e-02
-9.567686915397644043e-02 1.226458176970481873e-01 2.795029580593109131e-01 1.901859492063522339e-01 3.906944766640663147e-02 1.155236512422561646e-01 -2.671069204807281494e-01 1.483689844608306885e-01 -2.143160812556743622e-02 2.450619786977767944e-01 7.614359259605407715e-02 -3.300814330577850342e-02 -5.167071521282196045e-02 1.926917902892455459e-04 2.425177395343780518e-01 3.164934813976287842e-01 -1.344091743230819702e-01 -1.087310984730720520e-01 2.745500206947326660e-01 -2.501775622367858887e-01 -1.178703978657722473e-01 5.750105530023574829e-02 -1.886319667100906372e-01 -2.579474262893199921e-02 1.075125262141227722e-01 -2.375191301107406616e-01 -2.018076777458190918e-01 -6.644695252180099487e-02 2.537266314029693604e-01 -6.345610320568084717e-02 2.164074033498764038e-01 2.730766236782073975e-01
1.979433596134185791e-01 -7.699199020862579346e-02 1.085720956325531006e-01 1.331462562084197998e-01 1.389223933219909668e-01 -1.140991970896720886e-01 -2.183005809783935547e-01 -1.068606451153755188e-01 -1.523685157299041748e-01 6.494599580764770508e-02 4.005184769630432129e-02 7.617658376693725586e-02 3.003469109535217285e-01 -3.645561262965202332e-02 4.073708951473236084e-01 2.327580600976943970e-01 -6.877774000167846680e-02 -3.402373939752578735e-02 1.886146366596221924e-01 5.107158049941062927e-02 -1.794154345989227295e-01 3.827368095517158508e-02 3.459461331367492676e-01 7.141233980655670166e-02 -3.447903692722320557e-01 -2.685221731662750244e-01 9.978604502975940704e-03 -2.580254375934600830e-01 -4.974346980452537537e-02 5.880813673138618469e-02 -1.206566542387008667e-01 -8.258076757192611694e-02
2.506962046027183533e-03 1.128797158598899841e-01 2.360211014747619629e-01 2.213937044143676758e-01 2.402579337358474731e-01 -2.707442045211791992e-01 -2.521281540393829346e-01 5.246167629957199097e-02 1.556417718529701233e-02 1.581846028566360474e-01 -1.790572404861450195e-01 1.023744493722915649e-01 -5.312724411487579346e-02 1.298570334911346436e-01 1.361855119466781616e-01 2.065981626510620117e-01 2.100473269820213318e-02 -1.339361965656280518e-01 1.139942705631256104e-01 6.410393118858337402e-02 -3.569490611553192139e-01 1.472533494234085083e-01 2.459864169359207153e-01 5.711369961500167847e-02 -3.408639729022979736e-01 -2.678708136081695557e-01 -1.731369197368621826e-01 -1.114521473646163940e-01 1.247417330741882324e-01 1.650405973196029663e-01 -1.160169392824172974e-01 -3.887167945504188538e-02
1.976312696933746338e-01 -1.350686699151992798e-01 2.618918716907501221e-01 5.359213054180145264e-02 1.392920315265655518e-01 -1.298922449350357056e-01 -1.080141961574554443e-01 -3.501272797584533691e-01 -1.426487714052200317e-01 5.894337967038154602e-02 -1.515891775488853455e-02 2.876878716051578522e-02 2.936673462390899658e-01 -2.217025123536586761e-02 3.825023770332336426e-01 1.569564640522003174e-01 -8.261723816394805908e-02 7.639894634485244751e-02 1.090124323964118958e-01 1.317465156316757202e-01 -1.188614889979362488e-01 7.989668846130371094e-02 2.387792915105819702e-01 7.619491964578628540e-02 -2.562440335750579834e-01 -4.223112463951110840e-01 -1.782819628715515137e-01 -1.628386974334716797e-02 -3.139194846153259277e-02 8.299545198678970337e-02 -8.621008694171905518e-02 -3.941036015748977661e-02
-6.081172823905944824e-02 4.301197826862335205e-02 3.438953459262847900e-01 -9.256456792354583740e-02 4.724896326661109924e-02 -6.176202744245529175e-02 -2.431875765323638916e-01 1.502887159585952759e-01 -1.256874799728393555e-01 1.113904565572738647e-01 -4.727930575609207153e-02 5.532454326748847961e-02 1.686388850212097168e-01 -1.565970182418823242e-01 4.820662140846252441e-01 2.419821768999099731e-01 9.024497866630554199e-02 -1.060316264629364014e-01 1.191907140309922397e-04 6.515615433454513550e-02 -2.086576670408248901e-01 -3.322385624051094055e-02 3.139401376247406006e-01 2.146755112335085869e-03 -2.048266679048538208e-01 -2.846726775169372559e-01 5.620184913277626038e-02 -2.210939675569534302e-01 1.367216706275939941e-01 1.567080467939376831e-01 -1.295155733823776245e-01 -2.333089523017406464e-02
-5.668445304036140442e-02 2.740003764629364014e-01 1.745798587799072266e-01 1.797170341014862061e-01 1.878113150596618652e-01 8.286457508802413940e-02 -3.000982999801635742e-01 -2.671311497688293457e-01 7.848631590604782104e-02 2.198985219001770020e-02 -2.167974561452865601e-01 -1.011847257614135742e-01 -4.368085041642189026e-02 -2.765821758657693863e-03 3.666016459465026855e-01 1.936596632003784180e-01 1.576967835426330566e-01 -2.614018619060516357e-01 2.674976587295532227e-01 1.002817600965499878e-01 -5.388484522700309753e-02 2.175834029912948608e-01 1.012813001871109009e-01 1.380607634782791138e-01 -2.097391635179519653e-01 -2.199615351855754852e-03 2.151681631803512573e-01 -4.736927524209022522e-02 -7.553725689649581909e-02 -1.134387701749801636e-01 -1.826787292957305908e-01 1.371837258338928223e-01
1.426871865987777710e-01 4.487580657005310059e-01 1.723542660474777222e-01 -4.832117259502410889e-02 1.312611252069473267e-01 -9.384592622518539429e-02 -3.515570759773254395e-01 -6.888731569051742554e-02 -1.767471134662628174e-01 8.698489516973495483e-03 1.858586445450782776e-02 2.341234982013702393e-01 4.908118396997451782e-02 -4.670880269259214401e-03 1.572919040918350220e-01 1.467935740947723389e-01 -3.064304292201995850e-01 -1.419358253479003906e-01 3.066746592521667480e-01 2.821398973464965820e-01 -2.599914791062474251e-03 -1.484838724136352539e-01 -3.522790968418121338e-02 -3.686809539794921875e-02 -6.513960193842649460e-03 -9.176852181553840637e-03 -1.656907349824905396e-01 1.424725726246833801e-02 2.899669110774993896e-01 -1.500393599271774292e-01 9.619471430778503418e-02 2.580713294446468353e-02
-3.756470978260040283e-01 1.353587210178375244e-01 -1.336221992969512939e-01 1.147586628794670105e-01 1.472132503986358643e-01 -5.573112983256578445e-03 -2.793433666229248047e-01 -2.072115838527679443e-01 3.491749987006187439e-02 3.181139230728149414e-01 -8.219525218009948730e-03 5.972135066986083984e-02 2.076794654130935669e-01 -8.426074683666229248e-02 1.207269430160522461e-01 1.448080968111753464e-02 2.611950598657131195e-02 -3.593836128711700439e-01 3.763244748115539551e-01 1.270006746053695679e-01 -1.057597696781158447e-01 2.120553702116012573e-02 8.940660953521728516e-02 1.574819236993789673e-01 -2.805998027324676514e-01 -2.329164743423461914e-02 1.962649822235107422e-01 -1.295675802975893021e-02 -1.620119810104370117e-02 -6.995721906423568726e-02 4.474002867937088013e-02 1.966312378644943237e-01
-8.716189116239547729e-02 -2.243103384971618652e-01 1.934729963541030884e-01 3.459279239177703857e-02 2.667313814163208008e-01 -2.017889767885208130e-01 6.037711352109909058e-02 -2.355139404535293579e-01 -2.045357376337051392e-01 1.650380641222000122e-01 -7.658755779266357422e-02 1.872432231903076172e-01 3.913176357746124268e-01 -7.954328507184982300e-02 2.118061333894729614e-01 9.587329626083374023e-02 -1.577896922826766968e-01 -1.737622767686843872e-01 1.004819646477699280e-01 2.961213886737823486e-01 -1.418862193822860718e-01 9.488411247730255127e-02 2.035377621650695801e-01 1.305945515632629395e-01 -1.833982020616531372e-01 -1.442146152257919312e-01 4.488614387810230255e-03 1.463908851146697998e-01 2.959754168987274170e-01 1.746202446520328522e-02 -4.660974442958831787e-02 -5.019672587513923645e-02
1.315771192312240601e-01 -2.043486014008522034e-02 -3.075384907424449921e-02 1.608943939208984375e-01 -9.571993723511695862e-03 2.085153162479400635e-01 -4.787157773971557617e-01 -1.966162212193012238e-02 -6.644676625728607178e-02 -5.798295512795448303e-02 -2.474271506071090698e-01 3.980744481086730957e-01 -4.858704656362533569e-02 -1.193440407514572144e-01 5.248443037271499634e-02 1.322147399187088013e-01 1.115416139364242554e-01 -3.770256042480468750e-02 3.709798157215118408e-01 7.947106659412384033e-02 -2.409835159778594971e-01 4.472893849015235901e-02 2.545221149921417236e-01 -1.250674426555633545e-01 1.375543922185897827e-01 1.238161348737776279e-03 -5.043425131589174271e-03 -5.089746043086051941e-02 1.793176680803298950e-01 -1.905679255723953247e-01 -1.275068223476409912e-01 1.159406676888465881e-01
4.422111436724662781e-02 2.119400650262832642e-01 1.301886886358261108e-01 8.683653920888900757e-02 1.853373646736145020e-01 2.290678620338439941e-01 -1.107192561030387878e-01 8.999940752983093262e-02 -1.154350265860557556e-01 3.594887629151344299e-02 -5.457687005400657654e-02 4.002687986940145493e-03 2.671576477587223053e-02 -2.330798804759979248e-01 1.953415721654891968e-01 3.481866717338562012e-01 8.536714449292048812e-05 -3.998273983597755432e-02 3.608941733837127686e-01 -1.540829092264175415e-01 -3.244197368621826172e-01 2.129238992929458618e-01 -3.083906471729278564e-01 -1.683294773101806641e-01 1.976692490279674530e-02 -1.291518211364746094e-01 -7.226417958736419678e-02 -8.599069714546203613e-02 2.669450044631958008e-01 -1.995247453451156616e-01 4.618714097887277603e-03 1.379255205392837524e-01
4.066176712512969971e-02 1.154724210500717163e-01 2.975352406501770020e-01 1.333811730146408081e-01 5.339997634291648865e-02 -1.343127936124801636e-01 -3.546562790870666504e-01 -8.040644228458404541e-03 7.615990936756134033e-02 -1.795661896467208862e-01 4.437890648841857910e-02 1.307549774646759033e-01 1.252177655696868896e-01 -1.137205660343170166e-01 7.360534369945526123e-02 2.048610597848892212e-01 -1.418917775154113770e-01 -2.399633526802062988e-01 3.371870517730712891e-01 2.150891721248626709e-01 -8.774250745773315430e-02 2.153787016868591309e-01 1.164366826415061951e-01 -4.958036914467811584e-02 2.214662283658981323e-01 -1.140574291348457336e-01 -1.141491308808326721e-01 -4.679343849420547485e-02 3.031207919120788574e-01 3.006337909027934074e-03 4.088598117232322693e-02 3.467478156089782715e-01
-1.784230321645736694e-01 1.626901626586914062e-01 7.731740176677703857e-02 1.700288616120815277e-03 2.541704662144184113e-02 2.920846641063690186e-01 -2.638742923736572266e-01 2.947054505348205566e-01 -7.248541712760925293e-02 6.783545762300491333e-02 -1.543260812759399414e-01 4.677504766732454300e-03 -8.378959447145462036e-02 -2.733009159564971924e-01 3.502470850944519043e-01 2.414811551570892334e-01 -2.888454124331474304e-03 -7.298038899898529053e-02 2.592214643955230713e-01 -1.274368017911911011e-01 -1.928189247846603394e-01 -3.560349717736244202e-02 -1.732289493083953857e-01 -5.805592611432075500e-02 1.933778403326869011e-03 -2.859975993633270264e-01 7.084211707115173340e-02 3.786012530326843262e-02 3.099242150783538818e-01 -1.237959712743759155e-01 5.298834666609764099e-02 1.839808970689773560e-01
8.179402351379394531e-02 -2.659446299076080322e-01 7.105425745248794556e-02 3.495351374149322510e-01 2.766114175319671631e-01 5.147020798176527023e-03 -3.553209006786346436e-01 -2.248098552227020264e-01 -1.999046206474304199e-01 1.853197216987609863e-01 -1.898590326309204102e-01 -1.068995296955108643e-01 -2.519862353801727295e-01 -2.304582893848419189e-01 -4.420866444706916809e-02 1.667741239070892334e-01 -3.532071039080619812e-02 -6.202809512615203857e-02 2.589204162359237671e-02 -6.884142290800809860e-03 -7.914954423904418945e-02 1.130246557295322418e-03 -9.818126261234283447e-02 1.083452068269252777e-02 -2.301802188158035278e-01 -1.002400815486907959e-01 -9.383567422628402710e-02 6.039510294795036316e-02 3.057991266250610352e-01 1.534072160720825195e-01 -2.225777357816696167e-01 9.982191771268844604e-02
9.006404131650924683e-02 -1.064727269113063812e-02 2.210499495267868042e-01 1.629761159420013428e-01 2.642351984977722168e-01 -2.960260510444641113e-01 -3.172239959239959717e-01 7.257519662380218506e-02 1.029123291373252869e-01 1.377728432416915894e-01 -2.698449194431304932e-01 1.592029333114624023e-01 1.930458471179008484e-02 -1.625791937112808228e-02 1.622708588838577271e-01 3.633132874965667725e-01 8.086348325014114380e-02 -2.413235902786254883e-01 -3.126810118556022644e-02 2.610181085765361786e-02 -2.153294086456298828e-01 1.066033076494932175e-02 5.264304578304290771e-02 9.163391590118408203e-02 -3.941622078418731689e-01 -1.878647655248641968e-01 2.791756391525268555e-02 1.982213743031024933e-02 1.373127698898315430e-01 1.101758182048797607e-01 -1.512525696307420731e-02 -1.384426355361938477e-01
-3.297954797744750977e-02 1.662627607583999634e-01 -2.374464087188243866e-02 1.296508014202117920e-01 1.136455759406089783e-01 3.388917818665504456e-02 -1.271044462919235229e-01 3.524821251630783081e-02 -1.789588630199432373e-01 3.672703504562377930e-01 -2.681832611560821533e-01 4.211879521608352661e-02 -1.217163447290658951e-02 -6.283885240554809570e-02 1.153141632676124573e-01 -1.038806363940238953e-01 -1.267565786838531494e-01 -3.961556851863861084e-01 3.257675766944885254e-01 2.153921574354171753e-01 -7.876451313495635986e-02 -5.840997397899627686e-02 6.233094260096549988e-02 5.740538612008094788e-02 1.138803455978631973e-02 -4.278618395328521729e-01 3.579981997609138489e-02 -9.800896793603897095e-02 2.626275718212127686e-01 -7.411701232194900513e-02 1.539125591516494751e-01 1.381280124187469482e-01
-1.364344060420989990e-01 2.606498301029205322e-01 1.312122941017150879e-01 -2.363617904484272003e-02 -1.276407688856124878e-01 3.036393597722053528e-02 -2.825651466846466064e-01 -2.750565409660339355e-01 -1.406453996896743774e-01 2.415968924760818481e-01 7.490286976099014282e-02 -6.429131329059600830e-02 1.358222067356109619e-01 -1.694236695766448975e-01 2.509935796260833740e-01 2.629522383213043213e-01 5.494452640414237976e-02 -3.801549673080444336e-01 1.482969801872968674e-02 4.188660904765129089e-02 1.067094318568706512e-02 -5.650852248072624207e-02 1.753999479115009308e-02 6.012201309204101562e-02 -2.222784757614135742e-01 -2.184842526912689209e-01 -2.074789814651012421e-02 -9.746842831373214722e-02 1.790340840816497803e-01 -2.922694683074951172e-01 3.463685140013694763e-02 2.707073390483856201e-01
8.644303679466247559e-02 -6.022367253899574280e-02 -4.658076167106628418e-02 -2.535780146718025208e-02 2.133981287479400635e-01 1.194679439067840576e-01 -1.529710888862609863e-01 -1.829424053430557251e-01 1.353178918361663818e-02 6.412919610738754272e-02 -2.210507243871688843e-01 2.373261302709579468e-01 -6.764582544565200806e-02 -2.834112942218780518e-01 1.160578131675720215e-01 -2.674603089690208435e-02 9.432696551084518433e-02 -2.899995744228363037e-01 1.804762929677963257e-01 -1.118927225470542908e-01 -3.145132213830947876e-02 1.113017722964286804e-01 3.048878312110900879e-01 8.054129779338836670e-02 -1.731816381216049194e-01 -3.410812020301818848e-01 -5.248644948005676270e-02 2.232486754655838013e-01 -1.380927711725234985e-01 -2.847290933132171631e-01 -3.258976042270660400e-01 -6.826933473348617554e-02
-1.891303062438964844e-01 8.299819380044937134e-02 3.346991539001464844e-01 4.290172830224037170e-02 -5.566330999135971069e-02 -6.282315403223037720e-02 -5.134567990899085999e-02 2.421103790402412415e-02 -1.255787312984466553e-01 3.887540400028228760e-01 8.810311555862426758e-02 5.901252105832099915e-02 2.994004487991333008e-01 -1.718923747539520264e-01 -1.227373182773590088e-01 5.785533040761947632e-02 4.501517117023468018e-02 -1.001600995659828186e-01 5.153892189264297485e-02 -1.785360425710678101e-01 -5.773018673062324524e-02 2.303466200828552246e-01 1.575065851211547852e-01 1.894646435976028442e-01 -3.623873293399810791e-01 -1.729003340005874634e-01 -1.864746809005737305e-01 -1.145122051239013672e-01 2.622313499450683594e-01 1.279280185699462891e-01 -1.744364947080612183e-01 -1.706295460462570190e-01
-5.219503864645957947e-02 -1.838174276053905487e-02 2.642821967601776123e-01 2.176460772752761841e-01 2.238269709050655365e-02 -1.780667603015899658e-01 -1.066871434450149536e-01 -8.363711647689342499e-03 -1.544058173894882202e-01 2.510774694383144379e-02 -2.595249004662036896e-02 4.077158123254776001e-02 2.947562038898468018e-01 -1.730667501688003540e-01 4.454378783702850342e-01 2.217806875705718994e-01 2.549759447574615479e-01 -1.777497380971908569e-01 1.478260457515716553e-01 -6.268399953842163086e-02 -1.460542529821395874e-01 -3.628917038440704346e-02 3.813268542289733887e-01 1.132381185889244080e-01 -1.836247891187667847e-01 -4.113593325018882751e-02 -7.836714386940002441e-02 -5.030880565755069256e-04 7.343418151140213013e-02 9.229045361280441284e-02 -2.932656109333038330e-01 -9.033429436385631561e-03
-4.143275693058967590e-02 1.288832426071166992e-01 5.588783882558345795e-03 1.656210571527481079e-01 2.293457686901092529e-01 2.999797463417053223e-01 -3.120076656341552734e-01 1.095297560095787048e-01 -9.741157293319702148e-02 -4.233192279934883118e-02 -3.609265014529228210e-02 2.512980252504348755e-02 1.585621833801269531e-01 -1.397732347249984741e-01 8.912022411823272705e-02 1.823202008381485939e-03 6.729205138981342316e-03 -3.730696812272071838e-02 4.744782447814941406e-01 -9.986791759729385376e-02 2.471356838941574097e-02 4.691348224878311157e-02 -1.722489595413208008e-01 -1.966290473937988281e-01 -1.108728423714637756e-01 -3.359183669090270996e-01 -2.399065941572189331e-01 -1.414219737052917480e-01 2.219938933849334717e-01 5.938382074236869812e-02 2.706305980682373047e-01 4.000335931777954102e-03
-2.009272873401641846e-01 2.562798857688903809e-01 4.872061684727668762e-02 2.807235121726989746e-01 1.300302594900131226e-01 -3.536089509725570679e-02 -2.762269079685211182e-01 7.597929239273071289e-02 1.393217146396636963e-01 1.246508210897445679e-01 -1.257088333368301392e-01 6.949687004089355469e-02 8.839441835880279541e-02 1.196384131908416748e-01 2.631227672100067139e-01 6.526991724967956543e-02 4.392493981868028641e-03 -5.292530730366706848e-02 3.438769578933715820e-01 6.201579049229621887e-02 -2.378061264753341675e-01 1.521674394607543945e-01 -1.094417124986648560e-01 4.112834930419921875e-01 -1.007386744022369385e-01 -4.206742718815803528e-02 5.011456459760665894e-02 3.860713541507720947e-01 -1.334152370691299438e-02 -1.073084473609924316e-01 1.550940703600645065e-02 -1.285814866423606873e-02
-5.852780118584632874e-02 1.696593314409255981e-01 8.541115373373031616e-02 -1.235040463507175446e-02 1.559112966060638428e-01 2.456573545932769775e-01 -1.237400472164154053e-01 3.350044786930084229e-01 -8.044891804456710815e-02 1.921455413103103638e-01 -1.038580760359764099e-01 7.089682668447494507e-02 -9.583690017461776733e-02 -1.422949880361557007e-01 -1.251436211168766022e-02 3.761268258094787598e-01 1.188369691371917725e-01 -6.953139789402484894e-03 2.864966094493865967e-01 -7.568160444498062134e-02 -2.164692431688308716e-01 2.590578608214855194e-02 -6.558452546596527100e-02 -3.067990473937243223e-04 -1.183940470218658447e-01 -4.440483152866363525e-01 -1.802487522363662720e-01 -9.027008712291717529e-02 1.262380182743072510e-01 -2.199560999870300293e-01 -1.029489487409591675e-01 1.931889653205871582e-01
-1.790661662817001343e-01 1.009084656834602356e-02 2.802864909172058105e-01 -1.113174110651016235e-01 2.405178546905517578e-01 1.071986332535743713e-01 -1.083432808518409729e-01 1.237018853425979614e-01 -1.824810355901718140e-01 1.717546209692955017e-02 -1.103813573718070984e-01 1.121215671300888062e-01 -3.397463560104370117e-01 -3.227114975452423096e-01 2.203695178031921387e-01 4.335745796561241150e-02 -5.489522218704223633e-02 -2.907914221286773682e-01 3.393326997756958008e-01 1.253764927387237549e-01 -1.727670729160308838e-01 2.268374338746070862e-02 -1.901969760656356812e-01 -8.640538901090621948e-03 2.185540460050106049e-02 -3.181959092617034912e-01 1.062780711799860001e-02 3.325391560792922974e-02 2.164487093687057495e-01 -7.885687798261642456e-02 3.084126487374305725e-02 1.006061807274818420e-01
1.638944447040557861e-01 -1.445360630750656128e-01 2.195036858320236206e-01 1.091073453426361084e-01 -5.077327601611614227e-03 -1.217306852340698242e-01 -4.118160009384155273e-01 -3.432149812579154968e-02 -1.841160096228122711e-02 -1.219527050852775574e-02 -2.573289871215820312e-01 2.687042653560638428e-01 1.610929518938064575e-01 -1.965500414371490479e-03 -9.354245662689208984e-02 1.292258352041244507e-01 -2.054590433835983276e-01 1.767155975103378296e-01 3.244235813617706299e-01 -3.478263318538665771e-01 -7.541063241660594940e-03 3.799477592110633850e-02 1.594263762235641479e-01 -7.206518668681383133e-03 -5.641463771462440491e-02 -3.101702928543090820e-01 -1.974976211786270142e-01 -8.541485667228698730e-02 8.508991450071334839e-02 -5.637551471590995789e-02 7.672135531902313232e-02 1.661210209131240845e-01
-1.587768793106079102e-01 -2.456916272640228271e-01 3.469540476799011230e-01 4.759599268436431885e-02 -1.217186823487281799e-01 -2.318347096443176270e-01 -2.808877825736999512e-01 5.161451175808906555e-02 -7.978047244250774384e-03 8.728183060884475708e-02 -7.031231373548507690e-02 2.865767180919647217e-01 2.628923058509826660e-01 -9.827177226543426514e-02 3.006506860256195068e-01 6.966909859329462051e-03 2.276329845190048218e-01 -2.965948581695556641e-01 1.816524714231491089e-01 -2.556403540074825287e-02 -1.580612920224666595e-02 1.498889327049255371e-01 2.149804830551147461e-01 1.319644413888454437e-02 -1.257276348769664764e-02 -1.315848380327224731e-01 -9.640123695135116577e-02 1.029871124774217606e-02 1.708497852087020874e-01 4.578774794936180115e-02 -2.653047740459442139e-01 -8.129664510488510132e-02
1.676219403743743896e-01 -1.564375758171081543e-01 -1.319860517978668213e-01 2.336803227663040161e-01 1.518679112195968628e-01 2.903384268283843994e-01 -5.104514956474304199e-02 9.924327582120895386e-02 2.207847312092781067e-03 1.108325123786926270e-01 7.883263379335403442e-02 5.625601112842559814e-02 2.020872235298156738e-01 -3.622667193412780762e-01 1.258099377155303955e-01 -1.234223172068595886e-01 1.279924362897872925e-01 -2.347234189510345459e-01 2.716330289840698242e-01 9.061456471681594849e-02 -1.150420084595680237e-01 1.881373673677444458e-01 4.754355177283287048e-02 2.875633351504802704e-02 -1.481705009937286377e-01 -3.497580885887145996e-01 -1.484773457050323486e-01 9.182098507881164551e-02 -7.177028059959411621e-02 -3.655363917350769043e-01 8.104741573333740234e-02 -7.412127405405044556e-02
2.302617430686950684e-01 1.635214239358901978e-01 8.252514526247978210e-03 6.695347279310226440e-02 2.312985658645629883e-01 2.746747247874736786e-02 -4.134395122528076172e-01 -1.209349855780601501e-01 -2.870078682899475098e-01 1.421945393085479736e-01 1.236803177744150162e-02 1.525832414627075195e-01 1.633769273757934570e-01 -1.571197062730789185e-01 -1.667442172765731812e-01 1.115036532282829285e-01 1.518622934818267822e-01 -9.804116934537887573e-02 3.267399668693542480e-01 -2.256914041936397552e-03 -2.126452624797821045e-01 1.452822703868150711e-02 1.423874944448471069e-01 2.653171867132186890e-02 1.005636304616928101e-01 -2.626598998904228210e-02 -8.327691256999969482e-02 2.136305719614028931e-01 3.703186810016632080e-01 -4.105156660079956055e-02 1.576227098703384399e-01 -1.592106819152832031e-01
6.882678717374801636e-02 -3.937452100217342377e-03 -9.254705160856246948e-02 1.277999728918075562e-01 -1.085122898221015930e-01 2.365544736385345459e-01 -9.759518504142761230e-02 4.729880020022392273e-02 -2.048142105340957642e-01 3.010642230510711670e-01 -1.784687191247940063e-01 1.501108109951019287e-01 5.502586439251899719e-02 1.320367008447647095e-01 2.180154174566268921e-01 -4.648554697632789612e-02 -6.366988271474838257e-02 -1.971524357795715332e-01 2.233141064643859863e-01 -1.202982887625694275e-01 -3.888980448246002197e-01 -2.083736844360828400e-02 -1.852506846189498901e-01 1.555450260639190674e-01 -3.272605687379837036e-02 -2.504129111766815186e-01 -1.118119582533836365e-01 3.636459633708000183e-02 4.872931540012359619e-01 7.199175190180540085e-03 -3.096748329699039459e-02 -1.447988394647836685e-02
2.304922640323638916e-01 -5.476865917444229126e-02 4.776710271835327148e-02 -7.151532173156738281e-02 2.752384543418884277e-01 -7.349368184804916382e-02 -1.674512028694152832e-01 1.075556799769401550e-01 -8.423797786235809326e-02 -1.477932333946228027e-01 2.314480841159820557e-01 2.128148823976516724e-01 2.212185263633728027e-01 -3.090191483497619629e-01 1.954223588109016418e-02 3.280941545963287354e-01 1.080550625920295715e-01 -1.431480199098587036e-01 1.724961400032043457e-01 1.177159994840621948e-01 -1.136811003088951111e-01 -1.144906952977180481e-01 5.616285651922225952e-02 1.026953011751174927e-01 -1.392902284860610962e-01 -2.170292660593986511e-02 -1.371088624000549316e-01 3.018985688686370850e-01 3.968891501426696777e-01 -1.652941852807998657e-01 4.104926064610481262e-02 -6.002140045166015625e-02
1.077784299850463867e-01 -8.281853795051574707e-02 1.158699691295623779e-01 1.156622394919395447e-01 1.359497457742691040e-01 -7.260407507419586182e-02 -7.154229283332824707e-02 -1.191524881869554520e-02 -5.031563341617584229e-03 -2.673987485468387604e-02 -1.094399243593215942e-01 -1.687742397189140320e-02 1.931037306785583496e-01 1.037511005997657776e-01 4.285516142845153809e-01 3.315160274505615234e-01 2.210234105587005615e-01 -2.577324509620666504e-01 -2.862495835870504379e-03 -9.459144622087478638e-02 -1.903155446052551270e-01 1.688693165779113770e-01 -1.000434756278991699e-01 1.325694173574447632e-01 -3.517084941267967224e-02 -9.600489586591720581e-02 -3.966634571552276611e-01 -1.054236665368080139e-01 8.596829324960708618e-02 -2.927014827728271484e-01 -1.847632825374603271e-01 2.200610190629959106e-01
1.169480755925178528e-01 6.312222033739089966e-02 -1.024260744452476501e-02 1.883043348789215088e-01 -2.954048290848731995e-02 -2.374899536371231079e-01 -3.424988090991973877e-01 2.425151020288467407e-01 -9.850579500198364258e-02 -2.444831095635890961e-02 -2.975034713745117188e-01 7.379064708948135376e-02 1.330574750900268555e-01 9.612712264060974121e-02 -1.114695332944393158e-02 3.569926023483276367e-01 -2.485044896602630615e-01 -3.785756528377532959e-01 2.844699025154113770e-01 1.089329198002815247e-01 2.045732177793979645e-02 -2.451115287840366364e-02 9.052185714244842529e-02 2.033395916223526001e-01 -2.033882290124893188e-01 -3.804021049290895462e-03 9.757826104760169983e-03 1.377091407775878906e-01 2.120787501335144043e-01 2.493825368583202362e-02 -1.197332236915826797e-02 -2.845460548996925354e-03
1.093694823794066906e-03 -4.313319548964500427e-02 3.983535245060920715e-02 6.040594354271888733e-02 -1.229314953088760376e-01 3.606407344341278076e-01 -2.931061983108520508e-01 1.105625629425048828e-01 -3.981935381889343262e-01 3.186795115470886230e-01 -2.415152639150619507e-01 7.286504656076431274e-02 4.768491536378860474e-02 1.078824102878570557e-01 8.589043468236923218e-02 -8.277679234743118286e-02 -2.938458323478698730e-02 -8.680874109268188477e-02 9.648966789245605469e-02 -1.204443946480751038e-01 -1.558019518852233887e-01 1.190864071249961853e-01 -4.274837672710418701e-02 2.154913842678070068e-01 -2.634684741497039795e-02 -3.647067844867706299e-01 -1.106512844562530518e-01 -1.175557915121316910e-02 3.162336945533752441e-01 8.634859323501586914e-02 1.476084440946578979e-01 5.854103714227676392e-02
1.259542852640151978e-01 -5.537006631493568420e-02 1.951606273651123047e-01 -2.238021790981292725e-02 5.688886716961860657e-02 -2.789931297302246094e-01 -1.174809709191322327e-01 1.012491155415773392e-02 1.939568668603897095e-01 1.973439604043960571e-01 -1.345106363296508789e-01 -6.466758996248245239e-02 -3.960853442549705505e-02 -2.473942376673221588e-02 3.000089824199676514e-01 9.097886085510253906e-02 9.485398977994918823e-02 -3.313311636447906494e-01 4.881944954395294189e-01 1.151597872376441956e-01 -1.228017583489418030e-01 -1.523294299840927124e-01 2.938140649348497391e-03 1.061430275440216064e-01 -3.474425971508026123e-01 -1.687674410641193390e-02 -4.621418938040733337e-02 1.346458494663238525e-01 2.210942506790161133e-01 1.447802186012268066e-01 -1.139906421303749084e-01 6.452881544828414917e-02
-1.974290162324905396e-01 2.185260951519012451e-01 4.782316088676452637e-02 1.058094576001167297e-01 8.783257752656936646e-02 -4.026642069220542908e-02 -4.349947273731231689e-01 -2.445335835218429565e-01 1.239728298969566822e-03 2.239997982978820801e-01 5.107928882353007793e-04 -1.573524996638298035e-02 -2.527222223579883575e-02 -9.851312637329101562e-02 2.225155532360076904e-01 2.273075729608535767e-01 3.071235716342926025e-01 -1.212748959660530090e-01 1.396929770708084106e-01 -1.250313818454742432e-01 -2.266691438853740692e-02 2.127775251865386963e-01 2.489688992500305176e-01 1.960132271051406860e-01 -2.131737172603607178e-01 6.615609675645828247e-02 -2.499685138463973999e-01 -5.945732071995735168e-02 -8.484864234924316406e-02 -1.416652649641036987e-01 -1.973041146993637085e-01 -8.408938348293304443e-02
1.260668933391571045e-01 -8.352486044168472290e-02 -1.586535573005676270e-01 1.421165019273757935e-01 8.829200267791748047e-02 2.230643630027770996e-01 -2.768124043941497803e-01 -2.001422792673110962e-01 -4.232727736234664917e-02 1.544193327426910400e-01 2.229531258344650269e-01 -4.855371662415564060e-04 5.547582358121871948e-02 -6.088314950466156006e-02 5.917845293879508972e-02 -1.605727672576904297e-01 -2.597979456186294556e-02 -3.998547494411468506e-01 2.542285919189453125e-01 -4.554211348295211792e-02 -2.795532047748565674e-01 -2.052361965179443359e-01 2.293157130479812622e-01 -1.030554026365280151e-01 -1.379439979791641235e-01 -1.003007218241691589e-01 -1.025138497352600098e-01 2.585506737232208252e-01 1.933477371931076050e-01 -1.879964023828506470e-01 2.283009290695190430e-01 6.384178251028060913e-02
-1.835754066705703735e-01 4.956448823213577271e-02 4.067655205726623535e-01 -3.295243903994560242e-02 -2.283705770969390869e-02 1.058825328946113586e-01 -2.317100763320922852e-01 -7.349945604801177979e-03 1.495183724910020828e-02 1.917602568864822388e-01 -1.217468306422233582e-01 4.180947318673133850e-02 2.519493922591209412e-02 -1.290381550788879395e-01 2.318199574947357178e-01 1.354499459266662598e-01 -6.537055969238281250e-02 -3.393782079219818115e-01 -6.630016863346099854e-02 -2.162730991840362549e-01 -3.979030847549438477e-01 -1.121452897787094116e-01 -9.072142839431762695e-02 1.977335102856159210e-02 -9.465956687927246094e-02 1.117619648575782776e-01 -2.287373840808868408e-01 2.445303350687026978e-01 2.352294474840164185e-01 -5.687658488750457764e-02 -1.469038333743810654e-02 2.153796255588531494e-01
-5.591828376054763794e-03 -5.014441162347793579e-02 1.594339869916439056e-02 2.494837343692779541e-01 -8.991762995719909668e-02 4.272683337330818176e-02 -1.217048987746238708e-01 -3.808070421218872070e-01 -2.383991181850433350e-01 1.580168604850769043e-01 -2.290126979351043701e-01 3.693466307595372200e-03 -5.552995949983596802e-03 -2.090902626514434814e-01 2.371227741241455078e-01 -3.816525638103485107e-02 -4.869037121534347534e-02 -7.954099774360656738e-02 2.392082512378692627e-01 -3.043648554012179375e-03 -3.903668373823165894e-02 8.608835935592651367e-02 1.201507970690727234e-01 -4.243066906929016113e-02 -4.619725346565246582e-01 9.879169613122940063e-02 -2.525845468044281006e-01 -3.723579272627830505e-02 -1.092693805694580078e-01 -5.057810619473457336e-02 -1.188116595149040222e-01 3.484918177127838135e-01
-2.894127182662487030e-02 1.189151592552661896e-02 2.510174512863159180e-01 3.326671719551086426e-01 1.177152525633573532e-02 -4.134039878845214844e-01 -2.444310784339904785e-01 -5.151227489113807678e-02 -1.194450259208679199e-02 2.381363362073898315e-01 1.054079979658126831e-01 -8.878063410520553589e-02 1.386859863996505737e-01 4.791735112667083740e-02 1.054970100522041321e-01 1.347442567348480225e-01 1.388608664274215698e-01 -1.772297918796539307e-01 1.559876799583435059e-01 -6.404057890176773071e-02 -3.524914979934692383e-01 7.416533678770065308e-02 -3.551513329148292542e-02 1.549092978239059448e-01 -1.889432817697525024e-01 -1.791024506092071533e-01 -8.836185187101364136e-02 -1.272693276405334473e-01 3.379432559013366699e-01 1.481063365936279297e-01 1.078669726848602295e-02 -5.538384988903999329e-02
-6.807380914688110352e-02 -1.618403792381286621e-01 6.374915130436420441e-03 -2.502217888832092285e-02 1.648689955472946167e-01 1.285630166530609131e-01 -5.447632074356079102e-01 -3.440910279750823975e-01 -1.981882154941558838e-01 2.675437368452548981e-02 2.768509089946746826e-02 2.573173642158508301e-01 5.577184259891510010e-02 -1.130926236510276794e-01 -1.810284256935119629e-01 8.930440992116928101e-02 -7.732819765806198120e-02 -1.034049019217491150e-01 5.312346667051315308e-02 1.002118140459060669e-01 -1.924545019865036011e-01 3.581245839595794678e-01 2.099771425127983093e-02 -9.585452079772949219e-02 -2.516960799694061279e-01 -2.246633768081665039e-01 -2.112872898578643799e-02 -5.703210830688476562e-02 4.692016541957855225e-02 9.542826563119888306e-02 2.672965079545974731e-02 -1.095774769783020020e-01
-1.851142048835754395e-01 -2.261622846126556396e-01 3.005020320415496826e-01 1.460181027650833130e-01 9.712928533554077148e-02 1.145393121987581253e-03 -1.829697042703628540e-01 3.852506354451179504e-02 -1.939758956432342529e-01 2.282626926898956299e-01 -1.108715012669563293e-01 -2.431850135326385498e-01 -4.749434068799018860e-02 -3.360446095466613770e-01 6.601004302501678467e-02 3.063286542892456055e-01 2.485775053501129150e-01 -6.804249435663223267e-02 1.887210458517074585e-01 1.755044907331466675e-01 6.977352499961853027e-02 6.544764339923858643e-02 -5.195027217268943787e-03 1.589801311492919922e-01 -1.763552278280258179e-01 -2.871217429637908936e-01 -1.393764466047286987e-01 1.059993356466293335e-01 -4.688931629061698914e-02 7.656711339950561523e-02 -2.239028215408325195e-01 1.197424530982971191e-01
7.963227480649948120e-02 -7.726640254259109497e-02 2.648347914218902588e-01 3.340734541416168213e-01 -9.829751402139663696e-02 -1.179828941822052002e-01 -2.905613481998443604e-01 -5.439105257391929626e-02 9.763280302286148071e-02 2.287862896919250488e-01 -2.304080575704574585e-01 2.620670497417449951e-01 2.019386887550354004e-01 8.163645118474960327e-02 -6.563676893711090088e-02 2.186086475849151611e-01 -9.772448986768722534e-02 -3.300895914435386658e-02 3.577769398689270020e-01 -2.914150953292846680e-01 -1.549205183982849121e-01 -5.217360332608222961e-02 1.574544608592987061e-01 6.431851536035537720e-02 9.153839945793151855e-02 -1.838677525520324707e-01 1.231826022267341614e-01 1.212611943483352661e-01 1.684923768043518066e-01 1.809693686664104462e-02 1.553113609552383423e-01 8.760077506303787231e-02
2.359715662896633148e-02 -2.673684433102607727e-02 2.869156002998352051e-01 -6.306970864534378052e-02 -9.274847805500030518e-03 -1.153718605637550354e-01 -1.649269759654998779e-01 -1.780942082405090332e-01 -1.676115691661834717e-01 -7.602377235889434814e-02 1.013190746307373047e-01 8.959762752056121826e-03 1.527639925479888916e-01 -3.603277206420898438e-01 -1.608809083700180054e-02 -1.158195957541465759e-01 -2.357212603092193604e-01 -1.851623654365539551e-01 2.026794403791427612e-01 -4.354908596724271774e-03 -4.059244990348815918e-01 3.824954107403755188e-02 -1.205084398388862610e-01 7.271066308021545410e-02 -1.598845720291137695e-01 -4.736968874931335449e-01 1.036692708730697632e-01 5.205504596233367920e-02 1.151569336652755737e-01 -1.614775657653808594e-01 6.252232193946838379e-02 -7.349469512701034546e-02
3.555088117718696594e-02 1.037350147962570190e-01 7.256078720092773438e-02 5.031336098909378052e-02 -1.440310180187225342e-01 2.149831503629684448e-01 -2.675297856330871582e-01 6.079509388655424118e-03 -2.626993954181671143e-01 2.208320945501327515e-01 -1.391818970441818237e-01 -1.258255690336227417e-01 -1.816272176802158356e-02 -8.827237784862518311e-02 1.344449520111083984e-01 2.080798707902431488e-02 -6.113744899630546570e-02 -1.641013026237487793e-01 2.950029075145721436e-01 -3.118866682052612305e-01 -1.189949885010719299e-01 1.644244790077209473e-01 -1.212963163852691650e-01 -2.704820632934570312e-01 8.244609460234642029e-03 -3.508062362670898438e-01 -2.611380219459533691e-01 9.294871240854263306e-02 3.274577558040618896e-01 -5.338569357991218567e-02 -6.017903331667184830e-03 8.876504004001617432e-02
-1.242466494441032410e-01 3.952335193753242493e-02 1.120051890611648560e-01 -8.654604665935039520e-03 1.772354990243911743e-01 3.652709722518920898e-02 -2.921358346939086914e-01 1.462606936693191528e-01 -3.272154629230499268e-01 1.231271624565124512e-01 -2.656205892562866211e-01 1.906006783246994019e-01 7.210928946733474731e-02 -1.614832505583763123e-02 1.858515292406082153e-02 -2.642238885164260864e-02 -1.568802744150161743e-01 -2.558819949626922607e-01 3.226641416549682617e-01 5.223926529288291931e-02 -3.350737094879150391e-01 -2.480462193489074707e-01 -1.927929669618606567e-01 -9.514922648668289185e-02 -1.090935692191123962e-01 -1.305203437805175781e-01 7.247064262628555298e-02 1.863613128662109375e-01 -6.218997016549110413e-02 -1.027922183275222778e-01 -2.895139753818511963e-01 1.056292206048965454e-01
-1.554698199033737183e-01 2.265109866857528687e-01 6.169554963707923889e-02 -3.757096081972122192e-02 2.040720731019973755e-01 6.848920136690139771e-02 -2.569188177585601807e-01 -1.448269188404083252e-01 -1.913254559040069580e-01 6.554465740919113159e-02 -1.486226171255111694e-01 4.673907533288002014e-02 -8.916316181421279907e-02 2.626247331500053406e-02 2.230698913335800171e-01 8.107651770114898682e-02 -1.201779767870903015e-01 -4.343069195747375488e-01 3.790417909622192383e-01 3.092721700668334961e-01 -6.520524621009826660e-02 7.850584387779235840e-02 -1.054054871201515198e-02 1.642701961100101471e-02 7.893159985542297363e-02 -3.116007745265960693e-01 -6.150029599666595459e-02 5.793787539005279541e-02 2.236724048852920532e-01 -1.582526713609695435e-01 6.664160639047622681e-02 -1.125867962837219238e-01
-1.379768103361129761e-01 -8.883593231439590454e-02 -6.843902170658111572e-02 1.584688723087310791e-01 -4.529251903295516968e-02 -3.112179785966873169e-02 -1.380505710840225220e-01 -1.485692411661148071e-01 -9.273948520421981812e-02 -3.918861504644155502e-03 -2.595095336437225342e-02 2.684794962406158447e-01 9.742703288793563843e-02 -4.606170579791069031e-03 3.029470443725585938e-01 1.096672788262367249e-01 -4.465913400053977966e-02 -2.024769335985183716e-01 4.741747379302978516e-01 1.533319503068923950e-01 -2.097529321908950806e-01 6.679381430149078369e-02 -5.932555347681045532e-02 1.235498785972595215e-01 -2.471411079168319702e-01 2.798653244972229004e-01 -2.548750936985015869e-01 2.384058535099029541e-01 1.316759288311004639e-01 2.467407435178756714e-01 -1.120136864483356476e-02 -7.939346879720687866e-02
-2.898066937923431396e-01 6.632497906684875488e-02 1.650002151727676392e-01 5.121288076043128967e-02 -8.438809961080551147e-02 -1.788868010044097900e-01 -1.553188413381576538e-01 -4.376799985766410828e-02 -9.053617715835571289e-02 2.969733476638793945e-01 1.012023612856864929e-01 8.655267953872680664e-02 -2.429227381944656372e-01 -1.340419501066207886e-01 3.731859922409057617e-01 8.315237611532211304e-02 1.814761310815811157e-01 -2.368857711553573608e-01 5.449747666716575623e-02 -2.980151474475860596e-01 -2.509162724018096924e-01 5.313471704721450806e-02 -1.180206462740898132e-01 6.430894136428833008e-02 -1.806308031082153320e-01 -1.804348528385162354e-01 -1.009368523955345154e-01 1.825478374958038330e-01 1.962026357650756836e-01 4.366563260555267334e-02 1.177646145224571228e-01 2.273203730583190918e-01
-9.286071360111236572e-02 1.892504468560218811e-02 1.706182062625885010e-01 -9.463535971008241177e-04 -5.836853291839361191e-03 -1.577814966440200806e-01 -4.749420881271362305e-01 -1.060628443956375122e-01 9.884315729141235352e-02 -3.217159509658813477e-01 -1.082235872745513916e-01 1.912739723920822144e-01 1.118813306093215942e-01 1.243920698761940002e-01 -4.210731480270624161e-03 -2.709806337952613831e-02 9.776282310485839844e-02 -2.025706470012664795e-01 3.545964658260345459e-01 2.364877909421920776e-01 -1.218552961945533752e-01 -5.975569412112236023e-02 6.818187236785888672e-02 4.377872496843338013e-02 -1.856701523065567017e-01 -3.733931183815002441e-01 -2.389875799417495728e-01 1.869680546224117279e-02 5.897875502705574036e-02 1.013766042888164520e-03 -1.252146810293197632e-01 -4.567144811153411865e-02
2.289688140153884888e-01 -1.122441440820693970e-01 5.366136506199836731e-02 3.128782212734222412e-01 9.430249035358428955e-02 1.265688687562942505e-01 -1.055323854088783264e-01 -1.814756095409393311e-01 -1.743129789829254150e-01 -4.210833460092544556e-02 1.928348094224929810e-02 5.929849669337272644e-02 -5.133814737200737000e-02 -1.106101945042610168e-01 1.947842389345169067e-01 -1.412024646997451782e-01 -3.309508040547370911e-02 -6.869328022003173828e-02 3.404074907302856445e-01 -2.023940533399581909e-01 -4.246271252632141113e-01 -2.266050428152084351e-01 -8.074648678302764893e-02 5.185924842953681946e-02 -9.614609926939010620e-02 -2.390312105417251587e-01 -2.652124762535095215e-01 -1.229880154132843018e-01 2.023494839668273926e-01 1.911311745643615723e-01 1.509539932012557983e-01 2.818614989519119263e-02
-6.022940576076507568e-02 -2.814962342381477356e-02 5.495569482445716858e-02 1.350845098495483398e-01 4.178278893232345581e-02 1.073005795478820801e-01 -1.564677804708480835e-01 -9.124170243740081787e-02 -2.342346012592315674e-01 1.966765671968460083e-01 -2.232296466827392578e-01 6.933493912220001221e-02 1.282454933971166611e-02 -2.808351442217826843e-02 2.376075983047485352e-01 -1.311560906469821930e-02 -2.586258947849273682e-01 -3.979164063930511475e-01 3.479543626308441162e-01 2.396406978368759155e-01 -6.478782277554273605e-03 2.487284988164901733e-01 -5.699397251009941101e-02 -8.657745271921157837e-02 9.484316222369670868e-03 -3.155896961688995361e-01 -2.081698328256607056e-01 -3.448012843728065491e-02 1.853025704622268677e-01 -2.252829372882843018e-01 -9.573551267385482788e-02 -8.737875521183013916e-02
1.926416307687759399e-01 -2.552161812782287598e-01 2.485948503017425537e-01 1.149335727095603943e-01 2.021759748458862305e-01 -1.088767647743225098e-01 -1.064811646938323975e-01 -1.028182059526443481e-01 -1.185964047908782959e-01 1.471859067678451538e-01 -5.587777495384216309e-02 2.400467842817306519e-01 1.477440148591995239e-01 2.133241295814514160e-01 1.048932075500488281e-01 1.836513429880142212e-01 -6.031607091426849365e-02 -1.767979860305786133e-01 1.119983568787574768e-01 3.873764351010322571e-02 -2.162175476551055908e-01 3.157023573294281960e-03 2.053513824939727783e-01 2.547486126422882080e-01 -3.603341579437255859e-01 -3.357857465744018555e-01 7.814566045999526978e-02 -2.077001482248306274e-01 6.864001601934432983e-02 1.106333881616592407e-01 1.596748679876327515e-01 5.014311149716377258e-02
-4.466288536787033081e-02 2.051600068807601929e-01 2.986261248588562012e-01 4.125259444117546082e-02 6.282185018062591553e-02 -2.974718995392322540e-02 2.272115088999271393e-02 -4.400347173213958740e-02 -9.037669748067855835e-02 -2.248268276453018188e-01 4.489394649863243103e-02 3.285367488861083984e-01 8.139244467020034790e-02 -1.784535795450210571e-01 3.738321363925933838e-01 1.797306090593338013e-01 5.379537865519523621e-02 -3.665735721588134766e-01 5.760896205902099609e-02 -1.743080019950866699e-01 -1.338742673397064209e-01 -5.783440545201301575e-02 4.070633277297019958e-02 9.672770649194717407e-02 -5.593930929899215698e-02 -1.564051508903503418e-01 -1.993483603000640869e-01 1.987251788377761841e-01 -1.940934918820858002e-02 -5.702852457761764526e-02 -1.786923557519912720e-01 3.645881712436676025e-01
1.478527337312698364e-01 8.831883221864700317e-02 -7.259607780724763870e-03 -1.374441534280776978e-01 9.793996810913085938e-02 1.602652482688426971e-02 -4.449763596057891846e-01 -1.810287386178970337e-01 -1.786621361970901489e-01 -9.521025419235229492e-02 -7.604255527257919312e-02 3.661709427833557129e-01 1.635803133249282837e-01 -1.657880246639251709e-01 -1.577620804309844971e-01 2.044359147548675537e-01 -2.083582431077957153e-01 2.754304744303226471e-02 2.355351448059082031e-01 -1.110254302620887756e-01 -7.054607383906841278e-03 1.767733097076416016e-01 2.218178957700729370e-01 1.349789202213287354e-01 -1.364868283271789551e-01 6.706677377223968506e-02 -3.108844161033630371e-01 1.601288914680480957e-01 1.908038258552551270e-01 -4.450655728578567505e-02 8.940634876489639282e-02 -8.063261210918426514e-02
6.227388978004455566e-02 -6.302046775817871094e-02 2.521777749061584473e-01 2.757110893726348877e-01 1.775774657726287842e-01 -9.292404353618621826e-02 -1.994351148605346680e-01 -3.042564094066619873e-01 -4.224102944135665894e-02 4.109873995184898376e-02 -1.067707836627960205e-01 -6.681199371814727783e-02 1.745781898498535156e-01 -6.990341097116470337e-02 2.222796231508255005e-01 1.890004724264144897e-01 2.149470448493957520e-01 -4.476918280124664307e-02 1.395326294004917145e-02 6.001183763146400452e-02 -2.808704972267150879e-01 -1.439969092607498169e-01 3.752865195274353027e-01 1.535776555538177490e-01 -2.299527525901794434e-01 -1.125229895114898682e-02 -6.083073094487190247e-02 -1.437679380178451538e-01 2.415321767330169678e-01 -5.794122070074081421e-02 -2.916443049907684326e-01 -4.081513267010450363e-03
5.290039349347352982e-03 1.550388336181640625e-01 2.374963462352752686e-01 6.204991787672042847e-02 2.382040321826934814e-01 -3.222534656524658203e-01 -1.208947971463203430e-01 7.566191256046295166e-02 3.547975048422813416e-02 1.608499288558959961e-01 1.589937508106231689e-02 1.478162258863449097e-01 9.128900617361068726e-02 3.725425526499748230e-02 4.012342691421508789e-01 2.230723798274993896e-01 2.498647272586822510e-01 -1.824432015419006348e-01 1.936973929405212402e-01 4.440553858876228333e-02 -2.608291208744049072e-01 6.962989270687103271e-02 2.276484817266464233e-01 8.874516934156417847e-02 -3.851850032806396484e-01 -1.058057844638824463e-01 -1.150422021746635437e-01 -3.009276278316974640e-02 4.874203354120254517e-02 -1.762380637228488922e-02 -1.302854418754577637e-01 -6.240449473261833191e-02
-1.043908372521400452e-01 -2.129860222339630127e-02 5.097235441207885742e-01 3.168140947818756104e-01 1.030778810381889343e-01 -2.420151829719543457e-01 -2.268159687519073486e-01 -2.434689924120903015e-02 -9.948267042636871338e-02 8.231094479560852051e-02 -1.195164918899536133e-01 2.166943401098251343e-01 1.013834625482559204e-01 -1.381791681051254272e-01 4.189952313899993896e-01 1.383753716945648193e-01 1.648429632186889648e-01 -6.267637014389038086e-02 -8.636576682329177856e-02 -2.015452366322278976e-03 4.522658139467239380e-02 1.775751449167728424e-02 -4.020368307828903198e-02 6.167082861065864563e-02 -7.120794802904129028e-02 -2.662716507911682129e-01 6.162919104099273682e-02 -3.008970990777015686e-02 1.635424792766571045e-01 9.340336173772811890e-02 -1.236052438616752625e-01 1.657331436872482300e-01
-1.857213675975799561e-02 2.278812080621719360e-01 1.496110707521438599e-01 2.013830095529556274e-01 1.383009254932403564e-01 -1.750246584415435791e-01 -3.366172015666961670e-01 -2.272960692644119263e-01 -6.300535984337329865e-03 6.897157430648803711e-02 -2.443604916334152222e-01 1.019045859575271606e-01 -8.991213142871856689e-02 -2.704036533832550049e-01 7.743014395236968994e-02 1.298474520444869995e-01 1.821933537721633911e-01 -2.355072796344757080e-01 -3.725908696651458740e-02 3.368142992258071899e-02 1.112356409430503845e-01 3.983020186424255371e-01 7.078377157449722290e-02 8.679824881255626678e-03 -2.363370656967163086e-01 -1.617082655429840088e-01 -2.735113203525543213e-01 5.899436399340629578e-02 5.051691457629203796e-02 -5.570914223790168762e-02 -2.327246814966201782e-01 6.087426096200942993e-02
1.278202235698699951e-01 1.879946738481521606e-01 1.222475916147232056e-01 3.256714344024658203e-01 6.246665492653846741e-02 -1.306028366088867188e-01 -3.222872316837310791e-01 -5.077279172837734222e-03 -2.245997339487075806e-01 9.123938530683517456e-02 -8.521775156259536743e-02 2.083012014627456665e-01 2.424857765436172485e-01 4.244725778698921204e-02 -8.929478353820741177e-04 -9.490165114402770996e-02 -1.791739612817764282e-01 -2.951630055904388428e-01 1.095016151666641235e-01 -1.856678724288940430e-01 -2.957303822040557861e-02 1.675797700881958008e-01 2.714823186397552490e-01 -3.170970380306243896e-01 3.932211920619010925e-02 -2.028770186007022858e-02 -1.699926555156707764e-01 1.038013026118278503e-01 2.814991772174835205e-01 3.866523131728172302e-02 -1.338018476963043213e-01 1.194245144724845886e-01
4.577418789267539978e-02 1.801039576530456543e-01 -2.218846604228019714e-02 1.325246393680572510e-01 2.366682291030883789e-01 -3.935425356030464172e-02 -1.807744354009628296e-01 5.918626487255096436e-02 -1.523490399122238159e-01 7.371360063552856445e-02 1.927112638950347900e-01 1.371572464704513550e-01 2.464356124401092529e-01 -1.331414431333541870e-01 -1.358946319669485092e-02 2.777231335639953613e-01 -1.361585557460784912e-01 -1.595989763736724854e-01 5.067255496978759766e-01 1.046503260731697083e-01 -3.109968602657318115e-01 -1.036385074257850647e-01 -4.709353670477867126e-02 1.318287849426269531e-01 1.033630445599555969e-01 -3.189403712749481201e-01 -3.846465051174163818e-02 5.281669273972511292e-02 -4.332143813371658325e-02 -2.344051897525787354e-01 1.476253941655158997e-02 -2.823515795171260834e-02
-1.130344495177268982e-01 1.114458739757537842e-01 -1.440646052360534668e-01 1.172748045064508915e-03 -1.558569073677062988e-01 1.841874718666076660e-01 -2.351562380790710449e-01 -6.739315390586853027e-02 -2.721816599369049072e-01 2.054099142551422119e-01 -2.676063776016235352e-01 4.578032344579696655e-02 2.068310976028442383e-01 1.531293336302042007e-02 1.707531064748764038e-01 -4.130267724394798279e-02 -1.689245998859405518e-01 -1.828250288963317871e-01 1.509698033332824707e-01 -8.466668426990509033e-02 -1.439140737056732178e-01 1.460907608270645142e-01 3.470918536186218262e-02 2.012229859828948975e-01 8.195366710424423218e-02 -3.526642024517059326e-01 -1.800683736801147461e-01 -1.615054532885551453e-02 4.615536332130432129e-01 -1.176791861653327942e-01 -7.406684011220932007e-02 -1.786883361637592316e-02
3.901089355349540710e-02 -1.080904342234134674e-02 1.795861572027206421e-01 1.711538136005401611e-01 5.058679357171058655e-02 2.992050163447856903e-02 -8.676994591951370239e-02 6.489438563585281372e-02 -1.027845889329910278e-01 1.194587573409080505e-01 -1.750924438238143921e-01 4.202239960432052612e-02 -3.207957372069358826e-02 7.709050551056861877e-03 2.644123435020446777e-01 -4.256777465343475342e-03 -6.534665077924728394e-02 -4.547994434833526611e-01 2.642017900943756104e-01 3.238656744360923767e-02 -3.893917053937911987e-02 -4.517187178134918213e-02 -3.728133067488670349e-02 6.388952583074569702e-02 -8.962684124708175659e-02 -4.196345508098602295e-01 -1.275455951690673828e-01 -1.680453270673751831e-01 3.852723538875579834e-01 -1.715646982192993164e-01 8.048775047063827515e-02 -2.989476323127746582e-01
-5.333696305751800537e-02 -5.215299874544143677e-02 -2.850058078765869141e-01 1.658890768885612488e-02 -8.715382963418960571e-02 -9.888750314712524414e-02 -2.656481862068176270e-01 1.364076584577560425e-01 -1.254711747169494629e-01 2.110739201307296753e-01 4.878555610775947571e-02 1.252688169479370117e-01 1.309923976659774780e-01 -1.697476506233215332e-01 2.137102484703063965e-01 -2.116651982069015503e-01 -2.547367243096232414e-03 -2.097642272710800171e-01 2.864585816860198975e-01 -4.328477196395397186e-03 -7.513120770454406738e-02 9.873171895742416382e-02 7.625558972358703613e-02 3.595334589481353760e-01 -2.686360180377960205e-01 -2.553041279315948486e-01 4.473463445901870728e-02 2.011547535657882690e-01 2.989747524261474609e-01 1.976168453693389893e-01 -7.499803323298692703e-03 8.188530057668685913e-02
1.352830082178115845e-01 2.389729171991348267e-01 1.533414721488952637e-01 2.148092240095138550e-01 1.071257218718528748e-01 -5.379519611597061157e-02 -2.194431275129318237e-01 7.232412695884704590e-02 -2.321005165576934814e-01 7.120256125926971436e-02 2.134628780186176300e-02 7.118042558431625366e-02 -8.668692409992218018e-02 1.945465356111526489e-01 3.838976621627807617e-01 -1.370614767074584961e-01 -7.996677607297897339e-02 -5.725143849849700928e-02 5.069532990455627441e-01 2.047106921672821045e-01 -1.879457198083400726e-02 1.776828467845916748e-01 8.486004173755645752e-02 6.262410432100296021e-02 -1.388852745294570923e-01 -2.234618514776229858e-01 -1.623318493366241455e-01 9.295899653807282448e-04 1.781498640775680542e-01 -1.640722602605819702e-01 5.788641422986984253e-02 -4.445435479283332825e-02
-1.943376101553440094e-02 4.551606252789497375e-02 7.665874063968658447e-02 -2.472566813230514526e-02 -2.255400270223617554e-01 6.716611236333847046e-02 -1.549834161996841431e-01 -1.221265345811843872e-01 -1.332620978355407715e-01 1.787049770355224609e-01 2.302002310752868652e-01 2.969064712524414062e-01 -1.053532361984252930e-01 -8.162714540958404541e-02 3.231469988822937012e-01 2.241796553134918213e-01 2.886979579925537109e-01 -2.865940630435943604e-01 2.743682861328125000e-01 -3.097523562610149384e-02 -1.903780996799468994e-01 2.237728834152221680e-01 1.032352820038795471e-02 -6.363416463136672974e-02 -2.758742123842239380e-02 -2.854353189468383789e-02 -2.495771497488021851e-01 1.194678544998168945e-01 1.317452788352966309e-01 2.590833604335784912e-01 -1.567561626434326172e-01 1.186637729406356812e-01
1.363618373870849609e-01 -1.478409767150878906e-01 3.311715722084045410e-01 8.993289619684219360e-02 1.646359115839004517e-01 -2.222785502672195435e-01 -3.865279853343963623e-01 9.546453505754470825e-02 -1.388267576694488525e-01 1.585298962891101837e-02 -4.775075241923332214e-02 2.625030465424060822e-02 -2.218660712242126465e-01 -1.597255021333694458e-01 2.429761365056037903e-02 2.195670157670974731e-01 -5.122106894850730896e-02 -1.127328723669052124e-03 1.321120858192443848e-01 -6.141433864831924438e-02 -1.399187594652175903e-01 9.902708232402801514e-02 -1.449081697501242161e-03 1.014361158013343811e-01 -3.583321571350097656e-01 -8.771925419569015503e-02 -2.749737799167633057e-01 5.599319934844970703e-02 2.755741477012634277e-01 2.043952494859695435e-01 -2.276067286729812622e-01 1.132904589176177979e-01
-3.327029943466186523e-01 4.850479587912559509e-02 1.610964238643646240e-01 7.072234898805618286e-02 -5.735084414482116699e-02 -1.625719815492630005e-01 -1.587087810039520264e-01 -1.384923309087753296e-01 -1.175411418080329895e-01 1.164223626255989075e-01 7.844475656747817993e-02 -1.917768083512783051e-02 -9.735277295112609863e-02 -2.937255501747131348e-01 3.519146442413330078e-01 -1.289220303297042847e-01 3.505297005176544189e-01 -2.090453654527664185e-01 9.588815271854400635e-02 -5.367685109376907349e-02 -2.473272085189819336e-01 3.181237354874610901e-02 6.374955177307128906e-02 1.375585347414016724e-01 -2.172887474298477173e-01 -2.675557136535644531e-01 -4.375111684203147888e-02 1.929955035448074341e-01 2.739152014255523682e-01 1.126855984330177307e-01 -4.788064211606979370e-02 2.958706347271800041e-03
3.374429419636726379e-02 3.667834773659706116e-02 8.780432865023612976e-03 1.347778290510177612e-01 3.524892404675483704e-02 1.131053082644939423e-03 -3.347018361091613770e-01 9.297323226928710938e-02 -9.472892433404922485e-02 6.539227068424224854e-02 -7.021472265478223562e-05 3.022554814815521240e-01 2.531862072646617889e-02 9.776311367750167847e-02 1.268817931413650513e-01 3.614420294761657715e-01 8.748811483383178711e-02 -3.232313692569732666e-01 2.001081965863704681e-02 -3.930752724409103394e-02 8.657513558864593506e-02 -3.109459206461906433e-02 8.545517176389694214e-02 -9.802311658859252930e-02 -1.840082108974456787e-01 -1.994304209947586060e-01 -9.600384533405303955e-02 5.875425338745117188e-01 1.329690217971801758e-01 3.576688840985298157e-02 -3.451165929436683655e-02 -9.032014757394790649e-02
-1.319157779216766357e-01 2.351229777559638023e-03 3.765332400798797607e-01 -8.074877783656120300e-03 7.031226158142089844e-02 -3.113744035363197327e-02 6.449891626834869385e-02 9.438239037990570068e-02 -1.147383227944374084e-01 3.857221901416778564e-01 -2.754663862287998199e-02 -7.294037844985723495e-03 -3.607124835252761841e-02 -1.050686836242675781e-01 -2.254569828510284424e-01 8.701308816671371460e-02 -1.703589595854282379e-02 -1.084533333778381348e-01 2.341737896203994751e-01 -1.424101740121841431e-01 -1.472074389457702637e-01 1.852461844682693481e-01 2.575678527355194092e-01 2.821306586265563965e-01 -3.876966834068298340e-01 -2.658476233482360840e-01 -2.224167436361312866e-01 -3.030803613364696503e-02 5.925903096795082092e-02 -1.253889352083206177e-01 -8.513130247592926025e-02 -3.632218390703201294e-02
6.078556552529335022e-02 3.736423254013061523e-01 2.441954612731933594e-01 1.441984772682189941e-01 7.704743742942810059e-02 -2.596891950815916061e-03 -2.046419084072113037e-01 3.115587234497070312e-01 -1.925897002220153809e-01 -9.246441721916198730e-02 -7.774584740400314331e-02 2.725807726383209229e-01 1.940303295850753784e-01 -1.369931269437074661e-03 1.564769893884658813e-01 3.162136375904083252e-01 -1.923021078109741211e-01 -1.592438519001007080e-01 2.466084510087966919e-01 7.827933877706527710e-02 8.213844150304794312e-02 -2.439963258802890778e-02 -4.592491686344146729e-02 1.080147996544837952e-01 -1.133377403020858765e-01 7.265128195285797119e-02 -2.841293215751647949e-01 -2.621820010244846344e-02 2.387636341154575348e-02 -4.399064555764198303e-02 1.043156310915946960e-01 2.827417552471160889e-01
1.765867173671722412e-01 -9.024333953857421875e-02 1.698375195264816284e-01 2.694532871246337891e-01 1.698906347155570984e-02 -7.800152152776718140e-02 -2.983388006687164307e-01 8.311843872070312500e-02 -6.969579309225082397e-02 -7.734187692403793335e-02 -3.130905926227569580e-01 2.045519798994064331e-01 4.124274104833602905e-02 -1.297171134501695633e-02 5.917486920952796936e-02 2.350670993328094482e-01 -9.099812060594558716e-02 9.899324923753738403e-02 2.970408797264099121e-01 -5.199056863784790039e-02 -2.894816994667053223e-01 -5.462562292814254761e-02 -4.905336722731590271e-02 -5.119621008634567261e-02 -6.377144902944564819e-02 -3.779724836349487305e-01 -1.383390277624130249e-02 -4.419682174921035767e-02 3.237387537956237793e-01 3.701682388782501221e-02 2.295551747083663940e-01 -1.919035166501998901e-01
1.112571507692337036e-01 2.428203970193862915e-01 4.545367956161499023e-01 1.697743684053421021e-01 -6.609974801540374756e-02 -8.158618956804275513e-02 -2.854389548301696777e-01 -8.124160021543502808e-02 -1.014498528093099594e-02 2.255920507013797760e-02 1.246230080723762512e-01 7.105321437120437622e-02 -6.902910768985748291e-02 -1.208734735846519470e-01 3.271304965019226074e-01 1.033183634281158447e-01 -1.810846850275993347e-02 -4.228481948375701904e-01 9.311790019273757935e-02 9.831383824348449707e-02 1.676489226520061493e-02 1.450574677437543869e-02 1.893952721729874611e-04 8.489868789911270142e-02 1.432663179002702236e-03 -7.727160304784774780e-02 -1.178435012698173523e-01 -9.821788966655731201e-02 3.644732236862182617e-01 1.763268709182739258e-01 -3.618633747100830078e-02 -1.896408498287200928e-01
1.329697966575622559e-01 -2.387141734361648560e-01 2.567203342914581299e-01 1.582295745611190796e-01 2.929094731807708740e-01 -2.131576985120773315e-01 -3.841994106769561768e-01 -9.942812472581863403e-02 -1.527474224567413330e-01 2.458414621651172638e-02 -1.383792459964752197e-01 -1.873389817774295807e-02 -1.108753979206085205e-01 -1.300556957721710205e-01 3.539409488439559937e-02 2.621966302394866943e-01 6.941068172454833984e-02 9.535630792379379272e-02 -4.426079802215099335e-03 3.921760618686676025e-02 -6.432617455720901489e-02 1.729691028594970703e-01 -1.099164187908172607e-01 1.608877182006835938e-01 -3.682502806186676025e-01 -1.789635121822357178e-01 -3.002257049083709717e-01 1.386090926826000214e-02 1.921213865280151367e-01 7.567172870039939880e-04 -7.808095961809158325e-02 1.206615194678306580e-01
-3.078539967536926270e-01 1.612953990697860718e-01 -2.661843039095401764e-02 -1.590261235833168030e-02 2.910466194152832031e-01 -2.700056647881865501e-03 -1.665971428155899048e-01 1.221547573804855347e-01 -2.803188264369964600e-01 3.240489363670349121e-01 -1.724953502416610718e-01 4.034597873687744141e-01 3.904076218605041504e-01 -4.302520677447319031e-02 7.263743132352828979e-02 4.718349501490592957e-02 1.761223375797271729e-01 -1.678690463304519653e-01 2.440745979547500610e-01 -1.183784194290637970e-02 -1.581977158784866333e-01 -1.009197905659675598e-02 -2.635775506496429443e-02 1.293901205062866211e-01 1.016153767704963684e-01 -3.989838808774948120e-02 -9.267952293157577515e-02 -1.100690290331840515e-02 -2.195935696363449097e-02 -4.161569103598594666e-02 5.392506718635559082e-02 -1.604283004999160767e-01
2.242772728204727173e-01 9.946293383836746216e-02 -2.431986853480339050e-02 1.741944253444671631e-01 5.474914610385894775e-02 1.195580326020717621e-02 -3.523291945457458496e-01 -9.160449355840682983e-02 -2.521340250968933105e-01 1.457861661911010742e-01 -8.317405730485916138e-02 3.633699938654899597e-02 -4.293418303132057190e-02 9.555918723344802856e-02 3.658266961574554443e-01 -1.527019124478101730e-02 6.988000869750976562e-02 -1.192548945546150208e-01 2.865186035633087158e-01 1.365577578544616699e-01 2.954133599996566772e-02 5.706558004021644592e-02 1.713400781154632568e-01 3.796671330928802490e-01 2.631147578358650208e-02 -1.635692417621612549e-01 -1.285400390625000000e-01 -7.126151770353317261e-02 2.775646448135375977e-01 -1.887589991092681885e-01 -8.704593032598495483e-02 -2.613936960697174072e-01
2.699974738061428070e-02 2.556601762771606445e-01 3.506193161010742188e-01 6.800311803817749023e-02 8.742602169513702393e-02 -5.959342792630195618e-02 -7.110408972948789597e-03 -9.094985574483871460e-02 -1.430175006389617920e-01 -7.743750466033816338e-04 6.740798056125640869e-02 -5.588681250810623169e-02 1.201432943344116211e-02 1.607574373483657837e-01 4.935949146747589111e-01 -1.062705293297767639e-01 -1.325363852083683014e-02 -1.566386818885803223e-01 1.997488141059875488e-01 1.223939061164855957e-01 -3.544276356697082520e-01 2.529666721820831299e-01 1.075125485658645630e-01 2.061820328235626221e-01 -2.492420077323913574e-01 -2.880775928497314453e-02 -6.217648088932037354e-02 1.424805819988250732e-01 2.114183753728866577e-01 -1.451326161623001099e-01 3.749784454703330994e-02 -1.541492901742458344e-02
1.404975503683090210e-01 7.669864594936370850e-02 7.136202603578567505e-02 -8.670503646135330200e-02 5.358878523111343384e-02 1.937748678028583527e-02 -3.550811707973480225e-01 -9.774967283010482788e-02 -2.410386800765991211e-01 8.491975814104080200e-02 -3.242358192801475525e-02 1.975833624601364136e-01 1.317057013511657715e-01 -1.794984489679336548e-01 -1.237300261855125427e-01 1.944937258958816528e-01 2.220254577696323395e-02 1.276639103889465332e-01 4.383836984634399414e-01 -1.578136160969734192e-02 -2.720920741558074951e-01 -1.038208901882171631e-01 1.386781930923461914e-01 1.335313469171524048e-01 4.208400845527648926e-02 -1.067271828651428223e-01 4.082575812935829163e-02 4.112041294574737549e-01 2.819192707538604736e-01 2.640473470091819763e-02 1.455799490213394165e-02 -1.392039209604263306e-01
5.678680539131164551e-02 -7.080053538084030151e-02 2.970558702945709229e-01 1.183419153094291687e-01 1.126020252704620361e-01 -4.602130036801099777e-03 -1.684124320745468140e-01 -5.549686960875988007e-03 2.607402205467224121e-01 2.673161923885345459e-01 -3.467268347740173340e-01 1.307788193225860596e-01 1.040425896644592285e-01 1.653068363666534424e-01 1.451370865106582642e-01 4.532859474420547485e-02 9.548071771860122681e-02 -3.128519654273986816e-01 1.502074897289276123e-01 2.660376429557800293e-01 -1.252639442682266235e-01 3.326290249824523926e-01 1.146665662527084351e-01 -1.632515937089920044e-01 -5.732607841491699219e-02 -1.801688075065612793e-01 -1.220245510339736938e-01 2.637760341167449951e-01 9.673098474740982056e-02 -9.818347543478012085e-02 1.594760082662105560e-02 6.674427539110183716e-02
-1.766801774501800537e-01 1.281730830669403076e-01 2.549790441989898682e-01 3.158654868602752686e-01 8.820831030607223511e-02 -6.443209201097488403e-02 -4.667074233293533325e-02 -2.238655090332031250e-02 3.367248177528381348e-01 1.527882963418960571e-01 -1.229111999273300171e-01 7.784565538167953491e-02 2.333775311708450317e-01 3.166417032480239868e-02 8.880300819873809814e-02 7.375258207321166992e-02 3.725633397698402405e-02 -2.025413960218429565e-01 2.208056300878524780e-01 1.574739664793014526e-01 -3.426857292652130127e-01 1.438736766576766968e-01 4.813294112682342529e-02 -1.045572832226753235e-01 1.902631856501102448e-02 -1.469826996326446533e-01 -1.767181009054183960e-01 6.284137070178985596e-02 3.653484880924224854e-01 -1.173505559563636780e-01 -1.276554018259048462e-01 2.413163930177688599e-01
-3.493832051753997803e-01 1.026156693696975708e-01 2.904416061937808990e-02 -3.799386322498321533e-02 -8.770681172609329224e-02 -1.111659780144691467e-01 -2.958631217479705811e-01 5.827824119478464127e-03 -2.416903674602508545e-01 1.541074514389038086e-01 -1.089192032814025879e-01 2.539825439453125000e-01 -1.180942133069038391e-01 2.221844479208812118e-04 1.440491378307342529e-01 -5.668119341135025024e-02 1.213250830769538879e-01 -2.147601544857025146e-01 1.894321739673614502e-01 3.653805702924728394e-02 -2.315088361501693726e-01 2.354531884193420410e-01 1.367420107126235962e-01 1.367302536964416504e-01 -4.565581977367401123e-01 1.833852976560592651e-01 -2.220893204212188721e-01 8.711344003677368164e-02 6.120261177420616150e-02 8.486231416463851929e-02 -8.127824217081069946e-02 -4.593436606228351593e-03
8.623495523352175951e-05 1.502991020679473877e-01 3.623937368392944336e-01 1.094052344560623169e-01 1.610439717769622803e-01 -3.317505121231079102e-01 -1.462285071611404419e-01 1.847126185894012451e-01 -2.164766751229763031e-02 1.143930256366729736e-01 -3.190802782773971558e-02 6.702593713998794556e-02 1.876520961523056030e-01 -1.230871006846427917e-01 2.401615530252456665e-01 2.520092427730560303e-01 -4.115823283791542053e-02 -2.320118397474288940e-01 1.484397798776626587e-01 2.034752219915390015e-01 -2.969847917556762695e-01 2.962173223495483398e-01 8.042447268962860107e-02 -1.596925035119056702e-02 -2.538471221923828125e-01 -1.363978721201419830e-02 -1.612427681684494019e-01 1.186430007219314575e-01 1.287105828523635864e-01 -1.629079580307006836e-01 -2.740851789712905884e-02 4.263017699122428894e-02
1.524375826120376587e-01 6.969493627548217773e-02 -2.434113435447216034e-02 2.123311609029769897e-01 1.016958504915237427e-01 1.022766456007957458e-01 -1.347686648368835449e-01 -6.152277439832687378e-02 8.393654972314834595e-02 -8.346845954656600952e-02 -2.411135733127593994e-01 4.205077290534973145e-01 -1.926073059439659119e-02 -4.420086368918418884e-02 -3.022993169724941254e-02 8.411122858524322510e-02 2.676583826541900635e-01 -1.563893109560012817e-01 5.509617328643798828e-01 3.080136515200138092e-02 -2.125588655471801758e-01 9.246721118688583374e-02 8.182503283023834229e-02 -1.036045849323272705e-01 3.399488702416419983e-02 -1.346864104270935059e-01 -7.922440767288208008e-02 -5.761601403355598450e-02 2.965112924575805664e-01 -1.345691829919815063e-01 5.393103137612342834e-02 1.208086982369422913e-01
2.134509533643722534e-01 -6.930889189243316650e-02 -1.430939137935638428e-01 -1.488834992051124573e-02 1.717073768377304077e-01 2.720938026905059814e-01 -2.431472837924957275e-01 -4.696578253060579300e-03 -1.474512666463851929e-01 1.462036669254302979e-01 9.388376027345657349e-03 -3.437713161110877991e-02 3.050388395786285400e-01 -2.583220005035400391e-01 1.064734011888504028e-01 -1.268727928400039673e-01 2.058086842298507690e-01 -3.605059385299682617e-01 2.946186363697052002e-01 -4.331580176949501038e-02 -3.262653052806854248e-01 -3.643475845456123352e-02 2.139474749565124512e-01 -1.572179943323135376e-01 -5.182211846113204956e-02 -1.921511888504028320e-01 9.330417215824127197e-02 1.174664348363876343e-01 2.937879785895347595e-02 -1.794967651367187500e-01 5.760390777140855789e-03 1.356651354581117630e-02
9.664358198642730713e-02 1.186783891171216965e-02 2.202748358249664307e-01 1.224491745233535767e-01 2.702830731868743896e-01 7.147935032844543457e-02 -9.243790805339813232e-02 3.036535382270812988e-01 -2.446900606155395508e-01 4.273317381739616394e-02 -1.187792345881462097e-01 3.978676795959472656e-01 6.540114432573318481e-02 -1.471931785345077515e-01 3.509932011365890503e-02 1.489108502864837646e-01 8.185531944036483765e-02 1.169876828789710999e-01 6.858105212450027466e-02 3.878955030813813210e-03 -3.012525439262390137e-01 -4.994900152087211609e-02 3.989244997501373291e-02 1.523788571357727051e-01 -1.296054124832153320e-01 -2.245055139064788818e-01 -7.756943255662918091e-02 -4.619399085640907288e-02 3.339188396930694580e-01 2.443256322294473648e-03 2.703652083873748779e-01 -2.480241209268569946e-01
-1.121921688318252563e-01 -1.553788036108016968e-01 -3.008876694366335869e-03 -5.078667774796485901e-02 -1.390136778354644775e-01 -6.543710827827453613e-02 -6.187511608004570007e-02 -7.943325489759445190e-02 -4.758994281291961670e-02 8.955785632133483887e-02 -4.939854890108108521e-02 2.449562959372997284e-02 1.358114182949066162e-03 7.861717045307159424e-02 1.491321325302124023e-01 2.275856584310531616e-01 3.162327408790588379e-01 -1.772904396057128906e-01 4.236887991428375244e-01 -6.549549847841262817e-02 -1.680754125118255615e-01 1.310779899358749390e-01 -7.453300524502992630e-03 1.717810481786727905e-01 -3.758399784564971924e-01 -2.403248697519302368e-01 -2.873556017875671387e-01 -2.809938192367553711e-01 2.419105172157287598e-01 -3.134022653102874756e-02 9.576193988323211670e-02 -1.180907264351844788e-01
-3.199500590562820435e-02 1.095494404435157776e-01 -8.451993018388748169e-02 1.917486339807510376e-01 2.558540403842926025e-01 -1.360407620668411255e-01 -2.836169004440307617e-01 1.328508257865905762e-01 -1.539033800363540649e-01 3.099251389503479004e-01 1.849936693906784058e-01 6.506000459194183350e-02 2.656722366809844971e-01 8.081056922674179077e-02 6.680992245674133301e-02 1.147557124495506287e-01 -1.545156538486480713e-01 -3.573720455169677734e-01 2.983399033546447754e-01 6.003015488386154175e-02 -1.671956777572631836e-01 -6.213491037487983704e-02 -5.456984043121337891e-02 2.444724142551422119e-01 1.943814684636890888e-03 -2.579648792743682861e-01 5.405024811625480652e-02 2.284511923789978027e-01 1.179961264133453369e-01 -7.960411161184310913e-02 1.618044674396514893e-01 3.473307192325592041e-02
3.251167237758636475e-01 -3.740980103611946106e-02 1.322715431451797485e-01 1.149378716945648193e-01 1.966331452131271362e-01 -2.271582037210464478e-01 -2.802987992763519287e-01 -2.561131715774536133e-01 -1.837440133094787598e-01 1.599866431206464767e-03 -4.463943839073181152e-02 1.531565338373184204e-01 -1.705513522028923035e-02 -2.904070615768432617e-01 8.333878591656684875e-03 3.136105239391326904e-01 -6.826411932706832886e-02 -8.683983236551284790e-02 1.779078692197799683e-01 -2.511129975318908691e-01 -2.209594398736953735e-01 1.900089830160140991e-01 -1.081573963165283203e-01 -7.041438668966293335e-02 -1.029992029070854187e-01 -9.699469804763793945e-02 1.500267256051301956e-02 -1.642043590545654297e-01 2.506893873214721680e-01 2.451545149087905884e-01 5.223715212196111679e-03 8.266362547874450684e-02
-1.046443954110145569e-01 2.071964293718338013e-01 2.953925132751464844e-01 2.431570589542388916e-01 1.854300796985626221e-01 4.257930070161819458e-02 -8.646543323993682861e-02 -2.902690172195434570e-01 -8.708487451076507568e-02 -2.274772524833679199e-02 -1.495241373777389526e-01 8.917544782161712646e-02 -1.907297223806381226e-01 -2.769038379192352295e-01 2.948147952556610107e-01 3.328914940357208252e-01 8.567892760038375854e-02 -2.691404819488525391e-01 4.250753670930862427e-02 -1.194448322057723999e-01 -1.943487823009490967e-01 2.240930050611495972e-01 5.219935253262519836e-02 6.435965746641159058e-02 3.705939650535583496e-02 -7.739295065402984619e-02 -6.591974943876266479e-02 -4.010179266333580017e-02 5.830360203981399536e-02 -1.469151675701141357e-01 -2.327956259250640869e-01 1.985173076391220093e-01
-2.743213772773742676e-01 4.598414525389671326e-02 1.884182691574096680e-01 1.151795238256454468e-01 -1.923065334558486938e-01 2.546233534812927246e-01 -1.931366622447967529e-01 -1.746259927749633789e-01 -1.739908903837203979e-01 2.564648091793060303e-01 -7.992264814674854279e-03 8.598045259714126587e-02 1.931032538414001465e-01 -1.363453119993209839e-01 1.184780970215797424e-01 2.224195450544357300e-01 1.433573663234710693e-01 -2.360499054193496704e-01 5.878097936511039734e-02 -9.108300507068634033e-02 -4.645940065383911133e-01 -5.910867452621459961e-02 -5.549043044447898865e-02 7.916332688182592392e-04 -1.295928061008453369e-01 8.930367231369018555e-02 -2.848015427589416504e-01 5.177984759211540222e-02 2.095332443714141846e-01 -1.136014237999916077e-01 -8.881606161594390869e-03 7.396097481250762939e-02
-1.513950228691101074e-01 -7.515677809715270996e-02 2.482425272464752197e-01 2.182497084140777588e-01 1.451607942581176758e-01 1.713382601737976074e-01 -1.492453068494796753e-01 2.667680382728576660e-01 -2.166769206523895264e-01 2.123460620641708374e-01 -5.421095713973045349e-02 1.208952069282531738e-01 8.838655054569244385e-02 8.099184930324554443e-02 -1.715667694807052612e-01 8.195542544126510620e-02 -1.485136803239583969e-02 -3.266528248786926270e-01 2.980320155620574951e-01 1.521460413932800293e-01 -1.520245373249053955e-01 1.258734464645385742e-01 1.331556737422943115e-01 -2.308714836835861206e-01 -3.992444574832916260e-01 -3.537159785628318787e-02 1.628843247890472412e-01 1.362443994730710983e-02 8.661092817783355713e-02 8.026681095361709595e-02 1.539597660303115845e-01 6.553019583225250244e-02
-7.126522809267044067e-02 -1.305390596389770508e-01 3.365553617477416992e-01 2.268322706222534180e-01 -6.287555152084678411e-05 -2.522928416728973389e-01 -2.667052745819091797e-01 2.010485976934432983e-01 -1.292583793401718140e-01 1.005455106496810913e-01 1.021123528480529785e-01 -2.993797324597835541e-02 1.823931038379669189e-01 -1.919073015451431274e-01 4.294521808624267578e-01 7.473334670066833496e-02 1.607784181833267212e-01 -2.429981231689453125e-01 9.119584411382675171e-02 3.395257145166397095e-02 -1.802839189767837524e-01 9.471380710601806641e-02 2.474439591169357300e-01 4.695776104927062988e-02 -1.634914427995681763e-01 -3.306136652827262878e-02 -2.008693814277648926e-01 -6.714380532503128052e-02 1.472337245941162109e-01 9.492287784814834595e-02 -1.581919491291046143e-01 1.097184345126152039e-01
1.763382256031036377e-01 -1.176292169839143753e-02 2.505180537700653076e-01 2.195787280797958374e-01 1.906057745218276978e-01 -4.844689369201660156e-02 -3.860462903976440430e-01 -1.246537864208221436e-01 -1.325237900018692017e-01 -4.013268649578094482e-02 -1.030059233307838440e-01 -1.507559865713119507e-01 3.099002838134765625e-01 -1.918377131223678589e-01 3.345141932368278503e-02 -1.422961652278900146e-01 -1.451098620891571045e-01 -2.520102560520172119e-01 5.729795992374420166e-02 -2.036300301551818848e-01 -3.098582327365875244e-01 -1.148132514208555222e-02 1.079533547163009644e-01 3.329727053642272949e-02 -2.089152932167053223e-01 -2.726674377918243408e-01 1.515532881021499634e-01 -3.717500716447830200e-02 -6.706462800502777100e-02 1.236196383833885193e-01 1.774826496839523315e-01 -1.264226734638214111e-01
-2.539950013160705566e-01 9.762447327375411987e-02 3.335042297840118408e-01 1.136927753686904907e-01 -1.249108165502548218e-01 2.183645218610763550e-01 -1.982584893703460693e-01 -2.706666290760040283e-01 -1.961146146059036255e-01 2.518088519573211670e-01 1.715656183660030365e-02 1.934049427509307861e-01 1.065275073051452637e-01 -3.551691025495529175e-02 5.435407534241676331e-02 2.123268991708755493e-01 1.229328066110610962e-01 -2.631285190582275391e-01 4.486049339175224304e-02 -2.563496232032775879e-01 -2.966871857643127441e-01 -2.176250889897346497e-02 3.256788477301597595e-02 8.660705387592315674e-02 -1.876662522554397583e-01 1.377228274941444397e-02 -2.672239840030670166e-01 2.652809768915176392e-02 1.704616099596023560e-01 -1.770694851875305176e-01 8.649034053087234497e-02 3.449618071317672729e-02
-3.153090178966522217e-02 -9.421534836292266846e-02 3.236165344715118408e-01 2.922915220260620117e-01 4.122093692421913147e-02 -3.069261312484741211e-01 -2.901460230350494385e-01 1.157558783888816833e-01 -1.298820227384567261e-01 4.487648978829383850e-02 -1.679934859275817871e-01 1.163143590092658997e-01 1.918422132730484009e-01 -1.745442897081375122e-01 2.939316630363464355e-01 1.856564879417419434e-01 3.564630076289176941e-02 -1.276324391365051270e-01 1.456606946885585785e-02 -3.179587423801422119e-02 -1.708585917949676514e-01 -1.143921073526144028e-02 2.085837572813034058e-01 6.364458799362182617e-02 -8.222299814224243164e-02 -1.885765790939331055e-01 2.494906634092330933e-01 1.763097941875457764e-01 1.586266458034515381e-01 6.174715235829353333e-02 -2.044581919908523560e-01 2.358326166868209839e-01
-3.046744167804718018e-01 -4.608871415257453918e-02 2.830928266048431396e-01 3.150378167629241943e-01 -3.236345946788787842e-02 4.318233579397201538e-02 -1.564680039882659912e-01 1.713208109140396118e-01 -3.177935779094696045e-01 2.701906561851501465e-01 -2.849234268069267273e-02 6.545676290988922119e-02 1.196696832776069641e-01 7.831377536058425903e-02 -2.264461666345596313e-01 -3.318628668785095215e-02 -4.995249956846237183e-02 -9.295530617237091064e-02 2.656053006649017334e-01 1.508308798074722290e-01 -2.625941038131713867e-01 1.506198197603225708e-01 1.457294225692749023e-01 1.139066368341445923e-01 -3.905694186687469482e-01 -3.350713849067687988e-02 1.240123994648456573e-02 -1.312630833126604557e-03 1.042025536298751831e-01 -1.032907739281654358e-01 1.061754003167152405e-01 -8.927917107939720154e-03
4.496239498257637024e-02 8.571606874465942383e-02 3.139271140098571777e-01 1.762518286705017090e-01 6.812266260385513306e-02 7.550673931837081909e-02 -1.664253771305084229e-01 -1.299466192722320557e-01 2.540954649448394775e-01 6.064533442258834839e-02 -9.561939537525177002e-02 2.331015765666961670e-01 2.110915929079055786e-01 -1.458423119038343430e-02 1.386418342590332031e-01 1.358361691236495972e-01 -2.504605334252119064e-03 -2.330034822225570679e-01 5.828678235411643982e-02 3.434444367885589600e-01 -3.292958736419677734e-01 2.181508839130401611e-01 4.542390629649162292e-02 1.331992354243993759e-02 1.197777464985847473e-01 -1.131795998662710190e-02 -2.532384991645812988e-01 -6.062594428658485413e-02 3.239674568176269531e-01 -1.150925010442733765e-01 -5.891576781868934631e-02 2.325005829334259033e-01
6.467898190021514893e-02 -3.685112893581390381e-01 1.675311774015426636e-01 -1.061737239360809326e-01 -3.297987580299377441e-02 1.922179013490676880e-01 -2.211737036705017090e-01 -1.725319623947143555e-01 -1.184672713279724121e-01 -2.378292381763458252e-03 -2.504093348979949951e-01 1.880584359169006348e-01 -1.245459765195846558e-01 -1.898666173219680786e-01 -6.743860989809036255e-02 2.691192924976348877e-01 -1.754743605852127075e-01 -1.606262624263763428e-01 3.412792086601257324e-01 -1.537774056196212769e-01 -7.606636732816696167e-02 2.563440240919589996e-03 -1.592976599931716919e-01 2.284981682896614075e-02 -3.696322441101074219e-01 6.937143206596374512e-02 -2.446322143077850342e-01 -1.412521600723266602e-01 -3.155397996306419373e-02 3.955857083201408386e-02 -9.444970637559890747e-02 4.680300131440162659e-02
-9.096331894397735596e-02 6.700020283460617065e-02 1.225747633725404739e-02 1.023205295205116272e-01 2.211563289165496826e-01 6.407639384269714355e-02 -1.300894916057586670e-01 -2.452643215656280518e-02 -1.523796319961547852e-01 -1.251224875450134277e-01 -1.645371466875076294e-01 4.213211834430694580e-01 2.417662143707275391e-01 4.424147773534059525e-03 6.970988214015960693e-02 2.046092152595520020e-01 6.061744689941406250e-02 -7.287337630987167358e-02 5.318543314933776855e-01 -2.020097896456718445e-02 -2.482179254293441772e-01 4.198971390724182129e-02 1.449250703444704413e-04 -1.464553624391555786e-01 1.817030608654022217e-01 -2.386348396539688110e-01 -7.473240792751312256e-02 -7.199934870004653931e-02 1.249178200960159302e-01 -1.358383893966674805e-01 2.169867791235446930e-02 2.123130559921264648e-01
2.376475930213928223e-01 -2.795045729726552963e-03 2.194237709045410156e-01 5.564666166901588440e-02 2.913560271263122559e-01 3.931972682476043701e-01 1.498855371028184891e-02 2.091287449002265930e-02 -9.090723097324371338e-02 6.933637708425521851e-02 -1.352109014987945557e-01 -3.733407333493232727e-02 -1.761531457304954529e-02 -2.512398660182952881e-01 7.960547693073749542e-03 8.431912399828433990e-03 1.696500331163406372e-01 -1.688357442617416382e-01 2.365719527006149292e-01 -2.236514836549758911e-01 -7.004313170909881592e-02 1.149421483278274536e-01 2.656100094318389893e-01 3.195801973342895508e-01 -1.355984508991241455e-01 -1.661239415407180786e-01 -2.799749560654163361e-02 2.945483326911926270e-01 1.484638601541519165e-01 -1.872756332159042358e-01 1.025437638163566589e-01 -2.403771318495273590e-02
-1.366479545831680298e-01 6.026758253574371338e-02 2.158523201942443848e-01 1.424192041158676147e-01 -2.870282344520092010e-02 9.675497561693191528e-02 -1.647643148899078369e-01 -5.333090201020240784e-02 4.653214663267135620e-02 1.350133121013641357e-02 -1.267422437667846680e-01 5.754719302058219910e-02 8.626186102628707886e-02 -4.452488571405410767e-02 9.431985765695571899e-02 4.045859724283218384e-02 1.089893206954002380e-01 1.250940412282943726e-01 1.983024477958679199e-01 -4.874595627188682556e-02 -1.563413441181182861e-01 3.424344658851623535e-01 1.161856055259704590e-01 2.109130769968032837e-01 -4.299739599227905273e-01 -2.047205120325088501e-01 -3.057357296347618103e-02 -2.175388932228088379e-01 5.100346207618713379e-01 1.023821309208869934e-01 6.640604138374328613e-02 -9.987714141607284546e-02
2.376906573772430420e-01 -5.646854173392057419e-03 -4.653616622090339661e-02 2.022925913333892822e-01 1.260189414024353027e-01 3.365774154663085938e-01 -3.187579512596130371e-01 -5.123125389218330383e-02 -1.445483394491020590e-05 2.612150907516479492e-01 -5.372535809874534607e-02 -1.165320202708244324e-01 2.507250607013702393e-01 -2.167941033840179443e-01 1.229562759399414062e-01 2.272824011743068695e-02 1.015485152602195740e-01 -3.243558704853057861e-01 1.620477735996246338e-01 1.523651089519262314e-02 -2.727088332176208496e-01 -1.431732773780822754e-01 2.093729376792907715e-01 -1.931527405977249146e-01 -1.342257261276245117e-01 -5.571407452225685120e-02 8.388433605432510376e-02 6.240198761224746704e-02 4.179400578141212463e-02 -3.099412322044372559e-01 8.789019286632537842e-02 -3.434494137763977051e-02
-1.297008395195007324e-01 -9.199278056621551514e-02 1.436690688133239746e-01 1.210009977221488953e-01 1.064764931797981262e-01 -7.373270392417907715e-02 -4.570643976330757141e-02 -4.076568037271499634e-02 -9.487418830394744873e-02 -1.901778131723403931e-01 -2.071018815040588379e-01 9.599607437849044800e-03 2.461910694837570190e-01 -5.262632668018341064e-02 2.964925467967987061e-01 5.777595937252044678e-02 1.995249986648559570e-01 -7.063763588666915894e-02 7.216668128967285156e-02 -1.057469919323921204e-01 -1.837746798992156982e-01 1.701826602220535278e-01 1.337625086307525635e-01 6.785524636507034302e-02 -5.278260707855224609e-01 -2.951888442039489746e-01 6.687790900468826294e-02 -1.953079551458358765e-01 3.358986973762512207e-01 -8.705122768878936768e-02 -2.959350869059562683e-02 -8.489949628710746765e-03
-1.087168529629707336e-01 2.030380517244338989e-01 2.095952928066253662e-01 -3.220548154786229134e-03 1.663518249988555908e-01 2.839875221252441406e-01 -1.446863412857055664e-01 1.349868625402450562e-01 -1.302547454833984375e-01 1.196559965610504150e-01 -7.381629198789596558e-02 1.533018946647644043e-01 2.242121845483779907e-01 -1.785702109336853027e-01 2.967889010906219482e-01 3.076170980930328369e-01 3.300046175718307495e-02 2.560277096927165985e-02 3.186986148357391357e-01 -2.626905776560306549e-02 -2.710176110267639160e-01 -5.782960355281829834e-02 -1.300457268953323364e-01 -1.530090123414993286e-01 7.798188179731369019e-02 -2.293724864721298218e-01 -1.168794650584459305e-02 -1.748675704002380371e-01 1.833340525627136230e-01 -2.206866741180419922e-01 -1.069226637482643127e-01 1.617315262556076050e-01
5.779059231281280518e-02 -4.168870672583580017e-02 -1.756612025201320648e-02 2.370426803827285767e-02 -3.918462246656417847e-02 3.154026344418525696e-02 -1.242487058043479919e-01 1.954395473003387451e-01 -3.153584599494934082e-01 1.900117248296737671e-01 -7.620070129632949829e-02 -3.328153863549232483e-02 2.387973219156265259e-01 -2.165745198726654053e-01 1.816897839307785034e-01 -7.691676914691925049e-02 -4.015870392322540283e-02 -2.713227570056915283e-01 2.904103398323059082e-01 -3.085477836430072784e-02 -8.594392240047454834e-02 8.014737814664840698e-02 -1.586456745862960815e-01 -2.412893474102020264e-01 -4.276505485177040100e-02 -3.403397202491760254e-01 -2.544718682765960693e-01 1.366596519947052002e-01 1.466035842895507812e-01 -1.485022902488708496e-01 -3.496360480785369873e-01 -1.672153323888778687e-01
3.417710363864898682e-01 -3.256769776344299316e-01 1.584132015705108643e-01 1.738238781690597534e-01 1.648327559232711792e-01 1.463283002376556396e-01 -3.977198004722595215e-01 -2.312190830707550049e-02 -1.158400550484657288e-01 -2.096672914922237396e-02 1.930243521928787231e-02 9.807362407445907593e-02 2.503408491611480713e-01 -9.949038736522197723e-03 8.025312423706054688e-02 1.604052484035491943e-01 6.006687134504318237e-02 -1.263802200555801392e-01 3.779229521751403809e-02 1.115080118179321289e-01 -2.900029420852661133e-01 5.729869008064270020e-02 4.391956701874732971e-02 2.414635866880416870e-01 -4.752715304493904114e-02 -3.700894489884376526e-02 -1.730469465255737305e-01 2.960428595542907715e-01 -8.432701975107192993e-02 1.437277197837829590e-01 -6.387273967266082764e-02 -2.482063621282577515e-01
-5.794695392251014709e-02 1.391436904668807983e-01 2.168736457824707031e-01 1.153359711170196533e-01 3.335835635662078857e-01 2.075439393520355225e-01 -1.774796247482299805e-01 1.518480628728866577e-01 -1.011220291256904602e-01 -4.158608615398406982e-02 -2.098346799612045288e-01 3.380925953388214111e-01 -2.245159260928630829e-02 -2.423177659511566162e-02 1.266841776669025421e-02 3.895408511161804199e-01 1.900659650564193726e-01 -1.383387595415115356e-01 3.364226520061492920e-01 2.088082395493984222e-02 -2.823690474033355713e-01 -5.194099619984626770e-02 -1.658426672220230103e-01 -2.298559062182903290e-02 3.532184055075049400e-03 -1.034614369273185730e-01 4.376767575740814209e-02 -1.564846932888031006e-01 8.975627273321151733e-02 1.168613135814666748e-02 1.051415503025054932e-01 2.214514464139938354e-01
1.880168169736862183e-02 -2.981694340705871582e-01 -4.116304963827133179e-02 4.654448106884956360e-02 1.314040273427963257e-01 4.762707394547760487e-04 -3.111766874790191650e-01 -9.727478772401809692e-02 -8.537019044160842896e-02 -4.375070333480834961e-02 -2.276942431926727295e-01 -1.623627170920372009e-02 3.540034294128417969e-01 -1.507184654474258423e-01 9.322008118033409119e-03 -4.361144080758094788e-02 -3.339113295078277588e-02 -2.535526454448699951e-01 3.707430660724639893e-01 -7.001941651105880737e-02 -8.651598542928695679e-02 -2.353617697954177856e-01 1.437687575817108154e-01 9.945924580097198486e-02 -1.050737500190734863e-02 2.880292758345603943e-02 -1.528997868299484253e-01 1.235322952270507812e-01 1.881876289844512939e-01 -3.953279852867126465e-01 1.727232486009597778e-01 9.836959093809127808e-02
1.226971372961997986e-01 6.008492410182952881e-02 -5.873365700244903564e-02 -1.396592557430267334e-01 2.096912413835525513e-01 3.462383151054382324e-02 -2.959893643856048584e-01 -1.146630966104567051e-03 -1.533311605453491211e-01 3.963375091552734375e-01 -4.149640202522277832e-01 5.007003992795944214e-02 1.387682557106018066e-01 -1.569202244281768799e-01 3.705075010657310486e-02 -2.157324738800525665e-02 -1.241779327392578125e-01 -1.984485089778900146e-01 3.504348397254943848e-01 5.393642932176589966e-02 -2.507017850875854492e-01 -1.087925583124160767e-01 -8.986711502075195312e-02 -7.875882089138031006e-02 5.009292438626289368e-02 -2.135864943265914917e-01 -9.079632908105850220e-02 1.629387773573398590e-02 -5.952205974608659744e-03 -4.028903692960739136e-02 -1.570148020982742310e-01 2.686144411563873291e-01
-3.234349787235260010e-01 1.412994563579559326e-01 8.047031611204147339e-02 7.825432717800140381e-02 -2.673753909766674042e-02 -1.063995882868766785e-01 -3.129159510135650635e-01 -2.110699117183685303e-01 -1.321850121021270752e-01 8.785077184438705444e-02 9.139602072536945343e-03 2.095719575881958008e-01 -5.877318233251571655e-02 -3.577165603637695312e-01 2.795729413628578186e-02 -5.973868817090988159e-02 1.474409103393554688e-01 -8.734219521284103394e-02 1.140296757221221924e-01 -6.191153824329376221e-02 4.697283729910850525e-02 2.845174968242645264e-01 1.333825439214706421e-01 4.741765931248664856e-02 -3.752361536026000977e-01 -1.388466209173202515e-01 -1.499212980270385742e-01 -4.368586000055074692e-03 2.236198186874389648e-01 2.955092117190361023e-03 -2.508397698402404785e-01 -2.417678982019424438e-01
1.190479323267936707e-01 2.570187486708164215e-02 1.854403465986251831e-01 2.551966011524200439e-01 1.409469395875930786e-01 -2.230914086103439331e-01 -2.874465286731719971e-01 2.164895534515380859e-01 -1.051586046814918518e-01 6.251117587089538574e-02 -3.165314197540283203e-01 2.225174903869628906e-01 -8.763505145907402039e-03 3.033199720084667206e-02 2.831979468464851379e-02 4.042086005210876465e-01 1.140955537557601929e-01 9.433633089065551758e-02 2.507993280887603760e-01 -1.233416646718978882e-01 -2.281467914581298828e-01 1.518535315990447998e-01 -2.131393179297447205e-02 -6.723476946353912354e-02 6.950335204601287842e-02 -2.997665405273437500e-01 -1.471246182918548584e-01 1.109791994094848633e-01 6.546244770288467407e-02 4.493738524615764618e-03 -5.281428620219230652e-02 -2.020041197538375854e-01
8.690921217203140259e-02 -7.192763686180114746e-02 6.478243321180343628e-02 3.283406049013137817e-02 2.527601718902587891e-01 3.061738796532154083e-02 -3.493542373180389404e-01 -1.658892035484313965e-01 4.008254110813140869e-01 7.464161899406462908e-05 -2.024107277393341064e-01 1.518693417310714722e-01 1.394196450710296631e-01 -4.003882706165313721e-01 3.192486166954040527e-01 1.340109556913375854e-01 1.894470453262329102e-01 -1.824084371328353882e-01 6.631294637918472290e-02 6.928715854883193970e-02 -1.196592301130294800e-01 4.380919784307479858e-02 1.052168980240821838e-01 -8.539851754903793335e-02 -1.860919296741485596e-01 -1.315787881612777710e-01 -2.491164207458496094e-02 -1.099207028746604919e-01 2.153943665325641632e-02 -2.180837094783782959e-01 -7.158861309289932251e-02 1.119150146842002869e-01
1.063889935612678528e-01 2.265479415655136108e-02 2.908075749874114990e-01 6.535109877586364746e-02 3.268153369426727295e-01 1.240271776914596558e-01 -1.291936635971069336e-01 1.774338185787200928e-01 -3.234636485576629639e-01 3.245379030704498291e-01 -2.801033854484558105e-02 3.538032770156860352e-01 4.552274569869041443e-02 -6.871236115694046021e-02 1.392040997743606567e-01 1.562658846378326416e-01 -5.450911819934844971e-02 2.675192896276712418e-03 1.548967361450195312e-01 1.097013428807258606e-01 -2.501937747001647949e-01 2.164007164537906647e-02 -4.459452256560325623e-02 2.949278354644775391e-01 5.088222678750753403e-03 2.484883926808834076e-02 1.323330122977495193e-02 1.887328773736953735e-01 2.282278388738632202e-01 2.311381977051496506e-03 2.110914736986160278e-01 -1.353691369295120239e-01
1.050646882504224777e-02 5.662130564451217651e-02 1.814311593770980835e-01 1.476934254169464111e-01 7.232402916997671127e-03 -1.703561395406723022e-01 -8.401975780725479126e-02 5.139599367976188660e-02 -6.935840845108032227e-02 2.850343883037567139e-01 -1.967327892780303955e-01 8.526198565959930420e-02 3.940596058964729309e-02 1.921944022178649902e-01 1.982324719429016113e-01 -5.197276175022125244e-02 -7.817389816045761108e-02 -8.800853043794631958e-02 2.222056537866592407e-01 -8.897268772125244141e-02 -3.583480119705200195e-01 1.276182085275650024e-01 6.974897533655166626e-02 -1.389801222831010818e-02 -2.212942242622375488e-01 -2.942938804626464844e-01 -1.360772103071212769e-01 -1.096542924642562866e-01 4.846502244472503662e-01 2.343224287033081055e-01 -9.507667273283004761e-02 -6.929474323987960815e-02
-3.774094581604003906e-02 -2.727608196437358856e-02 -8.788301050662994385e-02 -6.908201426267623901e-02 2.229797840118408203e-01 1.332106292247772217e-01 -5.929775834083557129e-01 -1.879483759403228760e-01 3.607669472694396973e-02 -1.781051903963088989e-01 -1.715092062950134277e-01 9.259696304798126221e-02 2.783392928540706635e-02 -1.876765787601470947e-01 9.239389747381210327e-02 1.391008049249649048e-01 7.988098263740539551e-02 -6.058485433459281921e-02 7.365485280752182007e-02 -2.898118458688259125e-02 -2.257232517004013062e-01 8.527261763811111450e-02 -6.120560690760612488e-02 -1.006764993071556091e-01 -2.031341791152954102e-01 -1.015140488743782043e-01 -1.358860284090042114e-01 1.155844479799270630e-01 2.871673107147216797e-01 -1.429054588079452515e-01 -2.870504260063171387e-01 -1.973047554492950439e-01
2.773793973028659821e-02 7.951880991458892822e-02 1.525552105158567429e-02 1.680590063333511353e-01 3.971034884452819824e-01 1.162405405193567276e-02 -1.984865218400955200e-01 8.018476516008377075e-02 -1.084324643015861511e-01 2.818967103958129883e-01 -6.005138903856277466e-02 1.118795946240425110e-01 3.435762822628021240e-01 -4.770696163177490234e-03 1.336286123842000961e-02 9.187191724777221680e-02 -2.944445423781871796e-02 -2.313203364610671997e-01 3.904569149017333984e-01 1.229998990893363953e-01 -1.211456209421157837e-01 -1.318384110927581787e-01 -9.374716132879257202e-02 3.284086585044860840e-01 5.029652267694473267e-02 -2.798377871513366699e-01 -8.742742985486984253e-02 1.034340485930442810e-01 -3.975773975253105164e-02 -1.044018417596817017e-01 1.973651051521301270e-01 -7.396332919597625732e-02
-1.211053729057312012e-01 9.037306904792785645e-02 6.692888587713241577e-02 -1.067312806844711304e-01 1.358069032430648804e-01 3.448371589183807373e-01 -7.394053786993026733e-02 2.832352817058563232e-01 -1.642151623964309692e-01 2.181852757930755615e-01 -2.929260432720184326e-01 -1.711084693670272827e-02 -2.452269382774829865e-02 -3.256786465644836426e-01 1.573621928691864014e-01 1.233216375112533569e-01 -8.525352180004119873e-02 -1.326932907104492188e-01 2.588039934635162354e-01 -3.158507496118545532e-02 -1.118086203932762146e-01 4.285259172320365906e-02 -1.601207703351974487e-01 -1.454934626817703247e-01 -1.990419179201126099e-01 -2.037043571472167969e-01 -2.030197679996490479e-01 9.849299490451812744e-02 3.430990278720855713e-01 -4.073804616928100586e-02 1.596803218126296997e-01 -6.149270571768283844e-03
-5.212834104895591736e-03 -1.303885430097579956e-01 1.798928380012512207e-01 4.511025920510292053e-02 1.885290145874023438e-01 -2.664197981357574463e-01 -1.920546591281890869e-01 -3.409783840179443359e-01 -1.009238213300704956e-01 -1.001629456877708435e-01 -1.301588714122772217e-01 6.149166077375411987e-02 3.306588828563690186e-01 -2.343039400875568390e-02 1.565542668104171753e-01 7.597005367279052734e-02 -1.585372388362884521e-01 -9.948154911398887634e-03 2.395904958248138428e-01 1.798549741506576538e-01 -2.993801236152648926e-01 -4.285983741283416748e-02 3.229357898235321045e-01 1.645658761262893677e-01 -1.436533480882644653e-01 -2.698931992053985596e-01 -5.188900977373123169e-02 3.966151177883148193e-02 1.179590448737144470e-01 2.099468410015106201e-01 6.073264405131340027e-02 -1.027214750647544861e-01
2.544905543327331543e-01 -1.727920621633529663e-01 2.535170614719390869e-01 1.454583853483200073e-01 2.489669770002365112e-01 -1.694643944501876831e-01 -1.035243496298789978e-01 -6.717826426029205322e-02 -8.212790638208389282e-02 4.912574589252471924e-02 -9.444148838520050049e-02 1.142418459057807922e-01 2.186008840799331665e-01 -2.268934100866317749e-01 2.224253676831722260e-02 -1.780169904232025146e-01 -2.852823138236999512e-01 -1.804759055376052856e-01 1.026621386408805847e-01 -1.391257941722869873e-01 -3.200562298297882080e-01 1.114951446652412415e-01 2.453873306512832642e-01 7.403169572353363037e-02 -9.896236658096313477e-02 -2.530842721462249756e-01 -1.375305950641632080e-01 4.714141413569450378e-02 1.568537205457687378e-01 1.938092261552810669e-01 -1.754975020885467529e-01 -1.976680010557174683e-01
2.179975248873233795e-02 1.152387857437133789e-01 3.232050538063049316e-01 6.519232690334320068e-02 2.500788569450378418e-01 -1.350232958793640137e-01 -3.296118080615997314e-01 2.039578408002853394e-01 7.766297459602355957e-02 -7.738740742206573486e-02 -7.445351779460906982e-02 1.531182825565338135e-01 1.981955468654632568e-01 -1.989909261465072632e-01 -3.135359659790992737e-02 -7.863894104957580566e-02 1.642801612615585327e-01 -1.859443336725234985e-01 5.518790483474731445e-01 9.997460246086120605e-02 1.163539960980415344e-01 -7.149046659469604492e-02 -7.785293459892272949e-02 7.555408030748367310e-02 1.780899241566658020e-02 -4.660467430949211121e-02 -6.248019263148307800e-02 9.465101361274719238e-02 2.534241974353790283e-01 -1.044760271906852722e-01 -1.057625785470008850e-01 -1.060249954462051392e-01
-1.470440328121185303e-01 6.560000777244567871e-02 5.908066779375076294e-02 1.497284322977066040e-01 2.116152495145797729e-01 4.364431649446487427e-02 -2.511129081249237061e-01 7.487981580197811127e-03 -2.650368809700012207e-01 9.819312393665313721e-02 -2.264768481254577637e-01 4.720750823616981506e-02 -1.034443229436874390e-01 3.075186163187026978e-02 2.058479934930801392e-01 1.450851466506719589e-02 -1.533388942480087280e-01 -4.486592710018157959e-01 3.204726874828338623e-01 2.674518525600433350e-01 -1.037270352244377136e-01 1.705546826124191284e-01 -1.528189517557621002e-03 -5.483340844511985779e-02 -1.827087439596652985e-02 -3.040019273757934570e-01 -1.219945624470710754e-01 4.844903573393821716e-02 1.672548353672027588e-01 -1.969442665576934814e-01 1.460120081901550293e-02 -1.785361468791961670e-01
-8.340921998023986816e-02 -1.064531132578849792e-02 1.558832377195358276e-01 2.107396535575389862e-02 1.318276971578598022e-01 7.607825845479965210e-02 -8.055423200130462646e-02 -3.553301841020584106e-02 -2.749799489974975586e-01 -1.011673808097839355e-01 -1.841062307357788086e-01 1.987365335226058960e-01 2.499302774667739868e-01 -1.270233690738677979e-01 2.933070659637451172e-01 1.083952412009239197e-01 1.995835900306701660e-01 -7.395400106906890869e-02 2.606133818626403809e-01 1.378999650478363037e-01 -2.820860147476196289e-01 3.609524667263031006e-02 -2.715421617031097412e-01 -8.962785452604293823e-02 -7.943419739603996277e-03 -4.144258424639701843e-02 -3.425471857190132141e-02 -5.732606723904609680e-02 4.813294410705566406e-01 -1.659812033176422119e-01 4.662464559078216553e-02 1.978005766868591309e-01
-1.263813581317663193e-02 2.289292216300964355e-01 3.011950254440307617e-01 9.797803312540054321e-02 1.218612343072891235e-01 -2.790631353855133057e-02 -3.994563221931457520e-01 8.859664201736450195e-02 9.889033436775207520e-02 1.894261538982391357e-01 -2.164850234985351562e-01 2.647680938243865967e-01 -9.497483819723129272e-02 -2.225078493356704712e-01 9.402977675199508667e-02 1.064115911722183228e-01 9.171000123023986816e-02 -1.072017252445220947e-01 3.325120806694030762e-01 9.004781395196914673e-02 -7.198566943407058716e-02 1.608791500329971313e-01 2.940174564719200134e-02 2.020080238580703735e-01 9.220432490110397339e-03 2.556474804878234863e-01 -9.301856905221939087e-02 1.630328036844730377e-02 1.282500177621841431e-01 7.574166357517242432e-02 1.344017684459686279e-01 3.111692965030670166e-01
-1.514610201120376587e-01 1.015662476420402527e-01 1.929318457841873169e-01 2.212342768907546997e-01 1.154124587774276733e-01 3.275141119956970215e-01 -1.530611813068389893e-01 1.220579817891120911e-01 -3.303305506706237793e-01 2.192616760730743408e-01 -1.354759186506271362e-01 2.319024503231048584e-01 -5.117033049464225769e-02 -1.930139362812042236e-01 4.823826998472213745e-02 -4.970190301537513733e-02 -2.342448569834232330e-02 -5.983106791973114014e-02 1.106477901339530945e-01 7.155287265777587891e-02 -1.796083301305770874e-01 8.081273734569549561e-02 -1.508190333843231201e-01 -1.498417556285858154e-01 -1.726624183356761932e-02 -2.982914745807647705e-01 -2.703169584274291992e-01 8.445840328931808472e-02 3.695577085018157959e-01 1.071609742939472198e-02 1.207354962825775146e-01 -1.464363336563110352e-01
-1.358271092176437378e-01 4.259224608540534973e-02 -1.369640678167343140e-01 6.353255361318588257e-02 1.040979996323585510e-01 1.957550346851348877e-01 -2.903686165809631348e-01 1.883366703987121582e-01 -8.732847124338150024e-02 2.702938318252563477e-01 -5.961632728576660156e-02 -1.397105399519205093e-02 4.835204407572746277e-02 -1.511511206626892090e-01 1.365473121404647827e-01 -3.978740423917770386e-02 -1.906982436776161194e-02 -9.620860964059829712e-02 5.605657100677490234e-01 -1.637311428785324097e-01 -1.126295700669288635e-01 -8.289460837841033936e-02 1.369165070354938507e-02 -2.263655960559844971e-01 -3.536321967840194702e-02 -3.544260263442993164e-01 -1.657046377658843994e-01 5.603954941034317017e-02 1.006186380982398987e-01 2.202911227941513062e-01 -1.307153026573359966e-03 -1.427762359380722046e-01
1.168115064501762390e-01 1.649312227964401245e-01 1.641489267349243164e-01 3.943658992648124695e-02 1.143996044993400574e-01 -3.418073803186416626e-02 1.910017308546230197e-04 1.890655457973480225e-01 -2.414825707674026489e-01 3.113401234149932861e-01 -2.764107584953308105e-01 2.015323638916015625e-01 1.120910719037055969e-01 1.558487117290496826e-01 2.095779776573181152e-01 -2.606499567627906799e-02 -1.551188677549362183e-01 2.752936678007245064e-03 4.711762666702270508e-01 -5.757767334580421448e-02 -1.901815682649612427e-01 6.292495410889387131e-03 -1.104920953512191772e-01 1.100789979100227356e-01 -5.604838579893112183e-02 -2.799613475799560547e-01 7.152923941612243652e-02 3.350639715790748596e-02 3.423793017864227295e-01 1.018505394458770752e-01 2.937248535454273224e-02 2.803770825266838074e-02
1.485232561826705933e-01 4.517188295722007751e-02 8.874708414077758789e-02 -5.777380615472793579e-02 1.823491007089614868e-01 1.592053174972534180e-01 -5.213594436645507812e-01 -2.456672787666320801e-01 9.629264473915100098e-02 -1.630262136459350586e-01 -1.399229764938354492e-01 1.174567565321922302e-01 2.878004014492034912e-01 -1.448764950037002563e-01 1.044724807143211365e-01 -1.578230410814285278e-01 -2.040924429893493652e-01 -1.045581176877021790e-01 1.544908434152603149e-01 -1.696315966546535492e-02 -3.183452188968658447e-01 5.573065578937530518e-02 9.012023359537124634e-02 -1.624496132135391235e-01 -9.855073690414428711e-02 -1.564306020736694336e-01 2.289979718625545502e-02 2.969251945614814758e-02 1.354305595159530640e-01 -1.664491593837738037e-01 -1.303524374961853027e-01 -2.252239286899566650e-01
-6.935486942529678345e-02 -5.206821486353874207e-02 7.044264674186706543e-02 6.268507987260818481e-02 -1.740759015083312988e-01 1.414366215467453003e-01 7.279207464307546616e-03 -2.097852081060409546e-01 -9.546113759279251099e-02 2.152306437492370605e-01 2.344637364149093628e-02 3.616936802864074707e-01 9.189114719629287720e-02 -8.637215010821819305e-03 2.318131029605865479e-01 1.555516868829727173e-01 3.285369575023651123e-01 -2.171562463045120239e-01 2.094223797321319580e-01 9.221786260604858398e-02 -1.185262352228164673e-01 1.832998692989349365e-01 1.058291122317314148e-01 1.626717746257781982e-01 -1.841908097267150879e-01 -2.413124963641166687e-02 -2.685063779354095459e-01 1.136220321059226990e-01 2.440375387668609619e-01 3.523712158203125000e-01 -1.173221766948699951e-01 7.869752496480941772e-02
2.066915631294250488e-01 3.209558129310607910e-01 1.430257856845855713e-01 5.011846497654914856e-02 -6.428430974483489990e-02 3.264860063791275024e-02 -4.337226450443267822e-01 1.012011989951133728e-01 -8.750139176845550537e-02 -7.175641134381294250e-03 -3.373597264289855957e-01 3.975371420383453369e-01 3.367751538753509521e-01 -9.550321102142333984e-02 1.232808381319046021e-01 1.672716736793518066e-01 1.839265078306198120e-01 -6.115335971117019653e-02 1.504903733730316162e-01 -8.093804121017456055e-03 -9.721262007951736450e-02 -2.152349203824996948e-01 1.860839687287807465e-02 -7.196939736604690552e-02 -8.322355896234512329e-02 -1.771668791770935059e-01 6.949841976165771484e-02 2.443867735564708710e-02 2.076008915901184082e-02 4.036309197545051575e-02 -4.691629484295845032e-02 -1.135078892111778259e-01
1.435562223196029663e-01 -7.781369239091873169e-02 6.394112855195999146e-02 2.611479461193084717e-01 1.748452633619308472e-01 1.168155968189239502e-01 -2.224192172288894653e-01 -6.818119436502456665e-02 -1.091078594326972961e-01 2.452052086591720581e-01 1.448012292385101318e-01 2.243688404560089111e-01 2.627982757985591888e-02 -1.298045180737972260e-02 3.314734697341918945e-01 1.521766781806945801e-01 -3.030033968389034271e-02 -1.317409127950668335e-01 1.903804093599319458e-01 -2.743234485387802124e-02 -3.569832742214202881e-01 1.937161386013031006e-01 6.305322051048278809e-02 1.435265988111495972e-01 -7.119944691658020020e-02 3.148432672023773193e-01 3.176410198211669922e-01 1.253135353326797485e-01 7.674539834260940552e-02 1.790993660688400269e-01 1.030391920357942581e-02 1.476709544658660889e-01
-2.655053436756134033e-01 7.007270306348800659e-02 3.473851382732391357e-01 5.191047210246324539e-03 -6.877741217613220215e-02 1.908653974533081055e-01 -2.209022045135498047e-01 -3.064446151256561279e-01 -1.450838893651962280e-01 2.925719320774078369e-01 -1.331416144967079163e-02 2.072256654500961304e-01 1.134276911616325378e-01 -8.472241461277008057e-02 1.484210342168807983e-01 2.856278121471405029e-01 2.280070818960666656e-02 -2.297700792551040649e-01 3.559900075197219849e-02 -2.202840596437454224e-01 -2.692191898822784424e-01 -1.429700255393981934e-01 4.485997930169105530e-02 1.375377923250198364e-01 -2.181139290332794189e-01 4.913416877388954163e-02 -1.130478829145431519e-01 -4.571007192134857178e-02 1.810952275991439819e-01 -9.239353984594345093e-02 7.709111273288726807e-02 1.323517113924026489e-01
2.938244938850402832e-01 1.573029756546020508e-01 -1.304986421018838882e-02 8.010546676814556122e-03 9.914965927600860596e-02 1.069005206227302551e-01 -3.757874071598052979e-01 -2.200905978679656982e-01 -6.979035586118698120e-02 3.406934440135955811e-01 -7.453945279121398926e-02 8.403484523296356201e-02 1.623820513486862183e-01 -2.604012489318847656e-01 -6.803121417760848999e-02 1.780321300029754639e-01 1.682558953762054443e-01 8.529569022357463837e-03 2.885821461677551270e-01 1.114338561892509460e-01 -9.356302022933959961e-02 -5.230589210987091064e-02 4.371420294046401978e-02 5.454851686954498291e-02 1.031356528401374817e-01 -8.124514669179916382e-02 2.911511622369289398e-02 2.613116800785064697e-01 4.020635783672332764e-01 6.906126439571380615e-02 -1.332822591066360474e-01 -5.194952338933944702e-02
-2.096422612667083740e-01 -5.318567901849746704e-02 4.196301698684692383e-01 7.493030279874801636e-02 -8.257040381431579590e-02 2.333470582962036133e-01 -7.630094885826110840e-02 -1.216672435402870178e-01 -1.258587092161178589e-01 2.232761085033416748e-01 -1.459078341722488403e-01 1.791388243436813354e-01 4.343242943286895752e-02 -1.763087362051010132e-01 3.702791929244995117e-01 7.267715781927108765e-02 -9.340782463550567627e-02 -1.812590062618255615e-01 -9.945245832204818726e-02 -1.022516265511512756e-01 -3.328859210014343262e-01 2.212044782936573029e-02 6.278226524591445923e-02 4.688703268766403198e-02 -8.032493293285369873e-02 1.357722934335470200e-02 -1.404294222593307495e-01 2.362907081842422485e-01 2.330930233001708984e-01 -1.799771934747695923e-01 4.402086511254310608e-02 2.120646238327026367e-01
-1.195651888847351074e-01 -7.522833347320556641e-02 2.416718751192092896e-02 6.764195114374160767e-02 2.069771438837051392e-01 4.698114097118377686e-02 -1.909484416246414185e-01 -6.233484670519828796e-02 6.783895939588546753e-02 1.391009427607059479e-03 -1.850630193948745728e-01 2.877232432365417480e-01 9.600182622671127319e-02 -1.888087391853332520e-01 8.902032673358917236e-02 1.582192480564117432e-01 1.439463347196578979e-01 -1.336074620485305786e-01 4.495287239551544189e-01 6.046719104051589966e-02 -1.826573461294174194e-01 -3.291884437203407288e-02 -2.366544604301452637e-01 -4.203355312347412109e-02 5.694215372204780579e-02 -2.047284245491027832e-01 -9.764925390481948853e-02 -3.096927404403686523e-01 3.697736561298370361e-01 -1.754664443433284760e-02 4.693819954991340637e-02 2.523163557052612305e-01
9.836146235466003418e-02 1.004851143807172775e-02 3.558243215084075928e-01 1.003522053360939026e-01 2.248025834560394287e-01 -1.315395981073379517e-01 -1.312427073717117310e-01 2.568381279706954956e-02 2.240142673254013062e-01 1.162403672933578491e-01 -8.561716973781585693e-02 -3.997854143381118774e-02 -1.720731556415557861e-01 -4.153357446193695068e-02 2.259760648012161255e-01 1.792785823345184326e-01 1.326708942651748657e-01 -3.457534909248352051e-01 2.577066123485565186e-01 1.908313184976577759e-01 -2.076607942581176758e-01 2.382719330489635468e-02 -1.848988793790340424e-02 1.330530643463134766e-02 -3.151936233043670654e-01 -1.432495862245559692e-01 -2.107999324798583984e-01 3.571302071213722229e-02 2.112692594528198242e-01 2.240730822086334229e-01 -7.853299379348754883e-02 -1.728581935167312622e-01
1.895127817988395691e-02 1.648698151111602783e-01 2.752939760684967041e-01 -2.955524995923042297e-02 8.223555982112884521e-02 1.203105300664901733e-01 -5.857745185494422913e-02 -5.412005633115768433e-02 -1.928257793188095093e-01 1.429292112588882446e-01 -5.715629830956459045e-02 2.206372320652008057e-01 5.312445014715194702e-02 -3.117844164371490479e-01 6.132828071713447571e-03 -6.333022564649581909e-02 -3.919903337955474854e-01 -2.733025467023253441e-03 -2.794764190912246704e-02 -5.855130031704902649e-02 -2.937326729297637939e-01 5.687402095645666122e-03 -1.247001532465219498e-02 1.759816855192184448e-01 -4.131892919540405273e-01 -3.162088096141815186e-01 4.543157294392585754e-02 3.678851202130317688e-02 6.467996537685394287e-02 -2.484962344169616699e-01 -1.612980961799621582e-01 -1.147665902972221375e-01
-3.839765861630439758e-02 1.298864334821701050e-01 -2.834909558296203613e-01 1.949949264526367188e-01 2.469403855502605438e-02 4.282486438751220703e-02 -3.880254328250885010e-01 1.255214661359786987e-01 -3.480995297431945801e-01 2.321448846487328410e-04 -2.751551568508148193e-01 7.966112345457077026e-03 8.217266201972961426e-02 -9.383846819400787354e-02 1.932028830051422119e-01 -1.395351141691207886e-01 -1.249278709292411804e-01 1.016373410820960999e-01 2.729376256465911865e-01 -3.380453586578369141e-02 -2.413031309843063354e-01 3.585522621870040894e-02 -1.479314267635345459e-01 2.366919219493865967e-01 -2.191551029682159424e-01 -1.204922273755073547e-01 4.472972825169563293e-02 -2.138070203363895416e-02 3.038280606269836426e-01 6.309842318296432495e-02 -1.272598356008529663e-01 9.333658963441848755e-02
-1.675077676773071289e-01 -2.703312039375305176e-01 6.008259952068328857e-03 2.244363129138946533e-01 2.534936368465423584e-01 -1.082588881254196167e-01 -2.343590408563613892e-01 6.592436879873275757e-02 -2.098924815654754639e-01 2.130048274993896484e-01 8.917871862649917603e-02 -1.654099225997924805e-01 -1.416103690862655640e-01 -2.624425804242491722e-03 -3.894154354929924011e-02 2.185196578502655029e-01 -5.944376066327095032e-02 1.124933063983917236e-01 2.428483068943023682e-01 -6.314645707607269287e-02 -7.166424300521612167e-03 -1.935238204896450043e-02 -1.171919181942939758e-01 1.989448666572570801e-01 -3.735153377056121826e-01 -3.387984037399291992e-01 -1.588315367698669434e-01 1.243356689810752869e-01 1.585359871387481689e-01 -8.270262740552425385e-03 -2.258532214909791946e-03 2.570143043994903564e-01
2.099953740835189819e-01 1.927349567413330078e-01 1.855728030204772949e-02 1.175633519887924194e-01 2.056834287941455841e-02 -1.063283458352088928e-01 -1.228273808956146240e-01 1.466119140386581421e-01 -2.815578281879425049e-01 3.883945941925048828e-02 -1.759559512138366699e-01 1.885542273521423340e-01 4.473590850830078125e-02 -1.276690810918807983e-01 2.669044137001037598e-01 1.017429828643798828e-01 -9.658751636743545532e-02 -1.841980963945388794e-01 1.257160156965255737e-01 3.078947961330413818e-01 -1.710410416126251221e-01 2.757196724414825439e-01 8.109384030103683472e-02 -3.110038936138153076e-01 -2.151517421007156372e-01 5.967590957880020142e-03 -2.568749785423278809e-01 1.477694809436798096e-01 2.282222211360931396e-01 -1.604890823364257812e-01 1.531537920236587524e-01 1.058769673109054565e-01
9.702624380588531494e-02 1.831722855567932129e-01 -7.754420489072799683e-02 7.579638063907623291e-02 1.359975636005401611e-01 5.179261323064565659e-03 -2.547378540039062500e-01 -3.467410057783126831e-02 -2.505609691143035889e-01 2.504403293132781982e-01 -8.008518069982528687e-02 -1.533385515213012695e-01 2.398573607206344604e-01 -1.857918202877044678e-01 1.040842533111572266e-01 -1.439431756734848022e-01 1.150775887072086334e-02 -3.149569332599639893e-01 3.702067732810974121e-01 -1.000525150448083878e-02 -2.752370834350585938e-01 6.056644767522811890e-02 7.313814945518970490e-03 -2.113182395696640015e-01 5.561769753694534302e-02 -1.533048450946807861e-01 1.017026975750923157e-01 3.628172874450683594e-01 2.128840424120426178e-02 -2.184855043888092041e-01 5.066483095288276672e-02 4.100414738059043884e-02
-1.169624626636505127e-01 -9.528277441859245300e-03 2.132253646850585938e-01 1.650486439466476440e-01 -2.864746451377868652e-01 7.091001421213150024e-02 -8.929587155580520630e-02 6.405369937419891357e-02 -1.263386756181716919e-01 -3.021924011409282684e-02 6.012852862477302551e-02 2.583280503749847412e-01 7.003282755613327026e-02 -1.940538734197616577e-01 1.787652373313903809e-01 1.744667142629623413e-01 2.217447906732559204e-01 -4.518670439720153809e-01 2.284140735864639282e-01 -3.576563298702239990e-02 -1.069952622056007385e-01 4.785252362489700317e-02 3.606630861759185791e-01 1.701081246137619019e-01 2.067722752690315247e-02 -1.348717063665390015e-01 -2.824521064758300781e-01 -7.129739224910736084e-02 1.503967493772506714e-01 4.757362231612205505e-02 -1.192265003919601440e-01 -5.712249781936407089e-03
2.094866037368774414e-01 -3.730714693665504456e-02 1.612690985202789307e-01 -1.258329451084136963e-01 1.058837324380874634e-01 2.312829941511154175e-01 6.699810922145843506e-02 2.064002603292465210e-01 -4.441432282328605652e-02 -6.598512083292007446e-02 -1.903821378946304321e-01 2.129882276058197021e-01 1.607658863067626953e-01 -2.565136551856994629e-01 7.519753277301788330e-02 4.892515540122985840e-01 -1.974253356456756592e-02 -1.880028992891311646e-01 2.640973329544067383e-01 3.537137061357498169e-02 -2.698031663894653320e-01 1.089973449707031250e-01 -1.532950699329376221e-01 -5.800200626254081726e-02 -5.344164744019508362e-02 -2.271781414747238159e-01 2.664457634091377258e-02 -9.693551063537597656e-02 1.863868683576583862e-01 -1.566254198551177979e-01 8.981073647737503052e-02 1.621881872415542603e-01
1.640353649854660034e-01 -1.605596691370010376e-01 3.307392299175262451e-01 1.373981684446334839e-01 1.828120648860931396e-01 -9.534198045730590820e-02 -5.499351620674133301e-01 -3.257132694125175476e-02 -6.354808807373046875e-02 -3.840859606862068176e-02 -5.212499946355819702e-02 -2.114931941032409668e-01 -7.750276476144790649e-02 5.301338434219360352e-02 6.191899627447128296e-02 2.207782566547393799e-01 1.665306463837623596e-02 -3.538638353347778320e-02 -1.367963850498199463e-02 -8.286798745393753052e-02 -6.216984987258911133e-02 1.332104653120040894e-01 -9.366790205240249634e-02 6.906734779477119446e-03 -3.426302373409271240e-01 -8.919360488653182983e-02 -2.796973288059234619e-01 -7.220577448606491089e-02 2.425074130296707153e-01 -1.133045256137847900e-01 -1.979851424694061279e-01 5.985760129988193512e-03
1.500357091426849365e-01 8.776358515024185181e-02 -1.418046057224273682e-01 1.746753156185150146e-01 1.233860999345779419e-01 4.440430551767349243e-02 -4.593287110328674316e-01 -2.041739374399185181e-01 -6.746515631675720215e-02 -2.157064527273178101e-02 2.977237291634082794e-02 2.242761999368667603e-01 -2.892824076116085052e-02 -1.235137134790420532e-01 7.811600714921951294e-02 3.788710758090019226e-02 8.564022928476333618e-02 5.709399655461311340e-02 1.154186427593231201e-01 1.446771621704101562e-01 -2.118504494428634644e-01 2.450937777757644653e-01 1.044676080346107483e-01 1.589504331350326538e-01 -3.895149827003479004e-01 -8.104713261127471924e-02 -3.640097975730895996e-01 5.591676384210586548e-02 -1.342964023351669312e-01 -2.200263589620590210e-01 -1.229333877563476562e-02 -1.515666097402572632e-01
-1.140855774283409119e-01 -2.248095721006393433e-01 3.295505642890930176e-01 7.058570533990859985e-02 3.568174690008163452e-02 1.013401672244071960e-01 -1.617303937673568726e-01 1.872559338808059692e-01 -3.352263867855072021e-01 9.107808768749237061e-02 1.780212484300136566e-02 2.435477674007415771e-01 2.193429321050643921e-01 -6.893007457256317139e-02 -1.220120564103126526e-01 -4.577157273888587952e-02 -2.237853407859802246e-02 -2.193447500467300415e-01 2.717384099960327148e-01 6.111689284443855286e-02 -2.469764500856399536e-01 8.523495495319366455e-02 2.580336034297943115e-01 1.922100931406021118e-01 -2.872534394264221191e-01 8.053342998027801514e-02 -1.591180823743343353e-02 -2.321823984384536743e-01 -8.117471821606159210e-03 -1.949253380298614502e-01 5.287421122193336487e-02 -1.339700371026992798e-01
1.227257624268531799e-01 -1.030036248266696930e-02 -1.567293703556060791e-02 -9.056763350963592529e-02 1.765207052230834961e-01 1.272186934947967529e-01 -1.135144382715225220e-01 1.041962951421737671e-01 -3.565725684165954590e-01 9.281300753355026245e-02 -2.032600641250610352e-01 -9.791085869073867798e-02 1.702831089496612549e-01 -7.378008961677551270e-02 1.933123320341110229e-01 1.091968491673469543e-01 2.999440068379044533e-03 -1.342177093029022217e-01 4.488641619682312012e-01 -7.782966643571853638e-02 -3.717404231429100037e-02 6.852342188358306885e-02 -1.300435066223144531e-01 -2.176374942064285278e-01 2.732771262526512146e-02 -3.546584546566009521e-01 -2.630448639392852783e-01 1.227825433015823364e-01 6.095830351114273071e-03 -1.707720607519149780e-01 -2.016981393098831177e-01 2.414746433496475220e-01
-3.533627837896347046e-02 9.222452063113451004e-04 1.969086006283760071e-02 1.007028147578239441e-01 -2.231592684984207153e-02 1.083279177546501160e-01 -2.015354335308074951e-01 -7.230050861835479736e-02 -1.570989936590194702e-02 -7.333549112081527710e-02 -6.418056041002273560e-02 6.896814703941345215e-02 5.667258519679307938e-04 1.668820232152938843e-01 2.133128792047500610e-01 8.792468160390853882e-02 2.207763493061065674e-01 -2.517124824225902557e-02 1.988365203142166138e-01 -4.453805834054946899e-02 -2.818615734577178955e-01 1.804751008749008179e-01 1.428920328617095947e-01 2.196709364652633667e-01 -5.649707317352294922e-01 -2.892038822174072266e-01 1.702166348695755005e-02 -2.818795442581176758e-01 2.813718616962432861e-01 -2.442919090390205383e-02 -1.582592912018299103e-02 1.951972581446170807e-02
-1.790262162685394287e-01 -3.458225727081298828e-02 1.338555663824081421e-01 5.363885313272476196e-02 1.395208686590194702e-01 1.211578920483589172e-01 -3.720200434327125549e-02 -1.130494400858879089e-01 -2.486515194177627563e-01 1.682372689247131348e-01 -8.495624363422393799e-02 3.062181770801544189e-01 2.514334619045257568e-01 -9.585742652416229248e-02 -2.175678461790084839e-01 2.236028201878070831e-03 1.642300039529800415e-01 -1.772158443927764893e-01 2.222422361373901367e-01 1.142550185322761536e-01 -2.754485011100769043e-01 -8.280222304165363312e-03 2.389427274465560913e-01 1.386950761079788208e-01 -4.845086038112640381e-01 2.109960168600082397e-01 -2.765464037656784058e-02 -2.927639149129390717e-02 5.621496960520744324e-02 -1.479602903127670288e-01 -4.518603906035423279e-02 7.553861290216445923e-02
-3.360654041171073914e-02 6.848736852407455444e-02 1.446362286806106567e-01 1.300320625305175781e-01 1.582733392715454102e-01 1.519436836242675781e-01 -1.270734220743179321e-01 -1.841601282358169556e-01 -2.636336386203765869e-01 1.189413852989673615e-02 -3.759368509054183960e-02 -2.198859117925167084e-02 1.068349033594131470e-01 -3.755025863647460938e-01 3.883090019226074219e-01 -1.803064160048961639e-02 2.168635129928588867e-01 1.247756332159042358e-01 2.824316322803497314e-01 4.028631083201617002e-04 7.609969377517700195e-02 6.634509563446044922e-02 -7.935395836830139160e-02 1.677164286375045776e-01 -4.216833710670471191e-01 1.109803169965744019e-01 -2.170440703630447388e-01 9.418646246194839478e-02 -1.147463098168373108e-01 4.983827471733093262e-02 8.568044751882553101e-02 1.643068790435791016e-01
-3.745948895812034607e-02 2.445787563920021057e-02 2.847819626331329346e-01 2.955767810344696045e-01 6.719796359539031982e-02 -1.821533739566802979e-01 -8.139923959970474243e-02 3.176926448941230774e-02 1.433460414409637451e-02 1.019168719649314880e-01 -2.821953222155570984e-02 -1.862544864416122437e-01 2.033918201923370361e-01 -1.402597576379776001e-01 5.228260159492492676e-01 1.612827181816101074e-01 2.476305663585662842e-01 -2.891826331615447998e-01 1.499453485012054443e-01 -1.131323724985122681e-01 -2.428658306598663330e-01 1.178745850920677185e-01 1.076221540570259094e-01 7.750505954027175903e-02 -7.106409966945648193e-02 -1.023299992084503174e-01 -1.417618244886398315e-01 -6.131424009799957275e-02 -4.416149109601974487e-02 -1.526763588190078735e-01 -1.756169050931930542e-01 1.074484735727310181e-01
1.389563977718353271e-01 1.983065158128738403e-01 1.933026164770126343e-01 4.608505964279174805e-02 1.134164109826087952e-01 1.438154429197311401e-01 -1.705884933471679688e-01 1.802992373704910278e-01 -1.341879069805145264e-01 5.832974240183830261e-02 -2.444292902946472168e-01 3.953545391559600830e-01 2.592439055442810059e-01 -1.850898265838623047e-01 2.405257150530815125e-02 4.134878516197204590e-01 2.108106464147567749e-01 -2.856757044792175293e-01 -1.721327751874923706e-02 1.606963276863098145e-01 -2.803224697709083557e-02 -5.606786534190177917e-02 4.650174081325531006e-02 -3.559755627065896988e-03 -1.290363073348999023e-01 -1.583710759878158569e-01 3.880391642451286316e-02 9.710646420717239380e-02 2.289555221796035767e-02 2.058535963296890259e-01 -6.598104536533355713e-02 -1.950624585151672363e-01
1.590529829263687134e-01 1.148378252983093262e-01 1.023662015795707703e-01 2.916666567325592041e-01 -1.122260466217994690e-01 -7.751610828563570976e-04 -2.642975151538848877e-01 -3.053646069020032883e-04 -7.629983127117156982e-02 2.394858896732330322e-01 -3.714180290699005127e-01 3.621199131011962891e-01 2.468302994966506958e-01 9.867170453071594238e-02 9.024311602115631104e-02 2.835304439067840576e-01 -1.431051194667816162e-01 9.476430714130401611e-02 1.914227008819580078e-01 -8.982414752244949341e-02 -1.555060148239135742e-01 -9.135100245475769043e-02 2.890733070671558380e-03 1.213841438293457031e-01 7.723779231309890747e-02 -1.713914126157760620e-01 -5.301547423005104065e-02 1.014150232076644897e-01 2.525239288806915283e-01 4.440762475132942200e-02 2.352740764617919922e-01 3.309079632163047791e-02
3.427904546260833740e-01 3.991999477148056030e-02 -4.340208694338798523e-02 8.698141574859619141e-02 2.184459120035171509e-01 1.153143271803855896e-01 -3.352005481719970703e-01 -2.448838651180267334e-01 -1.174079775810241699e-01 1.481553018093109131e-01 1.125964224338531494e-01 -1.528572142124176025e-01 1.740623265504837036e-01 -5.179021880030632019e-02 -2.397153154015541077e-02 -8.944706991314888000e-03 2.271580845117568970e-01 -2.498143166303634644e-01 6.928182393312454224e-02 -1.951328068971633911e-01 -2.298956662416458130e-01 -2.018381804227828979e-01 2.042081356048583984e-01 1.877559907734394073e-02 -5.054607987403869629e-02 -1.777894347906112671e-01 4.382278304547071457e-03 9.117081016302108765e-02 2.989057600498199463e-01 -2.100151181221008301e-01 2.175491601228713989e-01 1.299708783626556396e-01
-2.923535183072090149e-02 -2.225528061389923096e-01 5.965320020914077759e-02 1.117027923464775085e-01 2.680457532405853271e-01 1.989594548940658569e-01 -8.716652542352676392e-02 -1.876231096684932709e-02 -1.814593821763992310e-01 -3.169464692473411560e-02 -2.371127456426620483e-01 4.026316404342651367e-01 2.529468536376953125e-01 -7.641018182039260864e-02 2.330819070339202881e-01 1.759256236255168915e-02 1.087288558483123779e-01 -3.284308910369873047e-01 1.229825466871261597e-01 3.032462671399116516e-02 -1.813950985670089722e-01 1.390834152698516846e-01 -1.999396383762359619e-01 -1.375582534819841385e-02 5.464468896389007568e-02 -4.179936647415161133e-02 4.016805812716484070e-02 -1.067128479480743408e-01 2.911319136619567871e-01 -6.315833330154418945e-02 9.570135921239852905e-02 3.060809671878814697e-01
-3.848062828183174133e-02 2.093923389911651611e-01 4.253957271575927734e-01 -8.932762593030929565e-02 -3.049596026539802551e-02 -1.580516546964645386e-01 -1.041280999779701233e-01 1.192395910620689392e-01 -1.631910949945449829e-01 4.603571444749832153e-02 -5.669697746634483337e-02 1.687303483486175537e-01 6.669273227453231812e-02 -2.288397699594497681e-01 4.428082406520843506e-01 3.973769247531890869e-01 2.113500144332647324e-03 -9.050583094358444214e-02 6.198619678616523743e-02 -1.632447987794876099e-01 -4.670587554574012756e-02 8.700144290924072266e-02 2.875200212001800537e-01 3.227136656641960144e-02 -2.365415990352630615e-01 -3.854722157120704651e-02 5.636599659919738770e-02 -1.140447482466697693e-01 1.083922907710075378e-01 -1.864597387611865997e-02 -9.698864817619323730e-02 1.274854987859725952e-01
-2.372196614742279053e-01 2.319124042987823486e-01 4.462378025054931641e-01 3.830639645457267761e-02 6.392654962837696075e-03 1.169026941061019897e-01 -9.667870402336120605e-02 -1.415678411722183228e-01 -4.774201288819313049e-02 6.972044706344604492e-02 2.759425155818462372e-02 1.972949653863906860e-01 1.603226363658905029e-02 -8.023393899202346802e-02 2.695153355598449707e-01 1.492601633071899414e-01 1.688727587461471558e-01 -1.117850840091705322e-01 7.531708572059869766e-03 -7.008501887321472168e-02 -3.199128806591033936e-01 9.566559642553329468e-02 -5.715522170066833496e-02 6.951311230659484863e-02 -9.548537433147430420e-02 -1.607678681612014771e-01 -2.790787220001220703e-01 2.191028445959091187e-01 1.636538058519363403e-01 -2.270831167697906494e-01 -3.448886424303054810e-02 3.030560612678527832e-01
3.664464652538299561e-01 4.891771823167800903e-02 8.973383903503417969e-02 4.826661571860313416e-02 3.103526234626770020e-01 2.434232831001281738e-01 -3.402894735336303711e-01 -1.591533422470092773e-01 -1.420297175645828247e-01 6.486557889729738235e-03 1.562349498271942139e-02 -7.871406525373458862e-02 3.435509502887725830e-01 -5.813354626297950745e-03 7.157196849584579468e-02 -2.005444020032882690e-01 -2.630895674228668213e-01 -2.251308411359786987e-01 1.942951381206512451e-01 -1.034707278013229370e-01 -1.875826120376586914e-01 -1.402023732662200928e-01 -4.565544053912162781e-02 7.344689220190048218e-02 -9.822142124176025391e-02 -4.847601428627967834e-02 -1.231542527675628662e-01 1.071077287197113037e-01 1.169222816824913025e-01 6.708457320928573608e-02 1.037589274346828461e-02 2.803404927253723145e-01
-2.907845973968505859e-01 2.651231288909912109e-01 9.626965969800949097e-02 1.202135719358921051e-02 -5.227551236748695374e-02 5.532797425985336304e-02 -2.772328555583953857e-01 -3.248516619205474854e-01 -2.000407874584197998e-01 3.132987022399902344e-01 1.021306812763214111e-01 1.319688409566879272e-01 1.486448943614959717e-01 -1.345573663711547852e-01 2.196777313947677612e-01 9.712947160005569458e-02 5.690238997340202332e-02 -5.903762578964233398e-02 3.407008647918701172e-01 2.506140619516372681e-02 7.526975870132446289e-02 7.012312859296798706e-02 9.417261928319931030e-03 6.870185490697622299e-03 -4.048179090023040771e-01 -9.362153708934783936e-02 1.817245185375213623e-01 -3.353977948427200317e-02 -3.172887372784316540e-04 -6.229470297694206238e-02 -1.749909110367298126e-02 1.962736845016479492e-01
-9.329939633607864380e-02 -7.527957111597061157e-02 1.805866062641143799e-01 7.397332787513732910e-02 9.324570745229721069e-02 3.107637166976928711e-01 -3.385491296648979187e-02 -3.764904290437698364e-02 -1.549042314291000366e-01 2.634755373001098633e-01 -2.759245969355106354e-02 2.041581571102142334e-01 3.250277042388916016e-02 -1.625785827636718750e-01 1.614320836961269379e-02 -1.649532020092010498e-01 -6.856589764356613159e-02 -2.238806784152984619e-01 2.585807740688323975e-01 1.095286384224891663e-01 -7.906141877174377441e-02 1.049400791525840759e-01 -2.127090841531753540e-02 -2.181108444929122925e-01 -7.244550506584346294e-04 -6.033708453178405762e-01 -2.436406165361404419e-01 2.093338780105113983e-02 1.516738533973693848e-01 -9.775638580322265625e-03 -3.924317657947540283e-02 3.779593855142593384e-02
5.408503860235214233e-02 1.944077461957931519e-01 1.225793361663818359e-01 1.635985970497131348e-01 7.418236136436462402e-02 2.372583746910095215e-01 -2.304052859544754028e-01 -1.706133037805557251e-01 -1.686517745256423950e-01 -8.456400781869888306e-02 2.437982149422168732e-02 2.657442912459373474e-02 -1.774336993694305420e-01 -3.460958600044250488e-01 3.541724085807800293e-01 1.424943804740905762e-01 -7.452864199876785278e-02 2.196747064590454102e-02 2.824661135673522949e-01 7.299750298261642456e-02 1.875208169221878052e-01 9.415093064308166504e-02 -7.969391532242298126e-03 7.873669266700744629e-03 -2.466930747032165527e-01 -2.766743898391723633e-01 8.410847745835781097e-03 3.803900480270385742e-01 -1.369609832763671875e-01 -5.064577236771583557e-02 -2.323728241026401520e-02 1.593297906219959259e-02
-2.445483207702636719e-01 2.175144553184509277e-01 8.383608609437942505e-02 2.610811591148376465e-01 2.991224266588687897e-02 -6.752246990799903870e-03 -1.691764742136001587e-01 2.856183648109436035e-01 -3.368803262710571289e-01 7.792874425649642944e-02 -2.432354688644409180e-01 -3.859069570899009705e-02 9.309256821870803833e-02 2.289892733097076416e-02 -1.874607950448989868e-01 -1.243542600423097610e-02 1.164738312363624573e-01 -3.860385715961456299e-01 3.064486980438232422e-01 1.859453618526458740e-01 -1.476232856512069702e-01 1.683965176343917847e-01 3.114954009652137756e-02 1.753352731466293335e-01 -9.028801321983337402e-02 -1.994106322526931763e-01 2.498260699212551117e-02 6.933547556400299072e-02 1.686376333236694336e-01 -1.572517752647399902e-01 1.454475335776805878e-02 -4.674010723829269409e-02
-1.662677526473999023e-01 -1.709699481725692749e-01 1.863138526678085327e-01 -2.478884765878319740e-03 8.375408500432968140e-02 1.241183429956436157e-01 -2.212132364511489868e-01 3.389514237642288208e-02 -7.707130908966064453e-02 -4.232275485992431641e-02 -4.756640270352363586e-02 3.085147142410278320e-01 2.348557710647583008e-01 -2.340712398290634155e-01 3.557913601398468018e-01 -3.915975615382194519e-02 9.442471712827682495e-02 -4.054347053170204163e-02 2.492040544748306274e-01 6.388320773839950562e-02 -2.142728120088577271e-01 3.884045034646987915e-02 -1.410441994667053223e-01 5.677770823240280151e-02 -9.862001240253448486e-02 -3.492426499724388123e-02 2.008440047502517700e-01 -1.329530030488967896e-01 4.360515475273132324e-01 -1.657685041427612305e-01 1.206536814570426941e-01 2.103294581174850464e-01
-1.185066699981689453e-01 9.489139914512634277e-02 -2.509726583957672119e-01 1.679605245590209961e-02 1.789509057998657227e-01 1.197663601487874985e-02 -6.121987104415893555e-01 -1.669123619794845581e-01 -1.461129486560821533e-01 -9.874574095010757446e-02 -1.203559488058090210e-01 1.772929728031158447e-01 -1.424288153648376465e-01 -8.825887739658355713e-02 7.142111193388700485e-03 1.384190618991851807e-01 1.347651891410350800e-02 -2.607796899974346161e-02 2.996935546398162842e-01 6.242155656218528748e-02 -2.669660151004791260e-01 1.737016588449478149e-01 3.499743714928627014e-02 3.873844072222709656e-02 -1.357005387544631958e-01 -9.159560501575469971e-02 -7.417624443769454956e-02 -1.001709699630737305e-02 8.729793131351470947e-02 8.451628684997558594e-02 -3.142455220222473145e-01 -9.949814528226852417e-02
-1.349370740354061127e-02 1.108931303024291992e-01 4.535033106803894043e-01 1.533093750476837158e-01 9.927951544523239136e-02 -1.470836400985717773e-01 -1.119942069053649902e-01 1.329456716775894165e-01 -4.550563544034957886e-02 1.380275487899780273e-01 -2.309974096715450287e-02 9.725389629602432251e-02 -1.285647749900817871e-01 -2.374806851148605347e-01 3.682721853256225586e-01 1.314481198787689209e-01 3.232893347740173340e-01 -3.621295988559722900e-01 1.032868847250938416e-01 3.800676390528678894e-02 -4.102224856615066528e-02 2.328242640942335129e-03 -2.680970542132854462e-02 -7.259675860404968262e-02 -1.807270050048828125e-01 -5.914083123207092285e-02 -1.050233915448188782e-01 1.806937307119369507e-01 1.751346588134765625e-01 1.598628759384155273e-01 -1.388531774282455444e-01 -1.700260043144226074e-01
-8.056861162185668945e-02 -2.494655176997184753e-02 1.017439290881156921e-01 9.995266050100326538e-02 -4.207687452435493469e-02 2.637245133519172668e-02 -8.887101709842681885e-02 5.696384236216545105e-02 -1.090712845325469971e-01 -6.934504210948944092e-02 -2.229625582695007324e-01 -4.501766711473464966e-02 1.535956710577011108e-01 -3.396845608949661255e-02 2.428752779960632324e-01 1.275947839021682739e-01 1.101056858897209167e-01 -1.803475990891456604e-02 3.162789642810821533e-01 -1.206477582454681396e-01 -2.481473386287689209e-01 2.386391758918762207e-01 -6.029688566923141479e-02 7.025358080863952637e-02 -5.085198283195495605e-01 -2.945857048034667969e-01 -4.547476395964622498e-02 -1.714111715555191040e-01 2.319982498884201050e-01 1.761187165975570679e-01 1.433168649673461914e-01 -2.326782196760177612e-01
9.335613250732421875e-02 2.434315829304978251e-04 3.215386271476745605e-01 5.481248348951339722e-02 1.915457099676132202e-01 -2.723937630653381348e-01 -3.771372139453887939e-01 4.500292241573333740e-03 -3.294032812118530273e-02 9.337791055440902710e-02 -1.508133113384246826e-01 1.091884747147560120e-01 -3.720561414957046509e-02 -1.659121811389923096e-01 5.765302479267120361e-02 3.739208579063415527e-01 3.250530362129211426e-01 -1.704333424568176270e-01 2.342472523450851440e-01 8.066745847463607788e-02 3.408518061041831970e-02 1.421780586242675781e-01 -8.145272731781005859e-02 1.518330574035644531e-01 -1.657864302396774292e-01 -1.076302826404571533e-01 -1.999542266130447388e-01 1.293982565402984619e-01 -9.483820945024490356e-02 2.107243537902832031e-01 -1.198593005537986755e-01 6.721987575292587280e-02
-2.779692709445953369e-01 2.419983409345149994e-02 -4.325781762599945068e-02 2.475948780775070190e-01 -3.104852326214313507e-02 1.441850811243057251e-01 -4.231322705745697021e-01 -6.884914636611938477e-02 7.318389136344194412e-03 -2.708228491246700287e-02 4.323332756757736206e-02 2.671694755554199219e-01 -1.612670347094535828e-02 -2.474290691316127777e-02 2.881753742694854736e-01 -1.166118234395980835e-01 2.001821547746658325e-01 -2.862769961357116699e-01 -1.056974902749061584e-01 -6.039676815271377563e-02 -1.005770564079284668e-01 3.855990618467330933e-02 1.283930093050003052e-01 1.515790820121765137e-01 -5.006686449050903320e-01 -8.420187979936599731e-02 -1.251136809587478638e-01 8.931870572268962860e-03 1.292046010494232178e-01 5.647341534495353699e-02 -7.225127425044775009e-03 2.342883683741092682e-02
8.447569608688354492e-02 1.134568154811859131e-01 9.926060587167739868e-02 -8.001384139060974121e-02 8.542650192975997925e-02 -5.967710539698600769e-02 -1.338887512683868408e-01 4.058963805437088013e-02 -3.591121733188629150e-02 1.893010139465332031e-01 -3.563963770866394043e-01 3.964221179485321045e-01 3.306148350238800049e-01 -1.841423809528350830e-01 2.901645936071872711e-02 1.526090800762176514e-01 2.025334089994430542e-01 -2.001713812351226807e-01 1.484409123659133911e-01 2.892799973487854004e-01 -1.278096288442611694e-01 -1.126872003078460693e-01 6.450817734003067017e-02 1.973282098770141602e-01 -8.231269568204879761e-02 -1.974471956491470337e-01 2.952606976032257080e-02 2.316992878913879395e-01 2.196560502052307129e-01 8.360361307859420776e-02 -1.649509370326995850e-01 -5.441173911094665527e-02
1.576531119644641876e-02 2.518309652805328369e-01 7.858800143003463745e-02 2.619317770004272461e-01 -1.056595891714096069e-01 -1.887890696525573730e-01 -2.142448723316192627e-01 6.526245176792144775e-02 -1.426802873611450195e-01 4.326813295483589172e-02 -3.782192245125770569e-02 1.846019476652145386e-01 2.961770892143249512e-01 -1.194869726896286011e-01 1.340086907148361206e-01 8.676914125680923462e-02 -3.217523694038391113e-01 -9.584958851337432861e-02 9.227452427148818970e-02 1.141584366559982300e-01 -1.436329334974288940e-01 2.918112874031066895e-01 1.194120571017265320e-01 -2.007014155387878418e-01 -1.237445622682571411e-01 -8.348035812377929688e-02 -4.271206855773925781e-01 -4.934479668736457825e-02 1.183908730745315552e-01 -7.791595906019210815e-02 1.362854838371276855e-01 1.974001675844192505e-01
-8.321394771337509155e-02 -1.719642579555511475e-01 1.571578383445739746e-01 2.734926342964172363e-01 2.931365966796875000e-01 -3.305093050003051758e-01 -3.632786273956298828e-01 -1.951497197151184082e-01 -1.858097016811370850e-01 -1.451998203992843628e-01 1.967144943773746490e-02 -1.331872940063476562e-01 -8.301134407520294189e-02 -1.760613471269607544e-01 -1.957589983940124512e-01 4.584753513336181641e-02 -2.417352952761575580e-04 -1.352326273918151855e-01 2.388589233160018921e-01 6.217505037784576416e-02 -1.975833624601364136e-01 2.070849388837814331e-01 -8.029466122388839722e-02 -5.266024172306060791e-02 -2.533578276634216309e-01 -4.936432838439941406e-02 -1.005748659372329712e-01 -7.082892209291458130e-02 2.535432577133178711e-01 -5.669526383280754089e-02 9.117645770311355591e-02 1.371808648109436035e-01
2.752480804920196533e-01 -1.546736955642700195e-01 2.360467016696929932e-01 2.657697498798370361e-01 1.160043552517890930e-01 4.992283135652542114e-02 -1.618200242519378662e-01 -8.478687703609466553e-02 -1.636490672826766968e-01 7.883238047361373901e-02 8.765172213315963745e-02 1.206481531262397766e-01 2.704717218875885010e-01 -3.271471261978149414e-01 1.310867667198181152e-01 -1.477976795285940170e-02 -1.806682050228118896e-01 -1.044689640402793884e-01 2.102491110563278198e-01 -1.501527875661849976e-01 -3.133842051029205322e-01 3.164586797356605530e-02 -2.281890437006950378e-02 -2.021098276600241661e-03 -1.016164198517799377e-01 -3.434132635593414307e-01 1.219816431403160095e-01 -1.331741809844970703e-01 1.996572973439469934e-04 2.581657171249389648e-01 9.437093138694763184e-02 -1.592244803905487061e-01
-9.358631819486618042e-02 2.349189668893814087e-02 1.096927002072334290e-01 2.886012494564056396e-01 1.052450090646743774e-01 -1.250553578138351440e-01 -3.200262784957885742e-01 -2.762874960899353027e-02 -8.703619986772537231e-02 2.809503301978111267e-02 -2.375595867633819580e-01 4.087024331092834473e-01 9.504537284374237061e-02 -3.705403581261634827e-02 -2.066199108958244324e-02 2.126801162958145142e-01 -2.243459224700927734e-02 3.657043678686022758e-03 3.997209966182708740e-01 1.458951383829116821e-01 -1.290682554244995117e-01 1.145055443048477173e-01 1.076875701546669006e-01 -6.827974319458007812e-02 1.866343058645725250e-02 -1.721147596836090088e-01 5.250178650021553040e-02 -6.640899181365966797e-02 3.572939932346343994e-01 1.918948590755462646e-01 3.152965009212493896e-02 2.175888270139694214e-01
-1.389379501342773438e-01 1.155971437692642212e-01 2.407895326614379883e-01 1.913998574018478394e-01 2.138726264238357544e-01 9.530218690633773804e-02 -2.079388201236724854e-01 -8.159489184617996216e-02 3.104625642299652100e-01 -1.089167073369026184e-01 -1.586602441966533661e-02 1.302574574947357178e-01 4.117712378501892090e-02 -4.275253415107727051e-01 1.489790529012680054e-01 -2.591025270521640778e-02 2.107739746570587158e-01 -8.444894850254058838e-02 1.781691163778305054e-01 1.666987389326095581e-01 -2.955783605575561523e-01 1.478115748614072800e-02 2.367847561836242676e-01 1.945592015981674194e-01 -2.531481683254241943e-01 -4.752612113952636719e-02 -3.756010159850120544e-02 1.812511235475540161e-01 -1.085061952471733093e-02 1.942890323698520660e-02 -5.234298110008239746e-02 1.968646645545959473e-01
8.817199617624282837e-02 -1.337718497961759567e-02 1.774756759405136108e-01 2.639808654785156250e-01 1.469625234603881836e-01 -1.582895219326019287e-01 -8.259287476539611816e-02 2.875440008938312531e-02 -2.457497268915176392e-01 -2.808102965354919434e-02 -4.188875854015350342e-02 4.754588380455970764e-02 3.412440717220306396e-01 -1.295769661664962769e-01 2.281867340207099915e-02 -9.582464396953582764e-02 -1.762784868478775024e-01 -3.093099594116210938e-01 3.318352103233337402e-01 -1.012411117553710938e-01 -2.739198505878448486e-01 -3.287566080689430237e-02 1.803917586803436279e-01 -4.300165176391601562e-01 -2.105185203254222870e-02 -1.914913207292556763e-01 3.588909283280372620e-02 1.970189213752746582e-01 7.282315194606781006e-02 3.131568059325218201e-02 -1.290531735867261887e-02 6.385356187820434570e-02
-7.236807793378829956e-02 -2.578166723251342773e-01 1.198372840881347656e-01 1.483936756849288940e-01 1.553187221288681030e-01 -1.802895069122314453e-01 -2.842664122581481934e-01 1.882654577493667603e-01 -1.411952376365661621e-01 7.630375772714614868e-02 -8.680630475282669067e-03 8.368942886590957642e-02 1.916910409927368164e-01 -1.339165568351745605e-01 5.016405582427978516e-01 4.655899479985237122e-02 6.739959120750427246e-02 -2.293809205293655396e-01 8.527877926826477051e-02 -5.198864266276359558e-02 -2.565303444862365723e-01 6.034495308995246887e-02 2.769664525985717773e-01 1.547791063785552979e-02 -6.572350114583969116e-02 -4.466526582837104797e-02 -1.247396022081375122e-01 -1.801109910011291504e-01 1.617897152900695801e-01 -1.175479367375373840e-01 -2.499776333570480347e-01 8.587705343961715698e-02
9.945942461490631104e-02 -1.293616443872451782e-01 4.200512170791625977e-02 2.760519981384277344e-01 -4.989239573478698730e-02 -6.304809451103210449e-02 -1.548807621002197266e-01 3.563799262046813965e-01 -4.798075556755065918e-02 1.641778945922851562e-01 8.934104815125465393e-03 2.974574565887451172e-01 1.057505905628204346e-01 -1.809686422348022461e-01 9.606106579303741455e-02 3.405833616852760315e-02 -1.232733130455017090e-01 -3.756950423121452332e-02 4.047024250030517578e-01 5.779335647821426392e-02 -5.441756919026374817e-02 1.706417091190814972e-02 1.847276580519974232e-03 3.303171098232269287e-01 -2.300627827644348145e-01 -2.944348454475402832e-01 1.660579442977905273e-01 -5.934213474392890930e-02 2.084363102912902832e-01 1.907626986503601074e-01 8.034363389015197754e-02 1.127003207802772522e-01
-2.126884832978248596e-02 5.151411145925521851e-02 -1.202986482530832291e-02 -1.989525556564331055e-02 1.896863132715225220e-01 2.301596105098724365e-01 -2.124027162790298462e-01 6.789972633123397827e-02 -1.969144344329833984e-01 2.823710143566131592e-01 -8.688630163669586182e-02 -1.965766586363315582e-02 -2.178941518068313599e-01 -1.756143420934677124e-01 3.609907329082489014e-01 1.625945121049880981e-01 2.444034814834594727e-02 -3.501669764518737793e-01 2.889249324798583984e-01 3.810315728187561035e-01 -6.407924741506576538e-02 3.772259131073951721e-02 4.139652103185653687e-02 -6.778926402330398560e-02 7.527841627597808838e-02 -3.000410795211791992e-01 -2.607556805014610291e-02 8.511773496866226196e-02 1.310007870197296143e-01 1.598137198016047478e-03 4.321053996682167053e-02 9.898220747709274292e-02
-9.725460410118103027e-02 1.116863265633583069e-01 3.819083049893379211e-02 -6.446589529514312744e-02 -4.232089221477508545e-02 3.782469779253005981e-03 -3.763021230697631836e-01 -2.279484272003173828e-02 6.950797140598297119e-02 -2.161799967288970947e-01 -2.014531046152114868e-01 2.599047422409057617e-01 1.965130716562271118e-01 1.391205340623855591e-01 1.492986381053924561e-01 1.442101746797561646e-01 1.301972717046737671e-01 -8.641630411148071289e-02 2.802360951900482178e-01 1.390400677919387817e-01 2.008291631937026978e-01 -1.011674776673316956e-01 1.696242839097976685e-01 6.349255796521902084e-03 -2.712303698062896729e-01 -4.687393605709075928e-01 -2.256086170673370361e-01 1.334725692868232727e-02 9.203325212001800537e-02 7.479941099882125854e-02 -7.872308790683746338e-02 3.849290683865547180e-02
9.393984824419021606e-02 -4.594626650214195251e-02 2.617205977439880371e-01 5.429158732295036316e-02 2.731104195117950439e-01 1.181931570172309875e-01 1.468363106250762939e-01 3.039706051349639893e-01 -2.329677194356918335e-01 1.341886520385742188e-01 2.646778943017125130e-03 2.423358261585235596e-01 4.022055119276046753e-02 -3.586159273982048035e-02 1.611990034580230713e-01 1.630876660346984863e-01 -2.945332744275219738e-05 3.554484620690345764e-02 1.538945138454437256e-01 5.922478809952735901e-02 -2.425848841667175293e-01 1.255978643894195557e-01 -1.084275394678115845e-01 3.104652166366577148e-01 -2.466358840465545654e-01 -2.028394937515258789e-01 -2.426870167255401611e-02 -4.641119018197059631e-02 4.198018908500671387e-01 -8.965848013758659363e-03 1.061908155679702759e-01 -1.583405584096908569e-01
1.801267713308334351e-01 -7.160766422748565674e-02 4.512374289333820343e-03 2.148210257291793823e-01 3.095737397670745850e-01 2.776017487049102783e-01 -1.425850540399551392e-01 -1.491835340857505798e-02 3.417868912220001221e-02 -3.917450457811355591e-02 -1.262411028146743774e-01 1.171412598341703415e-02 8.864025026559829712e-02 9.414668893441557884e-04 5.728138610720634460e-02 -8.481336385011672974e-02 1.597518324851989746e-01 -3.474417328834533691e-01 2.110845148563385010e-01 -2.737894952297210693e-01 -6.877144426107406616e-02 2.066669762134552002e-01 6.415378302335739136e-02 -4.623049404472112656e-03 -3.693182468414306641e-01 -1.878343075513839722e-01 -5.156110599637031555e-02 3.181665241718292236e-01 -3.707123920321464539e-02 -2.588834464550018311e-01 -1.481993049383163452e-01 -4.941207915544509888e-02
-1.114675328135490417e-01 -2.621056511998176575e-02 8.411745540797710419e-03 3.170475959777832031e-01 5.597282201051712036e-02 2.572962045669555664e-01 -3.560461103916168213e-02 -4.203224927186965942e-02 -3.558718264102935791e-01 1.506084650754928589e-01 -1.833018958568572998e-01 -3.577795810997486115e-03 2.465518563985824585e-01 8.507775515317916870e-02 1.030917093157768250e-01 1.663671135902404785e-01 -1.180995181202888489e-01 -2.683891952037811279e-01 6.798189878463745117e-02 1.923730671405792236e-01 -1.982378959655761719e-01 1.204071044921875000e-01 -7.983300834894180298e-02 -1.440311819314956665e-01 -2.013317868113517761e-02 -3.223800659179687500e-01 -2.856095135211944580e-01 1.075319051742553711e-01 2.486729919910430908e-01 -1.068339198827743530e-01 1.076233461499214172e-01 -1.839268952608108521e-01
1.372864693403244019e-01 4.432091489434242249e-02 -4.156264290213584900e-02 2.530921101570129395e-01 2.066342346370220184e-02 4.903011489659547806e-03 -1.733745485544204712e-01 -2.374352365732192993e-01 -1.630695015192031860e-01 -2.042938768863677979e-01 6.271696835756301880e-02 1.691399961709976196e-01 1.765511780977249146e-01 -1.601401716470718384e-01 4.850340262055397034e-02 1.351732164621353149e-01 4.479540884494781494e-02 -1.863560825586318970e-01 2.639327645301818848e-01 -1.407929807901382446e-01 4.149750992655754089e-02 -2.845272608101367950e-02 -8.471011184155941010e-03 -8.941551670432090759e-03 -6.244323849678039551e-01 1.294020265340805054e-01 -2.993648648262023926e-01 4.415283352136611938e-02 -4.917731974273920059e-03 -1.336658000946044922e-01 -4.472083970904350281e-02 3.448069840669631958e-02
-9.196533262729644775e-02 6.544195860624313354e-02 1.110480055212974548e-01 1.286579519510269165e-01 1.509510278701782227e-01 -8.402398228645324707e-02 -2.569374144077301025e-01 4.649899899959564209e-02 5.453453585505485535e-02 9.183567762374877930e-02 -3.474638611078262329e-02 -5.521674081683158875e-02 7.643538713455200195e-02 1.371846254914999008e-02 3.752869069576263428e-01 1.635642796754837036e-01 8.419971913099288940e-02 -3.011496365070343018e-02 1.159016974270343781e-02 -1.648202389478683472e-01 -2.172361761331558228e-01 3.041700720787048340e-01 2.600256204605102539e-01 2.046542018651962280e-01 -4.247448742389678955e-01 -1.740214675664901733e-01 -3.793424740433692932e-02 -2.133959531784057617e-01 3.093606829643249512e-01 1.289969980716705322e-01 -1.261910498142242432e-01 -2.491701580584049225e-02
-1.151202060282230377e-02 -1.855218708515167236e-01 3.054281771183013916e-01 1.710191667079925537e-01 2.138951718807220459e-01 1.371672898530960083e-01 -9.982896596193313599e-02 8.743536658585071564e-03 6.727698445320129395e-02 -7.539828121662139893e-02 -1.930610835552215576e-01 -7.577554322779178619e-03 2.713258378207683563e-02 2.546118944883346558e-02 3.974863886833190918e-01 1.246736049652099609e-01 1.386989355087280273e-01 -2.378356605768203735e-01 -3.384226188063621521e-02 -4.838098585605621338e-02 -1.052190363407135010e-01 3.136843144893646240e-01 2.145723998546600342e-01 2.092391699552536011e-01 -8.440914750099182129e-02 -2.168567478656768799e-01 -2.985580265522003174e-01 -1.332935690879821777e-01 -3.154164180159568787e-02 -2.469675540924072266e-01 4.215028509497642517e-02 2.060133516788482666e-01
-1.549596786499023438e-01 -4.363551363348960876e-02 -2.481951192021369934e-02 8.614479564130306244e-03 2.199848890304565430e-01 -1.357998251914978027e-01 -4.332408308982849121e-01 4.187905415892601013e-02 -1.671406477689743042e-01 4.697478190064430237e-02 1.937971450388431549e-02 -1.525402069091796875e-01 -8.305583149194717407e-02 -3.206106424331665039e-01 2.996918857097625732e-01 -1.125016734004020691e-01 1.458787471055984497e-01 7.401944696903228760e-02 9.091774933040142059e-03 3.084842488169670105e-02 -1.911504566669464111e-01 1.284694224596023560e-01 1.629421263933181763e-01 -6.478464603424072266e-02 -2.959284782409667969e-01 -2.123066484928131104e-01 -1.585640013217926025e-01 -2.328992038965225220e-01 2.778232097625732422e-01 -4.248197376728057861e-02 5.938494578003883362e-02 2.121922820806503296e-01
2.631601691246032715e-02 -6.159890815615653992e-02 2.111758477985858917e-02 2.080340385437011719e-01 8.745647221803665161e-02 1.138834655284881592e-01 -3.104724287986755371e-01 -5.906534567475318909e-02 2.573406673036515713e-04 -1.087073162198066711e-01 -1.681374907493591309e-01 4.282947480678558350e-01 -4.072939231991767883e-02 -1.518837213516235352e-01 -7.720248308032751083e-03 1.770700216293334961e-01 2.835355103015899658e-01 -8.481512218713760376e-02 4.606871604919433594e-01 8.435020595788955688e-02 -1.862580031156539917e-01 1.247707828879356384e-01 9.987787157297134399e-02 -9.412814676761627197e-02 1.147397831082344055e-01 -1.466472595930099487e-01 -1.001440286636352539e-01 -2.078697234392166138e-01 2.007074356079101562e-01 -1.889698952436447144e-01 7.830032706260681152e-02 7.457622140645980835e-02
2.463772334158420563e-02 -5.196605995297431946e-02 -1.085395663976669312e-01 4.146330356597900391e-01 1.213290393352508545e-01 2.414396703243255615e-01 -3.902181088924407959e-01 3.590722382068634033e-01 -2.467420883476734161e-02 8.723226189613342285e-02 -1.881510466337203979e-01 2.083937972784042358e-01 2.667614631354808807e-02 -4.078640043735504150e-02 -4.741198942065238953e-02 2.300208806991577148e-01 -5.948094278573989868e-02 -1.808362454175949097e-01 7.783994078636169434e-02 8.837586641311645508e-02 -1.123715378344058990e-02 -8.586560189723968506e-02 8.143685758113861084e-02 1.984316557645797729e-01 -2.103983610868453979e-01 -2.236651927232742310e-01 -3.367098281159996986e-03 2.711713314056396484e-01 3.690721839666366577e-02 5.688336864113807678e-02 -1.952803283929824829e-01 2.859086031094193459e-03
2.041502669453620911e-02 -1.514812856912612915e-01 2.427266985177993774e-01 1.000769659876823425e-01 3.697444126009941101e-02 -2.343572080135345459e-01 -2.674162387847900391e-01 1.602519452571868896e-01 -1.519064605236053467e-01 2.840959653258323669e-02 -5.160021781921386719e-02 1.266362369060516357e-01 1.782394200563430786e-01 -3.407983183860778809e-01 4.181873202323913574e-01 3.095251023769378662e-01 1.294623613357543945e-01 1.696401974186301231e-03 2.950549684464931488e-02 3.450944274663925171e-02 -2.656574845314025879e-01 -2.753794938325881958e-02 2.779987156391143799e-01 7.613084465265274048e-02 -6.044117733836174011e-02 -1.509369760751724243e-01 -2.175547555088996887e-02 2.439413778483867645e-02 2.291867882013320923e-01 5.289303511381149292e-02 -1.677654981613159180e-01 -9.397917240858078003e-02
-2.327861934900283813e-01 4.994681850075721741e-02 3.766260445117950439e-01 1.684008389711380005e-01 -1.827742606401443481e-01 2.149284183979034424e-01 -1.796999871730804443e-01 -2.387793213129043579e-01 -7.397733628749847412e-02 1.875090152025222778e-01 1.044042780995368958e-02 1.721894927322864532e-02 1.012986004352569580e-01 -1.338752806186676025e-01 1.252978593111038208e-01 2.549003064632415771e-01 9.370823949575424194e-02 -1.891878247261047363e-01 1.698566079139709473e-01 -1.026563718914985657e-01 -4.255860745906829834e-01 -4.329518973827362061e-02 -4.874017834663391113e-02 -3.613175649661570787e-04 -1.219707503914833069e-01 -2.239634469151496887e-02 -2.759904861450195312e-01 -2.252269722521305084e-02 1.364713013172149658e-01 -1.776981502771377563e-01 1.054614335298538208e-01 1.777355074882507324e-01
-1.143719479441642761e-01 1.195235922932624817e-01 1.827351748943328857e-01 3.789402842521667480e-01 7.941942662000656128e-02 -1.271650791168212891e-01 -1.094304025173187256e-01 9.825097769498825073e-02 -1.413546353578567505e-01 1.547394394874572754e-01 -3.602566570043563843e-02 7.320832461118698120e-02 2.548920689150691032e-03 3.106273477897047997e-03 3.374275565147399902e-01 2.498292922973632812e-02 -9.187722206115722656e-02 -2.944727540016174316e-01 3.866299986839294434e-01 2.492071390151977539e-01 9.658984094858169556e-02 6.216155365109443665e-02 -1.954497247934341431e-01 3.392135798931121826e-01 -1.689305603504180908e-01 -1.183349788188934326e-01 7.225863169878721237e-03 4.502328485250473022e-02 2.052547782659530640e-01 1.116957589983940125e-01 5.167206749320030212e-02 1.065844520926475525e-01
1.175740268081426620e-02 2.234585285186767578e-01 -1.282435059547424316e-01 1.094657480716705322e-01 2.350474148988723755e-01 3.300663083791732788e-03 -1.094232499599456787e-01 9.248505346477031708e-03 -2.271677255630493164e-01 2.316622734069824219e-01 -1.635982543230056763e-01 9.921321272850036621e-02 -2.225477807223796844e-02 -1.744508743286132812e-02 7.463144510984420776e-02 1.673707962036132812e-01 -6.045610085129737854e-02 -1.130497381091117859e-01 5.020737648010253906e-01 -5.461889505386352539e-02 -1.678694933652877808e-01 -2.574509382247924805e-02 -1.040298584848642349e-02 -1.327793151140213013e-01 -6.455019861459732056e-02 -4.070095419883728027e-01 3.866499662399291992e-02 1.307757198810577393e-02 7.569365948438644409e-02 3.294320106506347656e-01 2.663196623325347900e-01 -5.630673840641975403e-02
2.346891462802886963e-01 -1.077227145433425903e-01 2.431717813014984131e-01 5.742113292217254639e-02 -2.044667303562164307e-01 -8.245628327131271362e-02 -2.803930342197418213e-01 -5.129845812916755676e-02 -1.681654714047908783e-02 3.991216719150543213e-01 8.128138631582260132e-02 3.429695731028914452e-03 8.317670226097106934e-02 -5.906560271978378296e-02 2.512029707431793213e-01 6.911727786064147949e-02 3.485127389430999756e-01 -1.399451494216918945e-01 8.626237511634826660e-03 -1.251789033412933350e-01 -2.115259468555450439e-01 2.261204272508621216e-01 1.062695831060409546e-01 8.999760448932647705e-02 -2.466016560792922974e-01 -2.232342958450317383e-01 -1.189800053834915161e-01 1.739076972007751465e-01 9.915036708116531372e-02 -9.108845144510269165e-03 -2.417769581079483032e-01 -3.272337093949317932e-02
1.530663222074508667e-01 -8.078916370868682861e-02 1.616146117448806763e-01 2.873305976390838623e-01 -1.374988108873367310e-01 -4.057835415005683899e-02 -2.706032097339630127e-01 3.784656524658203125e-02 8.479251712560653687e-02 2.480112165212631226e-01 -2.441352456808090210e-01 2.747908532619476318e-01 4.584457576274871826e-01 -1.887683942914009094e-02 5.311791226267814636e-02 3.830288350582122803e-02 -1.102863028645515442e-01 1.215594485402107239e-01 1.783037930727005005e-01 -1.176615208387374878e-01 3.804047033190727234e-02 -1.168009862303733826e-01 1.328124254941940308e-01 2.459059059619903564e-01 -6.684707105159759521e-02 -1.537971794605255127e-01 2.520737238228321075e-02 1.912526786327362061e-01 2.941044569015502930e-01 2.006199676543474197e-03 3.727869689464569092e-02 1.688938140869140625e-01
1.475750654935836792e-01 -7.663591951131820679e-02 2.848437055945396423e-02 -3.434615582227706909e-02 1.794701325707137585e-03 -3.673573210835456848e-02 -3.589748740196228027e-01 1.589760556817054749e-02 -3.022289574146270752e-01 3.239696845412254333e-02 -1.087102219462394714e-01 5.061992630362510681e-02 -3.905495628714561462e-02 6.963252276182174683e-02 2.928813993930816650e-01 -1.472478061914443970e-01 -9.498829022049903870e-03 -7.224633544683456421e-02 3.311182558536529541e-01 2.899633022025227547e-03 -1.678283065557479858e-01 1.083433106541633606e-01 8.023007214069366455e-02 4.313023388385772705e-01 -8.323784172534942627e-02 -1.670951396226882935e-01 -1.689930260181427002e-02 -1.194618120789527893e-01 2.600347399711608887e-01 -3.517430126667022705e-01 -6.070337817072868347e-02 -1.659178733825683594e-01
2.435756027698516846e-01 1.580399423837661743e-01 1.399916857481002808e-01 6.367806345224380493e-02 -1.205708310008049011e-01 -1.306882649660110474e-01 -2.828818559646606445e-01 -1.225991994142532349e-01 -1.374777173623442650e-03 1.696317195892333984e-01 1.495287269353866577e-01 -1.404812373220920563e-02 7.328181713819503784e-02 -2.552597820758819580e-01 -7.388272881507873535e-02 2.710939347743988037e-01 1.467440724372863770e-01 -5.644850432872772217e-02 1.081290096044540405e-01 -1.406908184289932251e-01 -3.210116028785705566e-01 1.193538978695869446e-01 2.844848036766052246e-01 1.373144239187240601e-01 -3.331887722015380859e-01 -2.830952107906341553e-01 -2.053619772195816040e-01 -4.924476519227027893e-02 2.674348838627338409e-02 6.706331670284271240e-02 -2.042473852634429932e-01 -9.267329424619674683e-02
-6.281697005033493042e-02 -9.179715067148208618e-02 -2.085097581148147583e-01 2.481399923563003540e-01 9.738938510417938232e-02 2.601782381534576416e-01 -2.346035540103912354e-01 -7.925047539174556732e-03 -8.693121373653411865e-02 -1.315581612288951874e-02 1.208621542900800705e-02 -8.243702352046966553e-02 3.443852961063385010e-01 -1.797387301921844482e-01 1.993197947740554810e-01 1.300134211778640747e-01 -8.950239419937133789e-02 -1.657709330320358276e-01 4.674415886402130127e-01 5.241690203547477722e-02 8.772733062505722046e-02 9.423592686653137207e-02 9.306240081787109375e-02 -1.412387043237686157e-01 -6.163913384079933167e-02 -3.525103926658630371e-01 -1.046253740787506104e-02 -2.156526148319244385e-01 1.282265037298202515e-01 -1.016552373766899109e-01 1.571664959192276001e-01 2.586240181699395180e-03
-8.613286167383193970e-02 3.909362480044364929e-02 -1.272389013320207596e-02 2.248633503913879395e-01 -1.665421426296234131e-01 3.129501640796661377e-02 -2.972831428050994873e-01 1.494384109973907471e-01 1.131294742226600647e-01 1.713807135820388794e-01 -9.182788431644439697e-02 4.531775712966918945e-01 2.917641103267669678e-01 -2.240758538246154785e-01 2.609533071517944336e-01 5.005760490894317627e-02 -1.384523510932922363e-01 -7.317854464054107666e-02 2.987093031406402588e-01 -6.237118318676948547e-02 -1.999475061893463135e-01 -1.980959922075271606e-01 -1.142032444477081299e-01 9.161219000816345215e-02 7.387799769639968872e-02 -4.024618119001388550e-02 1.276595145463943481e-01 1.419641524553298950e-01 2.127575129270553589e-01 5.567860603332519531e-02 1.108340322971343994e-01 1.285138577222824097e-01
-1.507763713598251343e-01 -1.753200739622116089e-01 8.778280764818191528e-02 2.150807380676269531e-01 1.293699890375137329e-01 1.868102401494979858e-01 -1.576870232820510864e-01 3.829139098525047302e-02 1.225938498973846436e-01 1.257291883230209351e-01 7.784532010555267334e-02 8.460216224193572998e-02 2.974848449230194092e-01 -1.232032626867294312e-01 -7.824378460645675659e-02 4.274229053407907486e-03 7.786656916141510010e-02 -3.765867948532104492e-01 5.469080209732055664e-01 1.739159598946571350e-02 -1.085915863513946533e-01 7.608862221240997314e-02 -9.597753733396530151e-02 -6.006792932748794556e-02 -1.106928661465644836e-01 -2.825907766819000244e-01 -1.612543761730194092e-01 -1.130668967962265015e-01 -1.974699497222900391e-01 3.055382147431373596e-02 -1.053907200694084167e-01 3.317689895629882812e-02
-3.241234123706817627e-01 -8.031415939331054688e-02 2.214442193508148193e-01 9.970949590206146240e-02 -2.181982845067977905e-01 2.033026814460754395e-01 -2.309557646512985229e-01 3.915871307253837585e-02 -2.316830605268478394e-01 6.692036241292953491e-02 -1.683007925748825073e-01 1.493438482284545898e-01 2.646220326423645020e-01 -1.408313661813735962e-01 1.328690946102142334e-01 7.058694213628768921e-02 1.711441725492477417e-01 -2.753960192203521729e-01 2.997275255620479584e-02 -1.843275576829910278e-01 -1.794533431529998779e-01 2.977534942328929901e-02 1.475812643766403198e-01 1.645893901586532593e-01 -2.627099752426147461e-01 1.238197982311248779e-01 -2.789540588855743408e-01 1.170346960425376892e-01 1.186535581946372986e-01 -1.980192810297012329e-01 -1.151513010263442993e-01 6.300696637481451035e-03
-3.717471659183502197e-01 1.537689417600631714e-01 1.934343576431274414e-01 8.251989632844924927e-02 -6.774765998125076294e-02 2.666685581207275391e-01 -2.441770583391189575e-01 -2.105767726898193359e-01 -1.801070123910903931e-01 1.484484821557998657e-01 -5.649152398109436035e-02 1.192072406411170959e-02 9.096001088619232178e-02 3.043030947446823120e-02 8.663612604141235352e-02 2.510923445224761963e-01 2.433104440569877625e-02 -3.401214480400085449e-01 -1.295831240713596344e-02 -1.391555070877075195e-01 -4.390295743942260742e-01 -7.505254447460174561e-02 4.986656084656715393e-02 2.100136689841747284e-02 -1.582083404064178467e-01 -2.047781134024262428e-03 -2.772083282470703125e-01 -3.080553375184535980e-03 1.015318632125854492e-01 -1.509002447128295898e-01 2.640056423842906952e-02 6.265152990818023682e-02
9.940041229128837585e-03 1.362431645393371582e-01 -9.664940834045410156e-02 1.749711930751800537e-01 -1.539320349693298340e-01 1.587392389774322510e-01 -1.295532733201980591e-01 -7.584512978792190552e-02 -2.112340778112411499e-01 2.358737140893936157e-01 -2.431853115558624268e-01 1.041308790445327759e-01 7.012882083654403687e-02 1.931213773787021637e-02 2.242063879966735840e-01 -3.629383817315101624e-02 -2.999264299869537354e-01 3.477285429835319519e-02 3.248423933982849121e-01 -2.575105614960193634e-02 -1.132869794964790344e-01 -1.216600090265274048e-02 -3.632038831710815430e-02 1.147514060139656067e-01 -2.004226297140121460e-01 -3.424724638462066650e-01 -2.921835482120513916e-01 -1.111695244908332825e-01 3.752255439758300781e-01 1.671334542334079742e-02 1.405174285173416138e-01 -4.486738517880439758e-02
-1.780610084533691406e-01 5.269629508256912231e-02 1.517962515354156494e-01 1.159256771206855774e-01 -3.227165713906288147e-02 1.229138672351837158e-01 -2.490811049938201904e-01 3.133006691932678223e-01 -2.937516570091247559e-01 1.768464967608451843e-02 8.706181496381759644e-02 -5.145559459924697876e-02 5.959383770823478699e-02 -1.078775003552436829e-01 3.006097627803683281e-03 1.293195933103561401e-01 -2.079261690378189087e-01 -9.739481657743453979e-02 3.791700303554534912e-01 2.737915515899658203e-01 -3.387621045112609863e-01 9.405238926410675049e-02 9.317970275878906250e-02 -2.005443871021270752e-01 -3.276902735233306885e-01 3.877712041139602661e-02 -8.786234259605407715e-02 2.070434540510177612e-01 6.297107040882110596e-02 -1.157954037189483643e-01 2.158346027135848999e-02 5.165943875908851624e-02
1.628329753875732422e-01 -1.233231052756309509e-01 1.825011372566223145e-01 6.248702481389045715e-02 -5.656674504280090332e-03 8.294092118740081787e-02 -3.661111891269683838e-01 -1.775825917720794678e-01 -1.405239701271057129e-01 1.668127775192260742e-01 -4.870311543345451355e-02 1.104885488748550415e-01 -1.186639741063117981e-01 1.196909472346305847e-01 1.280300468206405640e-01 -7.800593972206115723e-02 5.541507154703140259e-03 -2.113495469093322754e-01 2.838677167892456055e-01 2.171042189002037048e-02 1.324201971292495728e-01 1.319884657859802246e-01 2.683553993701934814e-01 2.815039753913879395e-01 -1.117421127855777740e-02 -2.904659509658813477e-01 -4.629795625805854797e-02 -7.547648251056671143e-02 4.398702085018157959e-01 -1.065045297145843506e-01 4.058993235230445862e-02 -1.573708802461624146e-01
1.369091868400573730e-01 -6.995618343353271484e-02 -7.967188209295272827e-02 2.876715958118438721e-01 3.987177088856697083e-02 -8.993111550807952881e-03 -8.005156368017196655e-02 -3.814018070697784424e-01 -1.818038970232009888e-01 -1.399251222610473633e-01 -6.146012339740991592e-03 2.134504616260528564e-01 2.468604892492294312e-01 -1.433707475662231445e-01 6.829609721899032593e-02 1.814044862985610962e-01 1.957150846719741821e-01 -9.288965910673141479e-02 2.632667720317840576e-01 -9.478127956390380859e-02 -1.507847569882869720e-02 -5.412452295422554016e-02 -2.168248221278190613e-02 8.982751518487930298e-02 -5.279237031936645508e-01 -7.763957977294921875e-02 -2.230319678783416748e-01 1.185458078980445862e-01 -6.507387012243270874e-02 -1.508769206702709198e-02 -1.402920186519622803e-01 8.259592205286026001e-02
1.959748566150665283e-01 1.220403425395488739e-02 -1.269282698631286621e-01 3.585988581180572510e-01 1.550750732421875000e-01 2.778139114379882812e-01 -2.850358486175537109e-01 -1.282474249601364136e-01 -2.281906455755233765e-02 2.297649532556533813e-01 -1.058864891529083252e-01 2.315164953470230103e-01 3.160938620567321777e-01 -3.545295894145965576e-01 2.943167462944984436e-02 -3.467530384659767151e-02 1.996073126792907715e-01 -8.982240408658981323e-02 1.406025700271129608e-02 -7.580991089344024658e-02 -2.756262719631195068e-01 -2.773256041109561920e-02 1.338497400283813477e-01 -1.026707366108894348e-01 -8.441107720136642456e-02 -6.106776185333728790e-03 2.279127947986125946e-02 6.249871104955673218e-02 1.329772919416427612e-01 -2.474732398986816406e-01 1.393997669219970703e-01 5.496649071574211121e-02
-2.116790711879730225e-01 2.120730578899383545e-01 1.251207888126373291e-01 1.242736503481864929e-01 4.025069996714591980e-02 2.842174172401428223e-01 -3.265799582004547119e-01 1.901647895574569702e-01 4.108012840151786804e-02 2.129753381013870239e-01 6.204091757535934448e-02 2.940806448459625244e-01 1.555153541266918182e-02 -7.088010013103485107e-02 1.986268609762191772e-01 2.300052642822265625e-01 -1.732479780912399292e-02 -7.642101962119340897e-03 3.087128400802612305e-01 -1.119732558727264404e-01 -2.135503292083740234e-01 -8.293616771697998047e-02 -1.499261409044265747e-01 -2.858727872371673584e-01 -2.487028017640113831e-03 -2.662645280361175537e-01 -1.477905064821243286e-01 -9.245998412370681763e-02 1.742133051156997681e-01 5.254696682095527649e-02 1.749041303992271423e-02 1.389493346214294434e-01
-2.334422320127487183e-01 3.347221389412879944e-02 4.258932471275329590e-01 1.251234412193298340e-01 3.000339865684509277e-02 5.281463637948036194e-02 -1.172776371240615845e-01 -1.893891841173171997e-01 -8.802242577075958252e-02 9.503007680177688599e-02 -1.393126398324966431e-01 1.891199499368667603e-02 1.795206964015960693e-02 3.096407977864146233e-03 2.532408833503723145e-01 5.849356204271316528e-02 5.781953781843185425e-02 -1.765682846307754517e-01 1.516205538064241409e-02 -1.308566629886627197e-01 -4.451764523983001709e-01 1.157782040536403656e-02 -1.282208263874053955e-01 7.813337445259094238e-02 -1.334441304206848145e-01 -2.006216533482074738e-02 -1.292162090539932251e-01 2.308309674263000488e-01 3.050905764102935791e-01 -2.462299913167953491e-01 -2.498023211956024170e-02 2.726632952690124512e-01
-3.177812555804848671e-03 4.289669916033744812e-02 3.519214987754821777e-01 4.203521609306335449e-01 2.801349014043807983e-02 -1.297807693481445312e-01 -2.517279088497161865e-01 1.163516789674758911e-01 2.373626828193664551e-01 2.278853952884674072e-01 -4.765528813004493713e-02 2.643584907054901123e-01 1.778502166271209717e-01 -2.176638841629028320e-01 2.569093406200408936e-01 2.071495950222015381e-01 2.193157821893692017e-01 -1.156104803085327148e-01 7.882796227931976318e-02 7.249170541763305664e-02 -2.201595008373260498e-01 2.719574840739369392e-03 1.641817539930343628e-01 4.096399247646331787e-02 -1.007765009999275208e-01 -2.522117793560028076e-01 1.510406378656625748e-02 2.113349549472332001e-02 -1.724880188703536987e-02 8.171462267637252808e-02 3.608767688274383545e-02 -4.424733296036720276e-02
-1.094572432339191437e-02 1.799176633358001709e-01 -3.772257640957832336e-02 2.756228148937225342e-01 2.965743243694305420e-01 2.374259755015373230e-02 -2.379002869129180908e-01 -4.038860648870468140e-02 1.218314543366432190e-01 -2.056026458740234375e-02 -1.553593575954437256e-01 1.043381169438362122e-01 -8.880224823951721191e-02 -6.531014293432235718e-02 1.800066381692886353e-01 1.759113669395446777e-01 -2.560936287045478821e-02 -2.196538746356964111e-01 4.224458932876586914e-01 1.312875300645828247e-01 -1.776185482740402222e-01 1.099602282047271729e-01 9.862658381462097168e-02 4.472504258155822754e-01 -9.671118110418319702e-02 -5.186235159635543823e-02 -5.278090387582778931e-02 2.002739012241363525e-01 -1.496968567371368408e-01 7.615422364324331284e-03 -4.346283152699470520e-02 2.007220387458801270e-01
1.448509842157363892e-01 -1.533014047890901566e-02 -5.890266038477420807e-03 7.330869883298873901e-02 -4.981513600796461105e-03 2.527847513556480408e-02 -2.536124885082244873e-01 -2.192494831979274750e-02 -2.246373742818832397e-01 1.179560124874114990e-01 -6.606002151966094971e-02 1.584760397672653198e-01 -1.321396082639694214e-01 8.858498185873031616e-02 2.676576077938079834e-01 -2.242477796971797943e-02 -6.292319856584072113e-03 -1.908683180809020996e-01 3.782527446746826172e-01 -3.098861500620841980e-02 3.938236087560653687e-02 1.845158785581588745e-01 1.584583073854446411e-01 4.615243673324584961e-01 -5.064264312386512756e-02 -3.485863506793975830e-01 -2.475682944059371948e-01 -1.286617964506149292e-01 1.048668175935745239e-01 -1.130133345723152161e-01 8.001684211194515228e-03 -1.914001256227493286e-01
1.334132999181747437e-01 2.802362293004989624e-02 2.430580705404281616e-01 5.351636186242103577e-02 2.185016274452209473e-01 -2.024144828319549561e-01 -7.955431193113327026e-02 8.382332511246204376e-03 1.729435920715332031e-01 2.465526312589645386e-01 -9.468382596969604492e-02 1.888117752969264984e-02 3.370461985468864441e-02 -1.887824945151805878e-02 3.484780490398406982e-01 1.295830160379409790e-01 1.183255463838577271e-01 -2.949984967708587646e-01 4.049366414546966553e-01 1.238410323858261108e-01 -3.671517968177795410e-02 -9.712633490562438965e-02 2.132294885814189911e-02 8.943571895360946655e-02 -4.316120743751525879e-01 1.246567163616418839e-02 2.160147763788700104e-03 1.492262482643127441e-01 1.471360027790069580e-01 1.787801682949066162e-01 -1.495553553104400635e-01 1.882485486567020416e-02
3.539781318977475166e-04 -7.001756876707077026e-02 -1.211107969284057617e-01 1.500084698200225830e-01 1.275006383657455444e-01 2.801746129989624023e-01 -5.954835191369056702e-02 -3.091201558709144592e-02 -1.360408961772918701e-01 1.022438146173954010e-02 -1.792666018009185791e-01 2.556193247437477112e-02 5.432223528623580933e-02 -2.415593564510345459e-01 2.019952237606048584e-01 1.426007896661758423e-01 3.677961975336074829e-02 -2.015773952007293701e-01 2.825358510017395020e-01 1.894392073154449463e-01 -1.791674345731735229e-01 1.074748784303665161e-01 -2.262484431266784668e-01 1.043290048837661743e-01 1.330208778381347656e-01 -3.936229050159454346e-01 -4.932004213333129883e-02 -7.281527668237686157e-02 3.748585879802703857e-01 -2.002090513706207275e-01 -1.881940811872482300e-01 1.581727564334869385e-01
9.413421154022216797e-02 7.834701985120773315e-02 1.571722775697708130e-01 -3.030361980199813843e-02 2.669402770698070526e-02 -7.591345161199569702e-02 -1.446042507886886597e-01 -1.916142851114273071e-01 -7.533448934555053711e-02 1.101145446300506592e-01 -8.557393401861190796e-02 1.861354112625122070e-01 -1.210653185844421387e-01 -6.142897065728902817e-03 4.608430862426757812e-01 1.124119907617568970e-01 2.767738699913024902e-01 -2.637335062026977539e-01 2.010143697261810303e-01 2.715565264225006104e-01 -1.189956441521644592e-01 -2.382144927978515625e-01 1.557089984416961670e-01 1.242134496569633484e-01 3.995723649859428406e-02 -1.797194033861160278e-01 -2.824885249137878418e-01 5.641703680157661438e-02 6.849466264247894287e-02 -1.851203143596649170e-01 -2.088339775800704956e-01 -1.595615595579147339e-01
1.818807609379291534e-02 2.128362655639648438e-01 3.565050661563873291e-01 3.066878616809844971e-01 -1.737452894449234009e-01 7.562731951475143433e-02 -1.202564872801303864e-02 3.225576831027865410e-03 1.882856935262680054e-01 2.039491534233093262e-01 -6.857753545045852661e-02 9.127357602119445801e-02 9.257652610540390015e-02 -4.171473532915115356e-02 1.841424256563186646e-01 8.832118660211563110e-02 1.250702980905771255e-02 -2.771157026290893555e-01 1.806798130273818970e-01 3.225752115249633789e-01 -3.115709125995635986e-01 2.739913165569305420e-01 1.681340187788009644e-01 1.464175730943679810e-01 -6.614813115447759628e-03 -1.841713190078735352e-01 -9.460178762674331665e-02 -1.856424473226070404e-02 1.096894964575767517e-01 -1.319753825664520264e-01 -6.988799571990966797e-02 2.048411369323730469e-01
1.515783667564392090e-01 -1.097643375396728516e-01 2.849998474121093750e-01 1.107094585895538330e-01 1.402660012245178223e-01 -2.661768794059753418e-01 -1.781453937292098999e-01 -2.334315031766891479e-01 -2.015271633863449097e-01 1.232381835579872131e-01 -8.384205400943756104e-02 -3.533062711358070374e-02 2.821767628192901611e-01 -6.672783941030502319e-02 1.819529682397842407e-01 3.188969790935516357e-01 -1.020330861210823059e-01 -8.603285253047943115e-02 4.913980513811111450e-02 4.012322053313255310e-02 -1.829294711351394653e-01 6.047982349991798401e-02 1.950915455818176270e-01 1.713986843824386597e-01 -3.507687747478485107e-01 -3.745964765548706055e-01 6.281921267509460449e-02 7.630948722362518311e-02 -9.165314957499504089e-03 3.340076655149459839e-02 1.277742325328290462e-03 -1.051579266786575317e-01
-2.462903968989849091e-02 1.276595517992973328e-02 6.540407985448837280e-02 2.309954538941383362e-02 3.159928917884826660e-01 4.377065896987915039e-01 -1.296428889036178589e-01 1.800570040941238403e-01 -2.048087716102600098e-01 2.569126486778259277e-01 -1.891216337680816650e-01 -4.277650639414787292e-02 -8.749921619892120361e-02 -1.416277736425399780e-01 1.523526757955551147e-01 1.715755611658096313e-01 -1.874972879886627197e-02 -1.549508869647979736e-01 2.659112811088562012e-01 1.687045209109783173e-02 -1.052701398730278015e-01 1.683983951807022095e-01 -2.396499365568161011e-01 -8.051043003797531128e-02 -1.056787967681884766e-01 -2.019013166427612305e-01 -3.254426717758178711e-01 8.583097904920578003e-02 2.021682113409042358e-01 -4.862602800130844116e-02 1.122137308120727539e-01 -8.995664864778518677e-02
-5.005364120006561279e-02 6.610321998596191406e-02 -2.633905410766601562e-01 2.367073148488998413e-01 1.064169704914093018e-01 1.545232534408569336e-01 -1.464429218322038651e-02 -9.204762428998947144e-02 -2.206170558929443359e-01 1.542419791221618652e-01 -2.714557647705078125e-01 1.491317749023437500e-01 1.153955981135368347e-01 -6.254269182682037354e-02 3.087261915206909180e-01 2.298723757266998291e-01 -2.186188250780105591e-01 1.145638898015022278e-02 2.287702858448028564e-01 -5.064880102872848511e-02 -2.342180907726287842e-01 3.026903271675109863e-01 -8.072298020124435425e-03 2.121599167585372925e-01 2.337420545518398285e-02 -1.984280496835708618e-01 -9.279999881982803345e-02 2.480897307395935059e-02 1.989323943853378296e-01 6.010815128684043884e-02 2.159461975097656250e-01 -2.381360977888107300e-01
-2.419353649020195007e-02 2.174883149564266205e-02 2.701582312583923340e-01 1.192178353667259216e-01 1.404097825288772583e-01 -1.766871213912963867e-01 -6.407546252012252808e-02 -2.913694381713867188e-01 -2.365288287401199341e-01 -9.016120433807373047e-02 -2.197483927011489868e-01 2.749537676572799683e-02 -2.644815482199192047e-02 -2.877177000045776367e-01 -4.351243004202842712e-02 4.088964313268661499e-02 -3.499767556786537170e-02 -1.446508914232254028e-01 3.906362652778625488e-01 -1.588666886091232300e-01 1.775765977799892426e-02 1.558852195739746094e-02 -1.981148123741149902e-01 6.081619299948215485e-03 -4.712492525577545166e-01 5.072661116719245911e-02 -1.622906029224395752e-01 -7.412839680910110474e-02 9.861788898706436157e-02 2.031033299863338470e-02 -1.256266683340072632e-01 -2.222848832607269287e-01
-2.279099971055984497e-01 -1.750729382038116455e-01 -1.981765925884246826e-01 -6.740485876798629761e-02 9.826236218214035034e-02 2.840611040592193604e-01 -5.071110725402832031e-01 -3.774645179510116577e-02 -1.260969694703817368e-02 4.818190261721611023e-02 -4.927593842148780823e-02 2.207701057195663452e-01 6.398894637823104858e-02 -1.352005004882812500e-01 3.565850853919982910e-02 6.623527407646179199e-02 -4.000841453671455383e-02 -4.471545293927192688e-02 3.371007144451141357e-01 2.266743034124374390e-02 -1.430777311325073242e-01 2.467877864837646484e-01 2.233185432851314545e-02 -2.073633521795272827e-01 -1.496082395315170288e-01 -1.682200282812118530e-01 -8.801474422216415405e-02 2.305470174178481102e-03 2.859249114990234375e-01 -4.662508517503738403e-02 -1.440799683332443237e-01 -1.929584741592407227e-01
4.277999326586723328e-02 1.072971597313880920e-01 3.154273703694343567e-02 -2.046273835003376007e-02 1.824155598878860474e-01 1.023233979940414429e-01 -2.616432607173919678e-01 1.270708143711090088e-01 -1.371624767780303955e-01 1.411730982363224030e-02 -6.483300030231475830e-02 -2.451780438423156738e-02 -3.618030250072479248e-02 -5.614826828241348267e-02 1.497458070516586304e-01 1.365381479263305664e-01 -2.030902653932571411e-01 -1.635085605084896088e-02 3.638298809528350830e-01 3.818816542625427246e-01 -2.163628786802291870e-01 -1.049002408981323242e-01 2.399438172578811646e-01 -1.617678999900817871e-01 -3.228490054607391357e-01 -8.122488856315612793e-02 -6.090774014592170715e-02 2.923234403133392334e-01 1.496891379356384277e-01 -1.599882245063781738e-01 1.941138505935668945e-01 2.014844566583633423e-01
-1.299182772636413574e-01 -7.272113114595413208e-02 1.557342521846294403e-02 2.288895249366760254e-01 -1.340719163417816162e-01 -7.085704803466796875e-02 -1.798723787069320679e-01 -1.278657615184783936e-01 -4.306348040699958801e-02 -5.067836120724678040e-02 -1.837246417999267578e-01 3.496989607810974121e-01 3.247373700141906738e-01 -7.257602363824844360e-02 1.977526396512985229e-02 -2.662031352519989014e-02 -8.982504904270172119e-02 2.693874016404151917e-02 3.368318080902099609e-01 -7.633082568645477295e-02 -3.021139502525329590e-01 -6.406762450933456421e-02 6.503059715032577515e-02 -2.219303101301193237e-01 -1.358414441347122192e-01 -3.193348348140716553e-01 -1.775246262550354004e-01 1.131372302770614624e-01 2.278094440698623657e-01 -1.582465916872024536e-01 2.049125432968139648e-01 -1.435448825359344482e-01
4.446530342102050781e-02 -1.634913235902786255e-01 2.357420772314071655e-01 1.432337909936904907e-01 6.275796145200729370e-02 -6.921537965536117554e-02 -2.401373088359832764e-01 2.785786092281341553e-01 -5.916109681129455566e-02 -2.173317037522792816e-02 8.683536946773529053e-02 -1.336939185857772827e-01 2.191669046878814697e-01 -1.001917421817779541e-01 5.000870227813720703e-01 2.030001878738403320e-01 1.378096938133239746e-01 -2.050518393516540527e-01 1.274144947528839111e-01 -8.200278878211975098e-02 -2.121658772230148315e-01 -8.972715586423873901e-02 2.816597819328308105e-01 -6.807731837034225464e-02 -1.091275587677955627e-01 -1.923996508121490479e-01 -8.687569200992584229e-02 -1.921459138393402100e-01 1.842437386512756348e-01 6.847938057035207748e-03 -1.096926033496856689e-01 1.095393225550651550e-01
-8.543086051940917969e-02 -1.092676222324371338e-01 1.352719403803348541e-02 2.271524369716644287e-01 -2.229198068380355835e-02 1.706069558858871460e-01 -2.804589867591857910e-01 5.284339934587478638e-02 -1.105691939592361450e-01 1.909939385950565338e-02 4.290329292416572571e-02 5.278450846672058105e-01 1.664566844701766968e-01 -2.794505357742309570e-01 8.172526210546493530e-02 4.990352317690849304e-02 1.290888041257858276e-01 6.420437991619110107e-02 3.832877278327941895e-01 -1.322572380304336548e-01 -2.020748406648635864e-01 6.091480702161788940e-02 4.378500580787658691e-02 -1.212579235434532166e-01 3.987894952297210693e-02 -2.975766956806182861e-01 9.686815738677978516e-02 -5.154559388756752014e-02 9.450721740722656250e-02 -2.127459645271301270e-01 1.142941135913133621e-02 -8.395001292228698730e-02
-2.287690527737140656e-03 -1.990982890129089355e-02 1.512811183929443359e-01 4.214928746223449707e-01 6.191845238208770752e-02 1.428008973598480225e-01 -1.192250028252601624e-01 3.035578876733779907e-02 3.345441222190856934e-01 5.218078847974538803e-03 -3.994361683726310730e-02 1.262398660182952881e-01 3.799370303750038147e-02 -3.927116096019744873e-01 2.457165718078613281e-01 2.896912395954132080e-01 1.096594780683517456e-01 -1.338564455509185791e-01 1.221717372536659241e-01 5.598300602287054062e-03 -3.379797339439392090e-01 -2.399887591600418091e-01 1.463569104671478271e-01 -4.056262224912643433e-02 -8.825524151325225830e-02 -2.252070605754852295e-01 -7.878507673740386963e-02 -1.117078959941864014e-01 7.502714544534683228e-02 -5.145167931914329529e-02 -2.235387265682220459e-02 6.702086329460144043e-02
-2.715508341789245605e-01 -2.442859858274459839e-02 2.854717373847961426e-01 5.698522925376892090e-02 -1.016896069049835205e-01 2.037212699651718140e-01 -1.860633939504623413e-01 -2.220546901226043701e-01 -1.409721672534942627e-01 1.695296615362167358e-01 -3.082823380827903748e-02 5.445859278552234173e-04 2.102180272340774536e-01 -1.371345818042755127e-01 2.412353605031967163e-01 2.557843923568725586e-01 4.797225818037986755e-02 -3.207100033760070801e-01 8.882088586688041687e-03 -2.488167583942413330e-02 -3.834165036678314209e-01 -1.172966659069061279e-01 3.272096812725067139e-02 1.688604205846786499e-01 -7.731921225786209106e-02 3.286808729171752930e-02 -3.082265853881835938e-01 3.507145866751670837e-02 1.527053266763687134e-01 -2.108398973941802979e-01 4.137592390179634094e-03 -4.101181030273437500e-02
2.026293277740478516e-01 -1.239016503095626831e-01 2.885696589946746826e-01 2.618966810405254364e-02 1.371119320392608643e-01 -2.671411633491516113e-01 -1.999516040086746216e-01 -1.925467848777770996e-01 -2.408505380153656006e-01 3.760739229619503021e-03 -1.545099914073944092e-01 1.450013965368270874e-01 3.502750098705291748e-01 -4.074699431657791138e-02 2.602522671222686768e-01 2.234935015439987183e-01 -5.565105751156806946e-02 -4.450297728180885315e-02 7.107841968536376953e-02 1.518919616937637329e-01 -1.008023098111152649e-01 5.095345154404640198e-02 2.116903364658355713e-01 1.280489265918731689e-01 -3.547925651073455811e-01 -2.444872409105300903e-01 -1.029646918177604675e-01 -4.932224005460739136e-02 1.133998781442642212e-01 1.370953023433685303e-01 5.891874805092811584e-02 -8.048095554113388062e-02
3.473899513483047485e-02 7.295495271682739258e-02 7.715433090925216675e-02 1.203720495104789734e-01 4.549605846405029297e-01 -1.221084967255592346e-01 -4.662298560142517090e-01 2.747378498315811157e-02 -3.648169934749603271e-01 1.715283542871475220e-01 -4.010834917426109314e-02 1.749466173350811005e-02 -5.406137183308601379e-02 -1.223224475979804993e-01 -1.728321984410285950e-02 1.985356956720352173e-01 1.422476768493652344e-01 7.755085825920104980e-02 7.193877547979354858e-02 -2.748692929744720459e-01 9.639757126569747925e-02 -1.169083639979362488e-01 -3.308195248246192932e-02 7.403995841741561890e-02 -2.386806905269622803e-01 -3.264019489288330078e-01 3.824345767498016357e-02 -4.889419674873352051e-02 7.350380718708038330e-02 -5.449022166430950165e-03 3.609968721866607666e-02 1.914179883897304535e-02
5.658515729010105133e-03 -4.432159662246704102e-02 2.023265808820724487e-01 7.800326496362686157e-02 2.370062023401260376e-01 -8.442270010709762573e-02 -4.353764057159423828e-01 6.832003593444824219e-02 -7.707272656261920929e-03 9.475853294134140015e-02 5.845660343766212463e-02 5.429947003722190857e-02 2.176250666379928589e-01 -9.677302092313766479e-02 5.239063501358032227e-01 5.994142964482307434e-02 2.182880938053131104e-01 -1.302845031023025513e-01 4.281974956393241882e-02 -3.567072376608848572e-02 -2.341743260622024536e-01 1.238191686570644379e-02 2.896905541419982910e-01 -4.119676072150468826e-03 -6.815272569656372070e-02 -1.011560559272766113e-01 -1.291534453630447388e-01 -1.257698237895965576e-01 1.410444676876068115e-01 3.697008267045021057e-02 -2.495869696140289307e-01 -7.532969117164611816e-02
-1.025061458349227905e-01 4.951769113540649414e-02 9.059609472751617432e-02 1.941632181406021118e-01 9.229031950235366821e-02 2.339851856231689453e-02 -2.275700867176055908e-01 -4.494370892643928528e-02 5.831502843648195267e-03 3.531637787818908691e-02 -1.356968283653259277e-01 2.068827450275421143e-01 1.557288765907287598e-01 -4.070373252034187317e-02 6.374777853488922119e-02 3.650620877742767334e-01 1.165637075901031494e-01 -3.304976522922515869e-01 -6.552381813526153564e-02 -4.245862364768981934e-03 1.924114823341369629e-01 -1.203258782625198364e-01 1.251870542764663696e-01 -2.100597620010375977e-01 -1.593716442584991455e-01 -1.959164440631866455e-01 -2.355502247810363770e-01 3.780479431152343750e-01 3.410538733005523682e-01 9.529712051153182983e-02 9.894979745149612427e-02 -1.293098926544189453e-01
-2.824709117412567139e-01 -7.289128005504608154e-02 3.884973526000976562e-01 9.938299655914306641e-02 -6.038040155544877052e-04 4.679422825574874878e-02 -1.816122680902481079e-01 1.421413719654083252e-01 -8.742208778858184814e-02 3.714123070240020752e-01 2.438058890402317047e-02 1.769978851079940796e-01 1.476279944181442261e-01 -9.530843049287796021e-02 3.707686439156532288e-02 1.686730384826660156e-01 1.497121751308441162e-01 -8.280389755964279175e-02 4.775567725300788879e-02 8.894293755292892456e-02 -6.632382422685623169e-02 -1.417406350374221802e-01 4.598670005798339844e-01 1.448628604412078857e-01 -3.227157294750213623e-01 6.827834248542785645e-02 -4.996938258409500122e-02 7.972408831119537354e-02 1.555713731795549393e-02 -1.824826896190643311e-01 -2.830445766448974609e-02 1.099096089601516724e-01
2.555505633354187012e-01 8.756215125322341919e-02 1.004037633538246155e-01 -2.567033655941486359e-02 -1.243229061365127563e-01 2.865217439830303192e-02 -2.747737467288970947e-01 1.119476854801177979e-01 -2.766214497387409210e-02 2.158066183328628540e-01 -2.140596508979797363e-02 -6.925701349973678589e-02 2.428798675537109375e-01 -1.128769814968109131e-01 2.559452950954437256e-01 1.503321081399917603e-01 2.590303122997283936e-01 -8.230892568826675415e-02 -1.331573724746704102e-01 -8.109584450721740723e-02 -3.555116355419158936e-01 1.215807124972343445e-01 3.007725477218627930e-01 -1.087466552853584290e-01 -3.169456422328948975e-01 -7.421292364597320557e-02 -1.237279400229454041e-01 1.440630108118057251e-01 9.312537312507629395e-02 -3.248547017574310303e-02 -2.729931771755218506e-01 1.778426915407180786e-01
-1.475801914930343628e-01 -1.296886950731277466e-01 5.891399458050727844e-02 9.993083775043487549e-02 4.183588176965713501e-02 9.776318818330764771e-02 -4.424683377146720886e-02 -2.186782062053680420e-01 4.238269105553627014e-02 2.287527732551097870e-02 -5.732464045286178589e-02 -4.916052892804145813e-02 9.923352301120758057e-02 1.141982674598693848e-01 1.445380151271820068e-01 1.864457279443740845e-01 2.796635031700134277e-01 -9.069711714982986450e-02 4.269357621669769287e-01 -7.820451259613037109e-02 -1.536212861537933350e-01 1.443366855382919312e-01 1.548983901739120483e-01 2.386365085840225220e-02 -4.670771956443786621e-01 -2.404568940401077271e-01 7.997845113277435303e-02 -2.273816168308258057e-01 2.203752994537353516e-01 -1.269171237945556641e-01 1.764491051435470581e-01 -1.630446463823318481e-01
-8.502046763896942139e-02 -1.336958073079586029e-02 2.528443038463592529e-01 7.188199460506439209e-02 9.068223088979721069e-02 2.292866557836532593e-01 -3.586332201957702637e-01 -1.530638784170150757e-01 -6.577913649380207062e-03 -2.226071208715438843e-01 -5.061423778533935547e-02 1.635368615388870239e-01 -1.251567751169204712e-01 -1.139290034770965576e-01 1.880362778902053833e-01 8.218883723020553589e-02 -1.912144869565963745e-01 -1.765826046466827393e-01 4.323007762432098389e-01 -2.031194120645523071e-01 -2.127921953797340393e-02 1.373562514781951904e-01 -6.595886498689651489e-02 -3.398254513740539551e-01 -3.217314481735229492e-01 7.215103507041931152e-02 -3.461834043264389038e-02 -1.363020855933427811e-02 -1.780257001519203186e-02 6.100511644035577774e-03 1.676217280328273773e-02 -1.233698427677154541e-01
1.418267488479614258e-01 1.043382436037063599e-01 4.186204373836517334e-01 1.982793658971786499e-01 2.195489108562469482e-01 -3.274222463369369507e-02 -5.717125907540321350e-02 1.245542317628860474e-01 -8.798694610595703125e-02 1.791335642337799072e-01 1.158314645290374756e-01 7.304709404706954956e-02 -1.102998927235603333e-01 -6.471912562847137451e-02 2.757924795150756836e-01 2.229153215885162354e-01 1.606787443161010742e-01 -1.737385541200637817e-01 1.274447590112686157e-01 -6.375523656606674194e-02 -7.398813962936401367e-02 -1.688316613435745239e-01 1.163347139954566956e-01 -1.195033937692642212e-01 -2.825586497783660889e-01 -4.202327691018581390e-03 -4.760282579809427261e-03 2.216144204139709473e-01 3.271600008010864258e-01 9.368724189698696136e-03 -3.338713943958282471e-01 2.683620434254407883e-03
-1.068053543567657471e-01 1.034257858991622925e-01 5.299239233136177063e-02 3.059162199497222900e-01 -2.573049068450927734e-01 3.891116678714752197e-01 -2.144085317850112915e-01 -7.860350608825683594e-02 -7.173377275466918945e-02 -8.595076203346252441e-02 -1.029776632785797119e-01 2.096725553274154663e-01 9.761247783899307251e-02 -6.130353733897209167e-02 2.684659063816070557e-01 3.547704592347145081e-02 8.842825144529342651e-02 -3.691094517707824707e-01 4.124965891242027283e-02 -1.788977235555648804e-01 -1.342166513204574585e-01 9.395580738782882690e-03 -1.026807539165019989e-02 2.206646502017974854e-01 -3.877201080322265625e-01 1.422286927700042725e-01 -1.890061348676681519e-01 -5.363747850060462952e-02 -2.649219706654548645e-02 -1.226696767844259739e-03 4.490425437688827515e-02 -3.842601180076599121e-02
1.803866238333284855e-03 -1.288341134786605835e-01 1.616272181272506714e-01 2.399058938026428223e-01 2.374938316643238068e-02 -5.512549355626106262e-02 -6.190701201558113098e-02 -1.040085330605506897e-01 -1.381306052207946777e-01 5.831559374928474426e-02 -2.029337435960769653e-01 2.310532331466674805e-01 2.978886067867279053e-01 -1.989522250369191170e-03 2.750054299831390381e-01 -7.234308868646621704e-02 -6.935027241706848145e-02 2.575837634503841400e-02 3.340857326984405518e-01 6.072785332798957825e-02 -2.105056792497634888e-01 -7.598917931318283081e-03 1.177536100149154663e-01 -2.645693123340606689e-01 -1.840605586767196655e-01 -3.655748665332794189e-01 -1.995607167482376099e-01 -8.541494607925415039e-02 1.058949977159500122e-01 -1.145055145025253296e-01 2.597157657146453857e-01 -1.984630674123764038e-01
-7.962061464786529541e-02 -6.899189949035644531e-02 2.821674644947052002e-01 4.024723172187805176e-01 1.309039164334535599e-02 -1.992625594139099121e-01 -1.605189144611358643e-01 8.733072131872177124e-02 -9.395980089902877808e-02 2.105682492256164551e-01 1.431876718997955322e-01 -7.790885120630264282e-02 7.834508270025253296e-02 -6.273557990789413452e-02 4.400844275951385498e-01 1.536259055137634277e-01 1.981362551450729370e-01 -3.738417625427246094e-01 5.640865489840507507e-02 3.729581460356712341e-02 -5.486919730901718140e-02 1.549317389726638794e-01 4.406881704926490784e-02 5.054228752851486206e-02 -2.399103939533233643e-01 1.931599900126457214e-02 -2.915437519550323486e-01 -7.836546003818511963e-02 2.718247007578611374e-03 2.029761439189314842e-03 2.332562347874045372e-03 5.248002707958221436e-02
1.113750115036964417e-01 1.181400716304779053e-01 -3.268662840127944946e-02 2.165374010801315308e-01 -3.559806616976857185e-03 -1.886970251798629761e-01 -3.646077513694763184e-01 -2.780595421791076660e-01 -2.647762559354305267e-02 3.176834806799888611e-02 2.847752720117568970e-02 1.536896526813507080e-01 1.866198033094406128e-01 -2.701193690299987793e-01 -4.384637996554374695e-02 1.262390464544296265e-01 1.969067156314849854e-01 -5.683705210685729980e-02 8.976242691278457642e-02 -4.591641202569007874e-02 -7.586214691400527954e-02 1.626334637403488159e-01 1.082961484789848328e-01 1.758072525262832642e-01 -4.631149172782897949e-01 -4.885017499327659607e-02 -3.343251943588256836e-01 4.043984040617942810e-02 -8.589453995227813721e-02 -9.841000288724899292e-02 -9.959097206592559814e-02 -2.091747075319290161e-01
2.574732303619384766e-01 3.436265140771865845e-02 2.430296838283538818e-01 6.276791542768478394e-02 -1.210449337959289551e-01 1.484796553850173950e-01 -8.675190061330795288e-02 -9.073417633771896362e-02 -1.284875720739364624e-01 1.222611740231513977e-01 1.744975745677947998e-01 3.285406529903411865e-02 -4.994137585163116455e-02 7.744085043668746948e-02 1.612146645784378052e-01 4.741869866847991943e-02 -1.232047453522682190e-01 -1.718039214611053467e-01 3.648954629898071289e-01 4.926462471485137939e-02 1.452088952064514160e-01 1.537693589925765991e-01 1.179690882563591003e-01 3.256739079952239990e-01 -4.225019365549087524e-02 -3.549024760723114014e-01 -2.720361948013305664e-01 -5.058827251195907593e-02 3.714023828506469727e-01 -1.122414246201515198e-01 2.025505714118480682e-02 -1.308316737413406372e-01
1.655850410461425781e-01 -1.062111109495162964e-01 2.353695780038833618e-01 -4.373174160718917847e-02 2.704315185546875000e-01 -1.668349951505661011e-01 -9.132712334394454956e-02 -1.035322844982147217e-01 -7.601781934499740601e-02 1.595557779073715210e-01 -2.018805891275405884e-01 1.460613012313842773e-01 1.984989643096923828e-01 8.220016211271286011e-02 2.673375308513641357e-01 2.280576080083847046e-01 -1.475682258605957031e-01 -7.655485719442367554e-02 1.396848857402801514e-01 3.597621805965900421e-03 -2.401349693536758423e-01 9.560620039701461792e-02 3.512864410877227783e-01 1.091314479708671570e-01 -3.257804811000823975e-01 -2.990983128547668457e-01 -9.817424416542053223e-02 -4.142071679234504700e-02 1.820326745510101318e-01 1.229416206479072571e-01 -1.198366805911064148e-01 4.648721963167190552e-02
-1.651809364557266235e-01 3.785322234034538269e-02 2.637116014957427979e-01 -1.182592138648033142e-01 1.503841876983642578e-01 3.576550185680389404e-01 -1.132541596889495850e-01 -3.802844882011413574e-02 -1.612526774406433105e-01 3.165044188499450684e-01 -7.304120808839797974e-02 1.781117022037506104e-01 -1.474093552678823471e-02 -1.649255603551864624e-01 2.490275949239730835e-01 9.497489035129547119e-02 2.206504903733730316e-02 -2.132379077374935150e-02 3.040760755538940430e-01 1.368636339902877808e-01 -2.563666105270385742e-01 8.518385142087936401e-02 1.799139566719532013e-02 -1.464360356330871582e-01 2.125279009342193604e-01 -3.133828341960906982e-01 -1.979048252105712891e-01 4.914777725934982300e-02 2.171341329813003540e-01 2.349159307777881622e-02 3.027231059968471527e-02 1.442294269800186157e-01
1.219588369131088257e-01 -9.347055852413177490e-02 -1.043685525655746460e-02 2.083130329847335815e-01 9.902437217533588409e-03 2.790326178073883057e-01 -2.110925316810607910e-01 -1.873000115156173706e-01 -7.661112397909164429e-02 3.219114616513252258e-02 1.591830886900424957e-02 -1.395240426063537598e-01 2.715411186218261719e-01 -1.468400750309228897e-02 2.730318903923034668e-01 -1.483837049454450607e-02 3.781921043992042542e-02 -2.595631778240203857e-01 3.284035921096801758e-01 -2.287977375090122223e-02 -2.303227484226226807e-01 -2.488629668951034546e-01 1.680099666118621826e-01 5.931995436549186707e-02 4.201786220073699951e-02 -2.298143655061721802e-01 5.809562746435403824e-03 2.751677632331848145e-01 2.907990291714668274e-02 -2.848502695560455322e-01 2.490927428007125854e-01 4.095922037959098816e-02
-1.358265057206153870e-02 -1.561569515615701675e-02 4.532867074012756348e-01 2.142429202795028687e-01 1.931139379739761353e-01 2.626976966857910156e-01 -2.082535773515701294e-01 1.660468578338623047e-01 -2.907757461071014404e-01 1.454349607229232788e-01 -1.667322367429733276e-01 3.545971214771270752e-01 -2.253971248865127563e-02 1.309386640787124634e-01 -8.100569993257522583e-02 -1.011198535561561584e-01 1.575706526637077332e-02 5.941934511065483093e-02 1.895449757575988770e-01 2.254532091319561005e-02 -6.998608261346817017e-02 1.414375472813844681e-02 -2.421625331044197083e-02 -1.439132243394851685e-01 -1.439961045980453491e-01 -3.526893258094787598e-01 -1.986284852027893066e-01 1.317533999681472778e-01 -1.508926413953304291e-02 7.790131866931915283e-02 2.728949673473834991e-02 -4.110763967037200928e-02
-1.893537789583206177e-01 2.467405796051025391e-01 2.640236318111419678e-01 1.557574570178985596e-01 9.132136404514312744e-02 7.908245548605918884e-03 -1.315330266952514648e-01 -5.940676108002662659e-02 -1.629322320222854614e-01 1.038445755839347839e-01 -5.379210039973258972e-02 1.196391880512237549e-01 1.645535677671432495e-01 -1.569930166006088257e-01 3.948917686939239502e-01 2.428453564643859863e-01 3.104882836341857910e-01 -2.601621150970458984e-01 -8.697952330112457275e-02 -2.990881539881229401e-02 -3.683614432811737061e-01 -2.484058495610952377e-03 2.955458685755729675e-02 1.440786570310592651e-01 -4.725336655974388123e-02 -1.176196634769439697e-01 -7.951597869396209717e-02 4.357876628637313843e-02 3.379821404814720154e-02 -1.021804586052894592e-01 -1.895166933536529541e-01 2.392123192548751831e-01
-2.238642126321792603e-01 1.313841901719570160e-02 5.469096899032592773e-01 3.270248696208000183e-02 -1.337712109088897705e-01 1.344303190708160400e-01 -2.406963855028152466e-01 -5.161202326416969299e-02 2.311389707028865814e-02 2.131179869174957275e-01 -3.169647604227066040e-02 1.275560855865478516e-01 -1.719837449491024017e-02 -1.416784673929214478e-01 2.527034580707550049e-01 3.392934054136276245e-02 -8.030588179826736450e-02 -2.576000690460205078e-01 -9.924460202455520630e-03 -1.704973429441452026e-01 -2.719077467918395996e-01 7.817008532583713531e-03 -2.258687764406204224e-01 3.232331573963165283e-02 -1.121389344334602356e-01 7.454662770032882690e-02 -8.138241618871688843e-02 1.516866981983184814e-01 2.483949810266494751e-01 -6.663254648447036743e-02 7.309470791369676590e-03 2.497424334287643433e-01
-2.479912713170051575e-02 -2.321749925613403320e-01 6.484366953372955322e-02 4.487314820289611816e-02 4.851046204566955566e-01 -5.171042867004871368e-03 -1.550513505935668945e-01 -8.741299808025360107e-02 -1.228983923792839050e-01 1.658083051443099976e-01 -3.689847886562347412e-02 -1.490368843078613281e-01 1.137845814228057861e-01 -1.502070277929306030e-01 1.841511875391006470e-01 1.141411438584327698e-01 -7.078665494918823242e-02 1.517303986474871635e-03 1.902604699134826660e-01 -1.699115484952926636e-01 -7.697077840566635132e-02 -1.395855396986007690e-01 -1.759070903062820435e-01 9.346359409391880035e-03 -2.499650418758392334e-01 -1.600229144096374512e-01 -4.676824808120727539e-01 -1.178381592035293579e-02 1.089546084403991699e-01 1.438845396041870117e-01 -1.972604840993881226e-01 1.365461349487304688e-01
8.343269675970077515e-02 -6.995490193367004395e-02 4.578039050102233887e-01 1.150462478399276733e-01 2.755404636263847351e-02 -9.769618511199951172e-03 -2.580581605434417725e-01 2.115788906812667847e-01 1.500926613807678223e-01 1.100506559014320374e-01 -2.659808397293090820e-01 6.283366680145263672e-02 3.942058980464935303e-01 -1.598619371652603149e-01 2.187671810388565063e-01 2.284581512212753296e-01 2.094463855028152466e-01 2.216918952763080597e-02 2.799065411090850830e-01 -2.219039760529994965e-02 -1.375420242547988892e-01 7.510990649461746216e-02 1.623877137899398804e-01 7.891398668289184570e-02 -3.000604687258601189e-03 -1.345200929790735245e-02 7.065296173095703125e-02 -1.188408304005861282e-02 9.075784683227539062e-02 -3.771680966019630432e-02 -2.447796612977981567e-01 8.669617027044296265e-02
-1.396013051271438599e-01 2.902761101722717285e-01 3.530906140804290771e-01 3.031253814697265625e-02 1.058667674660682678e-01 1.202775090932846069e-01 -9.839064627885818481e-02 -7.146172225475311279e-02 -1.572304219007492065e-01 -1.414010375738143921e-01 -1.579254306852817535e-02 9.528803080320358276e-02 -1.883118227124214172e-02 -5.495825782418251038e-02 3.106852173805236816e-01 3.379554748535156250e-01 2.587245963513851166e-02 -2.113033533096313477e-01 -3.012255951762199402e-02 -3.093384951353073120e-02 -5.322754755616188049e-02 1.712687164545059204e-01 9.046494960784912109e-02 2.045992910861968994e-01 -1.253408193588256836e-01 -2.288577109575271606e-01 -1.679499596357345581e-01 2.059388756752014160e-01 1.356933563947677612e-01 -5.272159352898597717e-02 -2.947499752044677734e-01 2.930369675159454346e-01
3.552008420228958130e-02 1.320541352033615112e-01 9.511831402778625488e-02 1.406804174184799194e-01 1.484582573175430298e-01 5.903106927871704102e-02 -1.388344764709472656e-01 -2.849578261375427246e-01 -3.537585586309432983e-02 2.007167637348175049e-01 -1.708630323410034180e-01 2.189608216285705566e-01 1.573778986930847168e-01 -2.534834854304790497e-02 2.764143049716949463e-01 1.101453676819801331e-01 2.977546751499176025e-01 -1.988481879234313965e-01 3.157736361026763916e-01 -1.309913098812103271e-01 -1.135319024324417114e-01 1.346698552370071411e-01 8.188154548406600952e-02 -4.096654430031776428e-02 -3.888544440269470215e-01 2.470484226942062378e-01 -1.986492574214935303e-01 -8.993302285671234131e-02 -1.176320165395736694e-01 -5.195884406566619873e-02 -1.141659915447235107e-01 1.414129436016082764e-01
-3.312341868877410889e-02 2.110874950885772705e-01 1.066672950983047485e-01 5.930699780583381653e-02 3.889278694987297058e-02 3.263125717639923096e-01 -1.152916923165321350e-01 1.931158900260925293e-01 -1.446015834808349609e-01 2.957667596638202667e-02 -2.959738671779632568e-01 -6.383684277534484863e-02 -1.248284280300140381e-01 -2.710428833961486816e-01 1.562028229236602783e-01 3.463280797004699707e-01 1.152276024222373962e-01 -1.230555996298789978e-01 2.468519508838653564e-01 -1.436178684234619141e-01 -1.162361502647399902e-01 -8.686779439449310303e-02 -1.960428059101104736e-01 -1.636020839214324951e-02 -1.111319288611412048e-02 -3.148708641529083252e-01 -1.643170565366744995e-01 -2.552721276879310608e-02 9.011439979076385498e-02 -2.155293822288513184e-01 6.988933682441711426e-02 2.791165113449096680e-01
9.495753049850463867e-02 2.597377076745033264e-02 4.334382712841033936e-02 1.081947013735771179e-01 2.374782711267471313e-01 1.031385958194732666e-01 -9.829419106245040894e-02 1.953133009374141693e-02 -3.258124738931655884e-02 -4.008914157748222351e-02 -5.689257383346557617e-02 3.033568859100341797e-01 1.896938532590866089e-01 -1.412905901670455933e-01 9.850676357746124268e-02 3.633647561073303223e-01 7.906240224838256836e-02 -8.564328402280807495e-02 3.416804075241088867e-01 1.561955176293849945e-02 -3.620386719703674316e-01 3.883180394768714905e-02 -2.369420528411865234e-01 1.565669849514961243e-02 6.127279251813888550e-02 -2.356121540069580078e-01 -6.852927803993225098e-02 -2.125545740127563477e-01 2.240381240844726562e-01 -2.842176258563995361e-01 -4.566213581711053848e-03 2.106021791696548462e-01
1.906346529722213745e-01 -8.752907626330852509e-03 2.113282531499862671e-01 1.888772398233413696e-01 3.611628897488117218e-03 -9.069620817899703979e-02 -2.424562722444534302e-01 8.447869867086410522e-02 2.660816013813018799e-01 -1.425709016621112823e-02 -2.313586175441741943e-01 1.924585402011871338e-01 2.435723841190338135e-01 -1.266893148422241211e-01 1.774747818708419800e-01 3.267450034618377686e-01 3.883726596832275391e-01 -1.877382583916187286e-02 3.296597599983215332e-01 1.783672571182250977e-01 -4.595694318413734436e-02 -5.582091212272644043e-02 1.448433753103017807e-02 8.568145334720611572e-02 -9.861697256565093994e-02 -2.080579400062561035e-01 -6.997729092836380005e-02 -7.880349457263946533e-02 1.658637225627899170e-01 -9.918439900502562523e-04 -1.359125673770904541e-01 1.389985978603363037e-01
1.415547132492065430e-01 -1.155114769935607910e-01 2.847971022129058838e-01 2.896900177001953125e-01 -1.146515533328056335e-01 2.632142743095755577e-03 -3.519715368747711182e-01 8.310700953006744385e-02 3.249685838818550110e-02 4.366544187068939209e-01 -4.547968879342079163e-02 1.106570959091186523e-01 2.752965390682220459e-01 -2.194951102137565613e-02 -1.042691990733146667e-02 1.252482831478118896e-01 -3.631160557270050049e-01 6.642459332942962646e-02 1.825910657644271851e-01 -1.663936972618103027e-01 -4.382383450865745544e-02 -3.063473105430603027e-02 -3.642588481307029724e-02 1.564448177814483643e-01 -1.387729346752166748e-01 -1.618728786706924438e-01 -9.157253056764602661e-02 -9.204485267400741577e-02 5.666873883455991745e-03 -3.253312408924102783e-02 -1.666196063160896301e-02 2.643967270851135254e-01
-3.017373979091644287e-01 3.622999191284179688e-01 3.075293302536010742e-01 1.894314885139465332e-01 -4.127024859189987183e-02 4.681747406721115112e-02 -1.447019726037979126e-01 1.396324336528778076e-01 -1.547750532627105713e-01 -3.982776030898094177e-02 -1.845022439956665039e-01 2.519384957849979401e-03 2.036408036947250366e-01 1.424272954463958740e-01 -2.051279097795486450e-01 1.591723114252090454e-01 3.463558480143547058e-02 -2.257885187864303589e-01 3.600714206695556641e-01 1.054208427667617798e-01 -1.284963041543960571e-01 -8.593721315264701843e-03 1.700390875339508057e-01 1.485957503318786621e-01 -2.596389353275299072e-01 -1.392550300806760788e-02 -2.055308371782302856e-01 1.331667229533195496e-02 1.064394190907478333e-01 -1.793891489505767822e-01 9.036906994879245758e-03 2.057827310636639595e-03
7.044918090105056763e-02 1.498772501945495605e-01 3.959854245185852051e-01 2.019649893045425415e-01 1.288050264120101929e-01 -2.399944961071014404e-01 -1.850246489048004150e-01 2.059420645236968994e-01 7.849415391683578491e-02 1.174772083759307861e-01 -9.528714872431010008e-05 5.812105163931846619e-02 -5.710159614682197571e-02 -1.273132562637329102e-01 3.538689017295837402e-01 1.006755605340003967e-01 2.928410768508911133e-01 -2.698149681091308594e-01 2.248219251632690430e-01 7.429268211126327515e-03 -1.681355088949203491e-01 -4.600344225764274597e-02 6.053484603762626648e-02 -3.493373468518257141e-02 -1.830919981002807617e-01 -1.517737358808517456e-01 -5.456100031733512878e-02 1.733982563018798828e-01 2.133547961711883545e-01 1.762720644474029541e-01 -1.757039129734039307e-01 -6.696440279483795166e-02
5.579925701022148132e-02 9.911525994539260864e-03 2.871362566947937012e-01 1.064961925148963928e-01 9.415664523839950562e-02 -5.375353246927261353e-02 1.027609109878540039e-01 -1.091261804103851318e-01 2.526654601097106934e-01 1.256339550018310547e-01 -2.245514392852783203e-01 7.505086716264486313e-03 1.664877682924270630e-01 -5.296831205487251282e-02 1.602727472782135010e-01 1.096749231219291687e-01 -6.646282039582729340e-03 -3.064956963062286377e-01 3.287427425384521484e-01 1.765403747558593750e-01 -1.190515011548995972e-01 2.698817849159240723e-01 9.151972830295562744e-03 1.332806237041950226e-02 -1.205363869667053223e-02 -2.050667703151702881e-01 -1.348457634449005127e-01 3.005435168743133545e-01 1.525374799966812134e-01 -1.396250724792480469e-01 3.304515480995178223e-01 2.174211740493774414e-01
5.079500004649162292e-02 2.822393774986267090e-01 1.570868045091629028e-01 1.690399199724197388e-01 1.580874025821685791e-01 -8.002001047134399414e-02 -1.419747620820999146e-01 -2.055370211601257324e-01 5.760212615132331848e-02 1.499276515096426010e-02 -2.047434300184249878e-01 1.489292383193969727e-01 -1.023136079311370850e-01 -3.777502477169036865e-01 1.528339534997940063e-01 2.648667097091674805e-01 2.303284257650375366e-01 -1.944241374731063843e-01 6.686921417713165283e-02 -9.820320457220077515e-02 2.815736643970012665e-02 3.289062082767486572e-01 1.352409422397613525e-01 1.667977571487426758e-01 -8.955745398998260498e-02 -1.615266799926757812e-01 -2.197082042694091797e-01 1.162220537662506104e-01 1.146221011877059937e-01 -1.743179112672805786e-01 -2.293716520071029663e-01 6.570044159889221191e-02
7.998546212911605835e-02 1.465229094028472900e-01 -1.604259908199310303e-01 1.783360838890075684e-01 6.819181144237518311e-02 3.414202928543090820e-01 -1.110192686319351196e-01 -1.910378225147724152e-02 -3.158186376094818115e-01 8.366429060697555542e-02 -6.092713028192520142e-02 -5.493103340268135071e-02 5.285148322582244873e-02 7.117144018411636353e-02 2.304686903953552246e-01 1.573231536895036697e-03 -1.221639811992645264e-01 -3.934963420033454895e-02 2.104196101427078247e-01 2.271522581577301025e-02 -3.118363916873931885e-01 1.843308955430984497e-01 -8.604730665683746338e-02 8.922640234231948853e-02 -1.256866902112960815e-01 -3.534719347953796387e-01 -2.696711421012878418e-01 -9.417916648089885712e-03 3.504540622234344482e-01 4.609368368983268738e-02 6.078949198126792908e-02 -2.370620369911193848e-01
1.947700604796409607e-02 -2.248463332653045654e-01 -4.010538104921579361e-03 2.121398299932479858e-01 -1.674902439117431641e-02 2.316920459270477295e-02 -4.344554841518402100e-01 -2.039604783058166504e-01 -8.524890989065170288e-02 -4.841262474656105042e-02 -8.917494863271713257e-02 3.475041389465332031e-01 2.241179533302783966e-02 -1.922153234481811523e-01 2.295662462711334229e-01 -8.567012846469879150e-02 -7.514315098524093628e-02 -1.630036234855651855e-01 -5.845963209867477417e-02 -2.448008209466934204e-01 -1.334729343652725220e-01 2.021735906600952148e-01 -8.450625091791152954e-02 -3.639794886112213135e-02 -2.560144066810607910e-01 -1.375426501035690308e-01 -1.416275650262832642e-01 -2.758092284202575684e-01 2.640934586524963379e-01 5.008067190647125244e-02 -3.102648630738258362e-02 -1.433245092630386353e-01
-2.876664511859416962e-03 -4.977152869105339050e-02 3.607515990734100342e-01 2.846590876579284668e-01 1.686695218086242676e-01 -1.725918501615524292e-01 -1.534900069236755371e-01 2.299823313951492310e-01 -2.204918675124645233e-02 1.216891705989837646e-01 8.565873652696609497e-02 -7.955934852361679077e-03 -6.166056916117668152e-02 -1.097073107957839966e-01 3.190446794033050537e-01 8.785382658243179321e-02 3.385455906391143799e-01 -3.826211690902709961e-01 8.549489080905914307e-02 -9.245715104043483734e-03 -1.399852782487869263e-01 -5.577672272920608521e-02 -7.168257236480712891e-02 -6.808253377676010132e-02 -2.752300500869750977e-01 -1.528828442096710205e-01 -8.592751622200012207e-02 1.261255294084548950e-01 1.705519109964370728e-01 -4.976332187652587891e-02 -2.141665965318679810e-01 -5.364671349525451660e-02
3.013279661536216736e-02 -3.117955476045608521e-02 -1.317754238843917847e-01 -4.398621618747711182e-02 1.307116001844406128e-01 3.209405839443206787e-01 -1.413596272468566895e-01 -1.166844926774501801e-02 -1.779098361730575562e-01 2.113332003355026245e-01 -1.937188804149627686e-01 1.579058170318603516e-02 -3.413482010364532471e-02 -6.720627099275588989e-02 3.368326127529144287e-01 3.809498250484466553e-02 -1.729598343372344971e-01 -1.698240488767623901e-01 1.516499817371368408e-01 1.506066694855690002e-02 -3.127772212028503418e-01 1.318892370909452438e-02 -1.480269432067871094e-01 8.644300699234008789e-02 -5.295879393815994263e-02 -2.877727746963500977e-01 -3.530767932534217834e-02 9.931592270731925964e-03 4.940748810768127441e-01 -1.092437058687210083e-01 5.534243583679199219e-02 2.202182412147521973e-01
-1.172630395740270615e-02 9.749846905469894409e-02 -2.130627818405628204e-02 3.124415874481201172e-01 2.859811186790466309e-01 1.681800335645675659e-01 -2.451969981193542480e-01 1.858148276805877686e-01 -2.203186899423599243e-01 8.026046305894851685e-02 -9.328120946884155273e-02 2.783121168613433838e-02 -2.275647595524787903e-02 6.550970673561096191e-02 2.626773118972778320e-01 -5.588585138320922852e-02 -6.222560629248619080e-02 -9.098632633686065674e-02 3.147608339786529541e-01 1.978511065244674683e-01 -1.355952024459838867e-01 1.512953788042068481e-01 3.509479463100433350e-01 -2.779117822647094727e-01 -1.803347766399383545e-01 -1.905200481414794922e-01 -7.094234228134155273e-02 9.866139292716979980e-02 4.211144894361495972e-02 -1.059836000204086304e-01 2.395130097866058350e-01 1.306815631687641144e-02
8.396627753973007202e-02 -1.756702363491058350e-02 1.146662533283233643e-01 -1.625353470444679260e-02 2.759838402271270752e-01 1.630363762378692627e-01 -1.954105347394943237e-01 2.002241611480712891e-01 -3.010904490947723389e-01 1.617037504911422729e-01 -1.961779594421386719e-01 1.093354448676109314e-01 2.196972817182540894e-02 -1.596402376890182495e-01 1.735965609550476074e-01 2.172842174768447876e-01 8.337881416082382202e-02 1.440911926329135895e-02 2.023407220840454102e-01 2.996414899826049805e-01 -3.778890967369079590e-01 2.684053592383861542e-02 -3.506631404161453247e-02 1.078132241964340210e-01 -1.778592914342880249e-02 -8.807187527418136597e-02 -1.598200798034667969e-01 5.763793736696243286e-02 2.156134396791458130e-01 -3.289966657757759094e-02 3.306823968887329102e-01 -1.988112479448318481e-01
-2.022052854299545288e-01 6.550446152687072754e-02 -3.495638072490692139e-02 1.840326040983200073e-01 -8.271999657154083252e-02 7.719229161739349365e-02 -2.116839401423931122e-02 -1.248222962021827698e-01 3.677214682102203369e-02 6.484970450401306152e-02 -2.243037894368171692e-02 4.646915942430496216e-03 1.491459459066390991e-01 1.236113812774419785e-02 1.014038845896720886e-01 2.016254514455795288e-01 6.109781190752983093e-02 8.406405895948410034e-02 2.040576934814453125e-01 -1.351737082004547119e-01 -2.344726324081420898e-01 1.927308291196823120e-01 2.548214495182037354e-01 8.279129117727279663e-02 -3.869347572326660156e-01 -3.549829423427581787e-01 -2.136863917112350464e-01 -1.868106871843338013e-01 2.567927837371826172e-01 3.648275732994079590e-01 8.822841197252273560e-02 1.172490343451499939e-01
-2.058867216110229492e-01 2.043775469064712524e-01 2.454422116279602051e-01 6.944167427718639374e-03 1.226827315986156464e-02 1.768490821123123169e-01 -9.816063940525054932e-02 -2.942592203617095947e-01 -8.672135882079601288e-03 2.393375933170318604e-01 4.655663296580314636e-02 -7.280630618333816528e-02 1.430340111255645752e-01 -7.000746577978134155e-02 1.293804347515106201e-01 2.710879743099212646e-01 3.060225844383239746e-01 -4.022377133369445801e-01 1.154664978384971619e-01 -1.158486679196357727e-01 -8.352932333946228027e-02 -9.214123338460922241e-02 -8.445682935416698456e-03 2.702130675315856934e-01 -2.376241534948348999e-01 -2.378807365894317627e-01 5.084769427776336670e-02 -3.642887994647026062e-02 7.928199321031570435e-02 -1.245214939117431641e-01 -5.294084176421165466e-02 1.875513941049575806e-01
-3.584449365735054016e-02 1.731546074151992798e-01 2.733336389064788818e-01 1.492223590612411499e-01 1.485731899738311768e-01 -1.933669112622737885e-02 -2.402036786079406738e-01 -2.236261367797851562e-01 2.269414439797401428e-02 1.358198076486587524e-01 -2.700797319412231445e-01 7.140500843524932861e-02 -1.410288065671920776e-01 -4.013931751251220703e-01 1.291399151086807251e-01 2.218620032072067261e-01 1.253618150949478149e-01 -2.718553245067596436e-01 -8.685849606990814209e-03 4.855554550886154175e-02 3.406994789838790894e-02 2.921056747436523438e-01 5.921597126871347427e-03 5.793707817792892456e-02 -1.465204656124114990e-01 -2.441821619868278503e-02 -2.438670843839645386e-01 2.290369383990764618e-02 6.988443434238433838e-02 -9.002841264009475708e-02 -3.434644043445587158e-01 -5.235654488205909729e-02
1.253455579280853271e-01 1.285351812839508057e-01 1.256645917892456055e-01 3.194336891174316406e-01 1.235737502574920654e-01 6.960093975067138672e-02 -2.394732087850570679e-01 5.174933746457099915e-02 -5.822043865919113159e-02 3.800072073936462402e-01 -3.481847345829010010e-01 6.443168967962265015e-02 -1.207821890711784363e-01 -6.141808256506919861e-02 7.464942336082458496e-02 2.038139402866363525e-01 5.537939444184303284e-02 -1.135569810867309570e-01 2.830307781696319580e-01 -6.104109436273574829e-02 -4.328759759664535522e-02 -2.283279299736022949e-01 -2.409564554691314697e-01 -1.335697621107101440e-01 -1.198986917734146118e-01 -2.495120465755462646e-01 -3.436372056603431702e-02 6.202505156397819519e-02 8.211460709571838379e-02 -1.384235322475433350e-01 -1.209518164396286011e-01 2.815121710300445557e-01
-2.281016111373901367e-01 -2.896046079695224762e-02 3.511609137058258057e-01 9.147386997938156128e-02 -3.191018700599670410e-01 1.781615056097507477e-02 -1.104634255170822144e-01 -1.007928699254989624e-01 -2.419952750205993652e-01 3.890879824757575989e-02 -1.834988594055175781e-02 2.446871995925903320e-01 7.335630059242248535e-02 -1.856409758329391479e-01 2.163736969232559204e-01 2.418633364140987396e-02 2.580226361751556396e-01 -2.926107645034790039e-01 1.774095296859741211e-01 -1.432243138551712036e-01 -1.137375459074974060e-01 1.659263372421264648e-01 1.590164601802825928e-01 1.961544603109359741e-01 1.129119307734072208e-03 -7.570576667785644531e-02 -1.572889685630798340e-01 9.857575595378875732e-02 2.653100192546844482e-01 -1.157405748963356018e-01 -2.255671024322509766e-01 -1.201401557773351669e-02
1.513511501252651215e-02 5.046819522976875305e-02 1.788099668920040131e-02 1.942811459302902222e-01 1.680990308523178101e-01 1.509245187044143677e-01 -3.583880066871643066e-01 -5.966560170054435730e-02 7.491100579500198364e-02 5.828751623630523682e-02 4.762587696313858032e-02 2.153723984956741333e-01 7.655479013919830322e-02 3.666921332478523254e-02 2.060227841138839722e-01 3.457147777080535889e-01 6.841347366571426392e-02 -3.286851346492767334e-01 4.687503725290298462e-02 1.070259883999824524e-01 1.880099177360534668e-01 -1.439622044563293457e-01 5.742570385336875916e-02 -1.695425957441329956e-01 -2.845186591148376465e-01 -1.340071856975555420e-01 6.897289305925369263e-02 4.438809454441070557e-01 1.684812307357788086e-01 1.919946447014808655e-02 6.309827417135238647e-02 -3.709515184164047241e-02
4.540497809648513794e-02 6.898421794176101685e-02 1.902309954166412354e-01 1.846811175346374512e-02 1.560256928205490112e-01 -8.498690277338027954e-02 -9.438227117061614990e-02 -1.720014810562133789e-01 5.283897742629051208e-02 6.890327786095440388e-04 1.322169899940490723e-01 3.399980962276458740e-01 -1.595001816749572754e-01 1.741412132978439331e-01 4.297948181629180908e-01 1.210522204637527466e-01 1.252287179231643677e-01 -3.111714720726013184e-01 1.321212798357009888e-01 2.131265848875045776e-01 -3.247372806072235107e-01 -9.642215818166732788e-02 9.387809038162231445e-02 2.646146714687347412e-01 -8.631078898906707764e-02 -2.445962131023406982e-01 1.282717380672693253e-02 2.835501730442047119e-02 6.135082617402076721e-02 -2.333699315786361694e-01 -1.119282096624374390e-02 2.400417346507310867e-03
1.134424507617950439e-01 1.505010426044464111e-01 7.437811791896820068e-02 5.412860587239265442e-02 2.387902289628982544e-01 5.303641408681869507e-02 -1.716255396604537964e-01 -2.647705078125000000e-01 -2.408475726842880249e-01 1.331577152013778687e-01 -6.599928252398967743e-03 8.505661040544509888e-02 2.420183122158050537e-01 -1.402213871479034424e-01 -1.496241390705108643e-01 4.347147792577743530e-02 2.031995505094528198e-01 -3.219740232452750206e-03 4.012019038200378418e-01 4.573729634284973145e-02 -2.672723829746246338e-01 -3.458112850785255432e-02 2.171413004398345947e-01 2.162269502878189087e-02 9.168226271867752075e-02 -1.057957950979471207e-02 9.982002899050712585e-03 2.461686730384826660e-01 4.586577117443084717e-01 -4.508433397859334946e-03 -1.355258468538522720e-02 -8.189134299755096436e-02
-3.214981779456138611e-02 1.866852492094039917e-01 1.388204395771026611e-01 1.312287747859954834e-01 2.275717705488204956e-01 2.321719676256179810e-01 -2.436732649803161621e-01 4.456613585352897644e-02 -6.786838173866271973e-02 1.714152991771697998e-01 -2.730008065700531006e-01 2.329155951738357544e-01 -1.075279116630554199e-01 -1.768647730350494385e-01 3.874732553958892822e-02 1.945547610521316528e-01 2.435053139925003052e-01 8.275802433490753174e-02 4.097118973731994629e-01 1.172531992197036743e-01 -2.463208287954330444e-01 -4.629703238606452942e-02 -2.003317922353744507e-01 -8.270886540412902832e-02 -1.894449740648269653e-01 1.080242265015840530e-02 -2.131291665136814117e-02 -2.047529667615890503e-01 1.333283483982086182e-01 -1.532120257616043091e-01 7.930847257375717163e-02 1.792524605989456177e-01
1.352315396070480347e-01 -7.829617708921432495e-02 7.148905191570520401e-03 -1.473499834537506104e-02 9.793107211589813232e-02 -1.040963307023048401e-01 -3.470599651336669922e-01 -6.871803849935531616e-02 -1.109441593289375305e-01 -2.690556691959500313e-03 1.152689829468727112e-01 2.641986906528472900e-01 -1.832664571702480316e-02 1.151827797293663025e-01 2.980132102966308594e-01 3.615711331367492676e-01 1.083430051803588867e-01 -7.663460075855255127e-02 1.367986500263214111e-01 6.954714655876159668e-02 -5.712870880961418152e-02 -2.482430636882781982e-01 3.127692639827728271e-01 2.147643715143203735e-01 -1.122087389230728149e-01 -1.269652694463729858e-01 -1.785405576229095459e-01 1.297182887792587280e-01 2.705516219139099121e-01 -2.192116975784301758e-01 -6.094929203391075134e-02 -2.208683490753173828e-01
4.372679069638252258e-02 7.649777084589004517e-02 -5.706570670008659363e-02 -1.859064586460590363e-02 -1.037236675620079041e-01 2.064701765775680542e-01 -2.376966476440429688e-01 -1.564002037048339844e-02 -2.511378526687622070e-01 2.197277396917343140e-01 -4.114288091659545898e-02 8.855637907981872559e-02 1.130621731281280518e-01 2.500717341899871826e-01 1.462195720523595810e-02 -7.836599647998809814e-02 -5.968395248055458069e-02 -2.178175747394561768e-01 2.959735393524169922e-01 -1.977748870849609375e-01 -2.333862632513046265e-01 9.780973196029663086e-02 5.115418881177902222e-02 2.446879446506500244e-01 -9.775593131780624390e-02 -3.333096504211425781e-01 4.352890700101852417e-02 9.502160362899303436e-03 4.242277145385742188e-01 -4.663558676838874817e-02 -6.781143695116043091e-02 -2.496316432952880859e-01
-2.779076695442199707e-01 8.626094087958335876e-03 4.401123523712158203e-01 -3.097023256123065948e-02 5.428089573979377747e-02 7.300368696451187134e-02 -2.493736296892166138e-01 -6.074876710772514343e-02 -1.871407032012939453e-02 7.566123455762863159e-02 8.464270830154418945e-02 3.338130563497543335e-02 9.580010920763015747e-02 -4.623199999332427979e-02 3.332107961177825928e-01 1.983588747680187225e-02 -6.068906188011169434e-02 -2.660971283912658691e-01 -6.728540360927581787e-02 -1.870536208152770996e-01 -3.658959865570068359e-01 3.290328755974769592e-02 -1.581151336431503296e-01 3.150175139307975769e-02 -4.829911887645721436e-02 -8.647362887859344482e-02 -3.421956598758697510e-01 1.295478940010070801e-01 1.941561996936798096e-01 -1.711635738611221313e-01 1.798985898494720459e-02 1.755537539720535278e-01
-1.912985146045684814e-01 6.903707981109619141e-02 3.488158583641052246e-01 1.665575653314590454e-01 -3.312031179666519165e-02 9.396906197071075439e-02 -3.297923505306243896e-01 2.058569043874740601e-01 -4.223456978797912598e-01 2.208639308810234070e-02 -1.762114763259887695e-01 1.884936243295669556e-01 2.866160571575164795e-01 1.709331423044204712e-01 -1.803568899631500244e-01 1.073608845472335815e-01 -1.261440012603998184e-02 -7.340465486049652100e-02 2.638195157051086426e-01 5.525834485888481140e-02 -9.003750234842300415e-02 8.958727121353149414e-02 9.631084650754928589e-02 -2.936045080423355103e-02 -2.866183519363403320e-01 1.052354872226715088e-01 -1.556181814521551132e-02 -5.510871112346649170e-02 6.415230780839920044e-02 -2.014947533607482910e-01 -3.237674757838249207e-02 2.349698729813098907e-02
3.356311842799186707e-02 -1.316823512315750122e-01 4.755721092224121094e-01 2.948063910007476807e-01 -1.965132076293230057e-03 -2.490226626396179199e-01 -2.298558354377746582e-01 1.677194237709045410e-01 -1.168776974081993103e-01 1.928741484880447388e-01 1.289650499820709229e-01 4.715694859623908997e-02 9.268470108509063721e-03 -1.217675060033798218e-01 3.725326359272003174e-01 2.176849842071533203e-01 8.744753897190093994e-02 -3.443538844585418701e-01 6.787861138582229614e-02 8.902943134307861328e-02 -1.662023365497589111e-02 -2.779035456478595734e-02 4.265983402729034424e-02 1.343655213713645935e-02 -1.519517302513122559e-01 -5.414907634258270264e-02 -1.942984908819198608e-01 -3.825116902589797974e-02 5.651303008198738098e-02 -1.513057351112365723e-01 -6.687571853399276733e-02 1.306580007076263428e-01
-2.651916742324829102e-01 2.304479330778121948e-01 -1.228315383195877075e-01 2.426486760377883911e-01 1.725539565086364746e-01 1.070573776960372925e-01 -2.920756638050079346e-01 1.064982488751411438e-01 -1.180930510163307190e-01 1.566462218761444092e-01 -1.416072249412536621e-01 1.476162374019622803e-01 1.561616659164428711e-01 1.536251455545425415e-01 1.179265528917312622e-01 7.155758142471313477e-02 4.266626760363578796e-02 -4.410149455070495605e-01 2.654586434364318848e-01 1.835340112447738647e-01 -9.111409634351730347e-02 2.190718352794647217e-01 -1.220760643482208252e-01 3.048991560935974121e-01 -6.879889965057373047e-02 -1.655161827802658081e-01 2.962474012747406960e-03 5.536993220448493958e-02 -6.536385416984558105e-02 -6.510099768638610840e-02 -4.847393184900283813e-02 8.174158632755279541e-02
-1.818124651908874512e-01 2.553461194038391113e-01 3.728491365909576416e-01 2.381572686135768890e-02 -1.294292211532592773e-01 2.595785260200500488e-02 -1.181276962161064148e-01 -2.391254156827926636e-01 4.963815677911043167e-03 -1.169879175722599030e-02 -7.103121280670166016e-02 1.066655218601226807e-01 9.571833908557891846e-02 -2.021347582340240479e-01 3.584401607513427734e-01 2.256270945072174072e-01 5.162359029054641724e-02 -2.089213728904724121e-01 2.774227224290370941e-02 -1.674826741218566895e-01 -2.773153781890869141e-01 4.175330698490142822e-02 -7.598625868558883667e-02 9.898810833692550659e-02 -4.651302099227905273e-02 -5.613309144973754883e-02 -3.006388843059539795e-01 1.287640035152435303e-01 2.310263067483901978e-01 -2.941208705306053162e-02 -1.115980371832847595e-01 2.815720140933990479e-01
-1.193200424313545227e-01 2.613188326358795166e-02 -8.526115864515304565e-02 2.593910396099090576e-01 1.886956579983234406e-02 3.468994200229644775e-01 -2.762481868267059326e-01 3.850467875599861145e-02 -5.613291636109352112e-02 -6.187853589653968811e-02 -1.036090552806854248e-01 3.306851089000701904e-01 1.741750538349151611e-01 -1.720739156007766724e-01 9.716591797769069672e-03 1.864991039037704468e-01 4.646309465169906616e-02 1.423722598701715469e-02 3.924490511417388916e-01 -1.138562858104705811e-01 4.750444740056991577e-02 -7.023311406373977661e-02 2.462284862995147705e-01 -1.952832192182540894e-01 -4.215716198086738586e-02 -2.263714075088500977e-01 6.865823268890380859e-02 -1.682942062616348267e-01 2.628618180751800537e-01 -1.737729609012603760e-01 -1.716652214527130127e-01 -5.564444232732057571e-03
-3.751050829887390137e-01 1.468603760004043579e-01 3.063816428184509277e-01 1.379661858081817627e-01 1.504331827163696289e-02 5.974097177386283875e-02 -1.074156351387500763e-02 1.870069801807403564e-01 -1.406025886535644531e-01 2.173201739788055420e-01 -3.581979274749755859e-01 2.362534850835800171e-01 2.462900727987289429e-01 -1.745782047510147095e-01 -1.563906073570251465e-01 6.260189414024353027e-02 1.238306686282157898e-01 -6.687305122613906860e-02 3.079063594341278076e-01 -8.040143549442291260e-02 5.714231170713901520e-03 -9.233842790126800537e-02 1.344467550516128540e-01 3.474026173353195190e-02 -2.832734584808349609e-01 -3.775421902537345886e-02 -8.061403781175613403e-02 -7.619316130876541138e-02 2.267686426639556885e-01 -1.159893423318862915e-01 -4.646959900856018066e-02 -7.335420697927474976e-02
-9.537876397371292114e-02 -2.691397815942764282e-02 1.888855546712875366e-01 4.331508651375770569e-02 2.689451873302459717e-01 3.833168372511863708e-02 -2.472608238458633423e-01 -1.265993118286132812e-01 -3.323312848806381226e-02 3.400573506951332092e-02 -2.599495351314544678e-01 2.173863053321838379e-01 1.601251810789108276e-01 -2.694256007671356201e-01 1.606257259845733643e-02 2.679856121540069580e-01 2.041917294263839722e-01 -1.521589607000350952e-01 -2.863441035151481628e-02 4.047739207744598389e-01 2.999545773491263390e-03 -2.145306468009948730e-01 2.164222896099090576e-01 2.174184173345565796e-01 -2.475147545337677002e-01 -1.300498247146606445e-01 -3.662336245179176331e-02 1.587859243154525757e-01 1.281416118144989014e-01 1.091097667813301086e-01 1.063061803579330444e-01 -1.598510518670082092e-02
2.075660526752471924e-01 1.897896826267242432e-01 9.598086029291152954e-02 3.170756101608276367e-01 -2.589740231633186340e-02 -5.492734163999557495e-02 -1.830909401178359985e-01 -8.635099045932292938e-03 -3.524443134665489197e-02 4.348387569189071655e-02 -8.898511528968811035e-02 8.454837650060653687e-02 1.777190417051315308e-01 6.500685960054397583e-02 7.709883898496627808e-02 -2.342335181310772896e-03 -1.976333707571029663e-01 -1.558101177215576172e-01 1.855276972055435181e-01 3.693127632141113281e-02 -4.168587028980255127e-01 3.265895247459411621e-01 -1.487634517252445221e-02 -2.874389290809631348e-01 -9.293095767498016357e-02 -2.756281197071075439e-01 -3.233608305454254150e-01 8.621072396636009216e-03 7.959385961294174194e-02 1.980798840522766113e-01 -1.282016038894653320e-01 1.607837155461311340e-02
-1.536068767309188843e-01 -2.070733159780502319e-02 5.224401354789733887e-01 -8.089501410722732544e-02 -9.984896332025527954e-02 1.045795381069183350e-01 -2.363611161708831787e-01 -2.555879950523376465e-02 -2.152713239192962646e-01 1.292308717966079712e-01 -5.711441393941640854e-03 1.005215942859649658e-01 1.166305765509605408e-01 9.056259877979755402e-03 2.700243294239044189e-01 1.373050659894943237e-01 -4.427845589816570282e-03 -1.757044941186904907e-01 -3.639215230941772461e-02 -2.012998461723327637e-01 -4.174722433090209961e-01 8.935826271772384644e-02 -1.061748042702674866e-01 7.037942856550216675e-02 -2.341106301173567772e-03 -3.742273431271314621e-03 -8.476395905017852783e-02 2.324361205101013184e-01 2.437535375356674194e-01 -2.524693496525287628e-02 -1.064827386289834976e-02 2.186374068260192871e-01
-2.642333805561065674e-01 1.091858297586441040e-01 3.287726640701293945e-01 3.478127717971801758e-02 3.461555391550064087e-02 1.190100908279418945e-01 -3.317246437072753906e-01 1.437655985355377197e-01 -3.744472861289978027e-01 1.633068174123764038e-01 -8.499331772327423096e-02 -2.139805629849433899e-02 2.350355088710784912e-01 -1.200127601623535156e-02 -1.711764633655548096e-01 3.494524210691452026e-02 4.870684817433357239e-02 -2.428351938724517822e-01 4.111072719097137451e-01 2.893602550029754639e-01 -6.831046193838119507e-02 -1.270706802606582642e-01 -6.627323478460311890e-02 -1.017630659043788910e-02 -3.668091073632240295e-02 -1.016233265399932861e-01 -6.516694556921720505e-03 -8.792997151613235474e-02 4.628278315067291260e-02 2.535988017916679382e-02 -2.013472467660903931e-01 -1.596515625715255737e-02
1.729945540428161621e-01 -3.260343149304389954e-02 -1.241911668330430984e-03 1.479502916336059570e-01 1.288806051015853882e-01 3.780437633395195007e-03 -3.211217224597930908e-01 -2.446731179952621460e-01 -3.298974633216857910e-01 1.708833277225494385e-01 4.673163592815399170e-02 1.877241730690002441e-01 2.270162291824817657e-02 -2.791056931018829346e-01 1.489589661359786987e-01 -3.005409054458141327e-02 -1.268544495105743408e-01 1.138951480388641357e-01 4.479670524597167969e-01 -7.752724736928939819e-02 -2.779903113842010498e-01 -1.444891095161437988e-01 2.087490633130073547e-02 -6.849878281354904175e-02 -1.379972398281097412e-01 -1.331605911254882812e-01 1.867751032114028931e-01 -9.649971872568130493e-02 7.475082576274871826e-02 1.065658256411552429e-01 1.970869451761245728e-01 -1.214641928672790527e-01
2.395939975976943970e-01 -2.163197658956050873e-02 -5.195209383964538574e-02 9.016591310501098633e-02 1.966524571180343628e-01 7.690926641225814819e-02 -2.535455822944641113e-01 -1.459704041481018066e-01 -1.900738775730133057e-01 1.765964627265930176e-01 2.800901234149932861e-02 -1.428964082151651382e-02 1.925464421510696411e-01 -3.687846660614013672e-01 5.473931506276130676e-02 1.908110231161117554e-01 -2.419277131557464600e-01 2.740299329161643982e-02 3.187971413135528564e-01 -8.748801052570343018e-02 7.279959507286548615e-03 -1.980731934309005737e-01 1.376037448644638062e-01 2.806224115192890167e-02 -1.893127858638763428e-01 2.890324033796787262e-02 -2.171055413782596588e-02 1.652385890483856201e-01 1.515154093503952026e-01 -4.129869341850280762e-01 1.667148470878601074e-01 8.366947621107101440e-02
-3.463831543922424316e-02 -1.257595419883728027e-01 1.538601815700531006e-01 5.908204242587089539e-02 1.669639199972152710e-01 1.609150022268295288e-01 -2.754619717597961426e-01 -5.886965990066528320e-02 -1.375886052846908569e-01 6.181300431489944458e-02 1.424648705869913101e-02 -1.047328263521194458e-01 2.692347168922424316e-01 -3.535397350788116455e-01 7.510272413492202759e-02 -3.806585073471069336e-01 -6.113404780626296997e-02 -8.224356174468994141e-02 2.566657662391662598e-01 -2.320324331521987915e-01 -2.143078744411468506e-01 9.619886428117752075e-02 -9.469830244779586792e-02 4.172024503350257874e-02 -3.578222095966339111e-01 -1.875912994146347046e-01 -4.683053493499755859e-02 -6.238124892115592957e-02 2.034881114959716797e-01 1.713967770338058472e-01 -6.641385704278945923e-02 1.216620206832885742e-02
-4.960339888930320740e-02 2.584867477416992188e-01 1.549776345491409302e-01 3.939800709486007690e-02 -9.432101994752883911e-02 -8.104289323091506958e-02 -1.632142215967178345e-01 3.373981714248657227e-01 -1.190351694822311401e-01 1.646739244461059570e-01 2.986928215250372887e-03 9.165515005588531494e-02 8.862876892089843750e-02 -6.642976403236389160e-02 2.330587208271026611e-01 4.343824386596679688e-01 -1.521202027797698975e-01 -1.452554464340209961e-01 3.641006052494049072e-01 -2.487308830022811890e-01 -1.741019934415817261e-01 1.360978633165359497e-01 -1.661182790994644165e-01 -1.230744421482086182e-01 -7.849346101284027100e-02 -1.282732933759689331e-02 -1.558623611927032471e-01 -1.777260452508926392e-01 8.453498035669326782e-02 -9.968925267457962036e-02 5.841322243213653564e-02 1.768890768289566040e-01
6.392926722764968872e-02 1.084003970026969910e-02 4.501917213201522827e-02 -6.392446905374526978e-02 2.177615016698837280e-01 -1.666311621665954590e-01 -4.569338560104370117e-01 5.990907177329063416e-02 -1.449786722660064697e-01 8.926977217197418213e-02 -1.520268917083740234e-01 -1.371199339628219604e-01 3.367461264133453369e-01 -9.562927484512329102e-02 5.301659554243087769e-02 3.095527738332748413e-02 2.529724538326263428e-01 -2.027422487735748291e-01 1.282493621110916138e-01 -1.056208014488220215e-01 6.840639561414718628e-02 -3.146367669105529785e-01 1.639442294836044312e-01 -1.536000613123178482e-02 -2.204816788434982300e-01 -9.043303877115249634e-02 -7.763069868087768555e-02 2.952930033206939697e-01 2.567288279533386230e-01 -9.735704958438873291e-02 1.200879141688346863e-01 3.985731303691864014e-02
-1.984337717294692993e-01 2.239650487899780273e-02 3.257691264152526855e-01 9.628156572580337524e-02 3.314794972538948059e-02 -5.963636189699172974e-02 -1.548367738723754883e-01 6.868976354598999023e-02 -4.037805646657943726e-02 9.764735400676727295e-02 -1.783402115106582642e-01 2.371422648429870605e-01 -2.570136077702045441e-02 -3.274017572402954102e-02 4.383181333541870117e-01 1.839578151702880859e-01 1.362864226102828979e-01 -3.545747101306915283e-01 9.202549234032630920e-03 -7.641068845987319946e-02 -2.967269718647003174e-01 2.042850404977798462e-01 4.704171791672706604e-02 1.481515318155288696e-01 1.080561988055706024e-02 1.755566522479057312e-02 -1.334245353937149048e-01 6.958670169115066528e-02 2.399509772658348083e-02 -2.300452291965484619e-01 -2.390142828226089478e-01 2.159187942743301392e-01
2.148863673210144043e-01 -3.916307166218757629e-02 2.360570989549160004e-02 2.111520618200302124e-01 1.339601725339889526e-01 -7.923169434070587158e-02 -5.002291798591613770e-01 -6.337817758321762085e-02 -2.167479395866394043e-01 1.832057088613510132e-01 -5.420755967497825623e-02 7.219944149255752563e-02 -2.088703364133834839e-01 -2.887700796127319336e-01 1.673825830221176147e-01 7.929205149412155151e-02 -1.821692138910293579e-01 3.201987594366073608e-02 1.784094423055648804e-01 -2.520141564309597015e-02 -4.068641364574432373e-01 1.836204677820205688e-01 -4.759090766310691833e-02 -1.966117173433303833e-01 -1.174110695719718933e-01 1.821507886052131653e-02 5.431455001235008240e-02 -1.458973065018653870e-02 1.281745582818984985e-01 1.324512213468551636e-01 1.204280182719230652e-01 -7.783026248216629028e-02
1.325027644634246826e-01 1.279685199260711670e-01 2.231478095054626465e-01 -1.185729727149009705e-02 2.037509828805923462e-01 -1.700018048286437988e-01 -6.819118559360504150e-02 1.713761873543262482e-02 -1.448782384395599365e-01 1.378501206636428833e-01 -1.407779306173324585e-01 7.108750939369201660e-02 2.163843810558319092e-01 2.216821163892745972e-02 4.081891179084777832e-01 3.079630136489868164e-01 -5.694465711712837219e-03 -6.912102550268173218e-02 1.374103277921676636e-01 -8.737406134605407715e-02 -2.722133994102478027e-01 8.456685394048690796e-02 4.576936364173889160e-01 1.060419306159019470e-01 -2.802530825138092041e-01 -1.371854990720748901e-01 8.354049175977706909e-03 -1.495797932147979736e-01 1.701135374605655670e-02 5.835386738181114197e-02 6.020196527242660522e-02 8.188363164663314819e-02
5.054939538240432739e-02 1.189197972416877747e-01 3.017607629299163818e-01 1.407853811979293823e-01 9.743766486644744873e-02 -2.077787518501281738e-01 -2.214704602956771851e-01 1.947964131832122803e-01 -5.364681407809257507e-02 6.438905745744705200e-02 1.071299146860837936e-02 1.496264040470123291e-01 -4.450974613428115845e-02 5.691992584615945816e-03 2.142606526613235474e-01 1.797765046358108521e-01 2.934316694736480713e-01 -3.388423919677734375e-01 3.339485228061676025e-01 -5.059866234660148621e-02 -1.019339486956596375e-01 1.520831882953643799e-01 5.702902376651763916e-02 -6.111879646778106689e-02 -1.185667216777801514e-01 -1.449018418788909912e-01 -4.196033626794815063e-02 1.295761615037918091e-01 4.830056056380271912e-02 1.737755835056304932e-01 -4.240457117557525635e-01 -3.921461105346679688e-02
-2.649365067481994629e-01 -7.976990193128585815e-02 1.697495579719543457e-01 1.174474433064460754e-01 4.629541654139757156e-04 2.521289885044097900e-01 -8.731517195701599121e-02 4.383993335068225861e-03 -2.333354502916336060e-01 1.638761311769485474e-01 -1.853888668119907379e-02 1.766930967569351196e-01 2.812710404396057129e-01 -4.934355989098548889e-02 -1.757890880107879639e-01 3.818025439977645874e-02 7.505280524492263794e-02 -1.496116667985916138e-01 3.926346004009246826e-01 -4.513422027230262756e-03 -3.323197066783905029e-01 1.422902476042509079e-02 2.645255029201507568e-01 8.379121124744415283e-02 -4.187577068805694580e-01 -1.708292518742382526e-03 5.514536798000335693e-02 -1.790756881237030029e-01 2.243350073695182800e-02 -7.311552180908620358e-04 4.261495918035507202e-02 -1.514581590890884399e-02
8.686196804046630859e-02 -6.269710510969161987e-02 1.480499207973480225e-01 1.077652350068092346e-01 6.114743649959564209e-02 -1.009092777967453003e-01 -6.897227466106414795e-02 -4.933645948767662048e-02 1.872931420803070068e-01 2.915658056735992432e-01 -6.927449256181716919e-02 3.050513565540313721e-02 5.743006616830825806e-02 3.468333184719085693e-02 3.124575614929199219e-01 -5.334592610597610474e-02 6.803120952099561691e-03 -9.510029852390289307e-02 5.668098926544189453e-01 1.572911739349365234e-01 -1.096468865871429443e-01 -1.754668653011322021e-01 -8.604566566646099091e-03 2.012028694152832031e-01 -3.772144913673400879e-01 1.279668360948562622e-01 -1.410462856292724609e-01 5.448060110211372375e-02 2.036231458187103271e-01 1.969219148159027100e-01 1.495824381709098816e-02 5.117307975888252258e-02
9.242869168519973755e-02 5.504112318158149719e-02 2.041147649288177490e-01 1.309881061315536499e-01 2.796267271041870117e-01 1.690210998058319092e-01 -4.927833005785942078e-02 1.329741775989532471e-01 -2.923211455345153809e-01 2.081740796566009521e-01 3.869581036269664764e-03 7.987669110298156738e-02 1.529464423656463623e-01 -2.475279271602630615e-01 1.125477254390716553e-01 -3.083658032119274139e-02 7.054178416728973389e-02 -2.218190813437104225e-03 1.322308480739593506e-01 1.437751501798629761e-01 -3.079945147037506104e-01 -6.955854594707489014e-02 1.331611871719360352e-01 2.499702423810958862e-01 -1.903319917619228363e-02 -1.452716886997222900e-01 -4.981725360266864300e-04 6.520739197731018066e-02 4.729529917240142822e-01 -5.322804674506187439e-03 1.149709969758987427e-01 -2.890846431255340576e-01
-6.593888998031616211e-02 3.687098994851112366e-02 2.049795389175415039e-01 7.326187938451766968e-02 -1.632482931017875671e-02 3.833944499492645264e-01 2.608658187091350555e-02 -2.388832904398441315e-02 -2.057159096002578735e-01 -6.276971846818923950e-02 7.566779851913452148e-03 3.902792558073997498e-02 -2.316456660628318787e-02 -1.194280236959457397e-01 1.526244282722473145e-01 1.988922804594039917e-02 7.505005598068237305e-02 -5.276041477918624878e-02 2.443177998065948486e-01 2.937122583389282227e-01 -2.692250311374664307e-01 -2.726413309574127197e-02 3.482439741492271423e-02 -1.725633293390274048e-01 2.653727494180202484e-02 -4.431994259357452393e-01 -2.228353470563888550e-01 2.246695905923843384e-01 3.607202470302581787e-01 1.300871819257736206e-01 -8.822479844093322754e-02 3.732128441333770752e-02
1.725511625409126282e-02 -1.472280770540237427e-01 -5.117581039667129517e-02 2.663287818431854248e-01 -4.204032197594642639e-02 1.891318857669830322e-01 -2.950721979141235352e-01 -1.178169716149568558e-02 -1.046050116419792175e-01 4.759425297379493713e-02 -5.492844060063362122e-02 4.231100380420684814e-01 9.674451500177383423e-02 -3.494004905223846436e-01 5.099726840853691101e-02 9.947056323289871216e-02 1.228450089693069458e-01 3.513514250516891479e-02 4.941903054714202881e-01 -1.081974338740110397e-02 -3.038019239902496338e-01 -6.486648321151733398e-02 1.257575601339340210e-01 -8.536654710769653320e-02 3.855282440781593323e-02 -3.254377469420433044e-02 1.144078969955444336e-01 -1.895828545093536377e-02 1.044714674353599548e-01 -1.709035485982894897e-01 -1.244984567165374756e-02 -6.329331547021865845e-02
1.074043586850166321e-01 -2.331224828958511353e-01 1.367080360651016235e-01 3.071332275867462158e-01 6.421852111816406250e-02 -8.931671828031539917e-02 -3.746248185634613037e-01 1.079407427459955215e-02 -1.463960260152816772e-01 -1.828339844942092896e-01 -1.904271095991134644e-01 8.589901961386203766e-03 -6.065451726317405701e-02 -2.164242267608642578e-01 -9.368410706520080566e-02 1.402489393949508667e-01 -2.463796436786651611e-01 9.301648475229740143e-03 1.897502243518829346e-01 -1.528117209672927856e-01 -3.242282867431640625e-01 -1.415869146585464478e-01 1.599655002355575562e-01 6.915453821420669556e-02 -1.896513551473617554e-01 -3.764021992683410645e-01 -1.210423260927200317e-01 6.954549998044967651e-02 1.029501929879188538e-01 7.579078525304794312e-02 5.273418873548507690e-02 -8.018301427364349365e-02
1.565087735652923584e-01 -3.263582475483417511e-03 2.029215097427368164e-01 1.593416742980480194e-02 -2.264298349618911743e-01 -4.374004527926445007e-02 -2.544402182102203369e-01 -9.365314990282058716e-02 -1.760781370103359222e-02 3.404293954372406006e-01 1.808039695024490356e-01 1.416797786951065063e-01 1.176280975341796875e-01 -1.457362025976181030e-01 3.092429339885711670e-01 -1.509921625256538391e-02 3.312288820743560791e-01 -1.606142222881317139e-01 -4.400233179330825806e-02 -1.291581243276596069e-01 -2.115803211927413940e-01 2.586809992790222168e-01 5.008124187588691711e-02 1.329635232686996460e-01 -1.852916330099105835e-01 -2.419513314962387085e-01 -2.050402760505676270e-01 2.142040580511093140e-01 5.860812216997146606e-02 4.821475222706794739e-02 -1.809995025396347046e-01 -4.640042781829833984e-02
1.650121659040451050e-01 -2.244444377720355988e-02 3.233449459075927734e-01 1.332061141729354858e-01 1.985639035701751709e-01 1.386440694332122803e-01 -1.693190485239028931e-01 2.504437267780303955e-01 -1.374816000461578369e-01 -7.211138308048248291e-02 -2.647009491920471191e-01 4.627317562699317932e-02 1.473438292741775513e-01 -1.539652049541473389e-01 8.009643852710723877e-02 -1.154934465885162354e-01 -2.091059088706970215e-01 9.308226406574249268e-03 1.499320715665817261e-01 -6.785697489976882935e-02 -4.704267680644989014e-01 -1.257791277021169662e-02 -5.434306710958480835e-02 -2.134137749671936035e-01 -5.493767186999320984e-02 -3.778907060623168945e-01 -8.173475414514541626e-02 1.760426759719848633e-01 6.606536358594894409e-02 -1.134449802339076996e-02 -6.805166602134704590e-02 -7.058490812778472900e-02
2.060274183750152588e-01 2.272183895111083984e-01 2.862283587455749512e-01 2.039286345243453979e-01 1.539033651351928711e-01 -3.218743205070495605e-01 -2.167956382036209106e-01 -2.906676940619945526e-02 -1.694307290017604828e-02 1.493596732616424561e-01 -1.879006028175354004e-01 1.447107344865798950e-01 -9.304097294807434082e-02 -1.817483454942703247e-01 1.564060449600219727e-01 1.185996606945991516e-01 -7.978747016750276089e-04 -2.609378397464752197e-01 2.293104380369186401e-01 1.857430040836334229e-01 -2.693729698657989502e-01 3.184159696102142334e-01 -2.706442400813102722e-02 7.001544535160064697e-02 -1.702241003513336182e-01 -3.475734265521168709e-03 1.440533157438039780e-02 1.725790500640869141e-01 -3.571323305368423462e-02 4.435212537646293640e-02 -1.878979802131652832e-01 -1.262121796607971191e-01
3.442770540714263916e-01 1.161818727850914001e-01 2.829277813434600830e-01 6.284892559051513672e-02 1.089070662856101990e-01 -2.320299148559570312e-01 -1.950836330652236938e-01 -5.490845814347267151e-02 -5.066318809986114502e-02 1.358563005924224854e-01 -1.874200254678726196e-01 1.334572285413742065e-01 -3.358081728219985962e-02 7.144492864608764648e-02 2.043957412242889404e-01 1.215854659676551819e-01 -1.644166857004165649e-01 -2.370945662260055542e-01 1.296160370111465454e-01 1.540502905845642090e-01 -3.576961904764175415e-02 3.313155844807624817e-02 1.361333951354026794e-02 1.193542629480361938e-01 -2.841145992279052734e-01 -1.625428497791290283e-01 -2.198510468006134033e-01 5.765236169099807739e-02 3.742219805717468262e-01 2.937950491905212402e-01 -1.169064044952392578e-01 -3.227376565337181091e-02
-1.311463415622711182e-01 1.641495078802108765e-01 6.672963500022888184e-02 8.412289619445800781e-02 2.941047847270965576e-01 -8.000406436622142792e-03 -2.276895344257354736e-01 1.632939130067825317e-01 4.478551819920539856e-02 1.046853736042976379e-01 2.608475275337696075e-02 2.005677968263626099e-01 -1.279598008841276169e-02 1.766067370772361755e-02 4.842542856931686401e-02 3.469459712505340576e-02 -1.322773247957229614e-01 -1.449622213840484619e-01 6.408676505088806152e-01 1.344805359840393066e-01 -6.215582042932510376e-02 2.149857580661773682e-02 1.118813306093215942e-01 -8.324173837900161743e-02 -1.759189963340759277e-01 -2.512140870094299316e-01 2.694848692044615746e-03 -8.606846630573272705e-02 4.760039225220680237e-02 -1.298399176448583603e-02 7.100354135036468506e-02 3.483294844627380371e-01
3.953542094677686691e-03 1.685208678245544434e-01 1.596482992172241211e-01 6.138920411467552185e-02 -8.493985235691070557e-02 2.677001357078552246e-01 -1.446041762828826904e-01 -7.639149576425552368e-02 -1.096913740038871765e-01 -1.036735922098159790e-01 -1.220957338809967041e-01 -1.672609001398086548e-01 2.509005665779113770e-01 -2.768630385398864746e-01 3.052767515182495117e-01 9.893343597650527954e-02 -3.980759531259536743e-02 -2.682554721832275391e-01 3.268600702285766602e-01 9.942786395549774170e-02 -9.311602450907230377e-03 8.091315627098083496e-02 -8.437231183052062988e-03 9.457984566688537598e-02 -3.691917657852172852e-01 2.637664377689361572e-01 1.369439344853162766e-02 -6.774649024009704590e-02 1.894465088844299316e-02 8.736570179462432861e-02 -3.142785727977752686e-01 -7.155638933181762695e-02
1.406110823154449463e-01 1.537075731903314590e-03 3.196341544389724731e-02 2.461101114749908447e-01 2.443407922983169556e-01 2.753623127937316895e-01 -1.222008541226387024e-01 1.608381420373916626e-02 -1.253958195447921753e-01 1.989253610372543335e-01 -8.119235187768936157e-02 -1.261661648750305176e-01 1.782938688993453979e-01 -1.711325496435165405e-01 1.965147703886032104e-01 -1.365962773561477661e-01 -5.513831600546836853e-02 -3.077896125614643097e-02 3.945344984531402588e-01 -2.585830092430114746e-01 -3.280605673789978027e-01 -1.796312481164932251e-01 -1.075479090213775635e-01 -3.811845555901527405e-02 5.475157871842384338e-02 -3.354994356632232666e-01 -4.476505890488624573e-02 1.620671004056930542e-01 7.325173914432525635e-02 9.886589646339416504e-02 1.449303925037384033e-01 -1.111992746591567993e-01
-1.492767632007598877e-01 -7.619296759366989136e-02 8.337283134460449219e-02 1.051773652434349060e-01 -4.049760475754737854e-02 1.298277676105499268e-01 -5.252091959118843079e-02 -1.805317997932434082e-01 -2.677891552448272705e-01 1.185363009572029114e-01 -1.329224556684494019e-01 5.286351218819618225e-02 1.949822008609771729e-01 -3.040517568588256836e-01 4.035889506340026855e-01 1.037813276052474976e-01 -8.475067466497421265e-02 3.377236723899841309e-01 3.629143834114074707e-01 2.227559871971607208e-02 2.075286805629730225e-01 1.908003538846969604e-01 1.669428646564483643e-01 4.875360801815986633e-02 -1.833651065826416016e-01 -1.004839986562728882e-01 -1.823839545249938965e-01 1.441786885261535645e-01 6.200539320707321167e-02 9.691006690263748169e-02 -1.236931011080741882e-01 1.540289167314767838e-02
-1.583282947540283203e-01 -5.090823024511337280e-02 1.163686215877532959e-01 1.868842393159866333e-01 -1.901563704013824463e-01 9.985116124153137207e-02 -4.458829462528228760e-01 -7.408976089209318161e-03 2.640543505549430847e-02 -1.548948287963867188e-01 -3.277623653411865234e-01 1.682223379611968994e-01 3.612774983048439026e-02 1.661749631166458130e-01 1.212739050388336182e-01 9.358725696802139282e-02 1.300277411937713623e-01 -2.183461487293243408e-01 1.934296637773513794e-01 -7.431593537330627441e-02 3.500389307737350464e-02 -5.835300683975219727e-02 -5.756172910332679749e-02 -9.653922170400619507e-03 -5.244091749191284180e-01 -2.516218125820159912e-01 -1.855313964188098907e-02 -8.137734234333038330e-02 2.239218726754188538e-02 -2.865484682843089104e-03 9.973216801881790161e-03 -6.799974292516708374e-02
1.490521878004074097e-01 -3.770846873521804810e-02 -1.294177025556564331e-01 1.427906900644302368e-01 2.511763572692871094e-01 -2.593679353594779968e-02 -2.117712646722793579e-01 8.223212510347366333e-02 -1.234839558601379395e-01 1.208456978201866150e-01 5.836104229092597961e-02 -1.850472949445247650e-02 3.300793766975402832e-01 -2.836786508560180664e-01 9.500497579574584961e-02 -2.683579325675964355e-01 1.535821333527565002e-02 -2.338149026036262512e-02 1.671424359083175659e-01 -2.289924919605255127e-01 -1.441646814346313477e-01 -8.898675441741943359e-02 -1.345435082912445068e-01 9.838403016328811646e-02 -3.548892736434936523e-01 -1.485216319561004639e-01 -2.452358976006507874e-02 1.767660528421401978e-01 3.335608243942260742e-01 -1.309765279293060303e-01 1.377669870853424072e-01 2.342935800552368164e-01
-4.210260882973670959e-02 -6.425005942583084106e-02 3.123739659786224365e-01 1.190184280276298523e-01 -1.063046902418136597e-01 -1.513859033584594727e-01 -2.817910909652709961e-01 1.796538829803466797e-01 -1.134898662567138672e-01 1.111762747168540955e-01 -1.155710741877555847e-01 1.035704612731933594e-01 3.805457055568695068e-02 -3.285986781120300293e-01 3.792856037616729736e-01 1.462466865777969360e-01 2.540183663368225098e-01 -7.803749293088912964e-02 8.935145288705825806e-02 1.239528059959411621e-01 -1.620080024003982544e-01 1.404613442718982697e-02 3.844926059246063232e-01 1.208411082625389099e-01 4.704988561570644379e-03 -2.349052578210830688e-01 -1.306223571300506592e-01 8.032935857772827148e-02 4.691141843795776367e-02 1.382070183753967285e-01 -1.344103068113327026e-01 -1.073878332972526550e-01
-1.665189117193222046e-01 2.370909601449966431e-01 4.763390421867370605e-01 6.438050419092178345e-02 -7.069786638021469116e-02 1.442098915576934814e-01 2.552323043346405029e-02 2.770945988595485687e-02 -1.356819737702608109e-02 1.313252151012420654e-01 -1.904007792472839355e-02 3.394778817892074585e-02 2.162421196699142456e-01 -5.108121410012245178e-02 2.310210168361663818e-01 1.431993395090103149e-01 4.877899587154388428e-02 -2.227494567632675171e-01 4.036429338157176971e-03 -3.274856507778167725e-02 -3.245484828948974609e-01 -5.691419169306755066e-02 6.412846595048904419e-02 2.626754343509674072e-01 1.639835536479949951e-02 -8.779343962669372559e-02 -1.072931587696075439e-01 1.482170373201370239e-01 3.693263232707977295e-01 -1.333093345165252686e-01 6.045372039079666138e-02 2.855828404426574707e-01
7.540994882583618164e-02 -2.652448415756225586e-01 1.267351210117340088e-01 1.628835052251815796e-01 2.722825109958648682e-01 9.340310096740722656e-02 -3.122719228267669678e-01 -2.570637464523315430e-01 1.712062396109104156e-02 2.177512943744659424e-01 -2.279782295227050781e-02 2.277518063783645630e-02 2.645786404609680176e-01 1.890309303998947144e-01 3.583112731575965881e-02 1.211639270186424255e-01 -2.525769770145416260e-01 -2.936541736125946045e-01 2.206201702356338501e-01 -3.313766419887542725e-02 -1.512996256351470947e-01 -3.872628137469291687e-02 2.863283641636371613e-02 8.767388761043548584e-02 -3.958161473274230957e-01 -8.117131888866424561e-02 -1.170644685626029968e-01 1.011840105056762695e-01 -1.499196738004684448e-01 9.701187908649444580e-02 -9.338478744029998779e-02 -6.289290636777877808e-02
-1.017808690667152405e-01 1.216512694954872131e-01 9.708964824676513672e-02 1.893734484910964966e-01 2.208780646324157715e-01 -6.987562775611877441e-02 -3.477407395839691162e-01 5.607983097434043884e-02 -5.052450299263000488e-02 1.682978719472885132e-01 -6.013445854187011719e-01 1.099837496876716614e-01 8.027672022581100464e-02 -1.460530906915664673e-01 2.027813345193862915e-02 2.678659260272979736e-01 1.304103136062622070e-01 8.215231448411941528e-02 3.356752395629882812e-01 -3.199543431401252747e-02 -2.051354199647903442e-01 1.008723955601453781e-02 -7.402998954057693481e-02 -5.078998394310474396e-03 6.738307420164346695e-03 -8.123498409986495972e-02 8.363358676433563232e-03 1.230378448963165283e-02 -2.171548083424568176e-02 -1.935706585645675659e-01 -8.448527008295059204e-02 1.009757593274116516e-01
-2.577696740627288818e-02 -1.172207817435264587e-01 2.668887972831726074e-01 1.742292344570159912e-01 -4.103672504425048828e-02 -1.372650712728500366e-01 -3.009500801563262939e-01 2.604882791638374329e-02 -1.146047562360763550e-01 9.491349756717681885e-02 9.027592092752456665e-02 1.673272252082824707e-01 1.258453279733657837e-01 -2.560721039772033691e-01 4.358610212802886963e-01 2.858370542526245117e-01 2.260102480649948120e-01 -1.509086191654205322e-01 1.124624535441398621e-01 3.132924810051918030e-02 -2.628693282604217529e-01 1.720643229782581329e-02 3.574817180633544922e-01 -8.069958537817001343e-02 4.057264700531959534e-02 -3.360223770141601562e-02 1.948893815279006958e-02 -6.421799212694168091e-02 2.094043791294097900e-01 3.909865394234657288e-02 -1.161952689290046692e-01 5.925447493791580200e-02
-1.270076930522918701e-01 1.166485100984573364e-01 4.197911620140075684e-01 -1.114291995763778687e-01 -5.349055398255586624e-03 2.309211492538452148e-01 -1.080527901649475098e-01 -4.961714148521423340e-02 -9.347429871559143066e-02 8.972672373056411743e-02 -6.297338753938674927e-02 1.311641335487365723e-01 1.541735529899597168e-01 -6.718390434980392456e-02 2.973758876323699951e-01 2.098538167774677277e-02 -3.618530184030532837e-02 -2.177025228738784790e-01 9.561627171933650970e-03 -1.618844419717788696e-01 -4.436335861682891846e-01 -4.869826138019561768e-02 -1.794904237613081932e-03 2.234765887260437012e-01 -2.773542515933513641e-02 1.048770174384117126e-01 -8.527486026287078857e-02 9.791050851345062256e-02 3.386095762252807617e-01 -1.595922559499740601e-01 -4.210817813873291016e-02 2.536958456039428711e-01
2.675038874149322510e-01 4.427044466137886047e-02 -1.400050222873687744e-01 2.737505435943603516e-01 1.614649742841720581e-01 2.930566370487213135e-01 -3.571019470691680908e-01 -2.899371087551116943e-01 -1.019252743571996689e-02 1.053737401962280273e-01 1.595409214496612549e-02 8.213292807340621948e-02 2.252591997385025024e-01 -3.006028532981872559e-01 4.885646514594554901e-03 -2.165055600926280022e-03 2.045085579156875610e-01 -2.956829369068145752e-01 9.219333529472351074e-02 -5.892892554402351379e-02 -2.242345064878463745e-01 -8.388284593820571899e-02 1.787845194339752197e-01 -1.092618927359580994e-01 -1.371506601572036743e-02 -1.881033480167388916e-01 5.065428465604782104e-02 1.160447970032691956e-01 9.366462379693984985e-02 -1.556651592254638672e-01 1.483543962240219116e-01 1.205545151606202126e-03
6.967582553625106812e-02 8.539406582713127136e-03 2.074633538722991943e-01 8.521241694688796997e-02 2.560481131076812744e-01 -2.175946980714797974e-01 -3.487685322761535645e-01 -7.603939622640609741e-02 -2.500352635979652405e-02 6.930440664291381836e-02 -2.139113992452621460e-01 2.346444502472877502e-02 -1.132105067372322083e-01 -2.582793496549129486e-02 -3.994760662317276001e-02 1.951986849308013916e-01 -1.152980849146842957e-01 -1.172554120421409607e-01 1.212171241641044617e-01 1.076012756675481796e-02 -2.434914559125900269e-01 2.256651967763900757e-01 3.015403449535369873e-01 2.295621037483215332e-01 -4.116903543472290039e-01 -2.288628220558166504e-01 -1.340760886669158936e-01 -2.858811803162097931e-02 8.640909940004348755e-02 1.598361134529113770e-01 -1.625987291336059570e-01 -6.097926944494247437e-02
2.289789319038391113e-01 1.763413995504379272e-01 1.250841468572616577e-01 1.574247032403945923e-01 1.076530069112777710e-01 9.496130794286727905e-02 -1.771691590547561646e-01 -1.377017349004745483e-01 -1.191101670265197754e-01 2.698086202144622803e-01 -4.211640730500221252e-02 1.139369457960128784e-01 4.034483432769775391e-01 -9.278890490531921387e-02 -3.021173924207687378e-02 1.594202816486358643e-01 1.047343164682388306e-01 7.773420959711074829e-02 3.142202794551849365e-01 1.709203720092773438e-01 1.436992734670639038e-02 -1.306772530078887939e-01 2.023072242736816406e-01 2.611433863639831543e-01 -2.982704527676105499e-02 -1.185476258397102356e-01 9.309073910117149353e-03 2.736203968524932861e-01 3.438114821910858154e-01 1.135993972420692444e-01 -4.848895221948623657e-02 -1.044598966836929321e-01
5.606179311871528625e-02 -2.487046457827091217e-02 1.097639128565788269e-01 -4.221262410283088684e-02 2.094742283225059509e-02 1.548434495925903320e-01 -2.078744769096374512e-01 1.546941697597503662e-01 -4.090330600738525391e-01 2.206514179706573486e-01 -1.763071715831756592e-01 -8.938468992710113525e-02 2.378337383270263672e-01 -5.295932292938232422e-02 -2.046491578221321106e-02 1.126036047935485840e-01 -1.060406863689422607e-01 -1.342804133892059326e-01 4.376217126846313477e-01 -1.453190594911575317e-01 -1.858359426259994507e-01 1.386554688215255737e-01 -2.478358596563339233e-01 -1.740273833274841309e-01 5.081335082650184631e-02 -1.847600638866424561e-01 -9.839165955781936646e-02 2.144381552934646606e-01 5.354773253202438354e-02 -7.808016985654830933e-02 -2.285784631967544556e-01 1.494810283184051514e-01
-1.923039406538009644e-01 -1.747700013220310211e-02 3.270380496978759766e-01 2.646296285092830658e-02 1.987717896699905396e-01 2.827832996845245361e-01 -6.034728512167930603e-02 1.290079504251480103e-01 -8.265323936939239502e-02 2.927449047565460205e-01 -1.046065017580986023e-01 2.631847001612186432e-02 -4.745990037918090820e-02 -2.600851655006408691e-01 4.005204737186431885e-01 2.431534230709075928e-01 8.137304335832595825e-02 -1.713318563997745514e-02 1.614961177110671997e-01 7.696629315614700317e-02 -1.666687130928039551e-01 1.764730662107467651e-01 -2.186058610677719116e-01 3.205007687211036682e-02 -6.578047759830951691e-03 -3.127331435680389404e-01 9.762722253799438477e-02 -2.109083533287048340e-01 1.186704114079475403e-01 -5.098225921392440796e-02 5.482242628931999207e-02 5.909368023276329041e-02
1.151618957519531250e-01 9.104321151971817017e-02 1.708345413208007812e-01 -2.637990377843379974e-02 2.085074782371520996e-01 -1.765119880437850952e-01 -1.692863181233406067e-03 -1.094241440296173096e-01 -1.111246943473815918e-01 2.044379115104675293e-01 -5.288380384445190430e-02 8.119188994169235229e-02 2.392809391021728516e-01 -6.364420801401138306e-02 4.565647840499877930e-01 2.866834998130798340e-01 3.157487662974745035e-05 3.758698236197233200e-03 1.957063972949981689e-01 -5.529494956135749817e-02 -1.586962044239044189e-01 3.429827839136123657e-02 4.872823953628540039e-01 6.952485535293817520e-03 -2.152344286441802979e-01 -1.580457985401153564e-01 -9.664812684059143066e-02 -1.230719983577728271e-01 1.258929967880249023e-01 1.467086523771286011e-01 4.352795332670211792e-02 7.872679084539413452e-02
8.208999782800674438e-02 7.969201542437076569e-03 -2.482352778315544128e-02 -1.778570264577865601e-01 9.969276189804077148e-02 3.652593195438385010e-01 -5.036759972572326660e-01 -6.915841251611709595e-02 1.334248632192611694e-01 -2.470813691616058350e-01 9.334661997854709625e-03 1.491713076829910278e-01 2.769337892532348633e-01 -1.120084822177886963e-01 1.186594888567924500e-01 9.618327766656875610e-02 1.625357270240783691e-01 -2.275714278221130371e-01 7.212207466363906860e-02 -1.229055672883987427e-01 -1.004844233393669128e-01 2.266001701354980469e-01 -8.637414127588272095e-02 4.119353741407394409e-02 -1.336858272552490234e-01 -6.499490141868591309e-02 5.557180847972631454e-04 1.230206899344921112e-02 3.809839785099029541e-01 -5.087637528777122498e-02 -7.748651504516601562e-02 1.603866554796695709e-02
1.843664348125457764e-01 -1.004611104726791382e-01 2.547083497047424316e-01 1.480838805437088013e-01 2.743543125689029694e-02 -1.084089428186416626e-01 -3.536848723888397217e-01 1.542655974626541138e-01 1.529623717069625854e-01 3.034838736057281494e-01 -9.992124140262603760e-02 1.477905660867691040e-01 4.053000509738922119e-01 -7.349895685911178589e-02 1.325200498104095459e-01 1.880938559770584106e-01 2.704796753823757172e-02 -2.808156050741672516e-02 2.126930058002471924e-01 -2.110083401203155518e-01 -1.217702925205230713e-01 5.317756906151771545e-02 2.551220953464508057e-01 -8.619688451290130615e-02 1.095012426376342773e-01 -2.375735789537429810e-01 -3.945464640855789185e-02 -1.524616181850433350e-01 5.437934398651123047e-02 9.350087493658065796e-02 -1.893554180860519409e-01 1.246358379721641541e-01
-1.266711354255676270e-01 2.053508609533309937e-01 2.209727913141250610e-01 2.249022573232650757e-01 1.407013088464736938e-01 1.539902687072753906e-01 -1.435850113630294800e-01 -2.190461307764053345e-01 1.710313931107521057e-02 2.264256216585636139e-02 -9.299873374402523041e-03 1.680931895971298218e-01 -2.022273093461990356e-02 -3.998549580574035645e-01 2.377169281244277954e-01 2.814916968345642090e-01 1.150445342063903809e-01 -2.232950776815414429e-01 -3.671914339065551758e-02 -1.291953623294830322e-01 -1.071137934923171997e-02 2.702232897281646729e-01 4.164319857954978943e-02 6.873738020658493042e-02 4.184866324067115784e-02 -1.708633899688720703e-01 -2.028838545083999634e-01 1.100545898079872131e-01 3.965273872017860413e-02 -1.918199211359024048e-01 -3.338667750358581543e-01 1.014752238988876343e-01
-8.483623713254928589e-02 3.546917438507080078e-01 2.686581313610076904e-01 1.970838159322738647e-01 1.747895181179046631e-01 1.867144405841827393e-01 2.658467367291450500e-02 -1.855598390102386475e-01 -9.258008748292922974e-02 -1.535943150520324707e-01 2.056460082530975342e-02 2.036749869585037231e-01 1.355659961700439453e-01 -5.308809131383895874e-02 2.592555880546569824e-01 3.329046070575714111e-01 1.607500612735748291e-01 -1.166154742240905762e-01 6.171412765979766846e-02 -9.062082320451736450e-02 4.868253320455551147e-02 3.066328540444374084e-02 -4.894017055630683899e-02 1.422348171472549438e-01 -1.812507659196853638e-01 -1.231711655855178833e-01 -2.430516332387924194e-01 5.299988016486167908e-02 4.851813986897468567e-02 -1.654011905193328857e-01 -3.171410262584686279e-01 2.540230751037597656e-01
2.523011900484561920e-02 5.048912018537521362e-02 2.382865399122238159e-01 -1.614518612623214722e-01 2.645030915737152100e-01 1.258575320243835449e-01 -2.986755967140197754e-01 -1.130782719701528549e-02 -2.715298347175121307e-02 -2.780818752944469452e-02 1.606507599353790283e-01 -1.819753088057041168e-02 3.190841898322105408e-02 -6.726778298616409302e-02 2.930451035499572754e-01 2.457791864871978760e-01 3.839879035949707031e-01 -2.742152810096740723e-01 2.323299199342727661e-01 -1.678254641592502594e-02 -3.612313270568847656e-01 2.256412506103515625e-01 8.550296723842620850e-02 1.237995848059654236e-01 1.183402091264724731e-01 -2.790678292512893677e-02 3.250730037689208984e-02 1.962894797325134277e-01 8.315532654523849487e-02 4.651932790875434875e-02 1.076196134090423584e-01 -5.818055942654609680e-02
4.242962598800659180e-01 -2.000631093978881836e-01 1.271871179342269897e-01 4.951220005750656128e-02 7.002382725477218628e-02 1.818275302648544312e-01 -1.416012346744537354e-01 -1.537887454032897949e-01 -1.536415964365005493e-01 1.163830533623695374e-01 -7.491604238748550415e-02 1.567573249340057373e-01 1.860266476869583130e-01 -1.155581250786781311e-01 -4.489355906844139099e-02 -2.383089065551757812e-02 2.278836369514465332e-01 -2.974348962306976318e-01 2.866108715534210205e-01 -2.301084250211715698e-01 -3.494688123464584351e-02 6.836099177598953247e-02 1.304273903369903564e-01 -1.850264072418212891e-01 -3.428457379341125488e-01 3.506007418036460876e-02 -2.299499511718750000e-01 6.191102042794227600e-02 -1.161084882915019989e-02 -9.027070552110671997e-02 -1.585735529661178589e-01 -1.422244608402252197e-01
-9.207375347614288330e-02 -1.628686189651489258e-01 8.511468768119812012e-02 -6.164677441120147705e-02 5.978717654943466187e-02 -1.255874782800674438e-01 -3.650001585483551025e-01 9.418706595897674561e-02 7.268914487212896347e-03 2.190460115671157837e-01 -5.148827284574508667e-02 1.354272067546844482e-01 2.749122977256774902e-01 -6.821934133768081665e-02 4.866372048854827881e-01 2.153575867414474487e-01 1.863822042942047119e-01 -1.449680179357528687e-01 -2.883337624371051788e-02 6.181768607348203659e-03 -3.085940182209014893e-01 -7.257851213216781616e-02 2.911266386508941650e-01 -8.100502192974090576e-03 -8.678528666496276855e-02 -1.647313684225082397e-01 4.117514565587043762e-02 -4.970829188823699951e-02 1.639532595872879028e-01 5.156728997826576233e-02 -2.105884701013565063e-01 7.344295084476470947e-02
-2.084942460060119629e-01 1.791830211877822876e-01 4.863727986812591553e-01 -2.744381874799728394e-02 -2.061858214437961578e-02 1.592354774475097656e-01 -1.441177576780319214e-01 -7.460990548133850098e-02 -6.161789223551750183e-02 1.520794779062271118e-01 -3.518924489617347717e-02 9.970146417617797852e-02 1.395069509744644165e-01 -2.115122042596340179e-02 2.322042584419250488e-01 1.250961273908615112e-01 3.902849182486534119e-02 -2.477341294288635254e-01 -3.615356981754302979e-04 -3.469736501574516296e-02 -4.088114500045776367e-01 7.788934558629989624e-02 9.832349605858325958e-03 9.235699474811553955e-02 -6.134284194558858871e-04 -1.277089305222034454e-02 -2.827360332012176514e-01 1.304484754800796509e-01 2.517113685607910156e-01 -1.138148680329322815e-01 -8.886913955211639404e-02 2.831319868564605713e-01
1.377679258584976196e-01 1.979853212833404541e-02 3.236571550369262695e-01 1.946351528167724609e-01 4.523303806781768799e-01 8.713378012180328369e-02 -1.572380512952804565e-01 -1.828082501888275146e-01 -2.451341450214385986e-01 -9.860226511955261230e-02 1.831508427858352661e-01 -9.501644968986511230e-02 5.233871936798095703e-02 -1.555900722742080688e-01 1.615298166871070862e-02 -6.992410868406295776e-02 -4.336352273821830750e-02 -6.813780218362808228e-02 2.454285621643066406e-01 1.889049261808395386e-02 -9.338168054819107056e-02 -2.182904630899429321e-01 -7.351598888635635376e-02 2.446362972259521484e-01 -2.589820027351379395e-01 -2.487070411443710327e-01 9.100378304719924927e-02 2.048951089382171631e-01 1.672755032777786255e-01 -2.833748422563076019e-02 -3.914899379014968872e-02 -1.578780710697174072e-01
4.801641404628753662e-02 7.172734290361404419e-02 3.243005275726318359e-01 4.636469483375549316e-02 1.801020503044128418e-01 -1.952852010726928711e-01 -1.686484068632125854e-01 1.451793313026428223e-01 -9.874315559864044189e-02 6.539491564035415649e-02 -1.872110879048705101e-04 1.588095277547836304e-01 1.532484143972396851e-01 -8.021227270364761353e-02 2.217566370964050293e-01 8.211994916200637817e-02 -2.946602702140808105e-01 -2.197186052799224854e-01 1.603788286447525024e-01 4.357011914253234863e-01 -1.439817696809768677e-01 4.878322407603263855e-02 1.871092319488525391e-01 -5.545306205749511719e-02 -2.626061737537384033e-01 -5.526605062186717987e-03 -2.152703106403350830e-01 1.044955383986234665e-02 2.440745383501052856e-01 -1.463374644517898560e-01 7.811935245990753174e-02 1.602019816637039185e-01
2.745402045547962189e-02 -1.060793623328208923e-01 2.588818669319152832e-01 9.805022925138473511e-02 3.852087557315826416e-01 1.484229415655136108e-01 -2.989693880081176758e-01 7.398216426372528076e-02 -1.871075332164764404e-01 1.484300941228866577e-01 -8.351651020348072052e-03 1.345431953668594360e-01 -4.360371828079223633e-02 7.392404973506927490e-02 -1.382646560668945312e-01 2.925825119018554688e-02 1.381308883428573608e-01 -6.861878558993339539e-03 1.666508316993713379e-01 1.593977361917495728e-01 -2.505302727222442627e-01 -1.902145706117153168e-02 6.643076241016387939e-02 -3.724505379796028137e-02 -2.003435492515563965e-01 -4.066516458988189697e-01 -6.722359359264373779e-02 -3.583080694079399109e-02 -7.980735599994659424e-02 4.377206787467002869e-02 -3.549215495586395264e-01 -2.382053434848785400e-01
-2.225034683942794800e-01 1.991065964102745056e-02 -5.581041797995567322e-02 2.514697611331939697e-02 8.187267184257507324e-02 1.897070854902267456e-01 -3.131605386734008789e-01 1.330716609954833984e-01 -1.655088216066360474e-01 1.848502159118652344e-01 -1.707561165094375610e-01 -4.721302166581153870e-02 1.763175576925277710e-01 -1.651170402765274048e-01 -7.365128025412559509e-03 -1.629021018743515015e-01 -7.055136375129222870e-04 -1.776122450828552246e-01 5.301116704940795898e-01 -1.325400769710540771e-01 -1.861143857240676880e-01 -3.840611129999160767e-02 7.635882496833801270e-02 -1.777823269367218018e-01 -9.578843414783477783e-02 -4.033350050449371338e-01 -5.617560818791389465e-03 -2.476889453828334808e-02 -6.509873270988464355e-02 3.833597153425216675e-02 1.674124449491500854e-01 8.364277891814708710e-03
3.510083258152008057e-01 -1.286440342664718628e-01 -6.400040350854396820e-03 1.216685026884078979e-01 3.254497051239013672e-02 1.997037082910537720e-01 -8.652675896883010864e-02 -6.316313892602920532e-02 6.096512079238891602e-04 1.082490906119346619e-01 -2.482661791145801544e-02 1.925932615995407104e-01 -5.083890259265899658e-02 -2.782520949840545654e-01 -1.687794029712677002e-01 5.364374443888664246e-02 9.960885345935821533e-02 -4.317664504051208496e-01 1.503341794013977051e-01 -7.448342442512512207e-02 -4.829606041312217712e-02 6.353266537189483643e-02 1.346154958009719849e-01 2.689721882343292236e-01 -2.249661982059478760e-01 -2.624178528785705566e-01 4.819351434707641602e-02 2.897589206695556641e-01 2.392008751630783081e-01 -2.286403439939022064e-02 2.025318443775177002e-01 -7.962049543857574463e-02
1.155220270156860352e-01 7.281237840652465820e-02 3.709955215454101562e-01 8.978262543678283691e-03 4.100236892700195312e-01 7.631348818540573120e-02 -6.651899963617324829e-02 1.050194874405860901e-01 -1.859318315982818604e-01 3.554179668426513672e-01 4.750110954046249390e-02 1.725033372640609741e-01 2.270969189703464508e-02 -1.062884032726287842e-01 1.916553527116775513e-01 8.443887531757354736e-02 2.158622629940509796e-02 -6.531954556703567505e-02 3.881488740444183350e-02 3.194651305675506592e-01 -3.200758993625640869e-01 8.605692535638809204e-02 -8.578488975763320923e-02 2.641395926475524902e-01 1.325589884072542191e-02 -1.071601137518882751e-01 -3.474472789093852043e-03 1.283627152442932129e-01 2.216739058494567871e-01 -6.442339718341827393e-02 1.483483165502548218e-01 8.325611799955368042e-02
-7.399548590183258057e-02 -5.630968883633613586e-02 1.671268045902252197e-01 2.222431451082229614e-01 2.588330507278442383e-01 9.000655263662338257e-02 -1.993722468614578247e-01 -2.582918703556060791e-01 -3.079290091991424561e-01 4.332059249281883240e-02 -8.961423486471176147e-02 -4.773387685418128967e-02 -2.277339249849319458e-01 -1.347930431365966797e-01 -1.317094415426254272e-01 7.950793951749801636e-02 -7.684281468391418457e-02 7.647372782230377197e-02 3.591157793998718262e-01 -1.164606809616088867e-01 -2.252428792417049408e-02 2.778480648994445801e-01 -9.152173995971679688e-02 -3.154082968831062317e-02 -1.457798928022384644e-01 -2.290604561567306519e-01 -2.026341259479522705e-01 -4.977728053927421570e-02 2.921114265918731689e-01 2.284167855978012085e-01 -1.886437237262725830e-01 -7.545645348727703094e-03
1.608736962080001831e-01 7.618862390518188477e-02 1.370670646429061890e-01 1.945526450872421265e-01 7.670976221561431885e-02 -1.922345310449600220e-01 -2.577275335788726807e-01 2.204293906688690186e-01 2.901234030723571777e-01 3.451047241687774658e-01 -1.646160483360290527e-01 1.711407005786895752e-01 3.057771325111389160e-01 -1.843101829290390015e-01 5.629057064652442932e-02 1.251619011163711548e-01 -1.147576421499252319e-01 1.383880432695150375e-02 2.102900147438049316e-01 -1.532559841871261597e-01 -2.112844735383987427e-01 1.204121932387351990e-01 2.146565020084381104e-01 3.226715326309204102e-01 2.748996019363403320e-02 -1.246258169412612915e-01 -8.716418594121932983e-02 5.561614036560058594e-02 7.165718823671340942e-02 1.193888857960700989e-02 -1.046549528837203979e-01 1.193844974040985107e-01
2.261930406093597412e-01 2.436336576938629150e-01 2.699168864637613297e-03 4.194726422429084778e-02 -5.087152123451232910e-02 -9.466201812028884888e-02 -3.602122962474822998e-01 -1.896000206470489502e-01 2.001046203076839447e-02 2.521619200706481934e-01 -6.706514954566955566e-02 4.173592478036880493e-02 2.887772023677825928e-01 -1.637231707572937012e-01 -9.762828052043914795e-02 1.653274297714233398e-01 2.076826542615890503e-01 7.757414877414703369e-02 4.314983785152435303e-01 7.345756888389587402e-02 -1.786676496267318726e-01 -1.206206828355789185e-01 1.547656953334808350e-01 1.325781941413879395e-01 8.703833073377609253e-02 -7.908789813518524170e-02 -9.519713371992111206e-02 1.124841421842575073e-01 3.510219156742095947e-01 6.554544717073440552e-02 -2.563942782580852509e-02 -2.686092257499694824e-02
1.177949458360671997e-01 -6.662857532501220703e-02 5.558542162179946899e-02 2.500395476818084717e-01 2.235753834247589111e-02 -1.058417856693267822e-01 -4.014308154582977295e-01 -2.892592176795005798e-02 1.160117089748382568e-01 -9.708240628242492676e-02 -3.635918200016021729e-01 2.483195215463638306e-01 3.270967304706573486e-02 -5.235888436436653137e-02 -6.611106218770146370e-04 2.519024908542633057e-01 1.437041610479354858e-01 -4.039899408817291260e-01 -6.447167601436376572e-03 -6.587584316730499268e-02 1.376820504665374756e-01 5.431365594267845154e-02 -2.249813266098499298e-02 2.331833243370056152e-01 -7.051167637109756470e-02 -2.264332324266433716e-01 -1.569816656410694122e-02 1.882791817188262939e-01 3.844211250543594360e-02 1.931053251028060913e-01 2.039944976568222046e-01 1.450190395116806030e-01
5.046206712722778320e-02 -2.218990176916122437e-01 2.324413210153579712e-01 7.670300453901290894e-02 1.634532809257507324e-01 -1.275181919336318970e-01 -6.859932094812393188e-02 -1.907350718975067139e-01 -2.143287360668182373e-01 1.206974312663078308e-01 1.015277951955795288e-01 2.010782659053802490e-01 2.237255126237869263e-01 1.740769296884536743e-01 3.944315016269683838e-01 1.542889624834060669e-01 -1.421560794115066528e-01 -9.858179837465286255e-02 2.256017774343490601e-01 6.556997448205947876e-02 -4.505763947963714600e-02 2.707957057282328606e-03 3.885294795036315918e-01 5.697165429592132568e-02 -2.852517366409301758e-01 -2.928618192672729492e-01 3.972687572240829468e-02 9.672708064317703247e-02 1.082020811736583710e-02 1.077184826135635376e-01 -2.259130589663982391e-02 3.992282226681709290e-02
1.024467125535011292e-01 -2.981796860694885254e-01 1.102376654744148254e-01 2.446724623441696167e-01 7.649109512567520142e-02 3.633932769298553467e-02 -4.282369315624237061e-01 2.508083544671535492e-02 1.604274809360504150e-01 5.280247330665588379e-02 -4.399972259998321533e-01 2.180103659629821777e-01 -1.191011071205139160e-01 -5.233350768685340881e-02 1.391243785619735718e-01 7.931207865476608276e-02 -3.654586151242256165e-03 -2.056677490472793579e-01 9.967928379774093628e-02 9.658271074295043945e-02 5.936542898416519165e-02 1.570343412458896637e-02 2.590329386293888092e-02 2.279819846153259277e-01 -2.072754353284835815e-01 -1.847062557935714722e-01 4.800735786557197571e-02 2.617082893848419189e-01 3.089714050292968750e-02 1.310116648674011230e-01 1.899572908878326416e-01 7.138568162918090820e-02
7.171817868947982788e-02 3.097466751933097839e-02 1.563999503850936890e-01 1.371138989925384521e-01 -4.758996516466140747e-02 2.904964983463287354e-01 -3.214053809642791748e-01 1.222123131155967712e-01 -1.752389967441558838e-01 2.145373076200485229e-01 -2.634931802749633789e-01 -8.406668901443481445e-02 -1.977900788187980652e-02 -5.111972242593765259e-02 3.287627398967742920e-01 5.484974011778831482e-02 -8.095638826489448547e-03 -3.565515205264091492e-02 3.007805943489074707e-01 -3.295616209506988525e-01 -5.319608002901077271e-02 -3.571693971753120422e-02 -1.454506367444992065e-01 -1.691552102565765381e-01 1.016356702893972397e-02 -1.877416968345642090e-01 -2.823493480682373047e-01 6.028723716735839844e-02 2.953959107398986816e-01 -3.014259412884712219e-02 -6.195833161473274231e-02 1.158161312341690063e-01
1.563022136688232422e-01 -7.821815460920333862e-02 4.211797118186950684e-01 1.234980225563049316e-01 8.354668319225311279e-02 -9.903885424137115479e-02 -3.309755325317382812e-01 -1.999816484749317169e-02 -2.012334465980529785e-01 1.148393079638481140e-01 1.102371886372566223e-01 9.666718542575836182e-02 8.701509237289428711e-02 -5.816817656159400940e-02 2.638706862926483154e-01 1.788177341222763062e-01 2.889933884143829346e-01 -8.744689077138900757e-02 -2.362250536680221558e-02 6.974033266305923462e-02 -1.537107676267623901e-01 -1.660985797643661499e-01 2.695870101451873779e-01 -4.470463842153549194e-02 -1.954330056905746460e-01 -1.450967639684677124e-01 -1.502972096204757690e-01 -3.460117802023887634e-02 2.422939985990524292e-01 -5.182752758264541626e-02 -3.036361634731292725e-01 -5.689641088247299194e-02
[truncated: 3,269,393 more chars]
