# Supplementary material for: The Language of Innovation
Source: PLoS One. 2020 Apr 30;15(4):e0230107. doi: 10.1371/journal.pone.0230107 (PMC7194493; doi:10.1371/journal.pone.0230107)
Supplement: S18 File — (GZ) [file pone.0230107.s018.tar.gz › 1996-2000/V2Run_3_VS_4500_embeddings1996-2000ED32.txt]

3.786073923110961914e-01 2.276995331048965454e-01 1.383762359619140625e-01 -8.190283924341201782e-02 1.414681375026702881e-01 1.094735860824584961e-01 -3.526126593351364136e-02 1.168315857648849487e-02 -1.656415313482284546e-01 -1.271988749504089355e-01 -1.500461399555206299e-01 1.219691336154937744e-01 -5.652540549635887146e-02 9.399981051683425903e-02 2.584183774888515472e-02 -4.665403366088867188e-01 -1.275843381881713867e-01 -2.213001251220703125e-01 2.145874686539173126e-02 -1.348829120397567749e-01 2.547892034053802490e-01 1.819671839475631714e-01 2.252459824085235596e-01 -1.684576421976089478e-01 7.445160765200853348e-03 1.640327572822570801e-01 6.907968223094940186e-02 8.495637774467468262e-02 -7.083527743816375732e-02 -2.829058170318603516e-01 -1.652970612049102783e-01 -1.477600634098052979e-01
2.015454173088073730e-01 1.268318444490432739e-01 -2.406081557273864746e-01 -1.810326278209686279e-01 3.866459429264068604e-01 3.235545456409454346e-01 -6.196096166968345642e-02 1.117540616542100906e-02 -1.313220411539077759e-01 6.542715430259704590e-02 -1.413647532463073730e-01 3.571036159992218018e-01 6.948485970497131348e-02 -7.189176976680755615e-02 -3.228210508823394775e-01 -4.662358388304710388e-02 -2.370466887950897217e-01 1.221782937645912170e-01 1.631064563989639282e-01 -1.028825193643569946e-01 1.308635920286178589e-01 5.023306235671043396e-02 1.467578709125518799e-01 1.341111063957214355e-01 3.620329871773719788e-02 -2.327627688646316528e-01 -1.896704882383346558e-01 -1.096597984433174133e-01 7.686330378055572510e-02 -4.306317493319511414e-02 -3.157646209001541138e-02 -1.712778806686401367e-01
-7.252423465251922607e-02 -6.968295574188232422e-02 1.115373820066452026e-01 -1.813037246465682983e-01 2.759144902229309082e-01 4.022753834724426270e-01 -8.192609995603561401e-02 1.381620019674301147e-01 -1.363714486360549927e-01 2.479970753192901611e-01 -1.554327756166458130e-01 -4.715925827622413635e-02 -1.786785572767257690e-01 3.772112308070063591e-03 -1.541968733072280884e-01 -3.006562292575836182e-01 -1.060217916965484619e-01 -1.047844141721725464e-01 1.380584537982940674e-01 -4.508494585752487183e-02 1.500878781080245972e-01 1.513145416975021362e-01 1.265100389719009399e-01 1.221191510558128357e-01 2.892167866230010986e-01 -5.757532641291618347e-02 1.372187677770853043e-02 -1.004346907138824463e-01 -3.145233988761901855e-01 -3.269632458686828613e-01 -5.448590591549873352e-02 -5.034726858139038086e-02
1.597182899713516235e-01 2.203734405338764191e-02 5.253446474671363831e-02 -1.291587650775909424e-01 1.234884113073348999e-01 1.748775988817214966e-01 -1.125168334692716599e-02 7.445672154426574707e-02 8.245777338743209839e-02 -1.329737007617950439e-01 2.345426753163337708e-02 1.933629661798477173e-01 1.540242731571197510e-01 -3.820312023162841797e-01 -2.290582209825515747e-01 -1.302446126937866211e-01 -2.376791536808013916e-01 -9.131298214197158813e-02 -9.979171305894851685e-02 -3.191356062889099121e-01 2.717618346214294434e-01 2.968719787895679474e-02 1.612784266471862793e-01 -2.500098943710327148e-01 -6.906130164861679077e-02 -2.781062424182891846e-01 2.177926898002624512e-02 1.409260034561157227e-01 -8.687641471624374390e-02 -2.902519404888153076e-01 2.532411813735961914e-01 -5.725975707173347473e-02
1.498591601848602295e-01 -6.226176768541336060e-02 2.866166830062866211e-01 -1.379866339266300201e-02 3.238915503025054932e-01 1.370389461517333984e-01 1.980775147676467896e-01 4.923923686146736145e-02 8.123417943716049194e-02 2.448457293212413788e-02 -2.524589598178863525e-01 1.728704273700714111e-01 -1.787691712379455566e-01 -5.499295145273208618e-02 -3.308311998844146729e-01 -2.614176571369171143e-01 4.628817364573478699e-02 -6.478352844715118408e-02 7.345867925323545933e-04 -5.827762559056282043e-02 2.177321761846542358e-01 -2.733082138001918793e-02 3.053350746631622314e-01 2.421853840351104736e-01 2.544817924499511719e-01 2.072483301162719727e-01 -1.827262528240680695e-02 1.351664960384368896e-01 -1.675452291965484619e-01 -7.703149318695068359e-02 -2.819196321070194244e-02 -2.037193477153778076e-01
-4.856278002262115479e-02 -2.387483716011047363e-01 1.264625638723373413e-01 -3.528925478458404541e-01 2.609391212463378906e-01 6.687238812446594238e-02 1.337465196847915649e-01 1.720044948160648346e-02 -8.749471604824066162e-02 1.136092096567153931e-01 -4.332929253578186035e-01 1.441793143749237061e-01 -5.067258700728416443e-02 1.657298058271408081e-01 -2.688766419887542725e-01 -1.687546223402023315e-01 -8.184967562556266785e-03 -1.533416062593460083e-01 -9.895208477973937988e-02 -1.622948199510574341e-01 2.178329676389694214e-01 3.614032641053199768e-03 2.322971969842910767e-01 1.735975146293640137e-01 1.719094812870025635e-01 -9.672164171934127808e-02 -1.863530138507485390e-03 9.361771494150161743e-02 -6.987688690423965454e-02 -2.465023100376129150e-01 -2.111795097589492798e-01 1.665791496634483337e-02
1.313507650047540665e-02 8.363441377878189087e-02 1.682342439889907837e-01 -1.698307693004608154e-01 1.744785308837890625e-01 1.580233126878738403e-01 1.658000200986862183e-01 -1.846369504928588867e-01 8.498217910528182983e-02 -1.546592116355895996e-01 -1.092674583196640015e-01 1.029629483819007874e-01 1.620807945728302002e-01 6.375427544116973877e-02 -4.140209555625915527e-01 -9.039763361215591431e-02 4.282897338271141052e-02 -1.810968220233917236e-01 1.163917332887649536e-01 -1.526187807321548462e-01 1.782106906175613403e-01 1.329369843006134033e-02 3.083865642547607422e-01 -4.077183455228805542e-02 1.206041797995567322e-01 -2.232089936733245850e-01 -5.669916793704032898e-02 -8.304692804813385010e-03 -3.291065096855163574e-01 -4.125612974166870117e-01 -9.069050103425979614e-02 2.294719591736793518e-02
2.137668877840042114e-01 1.495423540472984314e-02 -3.369194455444812775e-03 -3.165636658668518066e-01 2.950481176376342773e-01 1.196172833442687988e-02 1.625917255878448486e-01 2.184768673032522202e-03 2.730296738445758820e-02 -1.761093735694885254e-01 -4.319272041320800781e-01 -3.566096723079681396e-02 -1.071072146296501160e-01 -5.524270702153444290e-03 6.231712177395820618e-04 -1.828987449407577515e-01 -1.677589565515518188e-01 -1.592594683170318604e-01 -1.677502319216728210e-02 5.985736474394798279e-02 3.662951886653900146e-01 4.213798791170120239e-02 1.980879008769989014e-01 -1.905439198017120361e-01 2.164939790964126587e-01 -1.617212444543838501e-01 3.536658361554145813e-02 4.021035041660070419e-03 -1.953421235084533691e-01 -1.772848814725875854e-01 -2.453250437974929810e-01 5.238053575158119202e-02
1.797492206096649170e-01 1.093128845095634460e-01 -4.359625652432441711e-02 -1.861039549112319946e-01 2.644941806793212891e-01 1.556505411863327026e-01 -1.161237061023712158e-01 -1.799595504999160767e-01 -1.839593499898910522e-01 -2.612965703010559082e-01 -1.026147007942199707e-01 3.664306104183197021e-01 -5.722510069608688354e-02 -1.360297948122024536e-01 -6.138015910983085632e-02 -2.933062911033630371e-01 -2.445099689066410065e-02 1.572127044200897217e-01 2.371304854750633240e-02 2.622962556779384613e-02 1.650186032056808472e-01 -1.098598614335060120e-01 2.385608404874801636e-01 -6.165467668324708939e-03 3.590531945228576660e-01 1.546331215649843216e-02 9.854497760534286499e-02 -9.661161154508590698e-02 -2.533268928527832031e-01 -2.681409418582916260e-01 1.163766905665397644e-01 -4.882912151515483856e-03
1.568732410669326782e-01 8.282843977212905884e-02 6.935963034629821777e-02 -2.010754495859146118e-02 -1.317012906074523926e-01 -5.003958009183406830e-03 6.253457069396972656e-02 4.569594282656908035e-03 1.044493839144706726e-01 2.639564871788024902e-02 -3.033964037895202637e-01 3.610773757100105286e-02 7.626213878393173218e-02 -1.870849132537841797e-01 -3.199656307697296143e-01 -4.335861504077911377e-01 -2.329059243202209473e-01 -3.812403883785009384e-03 1.560654193162918091e-01 -2.493289411067962646e-01 3.405891358852386475e-01 1.034636273980140686e-01 3.232767879962921143e-01 -2.627525329589843750e-01 -1.070526167750358582e-01 -4.042086377739906311e-02 1.094540655612945557e-01 -4.548036376945674419e-04 3.722396865487098694e-02 -1.954370886087417603e-01 -1.036722864955663681e-02 8.084179833531379700e-03
-5.555263906717300415e-02 -1.079683098942041397e-02 3.032768666744232178e-01 -2.141629904508590698e-01 4.198311269283294678e-01 4.120377898216247559e-01 1.077579408884048462e-01 1.057716012001037598e-01 9.096932411193847656e-02 -8.764978498220443726e-02 -2.593702822923660278e-02 -1.109582278877496719e-02 1.100381650030612946e-02 -9.601040184497833252e-02 -2.256528437137603760e-01 -4.329244047403335571e-02 -1.487582176923751831e-01 -1.083966717123985291e-01 -3.657172992825508118e-02 -6.801430881023406982e-02 2.260490059852600098e-01 -1.039583310484886169e-01 3.039689064025878906e-01 9.173330664634704590e-02 2.139229923486709595e-01 -2.273569814860820770e-02 2.930840849876403809e-01 -1.119220908731222153e-02 -2.196707874536514282e-01 -1.585443764925003052e-01 -3.649358823895454407e-02 4.060641303658485413e-02
9.145256131887435913e-03 -3.788700699806213379e-02 7.191592454910278320e-02 -1.244553849101066589e-01 2.234323024749755859e-01 1.971402317285537720e-01 1.843701004981994629e-01 7.102894783020019531e-02 4.542377218604087830e-02 2.612975239753723145e-01 -3.612741231918334961e-01 1.478042602539062500e-01 1.221406236290931702e-01 3.078470751643180847e-02 -2.118144184350967407e-01 -9.582494199275970459e-02 -1.943727880716323853e-01 -1.704795360565185547e-01 7.221484929323196411e-02 -2.903555147349834442e-02 1.931122094392776489e-01 -1.104431319981813431e-02 4.852237105369567871e-01 -1.193952038884162903e-01 1.520103365182876587e-01 -1.536076217889785767e-01 -2.251834236085414886e-02 5.682378076016902924e-03 -2.508604824542999268e-01 -2.671273052692413330e-01 -9.163548797369003296e-02 -8.623780310153961182e-02
1.605649143457412720e-01 -4.269514977931976318e-02 -1.841437444090843201e-02 -3.030728995800018311e-01 2.482567429542541504e-01 3.936175107955932617e-01 7.398497313261032104e-02 -2.146294713020324707e-01 -1.293502151966094971e-01 1.859557628631591797e-02 -1.170554012060165405e-01 1.045505926012992859e-01 1.578894704580307007e-01 -2.501313388347625732e-01 -1.243949458003044128e-01 -5.180871859192848206e-02 -3.186588883399963379e-01 -3.799841925501823425e-02 1.065190285444259644e-01 -1.044526025652885437e-01 2.618173956871032715e-01 -4.296049475669860840e-02 3.226935565471649170e-01 1.636525541543960571e-01 2.051499634981155396e-01 1.061959788203239441e-01 1.848742216825485229e-01 -6.911633163690567017e-02 -9.149733185768127441e-02 2.771782502532005310e-02 7.261940836906433105e-02 1.773427426815032959e-01
1.883641481399536133e-01 -2.975513413548469543e-02 -1.137541681528091431e-01 -4.602619707584381104e-01 3.326402306556701660e-01 -3.790963068604469299e-02 8.013366162776947021e-02 -1.635251343250274658e-01 -3.044998943805694580e-01 -1.304385811090469360e-01 -6.466595828533172607e-02 1.427364498376846313e-01 4.689016565680503845e-02 1.711191423237323761e-02 -5.461109057068824768e-02 -3.097825944423675537e-01 -1.416142731904983521e-01 2.243989109992980957e-01 3.817754611372947693e-02 -2.032748162746429443e-01 1.654830574989318848e-01 -9.890285134315490723e-02 2.855155169963836670e-01 1.310957223176956177e-01 -2.266590297222137451e-02 -9.622716158628463745e-02 -6.387270404957234859e-04 -2.042678445577621460e-01 5.549287796020507812e-02 -7.533855736255645752e-02 -2.203359603881835938e-01 3.651571692898869514e-03
8.628684282302856445e-02 5.251802131533622742e-02 2.984672188758850098e-01 -6.229165941476821899e-02 7.617496699094772339e-02 -2.706058137118816376e-02 -3.504265844821929932e-02 -1.009317785501480103e-01 -1.474046260118484497e-01 9.759747982025146484e-02 7.220669835805892944e-02 2.084817141294479370e-01 6.151069700717926025e-02 1.023872718214988708e-01 -6.314859986305236816e-01 -2.001542598009109497e-01 -3.606239855289459229e-01 1.004695668816566467e-01 -5.367050319910049438e-02 -3.845197334885597229e-02 -6.061605364084243774e-02 2.723022364079952240e-02 2.546605169773101807e-01 2.067550420761108398e-01 2.519358992576599121e-01 3.018069826066493988e-02 -4.587889462709426880e-02 4.396356269717216492e-02 -1.235968396067619324e-01 -9.294483810663223267e-03 -2.511545270681381226e-02 -7.011866569519042969e-02
-5.337527487426996231e-03 3.368915989995002747e-02 1.222016513347625732e-01 -1.199352145195007324e-01 2.741751074790954590e-01 1.452017128467559814e-01 2.845456451177597046e-02 -1.015452742576599121e-01 8.966448158025741577e-02 5.280001834034919739e-02 -2.273736596107482910e-01 6.468465924263000488e-02 -2.307017594575881958e-01 1.151709407567977905e-01 -3.436615169048309326e-01 2.654322655871510506e-03 -2.309199571609497070e-01 -4.453339874744415283e-01 2.241464518010616302e-02 -6.677772104740142822e-02 3.665038645267486572e-01 -2.865546941757202148e-02 1.585076749324798584e-01 -1.550726592540740967e-01 4.873171076178550720e-02 2.704062312841415405e-02 -1.064161285758018494e-01 -1.700881123542785645e-01 -1.300049275159835815e-01 -2.047753334045410156e-01 -2.335026115179061890e-01 1.148445233702659607e-01
1.020724251866340637e-01 -2.667163498699665070e-02 2.581547014415264130e-02 -1.551471650600433350e-01 -2.813938260078430176e-02 5.925493780523538589e-03 9.617467969655990601e-02 -2.050276994705200195e-01 2.814219892024993896e-01 -3.086331114172935486e-02 -1.943974941968917847e-01 2.253662347793579102e-01 -1.417331397533416748e-01 -2.659219130873680115e-02 -9.850642085075378418e-02 -2.974998056888580322e-01 -3.229767084121704102e-01 -7.456215471029281616e-02 -9.454635530710220337e-02 -9.968105703592300415e-02 3.768644630908966064e-01 2.242419421672821045e-01 2.443120032548904419e-01 -1.004202384501695633e-02 -1.180157586932182312e-01 -2.991295158863067627e-01 2.535596191883087158e-01 1.090020090341567993e-01 1.925760805606842041e-01 -1.353002637624740601e-01 -8.565595746040344238e-02 -3.354911878705024719e-02
4.268549010157585144e-02 6.829630583524703979e-02 -1.376314461231231689e-01 -2.884617745876312256e-01 2.681730389595031738e-01 1.545296907424926758e-01 9.196130186319351196e-02 7.247723639011383057e-02 -2.498440258204936981e-02 4.930678755044937134e-02 3.812600299715995789e-02 3.061036765575408936e-01 1.291407495737075806e-01 -4.253454506397247314e-02 -1.341693699359893799e-01 -3.224512636661529541e-01 -2.250757068395614624e-01 2.737956680357456207e-02 -7.833510637283325195e-02 -3.401024341583251953e-01 2.000764459371566772e-01 -9.175643324851989746e-02 3.599106669425964355e-01 3.351592719554901123e-01 8.507095277309417725e-03 1.141573041677474976e-01 2.115548029541969299e-02 -1.976054161787033081e-01 -1.712002442218363285e-03 7.350996881723403931e-02 1.156468912959098816e-01 -9.094756841659545898e-02
-7.934135943651199341e-02 -6.788197159767150879e-02 -7.413573563098907471e-02 -2.474405467510223389e-01 4.626293182373046875e-01 3.227660655975341797e-01 7.341580931097269058e-03 -1.719366908073425293e-01 -1.862677186727523804e-01 4.763367772102355957e-02 -1.003982052206993103e-01 1.461280137300491333e-01 2.674154937267303467e-02 -1.478657126426696777e-01 -2.817884683609008789e-01 -2.699986994266510010e-01 -1.011790186166763306e-01 -1.057706959545612335e-02 5.246075242757797241e-02 -1.340241730213165283e-01 2.566195428371429443e-01 2.618476450443267822e-01 1.332670599222183228e-01 2.361493557691574097e-02 1.461438238620758057e-01 4.769283533096313477e-02 1.102893799543380737e-01 -8.949385583400726318e-02 1.117298305034637451e-01 1.017369106411933899e-01 -2.148328274488449097e-01 1.862285435199737549e-01
4.486381262540817261e-02 2.149095088243484497e-01 2.412439882755279541e-01 -1.021355539560317993e-01 -4.945573955774307251e-02 2.816614694893360138e-02 -1.095428466796875000e-01 -6.930232793092727661e-02 -9.340528398752212524e-03 -5.093303695321083069e-02 -2.333466410636901855e-01 7.138309627771377563e-02 1.082951575517654419e-01 -3.390162810683250427e-02 -3.003912866115570068e-01 -2.411959618330001831e-01 -8.144585788249969482e-02 -2.642131596803665161e-02 -1.375724077224731445e-01 -3.836575448513031006e-01 2.743573188781738281e-01 5.439945682883262634e-02 2.620857357978820801e-01 -1.731694191694259644e-01 -2.454661428928375244e-01 -2.032680511474609375e-01 2.207525260746479034e-02 2.259243577718734741e-01 4.125118255615234375e-02 -3.666248023509979248e-01 -1.685373485088348389e-03 6.032293662428855896e-03
2.716446816921234131e-01 2.893800474703311920e-02 1.138531491160392761e-01 -7.130220532417297363e-02 -1.728643849492073059e-02 1.027859002351760864e-01 -1.710233539342880249e-01 -1.101763397455215454e-01 1.863617822527885437e-02 -9.221848100423812866e-02 -1.974940747022628784e-01 1.047354489564895630e-01 -1.340271383523941040e-01 -1.333911269903182983e-01 -1.748353093862533569e-01 -1.594804823398590088e-01 -2.619434595108032227e-01 -2.277822792530059814e-01 -1.685201972723007202e-01 -2.817128002643585205e-01 2.366991043090820312e-01 1.796772629022598267e-01 3.133061230182647705e-01 -4.040135741233825684e-01 -9.715623408555984497e-02 -6.341429799795150757e-02 5.818289518356323242e-02 1.449414044618606567e-01 9.190234541893005371e-02 -2.297126799821853638e-01 1.583006531000137329e-01 4.904327169060707092e-02
1.107464134693145752e-01 -8.632984757423400879e-02 1.084206402301788330e-01 -1.764858365058898926e-01 -9.803181514143943787e-03 -9.395684301853179932e-02 -8.035993576049804688e-02 1.759298443794250488e-01 -1.020480021834373474e-01 1.800728440284729004e-01 -2.595984935760498047e-01 3.293141722679138184e-01 -7.740332186222076416e-02 -1.796593219041824341e-01 -1.704065948724746704e-01 -2.796934545040130615e-01 -3.195728361606597900e-01 -3.453892841935157776e-02 -4.266882315278053284e-02 1.157338097691535950e-01 3.861530497670173645e-02 1.481744349002838135e-01 1.701390147209167480e-01 2.447556853294372559e-01 1.784567236900329590e-01 -2.423672564327716827e-02 9.671198204159736633e-03 1.961916685104370117e-01 -2.208348959684371948e-01 -1.891014277935028076e-01 -3.137362897396087646e-01 -2.049906998872756958e-01
1.259087771177291870e-01 -5.679364129900932312e-02 1.352804601192474365e-01 -1.595224589109420776e-01 3.128014504909515381e-02 1.020723134279251099e-01 -3.474597632884979248e-01 4.216053336858749390e-02 5.971905961632728577e-02 6.231567263603210449e-02 -1.029928699135780334e-01 1.792103797197341919e-01 7.842020690441131592e-02 8.005557209253311157e-02 -3.901202976703643799e-01 -1.977943927049636841e-01 -6.842546164989471436e-02 1.088112741708755493e-01 -4.279317706823348999e-02 -4.279756546020507812e-01 3.278188109397888184e-01 1.037254631519317627e-01 -8.613626658916473389e-02 -2.879897952079772949e-01 1.885040402412414551e-01 -1.680115461349487305e-01 -1.661812663078308105e-01 -5.355096235871315002e-02 -4.336432367563247681e-02 -1.471152305603027344e-01 3.778380155563354492e-02 -1.411631405353546143e-01
2.378178983926773071e-01 7.942369580268859863e-02 -2.123204432427883148e-02 -2.535015940666198730e-01 1.550082713365554810e-01 2.033439129590988159e-01 -1.790996640920639038e-01 -3.089815974235534668e-01 1.194488257169723511e-01 -6.802982091903686523e-02 -2.149727493524551392e-01 7.032180577516555786e-02 -3.684450930450111628e-04 1.172635238617658615e-02 -1.508275270462036133e-01 -3.278642892837524414e-01 -1.766929179430007935e-01 2.111765444278717041e-01 -5.452030897140502930e-02 -1.175049543380737305e-01 2.485174536705017090e-01 -1.277221590280532837e-01 6.779979169368743896e-02 2.263292223215103149e-01 2.939248681068420410e-01 1.172411814332008362e-01 -1.080954596400260925e-01 -1.714348495006561279e-01 -1.183211728930473328e-01 -2.311222553253173828e-01 -1.115573346614837646e-01 -1.774719804525375366e-01
2.927119843661785126e-02 1.088464781641960144e-01 3.010703623294830322e-01 -2.348432689905166626e-01 1.739694923162460327e-01 2.293301969766616821e-01 8.447594940662384033e-02 1.293077599257230759e-02 -3.072748146951198578e-02 -4.198713228106498718e-02 -2.181648463010787964e-01 1.985870599746704102e-01 -1.706413775682449341e-01 2.026992440223693848e-01 -1.520433742552995682e-02 -6.858242303133010864e-02 -1.709069162607192993e-01 6.814880669116973877e-02 3.858148679137229919e-02 -9.318696707487106323e-02 5.011193752288818359e-01 -3.877207636833190918e-02 2.305308282375335693e-01 1.709115207195281982e-01 2.941843867301940918e-01 5.107944831252098083e-02 1.076114401221275330e-01 5.170066654682159424e-02 -4.606739431619644165e-02 -2.933080196380615234e-01 -1.172424107789993286e-01 4.637547954916954041e-02
-3.463220968842506409e-02 -1.772224605083465576e-01 1.123457029461860657e-01 -3.140979409217834473e-01 1.457493007183074951e-01 2.693355977535247803e-01 2.629643976688385010e-01 2.058548629283905029e-01 -4.214535281062126160e-02 -8.688600361347198486e-02 -3.304126206785440445e-03 1.402777433395385742e-01 1.210689321160316467e-01 -1.904020458459854126e-01 -3.849784657359123230e-02 -3.025124669075012207e-01 2.006323821842670441e-02 -1.931998729705810547e-01 3.456426262855529785e-01 -1.449614912271499634e-01 8.314479887485504150e-02 1.826063916087150574e-02 2.909898757934570312e-01 -6.846032291650772095e-02 1.487180590629577637e-01 3.266607597470283508e-02 -1.225554123520851135e-01 -2.362268865108489990e-01 -7.610165327787399292e-02 -2.637909948825836182e-01 -1.588099002838134766e-01 -9.196499735116958618e-02
-1.402341574430465698e-01 -2.018214464187622070e-01 5.103424657136201859e-03 -1.077774912118911743e-01 1.422888934612274170e-01 9.907173365354537964e-02 8.022019267082214355e-02 1.136938631534576416e-01 -2.428127825260162354e-01 2.045569382607936859e-02 -8.372245356440544128e-03 9.227734059095382690e-02 1.479348540306091309e-01 8.003900200128555298e-02 -2.757023274898529053e-01 -3.032004833221435547e-01 -9.325022250413894653e-02 -4.577302038669586182e-01 1.525521129369735718e-01 -2.374178962782025337e-03 8.901974558830261230e-02 2.283062934875488281e-01 3.434561491012573242e-01 -8.688487112522125244e-02 1.763482391834259033e-01 -2.652925848960876465e-01 -1.501031965017318726e-02 1.971535151824355125e-03 -1.617538630962371826e-01 -2.239369302988052368e-01 -7.078809291124343872e-02 -6.528323888778686523e-02
-2.389271557331085205e-02 -1.660704612731933594e-01 1.239385679364204407e-01 -2.166164368391036987e-01 2.137680202722549438e-01 1.314277946949005127e-01 2.909745648503303528e-02 -1.553352326154708862e-01 2.453394830226898193e-01 7.930369675159454346e-02 -1.801141649484634399e-01 1.032740771770477295e-01 9.366421401500701904e-02 -9.550706483423709869e-03 -2.764406502246856689e-01 -1.317799091339111328e-01 -6.507381051778793335e-02 -2.771388292312622070e-01 2.132059037685394287e-01 -1.550402939319610596e-01 2.220225930213928223e-01 4.877511411905288696e-02 3.963896930217742920e-01 -1.498386729508638382e-02 2.244696170091629028e-01 -1.020518094301223755e-01 1.045265793800354004e-02 -1.327289044857025146e-01 -2.756659388542175293e-01 -2.186496257781982422e-01 -1.951923370361328125e-01 9.695330262184143066e-02
2.823340892791748047e-01 -6.229051202535629272e-02 6.345160305500030518e-02 -1.706371009349822998e-01 3.635916709899902344e-01 9.055639058351516724e-02 1.642759740352630615e-01 1.051103770732879639e-01 -1.165400772151770070e-05 1.534370630979537964e-01 -1.327642202377319336e-01 1.490605175495147705e-01 -5.394459515810012817e-02 -9.480948746204376221e-02 -4.077204465866088867e-01 2.360866963863372803e-02 -1.990991532802581787e-01 -8.232819288969039917e-02 4.828026145696640015e-02 -1.720278263092041016e-01 8.603792637586593628e-02 -1.866417378187179565e-02 3.289391994476318359e-01 3.290004655718803406e-02 2.523379027843475342e-01 -9.510885179042816162e-02 -6.923918426036834717e-02 -1.247120276093482971e-01 -2.062357366085052490e-01 -2.918095886707305908e-01 -1.046660840511322021e-01 1.888488680124282837e-01
-8.263571560382843018e-02 -1.071281284093856812e-01 6.421233713626861572e-02 -1.497679501771926880e-01 1.315819174051284790e-01 2.040241509675979614e-01 9.149693697690963745e-02 -1.138343382626771927e-02 1.292670518159866333e-01 -1.924300342798233032e-01 -1.306922137737274170e-01 -5.674671009182929993e-02 6.461110711097717285e-02 3.418709337711334229e-02 3.933790698647499084e-02 -2.975462079048156738e-01 -2.703556045889854431e-02 -1.917524039745330811e-01 2.632570266723632812e-01 -5.423614382743835449e-02 2.392307668924331665e-01 2.293892949819564819e-01 4.990312457084655762e-01 -1.544802784919738770e-01 6.441334635019302368e-02 8.488328009843826294e-02 3.835874795913696289e-02 -7.192683964967727661e-02 -2.000585496425628662e-01 -3.186607062816619873e-01 -2.549100816249847412e-01 -3.459533676505088806e-02
-9.193380177021026611e-02 6.196974217891693115e-02 1.170910894870758057e-01 -3.745510801672935486e-02 -3.138099238276481628e-02 1.034718230366706848e-01 -1.925560832023620605e-01 -1.055770926177501678e-02 8.421611040830612183e-02 1.958627700805664062e-01 -2.185949310660362244e-02 3.286509215831756592e-01 -3.203564509749412537e-02 3.211315721273422241e-02 2.349028289318084717e-01 -3.475453853607177734e-01 -2.488107979297637939e-01 1.579645574092864990e-01 2.156169265508651733e-01 -2.760891020298004150e-01 3.362696468830108643e-01 4.230068624019622803e-02 6.881710886955261230e-02 -1.008273437619209290e-01 -2.326099872589111328e-01 -8.857965469360351562e-02 -1.117505580186843872e-01 -2.758374251425266266e-02 -2.610265016555786133e-01 -1.082491129636764526e-01 -3.118822574615478516e-01 8.696461096405982971e-03
4.075160622596740723e-01 -9.237800538539886475e-02 4.054629709571599960e-03 -1.581346988677978516e-01 2.803124487400054932e-01 -5.591426417231559753e-02 -1.888723373413085938e-01 -4.408174008131027222e-02 -2.648492753505706787e-01 1.386120170354843140e-01 1.121771186590194702e-01 3.598076105117797852e-01 -1.208751425147056580e-01 2.340599745512008667e-01 6.360456347465515137e-02 -1.665194779634475708e-01 -1.341348886489868164e-01 -1.497243046760559082e-01 -3.180284798145294189e-02 -2.637638747692108154e-01 2.691192030906677246e-01 3.103024140000343323e-02 9.426225721836090088e-02 3.800645470619201660e-02 5.931770801544189453e-02 9.907776117324829102e-02 2.169401943683624268e-01 1.196182891726493835e-01 -2.517559193074703217e-02 -1.601205468177795410e-01 7.196505367755889893e-02 -2.182093709707260132e-01
1.333121806383132935e-01 -2.621800638735294342e-02 4.855282604694366455e-02 -2.077286690473556519e-02 2.525467872619628906e-01 3.844575583934783936e-02 2.345525622367858887e-01 -4.161330312490463257e-02 -2.156276255846023560e-02 9.675341099500656128e-02 -3.955762386322021484e-01 1.072597038000822067e-02 -1.556225866079330444e-01 -1.172461062669754028e-01 -2.128046452999114990e-01 -2.076305449008941650e-01 -6.876754760742187500e-02 -2.648152410984039307e-01 8.882172405719757080e-03 -1.343279033899307251e-01 2.652969658374786377e-01 -7.461532950401306152e-02 3.533469736576080322e-01 8.687206543982028961e-03 2.089184522628784180e-01 -1.301030516624450684e-01 8.755311369895935059e-02 -8.988931775093078613e-02 -4.791046679019927979e-02 -3.640810251235961914e-01 -2.192315906286239624e-01 1.042757332324981689e-01
-2.729241386987268925e-04 -4.338141158223152161e-02 1.370005216449499130e-02 -1.361149251461029053e-01 1.887950897216796875e-01 1.440884917974472046e-01 2.809704840183258057e-01 1.761206388473510742e-01 -2.311619520187377930e-01 1.939166784286499023e-01 -1.895488649606704712e-01 -2.698506973683834076e-02 2.052813470363616943e-01 6.278886646032333374e-02 -3.773474991321563721e-01 -3.280557394027709961e-01 -1.138148605823516846e-01 -1.252483874559402466e-01 7.991674542427062988e-02 -6.827294081449508667e-02 1.103141009807586670e-01 1.457503885030746460e-01 2.735806107521057129e-01 -1.110593229532241821e-01 1.399521380662918091e-01 2.260508947074413300e-02 2.007416188716888428e-01 -2.622263133525848389e-01 -2.299999743700027466e-01 -1.750401258468627930e-01 -3.224411234259605408e-02 1.233944296836853027e-01
3.079003989696502686e-01 6.030576676130294800e-02 1.796511709690093994e-01 -2.626356780529022217e-01 1.539699286222457886e-01 -5.542206764221191406e-02 -3.888085186481475830e-01 2.113704569637775421e-02 -2.540874183177947998e-01 3.674376383423805237e-02 4.660639539361000061e-02 1.636803299188613892e-01 2.569168619811534882e-02 -1.763719469308853149e-01 -1.215605363249778748e-01 -3.351261317729949951e-01 -1.188708543777465820e-01 -2.237275689840316772e-01 -1.607530564069747925e-02 -3.624955415725708008e-01 1.626866161823272705e-01 1.082287430763244629e-01 -2.289026789367198944e-02 1.451164335012435913e-01 4.426771402359008789e-02 -8.940458297729492188e-02 2.274778932332992554e-01 -9.856306016445159912e-02 -7.004737854003906250e-03 -1.613692492246627808e-01 -1.136596351861953735e-01 4.640833288431167603e-02
2.311116904020309448e-01 7.127909362316131592e-02 2.477103620767593384e-01 -2.065310329198837280e-01 2.580861747264862061e-01 1.308226287364959717e-01 -1.676481403410434723e-02 1.638052314519882202e-01 4.784992709755897522e-02 6.846433877944946289e-02 -3.201687633991241455e-01 1.460030525922775269e-01 -7.192074321210384369e-03 1.740499287843704224e-01 -2.324372977018356323e-01 3.727831318974494934e-02 5.510234273970127106e-03 -2.859864830970764160e-01 8.854521811008453369e-02 -1.913126260042190552e-01 3.276245892047882080e-01 -1.367809921503067017e-01 1.452262997627258301e-01 -1.358808577060699463e-01 -5.903722252696752548e-03 -2.086505144834518433e-01 -7.983018457889556885e-02 -7.017473131418228149e-02 -1.388881057500839233e-01 -3.615842163562774658e-01 -9.834403544664382935e-02 6.048632785677909851e-02
7.634361088275909424e-02 -8.724235743284225464e-02 -1.675950735807418823e-02 -1.012094169855117798e-01 1.992707550525665283e-01 1.202210485935211182e-01 -1.077947393059730530e-01 -1.928556859493255615e-01 -6.098821386694908142e-02 -5.758774280548095703e-02 2.964564040303230286e-02 1.182466000318527222e-01 1.463476717472076416e-01 9.016134589910507202e-02 1.942479312419891357e-01 7.015007734298706055e-02 -4.131973385810852051e-01 -1.956451684236526489e-01 1.800002753734588623e-01 -4.394617378711700439e-01 9.116863459348678589e-02 -2.378831952810287476e-01 3.526251018047332764e-01 -5.205034464597702026e-02 2.604640088975429535e-02 1.119250357151031494e-01 1.691097766160964966e-01 -2.018705010414123535e-01 1.647609323263168335e-01 -1.936293542385101318e-01 -2.518333680927753448e-02 -6.816468387842178345e-02
1.345089077949523926e-01 6.448198854923248291e-02 2.188451886177062988e-01 6.058439612388610840e-03 4.062229394912719727e-01 1.183204650878906250e-01 4.865635558962821960e-02 1.408925503492355347e-01 6.454446911811828613e-02 -3.909685090184211731e-02 -2.178252637386322021e-01 1.060014143586158752e-01 -8.637125790119171143e-02 2.511489093303680420e-01 -1.843618899583816528e-01 1.495696487836539745e-03 -1.285429298877716064e-01 -2.657572925090789795e-01 -8.633770048618316650e-02 -7.999064773321151733e-02 2.125890105962753296e-01 -3.053403273224830627e-02 4.010555744171142578e-01 -9.446515887975692749e-02 -1.486310642212629318e-02 -1.624734103679656982e-01 6.037937477231025696e-02 -2.317093014717102051e-01 -9.063036739826202393e-02 -2.602992355823516846e-01 -2.866354286670684814e-01 2.640124037861824036e-02
7.605834305286407471e-02 -8.609665930271148682e-02 2.339431643486022949e-01 -2.825546860694885254e-01 -3.017282485961914062e-02 5.808758549392223358e-03 -3.094028234481811523e-01 1.335161030292510986e-01 6.470888108015060425e-02 -1.310024708509445190e-01 4.148077964782714844e-02 2.537714838981628418e-01 -1.896047443151473999e-01 -1.229191273450851440e-01 -2.817121148109436035e-01 -2.883792817592620850e-01 -2.686978876590728760e-01 8.480784296989440918e-02 -3.435275331139564514e-02 -2.258505225181579590e-01 2.173415422439575195e-01 -7.504815608263015747e-02 1.182656809687614441e-01 -2.340736538171768188e-01 -7.947327941656112671e-02 -1.770679205656051636e-01 9.664651751518249512e-02 1.269091814756393433e-01 7.396969199180603027e-02 -2.380405217409133911e-01 -1.052225753664970398e-01 -2.171029597520828247e-01
1.737366169691085815e-01 -1.102660000324249268e-01 -7.990326732397079468e-03 -3.949333131313323975e-01 3.335017561912536621e-01 1.390025764703750610e-01 -3.321618586778640747e-02 -2.062741853296756744e-02 -3.052437305450439453e-01 -1.446040123701095581e-01 -1.891223490238189697e-01 4.606479778885841370e-02 1.787742227315902710e-01 -9.443812072277069092e-02 -1.338128000497817993e-01 -4.397308826446533203e-01 -1.936788409948348999e-01 -2.100506722927093506e-01 4.671054333448410034e-02 -1.992909014225006104e-01 -9.346311562694609165e-04 -1.735771261155605316e-02 1.143959909677505493e-01 1.871961951255798340e-01 1.742947995662689209e-01 -5.540496483445167542e-02 -8.030688017606735229e-02 -2.155172973871231079e-01 -2.929646521806716919e-02 1.648524217307567596e-02 7.272244244813919067e-02 -2.644406445324420929e-02
7.853665947914123535e-02 -3.034049458801746368e-02 -6.702733784914016724e-02 -3.944759368896484375e-01 3.728840351104736328e-01 2.818837761878967285e-01 -2.128389328718185425e-01 -1.453564967960119247e-02 -1.297055482864379883e-01 5.552252009510993958e-02 -1.518288105726242065e-01 2.607304751873016357e-01 8.840037882328033447e-02 7.281405478715896606e-02 3.807393833994865417e-03 -3.090446889400482178e-01 -9.243329614400863647e-02 -6.033509597182273865e-02 -3.846350312232971191e-02 2.418453246355056763e-01 7.160218805074691772e-02 -8.404000848531723022e-02 2.384938150644302368e-01 4.260322451591491699e-02 8.540311455726623535e-02 1.330727934837341309e-01 -3.123312816023826599e-02 1.194137707352638245e-01 -2.504972517490386963e-01 -2.960565686225891113e-01 9.417847543954849243e-02 8.169803023338317871e-02
1.606078445911407471e-02 -6.278679519891738892e-02 3.928923606872558594e-01 -3.070332109928131104e-01 1.239716410636901855e-01 1.840679645538330078e-01 5.773522332310676575e-02 -5.566562339663505554e-02 6.257010996341705322e-02 -3.383446857333183289e-02 -1.784162819385528564e-01 -3.396062180399894714e-02 -1.625811681151390076e-02 9.243124723434448242e-02 -2.535851001739501953e-01 -2.858097255229949951e-01 -6.753444671630859375e-02 -3.156676888465881348e-01 2.446214109659194946e-01 4.575455933809280396e-02 2.592796459794044495e-02 -8.513485640287399292e-02 3.247689306735992432e-01 -9.422641247510910034e-02 8.846039883792400360e-03 -1.358341574668884277e-01 6.917767971754074097e-02 -3.832066059112548828e-02 -1.888282150030136108e-01 -2.656753957271575928e-01 -2.493700385093688965e-01 1.304461359977722168e-01
7.880239933729171753e-02 1.894193440675735474e-01 2.437018454074859619e-01 5.041960254311561584e-02 1.386535614728927612e-01 3.530438523739576340e-03 7.073514163494110107e-02 -2.266336828470230103e-01 1.217751204967498779e-01 -7.504677772521972656e-02 -2.213071733713150024e-01 2.577297389507293701e-01 5.636759847402572632e-02 -6.491745263338088989e-02 -3.669519722461700439e-01 -2.802568376064300537e-01 -2.067797034978866577e-01 1.196546256542205811e-01 -4.914825037121772766e-02 -1.102241128683090210e-01 1.947926580905914307e-01 1.945684403181076050e-01 2.386178672313690186e-01 -2.600052952766418457e-01 -6.210787594318389893e-02 -1.600515842437744141e-01 8.145493268966674805e-02 -1.150838807225227356e-01 1.787445694208145142e-01 -3.215824961662292480e-01 8.496775478124618530e-02 -1.486370107159018517e-03
2.779917716979980469e-01 1.524257212877273560e-01 1.201082300394773483e-02 -1.927246600389480591e-01 3.261277377605438232e-01 1.544649899005889893e-01 2.494625896215438843e-01 -8.057393133640289307e-02 1.344260480254888535e-02 1.946117728948593140e-01 -2.502513527870178223e-01 4.633009061217308044e-02 6.752099841833114624e-02 1.649247407913208008e-01 -2.617812752723693848e-01 -8.235242217779159546e-02 1.274849846959114075e-02 -3.320460617542266846e-01 5.430136993527412415e-02 -5.511165037751197815e-02 2.139951139688491821e-01 -5.951120704412460327e-02 2.349227070808410645e-01 -4.708622395992279053e-02 2.473987340927124023e-01 -1.149185225367546082e-01 -6.797768920660018921e-02 -1.251870673149824142e-02 -1.627840250730514526e-01 -2.269473224878311157e-01 -2.353092581033706665e-01 1.328588128089904785e-01
2.882628142833709717e-01 -8.766611106693744659e-03 2.559652328491210938e-01 -2.765569835901260376e-02 1.061282586306333542e-02 7.255276292562484741e-02 6.797194480895996094e-02 -5.711708799935877323e-04 -2.334351837635040283e-01 1.235403642058372498e-01 -1.671369373798370361e-02 2.693850994110107422e-01 -4.190848767757415771e-02 2.473265863955020905e-02 -4.358458817005157471e-01 -5.363083258271217346e-02 -1.216363757848739624e-01 -6.865847110748291016e-02 1.872439980506896973e-01 3.019514493644237518e-02 1.949380785226821899e-01 4.883555322885513306e-02 3.930833637714385986e-01 2.035605460405349731e-01 -1.769717223942279816e-02 2.916820347309112549e-02 3.077567368745803833e-02 1.556160151958465576e-01 -2.838154733180999756e-01 -1.683383136987686157e-01 -2.394693344831466675e-01 -1.354958862066268921e-01
1.774671673774719238e-01 3.558630822226405144e-03 9.769800305366516113e-02 -1.135828867554664612e-01 4.310233891010284424e-01 2.830546200275421143e-01 2.931195795536041260e-01 -1.296261996030807495e-01 -7.006334513425827026e-02 1.750672161579132080e-01 -4.520905017852783203e-01 1.529918164014816284e-01 1.362801045179367065e-01 5.176339298486709595e-03 -9.966951608657836914e-02 -3.185295760631561279e-01 -6.409727036952972412e-02 -1.013838425278663635e-01 1.046165600419044495e-01 -1.391602009534835815e-01 8.038063347339630127e-02 1.685443669557571411e-01 9.726479649543762207e-02 1.359833925962448120e-01 -4.936942085623741150e-02 -2.327815163880586624e-03 1.458592433482408524e-02 -1.957710981369018555e-01 -1.008328050374984741e-01 2.673318982124328613e-02 -4.102787934243679047e-03 1.571038961410522461e-01
2.189599275588989258e-01 9.649364277720451355e-03 -5.480539053678512573e-02 -9.512647241353988647e-02 1.781183294951915741e-02 1.335433125495910645e-01 -4.213210344314575195e-01 -9.983782470226287842e-02 -2.026002258062362671e-01 7.661867141723632812e-02 -3.985170274972915649e-02 1.225106567144393921e-01 1.241946965456008911e-01 6.432483345270156860e-02 -2.670116126537322998e-01 -4.170972704887390137e-01 -1.513738036155700684e-01 -1.497039198875427246e-01 6.937132030725479126e-02 -3.543600142002105713e-01 1.149169728159904480e-01 2.172952592372894287e-01 1.448588212952017784e-03 2.106704711914062500e-01 -1.445426642894744873e-01 -5.263844504952430725e-02 1.955310255289077759e-01 -8.475413173437118530e-02 -1.226383820176124573e-01 -1.640801876783370972e-01 -1.095528900623321533e-02 -1.194212138652801514e-01
-1.140547171235084534e-01 2.664215862751007080e-01 1.752693206071853638e-01 -3.184269070625305176e-01 5.064963698387145996e-01 2.456416003406047821e-02 -1.318912655115127563e-01 -1.419652700424194336e-01 1.791055873036384583e-02 5.803124234080314636e-02 -1.746411472558975220e-01 3.083311319351196289e-01 -2.953569032251834869e-02 -2.405762076377868652e-01 -4.684295505285263062e-02 -8.898914605379104614e-02 -1.748612225055694580e-01 -7.386948913335800171e-02 5.781169049441814423e-03 -1.391540020704269409e-01 -4.825473576784133911e-02 1.012615114450454712e-02 2.118679434061050415e-01 2.589371502399444580e-01 4.643170535564422607e-02 -1.992345601320266724e-01 1.975967139005661011e-01 4.255086556077003479e-02 -1.040910482406616211e-01 -8.599464595317840576e-02 -3.743062168359756470e-02 -1.376646459102630615e-01
3.767431378364562988e-01 -2.602273523807525635e-01 -1.863040030002593994e-02 -1.421691179275512695e-01 9.227273613214492798e-02 6.998790800571441650e-02 1.495946664363145828e-02 7.652988191694021225e-03 8.174484968185424805e-02 -1.449751108884811401e-01 -2.259574234485626221e-01 1.334770619869232178e-01 1.615885496139526367e-01 4.138148203492164612e-02 -1.662870049476623535e-01 -4.998528063297271729e-01 -9.665936976671218872e-02 9.036935865879058838e-02 4.138644635677337646e-01 -8.839888125658035278e-02 -1.540038883686065674e-01 9.542319923639297485e-02 1.418448984622955322e-01 1.360642910003662109e-01 -9.994626790285110474e-02 -8.691078424453735352e-02 -1.455919742584228516e-01 1.511174738407135010e-01 6.837741285562515259e-02 -1.407779753208160400e-01 -6.672044750303030014e-03 3.618106478825211525e-03
2.965674102306365967e-01 1.217218348756432533e-03 1.421446632593870163e-02 -1.458681076765060425e-01 1.540416777133941650e-01 -3.884290903806686401e-02 -1.060536429286003113e-01 -1.230732575058937073e-01 1.311326865106821060e-03 4.422536790370941162e-01 -1.089252755045890808e-01 1.901365071535110474e-01 -9.196711331605911255e-02 -1.000493182800710201e-03 1.823686063289642334e-01 -3.193045556545257568e-01 -3.409171998500823975e-01 1.018411293625831604e-02 1.022196337580680847e-01 -1.215205341577529907e-01 7.509265094995498657e-02 5.401773750782012939e-02 1.416078656911849976e-01 -2.186108231544494629e-01 9.600023925304412842e-02 -2.074720561504364014e-01 -6.222122535109519958e-02 7.444532215595245361e-02 1.664573103189468384e-01 -6.688919663429260254e-02 -2.411648035049438477e-01 2.858213782310485840e-01
2.244979441165924072e-01 7.081501185894012451e-03 1.273259073495864868e-01 -1.693952977657318115e-01 -2.573071233928203583e-02 4.343025386333465576e-02 1.462743966840207577e-03 1.105249757529236376e-04 9.216120094060897827e-02 -1.642267256975173950e-01 1.838735491037368774e-02 2.752254307270050049e-01 -1.382343769073486328e-01 -3.027622699737548828e-01 -3.091108500957489014e-01 -1.395728439092636108e-01 -1.587747633457183838e-01 -1.140667311847209930e-02 -1.023252531886100769e-01 -3.766559064388275146e-01 2.022439241409301758e-01 7.664830982685089111e-02 2.799090445041656494e-01 -3.236418366432189941e-01 3.142692148685455322e-02 -2.150956541299819946e-01 8.649751543998718262e-03 7.241071760654449463e-02 1.578676141798496246e-02 -2.971676588058471680e-01 -9.065542370080947876e-02 8.854266256093978882e-02
1.078685298562049866e-01 9.996897727251052856e-02 4.503415524959564209e-02 -2.573761045932769775e-01 1.579922810196876526e-02 -1.881217509508132935e-01 -2.509435117244720459e-01 -1.214204803109169006e-01 2.383493483066558838e-01 -2.010861784219741821e-01 -1.828462071716785431e-02 2.436071038246154785e-01 1.368860155344009399e-01 3.466090187430381775e-02 -9.199924767017364502e-02 -3.256213963031768799e-01 -1.443471908569335938e-01 -1.475845873355865479e-01 -2.937642484903335571e-02 -8.786724507808685303e-02 3.915928602218627930e-01 -1.888349652290344238e-01 3.297628834843635559e-02 -3.449139297008514404e-01 7.759051769971847534e-02 -8.475396037101745605e-02 -1.353509631007909775e-02 2.274607867002487183e-01 -6.835305690765380859e-02 -2.130861282348632812e-01 -1.580795943737030029e-01 7.027201354503631592e-02
-1.098097413778305054e-01 -2.832878939807415009e-02 1.515229195356369019e-01 -2.739976346492767334e-01 1.960388720035552979e-01 -9.036706387996673584e-02 1.772759407758712769e-01 -1.391754671931266785e-02 2.689776420593261719e-01 -2.866090275347232819e-02 -7.650651782751083374e-02 2.023307085037231445e-01 -2.599142305552959442e-02 -8.685181289911270142e-02 -2.418168932199478149e-01 -3.085871934890747070e-01 8.439986035227775574e-03 -3.071415126323699951e-01 1.984317451715469360e-01 -1.175139397382736206e-01 1.787189245223999023e-01 -1.097193732857704163e-01 3.964468240737915039e-01 -1.293526291847229004e-01 1.018248945474624634e-01 -1.695370227098464966e-01 -6.188897415995597839e-02 2.052478864789009094e-02 -1.732237040996551514e-01 -2.295795232057571411e-01 -1.904975622892379761e-01 -3.417414799332618713e-02
6.848161667585372925e-02 2.917053103446960449e-01 2.109089791774749756e-01 -2.809602916240692139e-01 1.261896193027496338e-01 2.149033695459365845e-01 -6.663139909505844116e-02 -5.849876254796981812e-02 7.046822458505630493e-02 -1.187886446714401245e-01 -2.908981442451477051e-01 1.252412199974060059e-01 -1.621399223804473877e-01 -3.587620798498392105e-03 -2.223794013261795044e-01 -4.428058862686157227e-01 -1.866186410188674927e-01 -1.303694546222686768e-01 -9.288754314184188843e-02 4.532480239868164062e-02 3.885462582111358643e-01 8.643978089094161987e-02 1.383177936077117920e-02 1.744053512811660767e-01 -2.706273086369037628e-02 -1.168726980686187744e-01 2.358108013868331909e-02 1.356520950794219971e-01 1.570022292435169220e-02 -1.368166785687208176e-02 1.573926657438278198e-01 1.245125532150268555e-01
3.773826360702514648e-01 6.328524649143218994e-02 -5.623916909098625183e-02 -6.467720121145248413e-02 3.061220347881317139e-01 7.403516024351119995e-02 -3.121945858001708984e-01 -1.000900864601135254e-01 -8.480978757143020630e-02 1.427268385887145996e-01 6.204475462436676025e-02 5.480601638555526733e-02 -2.840349823236465454e-02 1.382595896720886230e-01 -8.237285166978836060e-02 -3.361239135265350342e-01 -1.442641764879226685e-01 -1.635620146989822388e-01 2.738131769001483917e-02 -3.860334753990173340e-01 2.922483384609222412e-01 1.640903800725936890e-01 1.101986095309257507e-01 2.402701526880264282e-01 4.942629113793373108e-02 -1.136082690209150314e-02 1.466966718435287476e-01 -4.595873877406120300e-02 -3.155131638050079346e-02 -1.846433430910110474e-01 -1.765583758242428303e-03 -1.568808704614639282e-01
9.921814501285552979e-02 5.410428345203399658e-02 -9.531448781490325928e-02 -3.013127744197845459e-01 2.423742711544036865e-01 3.338276445865631104e-01 -1.776756942272186279e-01 5.323608871549367905e-03 -2.085441499948501587e-01 -8.257564157247543335e-02 -3.776917234063148499e-02 3.024996817111968994e-01 -2.217979356646537781e-02 -9.713755548000335693e-02 -8.398492634296417236e-02 -3.214863240718841553e-01 -9.093536995351314545e-03 -1.070557385683059692e-01 -1.176180690526962280e-01 6.397568434476852417e-02 1.580762267112731934e-01 -4.389689490199089050e-02 1.492237001657485962e-01 2.162027806043624878e-01 1.419621258974075317e-01 -5.353439971804618835e-02 2.490024864673614502e-01 6.519378721714019775e-02 4.802970215678215027e-02 -3.669365048408508301e-01 -1.747963204979896545e-02 -2.647099196910858154e-01
2.201952487230300903e-01 -5.521364510059356689e-02 6.119362637400627136e-02 -2.568415999412536621e-01 1.476645022630691528e-01 2.329146862030029297e-01 1.858091801404953003e-01 1.316460408270359039e-02 9.644932299852371216e-02 5.323843657970428467e-02 -3.218774497509002686e-01 5.997445434331893921e-03 6.954768300056457520e-02 -1.286063790321350098e-01 -2.052506506443023682e-01 -1.704951375722885132e-02 -2.129691988229751587e-01 -2.954308092594146729e-01 -2.351904287934303284e-02 -1.040929928421974182e-01 -1.154120191931724548e-01 1.507924050092697144e-01 9.229048341512680054e-02 -1.935462802648544312e-01 3.705273866653442383e-01 1.543475687503814697e-01 2.032583057880401611e-01 -7.262748479843139648e-02 -9.974375367164611816e-02 -3.688388168811798096e-01 -3.333769366145133972e-02 -8.696850389242172241e-02
2.654049992561340332e-01 1.074859276413917542e-01 -2.097821682691574097e-01 -2.553775608539581299e-01 2.508905827999114990e-01 6.840622425079345703e-02 -1.175676956772804260e-01 7.433344423770904541e-02 8.475598692893981934e-02 5.029757041484117508e-03 -1.341944336891174316e-01 -5.332378670573234558e-03 -1.897784471511840820e-01 -9.925737977027893066e-02 -2.178427428007125854e-01 -1.200425699353218079e-01 -7.362539321184158325e-02 6.517039984464645386e-02 -6.561166793107986450e-02 -5.465102568268775940e-02 2.411313913762569427e-02 1.245497092604637146e-01 4.293953180313110352e-01 4.317246377468109131e-02 3.539526164531707764e-01 6.126731634140014648e-02 2.032726407051086426e-01 -1.276842132210731506e-02 2.051893025636672974e-01 -2.713086307048797607e-01 -1.935722082853317261e-01 -2.140810489654541016e-01
1.650245785713195801e-01 -8.188138157129287720e-02 1.862906515598297119e-01 -4.815130308270454407e-02 8.836352080106735229e-02 5.765545368194580078e-02 -1.080790087580680847e-01 -3.177288919687271118e-02 5.417005345225334167e-02 -2.430146783590316772e-01 -2.434493005275726318e-01 1.572161614894866943e-01 1.833181977272033691e-01 -9.273691475391387939e-02 -1.610956788063049316e-01 -3.942401707172393799e-01 -1.210935339331626892e-01 9.917579591274261475e-02 -6.376971025019884109e-03 -1.573149710893630981e-01 3.487020134925842285e-01 1.394954882562160492e-02 3.302584290504455566e-01 -2.450842261314392090e-01 -3.172398507595062256e-01 -4.429287090897560120e-02 -1.121524572372436523e-01 1.399923563003540039e-01 1.730984151363372803e-01 -1.476150602102279663e-01 5.260361824184656143e-03 9.426739066839218140e-02
3.398242294788360596e-01 -5.107559636235237122e-02 -6.450710445642471313e-02 -4.652256369590759277e-01 1.272429674863815308e-01 2.041309475898742676e-01 2.890144102275371552e-02 3.000159263610839844e-01 4.153131321072578430e-02 5.480128899216651917e-02 -1.395208388566970825e-01 -3.424373641610145569e-02 -8.033017069101333618e-02 -1.135722398757934570e-01 -9.339612722396850586e-02 -1.772403903305530548e-02 -4.206281304359436035e-01 1.147934421896934509e-01 4.047111794352531433e-02 -1.660692542791366577e-01 -8.317619562149047852e-02 1.365049779415130615e-01 2.097561359405517578e-01 4.302803054451942444e-02 5.156340450048446655e-02 4.076660051941871643e-02 1.583354473114013672e-01 -1.283222734928131104e-01 1.078152358531951904e-01 -1.973347663879394531e-01 -1.255984455347061157e-01 -2.365022748708724976e-01
1.058065816760063171e-01 8.344519883394241333e-02 1.325860023498535156e-01 1.190207898616790771e-01 1.383525505661964417e-02 -9.822717308998107910e-02 1.678093671798706055e-01 9.240511804819107056e-02 -2.104043811559677124e-01 2.962581254541873932e-02 -2.742556333541870117e-01 3.064179420471191406e-01 -4.583518486469984055e-03 -6.796727329492568970e-02 -4.252918064594268799e-01 -2.225877046585083008e-01 -1.501307934522628784e-01 -3.246815502643585205e-01 3.509116172790527344e-02 1.684415899217128754e-02 1.323804706335067749e-01 -9.220974147319793701e-02 2.691313326358795166e-01 1.106051430106163025e-01 2.639275491237640381e-01 1.730532050132751465e-01 1.280952692031860352e-01 -3.978395834565162659e-02 -1.154623851180076599e-01 -1.839329004287719727e-01 -2.206694930791854858e-01 -2.498538047075271606e-02
2.248689830303192139e-01 3.500502109527587891e-01 1.888948976993560791e-01 -1.030749455094337463e-01 1.415587663650512695e-01 3.492261171340942383e-01 8.639512211084365845e-02 1.294580399990081787e-01 2.121773064136505127e-01 -1.635036021471023560e-01 -3.055690824985504150e-01 1.945648640394210815e-01 -4.108565300703048706e-02 6.739974021911621094e-03 1.122232340276241302e-02 -2.153352499008178711e-01 -2.180512547492980957e-01 -2.683201730251312256e-01 1.151491422206163406e-03 8.823081851005554199e-02 1.472465097904205322e-01 1.648466885089874268e-01 1.218370571732521057e-01 2.003272324800491333e-01 2.215240746736526489e-01 6.091810762882232666e-02 2.460038363933563232e-01 -7.596162147819995880e-03 -1.241322141140699387e-02 6.134080141782760620e-02 -1.169494241476058960e-01 3.239846974611282349e-02
-1.372687146067619324e-02 7.415958493947982788e-02 -6.801222264766693115e-02 -1.968231648206710815e-01 2.750342488288879395e-01 -6.244392693042755127e-02 1.153222620487213135e-01 -1.275131851434707642e-01 -2.689023017883300781e-01 -6.993341445922851562e-02 -2.138410508632659912e-01 3.355690240859985352e-01 1.237344369292259216e-01 6.618064641952514648e-02 -1.919921338558197021e-01 -2.541585266590118408e-01 -1.544339954853057861e-01 -3.677808344364166260e-01 -1.580958813428878784e-02 -1.922393441200256348e-01 -5.713079497218132019e-02 6.590807437896728516e-02 3.338033854961395264e-01 1.353738307952880859e-01 -2.742429971694946289e-01 1.166442483663558960e-01 -1.008387058973312378e-01 7.346613332629203796e-03 -1.327996104955673218e-01 -1.681785881519317627e-01 7.419837266206741333e-02 3.199967369437217712e-02
3.114084601402282715e-01 -8.892209827899932861e-02 -1.588754951953887939e-01 -1.691841334104537964e-01 2.401266396045684814e-01 1.664266437292098999e-01 1.577388346195220947e-01 -6.043145805597305298e-02 1.561647206544876099e-01 4.402613639831542969e-02 -1.989827156066894531e-01 -3.479970619082450867e-02 -3.977276757359504700e-02 1.412254273891448975e-01 -1.999569982290267944e-01 -9.547548741102218628e-02 -1.599819809198379517e-01 6.584969349205493927e-03 7.089245319366455078e-02 -1.517571955919265747e-01 2.623808383941650391e-01 8.793321996927261353e-02 4.065899550914764404e-01 3.765942528843879700e-02 6.534580141305923462e-02 -2.254167944192886353e-02 4.761098697781562805e-02 -2.467397041618824005e-02 -3.640304803848266602e-01 -3.066787719726562500e-01 -1.736572384834289551e-01 1.679920554161071777e-01
2.678397670388221741e-02 -8.869880437850952148e-02 1.695967465639114380e-01 -1.039985567331314087e-01 4.614314436912536621e-01 2.932304739952087402e-01 -4.397595301270484924e-03 1.982137113809585571e-01 1.821319386363029480e-02 -2.446511238813400269e-01 -1.197087392210960388e-01 2.694470584392547607e-01 -4.757991805672645569e-02 4.316825792193412781e-02 -1.004439592361450195e-01 -1.051922291517257690e-01 7.608740776777267456e-02 -2.066174745559692383e-01 -2.795179747045040131e-02 -5.124924331903457642e-02 7.156863063573837280e-02 1.265533119440078735e-01 2.261711359024047852e-01 -4.805465787649154663e-02 2.391169220209121704e-01 -2.840044498443603516e-01 -1.577590703964233398e-01 -3.929020371288061142e-03 1.409769058227539062e-01 -1.891842335462570190e-01 -5.169165879487991333e-02 3.060415685176849365e-01
3.569680824875831604e-02 7.617837935686111450e-02 3.747044503688812256e-01 5.790500342845916748e-02 2.220269441604614258e-01 1.446019858121871948e-01 3.039381504058837891e-01 2.597370743751525879e-01 -1.031643897294998169e-01 5.666188895702362061e-02 -1.323247253894805908e-01 2.876609861850738525e-01 -2.717939317226409912e-01 -6.220660358667373657e-02 -1.758887469768524170e-01 -1.936182677745819092e-01 -1.642768532037734985e-01 4.095321148633956909e-02 3.894755989313125610e-02 -1.186089962720870972e-01 1.423044949769973755e-01 2.324049025774002075e-01 1.686742454767227173e-01 -4.866605624556541443e-02 7.178691029548645020e-02 -3.325884342193603516e-01 1.834125667810440063e-01 -2.024632692337036133e-01 2.850606665015220642e-02 -1.063352152705192566e-01 4.079168662428855896e-02 -7.297465205192565918e-02
1.468143016099929810e-01 -1.673724800348281860e-01 2.954570353031158447e-01 -1.813908815383911133e-01 -2.376133389770984650e-02 1.656132340431213379e-01 -1.343549322336912155e-02 -1.220635473728179932e-01 -1.469594892114400864e-03 -1.274910271167755127e-01 -4.853126406669616699e-02 1.881882399320602417e-01 5.153036117553710938e-02 -2.337738722562789917e-01 -2.709249556064605713e-01 -2.221763730049133301e-01 -1.635335683822631836e-01 8.470226824283599854e-02 -1.526281386613845825e-01 -3.249413669109344482e-01 3.700301945209503174e-01 1.073218286037445068e-01 2.375010550022125244e-01 -2.956418991088867188e-01 -2.141177095472812653e-02 -1.481595933437347412e-01 -6.959275808185338974e-03 7.221478968858718872e-02 -1.717699132859706879e-02 -2.530916631221771240e-01 6.962064653635025024e-02 -3.385209664702415466e-02
7.218117266893386841e-02 1.419461667537689209e-01 1.648365706205368042e-01 6.212535500526428223e-02 -6.076886877417564392e-02 2.490803599357604980e-02 -1.652845144271850586e-01 -6.108035892248153687e-02 3.055810369551181793e-02 -1.939392685890197754e-01 -3.063324391841888428e-01 1.730973720550537109e-01 9.003838151693344116e-02 -7.903057336807250977e-02 -1.888042986392974854e-01 -2.549006938934326172e-01 -3.179157078266143799e-01 6.786995381116867065e-02 -1.278403550386428833e-01 -2.595987915992736816e-01 2.092792093753814697e-01 1.807517707347869873e-01 3.674792945384979248e-01 -2.105155140161514282e-01 -1.137774735689163208e-01 1.371042989194393158e-02 2.192666083574295044e-01 2.397116273641586304e-01 1.043657809495925903e-01 -2.018690705299377441e-01 3.767780214548110962e-02 -1.181130036711692810e-01
3.504801094532012939e-01 8.339854329824447632e-02 1.441654562950134277e-02 -1.977518498897552490e-01 1.963855475187301636e-01 -1.188537180423736572e-01 -4.323186576366424561e-01 -1.674064844846725464e-01 -1.155619174242019653e-01 -1.293413247913122177e-02 7.019061129540205002e-03 1.779996007680892944e-01 -1.889412105083465576e-02 -2.524140290915966034e-02 -6.710835546255111694e-02 -4.518031179904937744e-01 -5.835941061377525330e-02 -1.472490876913070679e-01 -2.321500703692436218e-02 -3.238604366779327393e-01 1.937623769044876099e-01 2.474607527256011963e-01 1.047978550195693970e-01 4.889558255672454834e-02 -3.476762771606445312e-02 4.893802106380462646e-02 9.863141924142837524e-02 -5.898181349039077759e-02 -2.735334262251853943e-02 -1.506105065345764160e-01 -3.647604212164878845e-02 -1.554305851459503174e-01
8.821178227663040161e-02 7.621202617883682251e-02 9.130114316940307617e-02 3.301287069916725159e-02 -3.761688992381095886e-02 6.264086812734603882e-02 -5.409172922372817993e-02 1.631042454391717911e-03 2.263349741697311401e-01 -2.258075773715972900e-01 -1.094583421945571899e-01 1.298271566629409790e-01 8.889256045222282410e-03 -1.441462188959121704e-01 -3.021667003631591797e-01 -3.940679728984832764e-01 -1.277503967285156250e-01 5.543901585042476654e-03 -1.060696542263031006e-01 -4.494713246822357178e-01 3.048519790172576904e-01 5.550236254930496216e-02 2.581823766231536865e-01 -3.369456529617309570e-02 -1.783801019191741943e-01 8.666464127600193024e-03 -7.250019162893295288e-02 1.326426565647125244e-01 2.323623001575469971e-01 -2.548558712005615234e-01 -5.157105252146720886e-02 2.073512598872184753e-02
2.624433934688568115e-01 6.152683123946189880e-02 -6.776448339223861694e-02 -9.945593029260635376e-02 2.825253605842590332e-01 1.865845290012657642e-03 -3.417309373617172241e-02 -1.315622478723526001e-01 -6.633940339088439941e-02 -1.596982218325138092e-02 2.082655131816864014e-01 2.432124912738800049e-01 -3.333152532577514648e-01 9.642346948385238647e-02 -2.915000021457672119e-01 -2.911546230316162109e-01 -2.179234325885772705e-01 -3.108104467391967773e-01 -6.346929818391799927e-02 -1.985342800617218018e-01 -1.616376787424087524e-01 -2.527230605483055115e-02 1.041710823774337769e-01 1.255402415990829468e-01 4.592255502939224243e-02 9.561716020107269287e-02 1.713668853044509888e-01 -1.789878159761428833e-01 -2.678705453872680664e-01 -8.908872259780764580e-04 -1.746668219566345215e-01 3.738118335604667664e-02
1.086746230721473694e-01 5.221187323331832886e-02 2.162467688322067261e-01 -3.467682003974914551e-02 -8.216524496674537659e-03 3.967196121811866760e-02 1.634903717786073685e-03 -4.751505702733993530e-02 -4.342937096953392029e-02 -5.046637356281280518e-02 -1.909886747598648071e-01 1.776960790157318115e-01 -3.810723545029759407e-03 -1.595126837491989136e-01 -7.808683812618255615e-02 -3.146959543228149414e-01 -1.967666000127792358e-01 5.478196591138839722e-02 -6.044553965330123901e-02 -3.685838282108306885e-01 2.707981467247009277e-01 -3.731875121593475342e-02 4.218136370182037354e-01 -2.508137822151184082e-01 -4.289492592215538025e-02 -1.285790205001831055e-01 1.641097962856292725e-01 1.301951147615909576e-02 1.067076846957206726e-01 -3.706003725528717041e-01 1.750401109457015991e-01 9.430214017629623413e-02
2.157744318246841431e-01 8.895397931337356567e-02 1.843927502632141113e-01 -9.184537827968597412e-02 1.512602269649505615e-01 2.259769290685653687e-01 1.570567786693572998e-01 9.050197154283523560e-02 1.058963984251022339e-01 -2.676634304225444794e-02 -4.133624434471130371e-01 3.835111111402511597e-02 -1.481158137321472168e-01 3.365578362718224525e-03 -1.320468932390213013e-01 4.047493636608123779e-02 -2.649896144866943359e-01 -2.638036608695983887e-01 -6.789210438728332520e-02 -1.353150159120559692e-01 4.318808019161224365e-01 -1.409706920385360718e-01 2.886269092559814453e-01 -8.236677944660186768e-02 -4.654588922858238220e-02 -6.798795610666275024e-02 -2.242410788312554359e-03 -1.119946092367172241e-01 -7.448046654462814331e-02 -2.862438857555389404e-01 -1.607981324195861816e-02 6.857496500015258789e-02
1.109550967812538147e-01 -1.372231990098953247e-01 8.556854724884033203e-02 -1.731584072113037109e-01 2.625503838062286377e-01 3.096932768821716309e-01 1.619144976139068604e-01 -4.392155632376670837e-02 -9.109219908714294434e-02 1.919849961996078491e-01 -1.992015987634658813e-01 2.254104614257812500e-01 -1.758214384317398071e-01 1.098359599709510803e-01 -2.725787758827209473e-01 -1.699085682630538940e-01 -1.393852382898330688e-01 -2.453438341617584229e-01 -1.777988113462924957e-02 1.360141634941101074e-01 1.823824197053909302e-01 -6.097651645541191101e-02 2.242290079593658447e-01 -2.782617881894111633e-02 3.553155064582824707e-01 -2.789616025984287262e-02 5.774309486150741577e-02 1.458127349615097046e-01 -1.260680109262466431e-01 -2.888575494289398193e-01 2.105811052024364471e-02 1.374849081039428711e-01
3.288623392581939697e-01 -7.078631222248077393e-02 2.803972363471984863e-01 -3.565058410167694092e-01 7.513000071048736572e-02 1.956080272793769836e-02 -1.746664792299270630e-01 6.314066052436828613e-02 -1.972279399633407593e-01 -1.299515068531036377e-01 -1.935435533523559570e-01 2.414410859346389771e-01 2.194176763296127319e-01 -2.058030217885971069e-01 -1.478049904108047485e-01 -1.077136397361755371e-01 -1.909202933311462402e-01 -2.111012786626815796e-01 -1.108524575829505920e-01 1.027696728706359863e-01 6.081692129373550415e-02 3.099186904728412628e-02 2.465231530368328094e-02 -2.301980182528495789e-02 1.531551182270050049e-01 1.292262971401214600e-01 -2.880590222775936127e-02 1.178839206695556641e-01 2.146079242229461670e-01 -1.783957034349441528e-01 -4.034717753529548645e-02 -3.479339480400085449e-01
1.753070801496505737e-01 -7.602537423372268677e-02 1.996918767690658569e-01 -1.287412792444229126e-01 9.058392792940139771e-02 -7.570699602365493774e-02 8.211001753807067871e-03 -9.592868387699127197e-02 4.818662256002426147e-02 -1.117301136255264282e-01 -4.765358939766883850e-02 1.486307084560394287e-01 -6.418798863887786865e-02 -2.170539647340774536e-01 -1.973565965890884399e-01 -3.299572765827178955e-01 -2.186222225427627563e-01 1.054051518440246582e-01 -1.812476813793182373e-01 -4.390880167484283447e-01 2.735767364501953125e-01 1.305508017539978027e-01 1.595911383628845215e-01 -3.513129651546478271e-01 4.111372400075197220e-03 -1.502796411514282227e-01 -3.178831562399864197e-02 1.660579144954681396e-01 -1.165117397904396057e-01 -2.268773615360260010e-01 5.023124441504478455e-02 3.895212337374687195e-02
3.872287571430206299e-01 -3.086554259061813354e-02 1.801985949277877808e-01 -8.024568855762481689e-02 7.412022352218627930e-02 6.751974672079086304e-02 -1.968354880809783936e-01 1.048374474048614502e-01 1.256844103336334229e-01 -1.551135331392288208e-01 -1.942998170852661133e-01 9.818842262029647827e-02 -1.086202915757894516e-02 -6.542932987213134766e-02 -2.388902306556701660e-01 -2.830339074134826660e-01 -1.688454300165176392e-01 8.360702544450759888e-02 -2.109979987144470215e-01 -2.232028990983963013e-01 1.623526662588119507e-01 1.894747838377952576e-02 1.289088875055313110e-01 -3.514236509799957275e-01 6.806712131947278976e-03 -3.528020679950714111e-01 1.580801308155059814e-01 1.842217892408370972e-01 -1.209738012403249741e-02 -1.823465526103973389e-01 -5.748896300792694092e-02 -6.899424642324447632e-02
7.699853181838989258e-02 6.145508587360382080e-02 -4.862353578209877014e-02 3.414172306656837463e-02 1.251931935548782349e-01 2.645064592361450195e-01 2.711267173290252686e-01 1.366168912500143051e-02 -6.914378702640533447e-02 3.361245244741439819e-02 -2.274259030818939209e-01 1.005766764283180237e-01 1.190574914216995239e-01 -4.168803989887237549e-02 -6.891055405139923096e-02 -2.106281667947769165e-01 -2.090933918952941895e-01 -1.123839523643255234e-02 5.112768337130546570e-02 -2.962224781513214111e-01 1.795145422220230103e-01 3.304051607847213745e-02 4.197688773274421692e-02 8.277360349893569946e-03 1.267452985048294067e-01 -1.405829787254333496e-01 -3.586686253547668457e-01 4.804111123085021973e-01 1.253553628921508789e-01 -2.407449632883071899e-01 -1.704265624284744263e-01 1.652808487415313721e-01
1.018207594752311707e-01 -2.100518345832824707e-01 1.104382425546646118e-01 -1.012711450457572937e-01 3.049333095550537109e-01 -3.762867301702499390e-02 -4.021868705749511719e-01 -1.672389954328536987e-01 -1.331056803464889526e-01 -1.071062907576560974e-01 9.893807023763656616e-02 1.472843736410140991e-01 2.165526151657104492e-02 1.565329879522323608e-01 -2.515898048877716064e-01 -2.083411663770675659e-01 -2.315264195203781128e-01 -1.840158700942993164e-01 4.338184744119644165e-02 -2.296292632818222046e-01 1.438175290822982788e-01 2.886559367179870605e-01 5.829342082142829895e-02 1.095000207424163818e-01 -1.000979617238044739e-01 -1.012861132621765137e-01 1.550507098436355591e-01 -1.325215585529804230e-02 -1.238813772797584534e-01 -1.254945397377014160e-01 -2.394688427448272705e-01 -2.284340262413024902e-01
3.554151356220245361e-01 1.126633025705814362e-02 2.001583948731422424e-02 -1.857270002365112305e-01 4.676559567451477051e-02 1.476623266935348511e-01 -3.649878799915313721e-01 -4.103451222181320190e-02 -2.276024818420410156e-01 1.433676481246948242e-01 2.636076137423515320e-02 2.329166829586029053e-01 2.231847941875457764e-01 2.761729620397090912e-02 9.549821913242340088e-02 -2.428438812494277954e-01 -3.937285393476486206e-02 -1.193260326981544495e-01 -7.197986543178558350e-02 -2.016494870185852051e-01 1.853006929159164429e-01 1.771565675735473633e-01 2.276800945401191711e-02 -2.031206488609313965e-01 2.516560852527618408e-01 9.734271466732025146e-02 -8.302763849496841431e-02 -1.244674324989318848e-01 -2.495678067207336426e-01 -1.649648845195770264e-01 -1.405456513166427612e-01 -2.454078048467636108e-01
-6.943345535546541214e-03 -3.816034644842147827e-02 -3.246999531984329224e-02 -3.600089848041534424e-01 3.769698441028594971e-01 3.443316221237182617e-01 9.383673220872879028e-02 1.417907327413558960e-01 -1.007859557867050171e-01 1.765029877424240112e-01 -6.242660805583000183e-02 3.200017809867858887e-01 1.564256399869918823e-01 -2.377818077802658081e-01 -1.074065342545509338e-01 -3.053394556045532227e-01 -4.688097536563873291e-02 -5.293188616633415222e-02 -2.110747806727886200e-02 1.399683207273483276e-01 8.209347724914550781e-02 -1.001507565379142761e-01 1.169864833354949951e-01 5.829031765460968018e-02 1.164950579404830933e-01 -1.066920720040798187e-02 5.641177669167518616e-02 1.296993196010589600e-01 -2.434175163507461548e-01 -2.498580217361450195e-01 -1.378435268998146057e-02 1.744069159030914307e-01
1.746706068515777588e-01 -8.625906705856323242e-02 2.484536617994308472e-01 -2.894882857799530029e-01 1.251056790351867676e-01 1.433377712965011597e-01 -3.439632430672645569e-02 -1.262990981340408325e-01 2.003506571054458618e-01 2.449011802673339844e-01 7.494382560253143311e-02 1.918898671865463257e-01 1.799613386392593384e-01 -2.976996302604675293e-01 -4.407197609543800354e-02 -7.043485343456268311e-02 -2.194526493549346924e-01 1.726953238248825073e-01 2.796219487208873034e-04 -3.173793554306030273e-01 2.882177829742431641e-01 6.258112937211990356e-02 2.285430431365966797e-01 1.333861425518989563e-02 1.042030379176139832e-01 -1.715645492076873779e-01 -9.604440629482269287e-02 2.022888138890266418e-02 1.466866284608840942e-01 -2.778631746768951416e-01 -7.206426560878753662e-02 1.440909802913665771e-01
1.582447439432144165e-01 -2.064114660024642944e-01 1.487981975078582764e-01 -9.293706715106964111e-02 3.001917898654937744e-02 2.375636100769042969e-01 2.167445048689842224e-02 -6.730963289737701416e-02 1.564376614987850189e-02 -1.679746657609939575e-01 1.271275803446769714e-03 2.014772295951843262e-01 -7.796068489551544189e-02 -1.943743377923965454e-01 -2.287324666976928711e-01 -2.433125376701354980e-01 -1.818900555372238159e-01 5.096869543194770813e-02 -1.542195826768875122e-01 -2.592376768589019775e-01 3.804917931556701660e-01 1.428377032279968262e-01 1.505134999752044678e-01 -3.763287365436553955e-01 2.865133807063102722e-02 -1.474366337060928345e-01 -2.149287797510623932e-02 1.696260273456573486e-02 -2.991141565144062042e-02 -3.657090365886688232e-01 -2.572789229452610016e-02 8.437097072601318359e-03
7.672987133264541626e-02 5.999951064586639404e-02 2.217627912759780884e-01 -1.664173230528831482e-02 -5.679717659950256348e-02 7.736722379922866821e-02 -9.270645678043365479e-02 -1.204693838953971863e-01 5.014240369200706482e-02 -1.412420123815536499e-01 -5.404408648610115051e-02 2.214704006910324097e-01 3.499834239482879639e-02 -1.148181036114692688e-01 -2.209805399179458618e-01 -4.290000796318054199e-01 -1.088389009237289429e-02 -6.927447021007537842e-02 6.519345194101333618e-02 -3.838712275028228760e-01 2.871363461017608643e-01 1.106015071272850037e-01 2.653685808181762695e-01 -2.192489802837371826e-01 -1.698483824729919434e-01 -1.982650533318519592e-02 -3.493609279394149780e-02 2.210667878389358521e-01 2.986731231212615967e-01 -1.389175951480865479e-01 1.431333571672439575e-01 9.489023685455322266e-02
1.956865340471267700e-01 6.957856006920337677e-03 1.112915724515914917e-01 -1.733315736055374146e-01 1.178611591458320618e-01 -1.087342351675033569e-01 -2.768328785896301270e-01 2.088392339646816254e-02 3.901486843824386597e-02 -1.557897925376892090e-01 -1.696012169122695923e-01 4.232940673828125000e-01 4.145754128694534302e-02 -1.032079607248306274e-01 -1.046551167964935303e-01 -1.127751022577285767e-01 -5.109592899680137634e-02 6.457623839378356934e-02 1.146076396107673645e-01 -4.482924938201904297e-01 2.886669933795928955e-01 -1.420634426176548004e-02 4.674910753965377808e-02 -2.883415818214416504e-01 8.431286364793777466e-02 -1.741717904806137085e-01 -1.039756909012794495e-01 1.414142549037933350e-02 -2.680507674813270569e-02 -2.032807916402816772e-01 -1.460389941930770874e-01 -2.123726755380630493e-01
1.092540621757507324e-01 -1.322946697473526001e-01 -6.232452020049095154e-02 -2.640645503997802734e-01 2.185888141393661499e-01 3.722312152385711670e-01 -1.780012845993041992e-01 -8.254677802324295044e-02 -2.179109901189804077e-01 -2.720761597156524658e-01 -4.534987509250640869e-01 1.448855996131896973e-01 -9.481696411967277527e-03 -6.907892972230911255e-02 5.975185707211494446e-02 -1.781108975410461426e-01 -1.215773075819015503e-01 -9.202277660369873047e-02 9.522091597318649292e-02 8.891873806715011597e-02 1.381685286760330200e-01 1.951178759336471558e-01 3.148631155490875244e-01 1.278089080005884171e-02 -9.062897413969039917e-02 7.694314420223236084e-02 2.074815928936004639e-01 6.598501652479171753e-02 1.040803641080856323e-01 -5.593114532530307770e-03 -3.289883211255073547e-02 -1.167183518409729004e-01
4.707392454147338867e-01 -2.624394595623016357e-01 4.103741049766540527e-02 -1.472343653440475464e-01 2.640460729598999023e-01 1.416526734828948975e-01 1.253522038459777832e-01 6.193939968943595886e-02 1.900191046297550201e-02 2.614616751670837402e-01 -7.657698541879653931e-02 1.273065507411956787e-01 3.776225075125694275e-02 2.056103385984897614e-02 -6.615605950355529785e-02 -3.498527407646179199e-01 5.293022468686103821e-02 7.842814177274703979e-02 1.734626293182373047e-01 -2.100382745265960693e-01 -5.155662447214126587e-02 1.786070466041564941e-01 5.989166349172592163e-02 -2.163269929587841034e-02 -2.388286292552947998e-01 -2.280736267566680908e-01 -1.119178161025047302e-01 1.143422499299049377e-01 -5.402873456478118896e-02 -2.801663242280483246e-03 -2.644292116165161133e-01 -1.677448898553848267e-01
1.792589575052261353e-01 8.759245276451110840e-02 4.646872356534004211e-02 -1.745745688676834106e-01 4.502549767494201660e-01 -2.731912955641746521e-02 1.381748616695404053e-01 5.904834344983100891e-02 5.455280188471078873e-03 3.839747980237007141e-02 -2.454650551080703735e-01 -6.634780019521713257e-02 6.704658269882202148e-02 2.051197290420532227e-01 -2.298683673143386841e-01 -3.640811517834663391e-02 -2.357059866189956665e-01 -1.452578604221343994e-01 8.208113163709640503e-02 -1.244073584675788879e-01 2.696579992771148682e-01 -4.785382747650146484e-02 2.875687479972839355e-01 -5.675462260842323303e-02 2.401656955480575562e-01 -9.938893467187881470e-02 -2.318054810166358948e-02 1.518179383128881454e-02 -1.684287041425704956e-01 -4.197801053524017334e-01 -3.570546954870223999e-02 -2.513491548597812653e-02
5.205714702606201172e-02 1.378605365753173828e-01 3.282289505004882812e-01 1.624903827905654907e-02 -9.578873403370380402e-03 1.249684095382690430e-01 -1.544355005025863647e-01 -8.954859524965286255e-02 1.069686487317085266e-01 -2.052490264177322388e-01 -2.267875224351882935e-01 7.096942514181137085e-03 -1.739147678017616272e-02 -3.001250028610229492e-01 -2.417745590209960938e-01 -3.066607713699340820e-01 -1.831417679786682129e-01 -1.592027544975280762e-01 -1.580695360898971558e-01 -3.221750855445861816e-01 2.666293382644653320e-01 -9.908283501863479614e-02 2.108763754367828369e-01 -2.960941195487976074e-01 -3.466963395476341248e-02 -9.550860524177551270e-02 1.227491497993469238e-01 3.975712880492210388e-02 -9.787924587726593018e-03 -2.165639549493789673e-01 8.984007872641086578e-03 -3.959026653319597244e-03
-9.033387154340744019e-02 1.668821871280670166e-01 9.350261837244033813e-02 3.232212737202644348e-02 9.380636364221572876e-02 2.454725503921508789e-01 -5.097570270299911499e-02 4.796677455306053162e-02 -2.292308658361434937e-01 -1.104184463620185852e-01 -6.214464083313941956e-02 2.134115993976593018e-02 -1.557907313108444214e-01 -3.146806731820106506e-02 -3.349272012710571289e-01 -1.030525788664817810e-01 -1.525866985321044922e-01 -1.668386459350585938e-01 3.356029465794563293e-02 -3.357618749141693115e-01 3.323839306831359863e-01 1.426682919263839722e-01 1.985282450914382935e-01 -2.151463925838470459e-01 1.659065335988998413e-01 -2.434032559394836426e-01 1.682181060314178467e-01 7.838185131549835205e-02 1.010983213782310486e-01 7.790593057870864868e-02 2.955218032002449036e-02 -3.784754872322082520e-01
2.478315830230712891e-01 -9.400702267885208130e-02 1.736109107732772827e-01 -1.790851801633834839e-01 -4.181585088372230530e-02 1.378444880247116089e-01 2.917835488915443420e-03 3.021995723247528076e-02 -6.153872609138488770e-02 -2.738845944404602051e-01 -2.057147212326526642e-02 2.256719022989273071e-01 6.886736303567886353e-02 -2.264205068349838257e-01 -2.075483947992324829e-01 -1.342034786939620972e-01 -2.254000753164291382e-01 3.370832651853561401e-02 -1.111160293221473694e-01 -2.807119488716125488e-01 3.097466528415679932e-01 1.350864470005035400e-01 1.783991754055023193e-01 -3.727702200412750244e-01 -2.601302973926067352e-02 -1.744901835918426514e-01 7.781031727790832520e-02 8.736555278301239014e-02 2.630880288779735565e-02 -3.365428149700164795e-01 -9.243160486221313477e-02 5.693786591291427612e-02
2.380528599023818970e-01 1.996711641550064087e-01 9.129442274570465088e-03 -1.082090139389038086e-01 3.438540399074554443e-01 3.471974432468414307e-01 -1.380355656147003174e-01 -3.322326838970184326e-01 -4.615619778633117676e-03 4.700463265180587769e-02 1.285429298877716064e-01 1.324727982282638550e-01 8.866780251264572144e-02 2.594579942524433136e-02 -1.337218284606933594e-01 -2.128618061542510986e-01 -3.215597569942474365e-01 2.193518131971359253e-01 8.839094638824462891e-02 4.219498857855796814e-02 1.486989110708236694e-01 1.709253340959548950e-01 1.984274834394454956e-01 -1.102437004446983337e-01 1.457475572824478149e-01 2.100445032119750977e-01 6.760595738887786865e-02 -8.358917199075222015e-03 -1.773631125688552856e-01 1.710353493690490723e-01 -1.308515071868896484e-01 -6.023615226149559021e-02
-2.346316352486610413e-03 2.259619981050491333e-01 1.141111850738525391e-01 2.662974894046783447e-01 1.904529929161071777e-01 3.984805941581726074e-02 -3.093465268611907959e-01 -1.676177680492401123e-01 4.278625547885894775e-02 2.180157899856567383e-01 -2.791959047317504883e-02 1.968968510627746582e-01 1.779885888099670410e-01 -5.860544368624687195e-02 -2.067254632711410522e-01 -3.538044989109039307e-01 -1.351327002048492432e-01 -2.076188474893569946e-01 2.284541130065917969e-01 -1.170823425054550171e-01 8.499528467655181885e-02 -9.244439750909805298e-02 1.213019192218780518e-01 -2.265334129333496094e-03 -1.211975589394569397e-01 3.364247083663940430e-02 1.915706903673708439e-03 -1.057685390114784241e-01 3.304451107978820801e-01 -9.087937325239181519e-02 -3.304413259029388428e-01 -7.788906223140656948e-04
6.080079451203346252e-02 -4.343036934733390808e-02 1.061239168047904968e-01 -2.180769592523574829e-01 1.581896692514419556e-01 2.215613871812820435e-01 4.912956058979034424e-02 1.628309190273284912e-01 2.698762118816375732e-01 -1.141027808189392090e-01 -2.215283811092376709e-01 1.917045712471008301e-01 -1.969848424196243286e-01 2.803201787173748016e-02 -1.033787354826927185e-01 -1.670774519443511963e-01 -3.848364651203155518e-01 -1.239450797438621521e-01 -1.294430159032344818e-02 -5.365501344203948975e-02 3.730388283729553223e-01 1.084851250052452087e-01 1.265441477298736572e-01 2.540468275547027588e-01 3.399772942066192627e-01 -1.260375371202826500e-03 1.088390648365020752e-01 -2.245824597775936127e-02 -1.453087572008371353e-02 -1.872675418853759766e-01 -8.642117679119110107e-02 1.183798536658287048e-01
2.275573015213012695e-01 1.461747288703918457e-01 1.862709969282150269e-01 -7.176970597356557846e-03 9.691659361124038696e-02 1.522709578275680542e-01 3.982075303792953491e-02 -1.157469004392623901e-01 -2.605343163013458252e-01 2.336619496345520020e-01 6.557847559452056885e-02 3.141946718096733093e-02 1.053895726799964905e-01 -3.292483836412429810e-02 1.467246115207672119e-01 -3.432460427284240723e-01 -3.111945986747741699e-01 -6.651521474123001099e-02 2.530366778373718262e-01 -2.158952057361602783e-01 1.815990954637527466e-01 2.999503314495086670e-01 1.805091835558414459e-02 -4.025185480713844299e-02 1.972332037985324860e-02 5.322067439556121826e-02 7.566640526056289673e-02 -1.236949861049652100e-01 -1.485108435153961182e-01 1.443434655666351318e-01 -2.577005028724670410e-01 -3.080468773841857910e-01
3.562424182891845703e-01 7.810862362384796143e-02 1.400940865278244019e-01 -3.852213621139526367e-01 3.773041665554046631e-01 3.743839859962463379e-01 -3.805940598249435425e-02 -1.743188351392745972e-01 -1.081909015774726868e-01 1.680877804756164551e-01 3.261923848185688257e-04 1.356480568647384644e-01 -2.944874949753284454e-02 1.596344709396362305e-01 -6.296345498412847519e-03 -1.833797246217727661e-01 -3.718439936637878418e-01 6.017966940999031067e-02 -9.513264894485473633e-02 5.421435087919235229e-02 3.077928908169269562e-02 2.322228699922561646e-01 4.376878589391708374e-02 -3.103664144873619080e-02 6.700085941702127457e-04 1.332077383995056152e-01 4.077058658003807068e-02 -2.137603424489498138e-02 -1.141420602798461914e-01 1.073789820075035095e-01 1.998073235154151917e-02 -9.888957440853118896e-02
1.897296682000160217e-02 -2.150269970297813416e-02 -1.793699413537979126e-01 -1.503667980432510376e-01 2.732638120651245117e-01 -3.150224313139915466e-02 -1.137398928403854370e-01 3.142059445381164551e-01 -4.904995113611221313e-02 -1.023759841918945312e-01 9.794188290834426880e-02 2.593427002429962158e-01 -1.027934476733207703e-01 2.527762390673160553e-02 -1.823159158229827881e-01 -3.245804309844970703e-01 -2.688938677310943604e-01 -2.653569579124450684e-01 -2.069457173347473145e-01 -1.602161526679992676e-01 3.282336592674255371e-01 3.922422230243682861e-02 6.811182945966720581e-02 -2.175163179636001587e-01 -2.731432020664215088e-02 2.592629194259643555e-01 2.335972785949707031e-01 -1.018373593688011169e-01 -1.490575540810823441e-02 3.869752213358879089e-02 -1.411079615354537964e-02 1.013322249054908752e-01
9.526680409908294678e-02 2.723669633269309998e-02 2.545763552188873291e-01 -1.675443351268768311e-01 1.642868071794509888e-01 1.097880825400352478e-01 9.660765528678894043e-02 -1.036384329199790955e-01 1.720745116472244263e-01 -7.643171399831771851e-02 -2.653054594993591309e-01 -6.101992446929216385e-03 2.302599549293518066e-01 -1.323118805885314941e-01 -8.359961211681365967e-02 -3.028180599212646484e-01 5.340588837862014771e-02 -3.570846915245056152e-01 1.664979606866836548e-01 -1.607340425252914429e-01 1.231446489691734314e-01 -2.344368584454059601e-02 4.608943462371826172e-01 2.037469856441020966e-02 1.925524473190307617e-01 -1.848580986261367798e-01 1.178040578961372375e-01 -3.724855929613113403e-02 -2.373648732900619507e-01 -2.442036196589469910e-02 -4.016743227839469910e-02 -7.454750686883926392e-02
-6.192171201109886169e-02 2.015750296413898468e-02 1.254287213087081909e-01 -4.012709558010101318e-01 3.519901931285858154e-01 2.379698604345321655e-01 -4.795642197132110596e-02 1.070667058229446411e-01 -2.668868750333786011e-02 1.068524867296218872e-01 -1.177422851324081421e-01 -2.911723591387271881e-02 -1.663575172424316406e-01 -1.474453657865524292e-01 -3.066610693931579590e-01 -3.556161820888519287e-01 -8.925731480121612549e-02 5.674025788903236389e-02 -1.892462000250816345e-02 1.188397221267223358e-02 8.114957809448242188e-02 -9.125256538391113281e-02 1.189602166414260864e-01 -2.489993348717689514e-02 3.934478461742401123e-01 -2.188325114548206329e-02 1.282293647527694702e-01 2.184367179870605469e-01 -1.600000113248825073e-01 -1.979544162750244141e-01 -2.688718400895595551e-02 -4.053939133882522583e-02
2.263618409633636475e-01 1.079136058688163757e-01 1.538850665092468262e-01 -1.530336439609527588e-01 2.115275561809539795e-01 2.807058691978454590e-01 -6.224183365702629089e-02 1.707465946674346924e-01 5.485956370830535889e-02 -2.389683723449707031e-01 -7.290357351303100586e-02 1.304870843887329102e-01 1.151794269680976868e-01 3.602786064147949219e-01 -2.466269396245479584e-02 -4.415240883827209473e-02 -7.941467314958572388e-02 -1.744138449430465698e-01 2.313780635595321655e-01 -2.871868312358856201e-01 1.776977479457855225e-01 2.064602971076965332e-01 -5.348289385437965393e-02 1.661122441291809082e-01 3.442127406597137451e-01 -6.364396214485168457e-02 -1.135743036866188049e-01 2.295587062835693359e-01 -8.623221516609191895e-02 -2.068252488970756531e-02 -1.090250443667173386e-03 1.788174808025360107e-01
1.774561256170272827e-01 1.442194432020187378e-01 1.361964736133813858e-02 -1.986878514289855957e-01 3.782140314579010010e-01 -1.771266199648380280e-02 -4.084523394703865051e-02 2.454504519701004028e-01 -9.098222106695175171e-02 3.696075081825256348e-02 -2.159015834331512451e-01 -4.947330430150032043e-02 6.824627518653869629e-02 6.776173412799835205e-02 -1.559240818023681641e-01 -1.888244897127151489e-01 -1.566002368927001953e-01 -3.831027150154113770e-01 1.731164902448654175e-01 -3.050997294485569000e-02 2.520957887172698975e-01 2.987968325614929199e-01 1.608406752347946167e-01 6.249730661511421204e-02 5.067218840122222900e-02 1.012202948331832886e-01 -9.995879605412483215e-03 -2.706080079078674316e-01 -1.303773820400238037e-01 -2.528196573257446289e-01 -1.050428152084350586e-01 -1.093707010149955750e-01
1.792749762535095215e-01 1.889932751655578613e-01 1.609779745340347290e-01 -1.632757782936096191e-01 -6.819413602352142334e-02 6.761568784713745117e-02 2.130389213562011719e-02 -6.902654469013214111e-02 1.574716866016387939e-01 -1.241426095366477966e-01 -1.821983009576797485e-01 6.466977298259735107e-03 1.206434443593025208e-01 -7.552615553140640259e-02 -1.658850312232971191e-01 -3.902833759784698486e-01 -2.777775526046752930e-01 -4.337478801608085632e-02 -1.643421947956085205e-01 -3.800587356090545654e-01 1.363103538751602173e-01 8.152578026056289673e-02 2.691673040390014648e-01 -2.761379182338714600e-01 -2.478599399328231812e-01 -9.664522856473922729e-02 -3.147566691040992737e-03 3.480181097984313965e-03 7.032231986522674561e-02 -2.966390252113342285e-01 4.680639132857322693e-02 3.508508950471878052e-02
-1.140870228409767151e-01 1.676596850156784058e-01 -3.223474621772766113e-01 -2.708237171173095703e-01 1.947779059410095215e-01 2.233987301588058472e-02 -1.138307824730873108e-01 -3.883868921548128128e-03 -2.041909992694854736e-01 5.551870912313461304e-02 -2.603876292705535889e-01 -1.872947998344898224e-02 1.208909600973129272e-01 1.276850551366806030e-01 2.040911093354225159e-02 -3.449078500270843506e-01 -2.054948359727859497e-01 -2.293101847171783447e-01 2.284188866615295410e-01 -2.662906348705291748e-01 5.900811776518821716e-02 -2.009519748389720917e-02 3.279298543930053711e-01 1.355663686990737915e-01 8.646027743816375732e-02 1.800258457660675049e-02 -6.031435355544090271e-02 4.437039047479629517e-02 -2.161033451557159424e-01 -2.312648594379425049e-01 -7.317132502794265747e-02 1.851531863212585449e-02
3.290686011314392090e-01 -7.626087218523025513e-02 1.775939762592315674e-01 -1.173394396901130676e-01 6.503925472497940063e-02 2.656159400939941406e-01 -3.030782639980316162e-01 -1.584005802869796753e-01 4.617276787757873535e-02 8.501534909009933472e-02 7.475116103887557983e-02 3.966423869132995605e-01 -1.351626813411712646e-01 -1.449810117483139038e-01 -6.868316233158111572e-02 -3.195688724517822266e-01 2.389647252857685089e-02 -1.570954471826553345e-01 -1.508327852934598923e-02 -1.493626832962036133e-01 1.337882280349731445e-01 2.012158334255218506e-01 5.050225183367729187e-02 1.422830820083618164e-01 2.063084580004215240e-02 -1.630638688802719116e-01 1.007598713040351868e-01 -1.902695447206497192e-01 2.145966514945030212e-02 -9.438166022300720215e-02 -2.758441865444183350e-01 -2.065450251102447510e-01
-1.507003307342529297e-01 1.109329015016555786e-01 -1.594686508178710938e-02 8.281654678285121918e-03 3.708655238151550293e-01 2.407944500446319580e-01 8.936861902475357056e-02 -1.115710809826850891e-01 9.568797051906585693e-02 5.013030953705310822e-03 -4.679514840245246887e-02 2.141515016555786133e-01 -6.085338070988655090e-02 -3.059051334857940674e-01 -1.410526037216186523e-02 -2.730776965618133545e-01 -5.863535404205322266e-02 -2.963464260101318359e-01 1.205781400203704834e-01 1.302307546138763428e-01 5.616636574268341064e-02 5.309889093041419983e-02 3.829632103443145752e-01 1.558618694543838501e-01 8.238936215639114380e-02 -3.656646236777305603e-02 7.789593189954757690e-02 8.693326264619827271e-02 -2.698006331920623779e-01 -2.029792517423629761e-01 -2.336404472589492798e-01 -1.714680641889572144e-01
3.807201683521270752e-01 1.830039024353027344e-01 1.001002117991447449e-01 -1.095657572150230408e-01 -1.703204214572906494e-02 2.123667597770690918e-01 1.275363117456436157e-01 -5.392051534727215767e-04 2.877091523259878159e-03 1.286923233419656754e-02 -2.368987649679183960e-01 2.106318175792694092e-01 -1.585612744092941284e-01 2.170768566429615021e-02 6.284438073635101318e-02 -3.822273313999176025e-01 -4.149926304817199707e-01 -1.145507916808128357e-01 7.681556791067123413e-02 -5.777936056256294250e-02 1.876806020736694336e-01 2.331480234861373901e-01 1.363782733678817749e-01 1.022023931145668030e-01 -1.600192487239837646e-01 -1.014047786593437195e-01 1.190952435135841370e-01 1.568018458783626556e-02 -4.384035244584083557e-02 -2.089862152934074402e-02 1.672724485397338867e-01 2.601864337921142578e-01
1.990268528461456299e-01 1.326653063297271729e-01 -9.293557703495025635e-02 -2.298915982246398926e-01 2.283938676118850708e-01 2.101577073335647583e-01 2.015461772680282593e-01 2.046477943658828735e-01 6.582513451576232910e-02 -1.061746254563331604e-01 -3.675808608531951904e-01 5.263404175639152527e-02 -1.405203789472579956e-01 -9.446932375431060791e-02 -1.680146008729934692e-01 -1.813422739505767822e-01 -1.334548443555831909e-01 -1.150808781385421753e-01 -4.983505606651306152e-02 -1.970011144876480103e-01 4.455107823014259338e-02 -2.760190963745117188e-01 1.663837879896163940e-01 4.620231315493583679e-02 2.482806518673896790e-02 -2.547729909420013428e-01 2.174152806401252747e-02 -8.628032356500625610e-02 -2.251550555229187012e-01 -4.283768311142921448e-02 -3.744973540306091309e-01 1.124101206660270691e-01
3.195293545722961426e-01 7.737467437982559204e-02 -4.854383319616317749e-02 -6.345242261886596680e-02 1.186462119221687317e-01 5.764851719141006470e-02 -3.974356055259704590e-01 -4.712385684251785278e-02 -7.893809676170349121e-02 8.027482032775878906e-02 -1.199994981288909912e-01 2.970834076404571533e-01 8.659739047288894653e-02 -1.947854757308959961e-01 7.083281874656677246e-02 -3.665049672126770020e-01 -2.758227884769439697e-01 -1.039347201585769653e-01 -1.379153281450271606e-01 -3.299572169780731201e-01 1.632279306650161743e-01 2.560234963893890381e-01 -1.136631295084953308e-01 7.771221455186605453e-03 9.838764369487762451e-02 -4.372850432991981506e-02 2.324965149164199829e-01 -5.377731472253799438e-02 8.283700793981552124e-02 -5.314267054200172424e-02 -6.746848672628402710e-02 -7.153276354074478149e-02
1.474159657955169678e-01 3.972949087619781494e-02 1.088430136442184448e-01 -3.073511719703674316e-01 7.491582632064819336e-02 1.347999274730682373e-01 1.582705602049827576e-02 -3.062608465552330017e-02 1.128812357783317566e-01 -2.320532798767089844e-01 -1.900819316506385803e-02 5.671673640608787537e-02 2.166352421045303345e-02 -1.995688676834106445e-01 -2.137064635753631592e-01 -2.525695562362670898e-01 -2.013503015041351318e-01 9.496694058179855347e-02 -8.788252621889114380e-02 -3.663767576217651367e-01 2.577274739742279053e-01 5.605123192071914673e-02 2.796876132488250732e-01 -4.005846083164215088e-01 -6.206633895635604858e-02 -1.971967518329620361e-01 5.233869887888431549e-03 6.371903419494628906e-02 -8.291988633573055267e-03 -2.757403254508972168e-01 3.529924526810646057e-02 3.912562876939773560e-02
1.573462598025798798e-02 -1.912548840045928955e-01 7.711621373891830444e-02 -1.007186323404312134e-01 2.536379098892211914e-01 2.870573103427886963e-01 9.619294106960296631e-02 -2.221697755157947540e-02 1.377764493227005005e-01 -9.062915295362472534e-02 -5.348854511976242065e-02 4.752175882458686829e-02 9.674431383609771729e-02 1.364615857601165771e-01 -2.135768234729766846e-01 -3.500242531299591064e-01 4.201616626232862473e-03 -3.009471893310546875e-01 1.445881128311157227e-01 -6.250249594449996948e-02 5.957923457026481628e-02 -1.170478668063879013e-02 3.984799385070800781e-01 -1.667894050478935242e-02 1.654402017593383789e-01 5.264771729707717896e-02 -4.981270805001258850e-02 -2.127013057470321655e-01 -2.130295932292938232e-01 -3.841636776924133301e-01 -1.079291254281997681e-01 3.931487351655960083e-02
3.566128909587860107e-01 -1.524832844734191895e-01 -2.200833559036254883e-01 -2.598146796226501465e-01 -8.608493953943252563e-02 2.617686390876770020e-01 -1.861116290092468262e-01 -2.023306638002395630e-01 -8.874332904815673828e-02 1.588765382766723633e-01 5.000157747417688370e-03 2.891531288623809814e-01 8.215897530317306519e-02 9.665576368570327759e-02 1.863182522356510162e-02 -2.198349833488464355e-01 -2.677647173404693604e-01 -8.337339758872985840e-02 -1.312869936227798462e-01 -2.153812646865844727e-01 2.196463048458099365e-01 -9.757126122713088989e-02 1.434490233659744263e-01 -5.401905998587608337e-02 2.164236158132553101e-01 1.196013391017913818e-01 7.690189033746719360e-02 7.282251119613647461e-02 -1.868901550769805908e-01 -6.135169044137001038e-02 -2.863628603518009186e-02 -2.553450465202331543e-01
1.446102708578109741e-01 8.336172997951507568e-02 7.933660596609115601e-02 -1.474381685256958008e-01 -4.561531171202659607e-02 1.836906522512435913e-01 -2.034221589565277100e-01 8.621329814195632935e-02 1.219551190733909607e-01 -2.143896371126174927e-01 -1.018004193902015686e-01 2.654192447662353516e-01 -7.530637830495834351e-02 -2.006972134113311768e-01 -1.707343459129333496e-01 -2.534688711166381836e-01 -2.829771116375923157e-02 -3.117247857153415680e-02 -9.213320165872573853e-02 -3.822899162769317627e-01 1.630437076091766357e-01 1.181138381361961365e-01 5.617054179310798645e-02 -4.586047828197479248e-01 1.584687680006027222e-01 -2.265015542507171631e-01 9.116871654987335205e-02 8.069946616888046265e-02 -7.068823277950286865e-02 -2.661420404911041260e-01 3.070507012307643890e-02 7.165574934333562851e-03
2.366179674863815308e-01 -1.909581129439175129e-03 -1.021261364221572876e-01 -1.731752157211303711e-01 3.783479332923889160e-01 1.012006774544715881e-01 9.594577550888061523e-02 -2.000435739755630493e-01 -1.799274086952209473e-01 -7.361326366662979126e-02 -3.168731033802032471e-01 -3.179016709327697754e-02 1.453363299369812012e-01 -1.480241268873214722e-01 -1.232292726635932922e-01 -4.087352007627487183e-02 -1.624511331319808960e-01 7.540339231491088867e-02 1.359045654535293579e-01 -1.400203853845596313e-01 3.269550800323486328e-01 2.422247231006622314e-01 1.636788249015808105e-01 -1.181689873337745667e-01 2.896034121513366699e-01 1.862222850322723389e-01 -7.096965610980987549e-02 1.245109587907791138e-01 -1.428459286689758301e-01 -1.881550699472427368e-01 -1.547249704599380493e-01 8.099922537803649902e-02
1.561747342348098755e-01 -9.539694339036941528e-02 -1.385528743267059326e-01 -9.639496356248855591e-02 1.509830653667449951e-01 -2.426481246948242188e-02 -2.386403232812881470e-01 7.136554270982742310e-02 -5.146789550781250000e-02 -2.741591073572635651e-02 3.189573585987091064e-01 3.200137317180633545e-01 4.816211760044097900e-03 1.050423011183738708e-01 -2.645919322967529297e-01 -2.067840546369552612e-01 -4.425975978374481201e-01 -2.273570001125335693e-01 2.234845906496047974e-01 5.815779441036283970e-04 2.640682160854339600e-01 -3.480862453579902649e-02 1.592663526535034180e-01 -1.663380861282348633e-01 -1.279795765876770020e-01 2.333640679717063904e-02 1.153067946434020996e-01 1.771951168775558472e-01 -7.089090347290039062e-02 -8.969885855913162231e-02 -2.288769185543060303e-02 -1.565398275852203369e-01
2.597738206386566162e-01 9.023388847708702087e-03 1.610647290945053101e-01 -1.275534182786941528e-01 -2.323563210666179657e-03 1.577939242124557495e-01 -2.633703872561454773e-02 2.647171961143612862e-03 1.594663783907890320e-02 -6.704173982143402100e-02 -2.428028918802738190e-02 2.216241806745529175e-01 -1.021014377474784851e-01 -1.665323227643966675e-01 -3.255588114261627197e-01 -2.350602447986602783e-01 -1.273124814033508301e-01 9.403984993696212769e-02 -1.723554581403732300e-01 -3.648057878017425537e-01 3.287760615348815918e-01 9.546808898448944092e-02 1.483751833438873291e-01 -3.792384266853332520e-01 -1.032475903630256653e-01 -1.092484667897224426e-01 2.133249640464782715e-01 1.480434834957122803e-01 -8.211442828178405762e-02 -2.040410935878753662e-01 6.261156406253576279e-03 -3.798959776759147644e-02
1.763797700405120850e-01 -2.387805143371224403e-03 1.836827397346496582e-01 -5.858574435114860535e-02 -7.243266701698303223e-02 7.050437480211257935e-02 4.513688618317246437e-04 8.948972076177597046e-02 1.033372581005096436e-01 -1.463578939437866211e-01 -3.743545711040496826e-02 1.560929715633392334e-01 -4.683254286646842957e-02 -2.733103930950164795e-02 -1.977469176054000854e-01 -2.183637768030166626e-01 -2.869605123996734619e-01 -4.677031561732292175e-02 -8.832935988903045654e-02 -4.503279924392700195e-01 2.175048887729644775e-01 1.922560483217239380e-02 1.848083883523941040e-01 -4.078939557075500488e-01 -2.103454470634460449e-01 -2.810145914554595947e-01 1.020476594567298889e-01 1.885889023542404175e-01 1.398538947105407715e-01 -1.032534539699554443e-01 -3.492888063192367554e-02 -1.480507850646972656e-01
1.422971338033676147e-01 -9.639448672533035278e-02 1.184883937239646912e-01 -5.258063971996307373e-02 2.322491854429244995e-01 8.988466113805770874e-02 -2.861312031745910645e-01 -4.664187505841255188e-02 2.347468286752700806e-01 5.868809670209884644e-02 -2.697563171386718750e-01 3.211117684841156006e-01 8.087329566478729248e-02 -2.529249489307403564e-01 -8.720615506172180176e-02 -2.982098162174224854e-01 1.539111435413360596e-01 -9.453324228525161743e-02 -1.386450827121734619e-01 -3.645429313182830811e-01 2.978203892707824707e-01 1.004780381917953491e-01 9.687907993793487549e-02 -1.347933560609817505e-01 1.085230149328708649e-03 -1.279189139604568481e-01 -2.241571545600891113e-01 -3.802547464147210121e-03 -4.973450675606727600e-02 1.375568360090255737e-01 -8.369724452495574951e-02 1.377342996420338750e-04
3.094864785671234131e-01 5.350597202777862549e-03 3.137536346912384033e-02 -1.761192232370376587e-01 3.646724820137023926e-01 -1.435033679008483887e-01 -2.655475214123725891e-02 2.104269564151763916e-01 1.600532792508602142e-02 5.316980183124542236e-02 -2.245117872953414917e-01 1.755468696355819702e-01 1.089224591851234436e-01 7.782927900552749634e-02 -2.168213576078414917e-01 -2.110159546136856079e-01 -2.959784269332885742e-01 -2.032308578491210938e-01 -1.090547740459442139e-01 6.942606717348098755e-02 1.038403883576393127e-01 2.827206067740917206e-02 1.956127583980560303e-01 -2.558508329093456268e-02 2.556262910366058350e-01 7.839591056108474731e-02 -3.930760920047760010e-02 -2.991028130054473877e-01 1.118532121181488037e-01 -2.999860644340515137e-01 1.326115429401397705e-01 -3.391556441783905029e-02
-4.064545780420303345e-02 4.610187187790870667e-02 1.284789294004440308e-01 -1.651610073167830706e-04 3.436537981033325195e-01 2.821616530418395996e-01 5.341748148202896118e-02 9.825430065393447876e-02 6.464075297117233276e-02 -1.650413870811462402e-01 -1.071267873048782349e-01 2.328312397003173828e-01 -1.133715659379959106e-01 -1.199659854173660278e-01 7.906857877969741821e-02 -5.804177373647689819e-02 -3.985306248068809509e-02 -4.580782055854797363e-01 8.220065385103225708e-03 -1.018994376063346863e-01 2.724650502204895020e-01 -6.283882260322570801e-02 3.266137540340423584e-01 -2.531050890684127808e-02 2.084631323814392090e-01 3.124598041176795959e-02 -2.595328390598297119e-01 7.214410603046417236e-02 8.741910010576248169e-02 -2.431645095348358154e-01 -1.321744471788406372e-01 1.640473902225494385e-01
2.119245529174804688e-01 1.326139271259307861e-01 -1.145206671208143234e-02 -3.558978736400604248e-01 1.405719667673110962e-01 1.963461488485336304e-01 5.664200056344270706e-03 -1.095669418573379517e-01 3.055134974420070648e-02 2.310956716537475586e-01 8.385597914457321167e-02 1.132520884275436401e-01 -2.033475935459136963e-01 4.733775276690721512e-03 5.734670534729957581e-02 -2.039241641759872437e-01 -6.899598985910415649e-02 -1.634522378444671631e-01 1.759053021669387817e-01 -4.662998616695404053e-01 -1.503271758556365967e-01 1.438690125942230225e-01 9.644089639186859131e-02 -2.415883541107177734e-01 -2.921549137681722641e-03 7.416041195392608643e-02 -2.541961073875427246e-01 1.871275752782821655e-01 -5.838828533887863159e-02 5.633423849940299988e-02 -1.386282444000244141e-01 -2.411556988954544067e-01
2.586772441864013672e-01 -1.394825577735900879e-01 3.249521180987358093e-02 4.611756652593612671e-02 1.809493750333786011e-01 4.026791825890541077e-02 -2.525534331798553467e-01 5.871175229549407959e-02 1.168084070086479187e-01 9.760911762714385986e-02 -6.068325415253639221e-02 7.704293727874755859e-02 -1.299048662185668945e-01 3.240476548671722412e-01 9.178569912910461426e-02 -3.172213733196258545e-01 -2.867675423622131348e-01 -3.543785214424133301e-01 1.966764628887176514e-01 -2.603468894958496094e-01 1.915238350629806519e-01 1.773184165358543396e-02 1.248418241739273071e-01 3.463407605886459351e-02 2.568165361881256104e-01 8.085057884454727173e-02 1.175850406289100647e-01 3.875060752034187317e-02 -7.004834711551666260e-02 -4.568717628717422485e-02 4.138491302728652954e-02 -2.837930321693420410e-01
2.906628549098968506e-01 -2.206147462129592896e-01 -1.007032990455627441e-01 -2.351838797330856323e-01 2.761295735836029053e-01 3.301644697785377502e-02 -2.600084245204925537e-02 2.562114000320434570e-01 -1.131787598133087158e-01 -1.341453194618225098e-01 -1.362952589988708496e-01 -2.456157840788364410e-02 6.117452681064605713e-02 8.543514460325241089e-02 8.239742368459701538e-02 -4.371906816959381104e-01 -2.123196721076965332e-01 -1.426236629486083984e-01 7.091996818780899048e-02 4.969330038875341415e-03 -1.282515972852706909e-01 -3.872339054942131042e-02 7.915952056646347046e-02 1.490479856729507446e-01 -2.894723117351531982e-01 -9.081006050109863281e-02 4.837202839553356171e-03 2.658588588237762451e-01 -2.265567034482955933e-01 -2.432596981525421143e-01 -5.877153947949409485e-02 -7.194326817989349365e-02
2.357250303030014038e-01 -1.070784926414489746e-01 1.030182018876075745e-01 -7.875848561525344849e-02 -4.564913734793663025e-02 2.044361233711242676e-01 -4.687084257602691650e-02 4.745515063405036926e-02 8.473655581474304199e-02 -2.455873340368270874e-01 1.458983421325683594e-01 2.691857516765594482e-01 -4.881627857685089111e-02 -2.029682844877243042e-01 -2.514575421810150146e-01 -2.565921843051910400e-01 -1.414519697427749634e-01 5.791753903031349182e-02 -8.420722931623458862e-02 -2.880364060401916504e-01 2.419135272502899170e-01 6.928414851427078247e-02 2.367383688688278198e-01 -3.717901706695556641e-01 -3.753123804926872253e-02 -1.117940917611122131e-01 -6.784221529960632324e-02 1.399075090885162354e-01 -2.938651479780673981e-02 -3.515218198299407959e-01 -1.029384322464466095e-02 -1.733521558344364166e-02
2.564604282379150391e-01 -6.693106889724731445e-02 3.111207671463489532e-02 -5.656199157238006592e-02 2.388736605644226074e-01 3.449990153312683105e-01 -2.554198503494262695e-01 -6.364176422357559204e-02 5.102585069835186005e-03 1.907709389925003052e-01 7.425435632467269897e-02 -4.933007806539535522e-02 1.743694394826889038e-01 -2.466710656881332397e-01 3.311678068712353706e-03 -1.718254536390304565e-01 -2.779977917671203613e-01 -1.179381683468818665e-01 2.261487990617752075e-01 -2.121165990829467773e-01 2.899191677570343018e-01 1.481218189001083374e-01 1.360292136669158936e-01 -8.695060759782791138e-02 7.303736358880996704e-02 -1.251843720674514771e-01 -1.662296056747436523e-01 3.282049596309661865e-01 1.555448770523071289e-01 -9.652483463287353516e-02 3.567881509661674500e-02 6.727983802556991577e-02
2.476505488157272339e-01 -1.244081556797027588e-01 1.077629700303077698e-01 -1.851026266813278198e-01 6.573861930519342422e-03 7.155966013669967651e-02 -6.280556321144104004e-02 -1.710154712200164795e-01 4.811182618141174316e-02 -1.867376267910003662e-01 -6.896176375448703766e-03 2.739168703556060791e-01 -2.014240808784961700e-02 -2.179082483053207397e-01 -2.161060273647308350e-01 -1.235999912023544312e-01 -1.774795949459075928e-01 -9.801405668258666992e-02 -8.481290936470031738e-02 -3.487753272056579590e-01 2.653853893280029297e-01 -2.982486970722675323e-02 1.376544535160064697e-01 -3.791462481021881104e-01 -3.717416152358055115e-02 -2.230165451765060425e-01 5.316413193941116333e-02 1.485125571489334106e-01 -2.367986366152763367e-02 -3.665764033794403076e-01 -4.388999193906784058e-02 4.205261357128620148e-04
2.168535888195037842e-01 -1.467972248792648315e-01 -1.080802977085113525e-01 -1.919899284839630127e-01 3.070247471332550049e-01 2.764032185077667236e-01 2.316640019416809082e-01 1.318068057298660278e-01 -1.443872600793838501e-01 -9.677370078861713409e-03 -1.710214465856552124e-01 5.892378091812133789e-02 -9.930524975061416626e-02 -7.177314162254333496e-02 -3.483277931809425354e-02 -2.617394328117370605e-01 3.543465572874993086e-04 -1.942660063505172729e-01 1.973448991775512695e-01 -1.292413771152496338e-01 -8.617329597473144531e-02 -9.677957743406295776e-02 2.857975661754608154e-01 4.369179531931877136e-02 -3.609571456909179688e-01 -1.142125353217124939e-01 1.841193810105323792e-02 2.875014245510101318e-01 -6.074220314621925354e-02 -2.522490024566650391e-01 8.270301669836044312e-02 9.233184903860092163e-02
-2.248771637678146362e-01 -8.298292756080627441e-02 -1.917827175930142403e-03 -6.475351750850677490e-02 1.618698835372924805e-01 3.564626872539520264e-01 -7.626173645257949829e-02 2.854838669300079346e-01 -4.901683330535888672e-02 1.144119352102279663e-01 -1.808709949254989624e-01 1.859364360570907593e-01 4.928580485284328461e-03 -1.315320283174514771e-01 -3.160494863986968994e-01 -2.057218104600906372e-01 -1.813238263130187988e-01 -1.751475334167480469e-01 1.441403329372406006e-01 -7.220301777124404907e-02 1.507534682750701904e-01 5.120172724127769470e-02 1.329529881477355957e-01 7.908812165260314941e-02 2.901096642017364502e-01 3.219361901283264160e-01 1.209589466452598572e-01 2.068346738815307617e-01 4.695083573460578918e-02 -1.842465102672576904e-01 8.629448711872100830e-02 -1.667613536119461060e-01
2.328937202692031860e-01 2.009628899395465851e-02 3.427958488464355469e-02 -4.622480571269989014e-01 1.779688298702239990e-01 2.604289352893829346e-01 6.179643422365188599e-02 -1.528012845665216446e-02 3.007427975535392761e-02 1.679495722055435181e-01 2.196140412706881762e-04 4.006897211074829102e-01 -2.732832357287406921e-02 -4.471914097666740417e-02 -1.608683764934539795e-01 -3.935685753822326660e-01 -5.234628170728683472e-02 2.232021391391754150e-01 2.095735967159271240e-01 -9.883303940296173096e-02 -9.215774945914745331e-03 -2.674012184143066406e-01 -1.004902124404907227e-01 5.308252200484275818e-02 1.285253614187240601e-01 -3.154564648866653442e-02 7.807620614767074585e-02 3.220238164067268372e-02 -1.922442615032196045e-01 -8.068041875958442688e-03 3.651534393429756165e-02 4.321496933698654175e-03
1.696249693632125854e-01 -5.998925119638442993e-02 1.503801792860031128e-01 -1.914160698652267456e-01 -6.160366535186767578e-02 1.316796392202377319e-01 -2.021413855254650116e-02 -3.959424793720245361e-02 6.460968405008316040e-02 -1.990815401077270508e-01 4.726863279938697815e-02 2.887462079524993896e-01 3.980784490704536438e-02 -2.316270917654037476e-01 -2.323410511016845703e-01 -1.327511072158813477e-01 -2.328150719404220581e-01 8.471843600273132324e-02 -9.245946258306503296e-02 -2.796540856361389160e-01 2.456408888101577759e-01 9.362834692001342773e-02 2.245596051216125488e-01 -4.674877524375915527e-01 -4.809986334294080734e-03 -1.422903090715408325e-01 2.661755494773387909e-02 1.774499565362930298e-01 -1.737299263477325439e-01 -2.420730590820312500e-01 -2.145624719560146332e-02 -3.293299674987792969e-02
3.272649273276329041e-02 1.505530327558517456e-01 1.394742131233215332e-01 -2.004497647285461426e-01 1.776542812585830688e-01 3.930827081203460693e-01 -4.563874378800392151e-02 -3.369203805923461914e-01 -1.414421796798706055e-01 -5.792905390262603760e-02 -1.945434361696243286e-01 2.072833180427551270e-01 -5.265969038009643555e-02 -2.692161500453948975e-01 -1.987936794757843018e-01 -1.895997375249862671e-01 -1.682407706975936890e-01 -2.086509466171264648e-01 -1.199726834893226624e-01 6.220976635813713074e-02 1.711644791066646576e-02 1.788487583398818970e-01 4.270875751972198486e-01 8.906604349613189697e-02 6.105752289295196533e-02 3.960491158068180084e-03 7.707735896110534668e-02 -6.780267506837844849e-02 -1.797428540885448456e-02 -5.824141670018434525e-03 -1.048690080642700195e-02 -1.805406957864761353e-01
7.724653929471969604e-02 -2.268610149621963501e-02 7.463100552558898926e-02 -4.381366670131683350e-01 2.131872773170471191e-01 3.765413761138916016e-01 1.513009667396545410e-01 6.323719024658203125e-02 7.026278227567672729e-02 1.733683645725250244e-01 -1.300397217273712158e-01 1.197576895356178284e-01 -7.598754763603210449e-02 7.743845134973526001e-02 -2.290434837341308594e-01 6.290228664875030518e-02 -5.622183158993721008e-02 -2.617422342300415039e-01 -8.858642727136611938e-02 -1.975314468145370483e-01 5.442221462726593018e-02 2.036250382661819458e-01 2.194152325391769409e-01 -1.830996870994567871e-01 2.687045931816101074e-01 1.578156352043151855e-01 9.796936810016632080e-02 4.296393599361181259e-03 -7.036126405000686646e-02 -2.904189527034759521e-01 2.470432408154010773e-02 -7.854466140270233154e-02
2.935273945331573486e-02 1.429703682661056519e-01 2.319602519273757935e-01 -1.695867441594600677e-02 -1.835986971855163574e-02 1.831039190292358398e-01 3.335070610046386719e-01 -1.533178538084030151e-01 -3.043246567249298096e-01 -6.037745997309684753e-02 -1.058905795216560364e-01 1.481176614761352539e-01 3.342986851930618286e-02 1.164328958839178085e-02 2.208434604108333588e-02 -3.065860271453857422e-01 -1.095731332898139954e-01 2.046497315168380737e-01 3.945970162749290466e-02 -3.396566510200500488e-01 1.603048443794250488e-01 -2.386882752180099487e-01 -3.576834499835968018e-02 -1.112842559814453125e-01 2.873217165470123291e-01 -1.371228545904159546e-01 -6.631129235029220581e-02 1.155515536665916443e-01 -1.681973785161972046e-01 -6.189367268234491348e-03 -2.880359590053558350e-01 1.825294196605682373e-01
-2.877155132591724396e-02 -8.205693960189819336e-02 1.337412446737289429e-01 -1.781004071235656738e-01 4.461385607719421387e-01 7.576385140419006348e-02 1.386624723672866821e-01 1.816139668226242065e-01 -1.794984042644500732e-01 4.814121872186660767e-02 -1.065500080585479736e-01 1.096342280507087708e-01 2.298539131879806519e-01 1.877113431692123413e-01 9.525660425424575806e-02 -2.580864131450653076e-01 -8.857723325490951538e-02 -2.550717294216156006e-01 1.697010248899459839e-01 -2.042898833751678467e-01 1.383849047124385834e-02 1.359444409608840942e-01 1.630012094974517822e-01 8.516512811183929443e-02 7.288903743028640747e-02 -3.803324699401855469e-02 1.403231546282768250e-02 1.900809705257415771e-01 -3.020640313625335693e-01 8.750566840171813965e-02 -2.096169292926788330e-01 2.869140207767486572e-01
5.174350924789905548e-03 1.160376593470573425e-01 1.267544627189636230e-01 -1.402820795774459839e-01 4.177808463573455811e-01 3.386484980583190918e-01 -1.303290277719497681e-01 3.397021442651748657e-02 -1.592666357755661011e-01 -1.176525577902793884e-01 -2.121364623308181763e-01 3.465897738933563232e-01 -9.193883091211318970e-02 -1.902364492416381836e-01 -4.280006885528564453e-02 -1.638756245374679565e-01 -5.938301607966423035e-02 -1.247241571545600891e-01 -1.296050399541854858e-01 1.264914423227310181e-01 3.106641396880149841e-02 -1.076016873121261597e-01 6.292118132114410400e-02 5.939847230911254883e-02 3.386052548885345459e-01 3.348001465201377869e-02 2.331512570381164551e-01 6.527167558670043945e-02 -5.870337411761283875e-02 -2.902588546276092529e-01 -1.402140557765960693e-01 -1.098830625414848328e-01
1.899119764566421509e-01 -3.515176707878708839e-03 1.092352867126464844e-01 -7.261102646589279175e-02 1.952441185712814331e-01 1.694101281464099884e-02 -2.108730524778366089e-01 -2.714101970195770264e-02 2.271119654178619385e-01 -1.662467420101165771e-01 -1.185474023222923279e-01 4.322399199008941650e-01 -2.508877776563167572e-02 -9.490723907947540283e-02 -3.190829157829284668e-01 -2.849394381046295166e-01 2.781575918197631836e-02 1.529580801725387573e-01 9.724527597427368164e-02 -4.152212440967559814e-01 6.335490196943283081e-02 7.073369622230529785e-02 -7.636163383722305298e-02 -2.289660871028900146e-01 1.310503929853439331e-01 -1.318113058805465698e-01 -2.384510822594165802e-02 -5.155352130532264709e-02 -3.501288220286369324e-02 -2.129498124122619629e-01 8.700291067361831665e-02 -1.585383862257003784e-01
5.299003049731254578e-02 2.802678756415843964e-02 1.280812770128250122e-01 -1.345361620187759399e-01 1.384650617837905884e-01 1.760991215705871582e-01 6.166617199778556824e-02 -2.000583559274673462e-01 -1.211219057440757751e-01 -2.817608118057250977e-01 -5.071986094117164612e-02 1.240463182330131531e-01 1.001323163509368896e-01 1.927375495433807373e-01 7.310329005122184753e-03 -3.323497772216796875e-01 -1.397033184766769409e-01 -2.462137490510940552e-01 2.709148526191711426e-01 -1.039309520274400711e-02 3.130144625902175903e-02 1.164633035659790039e-01 1.988540142774581909e-01 -6.453368812799453735e-02 5.176379531621932983e-02 1.567277461290359497e-01 -1.874952316284179688e-01 -2.281517982482910156e-01 -7.842038571834564209e-02 -4.941930174827575684e-01 1.063824817538261414e-01 -1.007560193538665771e-01
2.581744194030761719e-01 1.635434776544570923e-01 5.317560583353042603e-02 -2.215743511915206909e-01 2.322340607643127441e-01 2.220164239406585693e-01 1.657807081937789917e-01 1.570023000240325928e-01 -2.371983677148818970e-01 -1.236366666853427887e-02 -7.991805672645568848e-02 -1.161216199398040771e-02 -1.813113689422607422e-01 -4.816368967294692993e-02 -1.999432891607284546e-01 9.968322515487670898e-02 -5.766617879271507263e-02 -1.272488832473754883e-01 -1.096024587750434875e-01 -2.506861090660095215e-01 -3.279141336679458618e-02 2.110852450132369995e-01 2.413632422685623169e-01 -1.202100217342376709e-01 2.687618508934974670e-02 2.751365303993225098e-01 1.862482428550720215e-01 8.866041898727416992e-02 -2.002570182085037231e-01 -3.936777412891387939e-01 -8.991941064596176147e-02 -1.281400024890899658e-01
-4.573687911033630371e-02 -1.404262483119964600e-01 1.334169209003448486e-01 -1.675690114498138428e-01 3.073505163192749023e-01 1.990081220865249634e-01 7.454906404018402100e-02 -9.189286828041076660e-02 2.049252390861511230e-01 -6.043946743011474609e-02 -1.961053162813186646e-01 9.081050753593444824e-02 2.133330404758453369e-01 -2.285555154085159302e-01 -2.084887027740478516e-01 -2.703218162059783936e-01 5.614324659109115601e-02 -1.668588966131210327e-01 2.543870806694030762e-01 -9.954961016774177551e-03 -4.309011623263359070e-02 6.304892152547836304e-02 2.635534107685089111e-01 -7.604503631591796875e-02 3.306834399700164795e-01 -9.303172677755355835e-02 -1.011429280042648315e-01 1.662290543317794800e-01 -1.447101384401321411e-01 -3.162249922752380371e-01 -1.437190771102905273e-01 -5.704160779714584351e-02
9.225302934646606445e-02 1.774285137653350830e-01 2.347635477781295776e-01 -4.109313786029815674e-01 3.693494796752929688e-01 -1.143977418541908264e-02 6.887353211641311646e-02 1.825613826513290405e-01 -1.045430451631546021e-01 -6.406455487012863159e-02 -2.949866056442260742e-01 5.975800566375255585e-03 1.451305001974105835e-01 1.834387034177780151e-01 -1.942138522863388062e-01 -1.158189475536346436e-01 -1.605070978403091431e-01 -1.545926183462142944e-01 7.904355227947235107e-02 -5.231603980064392090e-03 7.364659756422042847e-02 2.590415775775909424e-01 2.165208011865615845e-01 -1.627511978149414062e-01 -8.809335529804229736e-03 1.621533036231994629e-01 -2.926004678010940552e-02 -1.625891774892807007e-01 -6.042503565549850464e-02 -2.958960831165313721e-01 -5.946327745914459229e-02 5.691687017679214478e-02
6.240058690309524536e-02 1.483084261417388916e-01 6.371309608221054077e-02 -1.642244160175323486e-01 1.597912758588790894e-01 4.572091996669769287e-01 -1.706553399562835693e-01 1.323658525943756104e-01 -2.349254935979843140e-01 -1.864734441041946411e-01 -3.806909024715423584e-01 2.325809001922607422e-01 -1.263346970081329346e-01 -1.502036601305007935e-01 -1.010293588042259216e-01 -1.860651001334190369e-02 -8.994764089584350586e-02 -1.065415441989898682e-01 -4.279634729027748108e-02 -9.350756555795669556e-02 1.312120556831359863e-01 -7.658521085977554321e-02 7.227376103401184082e-02 1.951128244400024414e-01 1.142012700438499451e-01 8.905291557312011719e-02 2.851020991802215576e-01 2.144907414913177490e-01 -4.834379255771636963e-02 -2.534806728363037109e-01 -5.108142644166946411e-02 -9.977861493825912476e-02
1.467839628458023071e-01 6.087199226021766663e-02 2.077479064464569092e-01 6.844122707843780518e-02 6.812916602939367294e-03 8.039449155330657959e-02 3.229157533496618271e-03 -1.560332179069519043e-01 -3.818530589342117310e-02 -2.966324687004089355e-01 -1.330681443214416504e-01 1.034327447414398193e-01 -2.546994201838970184e-02 -1.568426191806793213e-01 -1.729342639446258545e-01 -3.315441310405731201e-01 -1.576687395572662354e-01 4.250150918960571289e-02 -6.710667908191680908e-02 -3.632207214832305908e-01 2.908878922462463379e-01 3.957818076014518738e-02 3.303221464157104492e-01 -2.639258801937103271e-01 -1.241465732455253601e-01 -1.011748760938644409e-01 1.532843112945556641e-01 1.774562597274780273e-01 -2.471861056983470917e-02 -2.707811594009399414e-01 5.683340504765510559e-02 -1.651044040918350220e-01
1.229566801339387894e-02 -1.599144637584686279e-01 -1.697992235422134399e-01 -1.250306516885757446e-01 1.766211837530136108e-01 3.309864923357963562e-02 -1.913190186023712158e-01 -2.876079268753528595e-02 -1.411888301372528076e-01 3.738710656762123108e-02 -2.575091719627380371e-01 6.826856732368469238e-02 -1.682237535715103149e-01 4.546457529067993164e-02 7.062496244907379150e-02 -1.138838902115821838e-01 -1.250070035457611084e-01 -8.794090151786804199e-02 -4.767839610576629639e-02 -5.110747814178466797e-01 -1.452311128377914429e-02 -1.151052862405776978e-02 6.959658861160278320e-02 2.059218436479568481e-01 1.995178461074829102e-01 7.466105371713638306e-02 1.477930843830108643e-01 1.844073235988616943e-01 6.927734613418579102e-02 -2.908679246902465820e-01 -4.408187270164489746e-01 9.302487596869468689e-03
-1.009495109319686890e-01 -1.721110790967941284e-01 1.453326046466827393e-01 -1.906920373439788818e-01 1.733662635087966919e-01 1.688135117292404175e-01 1.178793311119079590e-01 -7.823460549116134644e-02 1.373314857482910156e-01 -8.870104700326919556e-02 -1.723428219556808472e-01 1.038434356451034546e-01 1.912682801485061646e-01 1.152498498558998108e-01 -1.524029374122619629e-01 -3.975673913955688477e-01 3.328904509544372559e-02 -3.258902430534362793e-01 5.805736035108566284e-02 -2.922862954437732697e-02 2.162957340478897095e-01 1.119830296374857426e-03 3.650132417678833008e-01 -1.557978093624114990e-01 6.798946112394332886e-02 9.910573251545429230e-03 6.175260990858078003e-03 -1.451179087162017822e-01 -1.635290086269378662e-01 -3.857019841670989990e-01 -3.847321122884750366e-02 8.443629741668701172e-02
2.370379306375980377e-02 1.052370294928550720e-01 2.123179584741592407e-01 -2.243203967809677124e-01 4.374592006206512451e-01 1.987979747354984283e-02 1.461409479379653931e-01 1.016718894243240356e-01 1.382419764995574951e-01 1.271653473377227783e-01 -1.493860185146331787e-01 -4.110448807477951050e-02 1.718294173479080200e-01 1.323525309562683105e-01 -3.083278834819793701e-01 -2.024395912885665894e-01 3.676854446530342102e-02 -1.242430731654167175e-01 2.185749262571334839e-01 -1.284441947937011719e-01 2.633935511112213135e-01 -1.125270593911409378e-02 2.761646211147308350e-01 -8.753902465105056763e-02 2.179537117481231689e-01 1.209765300154685974e-02 1.069457456469535828e-02 -6.804511696100234985e-02 -4.441503435373306274e-02 -3.487411439418792725e-01 -1.017274186015129089e-01 7.935034483671188354e-02
2.002717554569244385e-01 1.615926325321197510e-01 6.640176475048065186e-02 -3.716852515935897827e-02 8.420486934483051300e-03 2.013347297906875610e-01 -8.447472751140594482e-02 6.102654337882995605e-02 -3.343343734741210938e-02 -7.127549499273300171e-02 1.025517471134662628e-02 9.399292618036270142e-02 -3.162332177162170410e-01 -8.182679116725921631e-02 -8.998445421457290649e-02 -2.266204729676246643e-02 -2.964607477188110352e-01 -1.605611741542816162e-01 -1.262037158012390137e-01 -2.477049827575683594e-01 1.943461596965789795e-01 6.844385713338851929e-02 3.268553018569946289e-01 -1.267490684986114502e-01 -1.213561296463012695e-01 -2.360912561416625977e-01 2.446745038032531738e-01 5.218334868550300598e-02 -2.304193824529647827e-01 -8.868762850761413574e-02 -1.226692274212837219e-01 -4.250925481319427490e-01
1.574282199144363403e-01 -3.794937860220670700e-03 -4.601240530610084534e-02 -2.134877443313598633e-01 6.193406443344429135e-05 8.706360310316085815e-02 -2.303770631551742554e-01 1.605820059776306152e-01 1.377781927585601807e-01 -1.737816929817199707e-01 -6.864552199840545654e-02 1.746518015861511230e-01 -3.180949389934539795e-02 -1.144467666745185852e-02 -1.848160922527313232e-01 -1.164640560746192932e-01 -1.208205372095108032e-01 -7.030397653579711914e-02 3.049029968678951263e-02 -3.692010045051574707e-01 2.276878207921981812e-01 1.099390760064125061e-01 1.119838282465934753e-01 -4.767563939094543457e-01 -3.566786646842956543e-02 -2.746800705790519714e-02 -8.221847563982009888e-02 3.029696643352508545e-01 -2.718589035794138908e-03 -3.132673203945159912e-01 1.252558082342147827e-02 -2.199618220329284668e-01
4.446489512920379639e-01 -1.615627706050872803e-01 -9.822595119476318359e-02 -1.485533453524112701e-02 -5.514181405305862427e-02 5.091525148600339890e-03 -3.288321197032928467e-01 -1.025344133377075195e-01 -5.114057287573814392e-02 -1.405134201049804688e-01 -3.583820536732673645e-02 1.921182572841644287e-01 7.141597568988800049e-02 -2.236601710319519043e-01 1.362192332744598389e-01 -2.404332756996154785e-01 -1.327844560146331787e-01 -2.994720935821533203e-01 -1.001921296119689941e-01 -2.889752089977264404e-01 2.085072249174118042e-01 1.895728856325149536e-01 2.024179548025131226e-01 7.932948321104049683e-02 1.658647656440734863e-01 -9.475369937717914581e-03 1.253103017807006836e-01 5.714870989322662354e-02 -7.873755693435668945e-02 -1.863036155700683594e-01 -1.916338950395584106e-01 -2.868259325623512268e-02
9.378154762089252472e-03 -1.165302470326423645e-01 3.238226100802421570e-02 -1.414698511362075806e-01 3.876347541809082031e-01 1.894814223051071167e-01 8.772708475589752197e-02 -1.431885510683059692e-01 1.619806289672851562e-01 1.991574838757514954e-02 -1.700285524129867554e-01 1.138722375035285950e-01 1.361545324325561523e-01 -5.530676804482936859e-03 -1.957172602415084839e-01 -2.643573582172393799e-01 2.241738736629486084e-01 -1.454416960477828979e-01 1.226329132914543152e-01 -1.163747981190681458e-01 1.106581315398216248e-01 2.359803020954132080e-02 4.086603522300720215e-01 -6.900747865438461304e-02 1.474128514528274536e-01 -1.313767284154891968e-01 1.013533845543861389e-01 8.756610751152038574e-02 -2.906007468700408936e-01 -7.766832131892442703e-03 -1.968513131141662598e-01 -3.014815747737884521e-01
4.712894856929779053e-01 3.241442143917083740e-02 5.285720899701118469e-02 -1.007921621203422546e-01 2.819186747074127197e-01 4.115528240799903870e-02 -2.888177931308746338e-01 -2.071302682161331177e-01 4.868337418884038925e-04 -1.032675504684448242e-01 -3.227801993489265442e-02 5.666574463248252869e-02 -1.727079413831233978e-02 1.827205717563629150e-01 -2.465717792510986328e-01 -3.159471750259399414e-01 -2.707127332687377930e-01 -2.242153435945510864e-01 1.578945219516754150e-01 -1.763771921396255493e-01 5.849320814013481140e-02 -1.216685101389884949e-01 -3.118980675935745239e-02 1.446578949689865112e-01 -9.263917058706283569e-02 -7.128547877073287964e-02 2.098132669925689697e-01 2.051171511411666870e-01 -9.364840388298034668e-02 1.448573172092437744e-02 -4.772521182894706726e-02 -1.281903535127639771e-01
3.079193830490112305e-01 -1.142809689044952393e-01 -4.471622034907341003e-02 -2.360699623823165894e-01 3.435326516628265381e-01 7.309801876544952393e-02 -2.401550859212875366e-01 -1.191645767539739609e-02 -1.288463622331619263e-01 1.552213430404663086e-01 -4.014210775494575500e-03 3.088919222354888916e-01 -5.833601579070091248e-02 1.906411945819854736e-01 6.990107893943786621e-02 -2.142843902111053467e-01 -2.014992982149124146e-01 -3.379682302474975586e-01 -1.330041210167109966e-03 -1.212198436260223389e-01 2.512507140636444092e-01 8.835248649120330811e-02 1.219561994075775146e-01 -1.000655721873044968e-02 1.698176860809326172e-01 -2.093642763793468475e-02 2.133871316909790039e-01 7.713607698678970337e-02 -1.076533198356628418e-01 4.890312999486923218e-02 1.298525482416152954e-01 -2.439594268798828125e-01
4.552725851535797119e-01 -9.265860170125961304e-02 -5.149533227086067200e-02 -2.843485027551651001e-02 2.024209201335906982e-01 2.038454413414001465e-01 -2.861196398735046387e-01 -1.771258413791656494e-01 -1.372414082288742065e-01 -6.497947126626968384e-02 6.926503777503967285e-02 -3.100365586578845978e-02 -1.166349947452545166e-01 1.473289281129837036e-01 -1.737568229436874390e-01 -3.145380318164825439e-01 -1.138163134455680847e-01 -3.963142037391662598e-01 7.157853245735168457e-02 -1.853280514478683472e-01 1.175956204533576965e-01 -2.612003386020660400e-01 1.742484867572784424e-01 1.296901106834411621e-01 2.307093888521194458e-02 -7.329165190458297729e-02 1.107273399829864502e-01 1.371695194393396378e-02 7.542141526937484741e-02 3.189975395798683167e-02 -1.669301390647888184e-01 3.816960612311959267e-03
3.522454202175140381e-01 -6.381582352332770824e-04 9.036204963922500610e-02 -1.470403373241424561e-01 2.417161315679550171e-01 -9.247711300849914551e-02 -3.562906384468078613e-01 -1.331045478582382202e-01 -1.982885897159576416e-01 -4.152578487992286682e-02 1.996468007564544678e-01 4.045417904853820801e-02 -2.775434590876102448e-02 9.961102902889251709e-02 -2.231349050998687744e-01 -3.748183846473693848e-01 -1.406423747539520264e-01 -2.133963406085968018e-01 -7.690292596817016602e-02 -3.394465148448944092e-01 1.720127463340759277e-01 8.062252402305603027e-02 3.238262981176376343e-02 6.910989433526992798e-02 3.969723358750343323e-02 9.599047899246215820e-02 1.524858269840478897e-02 -4.340490326285362244e-02 3.468651697039604187e-02 -2.795236110687255859e-01 -2.085990738123655319e-03 -1.742763519287109375e-01
3.114374876022338867e-01 2.409573346376419067e-01 4.566336981952190399e-03 -1.126981079578399658e-01 1.306500732898712158e-01 3.317549824714660645e-01 -2.553975880146026611e-01 -3.760959208011627197e-01 4.613260924816131592e-02 1.691719293594360352e-01 -9.635342657566070557e-02 2.029590457677841187e-01 4.353237524628639221e-02 8.835257962346076965e-03 -6.941856443881988525e-02 -2.856145203113555908e-01 -3.194096684455871582e-01 1.254203915596008301e-01 3.803205490112304688e-02 -2.934135962277650833e-03 3.170206844806671143e-01 5.108052492141723633e-02 1.895049065351486206e-01 -5.144829675555229187e-02 -1.661992669105529785e-01 -1.033500954508781433e-02 -5.067718774080276489e-02 1.588224023580551147e-01 8.789275772869586945e-03 -3.569402545690536499e-02 5.874839797616004944e-02 8.731337636709213257e-02
-1.819270104169845581e-02 1.845974326133728027e-01 2.123587876558303833e-01 -1.775923967361450195e-01 3.786895424127578735e-02 3.331506550312042236e-01 -1.315724104642868042e-01 -5.573036521673202515e-02 -3.043533265590667725e-01 -1.503876596689224243e-01 -2.787599265575408936e-01 1.661258637905120850e-01 -5.788116529583930969e-02 2.602237276732921600e-02 -2.596892714500427246e-01 -2.384380102157592773e-01 9.234622120857238770e-02 -7.672853767871856689e-02 -1.083628758788108826e-01 4.152208939194679260e-02 2.529930509626865387e-02 1.446310281753540039e-01 2.644321322441101074e-01 1.102613732218742371e-01 2.739990651607513428e-01 8.289384096860885620e-02 2.178318947553634644e-01 2.887715399265289307e-02 2.725727483630180359e-02 -1.044047772884368896e-01 -3.083050251007080078e-01 -1.969703137874603271e-01
1.674606651067733765e-01 4.248340129852294922e-01 3.997753188014030457e-02 1.052078008651733398e-01 1.313390433788299561e-01 2.502886950969696045e-01 2.250562980771064758e-02 -1.477961689233779907e-01 1.303587108850479126e-01 4.585398361086845398e-02 -9.716448187828063965e-02 1.704408228397369385e-01 -2.040003091096878052e-01 1.171298846602439880e-01 -9.776362776756286621e-02 -3.520935177803039551e-01 -3.470822572708129883e-01 7.854716479778289795e-02 -1.678397506475448608e-02 -1.311838626861572266e-01 4.353175163269042969e-01 1.001716107130050659e-01 1.060268878936767578e-01 1.828393153846263885e-02 -1.304856538772583008e-01 -4.947407543659210205e-02 1.486370563507080078e-01 -7.393019273877143860e-03 -7.681160420179367065e-02 -9.646297246217727661e-02 6.993402540683746338e-02 1.146966516971588135e-01
4.157690107822418213e-01 1.103514060378074646e-01 -1.155349612236022949e-01 -1.967144459486007690e-01 2.605041563510894775e-01 2.008738815784454346e-01 -2.205043584108352661e-01 3.982647135853767395e-02 -2.461016364395618439e-02 -2.725291997194290161e-02 -3.464165842160582542e-03 1.589101180434226990e-02 -1.712600290775299072e-01 3.444715142250061035e-01 -2.442195564508438110e-01 -3.040220141410827637e-01 -2.453848533332347870e-02 -2.411716133356094360e-01 -1.337083578109741211e-01 -1.677328497171401978e-01 -7.109384983777999878e-02 -3.980729356408119202e-02 1.223095804452896118e-01 1.962660253047943115e-02 1.416277289390563965e-01 -1.671253144741058350e-01 5.188890174031257629e-02 2.763358131051063538e-02 -2.077172100543975830e-01 1.155197024345397949e-01 -2.585830092430114746e-01 -3.539572656154632568e-02
1.573700010776519775e-01 1.098951548337936401e-01 1.270122975111007690e-01 -2.610856592655181885e-01 1.888757348060607910e-01 3.414816856384277344e-01 7.830367982387542725e-02 9.349782764911651611e-02 -3.642520010471343994e-01 1.223707385361194611e-02 -3.433806896209716797e-01 8.832979947328567505e-03 9.644187986850738525e-02 -2.155552506446838379e-01 -1.769123077392578125e-01 -1.930040419101715088e-01 -1.187296491116285324e-02 -1.522275358438491821e-01 3.460908234119415283e-01 -1.560787111520767212e-01 -5.906035751104354858e-02 -2.976907789707183838e-02 2.785344719886779785e-01 -1.366660892963409424e-01 -1.005678400397300720e-01 7.430718094110488892e-02 -1.397666037082672119e-01 1.145091429352760315e-01 3.113957494497299194e-02 4.542298242449760437e-02 -3.526126593351364136e-02 1.261981576681137085e-01
-6.581008434295654297e-02 -1.518084555864334106e-01 1.741438731551170349e-02 -1.728216260671615601e-01 4.090682864189147949e-01 1.072210893034934998e-01 1.836240589618682861e-01 -2.048281133174896240e-01 1.441228687763214111e-01 4.055509343743324280e-02 -1.311764717102050781e-01 -3.722932934761047363e-02 7.707040756940841675e-02 -8.993404358625411987e-02 -2.580402791500091553e-01 -2.915892899036407471e-01 1.603812997927889228e-04 -2.203589864075183868e-02 2.255370765924453735e-01 -1.736892908811569214e-01 6.309519521892070770e-03 5.421918258070945740e-02 1.366595923900604248e-01 1.275325268507003784e-01 1.795582771301269531e-01 -9.027828276157379150e-02 1.627196967601776123e-01 1.227390300482511520e-02 -4.266870394349098206e-02 -4.535303711891174316e-01 -2.733094990253448486e-01 -1.123923286795616150e-01
1.328139305114746094e-01 2.763560712337493896e-01 5.279898270964622498e-02 -2.247782945632934570e-01 2.316110730171203613e-01 1.533515006303787231e-01 -8.600667119026184082e-02 -3.008073866367340088e-01 -3.459664583206176758e-01 -1.127410978078842163e-01 -7.821474224328994751e-02 1.756616681814193726e-01 8.428292721509933472e-02 -9.097903966903686523e-02 -6.292469799518585205e-02 -3.117777705192565918e-01 7.092974334955215454e-02 6.529227644205093384e-02 1.207621097564697266e-01 -2.242304757237434387e-02 1.794733107089996338e-01 7.594065368175506592e-02 3.696598708629608154e-01 2.277124375104904175e-01 2.330267131328582764e-01 2.435370907187461853e-02 1.678719520568847656e-01 8.336255699396133423e-02 4.555886983871459961e-02 -1.031299233436584473e-01 -1.635101139545440674e-01 1.066636815667152405e-01
1.952380985021591187e-01 -7.041259109973907471e-02 8.404524624347686768e-02 -1.674161553382873535e-01 3.325452208518981934e-01 1.306799054145812988e-01 3.020183444023132324e-01 -7.699852436780929565e-02 1.424884200096130371e-01 -3.326932340860366821e-02 -5.976955965161323547e-02 9.732694923877716064e-02 8.126052469015121460e-02 -9.401888400316238403e-02 -9.798669815063476562e-02 -8.837989717721939087e-02 4.613812640309333801e-02 -2.389813512563705444e-01 3.110279440879821777e-01 -1.304569561034440994e-02 -1.739744283258914948e-02 2.083449065685272217e-01 2.634522318840026855e-01 -1.563519537448883057e-01 1.322171986103057861e-01 -1.537502408027648926e-01 1.608238220214843750e-01 1.179745718836784363e-01 -1.335123032331466675e-01 -3.802822232246398926e-01 -2.588178217411041260e-01 -1.602270901203155518e-01
7.666431833058595657e-03 -1.462289015762507915e-03 -4.664523899555206299e-02 1.689619384706020355e-02 1.225562766194343567e-01 2.657892927527427673e-02 4.121991991996765137e-02 -1.558796167373657227e-01 -1.591793596744537354e-01 8.305287361145019531e-02 -1.789411157369613647e-01 2.684137225151062012e-01 1.253677457571029663e-01 2.648858726024627686e-01 1.575453728437423706e-01 -1.973314732313156128e-01 -1.701249927282333374e-01 -1.912268102169036865e-01 2.502747774124145508e-01 -4.086451828479766846e-01 9.728980064392089844e-02 -9.113232046365737915e-02 6.298199295997619629e-02 -1.574412435293197632e-01 2.279470488429069519e-02 -2.868477068841457367e-02 2.954225242137908936e-01 -1.802457422018051147e-01 5.231721699237823486e-02 -4.066506028175354004e-01 -5.822222307324409485e-02 -1.885468661785125732e-01
2.226584106683731079e-01 -8.831322938203811646e-02 -1.801664233207702637e-01 -2.629258334636688232e-01 2.942588329315185547e-01 -4.038716107606887817e-02 -1.207472607493400574e-01 -1.187252029776573181e-01 -2.787985801696777344e-01 -1.223274692893028259e-01 8.896525949239730835e-02 3.426023125648498535e-01 7.421280723065137863e-03 8.895038068294525146e-02 9.973016381263732910e-02 -3.020350337028503418e-01 -3.222998976707458496e-01 -1.154423430562019348e-01 6.997052580118179321e-02 -2.422092854976654053e-01 5.567378178238868713e-02 6.911864876747131348e-02 1.588153392076492310e-01 -2.037113066762685776e-03 1.578093916177749634e-01 1.595463603734970093e-01 2.981746383011341095e-02 7.416272163391113281e-02 -4.419809952378273010e-02 -3.618034720420837402e-02 -7.320295274257659912e-02 -3.431892991065979004e-01
1.551278680562973022e-01 1.899704933166503906e-01 3.188984096050262451e-01 -2.719694375991821289e-01 2.279495894908905029e-01 2.021966427564620972e-01 2.006121277809143066e-01 1.293486356735229492e-01 2.571030892431735992e-02 6.277427077293395996e-02 -2.974027395248413086e-02 1.081437170505523682e-01 -1.832067817449569702e-01 1.160816773772239685e-01 -1.687369197607040405e-01 -1.680077761411666870e-01 -2.711218297481536865e-01 -2.016898244619369507e-01 6.675086170434951782e-02 6.106295040808618069e-04 3.570331931114196777e-01 4.340025037527084351e-02 1.448317766189575195e-01 1.855910420417785645e-01 1.935010850429534912e-01 -5.326188355684280396e-02 3.410344198346138000e-02 -1.020069792866706848e-01 -4.882561042904853821e-02 -3.387282788753509521e-01 -7.026717066764831543e-02 1.269556134939193726e-01
1.545580029487609863e-01 4.120754823088645935e-02 2.220198065042495728e-01 -9.340852499008178711e-02 2.878168597817420959e-02 1.465898454189300537e-01 -9.513467550277709961e-02 -2.706753313541412354e-01 3.314116597175598145e-01 -8.934641629457473755e-02 -1.771077811717987061e-01 1.155094578862190247e-01 -8.542184717953205109e-03 -2.181743830442428589e-01 -3.455477952957153320e-01 -3.534645438194274902e-01 -1.425166130065917969e-01 1.024315133690834045e-01 -8.630299568176269531e-02 -1.725064963102340698e-01 1.700141876935958862e-01 2.255356609821319580e-01 3.270402848720550537e-01 -9.032499790191650391e-02 -2.106673717498779297e-01 4.230710864067077637e-02 1.165269240736961365e-01 6.117417663335800171e-02 4.876663535833358765e-02 -1.571455597877502441e-01 -2.408816479146480560e-02 5.642583593726158142e-02
3.032284677028656006e-01 1.950353235006332397e-01 -5.514437332749366760e-02 4.615312814712524414e-02 5.765632912516593933e-02 1.711149215698242188e-01 2.059853076934814453e-01 7.791467010974884033e-02 1.042292341589927673e-01 3.621776700019836426e-01 -2.283090725541114807e-02 4.738475382328033447e-02 3.162757456302642822e-01 1.154892742633819580e-01 2.117047607898712158e-01 -2.447552233934402466e-01 -3.153480887413024902e-01 -2.625679038465023041e-02 1.125031560659408569e-01 -1.912264227867126465e-01 1.001788601279258728e-01 -3.498209640383720398e-03 3.455083072185516357e-01 -1.536076962947845459e-01 1.310716122388839722e-01 1.121006719768047333e-02 -9.466584026813507080e-02 2.307620942592620850e-01 -2.841686084866523743e-02 -1.591379046440124512e-01 2.094429219141602516e-03 1.131807863712310791e-01
2.165881693363189697e-01 -2.825150489807128906e-01 3.269989788532257080e-01 -1.401087045669555664e-01 2.050420939922332764e-01 1.099115759134292603e-01 -9.955043345689773560e-02 1.908056288957595825e-01 1.856052130460739136e-01 -3.887338563799858093e-02 1.250809133052825928e-01 8.257669955492019653e-02 -9.979493170976638794e-02 -4.639174789190292358e-02 -1.030897572636604309e-01 -2.214058637619018555e-01 -1.860265731811523438e-01 -1.133347302675247192e-01 1.791587471961975098e-02 -2.628076672554016113e-01 3.019346594810485840e-01 -9.137719124555587769e-02 2.446802854537963867e-01 -4.039229080080986023e-02 2.092180028557777405e-02 -2.106083780527114868e-01 3.112330138683319092e-01 1.242997944355010986e-01 -8.143545687198638916e-02 1.457284092903137207e-01 5.160455405712127686e-02 -2.249377220869064331e-01
4.310157895088195801e-01 1.217549592256546021e-01 1.263061314821243286e-01 -1.113860905170440674e-01 1.012168973684310913e-01 3.812290728092193604e-02 -4.827304184436798096e-01 -8.392490446567535400e-02 -6.722732633352279663e-02 3.350476920604705811e-02 -4.999164491891860962e-03 2.688709199428558350e-01 3.028321452438831329e-02 -9.233122691512107849e-03 -2.039539366960525513e-01 -3.542506694793701172e-01 -1.530354022979736328e-01 -1.080899015069007874e-01 -9.520774334669113159e-02 -2.899299561977386475e-01 9.374713897705078125e-02 3.126795962452888489e-02 1.355082839727401733e-01 1.042285114526748657e-01 -1.285384446382522583e-01 -1.770396381616592407e-01 5.667817592620849609e-02 -4.272073879837989807e-02 -5.537957325577735901e-02 -1.390538066625595093e-01 -9.398953616619110107e-02 -1.478513330221176147e-01
-1.215993240475654602e-01 -8.350341767072677612e-02 1.052370946854352951e-02 -8.968760818243026733e-02 2.774712741374969482e-01 2.679440379142761230e-01 1.550280749797821045e-01 8.016555011272430420e-02 4.084380343556404114e-03 -1.753591597080230713e-01 -2.259533107280731201e-01 1.993427127599716187e-01 -2.207064032554626465e-01 -7.616299390792846680e-02 -2.618005275726318359e-01 -1.888756901025772095e-01 -1.206519231200218201e-01 -3.133670985698699951e-01 2.329643666744232178e-01 -1.459084451198577881e-01 -1.645171456038951874e-02 -4.027796164155006409e-02 2.049624025821685791e-01 -2.058904916048049927e-01 7.425718754529953003e-02 -1.717647314071655273e-01 1.558006703853607178e-01 -5.040902271866798401e-02 -2.808611989021301270e-01 -2.116925418376922607e-01 -8.876291662454605103e-02 2.062457650899887085e-01
1.543025076389312744e-01 2.659326493740081787e-01 -1.773574054241180420e-01 -3.079597651958465576e-01 4.645272716879844666e-02 3.678133189678192139e-01 1.930818855762481689e-01 -1.781869828701019287e-01 3.385409712791442871e-02 1.140960454940795898e-01 -7.344162464141845703e-02 2.921592593193054199e-01 -1.529052704572677612e-01 -1.990209966897964478e-01 -1.413186639547348022e-01 -1.872487068176269531e-01 -1.808952391147613525e-01 1.237110346555709839e-01 1.646164506673812866e-01 -1.706076264381408691e-01 3.314958512783050537e-01 1.220467686653137207e-01 -5.392619967460632324e-02 -1.360042542219161987e-01 -7.544358260929584503e-03 9.862813353538513184e-02 1.467199921607971191e-01 -2.454396337270736694e-03 -9.598305821418762207e-02 3.296931087970733643e-02 -1.179917454719543457e-01 -2.092858552932739258e-01
-5.514694005250930786e-02 -1.541771441698074341e-01 2.930458635091781616e-02 -7.469771802425384521e-02 2.073396444320678711e-01 2.876874208450317383e-01 3.281072080135345459e-01 -1.126399859786033630e-01 2.295018732547760010e-01 -1.067226231098175049e-01 -4.411225393414497375e-02 1.386971622705459595e-01 1.142267659306526184e-01 -1.349209398031234741e-01 -2.099201381206512451e-01 -1.298812776803970337e-01 -1.259722262620925903e-01 -1.614070832729339600e-01 2.729891240596771240e-01 -1.380403935909271240e-01 1.737141422927379608e-02 1.743299514055252075e-01 2.875309288501739502e-01 -1.480966359376907349e-01 1.488116383552551270e-01 1.316295117139816284e-01 -2.557871676981449127e-02 -6.905411183834075928e-02 -3.640950843691825867e-02 -3.530403077602386475e-01 -8.963216841220855713e-02 -3.058320283889770508e-01
-8.481054753065109253e-02 -1.468411237001419067e-01 1.608196496963500977e-01 -2.503454387187957764e-01 1.969918310642242432e-01 3.926722332835197449e-02 1.875484436750411987e-01 -5.122833326458930969e-02 1.766049861907958984e-01 8.081235736608505249e-02 2.834422886371612549e-02 1.811298280954360962e-01 -6.060511618852615356e-02 6.625711452215909958e-03 -2.228208929300308228e-01 -1.748226881027221680e-01 -2.947364747524261475e-01 -2.310034260153770447e-02 1.602921336889266968e-01 -5.537804588675498962e-02 4.423460736870765686e-02 2.029539197683334351e-01 2.131612300872802734e-01 -5.632541328668594360e-02 5.344471335411071777e-01 -6.443358957767486572e-02 9.148866683244705200e-02 5.429507582448422909e-04 -2.801945246756076813e-02 -3.199555277824401855e-01 -1.905116438865661621e-01 -6.143696606159210205e-02
-4.604841768741607666e-02 1.224111840128898621e-01 5.738327279686927795e-02 -9.845269471406936646e-02 2.748284041881561279e-01 -4.215811565518379211e-02 6.376893073320388794e-02 -8.881152421236038208e-02 -1.529245674610137939e-01 2.966225706040859222e-02 -1.560607701539993286e-01 2.059730142354965210e-01 1.590660959482192993e-01 4.171821475028991699e-02 3.979534376412630081e-04 -2.538659274578094482e-01 -1.932873427867889404e-01 -4.103446006774902344e-01 6.438069045543670654e-02 -4.070241153240203857e-01 -1.372076850384473801e-02 -5.790705978870391846e-02 1.857897937297821045e-01 -1.993918605148792267e-02 1.052494719624519348e-01 -3.041451983153820038e-02 2.538917958736419678e-01 3.853809088468551636e-02 -3.905798792839050293e-01 7.348650693893432617e-02 1.657637506723403931e-01 1.439404487609863281e-01
3.799179196357727051e-01 1.068368777632713318e-01 -4.291730001568794250e-02 -3.104186952114105225e-01 2.969317510724067688e-02 -4.683865606784820557e-02 -4.518070220947265625e-01 -8.636246621608734131e-02 3.513086703605949879e-04 -1.508504245430231094e-02 -1.117992252111434937e-01 2.069320529699325562e-01 -6.179448962211608887e-02 -1.034417748451232910e-02 -5.779922753572463989e-02 -1.392109841108322144e-01 -4.061373695731163025e-02 -1.369683742523193359e-01 1.401316970586776733e-01 -4.295908808708190918e-01 2.284514456987380981e-01 2.836837172508239746e-01 3.983926773071289062e-02 -3.510780259966850281e-02 2.426511608064174652e-03 -1.281341165304183960e-01 3.211521776393055916e-03 9.192199259996414185e-02 -2.074556946754455566e-01 -7.708983868360519409e-02 -8.684846013784408569e-02 -8.775171637535095215e-02
2.463330328464508057e-01 6.298407912254333496e-02 1.775860413908958435e-02 1.888841204345226288e-02 2.743416130542755127e-01 1.638172864913940430e-01 3.890419602394104004e-01 -1.687130779027938843e-01 -1.582385785877704620e-02 1.727048754692077637e-01 -1.663637757301330566e-01 1.933099329471588135e-01 2.843044325709342957e-02 1.618311703205108643e-01 -1.044146567583084106e-01 -2.199110537767410278e-01 -9.384810179471969604e-02 -7.253092527389526367e-02 1.138168871402740479e-01 -1.956429332494735718e-01 1.882206834852695465e-02 1.841733790934085846e-02 1.105571389198303223e-01 2.241024933755397797e-02 1.875928044319152832e-01 -1.590848565101623535e-01 -1.901086419820785522e-01 3.383662402629852295e-01 1.043656617403030396e-01 -2.419409453868865967e-01 -1.298672258853912354e-01 3.086055517196655273e-01
5.537366494536399841e-02 4.326719418168067932e-02 1.106112301349639893e-01 5.969573929905891418e-02 2.334657609462738037e-01 3.624233603477478027e-01 5.382358655333518982e-02 6.693541258573532104e-02 -2.345953732728958130e-01 9.850816428661346436e-02 -2.353249192237854004e-01 -9.137316048145294189e-02 -1.313895136117935181e-01 7.775867730379104614e-02 -1.287237107753753662e-01 -2.981878221035003662e-01 -8.044891059398651123e-02 4.767074063420295715e-02 -1.000709086656570435e-01 -3.691032826900482178e-01 -1.805312484502792358e-01 1.823909580707550049e-01 3.491668999195098877e-01 2.294491045176982880e-03 1.076228246092796326e-01 1.860688030719757080e-01 1.867577433586120605e-01 1.943915337324142456e-01 -1.217239871621131897e-01 -2.658866159617900848e-02 -2.123284041881561279e-01 8.070471882820129395e-02
1.667908430099487305e-01 6.807243078947067261e-02 7.277999073266983032e-02 -4.849035665392875671e-02 4.556597471237182617e-01 -1.143140420317649841e-01 5.352668464183807373e-02 5.310971289873123169e-02 2.200373709201812744e-01 2.771294489502906799e-02 -2.608180046081542969e-01 1.151852682232856750e-01 6.603162735700607300e-03 1.938983798027038574e-01 -3.008322417736053467e-01 -5.809799209237098694e-02 -1.849871575832366943e-01 -1.491291821002960205e-01 1.074228733777999878e-01 -1.191617920994758606e-01 2.667263448238372803e-01 1.419690549373626709e-01 2.498505711555480957e-01 -8.334781974554061890e-02 -4.821220412850379944e-02 1.447008997201919556e-01 6.166929006576538086e-02 -1.235572770237922668e-01 -1.332902908325195312e-01 -4.099133312702178955e-01 1.491760602220892906e-03 2.294822409749031067e-02
2.029988914728164673e-02 5.303721874952316284e-02 2.696689963340759277e-02 -2.342607825994491577e-01 1.433907449245452881e-01 4.053602218627929688e-01 -1.897026747465133667e-01 -9.722601622343063354e-02 -9.261694550514221191e-02 -9.540863335132598877e-02 2.996720373630523682e-02 2.354094944894313812e-02 -4.024246335029602051e-02 1.268085986375808716e-01 -3.463051915168762207e-01 -2.077740281820297241e-01 -1.659906506538391113e-01 6.197489053010940552e-02 -2.856148481369018555e-01 -3.500811755657196045e-01 -3.102881610393524170e-01 2.098248153924942017e-01 1.429797857999801636e-01 9.670218825340270996e-02 3.022189810872077942e-02 9.042076021432876587e-02 9.878548234701156616e-02 2.323979586362838745e-01 5.154022574424743652e-02 -8.050448447465896606e-02 -1.441567391157150269e-01 -5.020258203148841858e-02
2.957909703254699707e-01 -2.513046935200691223e-02 3.561878204345703125e-01 -2.226184010505676270e-01 2.359922826290130615e-01 3.642980158329010010e-01 -2.811445295810699463e-01 -7.096976786851882935e-02 -1.348297297954559326e-01 -1.666280627250671387e-01 5.194567516446113586e-02 1.649804413318634033e-01 1.196135655045509338e-01 2.467671222984790802e-02 8.695179224014282227e-02 -5.816751718521118164e-02 2.751252427697181702e-02 -3.107767843175679445e-04 -8.885977417230606079e-02 -1.570348292589187622e-01 1.672679036855697632e-01 7.400447875261306763e-02 -2.191305719316005707e-02 1.670251339673995972e-01 -4.635034874081611633e-02 -3.397903144359588623e-01 2.745459787547588348e-02 5.480993539094924927e-02 6.400653719902038574e-02 -2.520194947719573975e-01 -2.382427752017974854e-01 -1.426957100629806519e-01
6.333905458450317383e-02 4.092467725276947021e-01 -8.687242120504379272e-02 -2.028544545173645020e-01 2.185785472393035889e-01 6.562346965074539185e-02 9.817468002438545227e-03 -1.144266948103904724e-01 -1.534872129559516907e-02 -7.306274026632308960e-02 -2.066741585731506348e-01 3.037652373313903809e-01 -9.715543687343597412e-02 8.452911674976348877e-02 -4.472446814179420471e-02 -3.412003219127655029e-01 -2.378446459770202637e-01 -1.567070782184600830e-01 -4.651464149355888367e-02 9.546448476612567902e-03 -4.676247015595436096e-02 -4.618408903479576111e-02 2.876808643341064453e-01 8.192884176969528198e-02 7.190827280282974243e-03 1.799800097942352295e-01 -3.300571441650390625e-02 3.943381085991859436e-02 -5.293570086359977722e-02 -3.242592141032218933e-02 -1.552793830633163452e-01 -4.458066523075103760e-01
6.330803036689758301e-02 1.825206726789474487e-01 2.742210924625396729e-01 -1.231148764491081238e-01 4.512518346309661865e-01 -7.605277746915817261e-02 -2.063032425940036774e-02 1.754134148359298706e-01 1.181307882070541382e-01 1.658090762794017792e-02 -2.619247138500213623e-01 -7.791565358638763428e-02 -2.651896327733993530e-02 1.107451543211936951e-01 -3.882764875888824463e-01 -1.131625473499298096e-01 -1.004211902618408203e-01 -2.275021672248840332e-01 4.396719858050346375e-02 -4.664100334048271179e-02 1.702431291341781616e-01 -2.784057892858982086e-02 3.231705129146575928e-01 -2.450352162122726440e-01 -7.525080442428588867e-02 -2.983743511140346527e-02 -1.024385839700698853e-01 4.888068418949842453e-03 3.025481849908828735e-02 -2.673413753509521484e-01 -1.273775696754455566e-01 -2.017404697835445404e-02
3.904511034488677979e-01 -1.444382220506668091e-01 -1.510203182697296143e-01 5.147415678948163986e-03 -7.339438796043395996e-02 3.618824779987335205e-01 -1.200037896633148193e-01 -8.132810704410076141e-03 -1.142773106694221497e-01 5.156011506915092468e-02 -5.535939335823059082e-02 3.953804671764373779e-01 1.982117630541324615e-02 -2.050417475402355194e-02 -1.009557768702507019e-02 -3.375694453716278076e-01 -2.784508764743804932e-01 -9.805284440517425537e-02 -1.045870408415794373e-01 -9.100971370935440063e-02 1.563414782285690308e-01 2.041402505710721016e-03 1.864106506109237671e-01 -9.615049511194229126e-02 1.570797413587570190e-01 2.572426497936248779e-01 4.659994319081306458e-02 -7.557472586631774902e-02 -1.684407591819763184e-01 4.291048645973205566e-02 -7.172711193561553955e-02 -2.327275574207305908e-01
2.633306682109832764e-01 6.625634431838989258e-02 2.226102203130722046e-01 9.445315599441528320e-02 1.067444235086441040e-01 8.479227870702743530e-02 -2.648925185203552246e-01 -6.423374265432357788e-02 -4.597830027341842651e-02 1.630829423666000366e-01 -1.389597058296203613e-01 -1.046426314860582352e-02 6.131155043840408325e-02 1.909361779689788818e-01 4.901704937219619751e-02 -5.167835354804992676e-01 -2.472898513078689575e-01 5.954669415950775146e-02 2.368634343147277832e-01 -1.156404241919517517e-01 3.493564426898956299e-01 1.711933463811874390e-01 -2.134667523205280304e-02 -1.043846979737281799e-01 6.225355714559555054e-02 -2.389167398214340210e-01 -5.929986760020256042e-02 1.653408706188201904e-01 1.123989969491958618e-01 -1.227355524897575378e-01 -2.404097467660903931e-02 -1.135605014860630035e-02
8.987852931022644043e-02 -9.822093695402145386e-02 5.134841799736022949e-02 9.042391180992126465e-02 9.390078485012054443e-02 1.840221285820007324e-01 1.520647108554840088e-01 -2.051520906388759613e-02 2.248211950063705444e-01 -2.324576489627361298e-02 -1.350131034851074219e-01 3.129834532737731934e-01 8.793240785598754883e-02 -1.145374402403831482e-01 -1.735624670982360840e-01 -9.689594805240631104e-02 -2.198746949434280396e-01 2.369177900254726410e-02 -1.677422202192246914e-03 -3.398072719573974609e-01 -7.174020260572433472e-02 3.394464030861854553e-02 3.277788758277893066e-01 1.197352185845375061e-01 7.064335793256759644e-02 1.707582473754882812e-01 -1.607132107019424438e-01 6.096830219030380249e-02 1.350488066673278809e-01 -2.101905196905136108e-01 -3.955042362213134766e-01 3.203288316726684570e-01
1.849142014980316162e-01 -9.411915391683578491e-02 2.455029450356960297e-02 -3.009431362152099609e-01 4.037725925445556641e-02 1.393246352672576904e-01 -2.095062471926212311e-02 -7.380525767803192139e-02 -1.611860990524291992e-01 -8.177591860294342041e-02 1.132722422480583191e-01 4.395521432161331177e-02 3.795271040871739388e-03 -4.112503528594970703e-01 -1.522068381309509277e-01 -3.122310936450958252e-01 -7.729335874319076538e-02 -9.738079458475112915e-02 -1.689214110374450684e-01 -3.114363849163055420e-01 2.413702309131622314e-01 9.813897311687469482e-02 -6.405902653932571411e-02 -2.888138592243194580e-01 3.734122961759567261e-02 -1.079074218869209290e-01 1.838764101266860962e-01 1.847818046808242798e-01 -4.932622238993644714e-02 -3.044598698616027832e-01 -1.603400111198425293e-01 5.831498280167579651e-02
-4.338241647928953171e-03 8.808718621730804443e-02 2.881321012973785400e-01 8.226706832647323608e-02 -1.366533059626817703e-02 9.247449040412902832e-02 -2.123827487230300903e-01 -1.045403406023979187e-01 1.753476560115814209e-01 6.236521154642105103e-02 -2.369613498449325562e-01 1.847905516624450684e-01 9.355951100587844849e-02 1.072568446397781372e-01 6.878492981195449829e-02 -4.637780785560607910e-01 -4.032793343067169189e-01 -1.739982366561889648e-01 -7.049561012536287308e-03 -1.797133833169937134e-01 2.145338058471679688e-01 -9.627695381641387939e-02 -1.003271266818046570e-01 -1.824823766946792603e-01 -2.568719983100891113e-01 5.436097830533981323e-02 -1.614746600389480591e-01 7.058475166559219360e-02 -2.486563753336668015e-03 -1.820628046989440918e-01 -1.114349067211151123e-01 -5.626803636550903320e-02
4.461799860000610352e-01 -2.966000698506832123e-02 -1.671719364821910858e-02 -1.710595488548278809e-01 3.242757916450500488e-01 4.663215950131416321e-02 -1.133432388305664062e-01 9.142355620861053467e-02 -5.036780610680580139e-02 -2.420194298028945923e-01 -1.807480305433273315e-01 2.738896906375885010e-01 2.470632791519165039e-01 1.541716605424880981e-01 7.138007786124944687e-03 -1.984128504991531372e-01 -1.114172767847776413e-02 -1.059316098690032959e-01 -5.613833665847778320e-02 -1.117477118968963623e-01 3.743915259838104248e-01 8.712540566921234131e-02 8.992733061313629150e-02 -4.937236756086349487e-02 1.395031064748764038e-01 -1.615085266530513763e-02 2.708471417427062988e-01 -1.383313387632369995e-01 6.860991567373275757e-02 7.512177107855677605e-04 -4.066614899784326553e-03 -2.161846011877059937e-01
7.409709692001342773e-02 1.817140430212020874e-01 -6.896946579217910767e-03 -5.003421381115913391e-02 7.825025171041488647e-02 1.658188253641128540e-01 -9.324594587087631226e-02 -1.459836810827255249e-01 -1.227018460631370544e-01 1.987344920635223389e-01 -1.884961873292922974e-01 -4.274969920516014099e-03 -1.785497814416885376e-01 2.374347597360610962e-01 -3.753761947154998779e-02 -2.983535528182983398e-01 -3.113701641559600830e-01 -1.167890708893537521e-02 2.823933959007263184e-01 -4.257722496986389160e-01 -1.225806623697280884e-01 -2.412092983722686768e-01 1.220413818955421448e-01 -1.887297034263610840e-01 2.053033411502838135e-01 -6.519488245248794556e-02 1.615609824657440186e-01 7.569593936204910278e-02 -1.673293858766555786e-02 -1.642416715621948242e-01 1.097260341048240662e-01 1.648350507020950317e-01
3.071253597736358643e-01 1.080627888441085815e-01 2.571320533752441406e-01 -6.659206002950668335e-02 1.483324021100997925e-01 1.208039596676826477e-01 -9.617155790328979492e-02 -1.726391017436981201e-01 -7.811397314071655273e-02 2.042855173349380493e-01 -8.869773894548416138e-02 1.183513924479484558e-01 2.270767539739608765e-01 -1.031712964177131653e-01 1.348600536584854126e-01 -1.940108090639114380e-01 -1.497535407543182373e-01 -4.784025847911834717e-01 5.974519252777099609e-02 -2.237242162227630615e-01 8.103233575820922852e-02 4.272550344467163086e-02 6.075238063931465149e-02 -3.280020654201507568e-01 -9.071172028779983521e-02 -1.812563985586166382e-01 1.222076639533042908e-01 -2.028308063745498657e-01 9.668500721454620361e-02 1.649272069334983826e-02 -2.141896821558475494e-02 -1.680180728435516357e-01
-1.052592396736145020e-01 1.242639273405075073e-01 6.313136219978332520e-02 -2.850963175296783447e-01 3.374103307723999023e-01 5.812592804431915283e-03 1.303468197584152222e-01 -7.496581971645355225e-02 -2.799616158008575439e-01 -5.747238919138908386e-02 -2.107187956571578979e-01 2.754367589950561523e-01 2.048468887805938721e-01 5.906562134623527527e-02 -5.924755334854125977e-02 -3.591828942298889160e-01 -8.315811306238174438e-02 -2.508090138435363770e-01 -1.071139704436063766e-02 -4.013094007968902588e-01 5.326044186949729919e-02 7.152218371629714966e-02 1.408223211765289307e-01 1.043063700199127197e-01 -3.842172771692276001e-02 -1.242053359746932983e-01 -8.383714407682418823e-02 6.495440751314163208e-02 -1.752299219369888306e-01 -5.076036974787712097e-02 1.841291934251785278e-01 -8.256503194570541382e-02
6.912434846162796021e-02 1.691631078720092773e-01 2.359410822391510010e-01 1.547127962112426758e-01 -2.120456099510192871e-02 1.262225359678268433e-01 -2.372409552335739136e-01 2.598614692687988281e-01 -6.843191385269165039e-02 -3.929245471954345703e-01 1.204049587249755859e-02 1.983397901058197021e-01 -6.685128901153802872e-03 2.101189345121383667e-01 -2.662019729614257812e-01 -2.279693484306335449e-01 -5.704898387193679810e-02 -1.697387248277664185e-01 2.289021313190460205e-01 -2.640359699726104736e-01 -1.522797793149948120e-01 1.165140643715858459e-01 2.537083327770233154e-01 1.176033727824687958e-02 2.415723204612731934e-01 2.607036940753459930e-02 -5.447974056005477905e-02 -2.183302305638790131e-02 -1.602514982223510742e-01 -1.155413538217544556e-01 -1.216958239674568176e-01 9.723377972841262817e-02
2.171502681449055672e-03 -1.676134318113327026e-01 1.189943775534629822e-01 -1.355693191289901733e-01 2.213007211685180664e-01 2.813258767127990723e-01 6.194875109940767288e-03 5.701134353876113892e-02 2.687834501266479492e-01 -2.225586324930191040e-01 6.972899660468101501e-03 9.694196283817291260e-03 1.251641064882278442e-01 1.611215174198150635e-01 -1.829883903264999390e-01 -2.348958253860473633e-01 2.133636549115180969e-02 -3.670052886009216309e-01 1.037723347544670105e-01 -1.084694787859916687e-01 2.677173316478729248e-01 -1.471894979476928711e-01 3.732675611972808838e-01 -6.309249252080917358e-02 4.473648592829704285e-02 -1.132563948631286621e-01 -7.044763863086700439e-02 -7.165548950433731079e-02 -1.155693605542182922e-01 -2.927606105804443359e-01 -1.391780674457550049e-01 1.343820393085479736e-01
-1.449938118457794189e-01 -3.403703123331069946e-02 1.836509257555007935e-01 -2.813748642802238464e-02 3.184666037559509277e-01 3.241685032844543457e-01 2.018503844738006592e-01 1.142256781458854675e-01 3.507587686181068420e-02 -2.508992552757263184e-01 8.431109786033630371e-02 1.905485689640045166e-01 1.092596631497144699e-02 1.088165193796157837e-01 7.863975316286087036e-02 -2.755270302295684814e-01 -3.210235536098480225e-01 -3.502507694065570831e-03 -1.093832850456237793e-01 1.483219396322965622e-02 2.138703465461730957e-01 1.973136961460113525e-01 3.227011859416961670e-01 1.681933999061584473e-01 8.717460930347442627e-02 1.256627738475799561e-01 -5.891252309083938599e-02 1.763084232807159424e-01 1.160167530179023743e-01 -2.746025323867797852e-01 4.056181758642196655e-02 -2.313145436346530914e-02
1.250337511301040649e-01 -7.001911103725433350e-02 3.636105656623840332e-01 -7.291286438703536987e-02 1.242287382483482361e-01 2.704946696758270264e-01 2.100577801465988159e-01 5.396951735019683838e-02 -1.963356286287307739e-01 -4.384296759963035583e-02 -2.235536426305770874e-01 1.977959573268890381e-01 -5.217859521508216858e-02 9.503030776977539062e-02 -1.144004464149475098e-01 -2.398015707731246948e-01 -1.719360500574111938e-01 -7.062459737062454224e-02 8.109100162982940674e-02 6.183303147554397583e-02 3.584849834442138672e-01 -4.761708527803421021e-02 1.213204041123390198e-01 1.424401849508285522e-01 4.205449223518371582e-01 -8.985611051321029663e-02 1.411726623773574829e-01 8.940617740154266357e-02 3.398172557353973389e-02 -1.529924869537353516e-01 -1.839727759361267090e-01 -1.112861931324005127e-01
1.328634470701217651e-02 1.780976355075836182e-02 -6.311555951833724976e-02 -8.531992882490158081e-02 2.885295450687408447e-01 3.172034919261932373e-01 -2.576167583465576172e-01 -6.575088948011398315e-02 4.746578633785247803e-02 6.967275589704513550e-02 -2.575935721397399902e-01 1.918306499719619751e-01 -1.561241149902343750e-01 -6.175560876727104187e-02 -8.766389638185501099e-02 -3.144996464252471924e-01 -2.275737673044204712e-01 -9.857775270938873291e-02 -1.804008930921554565e-01 -2.361854463815689087e-01 3.239497840404510498e-01 -1.902767270803451538e-01 1.062639653682708740e-01 -1.244453042745590210e-01 4.419712722301483154e-02 1.948969364166259766e-01 -1.222026124596595764e-01 -1.328163295984268188e-01 -5.507052317261695862e-02 2.847437560558319092e-01 -1.103030294179916382e-01 4.570747166872024536e-02
9.065807610750198364e-02 -2.273502200841903687e-01 6.994109600782394409e-02 -9.906331449747085571e-02 3.318602740764617920e-01 -3.723885491490364075e-02 -1.674047559499740601e-01 1.430072039365768433e-01 -1.660319119691848755e-01 4.364693164825439453e-02 2.306372672319412231e-02 2.133449465036392212e-01 4.387950524687767029e-02 -3.856979012489318848e-01 2.446278557181358337e-02 -3.828000128269195557e-01 -4.919897764921188354e-02 9.570555388927459717e-02 -2.631772160530090332e-01 -2.942583560943603516e-01 7.955761998891830444e-02 2.346468158066272736e-02 2.517694532871246338e-01 -2.428488284349441528e-01 -8.757858723402023315e-02 -1.326516866683959961e-01 -3.304335474967956543e-02 2.787686511874198914e-02 8.420813083648681641e-02 -2.376931160688400269e-01 -3.436806797981262207e-02 -5.892789363861083984e-02
2.120621949434280396e-01 9.117960184812545776e-02 2.456976473331451416e-01 -2.367777973413467407e-01 -5.742602795362472534e-02 1.823956966400146484e-01 -1.729618012905120850e-01 -1.443582773208618164e-01 -3.107501864433288574e-01 -1.042662337422370911e-01 -1.117528602480888367e-01 1.980163753032684326e-01 -1.018278896808624268e-01 1.868964135646820068e-01 6.014353781938552856e-02 -2.665230035781860352e-01 -1.958059817552566528e-01 -1.670388579368591309e-01 2.325545400381088257e-01 -9.740984439849853516e-02 2.015591263771057129e-01 -1.173168886452913284e-02 3.235594630241394043e-01 -1.127279922366142273e-01 -5.214103683829307556e-02 1.425120327621698380e-02 2.362230420112609863e-02 3.422160446643829346e-02 -1.140529364347457886e-01 3.790748417377471924e-01 -1.199270859360694885e-01 1.276703551411628723e-02
1.013916637748479843e-02 4.691254347562789917e-03 2.374692857265472412e-01 9.560234844684600830e-03 3.436541259288787842e-01 -6.265175342559814453e-02 5.631614103913307190e-02 1.531706005334854126e-01 -6.083935732021927834e-04 7.592138648033142090e-02 1.095559820532798767e-01 2.083911150693893433e-01 3.478001803159713745e-02 -2.715356880798935890e-03 -1.785752922296524048e-01 -1.271918565034866333e-01 -1.527250260114669800e-01 1.990706287324428558e-02 5.366705060005187988e-01 -2.608022689819335938e-01 -7.593910396099090576e-02 7.843148708343505859e-02 1.721025854349136353e-01 -1.453932225704193115e-01 -8.993843197822570801e-02 2.252742946147918701e-01 1.770554482936859131e-01 5.702891852706670761e-03 -2.766675949096679688e-01 -2.025962918996810913e-01 -1.360774040222167969e-01 1.245045512914657593e-01
5.053973197937011719e-02 -9.422310441732406616e-02 2.785840928554534912e-01 -1.229540258646011353e-01 1.859627813100814819e-01 3.144010901451110840e-01 2.021795958280563354e-01 1.326051354408264160e-01 -1.472875177860260010e-01 1.589886397123336792e-01 -1.421917527914047241e-01 2.497208416461944580e-01 -1.302356272935867310e-01 3.596848249435424805e-02 -1.227342188358306885e-01 -2.054323256015777588e-01 -2.395886331796646118e-01 -1.989464163780212402e-01 -1.769483536481857300e-01 7.329931855201721191e-02 3.416012525558471680e-01 -4.142189025878906250e-02 2.311956286430358887e-01 3.251258656382560730e-02 2.681666314601898193e-01 -3.433537483215332031e-02 -1.181510165333747864e-01 -6.061559915542602539e-02 -6.011486798524856567e-02 -2.005843222141265869e-01 -2.283224761486053467e-01 7.477998733520507812e-02
3.898040354251861572e-01 -6.320218741893768311e-02 6.988284736871719360e-02 -1.570059210062026978e-01 3.706393837928771973e-01 9.652739763259887695e-02 2.554910071194171906e-02 4.030085355043411255e-02 -3.487561941146850586e-01 -1.271401494741439819e-01 -2.082310430705547333e-02 2.070236653089523315e-01 -1.158313229680061340e-01 1.009495481848716736e-01 -2.153361439704895020e-01 -9.044180065393447876e-02 -3.123091757297515869e-01 -3.751393556594848633e-01 -7.489727437496185303e-02 -1.088167279958724976e-01 -1.849077269434928894e-02 -1.479934304952621460e-01 4.746311530470848083e-02 8.714875206351280212e-03 -1.331805903464555740e-02 -1.049629449844360352e-01 1.226704493165016174e-01 1.463498324155807495e-01 -1.570459306240081787e-01 1.570030450820922852e-01 -9.003115445375442505e-02 -1.447098851203918457e-01
2.291246503591537476e-01 2.457686699926853180e-02 1.645248681306838989e-01 -3.264964818954467773e-01 2.099943459033966064e-01 3.368760943412780762e-01 -2.971077561378479004e-01 7.259681820869445801e-02 2.521294355392456055e-01 1.274835877120494843e-02 1.200519129633903503e-01 2.049671113491058350e-01 2.583290934562683105e-01 -2.049244046211242676e-01 -5.579358339309692383e-02 -2.057194262742996216e-01 6.118671968579292297e-02 -4.802396520972251892e-03 -2.759385108947753906e-02 -1.347795873880386353e-01 2.136898934841156006e-01 2.227739691734313965e-01 9.599813818931579590e-02 -1.694212853908538818e-01 1.033216863870620728e-01 -2.426550909876823425e-02 1.366637349128723145e-01 -1.679091155529022217e-02 2.678430676460266113e-01 -1.702842563390731812e-01 -4.676348995417356491e-03 -2.999626286327838898e-02
1.446074545383453369e-01 2.269199788570404053e-01 6.481683999300003052e-02 1.746812760829925537e-01 2.474477142095565796e-01 1.846738457679748535e-01 -9.010730683803558350e-02 -3.370006754994392395e-02 -1.305368542671203613e-01 1.480331271886825562e-01 -1.608579307794570923e-01 9.718127548694610596e-02 -1.764020323753356934e-01 2.919183075428009033e-01 -1.076759584248065948e-02 -2.011597901582717896e-01 -1.581353247165679932e-01 1.483954638242721558e-01 -1.319252103567123413e-01 -2.485671490430831909e-01 -2.420090734958648682e-01 -3.644338622689247131e-02 3.164162337779998779e-01 -3.219272494316101074e-01 4.651619493961334229e-02 3.442391753196716309e-02 -1.700903847813606262e-02 -1.022085845470428467e-01 -2.951235771179199219e-01 -9.471228718757629395e-02 -2.388343960046768188e-01 -6.130526773631572723e-03
4.808826148509979248e-01 3.459373116493225098e-02 -5.830660928040742874e-03 1.126738041639328003e-01 1.340727359056472778e-01 8.372986689209938049e-03 -3.627328574657440186e-01 -2.932080440223217010e-02 2.776516415178775787e-02 1.069915220141410828e-01 9.785842895507812500e-02 1.628590524196624756e-01 -4.471510648727416992e-02 1.763832718133926392e-01 -7.036362588405609131e-02 -2.492567002773284912e-01 -2.439791858196258545e-01 -2.337028533220291138e-01 1.349317729473114014e-01 -3.097308278083801270e-01 2.195269912481307983e-01 1.361230462789535522e-01 1.948462277650833130e-01 1.264995038509368896e-01 -6.636654492467641830e-03 -1.679450869560241699e-01 1.631306260824203491e-01 -2.548031695187091827e-02 -2.068802714347839355e-01 -7.196176052093505859e-02 -5.399810522794723511e-02 -2.150024101138114929e-02
3.475004434585571289e-01 -6.739808619022369385e-02 -6.610497087240219116e-02 -1.417191028594970703e-01 2.093860059976577759e-01 1.675358563661575317e-01 -4.046916663646697998e-01 -1.037976518273353577e-01 -2.259132564067840576e-01 1.700337380170822144e-01 -1.331832725554704666e-02 1.905182003974914551e-01 -1.004152894020080566e-01 3.625009581446647644e-02 -9.731756895780563354e-02 -2.807907164096832275e-01 -2.700185775756835938e-01 -7.556559145450592041e-02 -7.570175081491470337e-02 -1.142842397093772888e-01 2.703666388988494873e-01 1.199391037225723267e-01 1.221558526158332825e-01 8.013000339269638062e-02 7.855167239904403687e-02 -2.392326854169368744e-02 1.231042593717575073e-01 1.171101033687591553e-01 -1.161409541964530945e-01 -4.584138095378875732e-02 -1.320815086364746094e-02 -3.606074750423431396e-01
2.783282697200775146e-01 -1.159055978059768677e-01 -1.061336323618888855e-01 -1.794359683990478516e-01 1.143318638205528259e-01 5.212496593594551086e-02 -1.800367236137390137e-01 -2.191022783517837524e-01 -5.103028193116188049e-02 -5.417193844914436340e-02 1.090272888541221619e-01 1.805605441331863403e-01 8.527591824531555176e-02 -1.713899523019790649e-01 -9.067467600107192993e-02 -3.638940155506134033e-01 -8.055217564105987549e-02 -2.289912849664688110e-01 2.424685657024383545e-02 -3.528942763805389404e-01 2.089181840419769287e-01 1.801938265562057495e-01 2.101540267467498779e-01 1.164602264761924744e-01 3.062759935855865479e-01 -2.115752696990966797e-01 -6.060922890901565552e-02 -2.437158674001693726e-01 1.271036714315414429e-01 -3.370513673871755600e-03 1.273014349862933159e-03 -8.008900284767150879e-02
2.371290773153305054e-01 -9.866715967655181885e-02 2.283063903450965881e-02 -1.375201791524887085e-01 2.104565650224685669e-01 2.240570634603500366e-01 -2.748529314994812012e-01 -1.104926913976669312e-01 -6.475871056318283081e-02 2.446588575839996338e-01 -5.143921077251434326e-02 2.108336538076400757e-01 1.897640824317932129e-01 -1.491443440318107605e-02 1.865369081497192383e-01 -3.327458798885345459e-01 -3.420368731021881104e-01 1.268636435270309448e-01 2.669763863086700439e-01 -1.329054236412048340e-01 1.587061733007431030e-01 -3.199422359466552734e-02 -4.490158171392977238e-04 -8.070199936628341675e-02 2.645386159420013428e-01 -1.200795024633407593e-01 -1.014711987227201462e-02 2.501202821731567383e-01 5.982087925076484680e-02 -1.546047478914260864e-01 1.005265340209007263e-01 -7.770719937980175018e-03
-4.388427827507257462e-03 1.345664560794830322e-01 2.908041179180145264e-01 -1.877496689558029175e-01 2.918897867202758789e-01 1.835272088646888733e-02 -4.459818452596664429e-02 -1.452549397945404053e-01 -1.406989991664886475e-01 5.708939954638481140e-02 1.249833125621080399e-02 4.577686190605163574e-01 2.060025185346603394e-02 2.104148268699645996e-01 1.078109443187713623e-01 -2.545807957649230957e-01 8.167800307273864746e-02 -2.164716087281703949e-02 2.235045135021209717e-01 -2.744075097143650055e-02 2.261915616691112518e-02 1.179382130503654480e-01 3.698136508464813232e-01 -5.548950284719467163e-02 7.780808955430984497e-02 5.851407721638679504e-02 1.229964196681976318e-01 3.301803171634674072e-01 -6.663847714662551880e-02 -2.173517942428588867e-01 5.841279402375221252e-03 -4.563738405704498291e-02
6.182698532938957214e-02 2.207000404596328735e-01 9.106495976448059082e-02 -1.804176867008209229e-01 2.367001026868820190e-01 1.081017628312110901e-01 3.144679367542266846e-01 -7.191533595323562622e-02 -4.250252246856689453e-02 -1.070275902748107910e-01 -2.164555788040161133e-01 3.145883083343505859e-01 -2.838369905948638916e-01 -1.521206498146057129e-01 -2.234178036451339722e-01 -2.289376556873321533e-01 -1.190221980214118958e-01 -1.841045618057250977e-01 1.474432833492755890e-02 -2.549430429935455322e-01 -8.597623556852340698e-02 3.014857769012451172e-01 4.023245349526405334e-02 1.001387536525726318e-01 2.391834706068038940e-01 3.780420497059822083e-02 7.453612238168716431e-02 1.558542400598526001e-01 9.646829217672348022e-02 -1.736373901367187500e-01 -7.287896424531936646e-02 1.152419522404670715e-01
2.191770076751708984e-01 -9.353099763393402100e-02 3.965602219104766846e-01 -3.199768811464309692e-02 3.765332400798797607e-01 -1.701513864099979401e-02 1.348665505647659302e-01 8.455105870962142944e-02 5.314700677990913391e-02 -1.431137043982744217e-02 -2.922921180725097656e-01 1.125781089067459106e-01 6.830970942974090576e-02 1.640780270099639893e-01 -3.181508779525756836e-01 5.047180876135826111e-02 -2.918062210083007812e-01 -1.386665254831314087e-01 8.759072422981262207e-02 -2.519305981695652008e-02 1.503003835678100586e-01 8.625101298093795776e-02 1.482581198215484619e-01 -1.456415057182312012e-01 -3.737460821866989136e-02 -4.507684707641601562e-02 -8.972438424825668335e-02 -9.928950667381286621e-02 -1.412007510662078857e-01 -3.072337806224822998e-01 -2.424542158842086792e-01 -2.592802792787551880e-02
2.015137672424316406e-01 -2.508804947137832642e-02 3.129648864269256592e-01 -9.281615167856216431e-02 9.036686271429061890e-02 1.425768285989761353e-01 1.239870041608810425e-01 1.663851737976074219e-01 -1.238271147012710571e-01 2.713744342327117920e-01 -2.104893177747726440e-01 2.247359752655029297e-01 6.529924273490905762e-02 3.204021230340003967e-02 -3.124690353870391846e-01 -2.035180628299713135e-01 -1.141273975372314453e-01 -3.539035916328430176e-01 -1.092126965522766113e-01 4.025884717702865601e-02 2.186073660850524902e-01 2.214637026190757751e-02 2.284112870693206787e-01 1.091826856136322021e-01 1.865497082471847534e-01 7.878846675157546997e-02 2.777738869190216064e-02 1.084829270839691162e-01 -2.220525294542312622e-01 -2.756267786026000977e-01 -5.716771259903907776e-02 7.890620082616806030e-02
6.933168321847915649e-02 7.954266667366027832e-02 -4.029753059148788452e-02 -2.305754125118255615e-01 2.698800340294837952e-02 3.645218014717102051e-01 4.488243907690048218e-02 1.526643782854080200e-01 9.735339134931564331e-02 -1.325531154870986938e-01 -1.786884367465972900e-01 1.705361753702163696e-01 3.134484589099884033e-01 1.509996801614761353e-01 -2.723376452922821045e-01 -1.266390979290008545e-01 -1.385301500558853149e-01 -2.101850658655166626e-01 -1.273503601551055908e-01 -1.237640082836151123e-01 3.920722603797912598e-01 2.589606121182441711e-02 1.255655437707901001e-01 -4.048379510641098022e-02 -2.320273369550704956e-01 1.057102680206298828e-01 1.054726094007492065e-01 -1.196304522454738617e-02 3.392565622925758362e-02 1.447539627552032471e-01 -3.303429484367370605e-01 -4.030891880393028259e-02
7.342568039894104004e-02 4.162666574120521545e-02 2.751437127590179443e-01 -1.409919857978820801e-01 1.327391713857650757e-01 2.133142799139022827e-01 -5.900036916136741638e-02 1.542506814002990723e-01 -1.280336827039718628e-01 4.392437264323234558e-02 -2.181574106216430664e-01 2.108130902051925659e-01 -1.282723397016525269e-01 -2.397966831922531128e-01 -4.230952858924865723e-01 -2.946134507656097412e-01 -1.146692112088203430e-01 -1.780830472707748413e-01 1.140038743615150452e-01 9.686336666345596313e-02 1.847020834684371948e-01 -1.387307643890380859e-01 5.671368911862373352e-02 2.246067672967910767e-01 1.981955766677856445e-01 1.505360901355743408e-01 1.773916929960250854e-01 3.273362293839454651e-02 -7.457648962736129761e-02 -8.780806325376033783e-03 -2.814621031284332275e-01 -5.627449974417686462e-02
1.038860529661178589e-02 -1.241333782672882080e-01 -2.631135843694210052e-02 -1.736789792776107788e-01 1.962816417217254639e-01 1.050992980599403381e-01 -3.280816972255706787e-01 -9.232249110937118530e-03 2.542319297790527344e-01 2.939438819885253906e-02 -2.141201943159103394e-01 1.791801601648330688e-01 -7.494857907295227051e-02 -2.079944610595703125e-01 -3.667052835226058960e-02 -2.186181247234344482e-01 4.056976363062858582e-02 -8.043221384286880493e-02 1.277088820934295654e-01 -4.821032881736755371e-01 3.642980754375457764e-01 8.845020085573196411e-02 -6.775486469268798828e-02 2.364785876125097275e-03 -4.988064616918563843e-02 1.502401977777481079e-01 -1.794794797897338867e-01 1.540134549140930176e-01 6.580671295523643494e-03 -2.054658532142639160e-01 -6.022309511899948120e-02 -1.612510979175567627e-01
1.239941641688346863e-01 -1.407195478677749634e-01 2.137301117181777954e-02 -1.647130548954010010e-01 2.635844349861145020e-01 -5.434548482298851013e-02 -1.777321398258209229e-01 -2.245008647441864014e-01 -1.171548198908567429e-02 8.242576569318771362e-02 -2.264745682477951050e-01 2.874674797058105469e-01 2.747321426868438721e-01 1.411214470863342285e-01 1.543423980474472046e-01 -2.216225564479827881e-01 -1.842283457517623901e-01 -2.248820364475250244e-01 3.896585851907730103e-02 -1.644444465637207031e-01 -9.420549869537353516e-02 -2.141336202621459961e-01 1.375639736652374268e-01 -2.185980975627899170e-01 2.294961959123611450e-01 1.031343266367912292e-02 3.030552864074707031e-01 -5.262468382716178894e-02 6.320627778768539429e-02 -8.566519618034362793e-02 -2.108884900808334351e-01 -1.895326375961303711e-01
-1.064418908208608627e-02 -7.125184684991836548e-02 2.598686516284942627e-02 7.521703839302062988e-02 3.441860079765319824e-01 -1.315086185932159424e-01 -3.133517801761627197e-01 1.476723551750183105e-01 -3.302084282040596008e-02 6.412092596292495728e-02 -4.413641989231109619e-02 1.033173277974128723e-01 2.074164152145385742e-01 -7.754284143447875977e-02 -5.053579434752464294e-02 -3.680034577846527100e-01 -9.543353319168090820e-02 1.163886934518814087e-01 -1.356242597103118896e-01 -3.576827645301818848e-01 2.457724064588546753e-01 1.260163187980651855e-01 1.757012605667114258e-01 -3.483842909336090088e-01 -5.445368122309446335e-03 -1.056997627019882202e-01 2.063507400453090668e-02 -1.500274147838354111e-02 -1.125710681080818176e-01 -2.008934170007705688e-01 -1.393436044454574585e-01 -2.146421372890472412e-01
5.808803252875804901e-03 5.486118793487548828e-02 1.330986768007278442e-01 -4.128977060317993164e-01 5.110997706651687622e-02 3.117872178554534912e-01 2.700887434184551239e-02 -6.539733707904815674e-02 -1.826199516654014587e-02 7.956472039222717285e-02 1.870938390493392944e-01 2.654766142368316650e-01 -1.202376335859298706e-01 -3.308242186903953552e-02 -1.341117024421691895e-01 -1.893876940011978149e-01 -2.633070349693298340e-01 -1.625669151544570923e-01 -5.071894079446792603e-02 -2.535897791385650635e-01 -2.359008640050888062e-01 -9.242546558380126953e-02 2.063810080289840698e-01 -1.848218142986297607e-01 -9.538758546113967896e-02 3.184510469436645508e-01 -9.402111917734146118e-02 2.023298442363739014e-01 1.323738545179367065e-01 7.158990204334259033e-02 -1.134376674890518188e-01 -1.516235619783401489e-01
2.364753186702728271e-01 -1.751994490623474121e-01 2.841838002204895020e-01 1.286669522523880005e-01 8.541689813137054443e-02 1.463576406240463257e-01 -1.926448643207550049e-01 2.636535465717315674e-01 5.867655947804450989e-02 2.626149728894233704e-02 -9.047895669937133789e-03 5.553717538714408875e-02 -2.823628485202789307e-01 2.486311942338943481e-01 -1.306082010269165039e-01 -2.809659242630004883e-01 -1.895647197961807251e-01 -1.736902073025703430e-02 1.713866144418716431e-01 -6.943251937627792358e-02 1.513412296772003174e-01 9.518172591924667358e-02 2.702612578868865967e-01 -1.766421496868133545e-01 1.443737596273422241e-01 -1.832982003688812256e-01 1.416833102703094482e-01 1.440569609403610229e-01 9.794443845748901367e-02 -9.067260473966598511e-02 -1.503348816186189651e-02 -3.404912650585174561e-01
-4.435199499130249023e-02 3.060605227947235107e-01 1.174468696117401123e-01 -3.662620484828948975e-01 3.602508902549743652e-01 2.989165484905242920e-01 -1.172715798020362854e-01 -6.541383266448974609e-02 2.327619120478630066e-02 -1.951677948236465454e-01 -2.286479622125625610e-01 1.016996204853057861e-01 1.798340864479541779e-02 -2.943142354488372803e-01 -9.097716212272644043e-02 -1.903513520956039429e-01 5.083281546831130981e-02 -1.589966863393783569e-01 -2.047727815806865692e-02 6.221823766827583313e-02 9.366265684366226196e-02 4.774686694145202637e-02 3.018892407417297363e-01 4.934044554829597473e-02 1.226560175418853760e-01 -1.039332896471023560e-01 7.364705950021743774e-02 1.598044335842132568e-01 -1.310217287391424179e-02 1.862139254808425903e-02 -1.796363741159439087e-01 -2.452985495328903198e-01
-9.978599101305007935e-02 -6.051472947001457214e-02 -1.978282034397125244e-01 -2.696264386177062988e-01 2.497010529041290283e-01 1.080975309014320374e-02 3.300776705145835876e-02 1.126481592655181885e-01 -3.080151081085205078e-01 -4.612038657069206238e-02 -9.331563860177993774e-02 1.308440268039703369e-01 5.679547041654586792e-02 2.342868745326995850e-01 -2.417302727699279785e-01 -3.402344882488250732e-01 -1.965030431747436523e-01 -2.310625612735748291e-01 1.553181558847427368e-01 -2.523076832294464111e-01 7.583374530076980591e-02 -2.788187377154827118e-02 2.866695225238800049e-01 1.646528244018554688e-01 7.051676511764526367e-03 9.048701822757720947e-02 2.148098647594451904e-01 -8.287079632282257080e-02 -1.739417910575866699e-01 -2.316860258579254150e-01 -2.492611482739448547e-02 4.188150539994239807e-02
2.809928655624389648e-01 1.408895105123519897e-01 1.050284057855606079e-01 -9.474723786115646362e-02 -1.345655415207147598e-02 -1.841793209314346313e-02 -1.412978917360305786e-01 -7.815261930227279663e-02 -1.418297439813613892e-01 1.403042823076248169e-01 -1.698506772518157959e-01 1.878318935632705688e-01 2.076408416032791138e-01 -1.217271946370601654e-02 -2.540765404701232910e-01 -4.251202344894409180e-01 3.060844540596008301e-02 -1.062504574656486511e-01 -2.298477292060852051e-01 -9.780414402484893799e-02 2.126224935054779053e-01 1.412329524755477905e-01 1.095683276653289795e-01 -3.464011475443840027e-02 3.369030058383941650e-01 -3.595405071973800659e-02 -6.317102164030075073e-02 -7.614514976739883423e-02 1.432223021984100342e-01 -2.594929635524749756e-01 -5.389080569148063660e-02 -3.062607944011688232e-01
2.038271576166152954e-01 -1.585258841514587402e-01 3.447272628545761108e-02 -2.209937274456024170e-01 1.969361305236816406e-01 1.036193519830703735e-01 -9.516315907239913940e-02 -5.819502472877502441e-02 2.895997837185859680e-02 7.267759740352630615e-02 -1.686196178197860718e-01 1.821158379316329956e-01 2.206818312406539917e-01 8.795509487390518188e-02 2.057795673608779907e-01 -1.418197900056838989e-01 -4.245687127113342285e-01 -3.283590376377105713e-01 1.106690242886543274e-01 -2.845512926578521729e-01 -3.714508190751075745e-02 -2.014302909374237061e-01 1.003800705075263977e-02 -1.366827487945556641e-01 7.146107405424118042e-02 -9.071058779954910278e-02 3.868398666381835938e-01 -9.508102200925350189e-03 7.242631912231445312e-02 -6.136950105428695679e-02 -8.241777867078781128e-02 -1.175269484519958496e-01
2.328561693429946899e-01 2.455431669950485229e-01 2.065131664276123047e-01 -1.946002691984176636e-01 2.434939444065093994e-01 9.263066947460174561e-02 2.412047088146209717e-01 -1.182220876216888428e-01 5.018081143498420715e-02 -9.903282672166824341e-02 -3.443627059459686279e-02 -8.319374918937683105e-02 -1.653688400983810425e-01 -1.132240965962409973e-01 -7.598602771759033203e-02 -5.541634932160377502e-02 -5.159716010093688965e-01 -1.868838965892791748e-01 7.429975271224975586e-02 2.537862025201320648e-02 1.337545961141586304e-01 3.494040071964263916e-01 1.194470282644033432e-02 -2.277634441852569580e-01 1.602669507265090942e-01 6.886664032936096191e-02 1.485577672719955444e-01 1.623340100049972534e-01 -7.204451411962509155e-02 -4.594332352280616760e-02 9.935522824525833130e-02 -1.296372711658477783e-02
1.765464842319488525e-01 4.742790758609771729e-02 2.932079136371612549e-01 -1.757906824350357056e-01 2.131387405097484589e-02 7.719893008470535278e-02 -1.227057427167892456e-01 2.833538316190242767e-02 -2.844037860631942749e-02 3.136085718870162964e-02 -2.564254701137542725e-01 1.760322451591491699e-01 3.524682298302650452e-02 8.357331156730651855e-02 -3.914329409599304199e-01 3.922984376549720764e-02 -2.577277421951293945e-01 2.117184549570083618e-02 -6.969317328184843063e-03 -1.317262798547744751e-01 2.685616314411163330e-01 -1.728618741035461426e-01 3.229030668735504150e-01 2.626095712184906006e-01 1.744932308793067932e-02 2.301046550273895264e-01 2.776466496288776398e-02 1.888586729764938354e-01 5.431306734681129456e-02 -9.590627998113632202e-02 -2.912277281284332275e-01 -1.405491083860397339e-01
3.123095333576202393e-01 -7.826282083988189697e-02 -1.122940424829721451e-02 -1.634534150362014771e-01 -3.979398310184478760e-02 2.507153153419494629e-01 -1.769198477268218994e-01 8.563869446516036987e-02 9.398443624377250671e-03 1.574517637491226196e-01 4.660404752939939499e-03 5.230145528912544250e-02 -9.244898706674575806e-02 -3.075059950351715088e-01 -2.888795137405395508e-01 -3.195267319679260254e-01 -3.406178057193756104e-01 -1.179498732089996338e-01 -4.444638034328818321e-04 2.016696147620677948e-02 1.781743019819259644e-01 -2.186316996812820435e-01 7.579110562801361084e-02 1.082858592271804810e-01 1.994240880012512207e-01 1.248719692230224609e-01 5.643011629581451416e-02 -1.052136793732643127e-01 9.639398753643035889e-02 -3.471082746982574463e-01 8.877716958522796631e-02 -1.244833320379257202e-01
1.363505981862545013e-02 3.457890450954437256e-02 8.117923140525817871e-02 -1.995033323764801025e-01 1.986075341701507568e-01 2.114579379558563232e-01 -3.868420422077178955e-02 -9.940436482429504395e-02 -2.342057079076766968e-01 1.327609866857528687e-01 -2.006631791591644287e-01 5.161803960800170898e-02 -1.868898570537567139e-01 -2.650568634271621704e-02 -3.821815177798271179e-02 -1.734480559825897217e-01 -3.545970842242240906e-02 4.788158088922500610e-02 -8.379913121461868286e-02 -4.937861561775207520e-01 -2.639611959457397461e-01 2.610223293304443359e-01 3.583933711051940918e-01 -5.747700482606887817e-02 1.287447381764650345e-02 8.978969603776931763e-02 1.181363537907600403e-01 1.542773544788360596e-01 -2.552817463874816895e-01 -8.117353916168212891e-02 -1.595951914787292480e-01 8.329215645790100098e-02
2.369347810745239258e-01 2.940717339515686035e-02 1.895574629306793213e-01 -4.536845386028289795e-01 1.380291134119033813e-01 4.980939924716949463e-01 5.068606883287429810e-02 -1.139528080821037292e-01 -1.858383864164352417e-01 6.558816879987716675e-02 -6.922056525945663452e-02 1.568368822336196899e-01 1.630456298589706421e-01 1.486637145280838013e-01 -3.324141725897789001e-02 -2.787792980670928955e-01 1.279923170804977417e-01 8.163165301084518433e-02 1.321600228548049927e-01 -1.138089001178741455e-01 1.177853271365165710e-01 -3.369620069861412048e-02 -1.243011280894279480e-01 -9.764059633016586304e-02 2.633879780769348145e-01 3.673785179853439331e-02 5.706738680601119995e-02 5.988149717450141907e-02 -1.068324148654937744e-01 -6.991616915911436081e-03 1.397636532783508301e-01 -1.441440731287002563e-01
8.637350052595138550e-02 -1.626050621271133423e-01 2.101282589137554169e-02 -1.957731693983078003e-01 1.835207194089889526e-01 9.753574430942535400e-02 -1.119786798954010010e-01 7.540556252934038639e-04 -3.375442326068878174e-01 -1.910434104502201080e-02 -6.191816180944442749e-02 2.648676633834838867e-01 1.231248676776885986e-01 -1.187353655695915222e-01 -2.406666576862335205e-01 -5.075544118881225586e-01 6.625966727733612061e-02 2.756639719009399414e-01 8.008143305778503418e-02 1.009360328316688538e-01 1.375590413808822632e-01 2.337762266397476196e-01 2.201771140098571777e-01 -5.376538727432489395e-03 2.053257226943969727e-01 1.413783174939453602e-04 1.734857708215713501e-01 9.948603063821792603e-02 -6.237946823239326477e-02 -1.120068877935409546e-01 -6.930912286043167114e-02 1.267330199480056763e-01
-1.922252178192138672e-01 1.200517863035202026e-01 2.217318397015333176e-03 3.862953186035156250e-02 2.416232973337173462e-01 1.286092251539230347e-01 -3.968307673931121826e-01 1.103515177965164185e-01 -2.708631101995706558e-03 1.784444600343704224e-01 -8.629085496068000793e-03 2.046254575252532959e-01 -4.025953635573387146e-02 -1.234972402453422546e-01 -1.730359196662902832e-01 -3.606986403465270996e-01 -2.189804613590240479e-01 -8.363632112741470337e-02 1.031928732991218567e-01 -2.246731072664260864e-01 3.437657654285430908e-01 -3.264824673533439636e-02 1.849592626094818115e-01 -2.142803072929382324e-01 -1.263910531997680664e-01 -2.136523276567459106e-01 8.152352645993232727e-03 1.211708635091781616e-01 -2.436561137437820435e-02 7.828411459922790527e-02 1.469610780477523804e-01 -1.781035661697387695e-01
2.580845057964324951e-01 4.539225995540618896e-02 -6.981340050697326660e-02 -2.293577343225479126e-01 3.078088164329528809e-01 3.325276076793670654e-01 -3.288484513759613037e-01 -9.198173135519027710e-02 -1.304207295179367065e-01 -6.560538709163665771e-02 -2.119621075689792633e-02 1.652392596006393433e-01 -8.942215144634246826e-02 -1.467147767543792725e-01 -5.947225540876388550e-02 -3.000811636447906494e-01 -9.886302798986434937e-02 9.025236964225769043e-02 1.091453060507774353e-02 4.860352259129285812e-03 7.306988537311553955e-02 5.638187751173973083e-02 1.568852663040161133e-01 -5.114386975765228271e-02 3.108739256858825684e-01 -1.089397817850112915e-01 2.596790790557861328e-01 -2.078767120838165283e-02 -1.142344772815704346e-01 -1.819018423557281494e-01 4.169628396630287170e-02 -3.188967704772949219e-01
1.422694325447082520e-01 -7.582523673772811890e-02 2.928959950804710388e-02 -5.098852887749671936e-02 3.319007754325866699e-01 3.379974365234375000e-01 1.380115598440170288e-01 -1.211042031645774841e-01 -3.041911721229553223e-01 5.636260844767093658e-03 -2.796150743961334229e-01 -6.881114095449447632e-02 5.561307445168495178e-02 -1.918103098869323730e-01 -3.244352042675018311e-01 -2.476986497640609741e-01 -1.308484673500061035e-01 -2.375988364219665527e-01 1.932180523872375488e-01 -1.528934687376022339e-01 8.503473550081253052e-02 -1.225209701806306839e-02 1.833609640598297119e-01 1.928462535142898560e-01 1.401828285452211276e-05 1.572481542825698853e-01 -6.347220391035079956e-02 2.511214911937713623e-01 -6.900870800018310547e-02 4.683014005422592163e-02 5.716449767351150513e-02 1.262588798999786377e-01
2.134393602609634399e-01 -5.189878866076469421e-02 1.594857424497604370e-01 1.274237930774688721e-01 2.203636169433593750e-01 2.944265604019165039e-01 2.204078584909439087e-01 9.415523707866668701e-02 -9.580210782587528229e-03 -3.629817441105842590e-02 -1.098670512437820435e-01 2.670486867427825928e-01 9.363373368978500366e-02 -1.199497580528259277e-01 4.592042043805122375e-02 -1.873417943716049194e-01 -1.009468957781791687e-01 -1.670817285776138306e-01 1.567417941987514496e-02 -1.664739549160003662e-01 -9.678578935563564301e-03 -2.228911221027374268e-02 3.457880914211273193e-01 -1.796217449009418488e-02 1.446224600076675415e-01 1.871696263551712036e-01 -1.845026016235351562e-01 3.250017464160919189e-01 8.482771366834640503e-02 -1.205730587244033813e-01 -1.692799329757690430e-01 3.737334012985229492e-01
9.403407573699951172e-02 -8.647893369197845459e-02 -2.545154988765716553e-01 -3.501796722412109375e-01 1.694086492061614990e-01 9.174829721450805664e-02 2.349432790651917458e-03 2.176366150379180908e-01 -2.872684299945831299e-01 1.635936200618743896e-01 -1.068641394376754761e-01 7.420830428600311279e-02 -1.144349016249179840e-02 9.716325253248214722e-02 -3.560203015804290771e-01 -1.353096663951873779e-01 -2.159976214170455933e-01 -1.914018541574478149e-01 -1.354120322503149509e-03 -2.428773641586303711e-01 -1.142713651061058044e-01 1.053335890173912048e-01 5.794405564665794373e-02 -6.187643855810165405e-02 1.867550760507583618e-01 2.214772999286651611e-01 1.163254752755165100e-01 7.533162087202072144e-02 -8.580894768238067627e-02 -3.816258609294891357e-01 3.151207789778709412e-02 -1.387006789445877075e-02
1.314223408699035645e-01 -2.140318751335144043e-01 -1.319993585348129272e-01 1.384104341268539429e-01 6.939401477575302124e-02 8.951812051236629486e-03 -5.446502938866615295e-02 1.586421728134155273e-01 -1.799807995557785034e-01 8.027557283639907837e-02 -1.668540537357330322e-01 3.953362703323364258e-01 -3.516243770718574524e-02 1.124168634414672852e-01 -2.872238159179687500e-01 -1.872070729732513428e-01 -8.450331538915634155e-02 -8.420261740684509277e-02 5.781334638595581055e-02 -2.373272031545639038e-01 4.570638835430145264e-01 -1.245190203189849854e-01 -3.223497793078422546e-02 -2.031052857637405396e-01 -5.517522618174552917e-02 -5.890519171953201294e-02 1.474093049764633179e-01 3.178392052650451660e-01 -9.472867846488952637e-02 8.042444288730621338e-02 -1.487061381340026855e-01 -7.416462153196334839e-02
1.586785167455673218e-01 3.751102387905120850e-01 4.045883566141128540e-02 -2.021615803241729736e-01 2.051252722740173340e-01 2.296681255102157593e-01 1.701602339744567871e-01 -6.565009057521820068e-02 2.621767222881317139e-01 -5.551963299512863159e-02 -2.930116653442382812e-01 2.300501465797424316e-01 -2.965875267982482910e-01 5.932872742414474487e-02 -1.227924898266792297e-01 -2.087960988283157349e-01 -1.523167192935943604e-01 -2.802966833114624023e-01 -1.065263748168945312e-01 -1.807722747325897217e-01 3.253750875592231750e-02 1.774698495864868164e-01 2.400858700275421143e-02 4.252555966377258301e-02 1.947870552539825439e-01 1.171088665723800659e-01 6.773491948843002319e-02 5.314625054597854614e-02 1.482203453779220581e-01 5.367425736039876938e-03 -1.746687293052673340e-01 1.022483482956886292e-01
1.350597590208053589e-01 -3.160588443279266357e-02 -2.359921112656593323e-02 -2.122528553009033203e-01 1.793105900287628174e-01 -5.492602288722991943e-02 8.991743437945842743e-03 5.420953407883644104e-02 -1.466361284255981445e-01 -1.397566050291061401e-01 -8.250502496957778931e-02 2.878315150737762451e-01 3.523348271846771240e-02 -5.411483719944953918e-02 -2.137089706957340240e-02 -2.895066440105438232e-01 -2.647680342197418213e-01 -1.064930111169815063e-01 2.341504842042922974e-01 -2.448694854974746704e-01 -1.419553309679031372e-01 -2.332981377840042114e-01 -4.352685064077377319e-02 -1.102935373783111572e-01 -3.118613176047801971e-02 -3.773466870188713074e-02 5.811788439750671387e-01 -1.769287697970867157e-02 4.483862221240997314e-02 -1.764848679304122925e-01 -1.390206664800643921e-01 -1.678701606579124928e-03
3.560835421085357666e-01 -1.357092894613742828e-02 8.831133693456649780e-02 -7.541952282190322876e-02 2.424287796020507812e-01 3.074295520782470703e-01 -2.819763123989105225e-01 -1.218932494521141052e-01 8.116456121206283569e-02 1.508729010820388794e-01 1.429306417703628540e-01 8.372474461793899536e-02 1.670177876949310303e-01 -2.527417838573455811e-01 -1.278096437454223633e-01 -6.262710690498352051e-02 -1.083036512136459351e-01 -4.908229224383831024e-03 1.649501919746398926e-01 -2.675511837005615234e-01 2.589209973812103271e-01 1.466393768787384033e-01 1.663416326045989990e-01 3.020015358924865723e-02 9.718245267868041992e-02 -2.509284019470214844e-01 9.889281541109085083e-02 2.066111117601394653e-01 1.724113821983337402e-01 -2.377168536186218262e-01 -5.506773293018341064e-02 3.527387231588363647e-02
1.327173411846160889e-01 -2.079048156738281250e-01 7.441446930170059204e-02 -1.166225671768188477e-01 5.368484416976571083e-04 2.105501294136047363e-01 -3.575368225574493408e-02 1.174939144402742386e-02 -6.611001491546630859e-02 -8.065066486597061157e-02 1.011323556303977966e-02 1.570042371749877930e-01 -4.187010054010897875e-04 -1.326015740633010864e-01 -2.551668286323547363e-01 -1.898532658815383911e-01 -2.279029339551925659e-01 8.076536469161510468e-04 -2.396168410778045654e-01 -3.320878744125366211e-01 3.173154890537261963e-01 9.032532572746276855e-02 2.222805023193359375e-01 -4.040533900260925293e-01 1.619071513414382935e-01 -2.258762121200561523e-01 3.484760597348213196e-02 1.556109637022018433e-01 5.604775622487068176e-02 -2.614945173263549805e-01 4.548316448926925659e-02 -5.002724379301071167e-02
-1.712292879819869995e-01 1.426584124565124512e-01 4.631586838513612747e-03 -1.248283777385950089e-02 2.857637703418731689e-01 1.716615408658981323e-01 5.376742035150527954e-02 3.795378841459751129e-03 -8.986368775367736816e-02 -8.367436379194259644e-02 -1.182694882154464722e-01 3.124330043792724609e-01 -3.382457196712493896e-01 -1.197596341371536255e-01 -2.091610282659530640e-01 -7.124366611242294312e-02 -3.002103269100189209e-01 -7.346373051404953003e-02 6.539071351289749146e-02 -2.333441674709320068e-01 1.624502837657928467e-01 6.052064523100852966e-02 -4.026298597455024719e-02 -5.458988621830940247e-02 3.147688806056976318e-01 -1.876923739910125732e-01 1.560011208057403564e-01 1.323322802782058716e-01 -1.953425109386444092e-01 -1.979327946901321411e-01 1.516096889972686768e-01 -2.578413486480712891e-01
3.366089165210723877e-01 7.360566873103380203e-03 1.085998713970184326e-01 -2.097051292657852173e-01 1.226126775145530701e-01 6.846030056476593018e-02 -3.938162922859191895e-01 1.816566847264766693e-02 1.550361607223749161e-02 -2.587141841650009155e-02 5.265315249562263489e-02 2.383094578981399536e-01 3.031347133219242096e-02 -3.967359662055969238e-02 -4.318143799901008606e-02 -4.790582954883575439e-01 -5.848605185747146606e-02 -1.824401468038558960e-01 5.873942747712135315e-02 -2.309146821498870850e-01 1.445110142230987549e-01 6.081622838973999023e-02 -3.325339406728744507e-02 8.302980661392211914e-02 -3.705051960423588753e-03 -1.751033961772918701e-01 1.681510359048843384e-01 -2.850412726402282715e-01 -6.718165427446365356e-02 -1.856808513402938843e-01 -1.774949431419372559e-01 -1.569973230361938477e-01
2.264870405197143555e-01 -2.194723673164844513e-02 1.973033323884010315e-02 -3.457999974489212036e-02 1.266092061996459961e-01 1.604985073208808899e-02 -1.186002567410469055e-01 1.011874750256538391e-01 -1.903942227363586426e-01 -4.366929531097412109e-01 3.496696054935455322e-02 2.565973103046417236e-01 1.543632894754409790e-01 2.915146052837371826e-01 1.069624945521354675e-01 -1.835021823644638062e-01 -4.654999822378158569e-02 -1.089990288019180298e-01 2.308343797922134399e-01 -2.752096056938171387e-01 -1.231248024851083755e-02 -6.913991644978523254e-03 1.612393110990524292e-01 -5.616559647023677826e-03 1.368501931428909302e-01 7.985249906778335571e-02 4.152604565024375916e-02 2.965482175350189209e-01 -2.250488251447677612e-01 -1.288648247718811035e-01 -2.871134281158447266e-01 1.560368537902832031e-01
1.367142200469970703e-01 -5.985051766037940979e-02 1.685679256916046143e-01 -1.561411619186401367e-01 7.217330858111381531e-03 2.076193988323211670e-01 -8.264406770467758179e-02 1.165042910724878311e-02 -7.050804048776626587e-02 -2.666283845901489258e-01 3.933046385645866394e-02 2.051846981048583984e-01 3.691457584500312805e-02 -2.373351007699966431e-01 -2.152856141328811646e-01 -1.059679239988327026e-01 -1.229377016425132751e-01 -5.370339006185531616e-02 -9.088034182786941528e-02 -3.048772513866424561e-01 3.458634614944458008e-01 1.945158243179321289e-01 2.419885396957397461e-01 -3.825300633907318115e-01 -3.522422164678573608e-02 -2.021208256483078003e-01 9.903180599212646484e-02 1.718894690275192261e-01 -5.808991938829421997e-02 -2.681913375854492188e-01 3.791833994910120964e-03 3.893290087580680847e-02
2.884121835231781006e-01 1.731395572423934937e-01 -6.132182199507951736e-03 -1.639621406793594360e-01 2.191680520772933960e-01 -2.366618812084197998e-02 -3.646340072154998779e-01 -1.826140135526657104e-01 -2.079530656337738037e-01 -1.181953474879264832e-01 5.562457814812660217e-02 1.011970415711402893e-01 2.302059531211853027e-01 -9.877786785364151001e-02 -1.162316352128982544e-01 -3.064879179000854492e-01 -3.476149588823318481e-02 -2.054873555898666382e-01 9.204570204019546509e-02 -3.717169761657714844e-01 7.407904416322708130e-02 2.515424787998199463e-02 2.622987926006317139e-01 8.708065003156661987e-02 7.614805549383163452e-02 6.180224940180778503e-03 -7.372791878879070282e-03 -2.879921495914459229e-01 4.952082410454750061e-02 -1.260612756013870239e-01 -2.074173092842102051e-02 -1.551945060491561890e-01
2.926942892372608185e-02 2.438623607158660889e-01 4.331116378307342529e-02 1.290178447961807251e-01 3.308067917823791504e-01 2.062337249517440796e-01 4.767587408423423767e-02 1.618700027465820312e-01 -1.399498432874679565e-01 -3.775582462549209595e-02 -7.893136143684387207e-02 8.040471374988555908e-02 -3.382399380207061768e-01 7.479436695575714111e-02 -9.994092583656311035e-02 -2.232032716274261475e-01 -2.261250168085098267e-01 -1.014728844165802002e-01 -1.057614311575889587e-01 -1.634750515222549438e-01 2.835976183414459229e-01 4.876022040843963623e-02 1.288371682167053223e-01 -2.375559210777282715e-01 2.086220234632492065e-01 -1.799375861883163452e-01 2.176739424467086792e-01 -8.432086557149887085e-03 -1.253083944320678711e-01 -1.583912670612335205e-01 8.747673034667968750e-02 -3.165849149227142334e-01
2.990574836730957031e-01 -1.228466704487800598e-01 7.981581240892410278e-02 -3.025552630424499512e-01 1.793465763330459595e-01 1.850727945566177368e-01 -3.298137336969375610e-02 -1.726496368646621704e-01 -2.953525781631469727e-01 5.470244958996772766e-02 8.486553281545639038e-02 1.264780163764953613e-01 -3.538644686341285706e-02 -1.810835003852844238e-01 -1.730941534042358398e-01 -3.934371471405029297e-01 2.310533374547958374e-01 9.450390189886093140e-02 1.031491532921791077e-01 -4.936322197318077087e-02 2.879922986030578613e-01 1.970351934432983398e-01 3.072375357151031494e-01 -3.747878130525350571e-03 2.253343760967254639e-01 -1.115700230002403259e-01 -1.893032900989055634e-02 9.981012344360351562e-02 -9.547603316605091095e-03 -2.564243413507938385e-02 -1.032310631126165390e-02 4.543510079383850098e-02
-4.536896944046020508e-03 2.647107839584350586e-02 1.955610811710357666e-01 9.295900911092758179e-02 1.182291284203529358e-01 -7.967468351125717163e-03 6.455232948064804077e-02 -2.000998407602310181e-01 -1.421311944723129272e-01 -1.631577685475349426e-02 -1.933407932519912720e-01 2.498858273029327393e-01 -7.329145073890686035e-02 2.884333394467830658e-02 -1.380425095558166504e-01 -3.512842357158660889e-01 -2.990891635417938232e-01 -2.142544537782669067e-01 1.981137543916702271e-01 -3.731109499931335449e-01 8.277049288153648376e-03 -4.942286312580108643e-01 -7.549373805522918701e-02 -1.231666654348373413e-01 -5.813703313469886780e-02 -1.750110387802124023e-01 -6.821740418672561646e-02 1.527195237576961517e-02 1.835679449141025543e-02 7.091616839170455933e-02 3.274881513789296150e-03 -4.360533505678176880e-02
-4.808823019266128540e-02 -2.277680113911628723e-02 -1.760797016322612762e-02 -1.590592414140701294e-01 3.459783494472503662e-01 2.387745529413223267e-01 2.159953266382217407e-01 -2.432996779680252075e-01 -2.612785100936889648e-01 -8.624030649662017822e-02 -1.608786582946777344e-01 4.003180935978889465e-02 -1.010269001126289368e-01 -1.014295741915702820e-01 -2.482327967882156372e-01 -2.036211341619491577e-01 -2.254639863967895508e-01 -1.895142793655395508e-01 2.998802363872528076e-01 -1.103702858090400696e-01 1.769426614046096802e-01 1.958799660205841064e-01 1.934760212898254395e-01 8.298984915018081665e-02 1.586771309375762939e-01 1.521016061305999756e-01 2.166403271257877350e-02 1.503882557153701782e-01 -1.994514465332031250e-01 -9.762252122163772583e-02 -1.631090641021728516e-01 1.098165363073348999e-01
2.821996510028839111e-01 2.155849486589431763e-01 4.833534359931945801e-03 8.324952423572540283e-02 2.177743464708328247e-01 1.581480056047439575e-01 1.214344426989555359e-01 -1.071025207638740540e-01 -2.093203663825988770e-01 8.568724989891052246e-02 1.241780817508697510e-01 4.752189293503761292e-02 2.376976907253265381e-01 5.697230994701385498e-02 -1.638036072254180908e-01 -1.284704655408859253e-01 -2.619466781616210938e-01 3.769541531801223755e-02 -2.381271719932556152e-01 -2.173271477222442627e-01 -1.008410379290580750e-01 -1.080402880907058716e-01 2.046679556369781494e-01 1.806023716926574707e-02 1.442074179649353027e-01 -9.728630073368549347e-03 -1.303451955318450928e-01 2.654008269309997559e-01 7.445419579744338989e-02 -4.828563630580902100e-01 -5.868740379810333252e-02 8.874385803937911987e-02
9.116011857986450195e-02 2.080322243273258209e-03 -9.244625270366668701e-02 -1.530875265598297119e-01 3.718618154525756836e-01 -5.618509650230407715e-02 -2.862645126879215240e-02 1.958975940942764282e-01 -7.032216340303421021e-02 1.139605790376663208e-01 1.484415829181671143e-01 1.937124729156494141e-01 9.636320173740386963e-02 1.525635272264480591e-01 -2.693676054477691650e-01 -2.540814280509948730e-01 -3.749599158763885498e-01 -1.025883406400680542e-01 -6.134543940424919128e-02 -6.038646772503852844e-02 3.122097849845886230e-01 -1.485884785652160645e-01 4.117611423134803772e-02 -2.683979570865631104e-01 2.299015074968338013e-01 9.296768158674240112e-02 2.478981167078018188e-01 1.687514036893844604e-01 1.459369361400604248e-01 -2.889823168516159058e-02 4.252731055021286011e-02 6.867117434740066528e-02
2.195761799812316895e-01 -1.057569906115531921e-01 2.004149556159973145e-02 1.607649177312850952e-01 3.632247745990753174e-01 3.242962062358856201e-01 1.767785847187042236e-01 1.950162500143051147e-01 6.359805166721343994e-02 1.357339918613433838e-01 -8.190187811851501465e-02 1.204733401536941528e-01 1.046236306428909302e-01 -5.002014338970184326e-02 -7.956896722316741943e-02 -2.128067910671234131e-01 -1.182262971997261047e-01 -1.702329218387603760e-01 -7.298941910266876221e-02 -2.012551277875900269e-01 -6.571662425994873047e-02 1.240534856915473938e-01 2.669335007667541504e-01 -6.713841110467910767e-02 1.493889391422271729e-01 1.425698101520538330e-01 -1.790979355573654175e-01 2.215572744607925415e-01 1.240077167749404907e-01 -3.994661942124366760e-02 -2.260427922010421753e-01 3.508328795433044434e-01
2.556337118148803711e-01 -8.431766182184219360e-02 -2.476334869861602783e-01 -1.006674095988273621e-01 1.890564411878585815e-01 4.992216825485229492e-02 -1.362175047397613525e-01 4.856432601809501648e-02 -1.346826255321502686e-01 -5.258005857467651367e-02 2.604305744171142578e-01 3.463105261325836182e-01 1.134006306529045105e-02 3.005606234073638916e-01 -2.459268718957901001e-01 -3.680629432201385498e-01 -2.749418318271636963e-01 -3.321804851293563843e-02 -6.089656148105859756e-03 -3.358379751443862915e-02 1.480780243873596191e-01 -1.025910861790180206e-02 -2.699587121605873108e-02 -1.494323611259460449e-01 7.133583724498748779e-02 -1.576126515865325928e-01 1.783627122640609741e-01 1.442559510469436646e-01 1.850244253873825073e-01 -2.261120527982711792e-01 -9.249772876501083374e-02 -4.939524456858634949e-02
1.607845574617385864e-01 -2.347109839320182800e-02 -7.398713845759630203e-03 -1.771364063024520874e-01 3.544959127902984619e-01 2.366708815097808838e-01 2.836947441101074219e-01 -1.277595162391662598e-01 5.675126612186431885e-02 -6.481758505105972290e-02 -3.334394469857215881e-02 -6.178710982203483582e-02 -2.360051684081554413e-02 -2.506809532642364502e-01 -2.454580962657928467e-01 -1.652544140815734863e-01 -2.315892092883586884e-02 -2.168271988630294800e-01 3.047266304492950439e-01 -1.290801018476486206e-01 -5.143169313669204712e-02 1.780739873647689819e-01 3.717780709266662598e-01 1.640129601582884789e-03 2.231799066066741943e-01 -3.753227367997169495e-02 4.226920008659362793e-02 1.664883270859718323e-02 -1.404246687889099121e-01 -2.470956295728683472e-01 -1.567440778017044067e-01 -1.099919602274894714e-01
2.239820361137390137e-01 -1.434874236583709717e-01 2.341318428516387939e-01 -1.851280331611633301e-01 3.675033450126647949e-01 3.437837064266204834e-01 8.018001168966293335e-02 1.524061262607574463e-01 9.164648503065109253e-02 -1.376421190798282623e-02 -9.636770002543926239e-03 3.368686139583587646e-01 -9.758946299552917480e-02 1.465147584676742554e-01 6.526306271553039551e-02 -5.535649135708808899e-03 1.402677036821842194e-02 -3.974256813526153564e-01 -2.259764447808265686e-02 1.091289799660444260e-02 2.848065793514251709e-01 -1.664533279836177826e-02 1.425611227750778198e-01 1.736657507717609406e-02 2.449691109359264374e-02 -8.358560502529144287e-02 -1.301446110010147095e-01 1.330389827489852905e-01 -1.094753071665763855e-01 -2.212376892566680908e-01 -1.670032143592834473e-01 8.929359912872314453e-02
1.302120387554168701e-01 2.377099990844726562e-01 6.282804161310195923e-02 -1.034603714942932129e-01 2.307350337505340576e-01 -6.927030533552169800e-02 -1.485872715711593628e-01 -2.973055541515350342e-01 -2.545421421527862549e-01 -4.058763384819030762e-02 -1.316149234771728516e-01 2.236956655979156494e-01 -4.028624296188354492e-02 1.374337822198867798e-01 7.269660383462905884e-02 -1.323720365762710571e-01 -3.146100044250488281e-01 1.043323054909706116e-01 -4.156045615673065186e-02 -3.755072951316833496e-01 -1.344116963446140289e-02 4.886130616068840027e-02 -3.335507214069366455e-02 4.593368992209434509e-02 3.164685890078544617e-02 8.731466531753540039e-02 2.526583373546600342e-01 3.261460363864898682e-01 -8.695851266384124756e-02 -8.061959594488143921e-02 -3.379940092563629150e-01 -2.719816565513610840e-02
-3.831099346280097961e-02 -8.999865502119064331e-02 -7.352989166975021362e-02 -3.118220269680023193e-01 1.692439019680023193e-01 2.841683030128479004e-01 8.878058940172195435e-02 -3.868632912635803223e-01 -1.339606195688247681e-01 -1.452842447906732559e-02 -1.443329602479934692e-01 2.946764789521694183e-02 -1.491371095180511475e-01 -2.626777589321136475e-01 -1.074972674250602722e-01 -9.137111157178878784e-02 -1.529718190431594849e-01 -1.922563165426254272e-01 2.559178471565246582e-01 -1.534700095653533936e-01 1.682352721691131592e-01 1.745274811983108521e-01 2.957722246646881104e-01 -4.204877465963363647e-02 2.778784371912479401e-03 2.210133522748947144e-01 -7.391568273305892944e-02 1.921314932405948639e-02 -4.403666406869888306e-02 -3.170471787452697754e-01 -3.889663890004158020e-02 -1.173428297042846680e-01
1.416428685188293457e-01 1.415070444345474243e-01 1.736110746860504150e-01 1.029211655259132385e-01 3.432615399360656738e-01 1.718533486127853394e-01 2.974760830402374268e-01 6.397467851638793945e-02 4.010128229856491089e-02 -1.903285831212997437e-01 -1.063588783144950867e-01 2.846226990222930908e-01 1.399350911378860474e-01 -2.662607096135616302e-02 -1.454207003116607666e-01 3.661719709634780884e-02 -3.038258254528045654e-01 -7.085616234689950943e-03 1.942782551050186157e-01 -3.791230022907257080e-01 -5.575318261981010437e-02 2.670322358608245850e-01 7.451753318309783936e-02 -7.667427510023117065e-02 1.190224960446357727e-01 -1.228474173694849014e-02 -3.813210129737854004e-02 2.319445610046386719e-01 2.828435786068439484e-02 9.761704504489898682e-02 -1.931859850883483887e-01 1.714464873075485229e-01
9.293358772993087769e-02 1.416481006890535355e-02 3.474361896514892578e-01 3.142622485756874084e-02 3.370394408702850342e-01 3.015121817588806152e-01 1.183529719710350037e-01 1.890258193016052246e-01 -1.163317449390888214e-02 -2.696243822574615479e-01 -9.042791277170181274e-02 1.373620629310607910e-01 1.072272937744855881e-02 -4.566235095262527466e-02 7.621289789676666260e-02 -9.528664499521255493e-02 -1.633666753768920898e-01 -2.643994688987731934e-01 1.935406327247619629e-01 -6.708989292383193970e-02 1.303524225950241089e-01 2.987614870071411133e-01 1.786804199218750000e-01 2.093554586172103882e-01 4.524143412709236145e-02 4.266236349940299988e-02 -1.204688921570777893e-01 -8.066210150718688965e-02 1.487616449594497681e-01 -3.493682146072387695e-01 -9.068658947944641113e-02 1.985084079205989838e-02
8.480470627546310425e-02 -2.003942616283893585e-02 -4.587897099554538727e-03 4.240590706467628479e-02 1.126663312315940857e-01 2.549222111701965332e-02 -3.422593176364898682e-01 2.546770572662353516e-01 1.224197372794151306e-01 3.404281139373779297e-01 -1.295559257268905640e-01 8.802390843629837036e-02 9.787125885486602783e-02 1.147142946720123291e-01 -3.725662082433700562e-02 -4.010725319385528564e-01 -2.662294507026672363e-01 1.243303641676902771e-01 2.535460591316223145e-01 -1.640406847000122070e-01 1.536771357059478760e-01 -7.294423878192901611e-02 1.412717550992965698e-01 -3.395779728889465332e-01 1.174459531903266907e-01 -1.815377622842788696e-01 1.419916152954101562e-01 1.088926196098327637e-01 -4.160040058195590973e-03 -8.417835086584091187e-02 1.022614836692810059e-01 -1.295246183872222900e-01
1.411384716629981995e-02 -1.270436942577362061e-01 -1.345784515142440796e-01 -2.461198121309280396e-01 3.825622200965881348e-01 1.766168884932994843e-02 9.034559130668640137e-02 -1.575482310727238655e-03 -2.321811616420745850e-01 3.382809087634086609e-02 -9.543774276971817017e-02 6.994119286537170410e-02 -8.676363527774810791e-02 1.424864772707223892e-02 4.844935610890388489e-02 -4.642912447452545166e-01 -2.369761914014816284e-01 -2.060563117265701294e-01 1.857756227254867554e-01 -2.618271708488464355e-01 -9.718054533004760742e-02 6.466767191886901855e-02 1.229527518153190613e-01 -2.267947979271411896e-02 2.220830321311950684e-01 -1.029509902000427246e-01 8.970800042152404785e-02 -2.650455534458160400e-01 -1.638572812080383301e-01 -1.291890144348144531e-01 1.357102841138839722e-01 -1.559911221265792847e-01
4.177628457546234131e-01 -1.933609843254089355e-01 8.089168369770050049e-02 9.039838332682847977e-04 4.124668613076210022e-02 3.852676153182983398e-01 -8.210962265729904175e-02 -1.167909651994705200e-01 7.306336611509323120e-02 -2.904734108597040176e-03 -5.907911062240600586e-02 1.850179582834243774e-01 1.499523222446441650e-01 3.247314691543579102e-02 2.278040163218975067e-02 -3.300628066062927246e-01 -2.747251093387603760e-01 -7.400478702038526535e-03 2.071530669927597046e-01 -9.144818037748336792e-02 -2.448211461305618286e-01 1.631648689508438110e-01 2.576805055141448975e-01 8.002082258462905884e-02 -1.541429013013839722e-01 -2.522348463535308838e-01 -1.953332722187042236e-01 7.846874743700027466e-02 -6.386951357126235962e-02 -6.803560256958007812e-02 5.143203958868980408e-02 7.578215003013610840e-02
1.912699192762374878e-01 1.617672741413116455e-01 -1.362780481576919556e-01 -2.087198942899703979e-01 1.630346924066543579e-01 2.966964840888977051e-01 2.525962330400943756e-02 -9.337827563285827637e-03 -9.545402973890304565e-02 7.754924148321151733e-02 -1.812514811754226685e-01 -1.232714354991912842e-01 -1.900337636470794678e-01 3.467943519353866577e-02 -3.463149070739746094e-01 -6.055891141295433044e-02 -2.299134433269500732e-01 -1.932090818881988525e-01 -9.104932099580764771e-02 -3.203397095203399658e-01 3.900216519832611084e-02 3.113872110843658447e-01 1.849087327718734741e-02 -2.349780686199665070e-02 2.455988526344299316e-01 2.118574529886245728e-01 9.075018577277660370e-03 8.201789855957031250e-02 -9.940981119871139526e-02 -2.457123994827270508e-01 -1.224872693419456482e-01 -1.947836428880691528e-01
1.766692399978637695e-01 2.956848964095115662e-02 2.817659825086593628e-02 -5.845775827765464783e-03 4.918318986892700195e-01 -1.254542618989944458e-01 -9.549020789563655853e-03 2.399753481149673462e-01 -1.329349428415298462e-01 1.199371516704559326e-01 1.354955788701772690e-02 3.912507891654968262e-01 5.703583732247352600e-02 2.583709359169006348e-01 -1.946556270122528076e-01 -1.065807268023490906e-01 -1.277005672454833984e-01 -1.413712799549102783e-01 -1.232037991285324097e-01 2.250434644520282745e-02 1.214524433016777039e-01 9.242748469114303589e-02 2.139299362897872925e-01 3.015572763979434967e-02 4.075272381305694580e-02 3.733806544914841652e-03 1.947370767593383789e-01 -3.949160873889923096e-02 -2.267662435770034790e-02 -3.100502192974090576e-01 1.197768561542034149e-02 -2.954643666744232178e-01
-8.577364683151245117e-02 1.160370856523513794e-01 9.456516057252883911e-02 -1.416010409593582153e-01 1.640886813402175903e-01 2.016188651323318481e-01 -1.614573001861572266e-01 5.897143483161926270e-02 -6.235335394740104675e-02 2.089353352785110474e-01 -2.155476957559585571e-01 4.884861782193183899e-02 1.264833062887191772e-01 3.404411375522613525e-01 -2.922698296606540680e-02 -3.492633402347564697e-01 -2.217436581850051880e-01 6.711296737194061279e-02 9.902696125209331512e-03 -3.002904057502746582e-01 -2.154203876852989197e-02 -1.451427936553955078e-01 2.135742902755737305e-01 -1.480819284915924072e-01 4.876094684004783630e-02 -3.289606273174285889e-01 2.441694140434265137e-01 6.702230125665664673e-02 8.359199762344360352e-02 6.154721975326538086e-02 -2.035787105560302734e-01 2.049254626035690308e-01
1.791836321353912354e-01 3.191959261894226074e-01 7.374148070812225342e-02 -1.583913564682006836e-01 2.047034800052642822e-01 1.775370836257934570e-01 2.903505861759185791e-01 2.010030485689640045e-02 1.344074159860610962e-01 -8.312568813562393188e-02 -2.025023698806762695e-01 1.820461750030517578e-01 -2.525636255741119385e-01 1.996391639113426208e-02 -9.198649227619171143e-02 -1.112056672573089600e-01 -3.154993057250976562e-01 -2.666769325733184814e-01 4.008688405156135559e-02 -2.119804918766021729e-01 9.203591942787170410e-02 3.366947174072265625e-01 1.470359563827514648e-01 2.551143616437911987e-02 2.450959533452987671e-01 1.594738513231277466e-01 1.496352702379226685e-01 1.206819713115692139e-01 2.636608108878135681e-02 5.948782339692115784e-02 -3.994918987154960632e-02 6.017082557082176208e-02
-2.066638618707656860e-01 -1.087367162108421326e-01 2.099706232547760010e-01 -1.775664687156677246e-01 3.247253596782684326e-01 3.462556600570678711e-01 7.309610396623611450e-02 -5.211735144257545471e-03 7.480497658252716064e-02 -4.760889708995819092e-02 -1.564737707376480103e-01 8.015344850718975067e-03 -5.513883009552955627e-02 1.939543522894382477e-02 -1.693540066480636597e-01 -7.071338593959808350e-02 -5.504127126187086105e-03 -2.909394204616546631e-01 1.240123212337493896e-01 -2.489474266767501831e-01 2.400381118059158325e-01 4.659352451562881470e-02 1.304955333471298218e-01 -2.679335474967956543e-01 3.083177208900451660e-01 2.770948782563209534e-02 4.738545417785644531e-02 -7.285211235284805298e-02 -4.328063130378723145e-02 -3.845256268978118896e-01 -5.728142708539962769e-02 -5.098467692732810974e-02
3.760745227336883545e-01 1.369671374559402466e-01 -1.180381849408149719e-01 -9.096954762935638428e-02 3.100483715534210205e-01 8.367635309696197510e-02 -2.202509194612503052e-01 -4.992716759443283081e-02 -1.525220274925231934e-01 -1.891521662473678589e-01 -2.810899354517459869e-02 5.692563951015472412e-02 -1.212985888123512268e-01 2.939140200614929199e-01 -1.975167393684387207e-01 -2.562453448772430420e-01 -1.923090070486068726e-01 -3.190275430679321289e-01 -5.037427693605422974e-02 -2.468252480030059814e-01 -1.897716335952281952e-02 -4.659268632531166077e-02 1.993020772933959961e-01 7.251154631376266479e-02 5.641108751296997070e-02 1.314234435558319092e-01 2.748918235301971436e-01 -4.496926907449960709e-03 -4.166741296648979187e-02 1.535338759422302246e-01 -1.268684417009353638e-01 8.627297729253768921e-02
2.620640993118286133e-01 -7.735275477170944214e-02 7.099605351686477661e-02 -1.043676584959030151e-01 2.910801768302917480e-01 5.559339746832847595e-02 -2.914039492607116699e-01 1.902094781398773193e-01 -8.662790805101394653e-02 -1.205842718482017517e-01 1.939996518194675446e-02 3.144677281379699707e-01 9.030324965715408325e-02 1.629654616117477417e-01 1.270602270960807800e-02 4.585326835513114929e-02 -2.658922076225280762e-01 -2.754335403442382812e-01 2.255290895700454712e-01 -1.193131431937217712e-01 -1.812932491302490234e-01 -6.826030462980270386e-02 3.090892732143402100e-01 2.232040315866470337e-01 9.953057765960693359e-02 -1.026424858719110489e-02 1.997416168451309204e-01 1.692672222852706909e-01 -1.535961627960205078e-01 -1.264476329088211060e-01 -1.402014195919036865e-01 9.931251406669616699e-02
9.774060547351837158e-02 2.077146619558334351e-01 -1.733252219855785370e-02 6.064797565340995789e-02 1.801743060350418091e-01 2.760955691337585449e-01 3.655990660190582275e-01 -1.929792612791061401e-01 -4.536482393741607666e-01 2.878661500290036201e-03 -9.914197027683258057e-02 1.488193273544311523e-01 1.308446973562240601e-01 -7.334958761930465698e-02 -2.062725573778152466e-01 -3.010330200195312500e-01 -1.484310775995254517e-01 -8.456503041088581085e-03 -3.154069185256958008e-02 -1.411543935537338257e-01 1.258270889520645142e-01 5.236917361617088318e-02 1.808818429708480835e-01 2.191827073693275452e-02 1.657769083976745605e-01 1.215688213706016541e-01 6.686322391033172607e-02 -9.501501917839050293e-02 3.142321407794952393e-01 2.822656533680856228e-04 6.072875112295150757e-02 -1.314946413040161133e-01
6.736674904823303223e-02 -1.502775102853775024e-01 4.135263562202453613e-01 -1.513122767210006714e-01 1.501737087965011597e-01 2.316766679286956787e-01 1.985405981540679932e-01 1.563812047243118286e-01 -2.048488259315490723e-01 3.763252496719360352e-02 -2.428701221942901611e-01 2.121064513921737671e-01 -1.781657040119171143e-01 -3.287665173411369324e-02 -1.577593982219696045e-01 -2.552795410156250000e-01 -1.934935301542282104e-01 -1.157994121313095093e-01 2.101388014853000641e-02 1.637089811265468597e-02 2.531693279743194580e-01 -5.650841072201728821e-02 4.004067927598953247e-02 4.087068513035774231e-02 4.044950008392333984e-01 -5.960545688867568970e-02 1.155818402767181396e-01 8.106939494609832764e-02 1.505886018276214600e-02 -1.624580621719360352e-01 -1.810707151889801025e-01 4.299579653888940811e-03
1.418364495038986206e-01 -1.586288362741470337e-01 -1.047710552811622620e-01 -1.966592520475387573e-01 4.469393193721771240e-01 5.985825136303901672e-02 2.002686858177185059e-01 -9.320514649152755737e-02 -1.032482385635375977e-01 1.366215944290161133e-01 -1.398480683565139771e-01 6.498791277408599854e-02 6.520009040832519531e-02 -1.463954448699951172e-01 -2.524971067905426025e-01 -2.153707295656204224e-02 -1.520667076110839844e-01 -7.584447413682937622e-02 1.488295346498489380e-01 -1.738335490226745605e-01 2.884767055511474609e-01 2.655270397663116455e-01 2.057272940874099731e-01 9.846470504999160767e-02 1.684123277664184570e-01 1.165897473692893982e-01 2.294296473264694214e-01 8.700770139694213867e-02 -1.476375013589859009e-01 -1.459528207778930664e-01 -2.752110064029693604e-01 4.399250075221061707e-02
2.265730500221252441e-01 1.675902605056762695e-01 2.615234553813934326e-01 -9.578581899404525757e-02 4.608820974826812744e-01 2.566543519496917725e-01 8.865898102521896362e-02 -2.268979400396347046e-01 -2.277868986129760742e-01 1.900298446416854858e-01 4.716344922780990601e-02 2.012746930122375488e-01 5.560542270541191101e-02 -2.843798696994781494e-01 9.579184651374816895e-02 -1.951911896467208862e-01 -1.862266212701797485e-01 8.672443777322769165e-02 -9.830342978239059448e-02 -8.905614726245403290e-03 1.763850301504135132e-01 1.947705447673797607e-01 2.343761920928955078e-01 -4.012637957930564880e-02 7.692921161651611328e-02 -7.983307354152202606e-03 1.714363321661949158e-02 -8.621004968881607056e-02 8.037537336349487305e-03 1.675468087196350098e-01 -1.408115178346633911e-01 -6.482252478599548340e-02
-3.675577417016029358e-02 -2.514241337776184082e-01 7.203967124223709106e-02 -2.791760265827178955e-01 2.051718682050704956e-01 1.791031360626220703e-01 2.115287929773330688e-01 1.859751045703887939e-01 2.199732325971126556e-02 -7.990069687366485596e-02 -2.181886881589889526e-01 9.757189452648162842e-02 -8.586131036281585693e-02 1.286704391241073608e-01 -2.461076974868774414e-01 -8.608210831880569458e-02 -5.518523231148719788e-02 -2.594745755195617676e-01 -1.416697949171066284e-01 -2.397923022508621216e-01 6.242781132459640503e-02 6.134463101625442505e-02 2.752442061901092529e-01 -1.779128760099411011e-01 3.120285868644714355e-01 -9.762760996818542480e-02 3.020840138196945190e-02 -9.137063473463058472e-02 -3.377448394894599915e-02 -3.647151887416839600e-01 -1.172443255782127380e-01 -1.257983595132827759e-01
-1.028369739651679993e-01 -8.905479311943054199e-02 2.322316318750381470e-01 2.013117447495460510e-02 1.529057919979095459e-01 2.909170091152191162e-01 1.271346360445022583e-01 1.354484260082244873e-01 2.494681030511856079e-01 -2.149907350540161133e-01 -1.865122020244598389e-01 1.223449334502220154e-01 -1.833559758961200714e-02 2.241633683443069458e-01 -2.923771739006042480e-01 -2.854079604148864746e-01 -1.318606883287429810e-01 -2.479394525289535522e-01 2.813901901245117188e-01 -1.286801844835281372e-01 8.200598508119583130e-02 6.271099299192428589e-02 1.969055533409118652e-01 5.908480659127235413e-02 -1.029988750815391541e-01 -1.451701223850250244e-01 1.757485270500183105e-01 9.920073300600051880e-02 -9.965325146913528442e-02 -2.943153977394104004e-01 -3.720389911904931068e-03 1.113482341170310974e-01
9.590557962656021118e-02 2.146350890398025513e-01 2.249801158905029297e-01 -3.266128301620483398e-01 4.006113708019256592e-01 1.006533112376928329e-02 6.917186826467514038e-02 2.539398074150085449e-01 -5.063461512327194214e-02 -7.172071933746337891e-02 -2.325758486986160278e-01 8.630043268203735352e-02 1.393388956785202026e-02 5.593115463852882385e-02 -3.099668622016906738e-01 -1.833301186561584473e-01 -2.543749213218688965e-01 -1.524257510900497437e-01 -1.016090884804725647e-01 3.932804614305496216e-02 1.086708065122365952e-02 1.428176015615463257e-01 2.493783086538314819e-01 1.553818583488464355e-01 -2.270013839006423950e-02 3.914800658822059631e-02 -5.733399838209152222e-02 -1.270226240158081055e-01 -6.517885625362396240e-02 -3.496798574924468994e-01 1.916549541056156158e-02 -1.736056059598922729e-02
1.426474750041961670e-01 1.614068895578384399e-01 1.686039194464683533e-02 9.202641434967517853e-03 1.118581071496009827e-01 2.515729665756225586e-01 -1.798028200864791870e-01 -8.107959479093551636e-02 -5.072000995278358459e-02 -8.919426053762435913e-02 -1.556597203016281128e-01 7.746429741382598877e-02 1.087382510304450989e-01 2.623215019702911377e-01 -8.807021379470825195e-02 -2.774779498577117920e-01 -1.481748372316360474e-01 -3.269295766949653625e-02 1.214471608400344849e-01 -2.734285593032836914e-01 -9.175669401884078979e-02 -4.951684549450874329e-02 2.829841375350952148e-01 -6.652826070785522461e-02 1.823952496051788330e-01 -1.512486040592193604e-01 7.805605977773666382e-02 1.508857309818267822e-01 -2.990229427814483643e-01 6.956741958856582642e-02 -1.611484289169311523e-01 4.682304561138153076e-01
2.070807963609695435e-01 1.018396019935607910e-01 -1.220047548413276672e-01 2.370882034301757812e-02 3.813795745372772217e-01 1.469635814428329468e-01 -2.851928770542144775e-01 5.354170128703117371e-02 1.599158495664596558e-01 1.437182258814573288e-02 -1.590524166822433472e-01 1.534413695335388184e-01 -9.885584563016891479e-02 -1.364157050848007202e-01 -1.360931098461151123e-01 -2.600738704204559326e-01 8.034237474203109741e-02 -1.324048638343811035e-01 6.122494116425514221e-02 -4.284723997116088867e-01 2.966834306716918945e-01 -1.081739589571952820e-01 -1.646950654685497284e-02 -2.061213850975036621e-01 -2.701734751462936401e-02 -7.990298420190811157e-02 -2.721628844738006592e-01 -7.839031517505645752e-02 8.886503428220748901e-02 -4.910818487405776978e-02 -3.369462490081787109e-02 -1.957206279039382935e-01
8.894343674182891846e-02 6.379045546054840088e-02 1.633359789848327637e-01 -1.306987404823303223e-01 3.500362932682037354e-01 1.056265085935592651e-01 5.915636196732521057e-02 1.529224123805761337e-02 -2.118393629789352417e-01 7.140981405973434448e-02 -1.070891544222831726e-01 2.118925191462039948e-02 -7.339070737361907959e-02 -3.276457488536834717e-01 -1.363538354635238647e-01 -3.066990673542022705e-01 -3.067388236522674561e-01 -1.090834215283393860e-01 2.194382697343826294e-01 -3.626368045806884766e-01 -1.085425317287445068e-01 -8.793433196842670441e-03 2.119255065917968750e-01 4.218530282378196716e-02 1.125275064259767532e-02 1.626376509666442871e-01 -1.697723269462585449e-01 6.784719415009021759e-03 -1.976264417171478271e-01 8.808835595846176147e-02 2.176323384046554565e-01 -1.604152917861938477e-01
2.237532436847686768e-01 7.419683504849672318e-03 -2.381170392036437988e-01 -7.564913481473922729e-02 2.357234954833984375e-01 1.688686460256576538e-01 -1.326367259025573730e-01 -3.239544481039047241e-02 -6.584609299898147583e-02 8.075139671564102173e-02 -1.956296712160110474e-01 1.254359185695648193e-01 -9.380855411291122437e-02 3.486769646406173706e-02 -1.355283856391906738e-01 -3.333816826343536377e-01 -1.921680718660354614e-01 -8.874751627445220947e-02 -3.440412282943725586e-01 -1.911210417747497559e-01 1.636358052492141724e-01 3.654662072658538818e-01 -1.561947613954544067e-01 -1.049749478697776794e-01 -1.128719095140695572e-02 6.700322031974792480e-02 -1.036127209663391113e-01 -1.574354767799377441e-01 5.234807729721069336e-02 -1.381367892026901245e-01 -3.496811687946319580e-01 2.552614733576774597e-02
9.000504016876220703e-02 -7.194024324417114258e-02 1.556242257356643677e-01 -7.239447534084320068e-02 -7.360471785068511963e-02 1.627027690410614014e-01 3.132978454232215881e-02 -1.453492641448974609e-01 5.774674192070960999e-02 -7.412682473659515381e-02 3.476442769169807434e-02 2.072303593158721924e-01 1.584227755665779114e-02 -2.167760431766510010e-01 -1.725499778985977173e-01 -2.606853544712066650e-01 -1.980848610401153564e-01 5.755584221333265305e-03 -2.278623878955841064e-01 -2.834047377109527588e-01 3.646455705165863037e-01 1.877237558364868164e-01 2.362047880887985229e-01 -3.677780330181121826e-01 3.372426703572273254e-02 -2.237573564052581787e-01 5.686146393418312073e-02 9.522841125726699829e-02 -9.538490325212478638e-02 -3.122874200344085693e-01 -5.683215335011482239e-02 -3.438407182693481445e-02
1.953868418931961060e-01 1.132400035858154297e-01 1.552234441041946411e-01 -2.997094020247459412e-02 3.227174580097198486e-01 2.476447671651840210e-01 2.646510861814022064e-02 1.912586763501167297e-02 -2.629254460334777832e-01 8.760205656290054321e-02 -1.960356533527374268e-01 -2.793493308126926422e-02 -1.054130196571350098e-01 -1.417778134346008301e-01 4.398113489151000977e-02 -1.797228306531906128e-01 6.553657818585634232e-03 1.035362333059310913e-01 -1.429697573184967041e-01 -4.724293947219848633e-01 -1.854319274425506592e-01 1.611770242452621460e-01 4.729117453098297119e-01 -1.031986996531486511e-01 7.977530360221862793e-02 6.750619411468505859e-02 -2.308011427521705627e-02 1.158386841416358948e-01 2.414600923657417297e-02 -2.327722124755382538e-02 5.516932811588048935e-03 -3.044297732412815094e-02
3.061415851116180420e-01 6.540679186582565308e-02 1.233049258589744568e-01 -2.322248518466949463e-01 1.114178076386451721e-01 2.153968364000320435e-01 -1.942919194698333740e-02 -1.222318485379219055e-01 -1.932662427425384521e-01 -4.163470119237899780e-02 1.889503747224807739e-01 4.696514457464218140e-02 1.210504472255706787e-01 -3.128473758697509766e-01 -2.652818560600280762e-01 -2.280230224132537842e-01 -1.176686137914657593e-01 5.812711641192436218e-02 -1.458282172679901123e-01 -2.959966659545898438e-01 1.679525524377822876e-01 1.682901754975318909e-02 4.892995115369558334e-03 -3.770721554756164551e-01 6.617117673158645630e-02 -1.466964185237884521e-01 2.243964746594429016e-02 2.939372556284070015e-03 1.414410490542650223e-02 -3.366034328937530518e-01 -8.742074668407440186e-02 -4.991902410984039307e-02
1.547323260456323624e-02 1.058116778731346130e-01 1.600778475403785706e-02 -1.809658110141754150e-01 4.638099074363708496e-01 1.322329640388488770e-01 2.128797024488449097e-01 -1.936019212007522583e-01 -8.693922311067581177e-02 1.231095641851425171e-01 -4.186241328716278076e-02 1.005518212914466858e-01 -1.614716462790966034e-02 -2.534795999526977539e-01 -1.889287084341049194e-01 -1.109792962670326233e-01 -2.410975843667984009e-01 -6.096858158707618713e-02 3.123292326927185059e-01 -8.364156633615493774e-02 1.784163862466812134e-01 1.363218128681182861e-01 1.524235159158706665e-01 2.302261069416999817e-02 6.082960590720176697e-02 1.340974420309066772e-01 -1.052092388272285461e-01 -6.949010491371154785e-02 -2.721489667892456055e-01 -1.933789849281311035e-01 -2.780422568321228027e-01 1.616677045822143555e-01
2.784762382507324219e-01 -1.882227808237075806e-01 -1.085391938686370850e-01 -1.035638973116874695e-01 4.819776397198438644e-03 1.378954201936721802e-01 -2.165438681840896606e-01 -4.785896837711334229e-02 -8.773039281368255615e-02 2.482423633337020874e-01 -8.609960228204727173e-02 3.958680033683776855e-01 5.733148381114006042e-02 9.780494868755340576e-02 8.628086745738983154e-02 -3.799803853034973145e-01 -2.515045106410980225e-01 -7.460568845272064209e-02 -1.241324543952941895e-01 -7.115610688924789429e-02 9.157571196556091309e-02 9.326317161321640015e-02 1.827735900878906250e-01 -1.001548543572425842e-01 2.753953039646148682e-01 1.706388145685195923e-01 6.622158735990524292e-02 4.032063484191894531e-02 -9.943164139986038208e-02 -1.064574643969535828e-01 -7.398560643196105957e-02 -3.327017426490783691e-01
1.468840539455413818e-01 1.265683919191360474e-01 3.089806437492370605e-01 -1.244043372571468353e-02 -1.907916739583015442e-02 3.077161312103271484e-01 -1.608975827693939209e-01 1.303057372570037842e-01 9.953662753105163574e-02 -1.225554123520851135e-01 1.249918267130851746e-01 1.214522495865821838e-01 9.242746978998184204e-02 1.772556304931640625e-01 -2.860862910747528076e-01 -2.585076540708541870e-02 -1.479862183332443237e-01 -2.026342898607254028e-01 1.276444792747497559e-01 -3.251088559627532959e-01 -3.429864346981048584e-02 -2.250436395406723022e-01 3.658909499645233154e-01 -8.936874568462371826e-02 3.403169810771942139e-01 7.605718821287155151e-02 6.791086494922637939e-02 5.180983617901802063e-02 -7.987135648727416992e-02 -5.585231818258762360e-03 1.903183609247207642e-01 3.036675788462162018e-02
-2.528423815965652466e-02 -1.311726029962301254e-02 1.541763916611671448e-02 -2.640059888362884521e-01 2.939129471778869629e-01 2.298278808593750000e-01 2.302380977198481560e-03 1.150244846940040588e-01 -4.749486967921257019e-02 -2.730198800563812256e-01 -4.061535298824310303e-01 1.168492063879966736e-01 2.085436135530471802e-01 2.977087497711181641e-01 -1.926279067993164062e-01 -9.803899377584457397e-02 -1.313710957765579224e-01 -1.793063059449195862e-02 -8.316949009895324707e-02 -1.022377088665962219e-01 1.504145562648773193e-01 -8.759602159261703491e-02 -3.134373947978019714e-02 -2.395388633012771606e-01 -2.467518597841262817e-01 1.427917778491973877e-01 9.891133755445480347e-02 -1.983195841312408447e-01 1.302191894501447678e-02 -1.678634434938430786e-01 -2.137359976768493652e-01 1.205519363284111023e-01
1.874437779188156128e-01 2.464002184569835663e-02 1.049149185419082642e-01 3.359980881214141846e-02 1.918551176786422729e-01 1.896273046731948853e-01 1.424731314182281494e-01 -8.757650107145309448e-02 7.606192026287317276e-03 -1.319604963064193726e-01 -4.689511060714721680e-01 8.677618950605392456e-02 1.535951197147369385e-01 1.352406740188598633e-01 -2.258504368364810944e-02 -6.342085450887680054e-02 -2.273271828889846802e-01 -3.602996766567230225e-01 1.069654673337936401e-01 -3.047170937061309814e-01 2.028305083513259888e-02 -1.053317189216613770e-01 -1.587148010730743408e-01 -2.699349224567413330e-01 1.318583935499191284e-01 4.929641727358102798e-03 6.379443407058715820e-02 -2.621619999408721924e-01 1.216015592217445374e-01 -1.449436694383621216e-01 -1.239718198776245117e-01 -1.527516543865203857e-01
-3.068532049655914307e-02 -4.294841710361652076e-05 1.633771359920501709e-01 -2.811849117279052734e-01 4.008960127830505371e-01 3.939846754074096680e-01 -1.569345742464065552e-01 -3.445346280932426453e-02 -3.904901817440986633e-02 1.007070839405059814e-01 1.472518406808376312e-02 3.683757781982421875e-01 -1.909036189317703247e-02 1.616851240396499634e-02 -2.478127330541610718e-01 -2.186378091573715210e-01 -3.106695413589477539e-02 -4.966371878981590271e-02 5.662222951650619507e-02 8.286333829164505005e-02 -4.871569573879241943e-02 -2.455337494611740112e-01 4.929363727569580078e-02 1.360863000154495239e-01 2.852912247180938721e-01 1.348288357257843018e-01 1.760160773992538452e-01 4.845713824033737183e-02 -8.268252760171890259e-02 -2.257789969444274902e-01 2.149284258484840393e-02 -7.637353241443634033e-02
5.959471687674522400e-02 1.479904949665069580e-01 3.130613565444946289e-01 1.571043282747268677e-01 4.201367199420928955e-01 2.752920091152191162e-01 2.139969170093536377e-01 1.615796387195587158e-01 1.516880542039871216e-01 -2.094998955726623535e-01 -9.393463842570781708e-03 2.566351890563964844e-01 -1.047798916697502136e-01 6.237657740712165833e-02 3.748205304145812988e-02 -2.212513834238052368e-01 2.258476242423057556e-02 -2.155327647924423218e-01 -9.330479800701141357e-02 -1.604588627815246582e-01 2.178946696221828461e-02 2.439779462292790413e-03 2.832086384296417236e-01 9.193708002567291260e-02 2.470028847455978394e-01 2.798082679510116577e-02 -7.077045738697052002e-02 1.557576805353164673e-01 2.156492136418819427e-02 -1.169472634792327881e-01 -7.405482977628707886e-02 2.198482602834701538e-01
1.767206043004989624e-01 2.769923396408557892e-02 -3.420231631025671959e-03 -1.977988928556442261e-01 8.729621767997741699e-02 3.195226192474365234e-02 -3.241173923015594482e-01 3.240491496399044991e-03 1.721779257059097290e-01 -5.525085702538490295e-02 -1.428264379501342773e-01 4.953032433986663818e-01 3.322245553135871887e-02 5.375758185982704163e-02 -2.185645550489425659e-01 -2.495844960212707520e-01 -4.628605209290981293e-03 1.402091532945632935e-01 2.022946067154407501e-02 -3.993912339210510254e-01 2.164894640445709229e-01 1.685816496610641479e-01 -3.251234069466590881e-02 -2.574390172958374023e-01 7.728156447410583496e-02 -8.739480376243591309e-02 8.088574558496475220e-02 2.501682378351688385e-02 -5.149250850081443787e-03 -1.852909624576568604e-01 1.352401822805404663e-02 -1.585567295551300049e-01
-1.276258975267410278e-01 5.999984592199325562e-02 -2.412784844636917114e-01 -1.501275300979614258e-01 3.525869250297546387e-01 2.542122602462768555e-01 2.220086753368377686e-01 -3.212843090295791626e-02 -3.057365305721759796e-02 5.473951250314712524e-02 3.192152507835999131e-05 -1.792027801275253296e-02 1.200977787375450134e-01 -1.707708239555358887e-01 -3.071132004261016846e-01 -2.287937253713607788e-01 -7.425311207771301270e-02 -4.013178870081901550e-02 2.573251128196716309e-01 -1.552684903144836426e-01 1.483328789472579956e-01 7.074441760778427124e-02 2.499320358037948608e-01 3.064674139022827148e-02 2.813152968883514404e-01 1.071151196956634521e-01 1.843089982867240906e-02 5.347027629613876343e-02 5.955469980835914612e-02 -4.108099937438964844e-01 -7.806877791881561279e-02 -7.426208257675170898e-02
1.667039990425109863e-01 -2.063668966293334961e-01 6.278240680694580078e-02 1.066276058554649353e-02 1.801468580961227417e-01 9.235370904207229614e-02 -1.767258942127227783e-01 -1.992771402001380920e-03 -2.458099275827407837e-01 1.150855273008346558e-01 -2.585019469261169434e-01 2.870417237281799316e-01 3.192907869815826416e-01 5.784004181623458862e-02 8.405655622482299805e-02 -3.205049037933349609e-02 -3.058714270591735840e-01 -2.594601213932037354e-01 -3.062695264816284180e-02 -3.083458840847015381e-01 5.160827189683914185e-03 -2.487954199314117432e-01 2.114116102457046509e-01 -1.030766367912292480e-01 8.229838311672210693e-02 -1.960511952638626099e-01 2.656102180480957031e-01 -7.145498692989349365e-02 -5.822402983903884888e-02 -2.657224610447883606e-02 -3.611688315868377686e-02 -1.291476786136627197e-01
2.212171852588653564e-01 -2.474567294120788574e-02 9.660796076059341431e-02 -9.614501893520355225e-02 2.298247367143630981e-01 7.511308044195175171e-02 -1.776865273714065552e-01 1.608873456716537476e-01 -4.849577695131301880e-02 3.056404292583465576e-01 -2.250311225652694702e-01 -6.581303477287292480e-02 -8.244157582521438599e-02 1.646521538496017456e-01 9.357018023729324341e-02 -2.904830574989318848e-01 -5.355737209320068359e-01 1.407760381698608398e-01 1.005397886037826538e-01 -2.188205718994140625e-01 5.950162559747695923e-02 -2.113696932792663574e-01 9.614909440279006958e-02 -7.128125429153442383e-02 1.267377845942974091e-02 3.895222023129463196e-02 -5.988653749227523804e-02 9.997833520174026489e-02 -2.443096833303570747e-03 -2.167828934034332633e-04 -1.777075827121734619e-01 2.532530725002288818e-01
1.268624514341354370e-01 1.816437840461730957e-01 9.395091235637664795e-02 1.262243241071701050e-01 1.529524624347686768e-01 5.513294413685798645e-02 6.852608174085617065e-02 -4.305588081479072571e-02 -2.605338394641876221e-01 -6.908942759037017822e-02 2.924153022468090057e-02 -1.460355706512928009e-02 -4.098825454711914062e-01 -1.656905263662338257e-01 -1.265187710523605347e-01 -1.452566683292388916e-01 -2.270881384611129761e-01 -2.707045972347259521e-01 2.809040062129497528e-02 -2.640056610107421875e-01 2.731937468051910400e-01 -1.840237714350223541e-02 1.681552231311798096e-01 -1.725394278764724731e-02 8.066260814666748047e-02 -2.987647950649261475e-01 2.993596494197845459e-01 5.038893595337867737e-02 6.570236384868621826e-02 -9.406764060258865356e-02 -1.379859596490859985e-01 -2.605227231979370117e-01
-3.844594210386276245e-02 3.628302598372101784e-03 2.431208789348602295e-01 -1.340743601322174072e-01 3.470763862133026123e-01 4.014365673065185547e-01 4.166480153799057007e-02 -2.414166182279586792e-02 7.114641368389129639e-02 -2.480678260326385498e-01 -6.189410015940666199e-02 1.218001917004585266e-02 -3.177564591169357300e-02 3.994935005903244019e-02 8.994128555059432983e-02 -2.281468659639358521e-01 -2.368778549134731293e-02 -3.230479955673217773e-01 4.743151366710662842e-02 4.096005856990814209e-02 2.235907912254333496e-01 -2.897388301789760590e-02 1.791757196187973022e-01 -4.407341592013835907e-03 6.434721499681472778e-02 -4.399897903203964233e-02 -1.485240608453750610e-01 -6.656335294246673584e-02 2.214474789798259735e-02 -3.970642387866973877e-01 -2.682175934314727783e-01 2.229490280151367188e-01
1.951353549957275391e-01 -6.878043711185455322e-02 -5.048525705933570862e-02 -7.563491910696029663e-02 3.262447416782379150e-01 -4.453241825103759766e-02 -1.757639795541763306e-01 1.445558667182922363e-01 -6.636802852153778076e-02 -4.130876809358596802e-02 1.642495542764663696e-01 3.542752563953399658e-01 -7.913088053464889526e-02 1.456631422042846680e-01 -2.437977343797683716e-01 -2.216248661279678345e-01 -3.216538131237030029e-01 -2.773226499557495117e-01 7.363684475421905518e-02 1.561026554554700851e-03 3.592444956302642822e-01 -3.959245979785919189e-03 -9.776221960783004761e-02 -2.316168248653411865e-01 4.419700056314468384e-02 1.092213690280914307e-01 1.088261008262634277e-01 2.650961279869079590e-01 3.523754701018333435e-02 -1.251789461821317673e-02 -1.153105795383453369e-01 -7.288928329944610596e-02
1.772568188607692719e-02 -5.103530827909708023e-03 1.831042319536209106e-01 3.074856698513031006e-01 1.146003678441047668e-01 9.087819606065750122e-02 -1.720089167356491089e-01 4.773124679923057556e-02 -7.276858203113079071e-03 -9.645628929138183594e-02 8.757792413234710693e-03 6.670613586902618408e-02 -4.393400549888610840e-01 -1.020330190658569336e-01 -1.415916830301284790e-01 -2.424217164516448975e-01 -4.054002761840820312e-01 1.115714386105537415e-01 -5.195171758532524109e-02 -2.455924302339553833e-01 2.121097892522811890e-01 1.291166245937347412e-01 2.543316185474395752e-01 -5.315526202321052551e-02 -4.021161794662475586e-02 -1.790014058351516724e-01 9.877815097570419312e-02 2.370612509548664093e-02 -2.040660530328750610e-01 -5.308315530419349670e-02 -2.109427899122238159e-01 -1.424033492803573608e-01
1.766706816852092743e-02 7.762143760919570923e-02 2.362944632768630981e-01 1.483497917652130127e-01 1.772578060626983643e-01 8.977124094963073730e-02 -1.274186074733734131e-01 -2.255482226610183716e-01 -2.004476636648178101e-02 1.895555704832077026e-01 1.300625386647880077e-03 3.346938490867614746e-01 6.733237951993942261e-02 -3.815683349967002869e-02 2.806855551898479462e-02 -4.508496522903442383e-01 -1.997092813253402710e-01 -1.124235987663269043e-01 8.289404213428497314e-02 -1.289225071668624878e-01 2.896857857704162598e-01 -1.971769779920578003e-01 1.821291260421276093e-02 -1.274558156728744507e-01 -2.205619215965270996e-01 1.564236432313919067e-01 -1.701399534940719604e-01 -8.820106089115142822e-02 2.132219821214675903e-01 -2.170714586973190308e-01 -1.651512533426284790e-01 7.579985260963439941e-02
2.058491706848144531e-01 3.016483597457408905e-02 2.379716634750366211e-01 -1.353935748338699341e-01 8.189173787832260132e-02 2.056858241558074951e-01 -3.998707532882690430e-01 -3.712322562932968140e-02 7.026511430740356445e-02 -3.008951619267463684e-02 1.339696645736694336e-01 2.011624574661254883e-01 -3.172184154391288757e-02 -1.375009715557098389e-01 5.314638465642929077e-02 -3.787649571895599365e-01 -1.661339215934276581e-02 -1.964809298515319824e-01 -1.341723799705505371e-01 -2.108760476112365723e-01 2.989564239978790283e-01 2.101194709539413452e-01 5.839840322732925415e-02 2.042424827814102173e-01 -3.612246364355087280e-02 -1.655877232551574707e-01 1.088116616010665894e-01 -8.944245427846908569e-02 2.782086282968521118e-02 -1.720595657825469971e-01 -2.459146529436111450e-01 -1.469383090734481812e-01
2.830356061458587646e-01 2.965294383466243744e-02 3.124686479568481445e-01 -4.530774354934692383e-01 5.615240335464477539e-02 1.737481057643890381e-01 2.285900060087442398e-03 -1.644028723239898682e-01 -1.811911761760711670e-01 6.283064186573028564e-02 3.565558046102523804e-02 -9.440490603446960449e-02 -8.694786578416824341e-02 -3.860297426581382751e-02 1.330645382404327393e-02 -3.274648189544677734e-01 -2.298863381147384644e-01 -9.427510946989059448e-02 1.488825678825378418e-01 -3.030546009540557861e-01 -9.409800916910171509e-02 1.636438965797424316e-01 1.672152243554592133e-02 -1.014483273029327393e-01 -4.818943142890930176e-02 2.779378294944763184e-01 -3.602854907512664795e-02 2.696926519274711609e-02 8.045510947704315186e-02 -4.415086284279823303e-02 1.201021894812583923e-01 -2.567216753959655762e-01
-1.131413597613573074e-02 7.480932772159576416e-02 -3.185318410396575928e-02 -3.291535079479217529e-01 2.463410347700119019e-01 -1.765457540750503540e-01 1.925622820854187012e-01 5.188202857971191406e-02 -3.095152378082275391e-01 -1.981590874493122101e-02 -2.576450705528259277e-01 2.227323055267333984e-01 1.688763201236724854e-01 9.405744262039661407e-03 -1.057742089033126831e-01 -3.979709446430206299e-01 -1.505253016948699951e-01 -2.746789157390594482e-01 -4.938468337059020996e-02 -3.237620294094085693e-01 1.284632384777069092e-01 1.548411101102828979e-01 1.074466556310653687e-01 7.449995726346969604e-02 -5.079120025038719177e-02 -7.901495695114135742e-02 -2.771251089870929718e-02 -7.742200046777725220e-02 -9.268407523632049561e-02 -2.014232724905014038e-01 4.060751199722290039e-02 -1.166116222739219666e-01
1.490386873483657837e-01 -1.808724254369735718e-01 -3.286181716248393059e-03 1.376929879188537598e-01 1.759359687566757202e-01 2.568721175193786621e-01 1.288980394601821899e-01 1.798569858074188232e-01 1.828908920288085938e-03 2.319608442485332489e-02 6.687176227569580078e-02 2.967455089092254639e-01 1.318973749876022339e-01 -3.647117316722869873e-02 -9.423727542161941528e-02 -1.341879367828369141e-01 -1.431315205991268158e-02 2.230266481637954712e-02 -1.464736163616180420e-01 -3.701760172843933105e-01 -2.169273048639297485e-01 9.221556596457958221e-03 3.346991539001464844e-01 -9.433025121688842773e-02 3.572320565581321716e-02 1.086182743310928345e-01 1.187774389982223511e-01 2.036414295434951782e-01 -2.898658812046051025e-02 -1.230224147439002991e-01 -4.380690157413482666e-01 1.942540556192398071e-01
2.131334394216537476e-01 -9.388200938701629639e-03 5.163141759112477303e-04 -1.964628994464874268e-01 3.650719225406646729e-01 9.926417469978332520e-02 1.824363470077514648e-01 -1.765728741884231567e-01 -2.287623733282089233e-01 1.564806103706359863e-01 -1.747000515460968018e-01 1.639212667942047119e-01 1.366066783666610718e-01 -4.121633246541023254e-02 -7.997982949018478394e-02 2.637084573507308960e-02 -1.681047081947326660e-01 3.393362462520599365e-02 1.415012329816818237e-01 -7.431735843420028687e-02 4.311291277408599854e-01 2.240954339504241943e-01 3.422727286815643311e-01 -2.149235606193542480e-01 1.067440509796142578e-01 1.707254052162170410e-01 5.284868925809860229e-02 -2.651344286277890205e-03 -1.672017574310302734e-01 -4.982689768075942993e-02 -1.244531944394111633e-01 5.455143004655838013e-02
5.300731658935546875e-01 -1.773730292916297913e-02 1.527785062789916992e-01 -4.630576446652412415e-02 1.467607915401458740e-01 1.913958787918090820e-01 -4.109890460968017578e-01 4.570467770099639893e-02 -9.565546363592147827e-02 -7.859408110380172729e-02 2.172279357910156250e-01 2.827805466949939728e-02 -5.923065356910228729e-03 -1.369079202413558960e-01 -1.616783589124679565e-01 -2.165089994668960571e-01 -2.559680342674255371e-01 -7.608946412801742554e-02 -6.580394506454467773e-02 -2.489891201257705688e-01 1.365146189928054810e-01 2.886408567428588867e-02 1.653527319431304932e-01 -1.075539505109190941e-03 -1.569351553916931152e-02 1.449759304523468018e-01 3.586514666676521301e-02 -1.287609338760375977e-01 1.220330074429512024e-01 -2.309967279434204102e-01 1.086323112249374390e-01 -7.287785410881042480e-02
2.869440317153930664e-01 -6.735143065452575684e-02 5.740702524781227112e-02 -1.480238586664199829e-01 1.235253140330314636e-01 1.800174266099929810e-01 3.669068962335586548e-02 2.406619675457477570e-02 -1.374508887529373169e-01 6.644669175148010254e-02 5.392486974596977234e-02 1.715945005416870117e-01 1.423894464969635010e-01 -3.328093588352203369e-01 -1.359424889087677002e-01 -2.764145135879516602e-01 1.604154333472251892e-02 8.234926313161849976e-02 -9.671507775783538818e-02 -1.773012876510620117e-01 3.127220273017883301e-01 2.449486851692199707e-01 1.578523591160774231e-02 -3.193986117839813232e-01 3.758779913187026978e-02 -1.314288079738616943e-01 9.002348780632019043e-02 1.348610073328018188e-01 2.367202192544937134e-02 -4.416421651840209961e-01 -7.724346220493316650e-02 -4.802826419472694397e-02
-9.814331308007240295e-03 4.773685708642005920e-02 4.436355456709861755e-02 1.552090793848037720e-01 7.383061200380325317e-02 3.656177818775177002e-01 6.977970153093338013e-02 -1.175216212868690491e-01 1.551353484392166138e-01 -1.892853379249572754e-01 -1.983594894409179688e-01 8.843242377042770386e-02 7.945784181356430054e-02 4.471519216895103455e-02 -1.456744223833084106e-01 -2.333268523216247559e-01 -2.140125185251235962e-01 -3.160636126995086670e-01 7.298763096332550049e-02 -1.195625513792037964e-01 -1.244682595133781433e-01 8.685177564620971680e-02 -1.042131185531616211e-01 -9.743984788656234741e-02 2.084328085184097290e-01 1.747829616069793701e-01 1.120055243372917175e-01 3.710186481475830078e-01 -2.934465408325195312e-01 -1.043527498841285706e-01 -2.393299937248229980e-01 1.885151118040084839e-01
6.762198358774185181e-02 2.180369347333908081e-01 1.959685832262039185e-01 9.744903445243835449e-02 -7.095067948102951050e-02 1.641718298196792603e-01 -1.397185400128364563e-02 -9.681312739849090576e-02 1.131340861320495605e-01 1.436631828546524048e-01 -7.183428108692169189e-02 3.570088148117065430e-01 -2.104642800986766815e-03 1.241518557071685791e-01 -8.344544470310211182e-02 -3.826909065246582031e-01 -1.833516955375671387e-01 8.611740916967391968e-02 -5.062407627701759338e-02 -1.791750788688659668e-01 4.830511510372161865e-01 1.116019859910011292e-02 3.205908834934234619e-01 -5.677936971187591553e-02 -1.983288824558258057e-01 3.344993107020854950e-03 1.434943675994873047e-01 1.925749331712722778e-02 1.947829127311706543e-01 -3.936236351728439331e-02 5.715985223650932312e-02 7.290830463171005249e-02
1.805402636528015137e-01 2.051965892314910889e-02 2.807312905788421631e-01 -2.968191504478454590e-01 1.749033331871032715e-01 1.993898302316665649e-01 3.412688076496124268e-01 1.302123516798019409e-01 4.685557633638381958e-02 -4.011371731758117676e-02 -2.661093510687351227e-02 1.510415375232696533e-01 -9.241562336683273315e-02 1.696368753910064697e-01 -5.031467601656913757e-02 -1.209661662578582764e-01 -1.773242354393005371e-01 -4.364316761493682861e-01 -1.783919520676136017e-02 -1.477723270654678345e-01 1.332714874297380447e-02 -1.525351256132125854e-01 3.222588598728179932e-01 -6.805717200040817261e-02 2.586924731731414795e-01 -1.372867375612258911e-01 -1.021159961819648743e-01 -7.249332964420318604e-02 -1.058200821280479431e-01 -1.555725783109664917e-01 1.903214142657816410e-03 4.052657261490821838e-02
3.567274659872055054e-02 1.020483225584030151e-01 1.490559726953506470e-01 1.802909933030605316e-02 7.316992268897593021e-04 3.961412608623504639e-01 -7.583618909120559692e-02 -8.376716077327728271e-02 -1.898764520883560181e-01 3.247215747833251953e-01 5.779247730970382690e-02 3.367540985345840454e-02 -7.254787534475326538e-02 -2.210405766963958740e-01 2.990466542541980743e-02 -4.436980783939361572e-01 -6.940831989049911499e-02 -2.685783207416534424e-01 1.156327351927757263e-01 -3.473198413848876953e-02 1.719420850276947021e-01 -2.224185615777969360e-01 2.018207311630249023e-01 -1.515960544347763062e-01 -1.385082304477691650e-01 3.986480832099914551e-02 -7.289569079875946045e-02 8.635601401329040527e-02 1.601933240890502930e-01 -6.445954740047454834e-02 -2.987150549888610840e-01 1.065368130803108215e-01
1.776665002107620239e-01 1.024270802736282349e-01 2.164723724126815796e-01 -9.170509874820709229e-02 2.467095553874969482e-01 2.678836882114410400e-01 2.066494077444076538e-01 1.880232691764831543e-01 3.051690384745597839e-02 -6.616818159818649292e-02 -1.921571940183639526e-01 1.270604580640792847e-01 -2.674084901809692383e-01 -4.966930672526359558e-02 -8.900298178195953369e-02 -9.489621967077255249e-02 -1.987957954406738281e-01 1.147025004029273987e-01 1.021117642521858215e-01 -8.626405149698257446e-03 4.461657106876373291e-01 -5.736978724598884583e-02 1.792914718389511108e-01 -1.890994161367416382e-01 2.536202371120452881e-01 -1.237539574503898621e-01 1.052155420184135437e-01 2.799134552478790283e-01 -1.084859669208526611e-01 2.249419130384922028e-02 1.689276099205017090e-02 -1.662895977497100830e-01
1.912323683500289917e-01 7.952560484409332275e-02 -2.085114568471908569e-01 -1.597474515438079834e-01 4.525879919528961182e-01 4.006879404187202454e-02 3.112501800060272217e-01 3.196736425161361694e-02 -8.367705345153808594e-02 2.120245434343814850e-02 -1.309886574745178223e-01 1.117788106203079224e-01 1.726737171411514282e-01 -1.159150227904319763e-01 -1.332648098468780518e-01 -5.358687415719032288e-02 -1.636612564325332642e-01 -8.176574110984802246e-02 4.408662766218185425e-02 -1.713447868824005127e-01 3.378349244594573975e-01 3.287607729434967041e-01 2.578811645507812500e-01 -1.412733346223831177e-01 8.074966073036193848e-02 -1.359484344720840454e-02 1.537287384271621704e-01 5.645407736301422119e-02 -1.086819693446159363e-01 -8.149989694356918335e-02 -1.931806206703186035e-01 1.415427774190902710e-01
5.776949226856231689e-03 2.346225827932357788e-02 -5.849327892065048218e-02 -1.999019235372543335e-01 7.751344889402389526e-02 1.627843976020812988e-01 -1.610255539417266846e-01 4.323012009263038635e-02 -6.688044965267181396e-02 2.771039307117462158e-01 -4.138796627521514893e-01 8.434892632067203522e-03 -6.719692796468734741e-02 2.805272042751312256e-01 6.439990550279617310e-02 -4.390719532966613770e-01 -2.387280166149139404e-01 -1.628872752189636230e-01 1.661663204431533813e-01 -3.057444691658020020e-01 3.978783264756202698e-02 -1.065841540694236755e-01 4.529372975230216980e-02 -1.865379810333251953e-01 -4.476784169673919678e-02 -3.470823168754577637e-02 1.595306247472763062e-01 2.869225339964032173e-03 4.704613611102104187e-02 2.286124974489212036e-02 -3.643087670207023621e-02 2.753605842590332031e-01
3.501237034797668457e-01 1.150591578334569931e-02 4.444353282451629639e-02 -2.308448255062103271e-01 -4.979298263788223267e-02 1.440647393465042114e-01 -4.125182032585144043e-01 7.038241624832153320e-02 -9.499768912792205811e-02 2.206700146198272705e-01 -8.840519934892654419e-02 2.478680908679962158e-01 1.983048170804977417e-01 -6.787840276956558228e-02 4.396883398294448853e-02 -2.871920168399810791e-01 -1.301072984933853149e-01 -1.375683993101119995e-01 -1.135427355766296387e-01 -8.441235870122909546e-02 3.494210168719291687e-02 1.818827688694000244e-01 2.778875827789306641e-01 -2.055640071630477905e-01 1.047320589423179626e-01 7.776640821248292923e-03 -2.543734759092330933e-02 -8.005354553461074829e-02 -5.367590487003326416e-02 -1.801524609327316284e-01 -6.100962311029434204e-02 -3.186612725257873535e-01
1.251465678215026855e-01 2.691199630498886108e-02 -2.072439342737197876e-01 8.520789444446563721e-02 3.145934939384460449e-01 7.185092568397521973e-02 -2.759130485355854034e-02 1.805184483528137207e-01 -1.343171894550323486e-01 -1.619696617126464844e-02 1.500761061906814575e-01 4.034838080406188965e-01 1.155091822147369385e-02 2.220843136310577393e-01 -2.259115427732467651e-01 -3.528875410556793213e-01 -2.797029912471771240e-01 -2.888572812080383301e-01 4.237127304077148438e-02 2.075028605759143829e-02 3.080275654792785645e-01 -7.741408795118331909e-02 -1.222384721040725708e-01 -1.678169071674346924e-01 4.271006584167480469e-02 9.563603997230529785e-02 7.719071954488754272e-02 5.460323765873908997e-02 4.360600933432579041e-02 -1.536825746297836304e-01 -4.274176433682441711e-02 -1.102007627487182617e-01
1.684708446264266968e-01 7.768327742815017700e-02 7.263918966054916382e-02 -1.020456701517105103e-01 2.759005129337310791e-01 2.138972580432891846e-01 -6.385830789804458618e-02 -2.110142707824707031e-01 -1.997646391391754150e-01 2.510268688201904297e-01 -8.641150593757629395e-02 2.992641627788543701e-01 2.484831213951110840e-01 -6.345751136541366577e-02 2.258645892143249512e-01 -2.872339189052581787e-01 -3.079366981983184814e-01 1.995080709457397461e-02 4.859325289726257324e-02 -2.288201600313186646e-01 6.030030548572540283e-02 1.252363026142120361e-01 -9.607931599020957947e-03 -3.503787890076637268e-02 1.120535209774971008e-01 1.760640554130077362e-02 1.355452686548233032e-01 -1.461732834577560425e-01 8.412764221429824829e-02 7.017593830823898315e-02 -1.475331783294677734e-01 -3.510319888591766357e-01
-3.326715528964996338e-02 2.197534590959548950e-01 5.117896199226379395e-02 -1.604928076267242432e-01 1.979566812515258789e-01 -4.514350369572639465e-02 -4.064687490463256836e-01 7.891113311052322388e-02 1.561191529035568237e-01 -3.989499062299728394e-03 2.218336313962936401e-01 2.106567770242691040e-01 8.712685108184814453e-02 1.574254930019378662e-01 -1.183248013257980347e-01 -3.238869905471801758e-01 -3.700090944766998291e-01 1.558229699730873108e-02 -4.197476804256439209e-02 -3.362510818988084793e-03 1.838636100292205811e-01 5.291189067065715790e-03 2.325901389122009277e-01 -4.128746986389160156e-01 -3.300624433904886246e-03 -5.736510083079338074e-02 -2.275825664401054382e-02 1.132890954613685608e-01 -4.665568470954895020e-02 -5.307714641094207764e-02 -1.460412740707397461e-01 -2.597057027742266655e-03
3.354430496692657471e-01 1.675647795200347900e-01 7.275404036045074463e-02 -2.624255120754241943e-01 3.540070056915283203e-01 9.847749769687652588e-02 2.512302100658416748e-01 -8.804074674844741821e-02 -1.356981247663497925e-01 9.994924813508987427e-02 -3.050897642970085144e-02 -4.991736635565757751e-02 -4.388554021716117859e-02 -1.512683629989624023e-01 -1.442102491855621338e-01 -3.369145095348358154e-01 -2.367512732744216919e-01 -4.428434371948242188e-02 3.972181305289268494e-02 -3.196718990802764893e-01 -2.243594825267791748e-02 1.472542732954025269e-01 1.007366776466369629e-01 -6.415224820375442505e-02 6.121761724352836609e-02 2.376853376626968384e-01 3.442068397998809814e-02 6.792277842760086060e-02 4.614096879959106445e-02 1.561057418584823608e-01 1.763774752616882324e-01 -2.579397559165954590e-01
-1.327333450317382812e-01 1.768653243780136108e-01 1.506486088037490845e-01 -1.428148895502090454e-01 3.749626874923706055e-01 2.281825244426727295e-01 -1.849100887775421143e-01 -5.578244850039482117e-02 -2.175766229629516602e-01 5.488627776503562927e-02 -1.672582142055034637e-02 3.587797880172729492e-01 8.103706687688827515e-02 -2.473566215485334396e-03 3.231574222445487976e-02 -3.148040473461151123e-01 1.414689719676971436e-01 -3.612760305404663086e-01 -2.021366916596889496e-02 1.020253598690032959e-01 1.854823976755142212e-01 1.034414619207382202e-01 1.918733417987823486e-01 -4.636023193597793579e-02 2.434780150651931763e-01 -8.177751302719116211e-02 2.325147986412048340e-01 1.581215560436248779e-01 -1.456567645072937012e-02 -1.072867866605520248e-02 -2.088613994419574738e-02 -2.738008089363574982e-02
6.999554485082626343e-02 -1.314183473587036133e-01 1.215907707810401917e-01 -7.373663038015365601e-02 4.090681076049804688e-01 1.653035730123519897e-01 -1.618481613695621490e-02 -3.052563667297363281e-01 7.527688518166542053e-03 -1.503753755241632462e-02 -2.329592108726501465e-01 1.959575414657592773e-01 -1.311641484498977661e-01 3.063105978071689606e-02 1.771742254495620728e-01 -2.133751660585403442e-01 -1.401514261960983276e-01 7.211519032716751099e-02 1.793190836906433105e-01 -3.288520574569702148e-01 -1.731415987014770508e-01 -3.586191534996032715e-01 1.666374355554580688e-01 6.560653448104858398e-02 -2.368896454572677612e-02 -5.265631526708602905e-02 2.926760911941528320e-01 -2.106132730841636658e-02 9.987027943134307861e-02 -1.548373103141784668e-01 -3.096473868936300278e-03 -4.789627343416213989e-02
1.735559105873107910e-01 -1.357183512300252914e-02 1.389008015394210815e-01 -1.264451444149017334e-01 1.767006963491439819e-01 -1.231796224601566792e-03 1.859965547919273376e-02 1.954259276390075684e-01 -1.876515746116638184e-01 -2.965720295906066895e-01 7.904835045337677002e-02 1.907412111759185791e-01 4.500964656472206116e-02 2.166124582290649414e-01 -1.237336695194244385e-01 -2.985941469669342041e-01 -8.268851041793823242e-02 -1.385848522186279297e-01 2.920292019844055176e-01 -3.339150249958038330e-01 -7.456066459417343140e-02 1.006194427609443665e-01 -5.183560773730278015e-02 5.406739190220832825e-02 6.107782945036888123e-02 -5.061231553554534912e-02 3.411198854446411133e-01 1.684690564870834351e-01 -3.298470079898834229e-01 -9.708037227392196655e-02 -1.317843794822692871e-01 1.212085112929344177e-01
2.925161086022853851e-02 5.568142235279083252e-02 -9.118364751338958740e-02 -2.435266375541687012e-01 3.062373399734497070e-01 1.216017976403236389e-01 -6.374311447143554688e-02 -1.271874755620956421e-01 -2.794879078865051270e-01 -1.183618009090423584e-01 -1.948939114809036255e-01 9.442213177680969238e-02 1.034754812717437744e-01 -1.411148756742477417e-01 -1.892464011907577515e-01 -4.266029894351959229e-01 -1.780321896076202393e-01 -1.232996508479118347e-01 1.644729971885681152e-01 -1.180232763290405273e-01 7.100252062082290649e-02 1.735612750053405762e-01 4.105714857578277588e-01 1.564673930406570435e-01 1.975858211517333984e-01 1.512138247489929199e-01 -1.768102683126926422e-02 -1.622631549835205078e-01 3.987664356827735901e-03 5.562329292297363281e-02 -3.074092417955398560e-02 5.891899764537811279e-02
3.646277487277984619e-01 7.333603221923112869e-03 5.691706761717796326e-02 -8.324264734983444214e-02 6.979271769523620605e-02 3.808526694774627686e-01 -1.539018750190734863e-01 -3.254241123795509338e-02 -8.843363821506500244e-02 2.292241454124450684e-01 4.537881538271903992e-02 -3.320959955453872681e-02 1.391113400459289551e-01 -1.196767166256904602e-01 6.432350724935531616e-02 -5.846104025840759277e-01 -2.285823673009872437e-01 -1.002145409584045410e-01 1.190001592040061951e-01 6.364022940397262573e-02 1.285478025674819946e-01 2.495799958705902100e-01 1.214269027113914490e-01 -8.741271495819091797e-02 -2.096389681100845337e-01 -5.318979918956756592e-02 2.976295165717601776e-02 2.396724000573158264e-02 -7.536769658327102661e-02 -4.243426024913787842e-02 4.033165425062179565e-02 1.442655338905751705e-03
-3.607724234461784363e-02 1.625386327505111694e-01 9.355721622705459595e-02 -9.347605705261230469e-02 4.131015241146087646e-01 2.686617970466613770e-01 -1.804732978343963623e-01 2.526514232158660889e-02 -4.791183397173881531e-02 -1.601522266864776611e-01 4.374845325946807861e-02 2.610059082508087158e-01 5.642150714993476868e-02 3.009088635444641113e-01 -1.780694909393787384e-02 -2.523077428340911865e-01 1.689970493316650391e-01 -1.059606075286865234e-01 1.175166592001914978e-01 -8.390269428491592407e-02 2.855051867663860321e-02 1.953611820936203003e-01 2.812612354755401611e-01 7.005348056554794312e-02 1.886567324399948120e-01 5.329167097806930542e-02 -1.177679398097097874e-03 2.547661066055297852e-01 -2.203416824340820312e-01 -1.205349713563919067e-01 -1.361425779759883881e-02 2.698570787906646729e-01
3.087150752544403076e-01 8.886533230543136597e-02 1.733581721782684326e-01 -1.764964312314987183e-01 1.047678813338279724e-01 4.370364919304847717e-02 -4.514101445674896240e-01 2.277373801916837692e-03 -1.625124216079711914e-01 -2.467466890811920166e-01 4.703707620501518250e-02 2.098974585533142090e-01 -1.004715543240308762e-02 8.516523987054824829e-02 -1.824376732110977173e-01 -3.093983829021453857e-01 -1.207667365670204163e-01 -2.111610025167465210e-01 1.022528111934661865e-01 -1.316977441310882568e-01 8.896151930093765259e-02 2.002617120742797852e-01 1.885290816426277161e-02 1.312096863985061646e-01 -6.528242677450180054e-02 -9.393808245658874512e-02 1.647954434156417847e-01 -2.123927175998687744e-01 1.062467023730278015e-01 -2.407605946063995361e-01 -2.032391577959060669e-01 2.289846539497375488e-02
6.216827896423637867e-04 7.641589641571044922e-02 -1.617420613765716553e-01 -3.226574659347534180e-01 2.768688797950744629e-01 1.358323544263839722e-01 1.714518964290618896e-01 1.404700428247451782e-01 8.492217957973480225e-02 -3.490591794252395630e-02 -1.934726089239120483e-01 2.704938352108001709e-01 1.290767192840576172e-01 2.702541053295135498e-01 -3.656470477581024170e-01 -3.432250022888183594e-01 -2.390384376049041748e-01 2.562672272324562073e-02 3.761178627610206604e-02 -1.668882071971893311e-01 1.939182132482528687e-01 -7.760979235172271729e-02 -7.644983381032943726e-02 2.469251900911331177e-01 -5.908261612057685852e-02 -1.864115707576274872e-02 5.986725538969039917e-02 -9.826111793518066406e-02 -1.615725606679916382e-01 8.018074184656143188e-02 -9.561713784933090210e-02 -5.628507584333419800e-02
4.842435568571090698e-02 -4.082492366433143616e-02 3.052465617656707764e-01 -2.369706928730010986e-01 1.889640688896179199e-01 1.802988052368164062e-01 2.501429021358489990e-01 1.529518067836761475e-01 2.310797339305281639e-03 3.832247108221054077e-02 -1.281413435935974121e-01 7.711225748062133789e-02 -1.392641011625528336e-02 4.344381019473075867e-02 -5.915096029639244080e-02 -2.363413423299789429e-01 -1.590337455272674561e-01 -9.902632981538772583e-02 1.916201114654541016e-01 -1.274667680263519287e-01 2.064542472362518311e-01 7.630944997072219849e-02 -3.387588635087013245e-02 1.233941614627838135e-01 5.233924984931945801e-01 -1.374690234661102295e-01 1.271342486143112183e-01 1.815179437398910522e-01 -2.165675908327102661e-02 -2.590724527835845947e-01 -1.930085271596908569e-01 -8.675106614828109741e-02
2.340185791254043579e-01 2.991490066051483154e-01 3.914868459105491638e-02 -1.103873029351234436e-01 -5.734838545322418213e-02 1.439061611890792847e-01 -5.390588939189910889e-02 -8.264111727476119995e-02 -2.472518086433410645e-01 -1.935687847435474396e-02 4.104049503803253174e-02 2.635268568992614746e-01 -2.310248166322708130e-01 1.420548558235168457e-01 -4.064252227544784546e-02 -2.266174852848052979e-01 -1.601605713367462158e-01 -3.369891047477722168e-01 3.097084164619445801e-01 -8.346358686685562134e-02 1.726627647876739502e-01 -2.656469121575355530e-03 3.249946534633636475e-01 -1.777483075857162476e-01 -1.194934472441673279e-01 1.373772472143173218e-01 -1.894837617874145508e-01 4.058660194277763367e-02 -7.033818960189819336e-02 2.347047924995422363e-01 -8.975047618150711060e-02 -3.420717641711235046e-02
3.026180565357208252e-01 -5.108661204576492310e-02 -2.432511299848556519e-01 -3.561801016330718994e-01 1.436906158924102783e-01 2.191906124353408813e-01 -5.709145963191986084e-02 1.995579004287719727e-01 -8.692727982997894287e-02 1.281679123640060425e-01 -1.811261773109436035e-01 -8.465210348367691040e-02 2.225984260439872742e-02 2.115483731031417847e-01 -4.061950445175170898e-01 -2.303859218955039978e-02 -2.430047690868377686e-01 -2.367582917213439941e-01 -4.379804432392120361e-02 -6.229516863822937012e-02 8.504473417997360229e-02 1.515545248985290527e-01 1.513915881514549255e-02 -7.236801087856292725e-02 1.356178522109985352e-01 1.188095062971115112e-01 1.051893830299377441e-01 1.037677824497222900e-01 4.132233187556266785e-02 -3.337497413158416748e-01 -1.508290600031614304e-02 -9.505984187126159668e-02
3.195346295833587646e-01 8.209054172039031982e-02 3.581386292353272438e-03 2.155601382255554199e-01 -9.718494489789009094e-03 1.384416222572326660e-01 1.042233482003211975e-01 -4.500920698046684265e-02 -1.165739744901657104e-01 1.368155777454376221e-01 -1.265930086374282837e-01 2.831592559814453125e-01 8.401720225811004639e-02 -4.355658963322639465e-02 -8.138745278120040894e-02 -3.710429668426513672e-01 -3.304984569549560547e-01 1.512619573622941971e-02 3.994867205619812012e-02 -1.532916128635406494e-01 -1.340249329805374146e-01 -3.816857933998107910e-02 1.893120855093002319e-01 1.573925614356994629e-01 9.431198984384536743e-02 -2.291775047779083252e-01 -1.576946377754211426e-01 3.489316403865814209e-01 -8.729020133614540100e-03 -2.476038336753845215e-01 -1.513955742120742798e-01 1.544000804424285889e-01
5.873332917690277100e-02 -1.314969956874847412e-01 1.970814615488052368e-01 -6.812524050474166870e-02 2.391464114189147949e-01 9.104394912719726562e-02 1.651247441768646240e-01 1.070030480623245239e-01 9.530515223741531372e-02 4.047929123044013977e-02 -2.834578156471252441e-01 2.107618600130081177e-01 -2.935343980789184570e-01 1.037922054529190063e-01 -2.310551255941390991e-01 -2.577206194400787354e-01 -1.136837229132652283e-01 -1.989043951034545898e-01 -2.222462445497512817e-01 -3.919671475887298584e-02 -2.942049317061901093e-02 -1.186667941510677338e-02 2.786444872617721558e-02 -1.875185519456863403e-01 1.941729485988616943e-01 4.361683502793312073e-03 8.567345887422561646e-02 -4.052060842514038086e-02 -2.170654386281967163e-01 -4.549910724163055420e-01 -7.872971147298812866e-02 1.787440478801727295e-01
-8.179827779531478882e-02 1.072785258293151855e-01 1.420360356569290161e-01 9.345921128988265991e-02 4.340654239058494568e-02 -5.401709303259849548e-02 -6.302919983863830566e-02 -1.509169936180114746e-01 -5.176229774951934814e-02 2.047226727008819580e-01 -1.162566766142845154e-01 3.255595862865447998e-01 -2.378528267145156860e-01 1.418865621089935303e-01 1.506510525941848755e-01 -5.102215409278869629e-01 -3.811885416507720947e-01 1.322466507554054260e-02 -1.690398715436458588e-02 -2.182421833276748657e-01 8.366270363330841064e-02 -9.538102895021438599e-02 -1.278325449675321579e-02 -1.611585468053817749e-01 5.926690250635147095e-02 5.887073650956153870e-02 -1.726660877466201782e-01 1.384134143590927124e-01 -2.197330296039581299e-01 -1.201198771595954895e-01 -2.078918963670730591e-01 -3.115421859547495842e-03
3.084101974964141846e-01 -9.940510988235473633e-02 6.939816474914550781e-02 -2.001569569110870361e-01 3.134883046150207520e-01 -8.763064444065093994e-02 -2.867930531501770020e-01 1.915420144796371460e-01 -9.592083841562271118e-02 4.042045329697430134e-04 2.939460873603820801e-01 2.567384541034698486e-01 1.405205279588699341e-01 3.440858051180839539e-02 -9.288861602544784546e-02 -2.283586859703063965e-01 -3.657980859279632568e-01 -2.592570483684539795e-01 -3.012072853744029999e-02 -8.547998964786529541e-02 2.520318925380706787e-01 2.237819600850343704e-03 -1.451336219906806946e-02 -5.697353929281234741e-02 -2.052858285605907440e-02 -3.169288486242294312e-02 1.389740258455276489e-01 2.101305276155471802e-01 -5.183849111199378967e-02 -1.395054310560226440e-01 5.800263583660125732e-02 -1.240095645189285278e-01
1.404057890176773071e-01 2.500852942466735840e-02 1.671826541423797607e-01 -5.320977419614791870e-02 8.610857278108596802e-02 2.933117449283599854e-01 -2.165536433458328247e-01 -2.776469588279724121e-01 1.408870965242385864e-01 3.019412606954574585e-02 2.291906476020812988e-01 2.475336194038391113e-01 2.233618348836898804e-01 -3.842275589704513550e-03 -2.128387987613677979e-01 -2.191928178071975708e-01 -8.518406003713607788e-02 -3.445704653859138489e-02 -7.709033787250518799e-02 -8.039858937263488770e-02 7.336763292551040649e-02 7.454518228769302368e-02 1.475700642913579941e-02 1.830651611089706421e-01 -8.956571668386459351e-02 -2.991698682308197021e-01 1.497007757425308228e-01 2.841271162033081055e-01 1.520211156457662582e-02 -2.968049347400665283e-01 -2.837253212928771973e-01 -1.364850550889968872e-01
-3.578982129693031311e-02 -6.225826591253280640e-02 1.116750296205282211e-02 -1.542099565267562866e-01 3.170117735862731934e-01 -3.258536383509635925e-02 -3.841314613819122314e-01 6.442368030548095703e-02 1.179450750350952148e-01 -1.823444813489913940e-01 -5.782212316989898682e-02 1.079512685537338257e-01 6.169506534934043884e-02 1.676065474748611450e-01 9.594089537858963013e-02 -2.652519047260284424e-01 -1.812857687473297119e-01 -1.782614290714263916e-01 -6.757363677024841309e-02 -1.182207316160202026e-01 2.555428817868232727e-02 -8.171772956848144531e-02 3.169530630111694336e-01 -2.272791117429733276e-01 -2.593846023082733154e-01 1.967036873102188110e-01 3.177784681320190430e-01 -4.113756865262985229e-02 1.196444407105445862e-01 -5.022583156824111938e-02 -2.666848897933959961e-01 -6.940294802188873291e-02
1.761751770973205566e-01 -1.024219468235969543e-01 -3.300330834463238716e-03 -1.051270142197608948e-01 2.959221303462982178e-01 1.610783934593200684e-01 1.198128089308738708e-01 -1.494147926568984985e-01 -2.461822628974914551e-01 -1.202305592596530914e-02 -3.055956661701202393e-01 4.348614439368247986e-02 -1.150592491030693054e-01 -2.920433580875396729e-01 -2.539636492729187012e-01 -1.978841722011566162e-01 -1.758358627557754517e-01 -3.224810659885406494e-01 2.854811251163482666e-01 -6.860007345676422119e-02 4.859269037842750549e-02 -5.662545096129179001e-03 3.374420702457427979e-01 7.030802220106124878e-02 -7.126346975564956665e-02 1.285004317760467529e-01 -3.058325685560703278e-02 2.097094058990478516e-01 -3.883306868374347687e-03 -9.850764181464910507e-04 -9.666340798139572144e-02 1.442708075046539307e-01
8.236619643867015839e-03 2.896192371845245361e-01 -1.869647353887557983e-01 -2.561021745204925537e-01 3.041079342365264893e-01 3.939973711967468262e-01 1.383421570062637329e-01 -1.244990155100822449e-01 -1.677061431109905243e-02 -2.216382771730422974e-01 -1.018429175019264221e-01 2.269725799560546875e-01 -1.478937268257141113e-02 1.208295896649360657e-01 5.395093932747840881e-02 -1.240267306566238403e-01 -1.864282041788101196e-01 -8.350674062967300415e-02 7.381793856620788574e-02 -3.348708152770996094e-01 -1.335530430078506470e-01 -1.593660861253738403e-01 2.278659939765930176e-01 -1.764579415321350098e-01 -5.988899618387222290e-02 3.937356919050216675e-02 -1.621987521648406982e-01 1.514413487166166306e-02 1.042927894741296768e-02 -1.818353077396750450e-03 -8.002482354640960693e-02 -2.548488676548004150e-01
2.559548020362854004e-01 5.424522608518600464e-02 -1.412916928529739380e-02 -1.591997444629669189e-01 1.952201575040817261e-01 -9.316844493150711060e-02 -3.518219292163848877e-01 -1.061710566282272339e-01 -1.808814406394958496e-01 9.148474782705307007e-02 1.665021292865276337e-02 1.129332408308982849e-01 -3.107190690934658051e-02 -3.526311740279197693e-02 -2.468154430389404297e-01 -4.547725021839141846e-01 -2.218377888202667236e-01 -1.185016706585884094e-01 2.941819094121456146e-02 -3.840690851211547852e-01 -4.081723093986511230e-02 1.486884355545043945e-01 1.434677541255950928e-01 1.379500776529312134e-01 -5.941683053970336914e-02 -1.198088675737380981e-01 1.969325542449951172e-01 -1.912183612585067749e-01 -3.353871777653694153e-02 -1.440283358097076416e-01 -6.575629115104675293e-02 -7.519104331731796265e-02
9.167705476284027100e-02 -1.577810198068618774e-01 1.457311064004898071e-01 -2.124658077955245972e-01 4.335036128759384155e-02 1.271826326847076416e-01 8.456444740295410156e-02 -4.777178168296813965e-02 2.683454565703868866e-02 -2.013390213251113892e-01 6.798257678747177124e-02 1.310277879238128662e-01 -3.974454477429389954e-02 -3.313722908496856689e-01 -3.138912022113800049e-01 -1.375758796930313110e-01 -1.820934563875198364e-01 -1.494144797325134277e-01 -1.020228490233421326e-01 -3.400754034519195557e-01 3.739051222801208496e-01 1.145931705832481384e-01 1.041217967867851257e-01 -3.498220443725585938e-01 -9.767936170101165771e-02 -1.210845932364463806e-01 1.334697753190994263e-01 5.440109968185424805e-02 -4.678072035312652588e-02 -2.530901432037353516e-01 -4.480058327317237854e-02 -4.611289594322443008e-03
2.837581932544708252e-01 1.615080535411834717e-01 -5.044205859303474426e-02 -3.452255725860595703e-01 1.241124048829078674e-01 2.765797078609466553e-01 -9.879395365715026855e-02 -1.151764765381813049e-01 1.458636373281478882e-01 7.878413796424865723e-02 -1.925258189439773560e-01 2.414683997631072998e-01 -1.371966749429702759e-01 -8.931542932987213135e-02 -1.752877384424209595e-01 -1.808388680219650269e-01 -2.568157017230987549e-01 -5.562995374202728271e-02 6.112934648990631104e-02 6.007539574056863785e-03 4.388489723205566406e-01 -3.085694089531898499e-02 5.749643594026565552e-02 1.578637063503265381e-01 2.826557159423828125e-01 2.008820511400699615e-02 -1.897274283692240715e-03 -1.143942251801490784e-01 2.962961979210376740e-02 -3.847567364573478699e-02 -2.227320969104766846e-01 -6.095600128173828125e-02
5.445851758122444153e-02 -4.190898314118385315e-02 1.317671239376068115e-01 -2.569716274738311768e-01 2.760301232337951660e-01 2.408441454172134399e-01 4.906034842133522034e-02 2.794021666049957275e-01 9.479387104511260986e-02 -1.431937962770462036e-01 -9.973213076591491699e-02 5.886047333478927612e-02 -1.645538061857223511e-01 1.292946338653564453e-01 -2.685966789722442627e-01 -3.386522233486175537e-01 -2.094932198524475098e-01 -1.866763681173324585e-01 4.535379111766815186e-01 -1.129610277712345123e-02 2.421042695641517639e-02 1.956913769245147705e-01 -6.980512291193008423e-03 2.030072920024394989e-02 4.676519706845283508e-02 -2.257334440946578979e-02 1.313627064228057861e-01 -9.304951876401901245e-02 7.085671275854110718e-02 -1.786630600690841675e-01 1.196905747056007385e-01 1.410828679800033569e-01
3.074874579906463623e-01 -5.832083895802497864e-02 2.847975790500640869e-01 4.094826430082321167e-02 2.446224838495254517e-01 9.513130784034729004e-02 -3.116776943206787109e-01 1.748136579990386963e-01 4.149064794182777405e-02 7.466885447502136230e-02 -1.907573193311691284e-01 5.610688775777816772e-02 1.882548481225967407e-01 4.533161967992782593e-02 5.899678915739059448e-02 -3.107410073280334473e-01 -6.415645778179168701e-02 -3.250213339924812317e-02 -4.270550981163978577e-02 -4.669564962387084961e-01 2.518802583217620850e-01 1.222977135330438614e-02 1.398508250713348389e-01 7.965917140245437622e-02 1.477749496698379517e-01 -8.708621561527252197e-02 6.130795553326606750e-02 -6.625375244766473770e-03 -1.931355521082878113e-02 -4.186661168932914734e-02 5.880507454276084900e-02 -2.914661467075347900e-01
9.796800464391708374e-02 2.631798088550567627e-01 -4.014768823981285095e-02 -4.186127781867980957e-01 3.902554512023925781e-01 -1.634826064109802246e-01 9.956087172031402588e-02 5.576715990900993347e-02 -1.842717081308364868e-01 -1.702666729688644409e-01 -2.770364284515380859e-01 1.795974820852279663e-01 1.947912871837615967e-01 1.112735122442245483e-01 -5.776763334870338440e-02 -2.721726298332214355e-01 -1.195137873291969299e-01 -6.994691491127014160e-02 -1.338738501071929932e-01 -2.978742122650146484e-01 -3.284357860684394836e-02 1.182018443942070007e-01 1.031927615404129028e-01 5.821677297353744507e-02 -1.569425314664840698e-01 -5.397920683026313782e-02 1.624625734984874725e-02 1.525010764598846436e-01 -1.724603325128555298e-01 -7.137729227542877197e-02 -1.574141159653663635e-02 -1.071648746728897095e-01
1.541810780763626099e-01 1.343191266059875488e-01 3.612771928310394287e-01 -7.931995391845703125e-02 1.049971207976341248e-01 1.016468256711959839e-01 -4.628476127982139587e-02 1.167774051427841187e-01 -2.835116907954216003e-02 -6.537971645593643188e-02 -2.874413728713989258e-01 1.810248643159866333e-01 1.739938259124755859e-01 1.330132484436035156e-01 -3.261626064777374268e-01 -5.188228562474250793e-03 -2.852684259414672852e-01 -6.817475892603397369e-03 8.539667725563049316e-02 -9.176786988973617554e-02 2.663101851940155029e-01 -7.073235698044300079e-03 2.473154664039611816e-01 1.291516870260238647e-01 -6.752803921699523926e-03 2.529013752937316895e-01 -1.235594134777784348e-02 1.067560464143753052e-01 -2.545982301235198975e-01 6.997093558311462402e-02 -3.437397778034210205e-01 -3.082408569753170013e-03
3.454718589782714844e-01 -1.692896038293838501e-01 2.342225313186645508e-01 -1.968882605433464050e-02 1.055914461612701416e-01 9.579411894083023071e-02 -2.032600045204162598e-01 2.654574215412139893e-01 1.311496198177337646e-01 1.595271378755569458e-01 -1.329985707998275757e-01 9.191697463393211365e-03 -5.949301645159721375e-02 1.638873070478439331e-01 1.385360360145568848e-01 -3.930878341197967529e-01 -2.160245627164840698e-01 -2.547845840454101562e-01 7.107464969158172607e-02 -3.907869458198547363e-01 1.397263556718826294e-01 -2.743702568113803864e-02 2.255093455314636230e-01 2.315053250640630722e-03 -1.418831665068864822e-02 5.842276848852634430e-03 2.612463384866714478e-02 4.327609017491340637e-02 1.442536059767007828e-02 3.687488287687301636e-02 1.165991723537445068e-01 -2.041206806898117065e-01
1.685144007205963135e-01 2.188749760389328003e-01 3.140772506594657898e-02 -9.776876121759414673e-02 8.864790201187133789e-02 3.177036046981811523e-01 2.569954693317413330e-01 9.332837909460067749e-02 8.757481724023818970e-02 -2.149910666048526764e-03 -2.792998850345611572e-01 1.042464599013328552e-01 -1.430489420890808105e-01 -1.748991757631301880e-02 -3.661305829882621765e-02 -1.570648849010467529e-01 -1.846395432949066162e-01 -2.292684912681579590e-01 9.177113324403762817e-02 -1.229543164372444153e-01 1.171499267220497131e-01 -4.283909220248460770e-03 2.097960114479064941e-01 -5.217194184660911560e-02 3.396452404558658600e-03 -2.206425815820693970e-01 4.988618940114974976e-02 -1.192184612154960632e-01 -3.851593732833862305e-01 -1.135309636592864990e-01 -3.727409541606903076e-01 2.236707955598831177e-01
1.440612971782684326e-01 1.183257400989532471e-01 -2.076728940010070801e-01 -3.633829951286315918e-01 3.867513537406921387e-01 7.606930285692214966e-02 1.721340715885162354e-01 -1.211370229721069336e-01 7.359698880463838577e-03 -8.601172268390655518e-02 -3.576011359691619873e-01 1.201908811926841736e-01 1.290258020162582397e-01 5.001618992537260056e-03 2.235103957355022430e-02 -4.289633333683013916e-01 -1.912770867347717285e-01 -6.541931629180908203e-02 -8.275924250483512878e-03 -1.786957383155822754e-01 1.657053530216217041e-01 2.658274583518505096e-02 1.163082495331764221e-01 -3.080272302031517029e-02 2.289899066090583801e-02 -3.032282926142215729e-02 -4.286717996001243591e-02 -4.651319608092308044e-02 3.753802925348281860e-02 -6.090195849537849426e-02 1.893959492444992065e-01 2.783915698528289795e-01
4.180346056818962097e-02 -9.473549574613571167e-02 3.887850046157836914e-02 7.034920901060104370e-02 -2.973761036992073059e-02 2.439501583576202393e-01 2.933777570724487305e-01 -2.400086820125579834e-01 -2.479057312011718750e-01 -9.764076024293899536e-02 -2.091434448957443237e-01 2.255981266498565674e-01 -1.265028566122055054e-01 4.110078886151313782e-02 -7.718365639448165894e-02 -3.979686498641967773e-01 -2.659406661987304688e-01 -2.143779993057250977e-01 -6.693017482757568359e-02 3.890356421470642090e-02 1.449428796768188477e-01 1.316100507974624634e-01 -1.665719412267208099e-02 1.418624632060527802e-02 1.453681197017431259e-02 -3.169776797294616699e-01 1.615317165851593018e-01 7.761713117361068726e-02 6.649610400199890137e-02 -2.391882836818695068e-01 -1.941306442022323608e-01 1.936107575893402100e-01
1.074865981936454773e-01 -7.496030535548925400e-03 1.688332259654998779e-01 -6.864725053310394287e-02 5.801723152399063110e-02 1.098981127142906189e-01 -1.857794970273971558e-01 1.225698515772819519e-01 2.491871418897062540e-04 -1.991459429264068604e-01 3.000028058886528015e-02 1.562861651182174683e-01 2.058945596218109131e-03 -6.516848504543304443e-02 -1.947867572307586670e-01 -1.773753613233566284e-01 -2.615969777107238770e-01 -1.722920127213001251e-02 -9.878635406494140625e-03 -2.383347600698471069e-01 2.385296821594238281e-01 1.346143931150436401e-01 5.323489382863044739e-02 -5.164829492568969727e-01 4.248991236090660095e-02 -2.018147855997085571e-01 -6.580758839845657349e-02 2.202041447162628174e-01 1.907526329159736633e-02 -3.146502673625946045e-01 -3.292170912027359009e-02 -2.924177646636962891e-01
1.681890934705734253e-01 -1.731290370225906372e-01 1.212191954255104065e-01 -8.819078654050827026e-02 2.054725587368011475e-02 2.691845297813415527e-01 -6.588277220726013184e-02 -1.218746975064277649e-02 1.973548904061317444e-02 -2.536803483963012695e-01 3.322456777095794678e-02 8.926442265510559082e-02 -6.867267191410064697e-03 -1.161498799920082092e-01 -1.423302739858627319e-01 -7.718417793512344360e-02 -3.077003657817840576e-01 9.611357748508453369e-02 -6.869515031576156616e-02 -3.054688572883605957e-01 3.084590137004852295e-01 3.982396051287651062e-02 2.903495430946350098e-01 -4.287488758563995361e-01 -3.599477931857109070e-02 -2.005875855684280396e-01 4.421939956955611706e-04 9.699230641126632690e-02 -7.399085909128189087e-02 -3.063615262508392334e-01 -8.468738943338394165e-02 -6.383655220270156860e-02
-6.861981749534606934e-02 -3.193242102861404419e-02 2.013830095529556274e-01 1.530895754694938660e-02 3.503580391407012939e-01 -8.667225390672683716e-02 9.650124609470367432e-02 2.205567657947540283e-01 -2.047310583293437958e-02 -4.155369102954864502e-02 -3.839912712574005127e-01 2.086654305458068848e-01 1.523159742355346680e-01 1.555521041154861450e-01 -3.021567165851593018e-01 -1.280626505613327026e-01 -2.828671336174011230e-01 -2.330813258886337280e-01 -5.236898735165596008e-02 3.074007574468851089e-03 2.053067684173583984e-01 -1.891960017383098602e-02 1.681155115365982056e-01 -1.341955661773681641e-01 -4.510873556137084961e-02 -1.958549022674560547e-03 1.055662985891103745e-02 -1.412962228059768677e-01 -3.009659610688686371e-02 -3.279715180397033691e-01 -2.358870953321456909e-01 -7.020354270935058594e-02
-1.186147034168243408e-01 2.420063614845275879e-01 2.292372584342956543e-01 1.917292363941669464e-02 1.859831213951110840e-01 5.330898165702819824e-01 -3.799765929579734802e-02 6.109790876507759094e-02 6.275044381618499756e-02 -4.030983522534370422e-02 -2.940685451030731201e-01 1.152119338512420654e-01 -8.290041983127593994e-02 7.208131253719329834e-03 -3.157566115260124207e-02 -1.608128249645233154e-01 -9.724871814250946045e-02 -2.020575553178787231e-01 8.475737273693084717e-02 -1.162233576178550720e-01 5.028941109776496887e-02 -2.039389498531818390e-02 1.304831504821777344e-01 1.654659397900104523e-02 2.374622374773025513e-01 -1.061258018016815186e-01 2.461322546005249023e-01 1.371049284934997559e-01 -1.017531901597976685e-01 -1.332792937755584717e-01 1.101638004183769226e-01 -3.645494878292083740e-01
2.018157690763473511e-01 2.666346356272697449e-02 2.900721728801727295e-01 -8.461433649063110352e-02 -7.553149014711380005e-03 -6.401092279702425003e-03 7.175722718238830566e-02 2.316177263855934143e-02 1.791366230463609099e-04 2.157300710678100586e-03 -2.182507514953613281e-01 3.127775192260742188e-01 1.038708239793777466e-01 8.842663466930389404e-02 -4.766423702239990234e-01 -9.980086982250213623e-02 -2.192937731742858887e-01 -2.130420953035354614e-01 -6.325089186429977417e-02 -8.392741531133651733e-02 2.441320866346359253e-01 -6.426226347684860229e-02 1.006927564740180969e-01 1.324672996997833252e-01 2.194345556199550629e-02 2.366928756237030029e-01 -1.016390472650527954e-01 2.798737585544586182e-01 -8.731248974800109863e-02 -1.941300779581069946e-01 -2.427047938108444214e-01 -1.221955120563507080e-01
-5.461553856730461121e-02 6.142209842801094055e-02 8.492619544267654419e-02 1.297497600317001343e-01 8.960029482841491699e-02 -3.388230875134468079e-02 -7.980853319168090820e-02 2.613944932818412781e-02 1.001989319920539856e-01 2.236822247505187988e-01 -1.468833768740296364e-03 2.417625188827514648e-01 -1.037002876400947571e-01 1.799415051937103271e-01 9.415374696254730225e-02 -4.994670152664184570e-01 -5.489748120307922363e-01 -8.898050338029861450e-02 -7.360775023698806763e-02 -2.148220539093017578e-01 7.804593443870544434e-02 -1.737863719463348389e-01 9.084226191043853760e-02 7.554180920124053955e-02 -1.840281486511230469e-01 1.265123784542083740e-01 -6.339868903160095215e-02 7.372256368398666382e-02 -2.531481906771659851e-03 -1.088051125407218933e-01 -2.224100232124328613e-01 3.509738296270370483e-02
2.428783625364303589e-01 -1.039718091487884521e-01 -1.746625602245330811e-01 1.276858448982238770e-01 3.904013931751251221e-01 3.722194433212280273e-01 1.890073865652084351e-01 2.357558757066726685e-01 -3.922197967767715454e-02 -1.151694171130657196e-02 -2.312812954187393188e-01 7.790317386388778687e-02 1.033758074045181274e-01 -1.137989982962608337e-01 6.589443236589431763e-02 -2.860957682132720947e-01 -2.159122563898563385e-02 -1.094932630658149719e-01 7.552260160446166992e-02 -2.616659700870513916e-01 -1.292033642530441284e-01 1.717881709337234497e-01 2.118571549654006958e-01 -8.625360578298568726e-02 -7.420193403959274292e-02 7.626933604478836060e-02 4.798970650881528854e-03 2.637441754341125488e-01 3.433413431048393250e-02 -9.147088974714279175e-02 -9.346519410610198975e-02 2.138212919235229492e-01
7.738249260000884533e-04 -1.222319453954696655e-01 1.098107248544692993e-01 -3.020347058773040771e-01 2.070188969373703003e-01 2.300561368465423584e-01 3.050168454647064209e-01 -1.526694744825363159e-01 1.551409214735031128e-01 -1.580922752618789673e-01 -1.982323378324508667e-01 4.588581621646881104e-02 -8.541951328516006470e-02 -4.769401252269744873e-02 -9.387667477130889893e-02 -2.777503430843353271e-01 -6.862858682870864868e-02 -2.351600676774978638e-01 3.789308667182922363e-01 -1.704376041889190674e-01 -4.560332372784614563e-02 2.902963757514953613e-02 3.021220862865447998e-01 -5.917057394981384277e-03 9.112580120563507080e-02 -8.917549252510070801e-02 5.183167289942502975e-03 4.611019045114517212e-02 -2.246966063976287842e-01 -1.377503275871276855e-01 -1.543178558349609375e-01 -2.123368829488754272e-01
1.852446496486663818e-01 -4.670086875557899475e-02 -4.295729100704193115e-02 -1.940277218818664551e-01 4.751189798116683960e-02 1.955336332321166992e-01 -6.773936748504638672e-02 -1.962262205779552460e-02 -2.574631869792938232e-01 -5.639679729938507080e-02 1.657293885946273804e-01 6.088381260633468628e-02 -2.691108919680118561e-02 -3.276254236698150635e-01 -2.673411667346954346e-01 -1.764715760946273804e-01 -1.913442015647888184e-01 9.905412793159484863e-02 -7.683049142360687256e-02 -2.580689787864685059e-01 2.030888646841049194e-01 9.913077950477600098e-02 1.211896315217018127e-01 -2.888576388359069824e-01 -7.327663153409957886e-02 3.639941290020942688e-02 4.959090799093246460e-02 1.145719587802886963e-01 -5.271105468273162842e-02 -4.974814355373382568e-01 -1.549225896596908569e-01 -5.057313293218612671e-02
3.617717921733856201e-01 -4.275285452604293823e-02 7.150515168905258179e-02 -2.859271764755249023e-01 2.312144488096237183e-01 6.984988600015640259e-02 -5.902979150414466858e-02 -5.621656775474548340e-02 -2.207464426755905151e-01 9.980076551437377930e-02 -4.120089486241340637e-02 2.005796730518341064e-01 8.705074340105056763e-02 1.539952121675014496e-02 5.287747085094451904e-02 -4.726095497608184814e-01 -7.314857095479965210e-02 8.763932436704635620e-02 5.308482423424720764e-02 -2.083079516887664795e-01 6.059349328279495239e-02 2.560776174068450928e-01 2.111366391181945801e-01 2.393149435520172119e-01 -1.584302037954330444e-01 -1.318284571170806885e-01 -1.135028749704360962e-01 -3.585819900035858154e-02 -1.879919916391372681e-01 -7.966925948858261108e-02 -5.550856888294219971e-02 -2.215765118598937988e-01
2.221428453922271729e-01 1.932733654975891113e-01 -1.301507353782653809e-01 -8.629249781370162964e-02 2.582689225673675537e-01 5.201253294944763184e-01 -2.232497557997703552e-02 -3.566399514675140381e-01 1.477166730910539627e-02 -3.040152043104171753e-02 3.659375244751572609e-03 2.422903925180435181e-01 -1.216895431280136108e-01 -7.643840461969375610e-02 1.709519140422344208e-02 -2.314837276935577393e-01 -3.266024589538574219e-01 1.869505643844604492e-01 7.457455247640609741e-02 3.897888958454132080e-02 3.701584786176681519e-02 9.341827034950256348e-02 6.078567728400230408e-02 -1.432576477527618408e-01 -1.735032498836517334e-01 1.776880472898483276e-01 -1.254532486200332642e-02 -4.616859555244445801e-02 -4.659136291593313217e-03 -1.301769316196441650e-01 -1.401220709085464478e-01 -7.757365703582763672e-02
2.792766094207763672e-01 1.072511076927185059e-01 3.741177618503570557e-01 -7.979198358952999115e-03 6.147664040327072144e-02 6.961520016193389893e-02 -7.213335484266281128e-02 1.678284108638763428e-01 1.904553174972534180e-02 -5.855331197381019592e-02 -3.057484328746795654e-01 2.456064969301223755e-01 2.206833511590957642e-01 1.229765638709068298e-01 -3.461755514144897461e-01 -7.419161498546600342e-02 -1.493703424930572510e-01 -1.616929620504379272e-01 1.260086447000503540e-01 -3.134855628013610840e-02 2.591142058372497559e-01 -4.179298505187034607e-02 2.420985102653503418e-01 1.795165985822677612e-01 5.947846546769142151e-02 1.318564265966415405e-01 -4.987424612045288086e-02 1.152153685688972473e-01 5.595250055193901062e-02 2.264584042131900787e-02 -3.369769155979156494e-01 -5.283861979842185974e-02
4.104477465152740479e-01 -1.306773275136947632e-01 -1.398719102144241333e-01 -7.079046964645385742e-02 9.320206008851528168e-03 3.291878402233123779e-01 -2.042178958654403687e-01 -1.226062849164009094e-01 -3.515018895268440247e-02 1.007822379469871521e-01 -4.139234498143196106e-02 4.426410496234893799e-01 -1.083316892618313432e-04 3.896562615409493446e-03 -2.246251562610268593e-03 -3.254031240940093994e-01 -2.437525540590286255e-01 -7.187370955944061279e-02 -1.334186643362045288e-01 -2.284799702465534210e-02 1.255313605070114136e-01 -7.108362019062042236e-02 1.738495230674743652e-01 -9.956060349941253662e-02 2.169835567474365234e-01 2.050898969173431396e-01 -1.709403656423091888e-02 4.178822413086891174e-02 -1.128540709614753723e-01 8.016560971736907959e-02 -1.203695014119148254e-01 -2.026409506797790527e-01
1.692637652158737183e-01 6.217059679329395294e-03 8.815238624811172485e-02 -4.356817528605461121e-02 3.668923079967498779e-01 1.819089353084564209e-01 2.838201522827148438e-01 -7.886784523725509644e-02 1.024363636970520020e-01 1.428171098232269287e-01 -1.888364553451538086e-01 -7.157424092292785645e-02 3.300678730010986328e-02 4.044373333454132080e-02 -1.217021197080612183e-01 -6.908482313156127930e-02 -3.596962690353393555e-01 -8.663986809551715851e-03 9.051922708749771118e-02 -1.778339892625808716e-01 2.266918271780014038e-01 1.551544666290283203e-02 2.558373510837554932e-01 1.617924869060516357e-01 2.957601249217987061e-01 -5.581164732575416565e-02 -8.186589926481246948e-02 -1.854385137557983398e-01 -1.555596143007278442e-01 -3.398792743682861328e-01 -1.382759362459182739e-01 1.006786152720451355e-01
4.404402077198028564e-01 -2.622140385210514069e-02 2.493469566106796265e-01 -8.715255558490753174e-02 -9.244121611118316650e-02 3.267731517553329468e-02 -2.949962913990020752e-01 -1.459685266017913818e-01 -1.598541736602783203e-01 2.294920831918716431e-01 -2.157807797193527222e-01 3.306216001510620117e-01 -1.346483454108238220e-02 -1.179083213210105896e-01 -3.324945569038391113e-01 -1.565686315298080444e-01 2.184732118621468544e-03 -3.346959128975868225e-02 1.302937120199203491e-01 -1.322867870330810547e-01 -1.402221270836889744e-03 1.178152859210968018e-01 2.913228571414947510e-01 1.003916934132575989e-01 -3.270997479557991028e-02 7.796315103769302368e-02 -1.357922852039337158e-01 3.341380506753921509e-02 -1.635073102079331875e-03 -9.341488033533096313e-02 -1.926415711641311646e-01 -1.318917572498321533e-01
2.504971921443939209e-01 -8.206464350223541260e-02 8.887123316526412964e-02 -2.359480112791061401e-01 -9.266263223253190517e-04 2.912612259387969971e-01 -1.249906420707702637e-01 1.258248984813690186e-01 -9.813993424177169800e-02 1.309587657451629639e-01 2.929004281759262085e-02 2.331114858388900757e-01 -9.283933788537979126e-02 -2.902632355690002441e-01 -2.500756382942199707e-01 -5.305722355842590332e-01 6.929375231266021729e-02 1.573805510997772217e-01 4.758249223232269287e-02 6.257708370685577393e-02 8.686505258083343506e-02 1.231606155633926392e-01 3.236183524131774902e-01 1.896140351891517639e-02 6.728511303663253784e-02 -7.994376122951507568e-02 5.469461530447006226e-02 9.627705067396163940e-02 -5.000521242618560791e-02 -1.117844283580780029e-01 1.529992967844009399e-01 8.139067888259887695e-02
3.665437102317810059e-01 -5.577294901013374329e-02 1.318695303052663803e-02 6.662564724683761597e-02 3.467817008495330811e-01 1.056872904300689697e-01 -2.139475494623184204e-01 -8.779997378587722778e-02 -1.221831589937210083e-01 -2.760099805891513824e-02 -2.923681586980819702e-02 6.888629496097564697e-02 -7.909199595451354980e-02 2.022773772478103638e-01 -1.570647805929183960e-01 -2.895938456058502197e-01 -1.245286911725997925e-01 -3.709957301616668701e-01 2.916144020855426788e-02 -3.940876126289367676e-01 -1.258738040924072266e-01 -9.577856957912445068e-02 1.555103063583374023e-01 8.025658875703811646e-02 9.987069666385650635e-02 1.804614812135696411e-02 9.640016406774520874e-02 8.653073571622371674e-03 2.866031602025032043e-02 9.888892620801925659e-02 -6.373137980699539185e-02 -3.110360503196716309e-01
-7.462001591920852661e-02 -1.646152585744857788e-01 2.845098972320556641e-01 -1.178348511457443237e-01 3.624745905399322510e-01 3.394972980022430420e-01 -1.379063632339239120e-02 -3.605588525533676147e-02 7.072206586599349976e-02 -5.509442836046218872e-02 -2.426465004682540894e-01 4.565287753939628601e-02 -9.392382949590682983e-02 -8.765896409749984741e-02 -1.214052364230155945e-01 6.244700402021408081e-02 -8.328474313020706177e-02 -1.838627159595489502e-01 1.286900490522384644e-01 -1.407438069581985474e-01 8.111596852540969849e-02 7.284259423613548279e-03 2.462294697761535645e-01 -2.070419192314147949e-01 2.340458631515502930e-01 5.418033152818679810e-02 -5.329961702227592468e-02 4.231128841638565063e-02 -1.867524385452270508e-01 -4.823419749736785889e-01 5.329725798219442368e-03 -5.550077185034751892e-02
7.144141942262649536e-02 8.250481635332107544e-02 2.382710129022598267e-01 -2.148756086826324463e-01 3.899785280227661133e-01 -5.302098765969276428e-02 6.478224694728851318e-02 2.698813378810882568e-01 7.261530309915542603e-02 2.986983954906463623e-01 -3.284524381160736084e-01 1.319724768400192261e-01 -2.587686106562614441e-02 1.751915179193019867e-02 -2.994599342346191406e-01 -2.140129953622817993e-01 -2.428295165300369263e-01 -4.841941595077514648e-02 1.907152980566024780e-01 -3.573204576969146729e-02 -1.170300692319869995e-01 -7.694044709205627441e-02 -8.314310014247894287e-02 -2.901761606335639954e-02 8.386819064617156982e-02 4.174849763512611389e-02 2.073385752737522125e-02 -1.849803924560546875e-01 -7.927950471639633179e-02 -2.740637660026550293e-01 -2.017903923988342285e-01 7.142280042171478271e-02
-1.007272228598594666e-01 -1.090592667460441589e-01 2.046905755996704102e-01 1.404003798961639404e-01 -1.219177469611167908e-01 7.966933399438858032e-02 -2.530105113983154297e-01 -1.235638335347175598e-01 -6.341278553009033203e-02 -1.948872357606887817e-01 -1.595627069473266602e-01 2.890826165676116943e-01 -1.215223893523216248e-01 2.003537416458129883e-01 -9.106340259313583374e-02 -4.157006442546844482e-01 -4.292375743389129639e-01 -1.288203150033950806e-01 5.979310348629951477e-02 -9.229873120784759521e-02 -1.919020898640155792e-02 -2.634930908679962158e-01 6.624184548854827881e-02 -1.280396580696105957e-01 1.907825917005538940e-01 -3.669828549027442932e-02 -9.309156984090805054e-02 -6.793556734919548035e-03 -1.336469799280166626e-01 -1.863054037094116211e-01 -5.565143749117851257e-02 -1.522434651851654053e-01
-1.065585948526859283e-02 3.026002645492553711e-01 1.198902130126953125e-01 -5.379273206926882267e-04 9.815238416194915771e-02 2.311790138483047485e-01 -2.038219943642616272e-02 -2.694246172904968262e-02 -1.099677756428718567e-01 1.063705980777740479e-01 -3.594040870666503906e-01 -1.048424094915390015e-01 -7.934565097093582153e-02 1.170231029391288757e-01 -1.005038917064666748e-01 -2.350335568189620972e-01 -1.486902087926864624e-01 -9.931579232215881348e-03 3.699157834053039551e-01 -2.664449512958526611e-01 5.684512108564376831e-02 -1.049098223447799683e-01 3.335570991039276123e-01 -1.495679020881652832e-01 6.024201586842536926e-02 -2.538941204547882080e-01 1.286603808403015137e-01 -7.455603778362274170e-02 -8.006186783313751221e-02 -6.538909673690795898e-02 -1.668619811534881592e-01 2.723699808120727539e-01
-1.203362271189689636e-01 1.303042471408843994e-01 1.310572177171707153e-01 -1.468247920274734497e-01 3.280102312564849854e-01 3.950233459472656250e-01 -2.029408216476440430e-01 2.765766084194183350e-01 -2.188421972095966339e-02 -1.185440346598625183e-01 -3.502677977085113525e-01 8.242556452751159668e-02 8.434709161520004272e-03 3.164168074727058411e-02 -4.089419171214103699e-02 -1.750797480344772339e-01 -2.441576272249221802e-01 7.699798047542572021e-02 6.254709511995315552e-02 -1.112076118588447571e-01 1.124591156840324402e-01 -5.791626125574111938e-02 -3.292646631598472595e-02 6.260816007852554321e-02 2.303080111742019653e-01 1.872202455997467041e-01 2.092439979314804077e-01 2.077747285366058350e-01 -1.590042375028133392e-02 -1.528422385454177856e-01 -3.053978644311428070e-02 -2.620368599891662598e-01
-1.452181488275527954e-01 -1.057238951325416565e-01 2.717783302068710327e-02 -2.432449311017990112e-01 1.561062783002853394e-01 5.491267517209053040e-02 2.449153177440166473e-02 6.779808551073074341e-02 -2.736304104328155518e-01 -2.828646078705787659e-02 -3.378466963768005371e-01 2.887464463710784912e-01 -3.950392454862594604e-02 2.346241474151611328e-02 -2.181936502456665039e-01 -2.735677957534790039e-01 -1.008290275931358337e-01 -1.395336389541625977e-01 2.043053656816482544e-01 -3.243223130702972412e-01 1.473374664783477783e-01 1.537557989358901978e-01 5.466819182038307190e-02 -4.606951028108596802e-02 -3.640823066234588623e-02 5.033981800079345703e-02 -1.121116876602172852e-01 1.738430410623550415e-01 -4.198492169380187988e-01 -9.349673241376876831e-02 -5.154680460691452026e-02 1.271015852689743042e-01
2.717149555683135986e-01 1.494179368019104004e-01 1.879365295171737671e-01 -8.482771366834640503e-02 8.531906455755233765e-02 5.070877820253372192e-02 -3.556552529335021973e-01 -1.209533363580703735e-01 -9.488544613122940063e-02 7.464342284947633743e-03 1.340833604335784912e-01 2.372757047414779663e-01 -5.230070278048515320e-02 2.384790033102035522e-01 -1.562936604022979736e-01 -2.660802900791168213e-01 -5.963207408785820007e-02 -2.100587785243988037e-01 1.019412353634834290e-01 -2.438569813966751099e-01 3.387259319424629211e-02 2.218865603208541870e-01 1.483494788408279419e-01 1.937951743602752686e-01 5.505590140819549561e-02 -1.287344694137573242e-01 5.269582197070121765e-02 -2.242328673601150513e-01 7.551937550306320190e-02 -3.535807132720947266e-01 -2.792807109653949738e-02 -2.013452053070068359e-01
1.246894598007202148e-01 -5.118071660399436951e-02 -1.779456809163093567e-02 -1.240964904427528381e-01 2.394454181194305420e-01 1.100024282932281494e-01 2.909923493862152100e-01 1.005151495337486267e-02 -1.427419334650039673e-01 -1.362514197826385498e-01 -4.366335272789001465e-01 7.469762861728668213e-02 5.451599601656198502e-03 -1.861186176538467407e-01 -1.630964428186416626e-01 -1.384600549936294556e-01 -2.036200463771820068e-01 -1.421304494142532349e-01 3.226168751716613770e-01 -2.857687175273895264e-01 7.417991012334823608e-02 9.232594817876815796e-02 2.272937148809432983e-01 -1.529318988323211670e-01 -1.387202590703964233e-01 -8.172238618135452271e-02 5.826401710510253906e-02 1.584356427192687988e-01 -3.231494128704071045e-01 2.553752809762954712e-02 2.850968390703201294e-03 1.746892742812633514e-02
3.688108623027801514e-01 -2.050097137689590454e-01 1.243842858821153641e-02 -4.201817885041236877e-02 1.000703573226928711e-01 2.089823931455612183e-01 2.998326905071735382e-02 1.685900837182998657e-01 -3.867047652602195740e-02 1.316759269684553146e-03 -5.130226537585258484e-02 2.763772308826446533e-01 6.112629175186157227e-02 -1.284161061048507690e-01 -3.315010666847229004e-02 -4.727238714694976807e-01 -3.915927186608314514e-02 -1.394419223070144653e-01 2.968492805957794189e-01 -1.435565054416656494e-01 -1.118447631597518921e-01 1.935182511806488037e-01 2.386603951454162598e-01 1.767026782035827637e-01 -3.004985749721527100e-01 -1.528949886560440063e-01 4.742769151926040649e-02 3.028406389057636261e-02 -8.953624404966831207e-03 -1.294788271188735962e-01 6.868523359298706055e-02 -7.389748841524124146e-02
2.295240014791488647e-01 -1.084518507122993469e-01 9.653297811746597290e-02 -1.108734011650085449e-01 -3.249160200357437134e-02 1.538536548614501953e-01 -4.513990134000778198e-02 -7.451781630516052246e-02 -6.942395865917205811e-02 -2.666818201541900635e-01 -6.518134474754333496e-02 2.042855322360992432e-01 -1.099757328629493713e-01 -1.860507577657699585e-01 -2.038338780403137207e-01 -2.247730493545532227e-01 -1.472401767969131470e-01 -1.957555674016475677e-02 -1.654120385646820068e-01 -2.864092886447906494e-01 2.496469467878341675e-01 -5.493660271167755127e-02 9.721788763999938965e-02 -3.663454949855804443e-01 3.578053042292594910e-02 -2.064964920282363892e-01 -5.387206096202135086e-03 1.460063606500625610e-01 -5.920581147074699402e-02 -4.452569186687469482e-01 -2.246922999620437622e-02 -1.137512475252151489e-01
4.394686520099639893e-01 2.557129599153995514e-02 -5.325502902269363403e-02 -3.770597279071807861e-02 3.202873170375823975e-01 1.229360699653625488e-01 -1.348748207092285156e-01 -4.402704536914825439e-02 -1.425356231629848480e-02 1.089323218911886215e-02 3.848443180322647095e-02 1.030363142490386963e-01 -2.052066475152969360e-01 1.392637938261032104e-01 -2.008266746997833252e-01 -3.980760872364044189e-01 -1.553529947996139526e-01 -2.358168214559555054e-01 6.556623429059982300e-02 -2.940548658370971680e-01 -1.514793634414672852e-01 -1.532472223043441772e-01 8.503728359937667847e-02 1.190461069345474243e-01 8.226401358842849731e-02 -1.147413998842239380e-01 2.608450949192047119e-01 -5.335681140422821045e-02 2.898340113461017609e-02 1.358222216367721558e-01 -1.279418319463729858e-01 -1.630555540323257446e-01
5.563499871641397476e-05 -6.114581972360610962e-02 1.639389842748641968e-01 4.480686783790588379e-02 2.201389670372009277e-01 1.752972155809402466e-01 -2.050345987081527710e-01 -1.677200496196746826e-01 -2.960894405841827393e-01 -1.249867826700210571e-01 -1.885974705219268799e-01 2.319900095462799072e-01 -1.034750565886497498e-01 -4.135406017303466797e-02 5.441883578896522522e-02 6.634759902954101562e-02 -1.240344420075416565e-01 -2.386710643768310547e-01 1.142658516764640808e-01 -5.244454741477966309e-01 -1.002621725201606750e-01 -1.703988909721374512e-01 3.435882925987243652e-02 2.518986724317073822e-02 1.193972975015640259e-01 9.965443983674049377e-03 1.487160176038742065e-01 -1.254161596298217773e-01 1.894591897726058960e-01 -2.652522325515747070e-01 -2.095163762569427490e-01 -4.307736828923225403e-02
2.968743145465850830e-01 -1.492497511208057404e-02 1.519780308008193970e-01 -9.241098910570144653e-02 1.818990260362625122e-01 -1.199997402727603912e-02 -3.502730131149291992e-01 -1.015799716114997864e-01 -8.373612165451049805e-02 -4.255922138690948486e-02 8.298105001449584961e-02 8.357505500316619873e-02 6.250627338886260986e-02 1.949878484010696411e-01 -6.729597598314285278e-02 -3.269134759902954102e-01 -2.074410468339920044e-01 -1.549703907221555710e-02 5.652475357055664062e-02 -2.224791347980499268e-01 6.104285269975662231e-02 2.771460413932800293e-01 2.546294629573822021e-01 1.379027068614959717e-01 -2.040991634130477905e-01 -8.895210176706314087e-02 2.405495196580886841e-01 -1.265663206577301025e-01 -1.782604753971099854e-01 -1.783075034618377686e-01 -2.542999088764190674e-01 -1.603069305419921875e-01
5.677243461832404137e-04 2.456806749105453491e-01 5.128784850239753723e-02 -2.941081821918487549e-01 1.370143145322799683e-01 2.708789706230163574e-01 6.194400787353515625e-02 -1.388209015130996704e-01 -8.717264235019683838e-02 5.312928557395935059e-02 3.110455274581909180e-01 9.077321738004684448e-02 -1.181321889162063599e-01 1.024558246135711670e-01 8.588532358407974243e-02 -3.460640311241149902e-01 -7.342433184385299683e-02 -2.258993834257125854e-01 -9.528367966413497925e-02 -2.225622832775115967e-01 -1.844678446650505066e-02 -1.406341884285211563e-02 2.695024311542510986e-01 -3.238691389560699463e-01 7.153075654059648514e-03 3.258590698242187500e-01 -1.136299297213554382e-01 1.237362697720527649e-01 8.742061257362365723e-02 -5.567041039466857910e-02 1.642513321712613106e-03 -1.730799823999404907e-01
2.297909110784530640e-01 7.219076156616210938e-02 6.324739009141921997e-02 2.076988480985164642e-02 -1.192627772688865662e-01 1.817298829555511475e-01 -2.088914364576339722e-01 -1.552210561931133270e-02 -1.341979950666427612e-01 -1.769719719886779785e-01 -1.157193258404731750e-02 4.560651630163192749e-02 -9.281996637582778931e-02 -1.125381961464881897e-01 -4.970199987292289734e-02 -5.482370853424072266e-01 -7.355338335037231445e-02 -1.552041769027709961e-01 -5.081184208393096924e-02 -1.891243606805801392e-01 1.832358837127685547e-01 1.880578696727752686e-01 1.391462236642837524e-01 -1.385397911071777344e-01 2.250771969556808472e-02 -3.368330895900726318e-01 2.135301232337951660e-01 8.353503048419952393e-02 -9.812977164983749390e-02 6.154444441199302673e-02 -7.880397886037826538e-02 -3.302461802959442139e-01
4.400725960731506348e-01 -1.915419548749923706e-01 3.368446528911590576e-01 -9.307058528065681458e-03 2.502413690090179443e-01 1.422694921493530273e-01 -1.763387620449066162e-01 -3.506761044263839722e-02 9.394784271717071533e-02 1.638793200254440308e-01 1.307550724595785141e-02 -9.332113713026046753e-02 2.321502752602100372e-02 1.633805185556411743e-01 -1.819380000233650208e-02 -2.449362874031066895e-01 -1.758737713098526001e-01 -3.381470218300819397e-03 -2.067820578813552856e-01 -3.632268309593200684e-01 1.416941136121749878e-01 2.573488838970661163e-02 2.130693942308425903e-01 1.161376312375068665e-01 -6.037995591759681702e-02 -4.684108868241310120e-02 1.772370189428329468e-02 -4.737763106822967529e-02 -2.033817172050476074e-01 -1.965577602386474609e-01 1.866058111190795898e-01 -1.760501228272914886e-02
3.001747652888298035e-02 -4.325465857982635498e-02 -1.828741878271102905e-01 1.934857964515686035e-01 3.532502353191375732e-01 1.683215494267642498e-03 6.655414402484893799e-02 4.203566908836364746e-02 -9.342635422945022583e-02 -1.522257477045059204e-01 4.671797156333923340e-02 4.016065597534179688e-01 -3.140344843268394470e-02 3.636360540986061096e-02 -3.451135456562042236e-01 -3.099517822265625000e-01 -1.740894764661788940e-01 -1.314574778079986572e-01 -2.297581546008586884e-02 -1.084358096122741699e-01 2.705161571502685547e-01 -1.184585243463516235e-01 -1.800549030303955078e-02 -2.187392860651016235e-01 -1.072498690336942673e-02 3.626137040555477142e-03 9.439855068922042847e-02 3.456064462661743164e-01 1.194066554307937622e-01 8.503662049770355225e-02 -9.517903625965118408e-02 -1.679924279451370239e-01
-2.659385502338409424e-01 1.317349821329116821e-01 1.691524088382720947e-01 -2.852507866919040680e-02 -2.231890335679054260e-02 2.367878407239913940e-01 -1.788346320390701294e-01 8.083999156951904297e-02 -1.391271799802780151e-01 2.134203165769577026e-02 -1.304498761892318726e-01 2.493210583925247192e-01 -4.771349579095840454e-02 -1.540758460760116577e-01 1.053898185491561890e-01 -3.154565393924713135e-01 -3.551138937473297119e-01 -2.468578517436981201e-01 4.453237727284431458e-02 -6.621845066547393799e-02 -1.041383594274520874e-01 -1.649578511714935303e-01 3.790796995162963867e-01 -9.730023145675659180e-02 -1.422811001539230347e-01 -2.652791738510131836e-01 5.826694890856742859e-03 7.759755104780197144e-02 -2.153843343257904053e-01 -7.942643761634826660e-02 -1.298149079084396362e-01 3.043684735894203186e-02
4.166249632835388184e-01 -1.510992050170898438e-01 4.126672819256782532e-02 -9.893395937979221344e-03 -2.634785883128643036e-02 1.709699630737304688e-01 -2.054610699415206909e-01 -1.125195398926734924e-01 -2.810018882155418396e-02 1.512455046176910400e-01 1.057834103703498840e-01 1.983910650014877319e-01 9.551043063402175903e-02 -1.318046897649765015e-01 5.287819728255271912e-02 -2.553931474685668945e-01 -4.062588512897491455e-02 -2.398981004953384399e-01 -8.831767737865447998e-02 -2.660988569259643555e-01 2.659007906913757324e-02 2.536603510379791260e-01 2.303928285837173462e-01 -9.429744631052017212e-02 3.366627693176269531e-01 3.935619443655014038e-02 1.094685718417167664e-01 -1.646148115396499634e-01 -2.575109302997589111e-01 -1.388568878173828125e-01 -4.048725962638854980e-02 -2.054836750030517578e-01
2.909877710044384003e-02 -1.054110750555992126e-02 1.738327592611312866e-01 -6.137796863913536072e-02 8.033145964145660400e-02 -5.889822542667388916e-02 -2.200992852449417114e-01 3.303492441773414612e-02 2.750751376152038574e-01 -5.694692209362983704e-02 1.803036481142044067e-01 3.578438460826873779e-01 8.473608642816543579e-02 -4.630001261830329895e-02 -2.013922929763793945e-01 -1.882754713296890259e-01 -4.181323349475860596e-01 -2.454312890768051147e-02 -1.149764880537986755e-01 -1.207756251096725464e-01 1.664662361145019531e-01 1.191316545009613037e-01 9.618974477052688599e-02 -4.054490625858306885e-01 2.810879843309521675e-03 5.369948968291282654e-02 -1.056872010231018066e-01 3.370263874530792236e-01 -1.211245059967041016e-01 -1.366865336894989014e-01 -2.413411065936088562e-02 -2.062864042818546295e-02
-1.373420357704162598e-01 -6.437984853982925415e-02 -4.801027476787567139e-02 -2.637138366699218750e-01 1.098993793129920959e-02 -1.485101412981748581e-02 3.343038260936737061e-02 1.276421546936035156e-01 -1.670048832893371582e-01 -3.163682669401168823e-02 -1.043533310294151306e-01 4.338260591030120850e-01 -2.628284394741058350e-01 1.400021910667419434e-01 -1.642344594001770020e-01 -3.771825432777404785e-01 -1.396068930625915527e-01 -2.545384168624877930e-01 3.770272433757781982e-02 -1.318553090095520020e-01 4.729748144745826721e-02 1.346131712198257446e-01 1.634477227926254272e-01 1.045277714729309082e-02 1.678735204041004181e-02 1.864734441041946411e-01 3.573909634724259377e-03 1.446060603484511375e-03 -3.878445029258728027e-01 -1.477277874946594238e-01 -1.267397999763488770e-01 1.668456345796585083e-01
2.327909618616104126e-01 6.493830680847167969e-02 2.448983639478683472e-01 -1.228093579411506653e-01 1.576943323016166687e-02 2.654826045036315918e-01 -3.649632632732391357e-01 -6.560142338275909424e-02 1.393279731273651123e-01 -7.646320760250091553e-02 -5.226711742579936981e-03 2.529653608798980713e-01 -4.554402455687522888e-02 -1.669798791408538818e-01 1.380735486745834351e-01 -2.391469627618789673e-01 -1.086064204573631287e-01 -2.344949245452880859e-01 -6.332674622535705566e-02 -1.606954634189605713e-01 3.188082873821258545e-01 1.026064082980155945e-01 2.621826902031898499e-02 7.136573642492294312e-02 -3.572996705770492554e-03 -3.670764714479446411e-02 1.625130176544189453e-01 -2.080383747816085815e-01 -4.693270474672317505e-02 -2.194902151823043823e-01 -1.832331418991088867e-01 -3.053607940673828125e-01
1.378217041492462158e-01 -2.642069244757294655e-03 2.208727300167083740e-01 -1.727420277893543243e-02 1.351024359464645386e-01 1.168027613312005997e-02 -1.919009238481521606e-01 6.316731870174407959e-02 4.530050605535507202e-02 3.214830458164215088e-01 -4.985764250159263611e-02 1.692625926807522774e-03 -1.038441509008407593e-01 2.343412339687347412e-01 2.212063074111938477e-01 -5.261240005493164062e-01 -4.367173314094543457e-01 2.184325456619262695e-02 5.997359007596969604e-02 -2.409814596176147461e-01 1.431650072336196899e-01 -1.174549758434295654e-01 1.053490117192268372e-01 4.727399349212646484e-02 6.582425534725189209e-02 -2.892793528735637665e-02 -8.619998395442962646e-02 1.853628903627395630e-01 1.400680541992187500e-01 -2.556422725319862366e-02 -7.267328351736068726e-02 -1.931338757276535034e-02
1.072463989257812500e-01 2.270294725894927979e-01 3.182988166809082031e-01 -7.981406152248382568e-02 1.953311562538146973e-01 -1.599071621894836426e-01 2.670824341475963593e-02 1.467136144638061523e-01 -9.730701893568038940e-02 1.275492906570434570e-01 -2.333766818046569824e-01 2.015347182750701904e-01 1.851629465818405151e-01 -6.006673723459243774e-02 -3.844434320926666260e-01 -1.894547790288925171e-01 -5.414443090558052063e-02 -1.430854946374893188e-01 -1.606669276952743530e-01 -6.392563879489898682e-02 2.622939050197601318e-01 -7.211215049028396606e-02 2.193972766399383545e-01 1.458022147417068481e-01 2.562043443322181702e-02 1.924592703580856323e-01 6.076899543404579163e-02 2.397871911525726318e-01 -1.711493283510208130e-01 -1.357839256525039673e-01 -2.210011929273605347e-01 -9.354832768440246582e-02
4.510688185691833496e-01 3.596395626664161682e-02 2.021965384483337402e-02 -7.781771570444107056e-02 3.147010803222656250e-01 2.431912869215011597e-01 -1.818248480558395386e-01 -8.280874043703079224e-02 -1.493329852819442749e-01 5.979775451123714447e-03 4.361996427178382874e-02 7.904833555221557617e-02 -6.544848531484603882e-02 3.195014894008636475e-01 -3.003180325031280518e-01 -1.786754280328750610e-01 -3.225787281990051270e-01 -2.770081758499145508e-01 1.600893028080463409e-02 -1.581921428442001343e-01 4.659678786993026733e-02 -1.643550992012023926e-01 -4.418170545250177383e-03 1.003956198692321777e-01 1.289138048887252808e-01 -4.918467998504638672e-02 1.830880343914031982e-01 5.937344953417778015e-02 7.717371452599763870e-03 4.813844710588455200e-02 3.992640599608421326e-02 -1.621887832880020142e-01
8.784762769937515259e-02 -1.072245314717292786e-01 1.531112194061279297e-01 -3.551876842975616455e-01 2.394711673259735107e-01 1.124293729662895203e-01 2.828652858734130859e-01 2.601031586527824402e-02 1.934284418821334839e-01 6.990525126457214355e-02 -1.079722773283720016e-02 -4.824239015579223633e-02 1.041203066706657410e-01 -3.202915936708450317e-02 -1.055310815572738647e-01 -8.801010251045227051e-02 -1.668466180562973022e-01 -4.698000550270080566e-01 2.250631805509328842e-03 -1.936223357915878296e-01 1.449687182903289795e-01 7.083034515380859375e-02 1.759550273418426514e-01 -4.584698751568794250e-02 3.114236891269683838e-01 -3.335181251168251038e-02 -3.346122428774833679e-02 1.274312734603881836e-01 -9.454031288623809814e-02 -3.447674214839935303e-01 5.726535804569721222e-03 -1.287766695022583008e-01
-7.559465616941452026e-02 2.107657864689826965e-02 3.754673525691032410e-02 3.467490151524543762e-02 3.027976751327514648e-01 3.033933341503143311e-01 1.571279317140579224e-01 -6.668124347925186157e-02 1.778479814529418945e-01 1.356269419193267822e-01 3.147896379232406616e-02 2.762536704540252686e-01 1.293515712022781372e-01 -1.405503973364830017e-02 -1.781517714262008667e-01 2.914025820791721344e-02 -9.025898575782775879e-02 -5.573510378599166870e-02 -9.635245800018310547e-02 -3.254521489143371582e-01 8.193403482437133789e-02 9.014546126127243042e-02 3.145433664321899414e-01 -8.909001946449279785e-02 1.565106660127639771e-01 2.911019623279571533e-01 -1.159650608897209167e-01 2.725950181484222412e-01 -1.912004314363002777e-02 -1.426376849412918091e-01 -3.047420084476470947e-02 3.670286834239959717e-01
-7.138453423976898193e-02 -1.033453941345214844e-01 1.035412587225437164e-02 -2.894375026226043701e-01 8.834071457386016846e-02 1.880510300397872925e-01 1.885877400636672974e-01 1.583451926708221436e-01 -2.347525358200073242e-01 -2.248969525098800659e-01 -1.254279017448425293e-01 -1.816373690962791443e-02 -3.593340143561363220e-02 1.579053699970245361e-01 1.511419285088777542e-02 -3.373782634735107422e-01 -1.376274824142456055e-01 -3.384343981742858887e-01 -7.530911266803741455e-02 -1.887948513031005859e-01 -1.012489479035139084e-02 -4.700555279850959778e-02 3.363139927387237549e-01 -2.743753977119922638e-02 1.016134619712829590e-01 -1.229451820254325867e-01 1.097425371408462524e-01 1.015134900808334351e-01 8.365236967802047729e-02 -3.976593613624572754e-01 1.019347384572029114e-01 -1.422423571348190308e-01
2.811888456344604492e-01 -5.048146098852157593e-02 2.320686131715774536e-01 -2.821664512157440186e-01 1.251141577959060669e-01 1.155998557806015015e-01 -2.466829270124435425e-01 -9.442825615406036377e-02 3.721874207258224487e-02 -2.013607509434223175e-02 -8.014048635959625244e-02 -2.316262759268283844e-02 1.459087580442428589e-01 -2.721287608146667480e-01 -1.277918517589569092e-01 -1.795975714921951294e-01 -1.775339245796203613e-01 1.364442259073257446e-01 -1.026692762970924377e-01 -3.512406051158905029e-01 2.275414913892745972e-01 3.030705451965332031e-01 4.392091557383537292e-02 -3.990207239985466003e-02 -1.885980218648910522e-01 -1.289617866277694702e-01 2.311105877161026001e-01 1.576156467199325562e-01 9.066886454820632935e-02 -2.002495229244232178e-01 -1.419724673032760620e-01 -5.760994926095008850e-02
2.625772058963775635e-01 -5.098059400916099548e-02 -3.040033765137195587e-02 -2.474668622016906738e-01 2.995368652045726776e-02 1.779378801584243774e-01 -6.984735280275344849e-02 2.250393666326999664e-02 -2.010751217603683472e-01 -1.079810187220573425e-01 6.156522408127784729e-02 -3.876920789480209351e-03 8.141697198152542114e-02 -3.994615972042083740e-01 -1.959342658519744873e-01 -2.351167649030685425e-01 -1.201384142041206360e-01 -1.336766313761472702e-02 -1.903857290744781494e-01 -3.093301057815551758e-01 2.957576215267181396e-01 8.707516640424728394e-02 2.789321355521678925e-02 -3.268869221210479736e-01 1.959479600191116333e-02 -4.519879072904586792e-02 3.768955171108245850e-02 1.198774874210357666e-01 2.018436789512634277e-02 -2.936946153640747070e-01 -2.412550598382949829e-01 1.624058932065963745e-02
1.905898936092853546e-02 1.540580689907073975e-01 2.497158348560333252e-01 9.632266312837600708e-02 3.531257510185241699e-01 1.194818392395973206e-01 1.419296264648437500e-01 -2.819632291793823242e-01 1.578518189489841461e-02 7.616642862558364868e-02 -1.055460050702095032e-01 1.392065137624740601e-01 9.331030771136283875e-03 2.718784511089324951e-01 1.733218282461166382e-01 -1.812235452234745026e-02 -1.172448769211769104e-01 -1.685746908187866211e-01 2.387276440858840942e-01 -3.193061351776123047e-01 2.232101857662200928e-01 -9.752823412418365479e-02 -7.578513026237487793e-02 -1.695718914270401001e-01 -1.040464341640472412e-01 1.008788123726844788e-01 2.724901437759399414e-01 8.220473676919937134e-02 6.955620646476745605e-02 -2.274868637323379517e-01 -1.841324865818023682e-01 -1.930171102285385132e-01
1.306054443120956421e-01 1.023571267724037170e-01 1.938900947570800781e-01 -2.931971251964569092e-01 3.142044544219970703e-01 1.792442053556442261e-01 -1.371428072452545166e-01 -1.806055903434753418e-01 -2.364678531885147095e-01 3.497352823615074158e-02 4.762879386544227600e-02 -1.482850126922130585e-02 3.205363154411315918e-01 4.208186641335487366e-02 -7.265824079513549805e-02 -2.276706695556640625e-01 -1.377127766609191895e-01 4.537723585963249207e-02 -8.783293742453679442e-05 -3.207825124263763428e-01 2.083764076232910156e-01 1.671724766492843628e-01 2.238254398107528687e-01 2.542164325714111328e-01 -9.642946720123291016e-02 -1.606860756874084473e-01 5.474507808685302734e-02 -1.140685454010963440e-01 -6.120141595602035522e-02 4.424738697707653046e-03 7.653663307428359985e-02 -2.731390297412872314e-01
2.765938639640808105e-01 1.182145401835441589e-01 1.052009910345077515e-01 -4.257560148835182190e-02 1.723260283470153809e-01 1.189498603343963623e-01 -2.704720795154571533e-01 8.622072637081146240e-02 1.855972707271575928e-01 -6.925269216299057007e-02 2.284134924411773682e-01 1.922471374273300171e-01 2.354808151721954346e-01 -3.452273905277252197e-01 -8.698824793100357056e-02 -1.964855492115020752e-01 -1.405647397041320801e-01 9.959254413843154907e-03 1.983955502510070801e-01 -2.117015421390533447e-01 1.646360456943511963e-01 1.085981354117393494e-01 1.747733503580093384e-01 2.668663859367370605e-03 1.458175927400588989e-01 -1.251828819513320923e-01 -4.249199852347373962e-02 1.374600529670715332e-01 2.518609762191772461e-01 -2.662410438060760498e-01 -2.323901057243347168e-01 5.984093621373176575e-02
3.987821936607360840e-02 6.550651043653488159e-03 1.987660676240921021e-01 -1.214217394590377808e-02 1.541196852922439575e-01 2.632055990397930145e-02 -2.924022376537322998e-01 -1.267651002854108810e-02 3.393839299678802490e-02 -5.097418650984764099e-02 -1.353016644716262817e-01 1.031707450747489929e-01 -8.640641719102859497e-02 -7.793592661619186401e-02 -8.742088451981544495e-03 -4.253478646278381348e-01 -5.022147893905639648e-01 1.003672182559967041e-02 -5.942926928400993347e-02 -7.113780081272125244e-02 3.153188526630401611e-01 2.327686846256256104e-01 -4.884200170636177063e-02 -2.233463712036609650e-02 -3.415967151522636414e-02 -1.649747043848037720e-01 -2.156273424625396729e-01 2.392191588878631592e-01 -4.505247995257377625e-02 -8.155080676078796387e-02 -2.485052794218063354e-01 3.773058205842971802e-02
-1.162158697843551636e-01 -3.679952025413513184e-02 3.812251612544059753e-02 -4.972918704152107239e-02 3.134300112724304199e-01 3.105361163616180420e-01 1.511277556419372559e-01 -1.823379844427108765e-01 1.792201399803161621e-01 -3.260981058701872826e-03 5.979442968964576721e-02 7.699126843363046646e-03 2.053441703319549561e-01 -2.085207402706146240e-02 -1.133255660533905029e-01 -2.712207436561584473e-01 -7.441241759806871414e-03 -1.493428796529769897e-01 3.635473251342773438e-01 -7.235369831323623657e-02 1.532536149024963379e-01 1.051087677478790283e-01 3.459990620613098145e-01 -2.955602481961250305e-02 1.434798091650009155e-01 -5.751610547304153442e-02 1.984359137713909149e-02 -5.650290474295616150e-02 7.938397675752639771e-02 -4.352359473705291748e-01 -8.323415368795394897e-02 -1.437401920557022095e-01
1.819560304284095764e-02 -1.741853775456547737e-03 -1.371205896139144897e-01 -2.429319471120834351e-01 3.191599547863006592e-01 1.338838040828704834e-01 2.489342987537384033e-01 -1.695973724126815796e-01 2.345939166843891144e-02 5.565860774368047714e-03 -2.451441437005996704e-01 4.499178379774093628e-02 5.567957460880279541e-02 -2.657749056816101074e-01 -2.051351815462112427e-01 -1.834436953067779541e-01 -1.994053423404693604e-01 7.544117048382759094e-03 3.104015290737152100e-01 -9.790383279323577881e-02 6.985338777303695679e-02 1.101429462432861328e-01 2.074090987443923950e-01 1.307783871889114380e-01 2.029397338628768921e-01 1.802577674388885498e-01 -3.524662181735038757e-02 1.775625497102737427e-01 1.109865261241793633e-03 -3.210172057151794434e-01 -2.534759640693664551e-01 5.020845308899879456e-02
2.319441884756088257e-01 -1.066937744617462158e-01 1.053595617413520813e-01 -2.976829707622528076e-01 3.522698879241943359e-01 9.480893611907958984e-02 4.618225619196891785e-02 -9.103603661060333252e-02 -1.527246236801147461e-01 -1.000691726803779602e-01 9.765748679637908936e-02 -2.408441901206970215e-02 1.297652125358581543e-01 -2.015678435564041138e-01 -2.152034938335418701e-01 -4.367424249649047852e-01 -3.292413353919982910e-01 -3.127160295844078064e-02 2.697197496891021729e-01 -1.697813272476196289e-01 1.596583575010299683e-01 -2.911818213760852814e-02 3.908522799611091614e-02 1.747323274612426758e-01 -7.672380656003952026e-02 -2.543911337852478027e-02 -1.202836912125349045e-02 -9.421830996870994568e-03 -3.042076155543327332e-02 1.369396746158599854e-01 9.192261844873428345e-02 -2.222022116184234619e-01
-1.280362010002136230e-01 1.157983243465423584e-01 2.176885604858398438e-01 -8.769677020609378815e-03 4.642257988452911377e-01 7.003277540206909180e-02 1.404874920845031738e-01 -1.461806297302246094e-01 -3.980642184615135193e-02 -6.434610486030578613e-02 -2.243250608444213867e-01 1.646722555160522461e-01 2.291948199272155762e-01 5.728182196617126465e-02 8.217229507863521576e-03 -3.331713080406188965e-01 -2.874396182596683502e-02 -3.939428329467773438e-01 -1.218895018100738525e-01 -2.024995237588882446e-01 6.280572712421417236e-02 9.094832465052604675e-03 2.664712071418762207e-02 8.468778431415557861e-02 -1.345272213220596313e-01 4.086191207170486450e-02 1.133980751037597656e-01 1.685566902160644531e-01 -3.102824091911315918e-01 1.286166310310363770e-01 -6.159924343228340149e-02 -9.864851832389831543e-02
-2.868443960323929787e-03 2.836250700056552887e-03 2.271832227706909180e-01 -8.271197229623794556e-02 1.756403595209121704e-01 2.446048259735107422e-01 -2.633109921589493752e-03 4.336449876427650452e-02 -6.453755497932434082e-02 2.713887207210063934e-02 -9.432594478130340576e-02 2.177249938249588013e-01 -4.291168153285980225e-01 -9.419840574264526367e-02 -1.006404310464859009e-01 -2.199938297271728516e-01 -9.512892365455627441e-02 3.243772312998771667e-02 1.014456227421760559e-01 -8.579198271036148071e-03 1.238854080438613892e-01 7.698814570903778076e-02 3.550413250923156738e-01 -2.777612507343292236e-01 1.388122700154781342e-02 -2.021144628524780273e-01 1.242085099220275879e-01 2.691655755043029785e-01 -2.071371488273143768e-02 -1.046777423471212387e-02 6.978730112314224243e-02 -3.961586058139801025e-01
3.056605458259582520e-01 -6.958588957786560059e-02 6.132444366812705994e-03 -2.622052729129791260e-01 -6.412670016288757324e-02 1.243574619293212891e-01 -3.193554282188415527e-01 7.083228230476379395e-02 -1.236866340041160583e-01 2.305872887372970581e-01 -1.332980114966630936e-02 3.245992958545684814e-01 1.174543797969818115e-01 -1.346855908632278442e-01 5.359924212098121643e-02 -3.581312596797943115e-01 -1.369869709014892578e-01 -1.026314944028854370e-01 -1.495841294527053833e-01 -2.545842528343200684e-01 5.051534250378608704e-02 1.203343495726585388e-01 2.206026166677474976e-01 -8.913759142160415649e-02 1.405702233314514160e-01 8.237463980913162231e-02 7.207358628511428833e-02 -1.195981800556182861e-01 -1.047515496611595154e-01 -1.785930544137954712e-01 -6.211675330996513367e-02 -2.939029633998870850e-01
1.715444326400756836e-01 -2.131612226366996765e-02 6.639068573713302612e-02 -3.219138979911804199e-01 1.062113270163536072e-01 4.371764957904815674e-01 1.167473196983337402e-01 2.059412561357021332e-02 -6.440383940935134888e-02 8.879627287387847900e-02 -1.676962524652481079e-01 2.682398259639739990e-01 -2.988723479211330414e-02 -9.914288669824600220e-02 -1.675878167152404785e-01 -4.993949234485626221e-01 1.388501971960067749e-01 2.208848893642425537e-01 7.600623369216918945e-02 -7.817202061414718628e-02 3.359005972743034363e-02 -4.139219969511032104e-02 4.469597339630126953e-02 -1.625211536884307861e-01 3.088836669921875000e-01 5.297515913844108582e-02 -4.650325328111648560e-02 9.706312417984008789e-02 -7.852382212877273560e-02 1.520048640668392181e-02 1.080997511744499207e-01 -7.887613028287887573e-02
2.761201858520507812e-01 -9.965160489082336426e-02 3.905006498098373413e-02 -6.451740860939025879e-02 1.934091299772262573e-01 2.301888763904571533e-01 -2.267250418663024902e-01 -8.542370796203613281e-02 1.299341917037963867e-01 3.853753507137298584e-01 8.465613424777984619e-02 1.044096723198890686e-01 1.755757331848144531e-01 -1.256649792194366455e-01 6.163547188043594360e-02 -2.713652849197387695e-01 -3.143754601478576660e-01 4.128994792699813843e-02 2.972041964530944824e-01 -1.774189770221710205e-01 1.335765719413757324e-01 1.589400917291641235e-01 6.227245181798934937e-02 -3.023772314190864563e-02 2.038632780313491821e-01 -1.618351042270660400e-01 7.258483674377202988e-03 2.651291489601135254e-01 1.579204499721527100e-01 -1.047575622797012329e-01 -7.791988551616668701e-02 -5.656667798757553101e-02
1.138264089822769165e-01 -5.754048377275466919e-02 2.253406047821044922e-01 -1.250646412372589111e-01 3.631391227245330811e-01 -1.650577411055564880e-02 -7.326456159353256226e-02 1.797729283571243286e-01 1.338201910257339478e-01 4.876545444130897522e-02 -2.568933963775634766e-01 5.082657188177108765e-02 -1.487942188978195190e-01 1.776814758777618408e-01 -3.600606620311737061e-01 -1.285762339830398560e-01 -2.722177803516387939e-01 -7.032804191112518311e-02 9.501902014017105103e-02 -7.287230808287858963e-03 1.603650115430355072e-02 -1.274369657039642334e-01 8.597027510404586792e-02 -9.612393379211425781e-02 2.004137076437473297e-02 6.488329172134399414e-02 2.701957710087299347e-02 -1.634991466999053955e-01 -2.125812321901321411e-01 -4.580026268959045410e-01 -2.244582623243331909e-01 8.035767823457717896e-03
-3.856778517365455627e-02 1.676867902278900146e-01 4.121596924960613251e-03 1.218035165220499039e-02 2.838295400142669678e-01 -7.791840285062789917e-02 -2.752920985221862793e-01 -8.592531830072402954e-02 3.928661346435546875e-02 -1.849830746650695801e-01 -5.137760192155838013e-03 8.158095180988311768e-02 4.553880915045738220e-02 2.927661240100860596e-01 -2.584830522537231445e-01 -2.638011574745178223e-01 -3.811634778976440430e-01 -7.560314983129501343e-02 4.035723209381103516e-01 -1.698936074972152710e-01 1.547305192798376083e-02 -6.594502180814743042e-02 5.551553890109062195e-02 -1.970245838165283203e-01 1.069752350449562073e-01 -2.539863586425781250e-01 1.683397591114044189e-01 -8.885911083780229092e-04 6.190612912178039551e-02 -1.532444953918457031e-01 -7.399474084377288818e-02 8.652465790510177612e-02
2.982509732246398926e-01 -6.705620139837265015e-02 1.170920208096504211e-02 -7.418375462293624878e-02 -5.382521450519561768e-02 2.611318528652191162e-01 -3.298875689506530762e-01 5.846722982823848724e-03 -1.642151623964309692e-01 1.810682937502861023e-02 1.809614337980747223e-02 2.449538409709930420e-01 1.515356600284576416e-01 5.721395462751388550e-02 1.639940589666366577e-01 -3.048528134822845459e-01 -1.582313701510429382e-02 -8.887527137994766235e-02 -1.036751940846443176e-01 -1.285070478916168213e-01 2.416809946298599243e-01 1.174783483147621155e-01 2.577632069587707520e-01 -5.795829370617866516e-02 1.788878887891769409e-01 2.230996638536453247e-02 1.628013513982295990e-02 -1.724904477596282959e-01 -6.499295681715011597e-02 -2.714268863201141357e-01 -2.030080258846282959e-01 -3.580827116966247559e-01
2.020923346281051636e-01 1.240117847919464111e-01 2.305741310119628906e-01 -1.262779682874679565e-01 3.709740340709686279e-01 -3.122393041849136353e-02 7.902128249406814575e-02 -6.502369884401559830e-03 3.788945497944951057e-03 8.195269852876663208e-02 -1.972314715385437012e-01 -6.972168385982513428e-02 -8.500756695866584778e-03 1.751238107681274414e-02 -1.354977935552597046e-01 5.371021851897239685e-02 -1.607617586851119995e-01 -2.099901139736175537e-01 2.648709714412689209e-01 -1.789368838071823120e-01 2.417638450860977173e-01 3.958216682076454163e-02 2.938226461410522461e-01 -2.002452313899993896e-01 2.815356850624084473e-01 2.317087352275848389e-02 -2.692129835486412048e-02 -1.574205905199050903e-01 -5.987525731325149536e-02 -4.050013422966003418e-01 -1.607632040977478027e-01 -1.865322329103946686e-02
-9.491313248872756958e-02 -5.203954875469207764e-02 2.698939740657806396e-01 -1.232177615165710449e-01 2.772085666656494141e-01 3.558000922203063965e-01 -1.293586641550064087e-01 3.538548052310943604e-01 -8.421584218740463257e-02 -5.670687183737754822e-02 -3.138974905014038086e-01 2.113177627325057983e-01 -9.224310517311096191e-02 -2.954288572072982788e-02 -1.312344372272491455e-01 -2.986680567264556885e-01 -1.530862152576446533e-01 -8.992867171764373779e-02 2.477911263704299927e-01 9.132455289363861084e-02 9.388481080532073975e-02 -5.113631486892700195e-02 7.446677237749099731e-02 4.821873456239700317e-02 1.176398172974586487e-01 1.976248174905776978e-01 1.800478845834732056e-01 1.873089969158172607e-01 -1.406987011432647705e-01 -1.121859401464462280e-01 -8.383166277781128883e-04 -1.105869635939598083e-01
5.571359023451805115e-02 3.207864612340927124e-02 -1.393946260213851929e-01 -2.814924120903015137e-01 2.931621670722961426e-01 2.458440661430358887e-01 1.007028296589851379e-01 2.356544584035873413e-01 2.471594512462615967e-02 -2.992711775004863739e-02 -1.738806366920471191e-01 9.809751063585281372e-03 -1.583315581083297729e-01 6.802511215209960938e-02 -1.697881519794464111e-01 -8.894254267215728760e-02 -7.944402843713760376e-02 -1.465644836425781250e-01 -4.848251119256019592e-02 -2.510366141796112061e-01 3.744146227836608887e-02 1.773076355457305908e-01 8.995257318019866943e-02 -2.356606423854827881e-01 2.581649720668792725e-01 3.723678588867187500e-01 1.198780238628387451e-01 1.353388130664825439e-01 -2.119440436363220215e-01 -2.744790017604827881e-01 -8.409984409809112549e-02 -1.786406785249710083e-01
1.405456662178039551e-01 -1.090736240148544312e-01 1.438045650720596313e-01 -8.125781267881393433e-02 4.989967644214630127e-01 -1.360694412142038345e-02 -3.144471347332000732e-02 4.401449486613273621e-02 -2.241682112216949463e-01 6.485115736722946167e-02 2.960062026977539062e-01 2.902423143386840820e-01 1.535563021898269653e-01 1.037741005420684814e-01 -3.505088388919830322e-01 -1.045357510447502136e-01 -1.445718407630920410e-01 -1.314822137355804443e-01 1.061647944152355194e-02 -8.703675121068954468e-02 3.487625122070312500e-01 -1.215256080031394958e-01 2.423461340367794037e-02 -2.640596628189086914e-01 6.063548102974891663e-02 -7.095232605934143066e-02 1.094262823462486267e-01 3.447022661566734314e-02 2.831095596775412560e-03 1.318738311529159546e-01 2.528081275522708893e-02 4.474272951483726501e-02
1.158792153000831604e-01 4.837025701999664307e-02 1.431433260440826416e-01 4.164831712841987610e-02 -7.027728110551834106e-02 4.461501166224479675e-02 -1.506859660148620605e-01 -1.368638426065444946e-01 2.185269743204116821e-01 2.815215662121772766e-02 -7.413177192211151123e-02 1.090840697288513184e-01 -4.124260693788528442e-02 -1.109018772840499878e-01 -2.354348301887512207e-01 -3.334980607032775879e-01 -2.378167957067489624e-01 -3.112882561981678009e-02 -4.485335201025009155e-02 -2.533659934997558594e-01 3.089457154273986816e-01 1.606087833642959595e-01 3.098571598529815674e-01 -2.656849324703216553e-01 -2.873530052602291107e-02 -1.620850563049316406e-01 1.358436197042465210e-01 -4.895037040114402771e-02 -4.748562350869178772e-02 -3.807002902030944824e-01 9.430892020463943481e-02 2.268151938915252686e-01
2.493880987167358398e-01 -6.195581704378128052e-02 7.299876213073730469e-02 -1.351807564496994019e-01 1.835290491580963135e-01 2.606715857982635498e-01 -2.339954674243927002e-01 -4.058429971337318420e-02 6.141438707709312439e-02 2.832234799861907959e-01 -1.618586853146553040e-02 1.352549940347671509e-01 2.541189193725585938e-01 -9.378921240568161011e-02 1.873587965965270996e-01 -3.414844572544097900e-01 -2.613268196582794189e-01 -8.158782147802412510e-04 1.541339904069900513e-01 -1.563715487718582153e-01 2.822272479534149170e-01 1.805113106966018677e-01 1.226644068956375122e-01 -1.113730594515800476e-01 1.730762720108032227e-01 -1.750672906637191772e-01 5.427594110369682312e-02 2.271708399057388306e-01 2.005343735218048096e-01 -1.047871783375740051e-01 3.866481408476829529e-02 -2.579490281641483307e-02
-8.436128497123718262e-03 1.562072709202766418e-02 1.075014248490333557e-01 7.133838534355163574e-02 2.140433192253112793e-01 3.710757791996002197e-01 1.717024296522140503e-01 -8.747379481792449951e-02 -1.124555096030235291e-01 -1.988690942525863647e-01 9.793291240930557251e-02 6.044469028711318970e-02 3.498410433530807495e-02 -1.750797927379608154e-01 -9.539172053337097168e-02 -3.440240919589996338e-01 1.649676077067852020e-02 -2.772741615772247314e-01 7.240611314773559570e-02 -1.005213484168052673e-01 1.043910309672355652e-01 1.618862599134445190e-01 3.812394738197326660e-01 6.550504267215728760e-02 2.253932692110538483e-02 7.451829314231872559e-02 -9.089900553226470947e-02 -2.641988694667816162e-01 1.118286103010177612e-01 -3.925982415676116943e-01 -5.025155469775199890e-02 -7.139476388692855835e-02
3.253615796566009521e-01 -9.933175519108772278e-03 9.258580207824707031e-02 -1.945130527019500732e-01 1.127271279692649841e-01 4.958494007587432861e-02 -3.441811501979827881e-01 7.027744501829147339e-02 -1.237330678850412369e-02 -6.186160445213317871e-02 -1.149935200810432434e-01 3.905198574066162109e-01 -5.130041390657424927e-02 -3.593579679727554321e-02 -1.551241725683212280e-01 -2.331716269254684448e-01 3.771970421075820923e-02 1.065398752689361572e-01 5.624214559793472290e-02 -3.663276731967926025e-01 1.726620793342590332e-01 2.879461348056793213e-01 -6.245885509997606277e-03 -3.397485315799713135e-01 5.009660497307777405e-02 -1.331606656312942505e-01 -6.825677305459976196e-02 -1.759831048548221588e-02 -2.305890247225761414e-02 -2.150501161813735962e-01 7.514446228742599487e-02 -3.228141739964485168e-02
4.366849735379219055e-02 3.312273323535919189e-01 1.434885859489440918e-01 -4.722115695476531982e-01 1.580152362585067749e-01 2.985221743583679199e-01 1.436604280024766922e-02 -7.935911417007446289e-02 -1.854172199964523315e-01 1.117705777287483215e-01 9.237790852785110474e-02 1.647876948118209839e-01 2.303760685026645660e-02 2.471915446221828461e-02 -8.756004273891448975e-02 -2.195270061492919922e-01 -8.984006196260452271e-02 -6.242691725492477417e-02 -7.126650214195251465e-02 -2.048679590225219727e-01 -3.310495056211948395e-03 -9.478263091295957565e-04 6.568949669599533081e-02 -3.052383959293365479e-01 -8.577269315719604492e-02 1.382759958505630493e-01 -1.375564485788345337e-01 2.306621521711349487e-01 1.414116621017456055e-01 1.338176429271697998e-01 -2.764227986335754395e-01 -1.233897879719734192e-01
3.889667987823486328e-01 -2.068048864603042603e-01 1.606949865818023682e-01 -1.998681724071502686e-01 -5.281691253185272217e-02 9.643413871526718140e-02 -2.019675374031066895e-01 -2.410456687211990356e-01 -1.204583421349525452e-01 9.436719119548797607e-02 -1.283085197210311890e-01 2.799631953239440918e-01 -1.797273159027099609e-01 -1.779402643442153931e-01 -3.280773460865020752e-01 -1.614577472209930420e-01 -1.980770528316497803e-01 1.694371104240417480e-01 -6.438378244638442993e-02 -1.150076091289520264e-01 9.529882669448852539e-02 1.310180723667144775e-01 1.971372663974761963e-01 1.264848262071609497e-01 2.708668112754821777e-01 1.175858303904533386e-01 2.212164364755153656e-02 1.453781574964523315e-01 1.205077096819877625e-01 4.741525650024414062e-02 -1.210890039801597595e-01 8.112055808305740356e-02
1.480894237756729126e-01 -7.329028099775314331e-02 1.708383709192276001e-01 -1.797234266996383667e-02 2.201313972473144531e-01 3.226701617240905762e-01 9.615178406238555908e-02 -7.151881605386734009e-02 -9.700950980186462402e-02 2.917863614857196808e-02 -1.512065827846527100e-01 -1.261133253574371338e-01 -2.819617092609405518e-01 -1.671393960714340210e-02 -1.462663263082504272e-01 -2.572461664676666260e-01 1.682762056589126587e-02 3.320846473798155785e-03 -1.667836308479309082e-01 -4.109127223491668701e-01 -2.075263708829879761e-01 2.724940776824951172e-01 4.154044389724731445e-01 -1.206233873963356018e-01 1.479263883084058762e-02 1.252469420433044434e-01 4.270502552390098572e-02 1.145780384540557861e-01 -1.411225944757461548e-01 -6.044164672493934631e-02 -5.687175318598747253e-02 2.867095731198787689e-02
-5.216185003519058228e-02 -2.135081589221954346e-01 7.463515549898147583e-02 -2.956198453903198242e-01 4.139606058597564697e-01 3.013671040534973145e-01 2.930494397878646851e-02 -2.307722866535186768e-01 -6.660056859254837036e-02 -1.550359725952148438e-01 -7.079290598630905151e-02 -6.179685145616531372e-02 -1.271146833896636963e-01 -3.412494957447052002e-01 -1.211133375763893127e-01 -1.161973774433135986e-01 -2.809631824493408203e-01 -1.988313049077987671e-01 2.177885472774505615e-01 -6.835813820362091064e-02 5.866861343383789062e-02 1.592960506677627563e-01 2.509065270423889160e-01 -1.378552168607711792e-01 9.829413890838623047e-02 1.329431235790252686e-01 -9.184955060482025146e-02 3.755752369761466980e-02 -1.932742819190025330e-02 -9.268810600042343140e-02 -1.268387883901596069e-01 2.757590450346469879e-02
2.623211443424224854e-01 2.829254791140556335e-02 2.145123034715652466e-01 -1.920140236616134644e-01 -7.992294430732727051e-02 9.300377219915390015e-02 -2.714951038360595703e-01 -3.924775402992963791e-03 -1.629790514707565308e-01 1.382331848144531250e-01 -5.177571903914213181e-03 2.358710169792175293e-01 -2.007921487092971802e-01 2.344681471586227417e-01 -2.627652287483215332e-01 -1.075044423341751099e-01 -2.342141270637512207e-01 7.476857304573059082e-02 -6.265059113502502441e-03 -3.502204716205596924e-01 -5.417884141206741333e-02 5.636298656463623047e-02 2.207868397235870361e-01 1.952028274536132812e-01 6.394826620817184448e-02 1.695949286222457886e-01 1.415416505187749863e-02 5.635411292314529419e-02 -1.040713340044021606e-01 6.620001047849655151e-02 -3.781343400478363037e-01 -1.047931164503097534e-01
3.291510802228003740e-04 1.483918912708759308e-02 4.196107983589172363e-01 -1.342738717794418335e-01 3.845490515232086182e-01 -2.673086524009704590e-01 3.294676169753074646e-02 1.357508599758148193e-01 1.423003077507019043e-01 -2.181089483201503754e-02 -2.286745458841323853e-01 7.551847398281097412e-02 7.047247141599655151e-02 1.240285560488700867e-01 -3.943485319614410400e-01 -1.082254275679588318e-01 -2.757515311241149902e-01 -2.022925168275833130e-01 -6.959973275661468506e-02 -1.775912344455718994e-01 2.729165852069854736e-01 1.016347780823707581e-01 -3.912442177534103394e-02 -7.134067360311746597e-03 -3.020272403955459595e-02 2.469025738537311554e-02 9.317258954979479313e-04 4.609307274222373962e-02 -1.043978333473205566e-01 -6.314407289028167725e-02 -1.394407004117965698e-01 1.510716378688812256e-01
2.320349812507629395e-01 -1.384833157062530518e-01 -1.150770112872123718e-01 -2.684778869152069092e-01 2.129653394222259521e-01 1.160490438342094421e-01 -2.947639487683773041e-02 -9.086224436759948730e-02 -1.661235988140106201e-01 -1.179762184619903564e-01 5.920650064945220947e-02 6.523493677377700806e-02 7.407609373331069946e-02 -3.736102879047393799e-01 -2.703809440135955811e-01 -1.430210322141647339e-01 -1.305515617132186890e-01 5.452984012663364410e-03 -1.074564978480339050e-01 -1.934854388236999512e-01 2.106340825557708740e-01 1.698570549488067627e-01 1.150195151567459106e-01 -3.955267965793609619e-01 -2.806215360760688782e-02 -1.484766006469726562e-01 1.000084057450294495e-01 2.460248768329620361e-02 -1.657287008129060268e-03 -3.052015006542205811e-01 -2.241665720939636230e-01 -4.024754278361797333e-03
-9.539519995450973511e-02 3.150917589664459229e-01 2.018654942512512207e-01 -5.990590155124664307e-02 2.669467926025390625e-01 3.641540184617042542e-02 -2.125289291143417358e-02 2.024983428418636322e-02 -1.322724521160125732e-01 -1.437029093503952026e-01 -4.992309585213661194e-02 8.387550711631774902e-02 -2.919520139694213867e-01 -2.009928077459335327e-01 5.400007218122482300e-02 -3.885899856686592102e-02 -2.530402243137359619e-01 -2.367771863937377930e-01 -6.976678222417831421e-02 -1.597487628459930420e-01 1.840806305408477783e-01 2.486930787563323975e-02 3.510571420192718506e-01 -1.442375928163528442e-01 1.578814536333084106e-01 -3.039860129356384277e-01 1.640309691429138184e-01 1.221238896250724792e-01 -7.383418828248977661e-02 -1.117176562547683716e-01 -9.327584505081176758e-02 -2.850950956344604492e-01
4.754903018474578857e-01 1.139980927109718323e-01 1.848883926868438721e-01 -1.427434086799621582e-01 6.059901416301727295e-02 2.471997588872909546e-01 -3.158578276634216309e-01 -6.095037609338760376e-02 -6.206789985299110413e-02 -1.012124493718147278e-01 -3.230383619666099548e-03 2.523894608020782471e-01 7.859996706247329712e-02 -2.119430601596832275e-01 7.158247381448745728e-02 -2.366622537374496460e-01 9.430038928985595703e-02 -2.433537691831588745e-01 5.725200474262237549e-02 -2.137797176837921143e-01 8.467310667037963867e-02 2.339959703385829926e-02 9.461593627929687500e-02 4.103285726159811020e-03 1.104075983166694641e-01 -7.967709749937057495e-02 9.504086524248123169e-02 -2.540915608406066895e-01 -1.467078030109405518e-01 -1.576472818851470947e-01 -1.570397019386291504e-01 -2.260636091232299805e-01
2.619216442108154297e-01 7.013829052448272705e-02 -1.875891536474227905e-02 -2.493595927953720093e-01 7.246337085962295532e-02 4.612547457218170166e-01 2.304331362247467041e-01 1.062773726880550385e-02 8.108674734830856323e-02 1.239607632160186768e-01 -3.878028318285942078e-02 7.631695270538330078e-02 -2.719130218029022217e-01 1.000867486000061035e-01 -6.674173474311828613e-02 -4.254788458347320557e-01 -3.041551411151885986e-01 2.851234748959541321e-02 -1.135061532258987427e-01 1.325770765542984009e-01 3.198671936988830566e-01 1.375885307788848877e-01 1.407051384449005127e-01 -6.957647949457168579e-02 2.511312998831272125e-02 -1.981733366847038269e-02 1.096562743186950684e-01 -7.231639325618743896e-02 5.158724635839462280e-02 -5.174782872200012207e-02 1.706334762275218964e-02 2.098024263978004456e-02
2.389323115348815918e-01 -3.737840428948402405e-02 5.581358075141906738e-02 -2.148761004209518433e-01 1.896744221448898315e-01 6.411069631576538086e-02 -1.177123263478279114e-01 7.398255169391632080e-03 -5.438182968646287918e-03 -7.602999359369277954e-02 -1.179896015673875809e-02 1.670618206262588501e-01 2.279819548130035400e-01 -3.908238708972930908e-01 -1.461625546216964722e-01 -2.187361866235733032e-01 -1.618942171335220337e-01 1.466527134180068970e-01 -4.846288822591304779e-03 -2.269679903984069824e-01 2.394087463617324829e-01 1.428683996200561523e-01 4.120841249823570251e-02 -2.831364572048187256e-01 3.952156752347946167e-02 -1.018192023038864136e-01 3.496352583169937134e-02 2.118822932243347168e-01 1.606490910053253174e-01 -4.006863832473754883e-01 -1.619125753641128540e-01 -3.125108405947685242e-02
1.413407176733016968e-01 -5.118566751480102539e-02 2.440017275512218475e-02 5.738369654864072800e-03 3.795361816883087158e-01 2.806811928749084473e-01 1.580767780542373657e-01 -1.051846668124198914e-01 -1.854630261659622192e-01 -3.250223025679588318e-02 -4.639071524143218994e-01 -1.427699178457260132e-01 -1.107964143157005310e-01 -3.559798374772071838e-02 -2.374368309974670410e-01 -2.065739631652832031e-01 -1.714890301227569580e-01 -2.090425193309783936e-01 2.603313922882080078e-01 -1.341146975755691528e-01 6.175586208701133728e-02 -1.094232574105262756e-01 2.273217886686325073e-01 -4.978334158658981323e-02 -2.463562190532684326e-01 -8.194071054458618164e-02 -6.174717471003532410e-02 1.533217877149581909e-01 -3.504075482487678528e-02 -4.579039290547370911e-02 1.054783444851636887e-02 8.535546809434890747e-02
7.682404667139053345e-02 -1.292934864759445190e-01 3.052753508090972900e-01 -7.938602566719055176e-02 1.417449265718460083e-01 8.243507146835327148e-02 1.313603073358535767e-01 -1.583053730428218842e-02 -1.603104025125503540e-01 -1.888324767351150513e-01 -1.916361600160598755e-01 5.580757558345794678e-02 -1.947716176509857178e-01 4.448127746582031250e-02 -1.412799209356307983e-01 -3.053820729255676270e-01 -3.041589260101318359e-01 -8.526684343814849854e-02 9.040573239326477051e-02 -4.238005355000495911e-02 1.503577530384063721e-01 1.990394741296768188e-01 1.430444866418838501e-01 -2.245385199785232544e-01 -1.590117439627647400e-02 -3.071909546852111816e-01 -1.099851075559854507e-02 1.260763108730316162e-01 -2.436401098966598511e-01 -9.996432811021804810e-03 1.793428063392639160e-01 -3.661264181137084961e-01
2.716074287891387939e-01 1.475427746772766113e-01 3.686554729938507080e-02 -2.158139050006866455e-01 2.673631012439727783e-01 1.303667128086090088e-01 1.175304800271987915e-01 -1.203591078519821167e-01 8.347659558057785034e-02 2.202866524457931519e-01 2.142086327075958252e-01 2.961757779121398926e-02 -5.776802077889442444e-03 1.154173538088798523e-01 -9.202994406223297119e-02 -5.021127462387084961e-01 -2.773751020431518555e-01 5.511022731661796570e-02 1.770671457052230835e-01 -3.119016587734222412e-01 -2.392344921827316284e-01 4.034483432769775391e-02 2.606831304728984833e-02 -1.972869038581848145e-03 1.044914685189723969e-02 1.257717013359069824e-01 5.764316301792860031e-03 3.478414937853813171e-02 1.584528088569641113e-01 6.646706163883209229e-02 -1.136185079813003540e-01 -1.891832947731018066e-01
1.241979077458381653e-01 -5.401745811104774475e-02 4.422391951084136963e-02 -2.109229564666748047e-01 4.789780974388122559e-01 1.075301989912986755e-01 -1.758220344781875610e-01 9.373693913221359253e-02 -1.450240761041641235e-01 1.228121966123580933e-01 -1.081818789243698120e-01 5.247293710708618164e-01 -1.032791882753372192e-01 8.404010534286499023e-02 6.740358471870422363e-02 -1.646534353494644165e-01 1.013328582048416138e-01 -1.545742601156234741e-01 7.403822988271713257e-02 6.698451936244964600e-02 1.139797084033489227e-02 -2.946882881224155426e-02 3.673507571220397949e-01 -1.507007777690887451e-01 1.143000572919845581e-01 9.091275185346603394e-02 1.188360899686813354e-01 3.168004099279642105e-03 -1.152552068233489990e-01 -1.430927962064743042e-01 4.179659858345985413e-02 9.073963016271591187e-02
2.541863024234771729e-01 1.678320765495300293e-02 5.545870214700698853e-02 -7.791799306869506836e-02 1.022816672921180725e-01 1.370410323143005371e-01 -7.707810029387474060e-03 1.320624537765979767e-02 -1.479574292898178101e-01 -1.215177401900291443e-01 1.390404347330331802e-02 1.520786434412002563e-01 4.516216740012168884e-02 -3.963421881198883057e-01 -3.550286293029785156e-01 -3.337625563144683838e-01 -9.172490239143371582e-02 3.121625259518623352e-02 -1.652604937553405762e-01 -1.508051604032516479e-01 3.701641038060188293e-02 1.981856375932693481e-01 -5.614308267831802368e-02 -3.612176179885864258e-01 1.327930483967065811e-02 -1.198618859052658081e-01 9.048271924257278442e-02 -4.283069074153900146e-02 -6.907054223120212555e-03 -3.941170871257781982e-01 -1.594289392232894897e-01 2.930680289864540100e-02
1.417227387428283691e-01 1.757877618074417114e-01 2.423655092716217041e-01 1.291474699974060059e-02 1.150487735867500305e-01 3.315673470497131348e-01 2.424179017543792725e-01 2.437139451503753662e-01 -1.263411939144134521e-01 -9.975912421941757202e-02 -1.756270974874496460e-02 3.128040581941604614e-02 -2.490422576665878296e-01 7.867844402790069580e-02 -4.980954900383949280e-02 -1.555052846670150757e-01 -2.412078082561492920e-01 -1.014257669448852539e-01 -5.022684112191200256e-02 -6.994467973709106445e-02 1.608578413724899292e-01 1.762572973966598511e-01 2.405210584402084351e-01 5.846206471323966980e-02 1.441352367401123047e-01 -3.332356214523315430e-01 8.799394220113754272e-02 1.760396212339401245e-01 1.361331194639205933e-01 -2.850169539451599121e-01 3.968974947929382324e-02 -2.463819980621337891e-01
3.867208957672119141e-02 1.052328050136566162e-01 -3.943765908479690552e-02 -7.980487495660781860e-02 1.084481105208396912e-01 1.021420583128929138e-01 2.604104764759540558e-02 1.357198692858219147e-02 -1.721059344708919525e-02 -2.205162942409515381e-01 -2.000141441822052002e-01 6.987651437520980835e-02 -1.172410845756530762e-01 1.256751716136932373e-01 -1.437993496656417847e-01 -1.795558184385299683e-01 -9.089314937591552734e-02 -6.106099113821983337e-02 4.300595521926879883e-01 -4.157302677631378174e-01 7.907753437757492065e-02 2.040043324232101440e-01 7.909593731164932251e-02 -1.044237404130399227e-03 4.437588900327682495e-02 1.842554658651351929e-01 4.298112690448760986e-01 1.917432248592376709e-01 -1.932546794414520264e-01 -1.625019013881683350e-01 -1.211268752813339233e-01 1.429336220026016235e-01
1.881336569786071777e-01 2.212318629026412964e-01 2.654973864555358887e-01 -1.378235071897506714e-01 3.579705953598022461e-01 9.468540549278259277e-02 1.422288715839385986e-01 1.117255464196205139e-01 -4.032804816961288452e-02 -2.126050740480422974e-01 -7.982056587934494019e-02 2.527402341365814209e-01 -1.679468303918838501e-01 -6.798976659774780273e-02 -1.724184155464172363e-01 -3.806699067354202271e-02 -6.381693482398986816e-02 9.522187709808349609e-02 -5.873083323240280151e-02 -3.969431519508361816e-01 -1.288776546716690063e-01 -1.140450164675712585e-01 7.572089135646820068e-02 -1.270910650491714478e-01 1.283209174871444702e-01 2.369666472077369690e-02 4.457375407218933105e-02 1.959959268569946289e-01 -1.402720510959625244e-01 9.128206223249435425e-02 -2.518654167652130127e-01 3.174073994159698486e-01
3.672192106023430824e-03 -1.079370155930519104e-01 1.425082087516784668e-01 4.332798067480325699e-03 2.514159381389617920e-01 3.905420601367950439e-01 -2.742087841033935547e-01 8.129519969224929810e-02 2.884260006248950958e-02 -2.343622893095016479e-01 3.356783837080001831e-02 1.659477204084396362e-01 1.087774708867073059e-01 1.627710610628128052e-01 -1.597197353839874268e-01 -2.600408196449279785e-01 -1.791741997003555298e-01 -2.133731842041015625e-01 2.913663685321807861e-01 -1.274132281541824341e-01 -5.553145706653594971e-02 -1.447933912277221680e-01 -1.386984139680862427e-01 -2.377886176109313965e-01 -8.685477077960968018e-03 5.622365046292543411e-03 1.970705576241016388e-02 5.255622416734695435e-02 -1.429522484540939331e-01 -6.581251323223114014e-02 -2.416114360094070435e-01 2.993411123752593994e-01
-2.861217409372329712e-02 2.025405317544937134e-01 8.636755496263504028e-02 -1.604995727539062500e-01 3.858394920825958252e-01 2.196547091007232666e-01 -6.107737869024276733e-02 -2.131850868463516235e-01 1.737377792596817017e-01 -8.693843334913253784e-02 -1.416336894035339355e-01 1.797175109386444092e-01 -6.151377782225608826e-02 -2.460911273956298828e-01 -1.056040748953819275e-01 -2.148403823375701904e-01 1.181561723351478577e-01 -2.082549035549163818e-01 1.038618981838226318e-01 7.594704627990722656e-02 -1.120181456208229065e-01 1.944285780191421509e-01 3.303958773612976074e-01 -1.589563786983489990e-01 8.914366364479064941e-02 -1.426186561584472656e-01 1.341704279184341431e-01 -1.894793659448623657e-02 -2.272659391164779663e-01 -1.401482522487640381e-01 -2.567382454872131348e-01 -1.561000794172286987e-01
7.924275100231170654e-02 1.357478350400924683e-01 2.902594953775405884e-02 2.007044851779937744e-01 3.007913827896118164e-01 2.363917231559753418e-01 3.598875552415847778e-02 1.778786629438400269e-01 1.925842463970184326e-01 4.604043066501617432e-02 1.040098890662193298e-01 1.935032308101654053e-01 -1.191590260714292526e-02 -1.595999300479888916e-01 -7.578668743371963501e-02 -3.149414658546447754e-01 -8.550724387168884277e-02 -3.486213088035583496e-02 1.709724664688110352e-01 -5.239375829696655273e-01 -2.032263129949569702e-01 1.702249646186828613e-01 4.936945810914039612e-02 5.616602674126625061e-02 2.278033345937728882e-01 1.231400594115257263e-01 1.369792073965072632e-01 4.637234285473823547e-02 1.059438884258270264e-01 1.128756776452064514e-01 -1.777351349592208862e-01 -7.207760959863662720e-02
2.766399681568145752e-01 7.929227501153945923e-02 -1.719941268675029278e-03 -3.279086947441101074e-01 1.370486617088317871e-01 1.658613532781600952e-01 -2.550937235355377197e-01 -1.649150699377059937e-01 -2.927511185407638550e-02 1.418898105621337891e-01 -1.445099432021379471e-02 1.475080400705337524e-01 6.056719645857810974e-02 -2.291354686021804810e-01 -8.309238404035568237e-02 -1.554933041334152222e-01 -1.268811617046594620e-02 1.680902540683746338e-01 -8.226131647825241089e-02 -3.420422375202178955e-01 3.223407864570617676e-01 3.178747296333312988e-01 4.405371099710464478e-02 1.681077119428664446e-04 2.683761343359947205e-02 -2.125924974679946899e-01 1.912449896335601807e-01 1.947456449270248413e-01 -4.398866742849349976e-02 -1.768599003553390503e-01 -1.663614213466644287e-01 -2.262645587325096130e-02
7.123164832592010498e-02 -5.630648229271173477e-03 -2.660677582025527954e-02 -5.981836840510368347e-02 2.669825553894042969e-01 5.844530463218688965e-02 2.494375035166740417e-02 2.574267610907554626e-02 -2.665397338569164276e-02 -4.606736823916435242e-02 -1.484372913837432861e-01 1.579767465591430664e-01 -1.056019887328147888e-01 2.379771620035171509e-01 1.740277856588363647e-01 -3.367901146411895752e-01 -6.378347426652908325e-02 7.543385773897171021e-02 2.950550317764282227e-01 -3.211601376533508301e-01 7.210949808359146118e-02 -2.221858687698841095e-02 1.070876196026802063e-01 4.900711774826049805e-02 8.567404747009277344e-02 9.922973811626434326e-02 5.288480520248413086e-01 -6.733135133981704712e-02 -2.024984657764434814e-01 -2.580337226390838623e-01 -1.561216861009597778e-01 2.055886015295982361e-02
4.128703773021697998e-01 -8.247328549623489380e-02 8.126770704984664917e-02 -8.547745645046234131e-02 4.215024411678314209e-01 6.373836100101470947e-02 -2.124754041433334351e-01 -8.615154027938842773e-02 -6.104475259780883789e-02 1.020398065447807312e-01 1.341320574283599854e-01 -5.395415425300598145e-02 -1.330412030220031738e-01 5.010071396827697754e-02 -2.696979343891143799e-01 -3.146757483482360840e-01 -2.634651064872741699e-01 -2.070422768592834473e-01 -1.147548332810401917e-01 -1.215059310197830200e-01 1.602024585008621216e-01 -7.853145152330398560e-02 2.978528849780559540e-02 1.809009909629821777e-01 2.265706192702054977e-03 -1.369417831301689148e-02 2.123917192220687866e-01 9.017680585384368896e-02 5.425342358648777008e-03 -1.116048991680145264e-01 1.059215664863586426e-01 -2.544118762016296387e-01
2.696619033813476562e-01 2.593616768717765808e-02 4.708638042211532593e-02 -2.151110768318176270e-01 6.748400628566741943e-02 2.015846371650695801e-01 -3.616440892219543457e-01 5.945902317762374878e-02 -7.285355776548385620e-02 1.408412456512451172e-01 4.159124940633773804e-02 3.292509913444519043e-01 2.434318959712982178e-01 -9.685894474387168884e-03 1.519328802824020386e-01 -1.594697088003158569e-01 -1.684111207723617554e-01 9.417319297790527344e-02 -1.984469890594482422e-01 -2.902953028678894043e-01 2.717955708503723145e-01 1.088798716664314270e-01 2.285207360982894897e-01 2.595649287104606628e-02 1.787397861480712891e-01 2.668643929064273834e-02 1.314814537763595581e-01 -7.102687656879425049e-02 -2.208561003208160400e-01 3.047354333102703094e-02 -1.569998562335968018e-01 -1.631156206130981445e-01
1.101637035608291626e-01 -5.637072492390871048e-03 1.550022214651107788e-01 2.696573138236999512e-01 1.284256726503372192e-01 1.531840413808822632e-01 7.634621858596801758e-02 1.765773445367813110e-01 -1.908584833145141602e-01 -9.176284074783325195e-02 2.053668908774852753e-02 3.056194186210632324e-01 -3.431675136089324951e-01 -3.118172287940979004e-03 -2.703562080860137939e-01 -1.405517756938934326e-01 -3.114700317382812500e-01 -4.154511168599128723e-02 2.704502083361148834e-02 -1.256815344095230103e-01 2.225141823291778564e-01 -2.183217741549015045e-02 1.648658961057662964e-01 -1.078660115599632263e-01 -6.569878011941909790e-02 -3.635553121566772461e-01 2.416958212852478027e-01 1.561545580625534058e-01 -1.685634404420852661e-01 -4.681257158517837524e-02 -6.938119232654571533e-02 -7.778528332710266113e-02
4.562318623065948486e-01 -5.597587674856185913e-02 -1.005069017410278320e-01 -1.272631529718637466e-02 -3.130205208435654640e-03 2.792266309261322021e-01 5.118987336754798889e-02 2.449326403439044952e-02 -7.575205713510513306e-02 7.496036589145660400e-02 -7.556896656751632690e-02 5.175970792770385742e-01 -9.845934063196182251e-02 -1.305917501449584961e-01 -1.138031408190727234e-01 -2.717293500900268555e-01 -2.219039052724838257e-01 -3.555567562580108643e-02 -4.939193278551101685e-02 -1.319502443075180054e-01 1.588794142007827759e-01 -1.651591062545776367e-01 -3.073140420019626617e-02 -1.008914336562156677e-01 1.578551977872848511e-01 2.622478902339935303e-01 -2.019012346863746643e-03 -1.306739449501037598e-01 -1.019968762993812561e-01 1.526006162166595459e-01 -1.187905371189117432e-01 -7.856993377208709717e-02
1.161907613277435303e-01 1.487455517053604126e-01 -7.300782948732376099e-02 -3.084038197994232178e-01 7.254606485366821289e-02 1.055572554469108582e-01 -8.120615780353546143e-02 1.642598360776901245e-01 -1.340746432542800903e-01 1.708547770977020264e-01 -2.835792601108551025e-01 2.047581784427165985e-02 -1.546924561262130737e-01 7.807130925357341766e-03 -2.380582988262176514e-01 3.186722751706838608e-03 -1.037924438714981079e-01 -2.490879297256469727e-01 -6.289978325366973877e-02 -2.285399138927459717e-01 -1.259701251983642578e-01 2.157426625490188599e-01 2.882910966873168945e-01 -1.979935914278030396e-01 2.154520153999328613e-02 2.175542861223220825e-01 2.095188498497009277e-01 1.521896757185459137e-02 -1.700617931783199310e-02 -3.889065086841583252e-01 -2.190488129854202271e-01 -9.957467205822467804e-03
7.478177081793546677e-03 -2.201760411262512207e-01 9.365659952163696289e-02 -1.827305853366851807e-01 2.259645760059356689e-01 1.084500998258590698e-01 2.057956308126449585e-01 1.290558874607086182e-01 1.892660930752754211e-02 1.729040741920471191e-01 -6.973364204168319702e-02 2.370961904525756836e-01 -2.180925309658050537e-01 -1.265004426240921021e-01 -1.724279224872589111e-01 -1.543259806931018829e-02 -1.474797576665878296e-01 -3.274316489696502686e-01 -1.824089437723159790e-01 -2.053693383932113647e-01 -1.536371856927871704e-01 1.170887425541877747e-02 4.258619546890258789e-01 -2.447103857994079590e-01 1.655379831790924072e-01 -1.899203285574913025e-02 -5.926932021975517273e-02 7.104855775833129883e-02 -6.767357885837554932e-02 -2.688218653202056885e-01 2.261487767100334167e-02 -1.397610455751419067e-01
2.001089900732040405e-01 1.594694145023822784e-02 -6.113137304782867432e-02 -1.703445315361022949e-01 2.127788066864013672e-01 2.171666771173477173e-01 2.154070883989334106e-01 1.246328204870223999e-01 -2.593557238578796387e-01 -1.307510584592819214e-01 -3.614023029804229736e-01 -7.004605978727340698e-02 -5.467838421463966370e-02 -3.730363771319389343e-02 -7.684492319822311401e-02 -2.658503949642181396e-01 -1.550840437412261963e-01 -1.900593638420104980e-01 3.023874759674072266e-01 -1.864335685968399048e-01 8.679898828268051147e-02 1.968994438648223877e-01 1.775416582822799683e-01 -1.832384169101715088e-01 -2.158573567867279053e-01 3.933076187968254089e-02 7.648126035928726196e-02 1.498196423053741455e-01 -2.516614198684692383e-01 6.512207537889480591e-02 -9.852941334247589111e-02 1.422920674085617065e-01
-5.286948289722204208e-03 -3.340184688568115234e-02 3.958622924983501434e-03 -1.595840454101562500e-01 2.402993142604827881e-01 1.487923227250576019e-02 -9.940733760595321655e-02 -8.971295319497585297e-03 -1.202919036149978638e-01 -6.403410434722900391e-02 -1.180981323122978210e-01 2.959268093109130859e-01 1.926424056291580200e-01 3.577715158462524414e-01 -6.099298223853111267e-02 -2.590757608413696289e-02 -1.901727914810180664e-01 -1.789808273315429688e-01 1.789888292551040649e-01 -4.790974557399749756e-01 -1.697630584239959717e-01 -1.033338755369186401e-01 2.402649819850921631e-01 -8.942266553640365601e-02 1.132446900010108948e-01 1.507964730262756348e-01 1.632760912179946899e-01 -2.785474061965942383e-02 -2.850581109523773193e-01 -1.223791763186454773e-01 -1.395883858203887939e-01 -4.628124088048934937e-02
3.239863514900207520e-01 -1.296997666358947754e-01 3.384909927845001221e-01 -2.502645738422870636e-02 3.083139657974243164e-01 8.275485783815383911e-02 -3.194331228733062744e-01 1.716518849134445190e-01 3.646240383386611938e-02 -1.256424840539693832e-02 -2.271981388330459595e-01 1.398428380489349365e-01 1.092151626944541931e-01 -7.367663830518722534e-02 9.421158581972122192e-02 -2.480024248361587524e-01 -3.646779060363769531e-02 9.013245999813079834e-02 -9.675041772425174713e-03 -4.733544886112213135e-01 1.774179041385650635e-01 -1.792147383093833923e-02 1.739154905080795288e-01 -4.118363372981548309e-03 3.711643442511558533e-02 -3.149154596030712128e-03 -9.303697943687438965e-02 3.178808838129043579e-02 -3.897074784617871046e-04 -1.064270064234733582e-01 6.234405562281608582e-02 -2.173926979303359985e-01
-1.065624430775642395e-01 -1.892521232366561890e-01 -6.557435542345046997e-02 -2.836116552352905273e-01 1.969479471445083618e-01 3.229651749134063721e-01 -9.560227394104003906e-02 2.370748966932296753e-01 -1.054003313183784485e-01 -1.517638415098190308e-01 6.046348065137863159e-02 8.202275633811950684e-02 2.956880629062652588e-02 1.734528541564941406e-01 -4.868575930595397949e-02 -2.517021000385284424e-01 -1.055442243814468384e-01 -4.278793334960937500e-01 1.180756390094757080e-01 -1.825335770845413208e-01 -8.528592437505722046e-02 -1.440190058201551437e-02 1.760954409837722778e-01 -2.041888050734996796e-02 2.619111835956573486e-01 2.231434360146522522e-02 -3.027148358523845673e-02 1.194995921105146408e-02 -1.842986047267913818e-01 -2.962590754032135010e-01 -7.859492674469947815e-03 2.147173881530761719e-01
1.994050145149230957e-01 2.781410329043865204e-02 -1.457278579473495483e-01 -2.645888030529022217e-01 1.387013643980026245e-01 2.956804931163787842e-01 -2.808108627796173096e-01 1.336337067186832428e-02 -1.492477655410766602e-01 2.777636945247650146e-01 -1.596448421478271484e-01 2.441539913415908813e-01 5.042384564876556396e-02 -1.562842400744557381e-03 1.262854784727096558e-01 -2.709449529647827148e-01 -1.657569408416748047e-01 6.196296215057373047e-02 1.497132778167724609e-01 -3.925897926092147827e-02 1.252649426460266113e-01 1.477689445018768311e-01 2.481210418045520782e-02 -1.828460991382598877e-01 1.443732827901840210e-01 2.015128545463085175e-02 3.573843538761138916e-01 9.425416588783264160e-02 -2.131435573101043701e-01 1.074087154120206833e-02 -8.299041539430618286e-02 -2.625966668128967285e-01
2.762834131717681885e-01 9.234099835157394409e-02 3.041298501193523407e-02 -2.007948905229568481e-01 2.000816762447357178e-01 -6.262261420488357544e-02 -1.022116690874099731e-01 1.091811712831258774e-02 1.715753227472305298e-02 2.145155817270278931e-01 -2.652707695960998535e-01 3.322904706001281738e-01 1.119207367300987244e-01 1.579114496707916260e-01 -8.874444663524627686e-02 -2.444739490747451782e-01 -1.581389158964157104e-01 -1.909907162189483643e-01 -3.953400626778602600e-02 -8.028030395507812500e-02 6.117756292223930359e-02 -7.635103166103363037e-02 1.227806359529495239e-01 -1.093084141612052917e-01 3.316147327423095703e-01 1.247583404183387756e-01 2.448265701532363892e-01 2.474329434335231781e-02 2.231024671345949173e-03 -5.200943350791931152e-02 -7.354863453656435013e-03 -4.384472966194152832e-01
2.781007066369056702e-02 8.133135735988616943e-02 2.777007222175598145e-01 -3.033478558063507080e-01 2.135693430900573730e-01 3.789177536964416504e-01 -5.478477850556373596e-02 -9.114214032888412476e-02 -8.821070194244384766e-02 -1.823996901512145996e-01 -2.975727915763854980e-01 2.244196683168411255e-01 -1.768681108951568604e-01 -5.051479116082191467e-02 -7.283151894807815552e-02 -1.896017044782638550e-01 -1.890149563550949097e-01 8.638316765427589417e-03 3.092612028121948242e-01 7.994242012500762939e-02 1.740804761648178101e-01 4.753245785832405090e-02 1.430648565292358398e-01 2.311654090881347656e-01 -1.102562323212623596e-01 1.080944854766130447e-02 2.681826651096343994e-01 9.777258336544036865e-02 1.073163822293281555e-01 -1.342934221029281616e-01 1.503596547991037369e-02 -9.406843222677707672e-03
3.301244974136352539e-01 8.391828089952468872e-02 5.108807235956192017e-02 8.463831990957260132e-02 3.272455930709838867e-02 3.112903237342834473e-01 -3.223091661930084229e-01 -3.898662328720092773e-02 1.848912835121154785e-01 1.244281325489282608e-02 3.406628500670194626e-03 4.716656208038330078e-01 -3.607486188411712646e-02 1.695386692881584167e-02 -4.867288842797279358e-02 -2.490628361701965332e-01 -3.441300392150878906e-01 -5.301957577466964722e-02 1.653911173343658447e-02 -2.171520590782165527e-01 2.412595301866531372e-01 -1.024720594286918640e-01 -4.885236918926239014e-02 -1.297129392623901367e-01 -1.811280250549316406e-01 -8.684838563203811646e-02 -1.213564649224281311e-01 -5.222686380147933960e-02 -1.124829128384590149e-01 -2.359884791076183319e-02 -4.148162156343460083e-02 1.367384493350982666e-01
9.521818906068801880e-02 7.411833852529525757e-02 1.877651959657669067e-01 1.212817430496215820e-01 3.840024471282958984e-01 2.133913636207580566e-01 1.592199653387069702e-01 1.894767880439758301e-01 -7.600152492523193359e-02 -8.831261843442916870e-02 1.554818004369735718e-01 9.339519590139389038e-02 -3.328814730048179626e-02 1.911541074514389038e-01 -1.894445270299911499e-01 -1.344871968030929565e-01 -5.705917626619338989e-02 -1.195290386676788330e-01 3.528398573398590088e-01 -2.882276773452758789e-01 6.174020841717720032e-02 1.622107326984405518e-01 2.010358273983001709e-01 8.616155385971069336e-02 -4.590197466313838959e-03 7.822226732969284058e-02 -6.124391779303550720e-02 -3.408163040876388550e-02 -1.878902763128280640e-01 -3.274580538272857666e-01 -5.914026498794555664e-02 2.880510687828063965e-01
1.165775656700134277e-01 8.835964649915695190e-02 1.877968013286590576e-01 7.128838449716567993e-02 3.704251945018768311e-01 1.435532122850418091e-01 -1.767464578151702881e-01 2.501371502876281738e-02 -1.691147685050964355e-01 1.425180286169052124e-01 -2.722647488117218018e-01 1.280217468738555908e-01 1.431926786899566650e-01 1.212764754891395569e-01 -1.387371867895126343e-01 -2.423586845397949219e-01 -1.140099540352821350e-01 -1.751959770917892456e-01 5.875263735651969910e-02 -2.587313530966639519e-03 2.721461653709411621e-01 -2.596582174301147461e-01 2.480010315775871277e-02 1.196827832609415054e-02 -2.833797931671142578e-01 -1.495530009269714355e-01 -1.449706554412841797e-01 -2.207939922809600830e-01 2.424061894416809082e-01 -1.175411045551300049e-01 -2.464545369148254395e-01 -2.811936102807521820e-02
5.137613043189048767e-02 3.872824609279632568e-01 -2.710839360952377319e-02 -1.412882506847381592e-01 -4.855942353606224060e-02 1.235842928290367126e-01 -7.325626909732818604e-02 1.151386350393295288e-01 -1.496627479791641235e-01 -2.293086238205432892e-02 2.658775746822357178e-01 3.454385995864868164e-01 -5.686828866600990295e-03 1.124754101037979126e-01 -1.409176439046859741e-01 -2.886401414871215820e-01 -4.473274350166320801e-01 -2.752212882041931152e-01 8.766718208789825439e-02 -2.877274900674819946e-02 9.990373253822326660e-02 -3.807199746370315552e-02 2.348470389842987061e-01 -2.123743742704391479e-01 -1.265284270048141479e-01 5.731887742877006531e-02 -9.924889355897903442e-02 5.940138176083564758e-02 -1.516501754522323608e-01 -7.914846763014793396e-03 6.690045446157455444e-02 7.324943691492080688e-02
6.694992631673812866e-02 -9.598375856876373291e-02 -1.758304191753268242e-03 1.369949877262115479e-01 2.193917930126190186e-01 4.077577888965606689e-01 1.027785986661911011e-01 2.558526694774627686e-01 8.910755068063735962e-02 -2.450527250766754150e-01 -1.498295515775680542e-01 2.251495122909545898e-01 3.777394071221351624e-02 -2.287952788174152374e-02 -2.214961796998977661e-01 -3.272122889757156372e-02 -1.934186071157455444e-01 -4.372884631156921387e-01 1.110002398490905762e-01 -3.008049130439758301e-01 -6.286260485649108887e-02 -1.845575682818889618e-02 -7.456114888191223145e-02 -6.386932730674743652e-02 -1.298442389816045761e-02 1.746935695409774780e-01 -1.376199722290039062e-02 1.165057271718978882e-01 -2.688391320407390594e-02 3.732515126466751099e-02 -2.950887084007263184e-01 6.990651041269302368e-02
3.033327460289001465e-01 7.120527327060699463e-02 1.509210765361785889e-01 -3.128449618816375732e-01 6.389474868774414062e-02 -5.494149401783943176e-02 -4.413957595825195312e-01 -7.047064602375030518e-02 -2.459081709384918213e-01 2.044382840394973755e-01 -9.873168915510177612e-02 1.177023276686668396e-01 1.655805259943008423e-01 2.811730653047561646e-02 -2.117200791835784912e-01 -3.434282839298248291e-01 -2.156265825033187866e-01 -8.312495052814483643e-02 4.831486381590366364e-03 -2.538285553455352783e-01 -1.955345645546913147e-02 1.698296219110488892e-01 4.021829366683959961e-02 -2.212141081690788269e-02 -1.372240632772445679e-01 -1.878986954689025879e-01 5.806276202201843262e-02 -1.389961540699005127e-01 -1.255729198455810547e-01 -9.903457015752792358e-02 -3.996633365750312805e-02 -7.307035475969314575e-02
2.763628363609313965e-01 5.280314385890960693e-02 2.037188559770584106e-01 -3.078595697879791260e-01 -7.365637272596359253e-02 9.232951700687408447e-02 -6.550227105617523193e-02 -1.298315227031707764e-01 -1.045049950480461121e-01 1.071301251649856567e-01 -1.625921577215194702e-02 1.276305019855499268e-01 4.109424352645874023e-02 -3.927147984504699707e-01 -4.051748812198638916e-01 -1.790417134761810303e-01 -1.885867714881896973e-01 9.315098077058792114e-02 -1.115614101290702820e-01 -1.690905839204788208e-01 1.227687075734138489e-01 1.392860412597656250e-01 -3.594030439853668213e-02 -2.472385317087173462e-01 1.475308239459991455e-01 3.057281300425529480e-02 2.349641025066375732e-01 1.466078609228134155e-01 -7.236138731241226196e-02 -2.550144791603088379e-01 -7.224183063954114914e-03 -8.048436790704727173e-02
3.766904398798942566e-02 9.250590205192565918e-02 3.095195069909095764e-02 9.823363274335861206e-02 1.812550425529479980e-01 2.823766767978668213e-01 2.973506227135658264e-02 -3.930974602699279785e-01 -7.483114302158355713e-02 3.183916211128234863e-02 -1.382423043251037598e-01 1.805951148271560669e-01 -3.447344526648521423e-02 2.033456861972808838e-01 -7.350886613130569458e-02 -1.568544059991836548e-01 -4.015396833419799805e-01 -1.793778240680694580e-01 -5.697603523731231689e-02 -3.719098865985870361e-01 1.418557316064834595e-01 -2.147481739521026611e-01 -1.396837383508682251e-01 6.344187259674072266e-02 1.091581210494041443e-01 -9.853613376617431641e-02 1.600470989942550659e-01 2.884508669376373291e-01 -1.343651264905929565e-01 2.366631664335727692e-02 -3.559042513370513916e-02 -7.387717068195343018e-02
-1.546756029129028320e-01 -7.696472457610070705e-04 5.433375388383865356e-02 -1.652882695198059082e-01 3.291416764259338379e-01 2.324398010969161987e-01 1.134899854660034180e-01 -2.110859751701354980e-01 -1.410569250583648682e-01 -1.845415830612182617e-01 1.144993975758552551e-01 -2.550675161182880402e-02 1.200512424111366272e-01 -1.725209057331085205e-01 -1.505410671234130859e-01 -3.163869976997375488e-01 -4.190429151058197021e-01 -9.259549528360366821e-02 1.768801957368850708e-01 -1.321781277656555176e-01 1.530570387840270996e-01 2.113753259181976318e-01 1.416256725788116455e-01 3.027304448187351227e-02 9.861990064382553101e-02 7.967533916234970093e-02 -2.144635915756225586e-01 -1.437187939882278442e-01 -2.020420432090759277e-01 -1.495271623134613037e-01 1.149272993206977844e-01 -1.011433303356170654e-01
3.595281839370727539e-01 5.695755034685134888e-02 3.203429281711578369e-02 -1.856731176376342773e-01 8.454861491918563843e-02 -2.877346239984035492e-02 -3.845329880714416504e-01 -3.056803904473781586e-02 6.176732107996940613e-02 -2.652324922382831573e-02 5.510696768760681152e-02 1.904071718454360962e-01 4.818831384181976318e-02 -6.327318400144577026e-02 -1.234537363052368164e-01 -3.814304769039154053e-01 -1.020832583308219910e-01 -2.256685495376586914e-01 1.007847785949707031e-01 -3.713791072368621826e-01 1.194399893283843994e-01 2.127428352832794189e-01 8.812923729419708252e-02 2.161401659250259399e-01 -4.224853962659835815e-02 -8.079166710376739502e-02 1.177213266491889954e-01 -1.607866585254669189e-01 -1.953622698783874512e-01 -2.326519191265106201e-01 -1.450008340179920197e-02 -1.974139921367168427e-02
2.252098321914672852e-01 -1.423267871141433716e-01 1.291350275278091431e-01 -2.538488507270812988e-01 4.089661408215761185e-03 2.037953883409500122e-01 -7.883258163928985596e-02 -1.224397271871566772e-01 -2.009726017713546753e-01 -9.950724430382251740e-03 -4.253413900732994080e-02 7.079144567251205444e-02 7.519916445016860962e-02 -2.848494946956634521e-01 -4.618773162364959717e-01 -2.166396528482437134e-01 -1.351082772016525269e-01 5.759869143366813660e-02 -2.375266104936599731e-01 -1.733280122280120850e-01 1.164506226778030396e-01 1.170687824487686157e-01 7.130813319236040115e-04 -2.983493804931640625e-01 5.721046775579452515e-02 -1.260523200035095215e-01 -1.969148218631744385e-02 2.229368239641189575e-01 -3.464997559785842896e-02 -2.869918644428253174e-01 -1.165135353803634644e-01 9.097276255488395691e-03
2.368988990783691406e-01 -2.450459599494934082e-01 -1.700539439916610718e-01 2.049313634634017944e-01 1.877147257328033447e-01 4.194218218326568604e-01 2.265646606683731079e-01 8.988299220800399780e-02 -3.756997361779212952e-02 2.000414580106735229e-02 -6.095683202147483826e-02 2.268298864364624023e-01 6.222830340266227722e-02 -7.047794014215469360e-02 3.515087068080902100e-02 -2.894950807094573975e-01 1.846868311986327171e-03 -1.022443920373916626e-01 -8.759698271751403809e-02 -3.369258940219879150e-01 -9.215331822633743286e-02 1.499545127153396606e-01 3.198472857475280762e-01 -6.611134111881256104e-02 2.329433150589466095e-02 3.753660246729850769e-02 8.652621507644653320e-02 1.789210587739944458e-01 -8.893641829490661621e-02 -1.390889734029769897e-01 -1.265757083892822266e-01 1.935542821884155273e-01
2.486976087093353271e-01 -3.929544985294342041e-02 -3.759927302598953247e-02 -7.242567092180252075e-02 2.390111386775970459e-01 1.562418639659881592e-01 -1.609552651643753052e-01 3.278463706374168396e-02 -3.155626729130744934e-02 1.302469819784164429e-01 -8.281860500574111938e-04 2.905296683311462402e-01 -4.690761491656303406e-02 3.050766587257385254e-01 1.567701399326324463e-01 -2.333451658487319946e-01 -3.346202671527862549e-01 -3.561697602272033691e-01 1.512016803026199341e-01 -1.651714742183685303e-01 6.572585552930831909e-02 5.171011015772819519e-02 2.044002562761306763e-01 -9.860930033028125763e-03 1.842970848083496094e-01 6.714174151420593262e-02 1.679677814245223999e-01 1.133012175559997559e-01 8.295961469411849976e-02 3.014226257801055908e-02 6.118969619274139404e-02 -3.403811156749725342e-01
1.568303704261779785e-01 1.386078149080276489e-01 7.276377826929092407e-02 -2.195811569690704346e-01 3.177818059921264648e-01 1.604384183883666992e-01 7.570536807179450989e-03 -1.141613721847534180e-02 -1.413687765598297119e-01 -3.818775294348597527e-03 2.671759016811847687e-02 -9.131924808025360107e-02 -1.173883676528930664e-01 -6.619787216186523438e-02 -1.513004451990127563e-01 -1.706195473670959473e-01 -1.632487624883651733e-01 1.197554394602775574e-01 -1.260175853967666626e-01 -4.854352176189422607e-01 -1.503529101610183716e-01 8.383237570524215698e-02 5.132673978805541992e-01 7.535239215940237045e-03 -5.870277062058448792e-02 1.067018434405326843e-01 -6.085249129682779312e-03 1.461104005575180054e-01 -2.016002088785171509e-01 9.450703114271163940e-02 -4.309458285570144653e-02 -5.700173601508140564e-02
-1.803590543568134308e-02 1.949654147028923035e-02 3.200681209564208984e-01 -1.104407384991645813e-01 3.553982675075531006e-01 4.622314274311065674e-01 8.187820017337799072e-02 -1.438888907432556152e-02 1.125382408499717712e-01 -1.766808480024337769e-01 -7.699254900217056274e-02 6.147782132029533386e-02 -5.174595117568969727e-02 1.398754268884658813e-01 -3.770703449845314026e-02 -1.690385192632675171e-01 1.274155080318450928e-01 -2.606738805770874023e-01 7.904488593339920044e-02 4.423063620924949646e-02 2.997047901153564453e-01 9.819901734590530396e-02 3.114647269248962402e-01 -9.021484106779098511e-02 8.025334216654300690e-03 1.393651589751243591e-02 -1.507200151681900024e-01 5.695527791976928711e-02 1.860724091529846191e-01 -2.485836297273635864e-01 -8.188728243112564087e-02 7.485572993755340576e-02
1.911552548408508301e-01 1.023076102137565613e-01 1.899618357419967651e-01 -2.919264137744903564e-01 3.899091780185699463e-01 1.702274531126022339e-01 3.926843404769897461e-01 -4.696523025631904602e-02 2.185034453868865967e-01 9.071604162454605103e-02 4.608940705657005310e-02 6.484480202198028564e-02 4.964002966880798340e-02 -1.303795129060745239e-01 -2.219635248184204102e-01 -9.089761227369308472e-02 6.361263245344161987e-02 -1.001598462462425232e-01 1.564493924379348755e-01 -1.374089419841766357e-01 -4.542382434010505676e-02 3.101985454559326172e-01 2.084442228078842163e-01 -1.743504405021667480e-01 2.042300403118133545e-01 -6.141411513090133667e-02 8.701054751873016357e-02 -6.768838316202163696e-02 1.435042265802621841e-02 -1.856383085250854492e-01 -1.558375209569931030e-01 -9.391989558935165405e-02
3.733195662498474121e-01 3.613954037427902222e-02 -9.045249782502651215e-03 -4.929071664810180664e-02 3.598272800445556641e-01 1.790576577186584473e-01 -2.081419825553894043e-01 -1.472036838531494141e-01 -9.908351302146911621e-02 -4.275186453014612198e-03 1.173968315124511719e-01 2.827051561325788498e-03 -1.406387686729431152e-01 7.528886944055557251e-02 -2.602881193161010742e-01 -3.275136649608612061e-01 -2.513506114482879639e-01 -1.564417034387588501e-01 -1.937907636165618896e-01 -8.126404136419296265e-02 8.239229768514633179e-02 -2.080449163913726807e-01 1.505060344934463501e-01 1.999152153730392456e-01 -4.551584273576736450e-02 9.768509306013584137e-03 2.264353781938552856e-01 8.781448006629943848e-02 1.895273476839065552e-02 -2.472461462020874023e-01 3.900502249598503113e-02 -1.937401741743087769e-01
1.001299321651458740e-01 2.595239579677581787e-01 -7.366966456174850464e-02 4.060288518667221069e-02 6.679892539978027344e-02 2.509060204029083252e-01 -1.776776611804962158e-01 -1.873539574444293976e-02 -4.422367364168167114e-02 -2.203488945960998535e-01 -1.882846951484680176e-01 -1.037374436855316162e-01 1.002690345048904419e-01 -4.350915551185607910e-02 -8.997002243995666504e-02 -3.114981651306152344e-01 -2.204109430313110352e-01 -6.646086461842060089e-03 1.578763276338577271e-01 -2.876595556735992432e-01 -1.457224637269973755e-01 1.655345857143402100e-01 1.297719031572341919e-01 -3.516404032707214355e-01 2.029559463262557983e-01 -2.683888077735900879e-01 1.687308251857757568e-01 -5.703457444906234741e-02 -6.992017477750778198e-02 1.320789381861686707e-02 -2.323051095008850098e-01 2.302438169717788696e-01
7.807414978742599487e-02 1.824840903282165527e-02 7.670744508504867554e-02 -3.663347363471984863e-01 2.944912314414978027e-01 4.821795597672462463e-02 -1.779184043407440186e-01 -1.431421786546707153e-01 -3.384640440344810486e-02 -1.841785311698913574e-01 -1.742388308048248291e-02 1.385280787944793701e-01 1.692656129598617554e-01 -2.797318808734416962e-02 2.619919739663600922e-02 -9.862581640481948853e-02 -8.545898646116256714e-02 -3.014932274818420410e-01 -8.150731213390827179e-03 -3.585922420024871826e-01 8.663400262594223022e-02 2.024825811386108398e-01 2.601578235626220703e-01 1.699689030647277832e-01 -1.850735545158386230e-01 -9.444070607423782349e-02 6.625115871429443359e-02 1.566208302974700928e-01 -3.559446334838867188e-01 -2.463542856276035309e-03 1.754166781902313232e-01 -1.280115246772766113e-01
1.928017139434814453e-01 -1.458974331617355347e-01 3.152794763445854187e-02 -7.850534468889236450e-02 1.344704031944274902e-01 3.040609359741210938e-01 -2.639881074428558350e-01 -1.290989816188812256e-01 8.066178113222122192e-02 2.774516344070434570e-01 4.149643704295158386e-02 1.457038149237632751e-02 2.584942877292633057e-01 -1.612311005592346191e-01 -2.271332405507564545e-02 -2.266336679458618164e-01 -2.618127465248107910e-01 9.205587208271026611e-02 1.907349675893783569e-01 -2.392964363098144531e-01 2.324649095535278320e-01 9.728266298770904541e-02 2.097934633493423462e-01 1.648398675024509430e-02 1.338484883308410645e-01 -3.474316000938415527e-02 3.052635677158832550e-02 2.214923352003097534e-01 2.536670267581939697e-01 -3.037045598030090332e-01 2.040477469563484192e-02 5.305200070142745972e-02
1.530259400606155396e-01 -7.941035926342010498e-02 2.861398160457611084e-01 -1.015577837824821472e-02 6.143967807292938232e-02 3.200734853744506836e-01 -2.227925807237625122e-01 6.520408391952514648e-02 1.128299087285995483e-01 8.283340930938720703e-02 2.634173631668090820e-01 2.099554389715194702e-01 2.303260564804077148e-01 -2.445957958698272705e-01 -1.923762857913970947e-01 -9.873818606138229370e-02 -2.419771403074264526e-01 9.046687744557857513e-03 3.063003420829772949e-01 -2.269632369279861450e-01 9.451757371425628662e-02 2.047383338212966919e-01 1.085418239235877991e-01 -1.660770773887634277e-01 1.131464987993240356e-01 -8.694000542163848877e-02 -1.682066470384597778e-01 6.919558346271514893e-02 1.917925775051116943e-01 -2.147167474031448364e-01 5.774830654263496399e-02 -4.055742919445037842e-02
5.014015734195709229e-02 2.879308462142944336e-01 1.195961609482765198e-01 -2.174931615591049194e-01 1.496918648481369019e-01 1.423151940107345581e-01 -1.850005835294723511e-01 -1.032130569219589233e-01 2.844793796539306641e-01 -4.975012317299842834e-02 1.294036805629730225e-01 -1.343544721603393555e-01 1.290100961923599243e-01 -1.347256302833557129e-01 -4.592840746045112610e-02 -3.527345657348632812e-01 -2.869434952735900879e-01 -1.151055693626403809e-01 -1.670997142791748047e-01 -3.812628388404846191e-01 -1.063321009278297424e-01 1.907158792018890381e-01 3.981897607445716858e-02 -3.508285433053970337e-02 3.052303493022918701e-01 1.121464073657989502e-01 4.399732500314712524e-02 3.098627738654613495e-02 -1.337698996067047119e-01 -1.378320753574371338e-01 -1.358221024274826050e-01 5.066761001944541931e-02
2.539981901645660400e-01 1.579458713531494141e-01 8.974855393171310425e-02 3.089141845703125000e-01 1.605825722217559814e-01 -1.858808100223541260e-02 9.091401100158691406e-02 5.722574144601821899e-02 -3.683102428913116455e-01 -2.838761545717716217e-02 -7.179338950663805008e-03 3.090949654579162598e-01 -5.623900145292282104e-02 1.490912735462188721e-01 4.250899329781532288e-02 -3.803518414497375488e-01 -2.533342540264129639e-01 -5.100972577929496765e-02 -1.459815800189971924e-01 -2.782052159309387207e-01 2.956599369645118713e-02 -6.381100416183471680e-02 -2.374827302992343903e-02 7.184103876352310181e-02 -9.976946562528610229e-02 -3.215830400586128235e-02 -1.100551486015319824e-01 1.751485615968704224e-01 -1.869171857833862305e-01 -1.961838752031326294e-01 -1.891141980886459351e-01 1.622956842184066772e-01
4.114559888839721680e-01 1.546033918857574463e-01 8.669178187847137451e-02 -1.442091315984725952e-01 1.507357954978942871e-01 -9.967276453971862793e-02 -2.110397070646286011e-01 -3.285618871450424194e-02 -1.674900352954864502e-01 -1.180625930428504944e-01 2.049688845872879028e-01 7.005327846854925156e-03 -6.802597641944885254e-02 1.896757483482360840e-01 -1.291325390338897705e-01 -3.693573474884033203e-01 -2.523199915885925293e-01 -9.732332825660705566e-02 -2.757637016475200653e-02 -3.790236711502075195e-01 1.623025685548782349e-01 1.668381690979003906e-01 -3.813251852989196777e-02 1.273819655179977417e-01 -1.394515158608555794e-03 -5.236762762069702148e-02 6.770732253789901733e-02 -2.004014253616333008e-01 -7.302498817443847656e-02 -2.740335762500762939e-01 -2.416096162050962448e-03 -7.157568633556365967e-02
3.570516109466552734e-01 -2.656871266663074493e-02 3.753749281167984009e-02 -2.745503187179565430e-01 3.045959398150444031e-02 1.005871444940567017e-01 1.593110710382461548e-02 -6.916767358779907227e-02 1.586298458278179169e-02 2.366180717945098877e-02 4.293420538306236267e-02 8.072139322757720947e-02 1.127744913101196289e-01 -3.111700117588043213e-01 -3.498039841651916504e-01 -2.711363136768341064e-01 -1.109646186232566833e-01 9.977614879608154297e-02 -1.423802375793457031e-01 -2.515907287597656250e-01 2.929370403289794922e-01 1.119938641786575317e-01 -5.522603541612625122e-02 -1.629509627819061279e-01 9.565599262714385986e-02 -1.166739538311958313e-01 1.832612007856369019e-01 2.599972486495971680e-02 1.208753958344459534e-01 -3.604221045970916748e-01 -1.701879352331161499e-01 -6.764407269656658173e-03
-5.283958092331886292e-02 -1.835525222122669220e-02 1.054645609110593796e-02 -1.237778812646865845e-01 1.150959804654121399e-01 1.441919207572937012e-01 2.102434262633323669e-02 1.915522068738937378e-01 -1.838460117578506470e-01 -1.756350249052047729e-01 1.238097921013832092e-01 1.101668924093246460e-01 -1.350691076368093491e-03 -1.587971001863479614e-01 -3.870493173599243164e-02 1.044259220361709595e-01 -4.108061790466308594e-01 -1.543606221675872803e-01 1.748920679092407227e-01 -5.365841388702392578e-01 -9.497191011905670166e-02 -6.315263360738754272e-02 1.589395850896835327e-01 3.814247623085975647e-02 9.930869936943054199e-02 1.245106011629104614e-01 1.511508226394653320e-01 2.419970780611038208e-01 7.783450186252593994e-02 -1.937210708856582642e-01 -2.660400867462158203e-01 -9.258212149143218994e-02
2.417521625757217407e-01 2.583265006542205811e-01 5.065635964274406433e-02 -1.684463620185852051e-01 4.245882630348205566e-01 4.360288679599761963e-01 -2.096076607704162598e-01 3.575552627444267273e-02 -1.725015789270401001e-01 -5.455217510461807251e-02 -6.577905267477035522e-02 1.537823677062988281e-01 -1.378712207078933716e-01 5.447220057249069214e-03 -1.151698902249336243e-01 -2.042376995086669922e-01 -2.462268806993961334e-02 -5.934447795152664185e-02 -2.781998179852962494e-02 1.370670050382614136e-01 -2.914547920227050781e-02 -1.078869402408599854e-01 1.554019898176193237e-01 4.537771642208099365e-02 2.138522714376449585e-01 -1.170636340975761414e-01 2.653861343860626221e-01 3.933663479983806610e-03 -1.063966527581214905e-01 -1.758600026369094849e-01 -8.234363794326782227e-02 -2.285868376493453979e-01
1.290518641471862793e-01 -1.701476238667964935e-02 1.012880578637123108e-01 -3.518481925129890442e-02 2.122829705476760864e-01 1.192422360181808472e-01 6.187786161899566650e-02 4.664481431245803833e-02 -2.035775780677795410e-01 -1.974834315478801727e-02 -1.763498336076736450e-01 -1.265646666288375854e-01 -3.809075430035591125e-02 3.228951692581176758e-01 1.728744804859161377e-01 -7.132760435342788696e-02 -3.415504693984985352e-01 -3.046690523624420166e-01 9.003493189811706543e-02 -2.605289220809936523e-01 -9.017835557460784912e-02 1.064003631472587585e-01 1.859794110059738159e-01 1.649849563837051392e-01 2.413033396005630493e-01 -2.645749449729919434e-01 9.308633208274841309e-02 1.506997346878051758e-01 1.292119622230529785e-01 -2.403213083744049072e-01 -1.010547056794166565e-01 -2.562156319618225098e-01
-7.642927020788192749e-02 -7.826111465692520142e-02 2.751009464263916016e-01 9.291163645684719086e-03 2.517031431198120117e-01 3.054565191268920898e-01 1.888804584741592407e-01 1.203732416033744812e-01 1.217346861958503723e-01 -2.049875706434249878e-01 -9.262537956237792969e-02 2.555689215660095215e-01 -1.576340347528457642e-01 1.819297969341278076e-01 -2.008058875799179077e-01 -2.737686634063720703e-01 -2.751426100730895996e-01 -1.914411038160324097e-01 3.136516511440277100e-01 -3.609351441264152527e-02 9.080581367015838623e-02 6.743095815181732178e-02 2.363030612468719482e-01 -2.652595564723014832e-02 4.428698867559432983e-02 -1.337459236383438110e-01 4.848825559020042419e-02 1.007068976759910583e-01 -2.852692268788814545e-02 -1.063122004270553589e-01 1.565307974815368652e-01 2.261875420808792114e-01
2.205326259136199951e-01 2.532566487789154053e-01 1.308221220970153809e-01 -3.421173244714736938e-02 1.130172237753868103e-01 2.677767537534236908e-02 1.959185302257537842e-01 -5.273800343275070190e-02 -9.152049198746681213e-03 4.545399546623229980e-02 -3.987220302224159241e-02 1.847545504570007324e-01 8.297288417816162109e-02 5.984035134315490723e-02 -1.661175638437271118e-01 -2.265583127737045288e-01 -1.867759823799133301e-01 -1.414632648229598999e-01 -2.783676683902740479e-01 -3.080295324325561523e-01 -2.519737780094146729e-01 -2.029404602944850922e-02 4.044064134359359741e-02 1.896428316831588745e-02 3.404570519924163818e-01 -8.490794152021408081e-02 -1.088814809918403625e-01 4.227081537246704102e-01 1.062049493193626404e-01 -1.364943981170654297e-01 -2.241446673870086670e-01 -6.994877941906452179e-03
3.000093996524810791e-01 2.007855772972106934e-01 3.636451065540313721e-02 -4.348391592502593994e-01 3.280418515205383301e-01 1.774782985448837280e-01 -6.041334941983222961e-02 5.724400281906127930e-02 -4.235939309000968933e-02 3.070065286010503769e-03 -5.239170044660568237e-02 -2.052139677107334137e-02 -2.158976495265960693e-01 -2.131518125534057617e-01 -2.933733761310577393e-01 -4.193820431828498840e-02 -1.086708009243011475e-01 -9.369754046201705933e-02 -6.566624343395233154e-02 -1.996670812368392944e-01 -4.515333473682403564e-02 2.810486257076263428e-01 1.099518239498138428e-01 3.656211867928504944e-02 2.087191045284271240e-01 1.362729072570800781e-01 5.504687130451202393e-02 8.041883260011672974e-02 -9.569028392434120178e-03 -3.096542656421661377e-01 -4.931948706507682800e-02 -1.383165717124938965e-01
-2.283762693405151367e-01 -2.169589102268218994e-01 2.509917616844177246e-01 -1.188293397426605225e-01 2.028910964727401733e-01 8.854413777589797974e-02 -1.116067692637443542e-01 -8.338922262191772461e-02 -1.978197135031223297e-03 -5.028183758258819580e-02 -3.000388443470001221e-01 2.772134244441986084e-01 2.838453650474548340e-02 1.665473878383636475e-01 3.039269894361495972e-02 -1.871089488267898560e-01 -2.568227648735046387e-01 -1.745752543210983276e-01 1.198404729366302490e-01 -2.579465508460998535e-01 2.691167779266834259e-02 -2.387797236442565918e-01 -2.348712086677551270e-02 -1.355044692754745483e-01 2.035335004329681396e-01 -1.390384584665298462e-01 2.152368128299713135e-01 -2.974736690521240234e-01 4.619868099689483643e-02 -2.446447163820266724e-01 -9.492449462413787842e-02 2.836166322231292725e-02
1.156985312700271606e-01 1.057160496711730957e-01 8.393590152263641357e-02 -2.323895990848541260e-01 3.820381164550781250e-01 6.751175224781036377e-02 8.227622509002685547e-02 -1.061811074614524841e-01 -2.560344152152538300e-02 -1.707765273749828339e-02 5.072543025016784668e-02 2.746953964233398438e-01 2.511531114578247070e-01 4.066665098071098328e-02 -1.668762974441051483e-02 -3.380994200706481934e-01 -1.584030687808990479e-01 -1.251278370618820190e-01 -1.473047435283660889e-01 -1.770218461751937866e-01 -4.715620540082454681e-03 3.128637671470642090e-01 1.735959500074386597e-01 1.258957237005233765e-01 -1.602279245853424072e-01 -1.279919445514678955e-01 2.498697787523269653e-01 9.799591451883316040e-02 -2.765700519084930420e-01 1.783262789249420166e-01 3.868563473224639893e-02 -1.611768007278442383e-01
2.204412817955017090e-01 1.452956795692443848e-01 2.239478230476379395e-01 8.688873611390590668e-03 4.350270032882690430e-01 2.297473996877670288e-01 3.389701992273330688e-02 -9.845077991485595703e-02 -2.577840387821197510e-01 5.487808957695960999e-02 -1.693909615278244019e-01 -1.203041523694992065e-01 -6.446785479784011841e-02 -3.465020284056663513e-02 2.454629726707935333e-02 -1.365172713994979858e-01 -1.112050469964742661e-02 6.680916249752044678e-02 -7.489372044801712036e-02 -4.857149124145507812e-01 -9.767614305019378662e-02 2.681203484535217285e-01 3.261767327785491943e-01 -2.624238654971122742e-02 5.365034565329551697e-02 1.882047764956951141e-02 -6.203964725136756897e-02 -4.169830307364463806e-02 -2.121294885873794556e-01 -1.551166456192731857e-02 -2.331172302365303040e-02 -2.717318199574947357e-02
9.512113034725189209e-02 2.169229984283447266e-01 -2.452846243977546692e-02 -3.216724693775177002e-01 2.625429630279541016e-01 9.855497628450393677e-02 -5.697010457515716553e-02 -1.887826435267925262e-02 -5.216380581259727478e-02 -3.718171715736389160e-01 -5.891029164195060730e-02 1.276646703481674194e-01 6.302875280380249023e-02 9.913603216409683228e-02 7.614251226186752319e-02 -4.666052758693695068e-01 -3.387385010719299316e-01 8.690524846315383911e-02 -3.866812679916620255e-03 -2.485468536615371704e-01 -1.278554499149322510e-01 2.023509936407208443e-03 -8.684346452355384827e-03 -1.401996165513992310e-01 7.101053744554519653e-02 1.017311513423919678e-01 -2.599813342094421387e-01 -4.109533876180648804e-02 -7.472054660320281982e-02 3.331292048096656799e-02 -1.076865270733833313e-01 -1.907665282487869263e-01
3.744085431098937988e-01 7.905627787113189697e-02 -6.347830593585968018e-02 -5.359477177262306213e-02 1.714490503072738647e-01 1.501289159059524536e-01 -2.140774130821228027e-01 -1.708182543516159058e-01 -1.112174913287162781e-01 6.906797736883163452e-02 1.570655219256877899e-02 1.539472043514251709e-01 -1.805914938449859619e-01 1.909372583031654358e-02 -3.490687906742095947e-01 -3.230286240577697754e-01 -1.102003529667854309e-01 -3.300023972988128662e-01 -1.216721981763839722e-01 -1.272027641534805298e-01 -2.297357469797134399e-02 -1.044282838702201843e-01 1.604052335023880005e-01 7.587464153766632080e-02 8.693748712539672852e-02 -2.337123304605484009e-01 1.856109201908111572e-01 1.100433096289634705e-01 -1.579115986824035645e-01 1.516636610031127930e-01 -1.848726868629455566e-01 -1.834608018398284912e-01
8.987155556678771973e-02 2.875402271747589111e-01 4.242075607180595398e-03 -1.896155327558517456e-01 2.303126454353332520e-01 1.649999022483825684e-01 -2.134089125320315361e-03 -9.159856289625167847e-02 -1.214722990989685059e-01 -1.697203367948532104e-01 -1.461131423711776733e-01 4.121991395950317383e-01 6.291621923446655273e-02 6.574812531471252441e-02 8.887898176908493042e-02 -3.521158695220947266e-01 -2.763111591339111328e-01 7.482325285673141479e-02 -2.027821727097034454e-02 -3.104283809661865234e-01 -1.450824588537216187e-01 -9.492354840040206909e-02 7.878801971673965454e-02 -2.513957582414150238e-02 1.218558400869369507e-01 -5.193894356489181519e-02 -3.159805238246917725e-01 -1.695699691772460938e-01 -8.455637842416763306e-02 1.121008768677711487e-01 -7.953646779060363770e-02 -1.476990729570388794e-01
-9.486769139766693115e-02 -1.865104138851165771e-01 2.206239253282546997e-01 -6.968805938959121704e-02 2.786164283752441406e-01 1.293626129627227783e-01 1.655583828687667847e-01 -9.593989700078964233e-02 1.414412260055541992e-01 -1.426066458225250244e-01 -1.208193367347121239e-03 1.066634580492973328e-01 9.457079321146011353e-02 -9.148944914340972900e-02 -1.031597182154655457e-01 -2.743811905384063721e-01 4.810176417231559753e-02 -3.499373495578765869e-01 1.018610671162605286e-01 -5.851935967803001404e-02 2.535773217678070068e-01 -9.757933765649795532e-02 4.791614413261413574e-01 -1.643394678831100464e-01 5.140516161918640137e-02 -3.696881234645843506e-02 3.894932568073272705e-02 -6.674478948116302490e-02 -2.328645624220371246e-02 -3.244042098522186279e-01 -1.449553370475769043e-01 1.047611311078071594e-01
[truncated: 3,274,391 more chars]
