# Supplementary material for: The Language of Innovation
Source: PLoS One. 2020 Apr 30;15(4):e0230107. doi: 10.1371/journal.pone.0230107 (PMC7194493; doi:10.1371/journal.pone.0230107)
Supplement: S18 File — (GZ) [file pone.0230107.s018.tar.gz › 1996-2000/V2Run_4_VS_4500_embeddings1996-2000ED32.txt]

1.787991672754287720e-01 2.460347563028335571e-01 2.719782888889312744e-01 -1.378235071897506714e-01 -1.795227676630020142e-01 -6.497173756361007690e-02 -5.599147453904151917e-02 -3.543713362887501717e-03 2.919820249080657959e-01 -5.673640221357345581e-02 1.101095303893089294e-01 8.094689995050430298e-02 1.856322735548019409e-01 -2.110292464494705200e-01 1.193812638521194458e-01 -2.493895292282104492e-01 -1.933070421218872070e-01 2.837790846824645996e-01 -8.914505690336227417e-02 9.029944241046905518e-02 -1.202841252088546753e-01 1.715365648269653320e-01 -1.727936863899230957e-01 -1.605318337678909302e-01 -1.392907053232192993e-01 1.780466139316558838e-01 -1.723802387714385986e-01 -2.145138084888458252e-01 2.548355162143707275e-01 4.413320496678352356e-02 8.760754764080047607e-02 -2.782558500766754150e-01
2.853072583675384521e-01 6.586943566799163818e-02 2.726632952690124512e-01 -3.212714791297912598e-01 -3.420102894306182861e-01 -1.364631354808807373e-01 1.970063522458076477e-02 1.964873522520065308e-01 1.232830211520195007e-01 -2.266208678483963013e-01 8.565782569348812103e-03 1.614167541265487671e-01 2.258115410804748535e-01 -2.439506947994232178e-01 -2.468943409621715546e-02 -6.615631282329559326e-02 -2.441389709711074829e-01 -1.471673846244812012e-01 2.579047381877899170e-01 4.374013841152191162e-02 5.166719481348991394e-02 1.017498001456260681e-01 -2.521087825298309326e-01 1.269981861114501953e-01 -4.780112951993942261e-02 6.467252969741821289e-02 -9.379557333886623383e-03 -6.252671778202056885e-02 1.040322706103324890e-01 -2.692523598670959473e-01 -3.059267997741699219e-02 -1.296830326318740845e-01
-2.112882286310195923e-01 5.651614069938659668e-02 3.487123250961303711e-01 -1.494939178228378296e-01 -2.855299413204193115e-01 1.726872771978378296e-01 -4.292974993586540222e-02 -1.076671183109283447e-01 2.049515545368194580e-01 1.225054915994405746e-02 1.611372381448745728e-01 9.286237508058547974e-02 2.015364766120910645e-01 -2.620653510093688965e-01 -2.875918149948120117e-01 5.403683334589004517e-02 -1.850997805595397949e-01 1.760050281882286072e-02 -6.164339371025562286e-03 1.513909846544265747e-01 2.022024691104888916e-01 -1.598562598228454590e-01 -3.299907548353075981e-03 -1.327026635408401489e-01 1.363165527582168579e-01 -1.133118849247694016e-02 -2.383215874433517456e-01 -1.102350652217864990e-01 3.557240366935729980e-01 -2.177193947136402130e-02 -1.831389963626861572e-01 -1.481905728578567505e-01
3.119018487632274628e-02 1.673265993595123291e-01 1.346953064203262329e-01 -4.658889472484588623e-01 3.304572892375290394e-04 -8.464806526899337769e-02 -6.886339932680130005e-02 1.808552742004394531e-01 4.067517518997192383e-01 2.690481245517730713e-01 -9.902331978082656860e-02 1.196500808000564575e-01 2.661704421043395996e-01 1.965035051107406616e-01 -1.833150386810302734e-01 -7.135887164622545242e-03 -1.084615588188171387e-01 1.964624971151351929e-01 1.547947078943252563e-01 -1.091261729598045349e-01 9.060204774141311646e-02 2.165427058935165405e-01 -5.438676103949546814e-02 7.640302181243896484e-02 -1.335572451353073120e-01 -1.194601785391569138e-02 -2.793748080730438232e-01 -1.146513670682907104e-01 1.454010009765625000e-01 1.670146919786930084e-02 -6.724008917808532715e-02 -3.005221299827098846e-02
-1.800470985472202301e-03 2.425494417548179626e-02 1.070914268493652344e-01 -4.494021087884902954e-02 -2.787036299705505371e-01 2.510665729641914368e-02 6.529869977384805679e-03 -2.420913130044937134e-01 1.967760920524597168e-01 -1.334804594516754150e-01 1.422726064920425415e-01 2.661432623863220215e-01 1.132757738232612610e-01 -3.051452338695526123e-01 -1.597998589277267456e-01 -1.845268160104751587e-01 -1.656164973974227905e-01 2.242790460586547852e-01 2.011556923389434814e-01 5.427534505724906921e-02 1.635326743125915527e-01 -1.872615516185760498e-02 6.573254615068435669e-02 -2.296217344701290131e-02 -1.096508875489234924e-01 -1.363954842090606689e-01 -4.037460088729858398e-01 1.287866234779357910e-01 4.092281758785247803e-01 3.591851890087127686e-02 7.688929792493581772e-03 6.081964820623397827e-02
-6.295603513717651367e-02 -7.241702638566493988e-03 1.099099293351173401e-01 -1.159245297312736511e-01 -2.168918550014495850e-01 -1.909104138612747192e-01 2.233232185244560242e-02 -4.284550994634628296e-02 3.813256621360778809e-01 9.740657359361648560e-02 2.727134525775909424e-01 4.556710124015808105e-01 1.864779293537139893e-01 -2.466461658477783203e-01 -2.474758541211485863e-03 -1.657250076532363892e-01 -2.314519584178924561e-01 2.043261229991912842e-01 9.387010335922241211e-02 5.823063850402832031e-02 1.764603555202484131e-01 4.384797438979148865e-02 -1.704206764698028564e-01 -4.126506298780441284e-02 1.801903694868087769e-01 6.041146442294120789e-02 -2.940000593662261963e-01 -1.123033165931701660e-01 7.033362239599227905e-02 -3.641552850604057312e-02 -8.400597423315048218e-02 -6.951350718736648560e-02
-4.907694086432456970e-02 1.420219987630844116e-01 1.921535730361938477e-01 -1.630358099937438965e-01 -2.918034493923187256e-01 -1.505629569292068481e-01 -5.991527065634727478e-02 -8.070190250873565674e-02 1.109489127993583679e-01 -4.840805754065513611e-02 -1.945919543504714966e-02 1.289583742618560791e-01 1.210767775774002075e-01 -2.486982047557830811e-01 -2.888131327927112579e-02 -1.875154376029968262e-01 -2.607601284980773926e-01 3.335099518299102783e-01 2.540007047355175018e-02 9.585985541343688965e-02 8.431921154260635376e-02 -9.605260938405990601e-02 -3.306463360786437988e-02 4.564948007464408875e-02 -9.582240134477615356e-02 2.157255858182907104e-01 -2.979283332824707031e-01 -4.597928225994110107e-01 5.462420359253883362e-02 1.328611522912979126e-01 -2.373806387186050415e-01 1.018840596079826355e-01
-7.955309748649597168e-02 9.115345776081085205e-02 2.015815228223800659e-01 -1.435131430625915527e-01 -4.900150001049041748e-02 -2.041323482990264893e-02 -2.749932408332824707e-01 -7.309914380311965942e-02 3.468050956726074219e-01 -4.567933082580566406e-02 -1.570782996714115143e-02 1.684131324291229248e-01 3.356081545352935791e-01 -2.364112287759780884e-01 1.081804335117340088e-01 -1.531625632196664810e-02 -2.967894971370697021e-01 1.647283434867858887e-01 -2.620566450059413910e-02 4.608227312564849854e-01 -6.622278597205877304e-03 4.653864074498414993e-03 -4.716090857982635498e-02 -4.865713790059089661e-02 -1.054780837148427963e-02 1.056014280766248703e-02 -3.251067698001861572e-01 1.870189234614372253e-02 1.062049418687820435e-01 -5.567244067788124084e-02 -2.038874924182891846e-01 1.173918843269348145e-01
-1.190094929188489914e-02 -8.393812179565429688e-02 4.686233699321746826e-01 -2.984023094177246094e-01 -2.507328987121582031e-01 -1.010506600141525269e-01 5.533651262521743774e-02 -4.352542012929916382e-02 1.481746137142181396e-01 1.235531792044639587e-01 1.120548993349075317e-01 2.593732178211212158e-01 1.249630451202392578e-01 -2.155057638883590698e-01 -3.076774477958679199e-01 6.673663854598999023e-02 -1.982709765434265137e-01 5.003220587968826294e-02 1.982852220535278320e-01 2.403378337621688843e-01 -6.114037334918975830e-02 9.386623650789260864e-02 2.289099991321563721e-01 2.213885784149169922e-01 4.049611836671829224e-02 1.657492816448211670e-01 -1.453799158334732056e-01 -4.732422158122062683e-02 1.264981739223003387e-02 1.067451611161231995e-01 1.034389659762382507e-01 -1.729679480195045471e-02
6.911187618970870972e-02 -2.616811357438564301e-02 1.174867376685142517e-01 -2.422250062227249146e-01 -1.466506421566009521e-01 -1.405564397573471069e-01 2.324354834854602814e-02 7.496583461761474609e-02 3.315477967262268066e-01 5.676720663905143738e-02 -1.769130527973175049e-01 1.588993221521377563e-01 1.782497465610504150e-01 2.169853746891021729e-01 -1.594405435025691986e-02 7.412884384393692017e-03 -1.332444250583648682e-01 3.715762794017791748e-01 1.271130442619323730e-01 3.384836018085479736e-01 -2.853402495384216309e-01 1.016082540154457092e-01 -9.812101721763610840e-02 1.854985654354095459e-01 -1.020210757851600647e-01 5.004769191145896912e-02 8.750803768634796143e-03 -1.867085099220275879e-01 3.703488111495971680e-01 5.782938376069068909e-02 -1.053517311811447144e-01 6.322758644819259644e-02
-1.675597578287124634e-01 7.096394151449203491e-02 2.164786010980606079e-01 6.689398735761642456e-02 -2.293419539928436279e-01 -1.305810362100601196e-01 -4.497094452381134033e-02 -2.097672522068023682e-01 1.908646076917648315e-01 2.078911215066909790e-01 2.845847606658935547e-01 5.695676431059837341e-02 1.534942090511322021e-01 -9.909045696258544922e-02 -7.648839801549911499e-02 7.070521265268325806e-02 -1.779534518718719482e-01 2.684944272041320801e-01 2.065826803445816040e-01 2.340451180934906006e-01 6.334762275218963623e-02 -2.036233991384506226e-02 -1.396150887012481689e-01 -2.182628810405731201e-01 -1.628039777278900146e-01 -7.224548608064651489e-03 -2.822751104831695557e-01 -3.575780391693115234e-01 2.539894580841064453e-01 8.407177031040191650e-02 -1.014842242002487183e-01 5.496738851070404053e-02
-9.579404443502426147e-02 -1.068282797932624817e-01 1.949187964200973511e-01 -9.130451828241348267e-02 -1.436773240566253662e-01 -1.714722961187362671e-01 -1.682552695274353027e-01 6.324121356010437012e-02 3.164859712123870850e-01 -9.064908325672149658e-02 8.629946410655975342e-02 1.572446972131729126e-01 3.141303360462188721e-01 -2.125488966703414917e-01 3.671452403068542480e-02 -1.652740538120269775e-01 -4.605766534805297852e-01 7.844262570142745972e-02 3.160827606916427612e-02 9.568053483963012695e-02 7.778509706258773804e-02 3.161615226417779922e-03 3.248116374015808105e-02 1.067261770367622375e-01 5.059893429279327393e-02 -8.037488907575607300e-02 -3.150481879711151123e-01 -3.523435890674591064e-01 2.339570671319961548e-01 1.193685270845890045e-02 -2.923544868826866150e-02 5.054512619972229004e-02
-8.185928314924240112e-02 1.048400178551673889e-01 3.108505010604858398e-01 -1.889329254627227783e-01 -2.310698032379150391e-01 -1.201519891619682312e-01 1.367205530405044556e-01 -2.491364441812038422e-02 9.970736503601074219e-02 -5.750079173594713211e-03 2.396388053894042969e-01 -1.055418625473976135e-01 3.218006491661071777e-01 -2.873414754867553711e-01 -1.790639907121658325e-01 2.567072808742523193e-01 -1.626271903514862061e-01 -6.658751517534255981e-02 5.048510804772377014e-02 2.728811204433441162e-01 3.680180758237838745e-02 1.771883368492126465e-01 -1.880084872245788574e-01 1.286508291959762573e-01 -2.146221399307250977e-01 1.906178444623947144e-01 -1.440986990928649902e-01 -2.498422712087631226e-01 2.789494767785072327e-02 3.772285953164100647e-02 -2.447455003857612610e-02 1.982196867465972900e-01
-3.293660655617713928e-02 1.216546911746263504e-02 1.096456274390220642e-01 -2.520107924938201904e-01 -2.150121033191680908e-01 9.045840799808502197e-02 1.872321814298629761e-01 4.375861957669258118e-03 -2.369045019149780273e-01 -1.507025063037872314e-01 8.691154420375823975e-02 1.623848080635070801e-01 1.041292771697044373e-01 -2.643817067146301270e-01 -3.103936910629272461e-01 -1.780809760093688965e-01 -7.179503142833709717e-02 -6.898719072341918945e-02 1.929753720760345459e-01 3.948304057121276855e-01 -3.787697851657867432e-02 2.676064334809780121e-02 -2.565311491489410400e-01 2.126099914312362671e-01 -8.298682421445846558e-02 2.303640693426132202e-01 -2.786878943443298340e-01 5.747196450829505920e-02 1.551050692796707153e-01 -1.633334308862686157e-01 -6.232984736561775208e-02 -2.100369147956371307e-02
9.768516570329666138e-02 1.846154928207397461e-01 -4.649578779935836792e-02 -1.486100554466247559e-01 -1.138786971569061279e-01 -2.199264615774154663e-01 2.304960638284683228e-01 4.205994680523872375e-02 2.118727862834930420e-01 -1.018321961164474487e-01 3.539496958255767822e-01 4.567790776491165161e-02 -2.791501581668853760e-02 -1.939456164836883545e-01 -1.947277039289474487e-01 2.394766919314861298e-02 -9.403198212385177612e-02 1.471356488764286041e-02 1.492174714803695679e-01 -1.224331855773925781e-01 2.498852014541625977e-01 1.055299118161201477e-01 -1.256088018417358398e-01 3.446822464466094971e-01 2.780281901359558105e-01 -4.771260917186737061e-02 -2.052615880966186523e-01 -1.438648849725723267e-01 3.457985818386077881e-01 1.894270628690719604e-01 -4.524894058704376221e-03 6.339430063962936401e-02
-2.456845715641975403e-02 -5.836231261491775513e-02 1.479883044958114624e-01 -1.571547538042068481e-01 -1.962229050695896149e-02 -1.750409007072448730e-01 -1.719501167535781860e-01 1.994128525257110596e-02 3.479760289192199707e-01 5.298984050750732422e-02 2.144662290811538696e-01 -1.466532200574874878e-01 8.847638964653015137e-02 -2.129259407520294189e-01 -5.415011197328567505e-03 -2.550438344478607178e-01 -4.504527747631072998e-01 3.458789587020874023e-01 -1.667770296335220337e-01 1.325971186161041260e-01 -1.896222494542598724e-02 -5.167675763368606567e-02 -1.388419121503829956e-01 -1.700998991727828979e-01 -5.980962142348289490e-02 9.963651001453399658e-02 -2.361339479684829712e-01 -1.178430840373039246e-01 5.014548450708389282e-02 -1.663660556077957153e-01 -2.077127844095230103e-01 5.565582960844039917e-02
3.051853477954864502e-01 4.272595793008804321e-02 7.215961813926696777e-02 -2.652002871036529541e-01 -1.801067292690277100e-01 -2.588184475898742676e-01 -3.007765917573124170e-04 7.958638668060302734e-02 2.402957826852798462e-01 4.610032960772514343e-02 5.215965211391448975e-02 1.121499761939048767e-01 2.603270411491394043e-01 -1.452390551567077637e-01 -7.421845942735671997e-02 -3.822967782616615295e-02 1.439190059900283813e-01 3.451628386974334717e-01 1.855902671813964844e-01 1.964822113513946533e-01 -1.617957651615142822e-01 -1.171606630086898804e-01 -8.437436819076538086e-02 2.670180052518844604e-03 -2.548588812351226807e-01 -1.945715248584747314e-01 -1.222703680396080017e-01 -1.661971658468246460e-01 3.557980954647064209e-01 -8.865872025489807129e-02 6.391137838363647461e-02 -9.428239613771438599e-02
1.389787346124649048e-01 3.654626756906509399e-02 3.326534926891326904e-01 -9.495082497596740723e-02 -9.410402923822402954e-02 -2.037183791399002075e-01 1.286701709032058716e-01 1.517556309700012207e-01 6.163002457469701767e-03 -1.238882690668106079e-01 1.421228647232055664e-01 -2.754645235836505890e-02 -6.838586926460266113e-02 -3.494308590888977051e-01 -1.302488595247268677e-01 -2.917145490646362305e-01 1.976076513528823853e-02 5.332159996032714844e-02 2.338574528694152832e-01 2.438416779041290283e-01 2.341592125594615936e-02 2.153635323047637939e-01 -2.612953782081604004e-01 -3.713089600205421448e-02 -4.781028255820274353e-02 3.863659203052520752e-01 -1.987677067518234253e-01 -3.050293959677219391e-02 7.533280551433563232e-02 -3.950909152626991272e-02 -2.231734544038772583e-01 -1.467538028955459595e-01
1.790648996829986572e-01 -5.323294550180435181e-02 3.495133221149444580e-01 -1.203251853585243225e-01 -2.007679790258407593e-01 4.214057326316833496e-02 1.120292618870735168e-01 -3.081586658954620361e-01 1.192270889878273010e-01 4.152377694845199585e-02 1.140618920326232910e-01 6.285662949085235596e-02 4.404971599578857422e-01 -1.156034171581268311e-01 6.122899055480957031e-02 -7.269768975675106049e-03 -7.922305911779403687e-02 -9.017646312713623047e-02 3.079535439610481262e-02 4.234184920787811279e-01 2.641703234985470772e-03 9.614202380180358887e-02 -3.354886770248413086e-01 4.952403903007507324e-02 -1.022241860628128052e-01 2.539548575878143311e-01 -7.386021316051483154e-02 -1.533638834953308105e-01 1.547857187688350677e-02 -6.842911988496780396e-02 -8.315379917621612549e-02 1.066581904888153076e-02
1.239788457751274109e-01 7.916108518838882446e-02 8.086726814508438110e-02 -2.792120575904846191e-01 -3.932716324925422668e-02 -1.476549506187438965e-01 -1.433203071355819702e-01 3.145165741443634033e-02 2.523373663425445557e-01 1.209139823913574219e-01 8.350609987974166870e-02 1.509874761104583740e-01 2.925411164760589600e-01 2.085984945297241211e-01 -2.337236851453781128e-01 -1.176707446575164795e-01 -1.697511076927185059e-01 3.107810914516448975e-01 3.325647860765457153e-02 2.535338103771209717e-01 -2.628184556961059570e-01 1.846251338720321655e-01 7.402091473340988159e-02 -7.174913305789232254e-03 -1.805844902992248535e-01 -2.024094201624393463e-02 1.160413306206464767e-02 -9.762951731681823730e-02 2.993063032627105713e-01 1.655737161636352539e-01 -2.492401152849197388e-01 -1.485640406608581543e-01
6.446325778961181641e-02 1.748794615268707275e-01 -6.095583084970712662e-03 -3.912324309349060059e-01 -7.175704091787338257e-02 -2.334049642086029053e-01 8.048584312200546265e-02 -8.953154832124710083e-02 3.552702665328979492e-01 2.241619527339935303e-01 1.328475624322891235e-01 1.199362725019454956e-01 1.684242635965347290e-01 2.622276842594146729e-01 -2.540425062179565430e-01 -8.786885999143123627e-03 -8.424294739961624146e-02 1.719447821378707886e-01 9.234228730201721191e-02 1.125209480524063110e-01 -2.988457977771759033e-01 6.511857360601425171e-02 -3.191022574901580811e-02 1.704388111829757690e-01 -7.531126588582992554e-02 -9.463275782763957977e-03 -2.746161520481109619e-01 -2.409556657075881958e-01 1.353761255741119385e-01 6.590978056192398071e-02 -1.527722179889678955e-01 3.294287994503974915e-02
-1.551386900246143341e-03 6.768777966499328613e-02 3.054039478302001953e-01 -8.008514344692230225e-02 -1.438603401184082031e-01 -1.296565085649490356e-01 -2.281413227319717407e-01 -1.151413172483444214e-01 2.703360021114349365e-01 1.435146387666463852e-02 4.117147997021675110e-02 1.679379642009735107e-01 -4.508008062839508057e-02 -2.023250907659530640e-01 1.089547201991081238e-02 -5.072947219014167786e-02 -2.093953490257263184e-01 2.452443167567253113e-02 5.520544573664665222e-02 2.768972814083099365e-01 2.599402964115142822e-01 1.282029002904891968e-01 -1.383457630872726440e-01 1.483575403690338135e-01 2.669196724891662598e-01 3.108495101332664490e-02 -6.817160546779632568e-02 1.081993356347084045e-01 4.772830307483673096e-01 3.574635833501815796e-02 2.663065493106842041e-01 7.866235822439193726e-02
2.093209475278854370e-01 8.154191076755523682e-02 8.818913251161575317e-02 -2.807719111442565918e-01 -1.198759116232395172e-02 1.416810750961303711e-01 2.855712361633777618e-02 -1.791996955871582031e-01 4.097979143261909485e-02 2.210381180047988892e-01 -1.318488270044326782e-01 2.072167396545410156e-01 3.504632040858268738e-02 2.828275561332702637e-01 -2.747477889060974121e-01 -2.099096626043319702e-01 -5.839643254876136780e-02 1.739795655012130737e-01 4.319449141621589661e-02 1.408255249261856079e-01 1.764492094516754150e-01 2.131283879280090332e-01 2.184709999710321426e-03 1.627961993217468262e-01 1.319284271448850632e-02 1.908782571554183960e-01 -3.740980029106140137e-01 -1.951360143721103668e-02 2.784520685672760010e-01 1.632918417453765869e-01 -2.411932200193405151e-01 1.993869058787822723e-02
1.912586018443107605e-02 -6.911735981702804565e-02 3.203394412994384766e-01 -2.110157310962677002e-01 -7.176076620817184448e-02 1.212615333497524261e-02 4.378475248813629150e-01 5.116307362914085388e-02 7.089007645845413208e-02 -2.434148453176021576e-02 -1.371982693672180176e-02 5.263724923133850098e-02 1.820144951343536377e-01 -2.065847963094711304e-01 -2.078958898782730103e-01 5.580111220479011536e-02 -1.491444706916809082e-01 4.569238424301147461e-02 1.022404879331588745e-01 3.005676567554473877e-01 4.682036489248275757e-02 1.042731925845146179e-01 -1.759459972381591797e-01 2.889128029346466064e-01 1.777038723230361938e-01 8.989021182060241699e-02 -7.733278721570968628e-02 1.217089146375656128e-01 3.816598951816558838e-01 2.673740684986114502e-02 -2.282274067401885986e-01 -7.636512070894241333e-02
1.752166775986552238e-03 -7.056425511837005615e-02 3.635070472955703735e-02 -1.069506555795669556e-01 -1.089073196053504944e-01 -9.735584259033203125e-02 -7.924102991819381714e-02 8.457971736788749695e-03 2.181497067213058472e-01 9.243180975317955017e-03 3.276657462120056152e-01 1.955094784498214722e-01 4.056480526924133301e-01 -1.215031147003173828e-01 -1.348340958356857300e-01 2.043754607439041138e-01 -1.667392700910568237e-01 4.309625923633575439e-01 1.421425193548202515e-01 2.423224002122879028e-01 2.803106606006622314e-01 -6.397521495819091797e-02 -1.050342693924903870e-01 -2.980268187820911407e-02 3.023685887455940247e-02 9.260699152946472168e-02 -1.675743311643600464e-01 1.955795846879482269e-02 2.608436942100524902e-01 2.090129628777503967e-02 -1.683110892772674561e-01 1.549355965107679367e-02
-1.344662010669708252e-01 8.914224803447723389e-02 3.643261790275573730e-01 -6.646370049566030502e-03 -3.336504846811294556e-02 2.245616316795349121e-01 -1.281591504812240601e-01 1.263898760080337524e-01 3.102319240570068359e-01 -1.634567379951477051e-01 1.079226750880479813e-02 1.219114810228347778e-01 3.187424242496490479e-01 -1.375396847724914551e-01 -2.389923483133316040e-01 -1.149668917059898376e-01 -1.212121099233627319e-01 8.976924419403076172e-02 1.392707228660583496e-01 2.189625799655914307e-02 -1.507316832430660725e-03 9.395640343427658081e-02 -1.925917267799377441e-01 -2.363830059766769409e-01 -1.386988908052444458e-02 1.669608652591705322e-01 -3.372878134250640869e-01 -3.103860318660736084e-01 6.860613822937011719e-02 5.974537134170532227e-02 -1.356483548879623413e-01 1.385354995727539062e-01
-1.717554181814193726e-01 -2.176518738269805908e-02 3.488941490650177002e-01 2.155878208577632904e-02 -1.456739008426666260e-01 3.978986351285129786e-04 -1.535002142190933228e-01 1.818725466728210449e-02 1.707180887460708618e-01 1.385120116174221039e-02 3.020398020744323730e-01 1.581735461950302124e-01 3.306141495704650879e-02 -4.194534197449684143e-02 -8.167535066604614258e-02 -2.336905151605606079e-01 -1.109733507037162781e-01 -3.656312078237533569e-02 -1.472880691289901733e-01 -5.810481309890747070e-02 -5.253553763031959534e-02 -8.403065055608749390e-02 -1.666483432054519653e-01 1.311951875686645508e-01 2.282275259494781494e-01 2.058719098567962646e-01 -4.732836782932281494e-01 -2.784296572208404541e-01 1.850898414850234985e-01 -5.768976733088493347e-02 -1.867243796586990356e-01 1.761570870876312256e-01
-4.115590825676918030e-02 -1.043203175067901611e-01 1.221923455595970154e-01 -9.004572778940200806e-02 -2.170560359954833984e-01 -4.380741342902183533e-02 -2.823112607002258301e-01 4.909446462988853455e-02 1.408551633358001709e-01 1.179974451661109924e-01 2.073738276958465576e-01 2.047150135040283203e-01 2.107927799224853516e-01 -2.961277067661285400e-01 6.546628195792436600e-03 -2.842709422111511230e-01 -2.737942039966583252e-01 1.979210078716278076e-01 -1.066648028790950775e-02 5.934638157486915588e-02 8.466482162475585938e-02 -7.770881056785583496e-02 -1.709146350622177124e-01 -6.948699802160263062e-02 -1.654820889234542847e-01 1.640898734331130981e-01 -2.034626901149749756e-01 -4.046323299407958984e-01 2.069393396377563477e-01 9.289825707674026489e-02 -1.395724117755889893e-01 7.874510437250137329e-02
-3.812368214130401611e-02 -1.006783097982406616e-01 1.320432405918836594e-02 2.605690853670239449e-03 -2.703249752521514893e-01 -1.619545519351959229e-01 1.046770438551902771e-01 -3.462344408035278320e-02 1.569706946611404419e-01 6.283437460660934448e-02 1.400740891695022583e-01 1.858277022838592529e-01 2.550440430641174316e-01 -3.593468070030212402e-01 -6.177668273448944092e-02 -1.573406606912612915e-01 -3.453400433063507080e-01 8.994802832603454590e-03 -5.435937643051147461e-02 3.349454700946807861e-01 1.031146347522735596e-01 -9.933916479349136353e-02 -5.414640530943870544e-02 3.206523135304450989e-02 -1.111542955040931702e-01 2.382902652025222778e-01 -2.212810814380645752e-01 -2.795959413051605225e-01 3.040750920772552490e-01 -7.128491532057523727e-03 -1.467446386814117432e-01 4.482921957969665527e-02
-1.206820830702781677e-01 1.734497845172882080e-01 2.613227665424346924e-01 8.230747655034065247e-03 -1.760535687208175659e-01 9.152449667453765869e-02 -2.635324895381927490e-01 5.055247992277145386e-02 1.551619917154312134e-01 -6.489357445389032364e-03 1.312596946954727173e-01 8.490608632564544678e-02 4.176359474658966064e-01 -1.472886204719543457e-01 -2.426377497613430023e-02 -1.606413125991821289e-01 -6.059664115309715271e-02 3.119134604930877686e-01 1.408672146499156952e-02 3.033154457807540894e-02 -1.288760825991630554e-02 -1.647052541375160217e-02 -1.946624219417572021e-01 -1.071484386920928955e-01 -2.194322273135185242e-02 7.581664621829986572e-02 -4.276797175407409668e-01 -3.951070606708526611e-01 -1.138180494308471680e-02 -2.112343162298202515e-02 7.866442203521728516e-02 -2.546787261962890625e-02
1.114451363682746887e-01 1.749279052019119263e-01 1.633065342903137207e-01 -9.976749867200851440e-02 6.640334427356719971e-02 2.671600878238677979e-01 1.846987009048461914e-01 -4.304293543100357056e-02 2.618654668331146240e-01 4.085133373737335205e-01 1.036198511719703674e-01 -6.580237299203872681e-02 8.732737600803375244e-02 1.922038197517395020e-02 -4.955075681209564209e-02 -7.056945934891700745e-03 -1.505609601736068726e-01 -8.584378659725189209e-02 3.201572299003601074e-01 1.500323563814163208e-01 -2.537983655929565430e-02 2.243962734937667847e-01 4.837204515933990479e-02 1.905114501714706421e-01 -2.231271117925643921e-01 -4.126767441630363464e-02 3.728387132287025452e-02 -1.957807242870330811e-01 3.647285699844360352e-01 -9.087140858173370361e-02 -1.567444503307342529e-01 2.141039967536926270e-01
7.414896786212921143e-02 1.634575426578521729e-01 2.620137631893157959e-01 -3.131158277392387390e-02 -1.945514678955078125e-01 2.246304899454116821e-01 3.442624583840370178e-02 3.223744034767150879e-01 1.003426983952522278e-01 9.732389450073242188e-02 2.440864592790603638e-01 1.751065999269485474e-01 -1.028695032000541687e-01 -2.356059290468692780e-02 -4.389616250991821289e-01 -6.247295439243316650e-02 -1.515657305717468262e-01 2.269701510667800903e-01 1.625207811594009399e-01 5.782137438654899597e-02 -6.638800352811813354e-02 1.238344013690948486e-01 -2.006104439496994019e-01 -6.718153506517410278e-02 -8.054772019386291504e-02 2.444706857204437256e-01 -2.235438525676727295e-01 1.222492456436157227e-01 1.462075114250183105e-01 4.830159246921539307e-02 1.933463662862777710e-01 -1.619154512882232666e-01
5.498685874044895172e-03 -1.295230537652969360e-01 1.207790598273277283e-01 -7.932692021131515503e-02 -9.051442891359329224e-02 1.498597580939531326e-02 3.256697952747344971e-02 -4.817634075880050659e-02 3.538997173309326172e-01 1.340661793947219849e-01 1.031782403588294983e-01 1.606319397687911987e-01 3.755009472370147705e-01 -3.847448527812957764e-01 3.980023041367530823e-02 -2.313506156206130981e-01 -2.813044190406799316e-01 2.002270966768264771e-01 1.034183800220489502e-01 1.796940565109252930e-01 1.784394681453704834e-01 -6.869602203369140625e-02 -3.486800938844680786e-02 9.112671762704849243e-02 -1.843615621328353882e-02 4.931647330522537231e-02 -3.327868878841400146e-01 -1.298367083072662354e-01 1.642084419727325439e-01 4.154891520738601685e-02 -2.384677976369857788e-01 4.987931251525878906e-02
-1.509293466806411743e-01 -5.429718270897865295e-02 2.346787750720977783e-01 -5.279133468866348267e-02 4.779166355729103088e-02 -1.155975013971328735e-01 -1.012434363365173340e-01 -2.832975238561630249e-02 3.913309872150421143e-01 1.177209466695785522e-01 -7.002166472375392914e-03 1.089041531085968018e-01 -3.573421621695160866e-03 -4.314739108085632324e-01 -1.587386280298233032e-01 -1.424175351858139038e-01 -1.620490252971649170e-01 -1.947875171899795532e-01 -8.384727686643600464e-02 1.544148772954940796e-01 1.662806123495101929e-01 1.396758258342742920e-01 -1.712656468152999878e-01 -9.030812233686447144e-02 5.682207271456718445e-02 9.184169024229049683e-02 -3.993038833141326904e-01 -2.740190923213958740e-01 1.688653230667114258e-01 -1.009192019701004028e-01 -2.227640897035598755e-02 1.184422150254249573e-01
7.863455265760421753e-02 1.262458264827728271e-01 2.785549759864807129e-01 -8.709671348333358765e-02 -2.367791533470153809e-01 2.334557101130485535e-02 8.265251666307449341e-02 3.077918589115142822e-01 4.075316339731216431e-02 2.665942609310150146e-01 1.903359144926071167e-01 1.844521313905715942e-01 1.106144562363624573e-01 -7.773517817258834839e-02 -2.519983649253845215e-01 -2.042578607797622681e-01 -1.468779593706130981e-01 1.507873088121414185e-01 -5.637506395578384399e-02 1.348192896693944931e-02 1.916048377752304077e-01 2.960361242294311523e-01 -1.129896640777587891e-01 2.573235332965850830e-01 -2.918116152286529541e-01 9.809553623199462891e-02 -2.601638734340667725e-01 5.453176796436309814e-02 1.013392433524131775e-01 1.308946460485458374e-01 -3.579524159431457520e-02 -1.513770520687103271e-01
7.825390249490737915e-02 2.061599493026733398e-02 8.292683213949203491e-02 3.814151510596275330e-02 -1.413062810897827148e-01 4.656639695167541504e-02 -1.478717755526304245e-02 2.451496385037899017e-02 3.305560350418090820e-01 -7.072050869464874268e-02 -1.824925281107425690e-02 1.580281555652618408e-01 1.816019266843795776e-01 1.632798276841640472e-02 -5.168616399168968201e-02 -1.699921786785125732e-01 -4.927052855491638184e-01 2.417231202125549316e-01 -2.835972048342227936e-02 1.428920626640319824e-01 2.217312455177307129e-01 -1.608494669198989868e-01 -2.971633076667785645e-01 -8.386488072574138641e-03 2.554101310670375824e-02 -4.175304900854825974e-03 -3.281120359897613525e-01 -2.044586837291717529e-01 1.945510208606719971e-01 -1.050728037953376770e-01 -2.406570762395858765e-01 1.225295811891555786e-01
-7.972995936870574951e-02 -8.171938359737396240e-02 4.797291755676269531e-02 -1.519459486007690430e-01 -1.613134741783142090e-01 3.110583722591400146e-01 1.128375232219696045e-01 7.462195307016372681e-02 1.669302284717559814e-01 -1.835189200937747955e-02 3.492552638053894043e-01 -2.199451327323913574e-01 9.793011844158172607e-02 2.744227349758148193e-01 -1.735396385192871094e-01 -2.634706497192382812e-01 -2.694953680038452148e-01 -1.139713376760482788e-01 2.913136482238769531e-01 3.510692715644836426e-02 6.602629274129867554e-02 -4.894901439547538757e-02 -3.311186432838439941e-01 2.590000033378601074e-01 -9.211044758558273315e-02 -3.504991531372070312e-02 -2.408819794654846191e-01 -3.296514227986335754e-02 5.627007037401199341e-02 1.008180435746908188e-02 8.864219486713409424e-02 4.867360740900039673e-02
8.641995489597320557e-02 7.148316502571105957e-02 4.867737740278244019e-02 -5.367958173155784607e-02 8.721061050891876221e-03 -7.206185907125473022e-02 -1.928381621837615967e-01 -1.719536073505878448e-02 3.997736275196075439e-01 5.364903807640075684e-02 2.351956069469451904e-02 1.180176436901092529e-01 2.766396105289459229e-01 -1.006324142217636108e-01 -2.566617168486118317e-02 -1.972319930791854858e-01 -3.976851403713226318e-01 2.081392407417297363e-01 1.458657085895538330e-01 2.497002631425857544e-01 6.554410606622695923e-02 -2.412422001361846924e-01 -1.448602974414825439e-01 -7.847585529088973999e-02 8.814910799264907837e-02 1.611460596323013306e-01 -3.305977582931518555e-01 -1.677835285663604736e-01 1.235389709472656250e-01 -2.215269953012466431e-01 -7.671087980270385742e-02 -1.409998536109924316e-01
1.308503895998001099e-01 8.546005189418792725e-02 1.246631741523742676e-01 -4.454299211502075195e-01 5.060309544205665588e-02 -1.636700779199600220e-01 -2.996536903083324432e-03 6.051101908087730408e-02 5.832644924521446228e-02 4.010287821292877197e-01 -1.155744045972824097e-01 2.527493536472320557e-01 2.430988242849707603e-03 9.240937978029251099e-02 -2.307970523834228516e-01 -8.861048519611358643e-02 -1.065634489059448242e-01 2.071987986564636230e-01 -2.203062735497951508e-02 2.985728085041046143e-01 -1.257018838077783585e-02 -7.218978554010391235e-02 -1.250477582216262817e-01 3.456592187285423279e-02 -2.641361057758331299e-01 2.971701510250568390e-02 -2.394334673881530762e-01 -1.689891368150711060e-01 2.504952549934387207e-01 7.944212108850479126e-02 2.274608798325061798e-02 -1.588848978281021118e-01
3.219400718808174133e-02 1.063035875558853149e-01 3.087858557701110840e-01 -1.177472025156021118e-01 -2.186856120824813843e-01 7.102549821138381958e-02 8.507045358419418335e-02 2.410185933113098145e-01 -4.503399506211280823e-02 -1.370471715927124023e-01 2.453869879245758057e-01 1.901608407497406006e-01 1.161437109112739563e-01 -1.232149749994277954e-01 -2.498738318681716919e-01 -4.725143313407897949e-02 -8.499533683061599731e-02 -5.475307255983352661e-02 1.732066720724105835e-01 2.723415493965148926e-01 2.666349709033966064e-01 5.341314524412155151e-02 -3.169257044792175293e-01 2.652922272682189941e-01 7.300970703363418579e-02 7.604859024286270142e-02 -3.498395383358001709e-01 -1.902710795402526855e-01 -6.329366564750671387e-02 -5.187116563320159912e-03 -6.809962540864944458e-02 1.104150563478469849e-01
-1.087451949715614319e-01 -1.945474743843078613e-01 3.232284784317016602e-01 -2.152434587478637695e-01 -7.454443722963333130e-02 4.557783901691436768e-02 -1.591114103794097900e-01 -1.399872601032257080e-01 1.311247944831848145e-01 7.368409633636474609e-02 6.848308444023132324e-02 3.000542223453521729e-01 2.062092870473861694e-01 -7.479725778102874756e-02 -2.698852419853210449e-01 2.112156450748443604e-01 -1.720856726169586182e-01 6.229200400412082672e-03 1.351101994514465332e-01 1.601904481649398804e-01 2.337580323219299316e-01 1.050823330879211426e-01 -1.815707981586456299e-01 6.067236512899398804e-02 1.381930895149707794e-02 2.436118274927139282e-01 -4.004164934158325195e-01 1.226814240217208862e-01 1.634244471788406372e-01 -8.803416788578033447e-02 8.579460531473159790e-02 -1.068529859185218811e-01
-1.563008874654769897e-01 2.654922427609562874e-03 2.196240872144699097e-01 -4.241890460252761841e-02 -1.310939639806747437e-01 6.371758133172988892e-02 -3.008381128311157227e-01 -6.183718144893646240e-02 3.201051354408264160e-01 2.813153527677059174e-02 1.064843833446502686e-01 5.314970016479492188e-02 1.070199385285377502e-01 -7.270357757806777954e-02 2.683116495609283447e-02 -9.136748313903808594e-02 -2.332532405853271484e-01 4.319514036178588867e-01 8.647342771291732788e-02 1.230311617255210876e-01 1.798426508903503418e-01 4.459113255143165588e-02 -2.160312421619892120e-02 -1.530238147825002670e-02 1.265261024236679077e-01 1.829485893249511719e-01 -2.445483952760696411e-01 -4.389374852180480957e-01 3.352428972721099854e-02 6.674466282129287720e-02 -2.183774411678314209e-01 1.134628579020500183e-01
3.070629835128784180e-01 -2.576321959495544434e-01 1.834891140460968018e-01 -2.519285678863525391e-01 -8.445309847593307495e-02 -2.076182514429092407e-01 7.797630038112401962e-03 4.476676508784294128e-02 3.584308624267578125e-01 2.695972658693790436e-02 3.974457737058401108e-03 -1.235500797629356384e-01 2.902124524116516113e-01 1.529312580823898315e-01 -1.689220517873764038e-01 -1.342972517013549805e-01 -1.048292741179466248e-01 1.979365795850753784e-01 2.016683220863342285e-01 2.630735337734222412e-01 -2.456840574741363525e-01 -3.065763972699642181e-02 -2.958038635551929474e-02 1.166780665516853333e-01 -2.451956272125244141e-02 -6.664161384105682373e-02 -1.590617448091506958e-01 -9.708127379417419434e-02 3.218455016613006592e-01 2.953336574137210846e-02 -9.596615284681320190e-02 -4.436744749546051025e-02
-6.610390543937683105e-02 2.487367764115333557e-02 4.764461517333984375e-02 -1.338480412960052490e-01 -9.586066752672195435e-02 -1.628237366676330566e-01 -6.896219402551651001e-02 -6.835728883743286133e-02 1.449918895959854126e-01 -4.432382527738809586e-03 -3.873263299465179443e-02 2.082786262035369873e-01 3.328712284564971924e-01 -3.258095383644104004e-01 8.318479359149932861e-02 -2.870020568370819092e-01 -3.514546751976013184e-01 2.329346388578414917e-01 1.131458878517150879e-01 1.514927446842193604e-01 1.623080223798751831e-01 9.640210866928100586e-02 -1.936698406934738159e-01 1.560869216918945312e-01 3.268171474337577820e-02 1.275219470262527466e-01 -2.409824132919311523e-01 -2.020531743764877319e-01 1.626023054122924805e-01 -2.285175174474716187e-01 -1.815796345472335815e-01 1.364958584308624268e-01
1.918215155601501465e-01 1.062111780047416687e-01 -9.380443394184112549e-02 2.786490321159362793e-02 -2.927630841732025146e-01 -1.540722995996475220e-01 -1.526886671781539917e-01 -3.554058074951171875e-02 2.499080747365951538e-01 -8.917552232742309570e-02 4.271699786186218262e-01 5.497112497687339783e-02 1.892767846584320068e-02 -2.170945554971694946e-01 -2.276631295680999756e-01 -1.936336457729339600e-01 -2.385744452476501465e-01 -5.753127112984657288e-02 1.244546175003051758e-01 1.662745624780654907e-01 2.626051306724548340e-01 1.214841380715370178e-01 2.543098665773868561e-02 1.307648867368698120e-01 1.194842085242271423e-01 1.825243532657623291e-01 -1.116537153720855713e-01 -8.137381076812744141e-02 2.770279049873352051e-01 1.958153247833251953e-01 -6.684850156307220459e-02 1.566552668809890747e-01
-6.632157415151596069e-02 -1.275798529386520386e-01 1.832298785448074341e-01 -3.127056360244750977e-02 -2.312072217464447021e-01 -7.248295843601226807e-02 -1.053456366062164307e-01 3.295706119388341904e-03 2.351050674915313721e-01 1.067460253834724426e-01 2.970204651355743408e-01 1.575624793767929077e-01 2.858359813690185547e-01 -2.741685509681701660e-01 -1.145724654197692871e-01 -5.532769486308097839e-02 3.842549026012420654e-02 1.719462499022483826e-02 7.465637475252151489e-02 2.251655459403991699e-01 2.584494650363922119e-02 8.932888507843017578e-02 -2.144636064767837524e-01 2.679886221885681152e-01 -1.573103517293930054e-01 -1.240362375974655151e-01 -2.993785440921783447e-01 -1.542483270168304443e-01 -1.147990748286247253e-01 -1.953311711549758911e-01 -3.387176692485809326e-01 -1.343874186277389526e-01
1.999249160289764404e-01 -1.416983734816312790e-02 9.326808899641036987e-02 -6.840652972459793091e-02 -3.589484393596649170e-01 1.061632260680198669e-01 8.508482575416564941e-02 2.849341332912445068e-01 4.139983281493186951e-02 1.910053193569183350e-01 1.702710092067718506e-01 1.251854747533798218e-01 1.743728369474411011e-01 4.433471336960792542e-02 -3.664603084325790405e-02 -8.794457465410232544e-02 -6.560182571411132812e-02 6.775099039077758789e-02 -7.276525348424911499e-02 2.955262660980224609e-01 2.852508425712585449e-01 2.764656543731689453e-01 -2.660576403141021729e-01 2.712770402431488037e-01 -6.056405231356620789e-02 8.126290887594223022e-02 -3.120467960834503174e-01 2.762498706579208374e-02 7.731001824140548706e-02 1.399144679307937622e-01 1.207850128412246704e-02 -2.361985146999359131e-01
1.013105958700180054e-01 1.094010565429925919e-02 5.773990154266357422e-01 -2.347532212734222412e-01 -1.753859370946884155e-01 -9.188958443701267242e-03 -1.784658581018447876e-01 -1.982239782810211182e-01 -1.966135948896408081e-02 3.289483860135078430e-02 1.496921926736831665e-01 2.905453443527221680e-01 -1.029084026813507080e-01 -1.599588841199874878e-01 4.657589644193649292e-02 6.713958829641342163e-02 2.095511369407176971e-02 1.891558319330215454e-01 2.997530996799468994e-01 1.531582474708557129e-01 1.052750051021575928e-01 -6.408369541168212891e-02 -1.889530122280120850e-01 6.679034978151321411e-02 -1.109007224440574646e-01 1.289786845445632935e-01 -1.076494306325912476e-01 -2.458948194980621338e-01 9.843605011701583862e-02 -9.610493481159210205e-02 7.395803183317184448e-02 -1.331103146076202393e-01
-1.605978161096572876e-01 8.322958648204803467e-02 1.011758446693420410e-01 -5.352577567100524902e-02 -2.813585996627807617e-01 1.986562609672546387e-01 -3.110207617282867432e-01 1.175434067845344543e-01 9.162699431180953979e-02 -1.909117586910724640e-02 -7.244130596518516541e-03 9.461853653192520142e-02 2.032851129770278931e-01 6.208234932273626328e-03 7.194431871175765991e-02 2.352440357208251953e-02 1.685260981321334839e-01 3.757347166538238525e-02 2.868411839008331299e-01 1.054906621575355530e-01 -3.143356880173087120e-03 3.550543785095214844e-01 -1.656364649534225464e-01 1.618502736091613770e-01 1.246328875422477722e-01 3.661932051181793213e-01 -1.779986172914505005e-01 -1.317028105258941650e-01 3.059521317481994629e-01 -7.244797796010971069e-02 -2.439778447151184082e-01 -1.343870908021926880e-02
3.550195693969726562e-01 -8.683545514941215515e-03 1.811399161815643311e-01 8.837232738733291626e-02 -1.335721015930175781e-01 2.333457618951797485e-01 -1.447323709726333618e-01 5.683597177267074585e-02 1.418627351522445679e-01 -1.644117385149002075e-02 7.095094025135040283e-02 -5.394793301820755005e-02 9.716283529996871948e-02 5.302179604768753052e-02 -2.634265720844268799e-01 -1.539600193500518799e-01 -1.122673302888870239e-01 -4.809801280498504639e-02 -4.874474182724952698e-02 2.596442401409149170e-01 -7.876126468181610107e-02 2.414481639862060547e-01 7.716391980648040771e-02 2.878499329090118408e-01 -3.235512673854827881e-01 -2.481797933578491211e-01 -6.836824119091033936e-02 -3.829619288444519043e-01 1.538987308740615845e-01 8.804767578840255737e-02 -9.973985143005847931e-03 1.262357085943222046e-01
2.575040608644485474e-02 1.177180409431457520e-01 3.606098145246505737e-02 -3.141846954822540283e-01 -1.048205494880676270e-01 -2.931602895259857178e-01 -1.124145835638046265e-01 -2.921657636761665344e-02 4.183503091335296631e-01 3.127332329750061035e-01 -9.266526997089385986e-02 8.603811264038085938e-02 1.300303637981414795e-01 1.452542394399642944e-01 -2.263179421424865723e-01 -2.649518847465515137e-01 -3.422131389379501343e-02 2.351460307836532593e-01 8.725341409444808960e-02 5.666741356253623962e-02 2.388194017112255096e-02 1.698447912931442261e-01 -3.803799301385879517e-02 8.678554743528366089e-02 -1.103565618395805359e-01 9.315788745880126953e-03 -1.997788995504379272e-01 -2.752021551132202148e-01 2.600462138652801514e-01 4.970072302967309952e-03 -1.247740536928176880e-01 -9.997837245464324951e-02
5.161039903759956360e-02 1.174468249082565308e-01 -5.424859374761581421e-02 -2.758995592594146729e-01 2.341107092797756195e-02 1.426682174205780029e-01 1.161382868885993958e-01 -4.590469598770141602e-02 3.408909142017364502e-01 2.761478722095489502e-01 -1.999683231115341187e-01 4.864753037691116333e-02 -4.526218771934509277e-02 -1.962492242455482483e-03 -8.377419412136077881e-02 -1.492554396390914917e-01 -2.627209424972534180e-01 -2.422481589019298553e-02 2.013122737407684326e-01 2.963127195835113525e-01 -2.571638524532318115e-01 5.491118505597114563e-02 1.369180828332901001e-01 6.711989641189575195e-02 8.441702276468276978e-02 3.093884885311126709e-02 -4.008424878120422363e-01 3.413215279579162598e-02 2.438696026802062988e-01 9.501393139362335205e-02 1.046878844499588013e-02 -2.700842320919036865e-01
-2.100604772567749023e-01 1.690998673439025879e-01 3.501041829586029053e-01 -1.175930127501487732e-01 -1.893616020679473877e-01 9.812850505113601685e-02 -2.800023555755615234e-01 1.885830424726009369e-02 3.211076557636260986e-01 4.019219800829887390e-02 2.626385353505611420e-02 2.284444570541381836e-01 1.454192698001861572e-01 -1.744446903467178345e-01 1.958465278148651123e-01 -2.503781318664550781e-01 -1.379034966230392456e-01 2.267454564571380615e-01 1.212019566446542740e-02 3.615810722112655640e-02 4.945017397403717041e-02 -1.729119867086410522e-01 -1.784799806773662567e-02 1.545330733060836792e-01 -1.065844669938087463e-01 1.194450929760932922e-01 -2.693188786506652832e-01 -2.906631529331207275e-01 1.611700505018234253e-01 -3.905922546982765198e-02 -5.717076733708381653e-02 1.206930279731750488e-01
1.071863994002342224e-01 2.585457824170589447e-02 4.290892481803894043e-01 -1.936434507369995117e-01 -8.014392107725143433e-02 -2.224493473768234253e-01 -1.336626857519149780e-01 -6.512950360774993896e-02 1.967045962810516357e-01 -9.112021327018737793e-02 2.051286995410919189e-01 -1.554056704044342041e-01 3.179193288087844849e-02 -2.246943563222885132e-01 -2.171671092510223389e-01 2.175450176000595093e-01 -2.840961143374443054e-02 3.621539771556854248e-01 4.149814322590827942e-02 3.268391788005828857e-01 3.327684011310338974e-03 4.063349962234497070e-02 1.327219754457473755e-01 1.357667893171310425e-01 -9.418012201786041260e-02 -2.774688042700290680e-02 -8.318548649549484253e-02 -1.344035007059574127e-02 2.371033132076263428e-01 -4.603040218353271484e-02 -2.477840483188629150e-01 -1.196263954043388367e-01
4.509721882641315460e-03 1.545714735984802246e-01 2.939517498016357422e-01 -1.988648623228073120e-01 -3.113773465156555176e-01 1.853727549314498901e-01 -2.390730753540992737e-02 3.415824174880981445e-01 -4.873064160346984863e-02 2.349211722612380981e-01 2.315463721752166748e-01 1.770703196525573730e-01 -4.571212083101272583e-02 -4.405670985579490662e-02 -1.977113485336303711e-01 2.644534222781658173e-02 -3.827370703220367432e-02 1.284178346395492554e-01 -4.076949134469032288e-02 1.576299071311950684e-01 8.785612881183624268e-02 3.345039859414100647e-02 -3.163474500179290771e-01 1.879819631576538086e-01 -1.394779682159423828e-01 1.680936962366104126e-01 -1.637710183858871460e-01 2.639207616448402405e-02 3.576660156250000000e-01 7.727367430925369263e-02 3.567865490913391113e-02 -1.268908679485321045e-01
1.576842367649078369e-01 -7.279749214649200439e-02 5.358113646507263184e-01 -7.597853243350982666e-02 -1.738956272602081299e-01 -8.429705351591110229e-02 -1.177173294126987457e-02 -5.141188949346542358e-02 2.697532996535301208e-02 1.588311791419982910e-02 2.734431028366088867e-01 2.763186693191528320e-01 2.030837982892990112e-01 4.100695997476577759e-02 -2.544526159763336182e-01 1.265539675951004028e-01 -1.570013016462326050e-01 -1.296154111623764038e-01 7.402650266885757446e-02 4.563231766223907471e-02 -3.105763532221317291e-02 1.423196047544479370e-01 -9.360425174236297607e-02 -3.774754330515861511e-02 -2.194816246628761292e-03 2.236406654119491577e-01 -2.014585584402084351e-01 -3.141006827354431152e-02 3.907097578048706055e-01 1.577995717525482178e-01 1.497826725244522095e-02 -1.061294302344322205e-01
-2.791633307933807373e-01 4.323159903287887573e-02 2.031999826431274414e-01 -1.179309114813804626e-01 7.225214689970016479e-02 -5.030900239944458008e-02 5.309411510825157166e-02 6.306806206703186035e-02 -6.157188117504119873e-02 2.147931605577468872e-01 2.157303541898727417e-01 2.019879370927810669e-01 3.783203363418579102e-01 -2.247019410133361816e-01 -2.870454490184783936e-01 -1.476650834083557129e-01 -3.082513213157653809e-01 2.019878923892974854e-01 5.807268992066383362e-02 1.663006842136383057e-01 -3.557754680514335632e-02 2.733973227441310883e-02 6.221669912338256836e-02 -1.566103398799896240e-01 -6.837014853954315186e-02 -1.179277151823043823e-01 -2.533921301364898682e-01 -2.492399662733078003e-01 2.077278494834899902e-01 -9.058144688606262207e-02 -6.059298664331436157e-02 1.348163485527038574e-01
-1.387685537338256836e-01 4.650651663541793823e-02 3.049283325672149658e-01 -6.885233521461486816e-02 1.924248412251472473e-02 -1.383951753377914429e-01 9.344524145126342773e-02 1.143749356269836426e-01 5.846155341714620590e-03 2.356352508068084717e-01 7.697204593569040298e-03 2.248916774988174438e-01 1.514868438243865967e-01 -2.797271907329559326e-01 -1.663292795419692993e-01 -6.676787137985229492e-02 -3.057742118835449219e-01 -2.288587950170040131e-02 4.837633967399597168e-01 1.665448844432830811e-01 -1.322536468505859375e-01 1.604398787021636963e-01 -1.074365973472595215e-01 -3.440520539879798889e-02 1.317849010229110718e-01 1.039482653141021729e-01 6.619094312191009521e-02 -1.486500948667526245e-01 3.353374004364013672e-01 5.774511024355888367e-02 3.527044877409934998e-02 -1.287800669670104980e-01
5.682440847158432007e-02 -3.680204274132847786e-03 8.946332335472106934e-02 -6.237104535102844238e-02 -1.512020379304885864e-01 8.057570457458496094e-02 1.370295286178588867e-01 1.355684734880924225e-02 1.617206037044525146e-01 3.181308209896087646e-01 -8.665136247873306274e-02 -7.313074171543121338e-02 3.313649594783782959e-01 2.650697529315948486e-01 -9.494651854038238525e-02 9.866378270089626312e-03 -8.451405912637710571e-02 3.527723252773284912e-01 1.971591264009475708e-01 3.824116587638854980e-01 -1.672682315111160278e-01 5.356233939528465271e-02 -5.550784990191459656e-02 -1.823736727237701416e-02 -1.465646326541900635e-01 2.252013422548770905e-02 -1.833643913269042969e-01 -2.548159658908843994e-01 2.249408215284347534e-01 1.950051449239253998e-02 -2.321335971355438232e-01 -1.754559278488159180e-01
4.941951949149370193e-03 8.705841004848480225e-02 2.606847882270812988e-01 -2.115058451890945435e-01 -1.842553168535232544e-01 -1.289475709199905396e-01 1.070095300674438477e-01 2.624048590660095215e-01 -5.970647558569908142e-02 4.798215255141258240e-02 1.977786421775817871e-01 2.651644945144653320e-01 1.923291534185409546e-01 -1.749606877565383911e-01 -9.840896725654602051e-02 -1.980995684862136841e-01 -2.218685150146484375e-01 -9.739451110363006592e-02 2.423983663320541382e-01 3.402342498302459717e-01 -9.671754390001296997e-02 6.192173808813095093e-02 9.169008582830429077e-02 -1.821035444736480713e-01 1.928034275770187378e-01 1.599933952093124390e-01 9.306494146585464478e-02 -1.814327687025070190e-01 2.938408851623535156e-01 -1.346039026975631714e-01 9.736074507236480713e-02 1.035392656922340393e-01
1.003691181540489197e-01 1.897084414958953857e-01 2.131486497819423676e-02 5.808237940073013306e-02 -6.047061458230018616e-02 -7.647544145584106445e-02 -9.069945663213729858e-02 -1.893959641456604004e-01 1.421787142753601074e-01 -1.810860703699290752e-03 2.271726578474044800e-01 1.462153941392898560e-01 1.289212256669998169e-01 -2.829163670539855957e-01 -8.956129848957061768e-02 -9.571531414985656738e-02 -3.039710521697998047e-01 1.206917241215705872e-01 2.358689380344003439e-04 7.320253551006317139e-02 2.275373339653015137e-01 6.225530803203582764e-02 -1.758372783660888672e-02 1.940174996852874756e-01 1.792055666446685791e-01 1.653098016977310181e-01 -5.475645661354064941e-01 1.454526651650667191e-02 3.206019997596740723e-01 -1.659721368923783302e-03 -3.260197991039603949e-04 1.458202600479125977e-01
1.398668885231018066e-01 2.966723032295703888e-02 2.879530191421508789e-01 -9.214971214532852173e-03 1.252438127994537354e-01 -3.684187307953834534e-02 -1.000844910740852356e-01 -1.756743490695953369e-01 1.857801973819732666e-01 -9.069097042083740234e-02 4.548679292201995850e-01 2.185833752155303955e-01 2.093664407730102539e-01 -1.656489372253417969e-01 3.339770436286926270e-02 1.309270262718200684e-01 -3.315513208508491516e-02 1.528452634811401367e-01 1.178992912173271179e-01 2.902945280075073242e-01 -1.072017103433609009e-01 9.719759970903396606e-02 -2.554088532924652100e-01 -5.486719682812690735e-02 -3.993588313460350037e-02 -5.891357734799385071e-02 -2.267455756664276123e-01 4.788618907332420349e-02 3.066520392894744873e-01 -4.978571832180023193e-02 -2.790944576263427734e-01 -8.175502717494964600e-02
-1.329570412635803223e-01 -9.537998586893081665e-02 2.285344600677490234e-01 -1.954471766948699951e-01 -5.694054812192916870e-02 1.217525452375411987e-01 1.632523536682128906e-01 8.032616972923278809e-02 1.430980712175369263e-01 2.746858075261116028e-02 3.796929717063903809e-01 9.715992957353591919e-02 -2.629617787897586823e-02 -3.726668357849121094e-01 1.000275835394859314e-01 -2.256406992673873901e-01 3.252474218606948853e-02 2.678658813238143921e-02 1.310628652572631836e-01 1.921787708997726440e-01 1.542785614728927612e-01 -3.542106971144676208e-02 -1.674823611974716187e-01 3.476038277149200439e-01 1.525425761938095093e-01 2.410267144441604614e-01 -2.697737216949462891e-01 -2.554391622543334961e-01 6.880391389131546021e-02 -3.032146394252777100e-02 -3.618268668651580811e-02 1.117643062025308609e-02
-7.606340944766998291e-02 7.245576381683349609e-02 -9.600461274385452271e-02 -1.867344081401824951e-01 -1.880097687244415283e-01 -3.496762365102767944e-02 -2.257322221994400024e-01 -6.555906683206558228e-02 1.243715137243270874e-01 2.123140357434749603e-02 1.174639612436294556e-01 3.437624871730804443e-02 4.454700648784637451e-01 -4.246729314327239990e-01 -1.671900413930416107e-02 -2.220316380262374878e-01 -2.281383424997329712e-01 1.339212954044342041e-01 1.315249502658843994e-01 3.391818106174468994e-01 3.026907518506050110e-02 -1.658010035753250122e-01 -7.423821091651916504e-02 1.636981666088104248e-01 1.965974085032939911e-02 9.773216396570205688e-02 -1.344192475080490112e-01 -2.272371500730514526e-01 1.009205505251884460e-01 1.128553748130798340e-01 -1.301611065864562988e-01 -1.060254126787185669e-01
-1.075320616364479065e-01 -9.275462478399276733e-02 7.790646702051162720e-02 2.094978541135787964e-01 -2.059881985187530518e-01 -2.041546814143657684e-02 1.319772303104400635e-01 -1.507175862789154053e-01 4.217988550662994385e-01 -1.517504155635833740e-01 2.663121819496154785e-01 1.936608105897903442e-01 2.679560780525207520e-01 -1.058651786297559738e-02 1.299165096133947372e-02 3.337284177541732788e-02 -8.692535758018493652e-02 2.481154501438140869e-01 -1.276854872703552246e-01 2.242704033851623535e-01 -1.165573392063379288e-02 -1.780439466238021851e-01 4.469740670174360275e-03 9.295400977134704590e-02 -1.113467663526535034e-01 6.022646650671958923e-02 -3.599618077278137207e-01 -2.587112188339233398e-01 1.730519086122512817e-01 1.680436730384826660e-02 7.540424913167953491e-02 -1.991734653711318970e-01
1.589029580354690552e-01 2.386987768113613129e-02 9.704910218715667725e-02 -2.894164621829986572e-01 -1.154329031705856323e-01 -1.949378699064254761e-01 -2.149657532572746277e-02 -2.132581733167171478e-02 4.227462410926818848e-01 -1.805568858981132507e-02 2.901309728622436523e-01 1.956351697444915771e-01 4.502107203006744385e-02 9.805947542190551758e-02 -4.889745637774467468e-02 -2.406611666083335876e-02 1.406723707914352417e-01 6.257906090468168259e-03 2.005889713764190674e-01 3.115966916084289551e-01 1.727460771799087524e-01 -1.902316808700561523e-01 4.218222107738256454e-03 -1.411430984735488892e-01 8.775860071182250977e-02 1.780606061220169067e-01 -8.755823969841003418e-02 -3.162396252155303955e-01 2.601574361324310303e-01 -5.237980186939239502e-02 -1.752207726240158081e-01 1.460177749395370483e-01
1.351970285177230835e-01 1.195596456527709961e-01 1.102016195654869080e-01 -4.425460398197174072e-01 -5.413220822811126709e-02 -1.750664561986923218e-01 -7.877662032842636108e-02 -8.171324431896209717e-02 3.651554286479949951e-01 1.715633720159530640e-01 -9.440864622592926025e-02 6.112944707274436951e-02 2.966666519641876221e-01 2.756600975990295410e-01 -2.729249298572540283e-01 -1.200531274080276489e-01 -5.050234124064445496e-02 2.269270718097686768e-01 -8.900450915098190308e-02 1.535296142101287842e-01 -1.175167784094810486e-02 8.503735810518264771e-02 -5.355390533804893494e-02 1.427836120128631592e-01 -1.195374056696891785e-01 -3.509497642517089844e-02 -1.886048763990402222e-01 -1.574039161205291748e-01 2.670277059078216553e-01 -4.603555053472518921e-02 -6.124470010399818420e-02 -1.242789477109909058e-01
5.892748758196830750e-02 -4.211257398128509521e-02 1.675710529088973999e-01 -2.740612328052520752e-01 -6.018470600247383118e-02 7.802318036556243896e-02 -2.274854108691215515e-02 2.680159360170364380e-02 4.095799624919891357e-01 1.637592911720275879e-01 -7.907701074145734310e-04 1.150601208209991455e-01 2.079382687807083130e-01 2.178372889757156372e-01 -2.305534482002258301e-01 -2.402716130018234253e-02 -3.981997445225715637e-02 2.062570303678512573e-01 1.603498309850692749e-01 3.338858485221862793e-01 -3.319071829319000244e-01 -2.562948875129222870e-02 3.685353696346282959e-02 3.204754739999771118e-02 -2.137545347213745117e-01 -1.891577430069446564e-02 -2.168329805135726929e-02 -2.816148996353149414e-01 1.555988043546676636e-01 2.582491338253021240e-01 -8.563390374183654785e-02 -9.897670894861221313e-02
1.222859323024749756e-01 1.027212440967559814e-01 1.888376325368881226e-01 -3.243996948003768921e-02 -3.785384595394134521e-01 -2.755176834762096405e-02 7.472502440214157104e-02 2.404133677482604980e-01 7.542589306831359863e-02 3.083428144454956055e-01 1.993510425090789795e-01 2.418926656246185303e-01 -8.617172949016094208e-03 -4.798182751983404160e-03 -2.136878669261932373e-01 -1.567460596561431885e-02 -1.055471599102020264e-01 4.552925750613212585e-02 1.433225721120834351e-02 2.595999538898468018e-01 1.400582306087017059e-02 2.368092536926269531e-01 -1.214978173375129700e-01 2.145797014236450195e-01 -2.974191308021545410e-01 1.625077575445175171e-01 -2.746570110321044922e-01 1.822085818275809288e-03 1.847611814737319946e-01 1.382137984037399292e-01 7.615295052528381348e-02 -1.951649487018585205e-01
5.086764320731163025e-02 1.952149718999862671e-01 9.372142702341079712e-02 -2.277576029300689697e-01 -2.515531182289123535e-01 7.685947418212890625e-02 -5.659836158156394958e-02 1.190426424145698547e-01 3.052623867988586426e-01 9.144371002912521362e-02 -1.354691684246063232e-01 -3.208879008889198303e-02 2.964645922183990479e-01 2.202892005443572998e-01 -1.738921850919723511e-01 -1.052068993449211121e-01 -1.748422533273696899e-01 1.785008311271667480e-01 1.527462303638458252e-01 1.790990233421325684e-01 -2.582964003086090088e-01 -7.856953889131546021e-02 5.857134982943534851e-02 -2.189322002232074738e-02 -5.916068330407142639e-02 9.497772157192230225e-02 -3.265007957816123962e-02 -1.965759843587875366e-01 4.056814312934875488e-01 8.798345178365707397e-02 -2.496687024831771851e-01 -1.786310374736785889e-01
4.033657535910606384e-02 3.972746431827545166e-02 1.021855846047401428e-01 4.635490104556083679e-02 7.168341428041458130e-02 2.020775675773620605e-01 1.929583698511123657e-01 2.686375081539154053e-01 6.542059779167175293e-02 7.841141521930694580e-02 4.754805862903594971e-01 4.099054634571075439e-01 2.690798044204711914e-02 -2.804874181747436523e-01 2.176715061068534851e-02 -1.198627874255180359e-01 -1.498673856258392334e-01 6.362688541412353516e-02 -4.581636562943458557e-02 3.729179799556732178e-01 -1.035302504897117615e-01 1.207390278577804565e-01 -7.143785059452056885e-02 8.723124116659164429e-02 -3.960326686501502991e-02 1.044425517320632935e-01 -1.728849112987518311e-01 -1.199313998222351074e-01 1.242059003561735153e-02 1.596362739801406860e-01 2.895825915038585663e-02 -2.028544098138809204e-01
6.770564615726470947e-02 7.594250142574310303e-03 -2.587718423455953598e-03 -1.726252436637878418e-01 -6.389526277780532837e-02 -1.936478018760681152e-01 -9.097806364297866821e-02 2.200259268283843994e-02 4.372777640819549561e-01 1.683029979467391968e-01 6.305126845836639404e-02 -2.545504085719585419e-02 1.994936019182205200e-01 2.330508232116699219e-01 -3.362196385860443115e-01 -4.261830449104309082e-02 -1.391159892082214355e-01 2.501783072948455811e-01 1.115007773041725159e-01 2.934515178203582764e-01 -1.641097664833068848e-01 -5.379453068599104881e-04 -9.431488066911697388e-02 1.974021345376968384e-01 -2.709695100784301758e-01 -4.709119908511638641e-03 -1.001916602253913879e-01 -1.266786158084869385e-01 3.156075179576873779e-01 1.158971935510635376e-01 -8.859916031360626221e-02 -7.981886714696884155e-02
1.035267207771539688e-02 1.267445534467697144e-01 2.614440023899078369e-02 -1.108384653925895691e-01 3.182345256209373474e-02 -1.902762353420257568e-01 -4.591757804155349731e-02 1.049310863018035889e-01 4.255093932151794434e-01 9.276171028614044189e-02 2.300645112991333008e-01 7.860878109931945801e-02 3.274777829647064209e-01 -1.096336916089057922e-01 -6.064020097255706787e-02 -3.939860686659812927e-02 -3.486045598983764648e-01 2.461289316415786743e-01 -1.326827052980661392e-02 2.279316484928131104e-01 -1.391550991684198380e-02 -2.759420573711395264e-01 -1.725343614816665649e-01 1.058310866355895996e-01 -9.119358658790588379e-02 2.040408179163932800e-02 -1.703195869922637939e-01 -1.187454685568809509e-01 9.270594269037246704e-02 -8.365558087825775146e-02 -3.033618032932281494e-01 1.904158741235733032e-01
-1.812450438737869263e-01 -7.150854170322418213e-02 2.664435207843780518e-01 -2.290956079959869385e-01 -9.673026949167251587e-02 -1.791785657405853271e-01 1.157909408211708069e-01 -3.032200932502746582e-01 3.082211017608642578e-01 -1.400747522711753845e-02 1.503024697303771973e-01 1.124287843704223633e-01 3.101535737514495850e-01 -1.928083449602127075e-01 -6.578217446804046631e-02 -1.656045392155647278e-02 -3.236850500106811523e-01 2.293124943971633911e-01 -5.190249159932136536e-02 7.333727180957794189e-02 2.991252839565277100e-01 5.603746324777603149e-02 -5.126076936721801758e-02 -1.827501878142356873e-02 2.195545844733715057e-02 4.386320337653160095e-02 -3.018133044242858887e-01 -1.367332488298416138e-01 2.013994753360748291e-01 -7.227993756532669067e-02 1.961398636922240257e-03 6.602621823549270630e-02
2.553806304931640625e-01 -2.951575815677642822e-02 3.321945667266845703e-01 -2.160935848951339722e-01 -1.628222689032554626e-02 -1.363679319620132446e-01 3.707025200128555298e-02 1.998790055513381958e-01 -2.928072959184646606e-02 3.357568383216857910e-02 6.005232408642768860e-02 1.225429028272628784e-01 1.399646848440170288e-01 -1.177217587828636169e-01 -2.500554621219635010e-01 -2.432274222373962402e-01 -3.055138587951660156e-01 1.480863541364669800e-01 2.402877993881702423e-02 -3.281069919466972351e-02 1.597983092069625854e-01 5.799747258424758911e-02 -5.744516104459762573e-02 6.200026348233222961e-02 -3.049934469163417816e-02 2.618753351271152496e-03 -1.767564117908477783e-01 8.248508721590042114e-02 4.626621901988983154e-01 1.428090780973434448e-01 2.400494962930679321e-01 2.385490685701370239e-01
-1.039551454596221447e-03 2.206639051437377930e-01 1.292837560176849365e-01 -3.439360260963439941e-01 -1.123975813388824463e-01 -6.663593649864196777e-02 1.617854535579681396e-01 -1.989150643348693848e-01 4.155967235565185547e-01 1.740094125270843506e-01 -1.208845227956771851e-01 2.091697975993156433e-02 1.916764527559280396e-01 2.226737737655639648e-01 -3.316320180892944336e-01 -1.983793377876281738e-01 -8.439433574676513672e-02 2.617654502391815186e-01 6.485024094581604004e-02 9.788095951080322266e-02 8.229641243815422058e-03 2.550262212753295898e-02 3.321450948715209961e-02 9.898252040147781372e-02 -1.098286956548690796e-01 -1.327053904533386230e-01 -8.685133606195449829e-02 -1.418472677469253540e-01 3.123729526996612549e-01 6.797114014625549316e-02 -8.922740072011947632e-02 -1.059841290116310120e-01
1.225695386528968811e-01 1.857018321752548218e-01 1.559920907020568848e-01 -4.516807794570922852e-01 -6.539798527956008911e-02 -1.618973016738891602e-01 9.531221538782119751e-02 6.802232563495635986e-02 2.453104704618453979e-01 2.358915507793426514e-01 -1.515416055917739868e-02 2.739235013723373413e-02 5.690151453018188477e-02 3.679336309432983398e-01 -5.999275669455528259e-02 -2.364460229873657227e-01 -1.741524487733840942e-01 5.823398754000663757e-02 2.049857191741466522e-02 2.381876260042190552e-01 2.182756550610065460e-02 1.009008660912513733e-01 -1.816256046295166016e-01 -1.190319284796714783e-02 2.962291426956653595e-02 -7.314268499612808228e-02 -2.216621339321136475e-01 -1.403986960649490356e-01 2.510170638561248779e-01 2.076234668493270874e-01 -2.119294106960296631e-01 -4.751234129071235657e-02
-6.151428818702697754e-02 1.410397887229919434e-01 1.425106823444366455e-01 1.708099059760570526e-02 1.192147806286811829e-01 1.695017516613006592e-01 1.784707009792327881e-01 -8.780304342508316040e-02 3.470918238162994385e-01 1.861158944666385651e-02 9.600444138050079346e-02 -2.497033961117267609e-02 1.983219832181930542e-01 -3.655285537242889404e-01 5.752653256058692932e-02 -1.495479047298431396e-01 6.284081935882568359e-02 1.195799261331558228e-01 -9.554380923509597778e-02 6.465155631303787231e-02 -4.118385910987854004e-02 4.834146052598953247e-02 -1.803774237632751465e-01 4.111321568489074707e-01 1.017302554100751877e-02 -2.826660312712192535e-02 -4.250773787498474121e-02 -3.406160771846771240e-01 3.120352029800415039e-01 -1.796918213367462158e-01 1.838127523660659790e-01 1.568955034017562866e-01
-1.248281449079513550e-01 3.053972125053405762e-02 1.844393759965896606e-01 -9.307021647691726685e-02 -1.272693276405334473e-01 1.651971489191055298e-01 -4.105683043599128723e-02 3.500563800334930420e-01 9.517443925142288208e-02 1.879202872514724731e-01 1.560392528772354126e-01 1.309039592742919922e-01 -1.651084721088409424e-01 -5.048923939466476440e-02 -1.584878712892532349e-01 -1.724527478218078613e-01 -1.378751099109649658e-01 -3.124780021607875824e-02 -7.053614407777786255e-02 2.713478207588195801e-01 1.340025365352630615e-01 1.724273711442947388e-01 -8.928933180868625641e-03 3.967695236206054688e-01 -1.385905593633651733e-01 1.161153540015220642e-01 -2.839247584342956543e-01 -5.246274918317794800e-02 2.302489131689071655e-01 2.266544401645660400e-01 -3.235171549022197723e-03 -2.798759341239929199e-01
1.124125942587852478e-01 8.847147226333618164e-02 3.448115885257720947e-01 -9.573265165090560913e-02 -4.181747499387711287e-04 -9.138409793376922607e-02 1.975023150444030762e-01 1.591588854789733887e-01 1.052733231335878372e-02 2.190815061330795288e-01 1.974328458309173584e-01 -5.625152960419654846e-02 1.174551695585250854e-01 1.184166967868804932e-01 -4.279496073722839355e-01 -1.248282641172409058e-01 -1.108098700642585754e-01 1.133891288191080093e-03 -1.740064024925231934e-01 1.437956541776657104e-01 6.357602030038833618e-02 3.207994103431701660e-01 -1.855891346931457520e-01 7.039597630500793457e-02 4.093532636761665344e-02 2.755928933620452881e-01 -3.163941204547882080e-01 -5.159376189112663269e-02 1.241482272744178772e-01 -9.777802973985671997e-02 2.152110934257507324e-01 2.686628885567188263e-02
-1.577670872211456299e-01 -1.326771918684244156e-03 3.187109231948852539e-01 -1.845784485340118408e-01 -2.076612263917922974e-01 -2.438419498503208160e-02 -2.064089924097061157e-01 -3.213905990123748779e-01 2.333669662475585938e-01 1.433582752943038940e-01 2.955096960067749023e-01 1.866952776908874512e-01 2.316983193159103394e-01 -5.366176366806030273e-02 -1.094327419996261597e-01 1.975141018629074097e-01 -2.259794771671295166e-01 -1.271628886461257935e-01 -7.048384845256805420e-02 -2.368446625769138336e-02 4.340166226029396057e-02 7.939738780260086060e-02 -1.940400004386901855e-01 3.240835666656494141e-02 -5.202255398035049438e-02 7.924663275480270386e-02 -4.293080568313598633e-01 7.470369804650545120e-03 1.552933305501937866e-01 -8.051295578479766846e-02 -7.883208803832530975e-03 -3.794738277792930603e-02
1.069522127509117126e-01 2.357227206230163574e-01 2.649264037609100342e-01 -1.685718148946762085e-01 -8.442305773496627808e-02 -6.806648522615432739e-02 -1.849488168954849243e-01 1.225416585803031921e-01 1.674795746803283691e-01 1.425904482603073120e-01 -5.238241702318191528e-02 -1.678844243288040161e-01 2.247872352600097656e-01 4.717874154448509216e-02 -2.803144752979278564e-01 -8.456318080425262451e-02 -1.969116479158401489e-01 -1.359918247908353806e-02 6.786736100912094116e-02 6.833285093307495117e-02 1.137011796236038208e-01 1.348185539245605469e-01 4.832664504647254944e-02 5.084429979324340820e-01 -5.670701339840888977e-02 -2.835544571280479431e-02 -8.885389566421508789e-02 -3.819291293621063232e-01 1.080275177955627441e-01 1.670085191726684570e-01 -1.132903397083282471e-01 7.244707643985748291e-02
7.533871382474899292e-02 2.507975995540618896e-01 1.612758934497833252e-01 -4.212054014205932617e-01 -9.022808820009231567e-02 -1.561478823423385620e-01 -2.318999469280242920e-01 -1.755222529172897339e-01 4.029814302921295166e-01 2.195371538400650024e-01 -9.343733638525009155e-02 -1.934876851737499237e-02 2.085898667573928833e-01 1.893532425165176392e-01 -2.055322825908660889e-01 -1.921582520008087158e-01 -5.472484603524208069e-02 1.833454221487045288e-01 -6.318674981594085693e-02 3.299301862716674805e-02 -3.523957356810569763e-02 9.161335229873657227e-02 -1.277899742126464844e-01 1.383026987314224243e-01 -1.578557491302490234e-02 2.254730788990855217e-03 -2.390477955341339111e-01 -6.438036262989044189e-02 2.542665898799896240e-01 -9.321907907724380493e-02 -6.712877005338668823e-02 -8.055413514375686646e-02
1.194336116313934326e-01 2.215893864631652832e-01 1.826027929782867432e-01 -2.036012336611747742e-02 -2.346754632890224457e-02 5.550456047058105469e-02 1.003082394599914551e-01 3.466167673468589783e-02 3.530588746070861816e-01 1.104799807071685791e-01 -1.443392187356948853e-01 -1.280857771635055542e-01 2.709020972251892090e-01 2.346885949373245239e-01 -8.755733817815780640e-02 -1.156732812523841858e-01 -2.341340929269790649e-01 2.985284924507141113e-01 3.500446677207946777e-02 1.717697083950042725e-01 -2.846344709396362305e-01 7.191843353211879730e-03 -4.627474024891853333e-02 7.501081377267837524e-02 -2.027043700218200684e-01 -3.082939796149730682e-02 -1.592326760292053223e-01 -2.481912225484848022e-01 2.715477347373962402e-01 1.366147547960281372e-01 -2.730151116847991943e-01 -7.024399936199188232e-02
2.444682717323303223e-01 2.580961287021636963e-01 1.077734455466270447e-01 -3.062743544578552246e-01 -8.935746550559997559e-02 1.002688333392143250e-01 -1.178050879389047623e-02 -6.630565226078033447e-02 2.472833096981048584e-01 2.751170396804809570e-01 -1.146631315350532532e-01 2.262473255395889282e-01 1.586309671401977539e-01 1.702497899532318115e-01 -8.383290842175483704e-03 -2.387466281652450562e-01 -5.008377134799957275e-02 -8.629698306322097778e-02 -3.541082516312599182e-02 4.590998589992523193e-02 5.921820178627967834e-02 2.282429188489913940e-01 5.322742435964755714e-05 5.743825435638427734e-02 -1.970323026180267334e-01 2.079820781946182251e-01 -3.396353721618652344e-01 -1.426203995943069458e-01 1.945361942052841187e-01 1.874749809503555298e-01 -2.150306403636932373e-01 -1.549758464097976685e-01
1.449517607688903809e-01 -2.416231185197830200e-01 2.880690097808837891e-01 -4.671489447355270386e-02 -3.796117901802062988e-01 1.613005250692367554e-01 -2.482125461101531982e-01 -6.748984009027481079e-02 2.853852324187755585e-02 -1.380101144313812256e-01 2.992388904094696045e-01 -9.902602061629295349e-03 3.539055287837982178e-01 -6.058129295706748962e-02 -1.028445214033126831e-01 1.806235164403915405e-01 -2.064796239137649536e-01 -3.974531777203083038e-03 1.346990615129470825e-01 3.024352490901947021e-01 -2.920081093907356262e-02 1.972619742155075073e-01 -9.761273115873336792e-02 1.216223612427711487e-01 5.983822047710418701e-03 1.423996835947036743e-01 -1.951255053281784058e-01 -2.392905764281749725e-02 8.500617742538452148e-02 1.530100852251052856e-01 4.298777505755424500e-02 9.868028759956359863e-02
-1.016703471541404724e-01 5.155111551284790039e-01 3.589420616626739502e-01 -7.331927120685577393e-02 -1.791704595088958740e-01 1.467818170785903931e-01 -3.274532854557037354e-01 4.910860676318407059e-03 1.297854632139205933e-01 5.734830349683761597e-02 1.536528915166854858e-01 5.735131353139877319e-02 -1.529572624713182449e-02 7.233265042304992676e-02 -1.246811896562576294e-01 -1.448570489883422852e-01 1.222276017069816589e-01 -1.193905528634786606e-02 -1.737928949296474457e-02 1.488180756568908691e-01 -1.112358421087265015e-01 3.687416315078735352e-01 -1.894783526659011841e-01 3.126687183976173401e-02 6.275728344917297363e-02 7.155178487300872803e-02 -6.152185797691345215e-02 -1.898179575800895691e-02 2.011277377605438232e-01 -2.243440151214599609e-01 -8.347087353467941284e-02 7.787982374429702759e-02
-4.808510094881057739e-02 -1.984903821721673012e-03 -6.866329163312911987e-02 -2.150029838085174561e-01 -1.520624160766601562e-01 -4.734216257929801941e-02 9.716460853815078735e-02 5.773488804697990417e-02 1.458659470081329346e-01 3.935672715306282043e-02 8.361633121967315674e-02 1.316997706890106201e-01 3.080207705497741699e-01 -2.825106680393218994e-01 1.145989894866943359e-01 -6.137425452470779419e-02 -3.224081099033355713e-01 2.159760743379592896e-01 1.118192672729492188e-01 2.230999618768692017e-01 1.762347482144832611e-02 -8.045686036348342896e-02 -1.288207769393920898e-01 -4.720909148454666138e-02 8.313170820474624634e-02 4.084674641489982605e-02 -3.983932733535766602e-01 -3.983583152294158936e-01 2.877581715583801270e-01 2.798934839665889740e-02 -1.133474186062812805e-01 9.462824463844299316e-02
1.111197844147682190e-01 6.069353548809885979e-05 8.413762599229812622e-02 -3.196506202220916748e-01 -7.643181830644607544e-03 -2.277080900967121124e-02 -4.845580831170082092e-02 1.193943247199058533e-02 4.249595105648040771e-01 2.527824342250823975e-01 2.854162827134132385e-02 9.087081253528594971e-02 2.372769117355346680e-01 2.413558661937713623e-01 -2.673086524009704590e-01 -5.313063785433769226e-02 -6.068877875804901123e-02 1.995248049497604370e-01 -1.017112061381340027e-01 2.336973845958709717e-01 -2.563519179821014404e-01 1.052766144275665283e-01 3.122755140066146851e-02 -1.224998757243156433e-02 -1.652801968157291412e-02 -2.675429172813892365e-02 -1.864503473043441772e-01 -1.975218802690505981e-01 3.572403788566589355e-01 1.703220456838607788e-01 -7.593858987092971802e-02 9.693108499050140381e-02
1.263521611690521240e-01 -1.957592517137527466e-01 2.225395590066909790e-01 -3.466683030128479004e-01 1.426479406654834747e-02 -2.170382998883724213e-02 -5.500953644514083862e-02 -2.413329854607582092e-02 3.211160376667976379e-02 8.360490202903747559e-02 2.227159887552261353e-01 2.350124716758728027e-01 -1.403926312923431396e-01 1.481584012508392334e-01 -1.317824870347976685e-01 -1.359310597181320190e-01 6.398783624172210693e-02 7.988259196281433105e-02 -6.255502253770828247e-02 2.778674066066741943e-01 8.293221890926361084e-02 -9.814494848251342773e-02 -2.971947789192199707e-01 -1.703762412071228027e-01 -1.964046359062194824e-01 8.296367712318897247e-03 -1.226945444941520691e-01 -3.116344809532165527e-01 3.328250646591186523e-01 1.039165481925010681e-01 -2.810389399528503418e-01 6.737048178911209106e-02
5.060151219367980957e-02 1.649541258811950684e-01 1.289824396371841431e-01 -4.851408898830413818e-01 -1.102182455360889435e-02 -1.234826892614364624e-01 -1.344256550073623657e-01 -1.195678114891052246e-01 3.999034166336059570e-01 2.609581649303436279e-01 -1.109376549720764160e-01 -1.340025628451257944e-04 1.841127127408981323e-01 1.523929685354232788e-01 -2.177945673465728760e-01 -1.379917263984680176e-01 -2.303399331867694855e-02 2.923053801059722900e-01 6.361613422632217407e-02 6.997153908014297485e-02 -4.153458401560783386e-02 1.440359503030776978e-01 -9.666947275400161743e-02 1.618420928716659546e-01 -9.900598973035812378e-02 -7.375207543373107910e-02 -1.957048773765563965e-01 -1.582529991865158081e-01 1.954385936260223389e-01 -9.855083189904689789e-03 -6.915893405675888062e-02 -1.788329035043716431e-01
4.191745817661285400e-01 1.124912053346633911e-01 1.980703473091125488e-01 -1.268142014741897583e-01 -1.032004058361053467e-01 2.599941492080688477e-01 3.729807795025408268e-04 -8.945678127929568291e-04 6.434570532292127609e-03 -6.398709863424301147e-02 2.250656634569168091e-01 -6.037165224552154541e-02 3.687967956066131592e-01 -2.374268770217895508e-01 -4.174354076385498047e-01 1.070793420076370239e-01 -5.509107187390327454e-02 -1.306059658527374268e-01 1.546492986381053925e-02 2.199210971593856812e-01 -2.066372632980346680e-01 1.349807828664779663e-01 -1.764382123947143555e-01 9.011757373809814453e-02 -1.088862121105194092e-01 1.154501885175704956e-01 -4.624741151928901672e-02 -2.615275979042053223e-02 1.284445524215698242e-01 7.303853332996368408e-02 1.071917116641998291e-01 -1.064995825290679932e-01
7.934215664863586426e-02 2.249652892351150513e-01 8.884321898221969604e-02 -1.026218980550765991e-01 -1.301340758800506592e-01 2.717647850513458252e-01 -3.605076670646667480e-02 2.364289760589599609e-01 1.032883152365684509e-01 3.324083983898162842e-01 2.206084132194519043e-01 -1.585004180669784546e-01 2.147380858659744263e-01 8.621753752231597900e-02 5.633253231644630432e-02 -1.872628182172775269e-02 -8.308099210262298584e-02 1.188116148114204407e-01 4.461967572569847107e-02 1.204400807619094849e-01 -1.856580376625061035e-01 2.237501293420791626e-01 -3.654172271490097046e-02 9.329409897327423096e-02 -2.927050888538360596e-01 -1.948627382516860962e-01 -3.846051990985870361e-01 -1.715879291296005249e-01 6.862317770719528198e-02 -1.956553757190704346e-01 -2.051219791173934937e-01 -8.058261871337890625e-02
-1.345986574888229370e-01 -4.744840413331985474e-02 2.143454402685165405e-01 -8.480753749608993530e-02 -4.478596895933151245e-02 -7.962515950202941895e-02 4.560140520334243774e-02 -1.134131625294685364e-01 2.845221161842346191e-01 -2.581472136080265045e-02 3.561661839485168457e-01 8.139950037002563477e-02 1.721144318580627441e-01 -1.617442220449447632e-01 -5.139552429318428040e-02 4.657037928700447083e-02 -8.877012133598327637e-02 3.765287995338439941e-01 1.317883133888244629e-01 2.356993556022644043e-01 -4.702403023838996887e-02 -3.900364041328430176e-02 -1.985268443822860718e-01 2.284651808440685272e-02 7.065280526876449585e-02 1.364683359861373901e-01 -1.225550621747970581e-01 1.091083586215972900e-01 3.806262016296386719e-01 -2.194955348968505859e-01 -3.101229071617126465e-01 1.466246247291564941e-01
3.287917077541351318e-01 1.558923572301864624e-01 2.493077218532562256e-01 -6.374540179967880249e-02 -2.188274264335632324e-01 7.586058974266052246e-02 1.393430307507514954e-02 1.497910823673009872e-02 5.398546904325485229e-02 -6.746661663055419922e-02 1.012388914823532104e-01 9.176073223352432251e-02 2.057038247585296631e-01 1.699213171377778053e-03 -1.171452477574348450e-01 1.976590976119041443e-02 2.213542610406875610e-01 1.070244014263153076e-01 -1.328375637531280518e-01 5.530099868774414062e-01 -2.411942230537533760e-03 1.422296911478042603e-01 -2.165879011154174805e-01 -2.778077870607376099e-02 -1.514943689107894897e-01 -1.301444768905639648e-01 -2.184210866689682007e-01 -7.230154424905776978e-02 3.344237431883811951e-02 -5.118314921855926514e-02 3.118640184402465820e-01 -1.381851285696029663e-01
2.857776582241058350e-01 1.072617247700691223e-01 2.352232933044433594e-01 -2.739369869232177734e-01 -1.079733222723007202e-01 2.198986560106277466e-01 -3.786585526540875435e-03 8.111044019460678101e-02 -6.197790801525115967e-02 2.726043015718460083e-02 3.845338821411132812e-01 -6.064742431044578552e-02 3.460101485252380371e-01 -1.251545697450637817e-01 -3.837279081344604492e-01 1.892813444137573242e-01 -3.526765108108520508e-02 -8.053351938724517822e-02 -1.106412932276725769e-01 3.470720052719116211e-01 6.213511154055595398e-02 2.162329107522964478e-02 -1.560399234294891357e-01 5.781084671616554260e-02 1.538174878805875778e-02 1.083229780197143555e-01 -2.007731609046459198e-02 2.070355974137783051e-02 1.723092645406723022e-01 -1.371792610734701157e-02 1.396345198154449463e-01 2.510124072432518005e-02
7.866881042718887329e-02 1.682106256484985352e-01 6.031526252627372742e-02 -2.210880368947982788e-01 2.051481790840625763e-02 7.147243618965148926e-02 -7.539045065641403198e-03 9.054237604141235352e-02 3.510800004005432129e-02 1.678343713283538818e-01 1.491559594869613647e-01 -2.922301180660724640e-03 -2.306585758924484253e-01 -3.900262713432312012e-01 -2.183121442794799805e-01 2.107438892126083374e-01 -4.104088246822357178e-01 -1.141782999038696289e-01 -7.550857961177825928e-02 1.417452841997146606e-01 -1.775253713130950928e-01 -1.384880393743515015e-02 -4.816479049623012543e-03 1.621870137751102448e-02 -1.817297041416168213e-01 2.931781709194183350e-01 -3.151296377182006836e-01 -1.350481659173965454e-01 2.138263881206512451e-01 1.292503029108047485e-01 -9.957422316074371338e-02 -4.511920735239982605e-02
5.852951481938362122e-02 -3.785720467567443848e-02 1.982792913913726807e-01 -7.704804837703704834e-02 -3.403505980968475342e-01 6.741787493228912354e-02 -3.397023975849151611e-01 -1.355138868093490601e-01 8.508098870515823364e-02 -2.421757206320762634e-02 -2.423384785652160645e-02 2.472304552793502808e-01 1.582170277833938599e-01 -1.898104138672351837e-02 1.638292819261550903e-01 -2.324954122304916382e-01 -1.954513043165206909e-01 8.863235823810100555e-03 1.361063271760940552e-01 1.796529293060302734e-01 4.768889769911766052e-02 1.907182112336158752e-02 -3.844934701919555664e-02 7.110085338354110718e-02 -6.600729376077651978e-02 5.963364243507385254e-02 -3.945699334144592285e-01 -3.982825875282287598e-01 2.080881297588348389e-01 2.091049849987030029e-01 -7.192913442850112915e-02 8.511017262935638428e-02
-1.812124401330947876e-01 9.889632463455200195e-02 4.106026291847229004e-01 -1.725215464830398560e-01 -3.566294610500335693e-01 -7.087116688489913940e-02 -5.438444390892982483e-02 -9.500377625226974487e-02 1.698298901319503784e-01 6.921065598726272583e-02 1.603480279445648193e-01 1.765733212232589722e-01 1.223267242312431335e-01 -1.490290462970733643e-01 -2.055374234914779663e-01 6.706462055444717407e-02 -2.554033994674682617e-01 2.219315618276596069e-01 9.777571260929107666e-02 7.956291735172271729e-02 2.355034798383712769e-01 2.324090003967285156e-01 -5.802646651864051819e-02 -2.365977168083190918e-01 4.465210437774658203e-02 -1.060566902160644531e-01 -1.677990406751632690e-01 -2.814058400690555573e-02 2.478977292776107788e-01 -1.029322594404220581e-01 -5.479077994823455811e-02 -1.547815054655075073e-01
-5.707282572984695435e-02 2.043939977884292603e-01 1.903563290834426880e-01 2.628194168210029602e-02 -5.464359372854232788e-02 1.250701099634170532e-01 -9.553467482328414917e-02 -1.496670581400394440e-02 2.497568428516387939e-01 -3.034660220146179199e-01 2.495625913143157959e-01 3.949296176433563232e-01 5.728005245327949524e-02 -1.070852484554052353e-02 -3.966131806373596191e-02 7.319086790084838867e-02 9.642206877470016479e-02 1.529745459556579590e-01 9.713359922170639038e-02 4.230047762393951416e-02 4.187485203146934509e-03 1.036697775125503540e-01 -9.838393330574035645e-02 -1.767743825912475586e-01 -3.632980585098266602e-01 1.697049140930175781e-01 -1.148987468332052231e-02 -3.029886186122894287e-01 2.637638449668884277e-01 -1.238156333565711975e-01 2.332605123519897461e-01 -1.391609609127044678e-01
7.979474216699600220e-02 8.301670849323272705e-02 2.048882693052291870e-01 -2.481531724333763123e-02 4.412429407238960266e-02 7.670201361179351807e-02 2.983084321022033691e-02 2.267562896013259888e-01 1.123542934656143188e-01 4.616293311119079590e-02 1.458958685398101807e-01 1.454953104257583618e-01 1.878878176212310791e-01 -3.550552129745483398e-01 7.576840370893478394e-02 5.024699121713638306e-02 -2.381874471902847290e-01 -1.680875546298921108e-03 -8.350774645805358887e-03 2.524030208587646484e-01 4.879770055413246155e-02 -2.091064602136611938e-01 -4.446606338024139404e-01 -1.208954602479934692e-01 6.098848581314086914e-02 5.926163494586944580e-02 -4.122078418731689453e-01 -1.511901915073394775e-01 2.556889951229095459e-01 8.654994890093803406e-03 6.486534327268600464e-02 9.243174642324447632e-02
3.977984935045242310e-02 5.358174070715904236e-02 1.013782173395156860e-01 -3.883671760559082031e-01 -6.335391104221343994e-02 -1.087922453880310059e-01 -3.818783536553382874e-02 5.090337619185447693e-02 2.905564308166503906e-01 8.789048343896865845e-02 6.620305590331554413e-03 -3.251298889517784119e-02 2.101048827171325684e-01 3.006961643695831299e-01 -3.251396119594573975e-01 -5.864562094211578369e-02 -1.202045455574989319e-01 2.598961889743804932e-01 1.274772882461547852e-01 2.445870488882064819e-01 -2.818806469440460205e-01 4.602807015180587769e-02 6.471540033817291260e-02 4.534448683261871338e-02 -5.334873870015144348e-02 6.007957085967063904e-02 -9.755675494670867920e-02 -1.803222149610519409e-01 3.925672173500061035e-01 -4.064442962408065796e-02 -1.595018655061721802e-01 4.467939957976341248e-02
-2.225167118012905121e-02 -1.271887272596359253e-01 1.073208525776863098e-01 -1.944526433944702148e-01 -2.580903768539428711e-01 3.333244323730468750e-01 5.488997697830200195e-02 6.337945163249969482e-02 6.990727037191390991e-02 -4.334834218025207520e-02 1.771889925003051758e-01 2.763101756572723389e-01 4.160476103425025940e-02 -3.533625006675720215e-01 -1.772114075720310211e-02 -3.981813788414001465e-02 -1.991365551948547363e-01 1.695975894108414650e-03 -1.531961746513843536e-02 1.778822541236877441e-01 1.477624177932739258e-01 1.844166815280914307e-01 -3.004845678806304932e-01 8.216783404350280762e-02 9.136281162500381470e-02 7.682013511657714844e-02 -4.457232654094696045e-01 -1.425740718841552734e-01 -1.205860450863838196e-01 -1.498523503541946411e-01 4.298320040106773376e-02 -9.867922216653823853e-02
8.763982355594635010e-02 9.324532747268676758e-02 5.357824563980102539e-01 -1.630893647670745850e-01 -2.232154272496700287e-02 -1.404284834861755371e-01 2.576533146202564240e-02 2.183280736207962036e-01 1.490573734045028687e-01 2.443372160196304321e-01 9.380219876766204834e-02 1.083180010318756104e-01 -5.317967012524604797e-02 -2.635346353054046631e-02 -7.027744501829147339e-02 -5.337115004658699036e-02 -1.360402405261993408e-01 5.437197908759117126e-02 -9.793704003095626831e-02 1.723863780498504639e-01 -4.906700551509857178e-02 1.239642798900604248e-01 -6.855476647615432739e-02 4.939453303813934326e-01 -3.723750263452529907e-02 1.151834130287170410e-01 -2.410388439893722534e-01 2.526954375207424164e-02 1.970054805278778076e-01 -1.227293983101844788e-01 1.781443208456039429e-01 3.774028271436691284e-02
-1.497002691030502319e-01 -2.528492808341979980e-01 4.505556821823120117e-01 -9.382399171590805054e-02 -6.444706022739410400e-02 1.179390773177146912e-01 -3.668493777513504028e-02 -3.159332871437072754e-01 -5.153795704245567322e-02 -4.366263002157211304e-02 1.321499347686767578e-01 5.904278531670570374e-02 1.506675183773040771e-01 -2.411452084779739380e-01 -1.091461181640625000e-01 -1.505182385444641113e-01 -1.151065975427627563e-01 1.585964709520339966e-01 2.423938810825347900e-01 -2.522029727697372437e-02 -9.058496914803981781e-03 -3.020583419129252434e-03 -2.218462526798248291e-01 1.774550974369049072e-01 -6.738588213920593262e-02 -7.230896037071943283e-03 -2.136935144662857056e-01 -3.344770371913909912e-01 2.266266345977783203e-01 1.419502645730972290e-01 -1.600164473056793213e-01 -6.213179975748062134e-02
2.185963094234466553e-01 3.629008680582046509e-02 1.819374412298202515e-01 -1.124364584684371948e-01 -1.693852990865707397e-01 -1.464426424354314804e-02 -1.780254840850830078e-01 8.195117861032485962e-02 2.935942709445953369e-01 1.184979081153869629e-01 3.479460179805755615e-01 -3.810823708772659302e-02 2.725609242916107178e-01 -2.024956643581390381e-01 -1.212478876113891602e-01 1.399117410182952881e-01 2.609725594520568848e-01 1.428557932376861572e-01 5.003426969051361084e-02 3.980091810226440430e-01 -8.145088702440261841e-02 -1.977736316621303558e-02 1.372718811035156250e-01 2.384554147720336914e-01 -6.645802408456802368e-02 8.383476175367832184e-03 -4.347909241914749146e-02 -2.369167804718017578e-01 1.647864878177642822e-01 -1.758165284991264343e-02 -2.053232491016387939e-01 -3.499475494027137756e-02
7.441487163305282593e-02 1.885432153940200806e-01 5.008310452103614807e-02 1.061536930501461029e-02 8.035922795534133911e-02 8.090550079941749573e-03 -1.834405213594436646e-01 -7.952020317316055298e-02 3.800419569015502930e-01 -5.794685333967208862e-02 2.644187808036804199e-01 2.178414314985275269e-01 1.220882162451744080e-01 -3.139766156673431396e-01 -5.508202314376831055e-02 -1.189777702093124390e-01 -3.572173416614532471e-01 -1.855085603892803192e-02 1.643900871276855469e-01 2.560575008392333984e-01 1.414733678102493286e-01 -5.447122082114219666e-02 -2.745749652385711670e-01 8.740108460187911987e-02 -1.930535584688186646e-01 -1.757717430591583252e-01 -8.152823895215988159e-02 -2.480911612510681152e-01 -1.264402084052562714e-02 -2.503095380961894989e-02 -2.166347950696945190e-01 -5.769477412104606628e-02
7.016403973102569580e-02 3.295609354972839355e-02 3.075666129589080811e-01 -2.163789719343185425e-01 -2.070974856615066528e-01 1.837914586067199707e-01 -2.937318198382854462e-02 1.667526215314865112e-01 8.021591603755950928e-02 2.525761425495147705e-01 5.409770086407661438e-02 3.028280101716518402e-02 4.941437020897865295e-02 1.231984794139862061e-02 -2.368730902671813965e-01 -3.072763681411743164e-01 -1.772020608186721802e-01 -1.538878772407770157e-02 -1.308607589453458786e-02 3.713585734367370605e-01 1.012732014060020447e-01 2.937121391296386719e-01 -1.629986427724361420e-02 5.102299898862838745e-02 -2.188847213983535767e-01 2.120105177164077759e-01 -4.336139559745788574e-02 2.416705191135406494e-01 2.897529304027557373e-01 4.414766281843185425e-02 2.463260851800441742e-02 -1.061962470412254333e-01
7.138163596391677856e-02 1.322398632764816284e-01 1.290480643510818481e-01 -3.260894417762756348e-01 -8.316511288285255432e-03 -1.607444435358047485e-01 -1.001172810792922974e-01 -1.195653080940246582e-01 2.999072074890136719e-01 2.974535822868347168e-01 -6.688814610242843628e-02 -1.052601728588342667e-02 1.924380511045455933e-01 2.551073729991912842e-01 -2.803698480129241943e-01 -1.538111418485641479e-01 -1.012882143259048462e-01 2.497485429048538208e-01 1.158518940210342407e-01 -1.469790004193782806e-02 -5.853466317057609558e-02 1.257472038269042969e-01 -1.218075752258300781e-01 1.105517446994781494e-01 -1.331095695495605469e-01 -7.360728085041046143e-02 -1.336115896701812744e-01 -2.920029759407043457e-01 3.461233377456665039e-01 7.380166789516806602e-04 -1.819656938314437866e-01 -7.128093391656875610e-02
-2.004413157701492310e-01 -6.599586457014083862e-02 2.322697341442108154e-01 -8.774884045124053955e-02 -1.430333703756332397e-01 1.148003712296485901e-02 -1.804948449134826660e-01 -6.073974445462226868e-02 3.995404839515686035e-01 -2.406852133572101593e-02 1.195227950811386108e-01 1.340048164129257202e-01 1.426366269588470459e-01 -1.237522736191749573e-01 -1.224711909890174866e-01 -1.579632014036178589e-01 1.646751537919044495e-02 1.290356218814849854e-01 -3.879525139927864075e-02 9.875275939702987671e-02 1.376203596591949463e-01 -8.658111840486526489e-02 -2.292555868625640869e-01 -8.759285509586334229e-02 -2.125538885593414307e-02 9.097138792276382446e-02 -5.127881169319152832e-01 -3.333897292613983154e-01 1.672797501087188721e-01 1.988483369350433350e-01 -3.638731688261032104e-02 4.872615262866020203e-02
1.904987692832946777e-01 2.948691882193088531e-02 4.040208458900451660e-01 -1.114593520760536194e-01 3.069628030061721802e-02 1.154037788510322571e-01 7.878084480762481689e-02 2.129832059144973755e-01 7.593207806348800659e-02 1.607234328985214233e-01 2.497301101684570312e-01 -9.274867177009582520e-02 -7.002638280391693115e-02 2.005231566727161407e-02 -2.585269510746002197e-01 -1.050505638122558594e-01 -2.264504581689834595e-01 -7.414452265948057175e-03 -2.487717010080814362e-02 1.339273154735565186e-01 7.817385718226432800e-03 4.085091352462768555e-01 -2.289625853300094604e-01 -5.216150544583797455e-03 1.631967276334762573e-01 2.803147137165069580e-01 -4.831501841545104980e-02 4.445675760507583618e-02 3.395873606204986572e-01 -3.135051950812339783e-02 2.977595850825309753e-02 1.400787830352783203e-01
1.629341021180152893e-02 1.135994791984558105e-01 1.640295386314392090e-01 -3.793357908725738525e-01 -4.071210697293281555e-02 -1.665570288896560669e-01 -7.686129212379455566e-02 -8.233591914176940918e-02 3.779663741588592529e-01 3.028759062290191650e-01 -1.414598673582077026e-01 1.251543611288070679e-01 1.172412484884262085e-01 2.569699287414550781e-01 -2.519561052322387695e-01 -2.216930687427520752e-01 -1.520201861858367920e-01 8.194008469581604004e-02 -9.327319264411926270e-02 6.183826923370361328e-02 -2.466845512390136719e-02 1.410837471485137939e-01 -5.114583671092987061e-02 8.432125300168991089e-02 -1.252896785736083984e-01 1.842254102230072021e-01 -3.507160842418670654e-01 -1.039443910121917725e-01 2.143612205982208252e-01 -2.593784779310226440e-02 -8.953414857387542725e-02 2.443840540945529938e-02
-1.079871580004692078e-01 4.109362140297889709e-02 3.918427973985671997e-02 -3.977074623107910156e-01 -1.908600330352783203e-01 1.608966737985610962e-01 -1.306210458278656006e-01 -8.133097738027572632e-02 5.480292253196239471e-03 2.205727547407150269e-01 6.905885040760040283e-02 -3.144696727395057678e-02 4.663704633712768555e-01 -2.513192296028137207e-01 -1.615146398544311523e-01 4.046587739139795303e-03 -2.299834042787551880e-01 -1.700661033391952515e-01 8.163388818502426147e-02 2.762506306171417236e-01 4.736134409904479980e-02 2.388515323400497437e-02 -2.131009548902511597e-01 5.370254069566726685e-02 -1.426634937524795532e-01 -3.621297329664230347e-02 -1.579473912715911865e-01 -2.456202059984207153e-01 8.338341116905212402e-02 -9.851890802383422852e-02 -1.741739362478256226e-01 9.952864050865173340e-02
2.964645326137542725e-01 9.684527665376663208e-02 -4.608756862580776215e-03 -3.104396462440490723e-01 -1.747208982706069946e-01 3.453352153301239014e-01 1.108795851469039917e-01 3.268451988697052002e-01 1.288128346204757690e-01 1.482364814728498459e-02 5.834112688899040222e-02 2.286509722471237183e-01 -7.853145152330398560e-02 2.985812723636627197e-02 -1.182707026600837708e-01 1.262392401695251465e-01 -3.095048666000366211e-01 6.525791436433792114e-02 -5.473324563354253769e-03 5.709399655461311340e-02 -6.009389087557792664e-02 1.533672660589218140e-01 8.082159608602523804e-02 -3.052591159939765930e-02 3.838031366467475891e-02 1.098751202225685120e-01 -4.061819314956665039e-01 -1.374604701995849609e-01 2.471925467252731323e-01 1.757646948099136353e-01 -2.224989235401153564e-02 -9.697203524410724640e-03
6.228634342551231384e-02 1.532792150974273682e-01 1.598575264215469360e-01 -5.211043357849121094e-01 -1.146398633718490601e-01 -2.116772085428237915e-01 -3.330501914024353027e-02 -9.013352543115615845e-02 2.669192254543304443e-01 2.603831589221954346e-01 -1.233411673456430435e-02 5.854932963848114014e-02 1.752235740423202515e-01 2.354794889688491821e-01 -9.507691115140914917e-02 -6.706950068473815918e-02 -1.453516334295272827e-01 1.860572546720504761e-01 7.703412789851427078e-03 7.688606530427932739e-02 -9.771221317350864410e-03 7.920495420694351196e-02 -3.297930583357810974e-02 1.015123799443244934e-01 -1.962500661611557007e-01 4.222547635436058044e-02 -1.426253616809844971e-01 -1.762634664773941040e-01 3.500023782253265381e-01 7.851094752550125122e-02 -2.538180351257324219e-01 -4.181098565459251404e-02
5.055860430002212524e-02 6.031279265880584717e-02 -4.835084453225135803e-02 -4.598463177680969238e-01 -5.759013351052999496e-03 -3.958626836538314819e-02 7.785394787788391113e-02 7.839476317167282104e-02 2.397020608186721802e-01 2.218921780586242676e-01 1.082731969654560089e-02 1.057049930095672607e-01 7.112620398402214050e-03 2.097067236900329590e-01 -6.526479125022888184e-02 -1.368559896945953369e-01 9.731440804898738861e-03 2.248705327510833740e-01 3.535499423742294312e-02 1.855113953351974487e-01 -1.270828396081924438e-01 1.035607606172561646e-01 5.906335543841123581e-03 1.249185483902692795e-02 -2.933413982391357422e-01 -5.011163651943206787e-02 -3.224244117736816406e-01 -1.779319792985916138e-01 3.799658119678497314e-01 4.019225388765335083e-02 -3.124792873859405518e-01 1.373368431814014912e-04
3.252375423908233643e-01 2.282994389533996582e-01 1.145025640726089478e-01 -2.473210543394088745e-01 -1.764836758375167847e-01 1.151047199964523315e-01 2.047300487756729126e-01 -1.175268739461898804e-01 1.302529573440551758e-01 9.716581553220748901e-02 -3.433515504002571106e-02 1.312932074069976807e-01 2.584278881549835205e-01 1.850989907979965210e-01 1.039650384336709976e-02 -2.214055061340332031e-01 -3.220525085926055908e-01 2.562315762042999268e-02 1.250784844160079956e-01 1.365784406661987305e-01 -1.101909875869750977e-01 5.692975595593452454e-02 1.380061954259872437e-01 3.924029171466827393e-01 -1.568847000598907471e-01 1.578037142753601074e-01 -2.689001262187957764e-01 6.142617017030715942e-02 -2.840097062289714813e-02 9.761355072259902954e-02 -8.411612361669540405e-02 5.111405253410339355e-02
-1.185863092541694641e-02 9.782912582159042358e-02 2.251307815313339233e-01 2.893730252981185913e-02 -1.352768391370773315e-01 -1.201652064919471741e-01 1.909581273794174194e-01 2.680193483829498291e-01 1.933708488941192627e-01 -6.474822759628295898e-02 1.130591183900833130e-01 3.813597187399864197e-02 -2.887792652472853661e-03 -9.769747406244277954e-02 -1.839763969182968140e-01 -4.184462502598762512e-02 -3.557283878326416016e-01 7.536155730485916138e-02 -1.162418052554130554e-01 3.344126939773559570e-01 7.785633206367492676e-02 -2.579208910465240479e-01 -2.419120967388153076e-01 -7.614839356392621994e-03 2.015246599912643433e-01 5.776787921786308289e-02 -4.401684105396270752e-01 -6.397642195224761963e-02 2.153586596250534058e-01 1.340024620294570923e-01 4.286048933863639832e-02 -7.880060002207756042e-03
-9.191104769706726074e-02 2.760823443531990051e-02 1.138965114951133728e-01 9.001155942678451538e-02 -1.844637542963027954e-01 -8.398770540952682495e-02 -2.087439596652984619e-01 -9.843116253614425659e-02 3.708809018135070801e-01 -1.490890234708786011e-01 2.469057887792587280e-01 1.248469427227973938e-01 3.921632468700408936e-01 4.822404682636260986e-02 -9.381642937660217285e-02 -2.733048424124717712e-02 -1.309714466333389282e-01 1.012871563434600830e-01 -2.010456025600433350e-01 2.224352359771728516e-01 1.548321545124053955e-01 -1.598671972751617432e-01 -9.866349399089813232e-02 -1.116821914911270142e-01 -2.159613072872161865e-01 3.241333067417144775e-01 -1.877480298280715942e-01 -2.351588010787963867e-01 1.897734701633453369e-01 5.100415088236331940e-03 5.013911798596382141e-02 -5.937080457806587219e-02
1.101963967084884644e-01 1.840614378452301025e-01 9.091278910636901855e-02 -3.603523373603820801e-01 -8.279082924127578735e-02 2.126455456018447876e-01 -5.550192669034004211e-02 -1.906520314514636993e-02 7.176713645458221436e-02 1.240359917283058167e-01 3.656496405601501465e-01 -1.599444299936294556e-01 3.189673125743865967e-01 -1.015696153044700623e-01 -1.186301559209823608e-01 -2.538765966892242432e-01 -3.065538778901100159e-02 1.001901105046272278e-01 4.118328168988227844e-02 1.393175125122070312e-01 2.285603731870651245e-01 4.161682724952697754e-01 -1.481544971466064453e-01 -2.039127945899963379e-01 2.768553048372268677e-02 -8.146157115697860718e-02 -3.338119387626647949e-02 -9.480304270982742310e-02 -7.567827403545379639e-02 1.815230995416641235e-01 1.286702044308185577e-02 -1.120062023401260376e-01
1.199609190225601196e-01 1.642734557390213013e-01 3.455118834972381592e-01 5.463139712810516357e-02 -1.697105467319488525e-01 2.888047695159912109e-01 -1.346556562930345535e-02 2.278162688016891479e-01 2.309006154537200928e-01 2.960525220260024071e-03 2.528623342514038086e-01 1.431724131107330322e-01 -2.471980452537536621e-01 1.200431212782859802e-01 -4.553270339965820312e-02 -2.143110930919647217e-01 -1.126563921570777893e-01 1.280522793531417847e-01 9.487689286470413208e-02 2.512452900409698486e-01 -4.755451157689094543e-02 7.187897711992263794e-02 -2.540793418884277344e-01 -5.051666125655174255e-02 -2.110431641340255737e-01 2.467252463102340698e-01 -1.208080127835273743e-01 -7.330138981342315674e-02 1.511559039354324341e-01 2.339596152305603027e-01 1.743744909763336182e-01 3.955988213419914246e-02
-4.322148859500885010e-02 2.102607488632202148e-01 9.140617400407791138e-02 -6.787192076444625854e-02 -3.739904761314392090e-01 1.283574849367141724e-01 -3.849457502365112305e-01 2.246432155370712280e-01 1.635227501392364502e-01 8.162829093635082245e-03 4.916924983263015747e-02 4.233321845531463623e-01 4.228455480188131332e-03 -5.339606851339340210e-02 -2.839723415672779083e-02 2.408128976821899414e-02 -1.673808880150318146e-02 1.619797796010971069e-01 1.972260326147079468e-01 5.424747988581657410e-02 -2.114749699831008911e-02 2.669438123703002930e-01 -1.980130076408386230e-01 1.755901277065277100e-01 1.516661792993545532e-01 1.597159951925277710e-01 -1.428036093711853027e-01 -1.750298291444778442e-01 -4.237168654799461365e-02 -1.876630485057830811e-01 1.624259650707244873e-01 1.543121319264173508e-02
6.693970412015914917e-02 1.765993982553482056e-01 5.533813312649726868e-02 -4.986303150653839111e-01 -8.329951018095016479e-02 -2.058821916580200195e-01 -8.698323369026184082e-02 -9.597119688987731934e-02 3.681979179382324219e-01 2.223413139581680298e-01 -1.790225952863693237e-01 -9.313615038990974426e-03 8.762732893228530884e-02 1.901737004518508911e-01 -1.503254026174545288e-01 -9.568081051111221313e-02 -6.654395908117294312e-02 1.607698798179626465e-01 4.692319408059120178e-02 3.043513000011444092e-02 1.656258106231689453e-02 1.300375461578369141e-01 2.418824471533298492e-02 7.144490629434585571e-02 -2.957094460725784302e-02 1.286721080541610718e-01 -2.547860443592071533e-01 -2.238641530275344849e-01 3.458002209663391113e-01 -8.132852613925933838e-02 -2.460677735507488251e-02 -1.956010460853576660e-01
2.250910252332687378e-01 1.752795726060867310e-01 2.141965478658676147e-01 -9.054505825042724609e-02 -1.576385945081710815e-01 2.307097911834716797e-01 -2.831953167915344238e-01 1.124545708298683167e-01 1.675949841737747192e-01 1.670008003711700439e-01 -1.466924697160720825e-01 -1.975420713424682617e-01 2.512184679508209229e-01 -4.581689834594726562e-02 -1.715129464864730835e-01 -3.151639103889465332e-01 1.274021528661251068e-02 -3.212998062372207642e-02 1.242590397596359253e-01 1.157854720950126648e-01 1.519079208374023438e-01 8.183664083480834961e-02 -3.661555424332618713e-02 3.463585078716278076e-01 3.603895753622055054e-02 1.008278224617242813e-02 -2.493829727172851562e-01 -1.849837154150009155e-01 2.649027109146118164e-01 -7.221482694149017334e-02 1.696047931909561157e-01 -7.162750698626041412e-03
2.362277917563915253e-02 1.308091133832931519e-01 4.388953093439340591e-03 -4.651611447334289551e-01 -6.661038100719451904e-02 -1.939766556024551392e-01 -1.091774106025695801e-01 -1.068006902933120728e-01 4.152755737304687500e-01 2.875017225742340088e-01 -6.318379193544387817e-02 1.731186360120773315e-02 2.088330537080764771e-01 2.013328075408935547e-01 -2.323154956102371216e-01 -1.073035001754760742e-01 -4.398189112544059753e-02 1.565413028001785278e-01 5.745966732501983643e-02 9.990367293357849121e-02 2.234482578933238983e-02 1.831625699996948242e-01 -1.107065156102180481e-01 1.811745315790176392e-01 -1.459009647369384766e-01 7.819950580596923828e-02 -2.259873747825622559e-01 -1.029865220189094543e-01 2.603481113910675049e-01 2.074724808335304260e-02 -8.688518404960632324e-02 -8.845262229442596436e-02
-1.332344859838485718e-01 7.858890295028686523e-02 9.380375035107135773e-03 -3.417605906724929810e-02 -3.585553169250488281e-01 1.145997345447540283e-01 -2.219128310680389404e-01 -1.067408621311187744e-01 3.287207186222076416e-01 1.218276396393775940e-01 1.454662084579467773e-01 1.615871489048004150e-01 9.747438132762908936e-02 -2.882577180862426758e-01 -8.368062227964401245e-02 1.269231438636779785e-01 5.789836868643760681e-02 5.886575952172279358e-02 1.763112726621329784e-03 1.221825107932090759e-01 -1.952458173036575317e-01 1.794857531785964966e-01 -1.608297973871231079e-01 2.063093930482864380e-01 1.927922070026397705e-01 3.573835194110870361e-01 -2.218784987926483154e-01 -2.838215231895446777e-01 1.289660762995481491e-02 -8.975956588983535767e-02 1.026649251580238342e-01 1.124807745218276978e-01
5.360392853617668152e-03 1.673960089683532715e-01 2.674912214279174805e-01 1.380980610847473145e-01 -3.529969602823257446e-02 6.692152470350265503e-02 -3.021250665187835693e-02 2.252140641212463379e-02 2.345760166645050049e-01 -1.064298301935195923e-01 1.568235158920288086e-01 2.296302318572998047e-01 1.553600728511810303e-01 -1.293639186769723892e-02 -3.249962925910949707e-01 1.379914283752441406e-01 -2.639051675796508789e-01 6.067716516554355621e-03 4.722796007990837097e-02 -7.068029139190912247e-03 2.528770565986633301e-01 3.141534328460693359e-01 3.503304673358798027e-03 -2.928422987461090088e-01 1.141693629324436188e-02 7.104011625051498413e-02 -2.253921478986740112e-01 -1.052722632884979248e-01 3.671829402446746826e-01 -1.392867267131805420e-01 -1.996918767690658569e-01 -2.091979607939720154e-03
1.230048462748527527e-01 1.157894805073738098e-01 3.181385397911071777e-01 -2.459159493446350098e-01 -6.395976990461349487e-02 -1.096376255154609680e-01 -7.127131684683263302e-04 -1.738638579845428467e-01 8.880667388439178467e-02 7.252764701843261719e-02 3.209104537963867188e-01 8.936854451894760132e-02 5.030504986643791199e-02 -1.046207025647163391e-01 -2.104294002056121826e-01 -5.510336533188819885e-02 -2.174743823707103729e-02 1.216226536780595779e-02 1.880143582820892334e-01 1.370607614517211914e-01 -2.575735151767730713e-01 2.640712559223175049e-01 -7.681260257959365845e-02 -2.359481006860733032e-01 5.316780880093574524e-02 2.496796846389770508e-01 -2.479268312454223633e-01 2.036435902118682861e-01 2.160562127828598022e-01 -3.110263943672180176e-01 6.398327648639678955e-02 -1.024846732616424561e-01
4.297929257154464722e-02 1.902465373277664185e-01 1.104424595832824707e-01 -4.950329363346099854e-01 1.936470530927181244e-02 -1.327443569898605347e-01 -6.029840186238288879e-02 -1.334606707096099854e-01 3.894264101982116699e-01 3.167092502117156982e-01 -1.312154680490493774e-01 7.250250782817602158e-03 1.315559893846511841e-01 1.665703207254409790e-01 -1.638217568397521973e-01 -5.783345550298690796e-02 -1.519016921520233154e-01 1.309358179569244385e-01 -4.051078855991363525e-02 4.666138440370559692e-02 1.782490313053131104e-02 1.973286122083663940e-01 -1.392949223518371582e-01 1.041156202554702759e-01 -1.351163089275360107e-01 -1.335706375539302826e-02 -2.312983572483062744e-01 -2.233341783285140991e-01 2.417069971561431885e-01 -2.764899469912052155e-02 -8.624128252267837524e-02 -1.372052431106567383e-01
2.268442511558532715e-01 8.227786049246788025e-03 4.371789395809173584e-01 -1.831300258636474609e-01 -9.683980792760848999e-02 1.134166717529296875e-01 -9.103422611951828003e-02 -2.232729196548461914e-01 -1.551397740840911865e-01 -1.453805565834045410e-01 1.202930957078933716e-01 9.943270683288574219e-02 1.939665228128433228e-01 -2.912436425685882568e-01 -8.937174081802368164e-02 2.407621145248413086e-01 -2.099146842956542969e-01 1.137824282050132751e-01 1.563995145261287689e-02 1.093166470527648926e-01 -1.438891887664794922e-01 1.863864958286285400e-01 -1.398248523473739624e-01 1.419523954391479492e-01 2.625874057412147522e-02 -8.344507962465286255e-02 -3.243169486522674561e-01 -1.880190670490264893e-01 1.914879977703094482e-01 1.903579086065292358e-01 3.482399042695760727e-03 4.458147101104259491e-03
-1.893498152494430542e-01 1.364998221397399902e-01 8.553715795278549194e-02 -4.470639675855636597e-02 -1.407323330640792847e-01 -6.521630287170410156e-02 1.671222224831581116e-02 1.859229058027267456e-02 -3.534325212240219116e-02 7.417996227741241455e-02 2.733387649059295654e-01 2.937086224555969238e-01 3.768301308155059814e-01 -3.736377134919166565e-02 -1.855307221412658691e-01 -7.142177224159240723e-02 -4.860694110393524170e-01 5.432765930891036987e-02 4.366267845034599304e-02 9.125911444425582886e-02 3.738880529999732971e-02 -3.752039745450019836e-02 -7.694087177515029907e-02 -1.907542347908020020e-01 -4.756129812449216843e-03 -5.444968119263648987e-02 -1.252642720937728882e-01 -2.706056833267211914e-01 3.688155710697174072e-01 -1.446256637573242188e-01 6.933397054672241211e-02 1.124634146690368652e-01
6.188118457794189453e-02 2.160809785127639771e-01 -4.548994824290275574e-02 -1.230540499091148376e-01 -2.049022726714611053e-02 3.035452663898468018e-01 7.712421007454395294e-03 2.482804097235202789e-02 2.664840519428253174e-01 -8.261048793792724609e-02 3.546273708343505859e-01 8.912277221679687500e-02 1.964909881353378296e-01 -2.004584521055221558e-01 -1.416845768690109253e-01 -6.006320938467979431e-02 -1.695706248283386230e-01 2.226169966161251068e-02 1.356880459934473038e-02 -6.873171031475067139e-02 2.016099989414215088e-01 2.626423239707946777e-01 -4.599833860993385315e-03 2.752163708209991455e-01 -6.057986617088317871e-02 -1.494089327752590179e-02 1.082754656672477722e-01 -1.038168519735336304e-01 2.404442578554153442e-01 -3.536500632762908936e-01 -1.035695597529411316e-01 2.923401594161987305e-01
-2.618660628795623779e-01 -1.824960857629776001e-02 1.771525740623474121e-01 1.093005016446113586e-01 -1.787865720689296722e-02 1.904671043157577515e-01 -1.896183788776397705e-01 -1.004976630210876465e-01 2.796226143836975098e-01 -6.194582208991050720e-02 3.926330208778381348e-01 1.909950524568557739e-01 5.832662805914878845e-02 -2.933289706707000732e-01 3.895479440689086914e-02 -2.149295806884765625e-01 -3.297013789415359497e-02 3.154306113719940186e-02 -1.118185147643089294e-01 1.861017048358917236e-01 1.819356381893157959e-01 1.656435579061508179e-01 -7.512106746435165405e-02 1.464500129222869873e-01 -1.339706629514694214e-01 2.052612155675888062e-01 -2.411265373229980469e-01 -2.837225794792175293e-01 -2.016321383416652679e-02 -1.455696970224380493e-01 -1.010371893644332886e-01 -1.670756489038467407e-01
-7.021263241767883301e-03 -2.501403987407684326e-01 4.867551326751708984e-01 -8.333357423543930054e-02 -1.248758435249328613e-01 2.754500508308410645e-02 8.811353892087936401e-02 -3.186983168125152588e-01 1.172498688101768494e-01 1.733286976814270020e-01 3.023031949996948242e-01 3.029508292675018311e-01 9.993686527013778687e-02 -1.189346387982368469e-01 -1.372522264719009399e-01 1.419885158538818359e-01 -2.368277907371520996e-01 1.738750487565994263e-01 7.882226258516311646e-02 7.310906797647476196e-02 4.013739526271820068e-02 5.626047775149345398e-02 -5.209637060761451721e-02 1.975494623184204102e-02 -1.925843209028244019e-02 1.781572997570037842e-01 -5.275896936655044556e-02 -6.867310404777526855e-02 3.493894338607788086e-01 -9.428307414054870605e-02 3.740185871720314026e-02 -1.310330117121338844e-03
3.005993664264678955e-01 2.023651003837585449e-01 -1.774542406201362610e-02 -1.823179125785827637e-01 -3.318297117948532104e-02 -8.324811607599258423e-02 -9.641095995903015137e-02 -2.173858135938644409e-02 2.729419767856597900e-01 3.125243484973907471e-01 -6.797888875007629395e-02 2.034496814012527466e-01 1.680327951908111572e-01 2.511933743953704834e-01 -3.715362399816513062e-02 -2.063869088888168335e-01 -1.237082108855247498e-01 -8.948615938425064087e-02 9.320938587188720703e-02 7.964322715997695923e-02 1.593087464570999146e-01 9.481154382228851318e-02 -9.947369247674942017e-02 2.810591757297515869e-01 -1.193350031971931458e-01 2.789629399776458740e-01 -3.750218152999877930e-01 -7.967630773782730103e-02 1.742606461048126221e-01 1.288934946060180664e-01 -1.102070361375808716e-01 -6.377061456441879272e-02
-1.172702983021736145e-01 -1.265962142497301102e-02 2.635591626167297363e-01 -1.463885605335235596e-01 -1.124866679310798645e-01 3.787229955196380615e-01 -2.723342739045619965e-03 1.944022923707962036e-01 3.399675190448760986e-01 -2.162658125162124634e-01 1.949787437915802002e-01 3.768426552414894104e-02 2.640048563480377197e-01 -1.034247577190399170e-01 -2.548497617244720459e-01 -1.785490103065967560e-02 -2.705807425081729889e-02 2.312758862972259521e-01 -2.429541572928428650e-02 9.584576636552810669e-02 6.662296596914529800e-03 -2.148247808218002319e-01 -2.113065272569656372e-01 4.588060081005096436e-02 1.976025700569152832e-01 4.424296319484710693e-02 -2.526675760746002197e-01 -1.904396563768386841e-01 -5.233995988965034485e-02 1.101192682981491089e-01 1.648327410221099854e-01 -1.173346191644668579e-01
-1.342221498489379883e-01 1.208339035511016846e-01 7.479690015316009521e-02 1.279488019645214081e-02 -1.342141479253768921e-01 6.188936531543731689e-03 -5.736064165830612183e-02 -3.888501599431037903e-02 -2.326763868331909180e-01 -1.005909964442253113e-01 2.344117611646652222e-01 1.502926647663116455e-01 2.800472676753997803e-01 -1.922584772109985352e-01 -1.143439710140228271e-01 -1.535313725471496582e-01 -4.710952341556549072e-01 2.335920743644237518e-02 -1.925705671310424805e-01 2.462516874074935913e-01 -2.191976457834243774e-02 2.311993390321731567e-01 -7.079033553600311279e-02 -1.879996508359909058e-01 1.412125527858734131e-01 1.196519732475280762e-01 -2.049298584461212158e-01 -1.431956738233566284e-01 2.959434390068054199e-01 -2.112988084554672241e-01 7.126465439796447754e-03 -3.759991377592086792e-02
-1.263715475797653198e-01 -1.047509387135505676e-01 2.735472917556762695e-01 -1.411353498697280884e-01 -1.246287450194358826e-01 6.430322676897048950e-02 -1.379451453685760498e-01 -3.736505657434463501e-02 5.502458289265632629e-02 -5.396668612957000732e-02 -4.332542046904563904e-02 2.961293458938598633e-01 2.717698216438293457e-01 -1.782286912202835083e-01 -3.179511800408363342e-02 -2.189927399158477783e-01 -1.419559717178344727e-01 1.418697685003280640e-01 1.394179761409759521e-01 3.284842520952224731e-02 -2.037899792194366455e-01 3.725983947515487671e-02 -9.891293011605739594e-03 -1.175116151571273804e-01 -1.210146173834800720e-01 2.135700285434722900e-01 -2.697040140628814697e-01 -4.331161975860595703e-01 2.625720500946044922e-01 2.282821983098983765e-01 -1.663021594285964966e-01 -3.456734493374824524e-02
5.794111639261245728e-02 3.058835305273532867e-02 1.908686012029647827e-02 -7.872515358030796051e-03 -1.391199231147766113e-02 6.603803485631942749e-03 -6.747193634510040283e-02 1.990505456924438477e-01 1.851683408021926880e-01 -1.256141066551208496e-02 2.380897700786590576e-01 1.440441906452178955e-01 1.891822963953018188e-01 -2.975814044475555420e-01 -1.564101129770278931e-01 -3.776616184040904045e-03 -2.713255286216735840e-01 1.837103813886642456e-01 -3.782024979591369629e-02 4.063770473003387451e-01 2.024073526263237000e-02 -1.575400680303573608e-01 -2.502163350582122803e-01 -1.691012680530548096e-01 1.691849231719970703e-01 3.557674214243888855e-02 -3.946907818317413330e-01 -2.256597131490707397e-01 5.505214259028434753e-02 -8.283592015504837036e-02 1.682963818311691284e-01 1.580709069967269897e-01
6.063131242990493774e-02 -7.901196926832199097e-02 3.725356757640838623e-01 1.154485717415809631e-01 -1.698231101036071777e-01 9.246602654457092285e-02 9.510200470685958862e-03 -2.653421647846698761e-02 1.733204573392868042e-01 -3.487460315227508545e-02 4.737444519996643066e-01 2.965060770511627197e-01 1.232371032238006592e-01 -1.101196259260177612e-01 -3.188635408878326416e-01 2.747369408607482910e-01 -2.028949409723281860e-01 1.484742015600204468e-01 -1.169025781564414501e-03 8.136931061744689941e-02 8.977167308330535889e-03 1.081155091524124146e-01 1.059270836412906647e-02 5.921818688511848450e-02 -7.770290225744247437e-02 -6.833760440349578857e-02 -1.191492527723312378e-01 -1.626020371913909912e-01 2.944904863834381104e-01 -1.246988996863365173e-01 -5.166767537593841553e-02 1.010036319494247437e-01
3.383667394518852234e-02 5.299120768904685974e-02 2.078769356012344360e-01 -3.245118856430053711e-01 2.012744545936584473e-02 -1.510493755340576172e-01 6.946375966072082520e-02 5.218452215194702148e-02 4.565809071063995361e-01 2.112625837326049805e-01 6.713248044252395630e-02 4.055251926183700562e-02 1.433552801609039307e-01 1.343421489000320435e-01 -3.159040212631225586e-01 -9.578766673803329468e-02 1.894367486238479614e-02 2.543088197708129883e-01 5.709345266222953796e-02 2.046976089477539062e-01 -2.582536637783050537e-01 8.327777683734893799e-02 -1.027176454663276672e-01 -5.368975922465324402e-02 -2.390318363904953003e-01 7.252196967601776123e-02 -1.117050182074308395e-02 -1.797581911087036133e-01 3.211589455604553223e-01 6.006013974547386169e-02 -7.409639656543731689e-02 -7.488645613193511963e-02
-2.553997933864593506e-01 3.155742585659027100e-02 -9.234669059514999390e-02 -6.994849443435668945e-02 -1.077320352196693420e-01 9.111356735229492188e-02 -4.170407727360725403e-02 1.975115537643432617e-01 1.962454468011856079e-01 -1.446312069892883301e-01 3.071102499961853027e-01 1.526111513376235962e-01 1.199387013912200928e-01 -2.219181507825851440e-01 3.045008983463048935e-03 -2.957261502742767334e-01 -2.371059954166412354e-01 -1.055692136287689209e-01 -9.971159696578979492e-02 1.675330698490142822e-01 -1.179960295557975769e-01 4.141917526721954346e-01 -1.687391549348831177e-01 8.527552708983421326e-03 -1.045958921313285828e-01 -3.601112635806202888e-03 -1.559605002403259277e-01 1.445850431919097900e-01 2.956787943840026855e-01 -1.227458119392395020e-01 2.304174154996871948e-01 -1.998041570186614990e-02
-8.893156051635742188e-02 -1.792151667177677155e-02 2.358268201351165771e-01 -4.154535382986068726e-02 -1.385399848222732544e-01 2.350723370909690857e-02 -1.445722579956054688e-01 1.097507700324058533e-01 3.252086937427520752e-01 6.574873626232147217e-02 5.121622607111930847e-02 1.845516264438629150e-01 2.138918042182922363e-01 -7.237523794174194336e-02 1.425659138476476073e-04 -1.465853452682495117e-01 -2.164071239531040192e-02 1.491751521825790405e-01 -7.645573467016220093e-02 1.947669237852096558e-01 1.143344268202781677e-01 -1.153677627444267273e-01 -1.084764078259468079e-01 -3.945884108543395996e-02 -7.833009213209152222e-02 1.739875972270965576e-01 -5.269777774810791016e-01 -4.543896317481994629e-01 1.285906285047531128e-01 8.901174366474151611e-02 5.816367268562316895e-02 8.868153393268585205e-02
2.356209419667720795e-02 6.987990438938140869e-02 6.262224167585372925e-03 5.241862311959266663e-02 -1.349031478166580200e-01 -1.847896911203861237e-02 -1.233293041586875916e-01 1.869534999132156372e-01 1.197617575526237488e-01 4.081303998827934265e-02 7.000103592872619629e-02 2.234484553337097168e-01 3.127087354660034180e-01 -2.167689055204391479e-01 -2.603081427514553070e-02 -1.317917704582214355e-01 -1.857509613037109375e-01 3.033167421817779541e-01 1.017100438475608826e-01 1.481784880161285400e-01 -1.050013005733489990e-01 7.435598876327276230e-03 -2.004160434007644653e-01 -1.656582355499267578e-01 1.281359791755676270e-01 1.144017949700355530e-01 -3.659864664077758789e-01 -2.813592553138732910e-01 3.549249768257141113e-01 -1.077347770333290100e-01 -2.253799587488174438e-01 1.446586251258850098e-01
1.025818139314651489e-01 2.878203615546226501e-02 2.264117002487182617e-01 -3.353151977062225342e-01 -2.268072217702865601e-01 7.121520582586526871e-03 1.023854538798332214e-01 1.764097660779953003e-01 3.166812658309936523e-01 2.268772721290588379e-01 2.600886821746826172e-01 4.041439294815063477e-01 8.870114386081695557e-02 1.660382151603698730e-01 -3.335311636328697205e-02 -4.914449900388717651e-02 2.273537917062640190e-03 1.809132993221282959e-01 -8.996617048978805542e-02 2.128498107194900513e-01 4.769184160977602005e-03 -4.378829896450042725e-02 -3.400292694568634033e-01 -1.272387653589248657e-01 -1.511222273111343384e-01 -1.576298326253890991e-01 4.184555634856224060e-02 -1.179903373122215271e-01 4.545353353023529053e-02 -1.088555753231048584e-01 -3.920404240489006042e-02 -1.070405319333076477e-01
2.067032456398010254e-01 3.007669700309634209e-03 6.734570115804672241e-02 -4.184023141860961914e-01 1.281613558530807495e-01 -1.020076274871826172e-01 1.180386990308761597e-01 -6.802488863468170166e-02 2.126112282276153564e-01 2.398435324430465698e-01 -2.025941610336303711e-01 1.040162071585655212e-01 2.255830541253089905e-02 7.775088399648666382e-02 3.125823277514427900e-04 -2.682223618030548096e-01 -9.447270631790161133e-02 7.716729491949081421e-02 1.341526508331298828e-01 -7.728271186351776123e-03 -1.601839959621429443e-01 2.379745244979858398e-01 -1.705849021673202515e-01 1.207478530704975128e-02 -2.481553852558135986e-01 1.031845957040786743e-01 -3.749705553054809570e-01 -1.577640622854232788e-01 2.961044907569885254e-01 3.036022186279296875e-02 -1.683629006147384644e-01 7.017029449343681335e-03
4.949155263602733612e-03 9.918998926877975464e-03 2.896621525287628174e-01 -2.139830589294433594e-01 -1.017715558409690857e-01 -4.706939309835433960e-02 6.876859813928604126e-02 3.578099310398101807e-01 1.574925631284713745e-01 3.508726954460144043e-01 1.526330858469009399e-01 2.422391623258590698e-01 1.889118999242782593e-01 2.232712060213088989e-01 2.299247495830059052e-02 -2.009669393301010132e-01 -1.419957727193832397e-01 7.953444868326187134e-02 8.588807284832000732e-02 2.029515206813812256e-01 1.317774206399917603e-01 1.988327950239181519e-01 -1.837450563907623291e-01 2.961438298225402832e-01 -6.518533080816268921e-02 1.197593584656715393e-01 -1.103789266198873520e-02 -8.170330524444580078e-02 2.711852453649044037e-02 -3.895987942814826965e-02 2.263579815626144409e-01 1.902900785207748413e-01
1.016630977392196655e-02 -1.559900343418121338e-01 2.794330120086669922e-01 -1.827813088893890381e-01 -2.364409565925598145e-01 -6.540871411561965942e-02 -2.947309017181396484e-01 -1.680403798818588257e-01 -1.251004356890916824e-02 6.088354811072349548e-02 -4.251522943377494812e-02 3.435911834239959717e-01 1.637502461671829224e-01 -6.781578809022903442e-02 -7.167652994394302368e-02 -1.922215670347213745e-01 -1.216708794236183167e-01 2.255353480577468872e-01 1.676015257835388184e-01 5.937370657920837402e-02 5.486734956502914429e-02 -1.002008169889450073e-01 -1.554272472858428955e-01 2.082525342702865601e-01 -5.753646045923233032e-02 -6.814399361610412598e-02 -2.923604249954223633e-01 -3.871493041515350342e-01 2.308333963155746460e-01 9.920068085193634033e-02 4.003474116325378418e-02 -7.520838081836700439e-02
1.252894401550292969e-01 1.042182371020317078e-01 2.512845695018768311e-01 -3.076074272394180298e-02 4.019303992390632629e-02 1.038587316870689392e-01 -1.036819592118263245e-01 3.988391160964965820e-01 -1.740283332765102386e-02 1.459400951862335205e-01 3.998533189296722412e-01 1.151749417185783386e-01 -1.828000545501708984e-01 1.478153467178344727e-02 -1.368494927883148193e-01 -5.016552284359931946e-02 -1.728945970535278320e-01 9.469023346900939941e-02 6.655125319957733154e-02 3.522272706031799316e-01 1.149275526404380798e-01 1.464985907077789307e-01 -9.083970636129379272e-02 1.715146154165267944e-01 -5.400507152080535889e-02 3.549894317984580994e-02 -1.281559616327285767e-01 -2.328789979219436646e-01 1.957381218671798706e-01 8.769361674785614014e-02 -6.057667545974254608e-03 -3.419556617736816406e-01
8.709457516670227051e-02 1.399899572134017944e-01 4.868520498275756836e-01 -1.994615495204925537e-01 -1.568398624658584595e-01 3.145500719547271729e-01 -5.272593349218368530e-02 1.812488436698913574e-01 1.108988225460052490e-01 1.641863137483596802e-01 2.595393359661102295e-01 1.770316809415817261e-01 -1.210150569677352905e-01 -4.134558606892824173e-03 -2.306489646434783936e-01 -4.145374894142150879e-02 -2.283326238393783569e-01 2.823922969400882721e-02 9.222472459077835083e-02 8.815590292215347290e-02 3.710326924920082092e-02 5.026576295495033264e-02 -2.313894033432006836e-01 -9.732720442116260529e-03 -6.614433228969573975e-02 2.075957655906677246e-01 -1.857608258724212646e-01 1.342887431383132935e-01 1.493815481662750244e-01 1.881654113531112671e-01 2.112973630428314209e-01 -1.310505345463752747e-02
9.549196809530258179e-02 2.379054129123687744e-01 1.784150302410125732e-01 1.424813121557235718e-01 9.542296826839447021e-02 1.187442019581794739e-01 -6.678983569145202637e-02 4.176971614360809326e-01 8.669230341911315918e-02 1.472089439630508423e-01 4.632903337478637695e-01 1.827556937932968140e-01 -1.414024550467729568e-02 2.090171724557876587e-02 1.122548952698707581e-01 -1.656724363565444946e-01 -1.697368323802947998e-01 5.430096760392189026e-03 1.620080918073654175e-01 2.066269814968109131e-01 7.052757591009140015e-02 1.679129302501678467e-01 -1.773647367954254150e-01 1.886152476072311401e-01 -1.926009654998779297e-01 1.995981112122535706e-02 -1.701692640781402588e-01 -1.248859018087387085e-01 2.452591508626937866e-01 5.707850307226181030e-02 -3.705358598381280899e-03 -1.365550607442855835e-01
3.342826385051012039e-03 8.432739973068237305e-02 1.233234405517578125e-01 -7.390486449003219604e-02 -2.439575046300888062e-01 2.993106283247470856e-02 1.872473061084747314e-01 4.501919150352478027e-01 -8.901285938918590546e-03 2.216565310955047607e-01 2.211021333932876587e-01 2.133031040430068970e-01 2.315249992534518242e-03 -5.473881214857101440e-02 -2.746233940124511719e-01 -1.272890716791152954e-01 -5.261940136551856995e-02 2.377053536474704742e-02 1.379421502351760864e-01 2.132221907377243042e-01 6.638617068529129028e-02 7.062751054763793945e-02 -9.030759334564208984e-02 1.123052090406417847e-01 -2.158161252737045288e-02 1.869443058967590332e-01 -3.124445378780364990e-01 -1.379334926605224609e-01 3.482115566730499268e-01 1.599651426076889038e-01 3.092739172279834747e-02 -1.949295252561569214e-01
5.085130333900451660e-01 9.266375750303268433e-02 2.195444852113723755e-01 -5.849423632025718689e-02 -1.176841706037521362e-01 1.392406672239303589e-01 1.972217485308647156e-02 1.421672701835632324e-01 1.959920078516006470e-01 2.042547911405563354e-01 7.082939147949218750e-02 -8.318255841732025146e-02 2.467774748802185059e-01 -1.173648610711097717e-01 -1.723066866397857666e-01 1.093281954526901245e-01 -1.000097915530204773e-01 -1.101553365588188171e-01 -6.125417724251747131e-02 3.798657655715942383e-01 -1.266580671072006226e-01 9.633227437734603882e-02 5.997541174292564392e-02 2.819164991378784180e-01 3.896819055080413818e-02 -9.849122911691665649e-02 -1.957034766674041748e-01 -1.217842176556587219e-01 2.106042504310607910e-01 -1.508884876966476440e-01 5.824927613139152527e-02 -7.440734654664993286e-02
2.351437211036682129e-01 -1.541519016027450562e-01 3.669995069503784180e-01 -5.633797496557235718e-02 -1.630719006061553955e-01 -2.122226916253566742e-02 6.242492422461509705e-02 -2.345777899026870728e-01 9.681742638349533081e-02 -1.131475269794464111e-01 2.286201715469360352e-01 2.674146890640258789e-01 1.061257570981979370e-01 -3.068747818470001221e-01 -7.377824932336807251e-02 7.529923319816589355e-02 -1.783159971237182617e-01 2.564867138862609863e-01 -7.951825112104415894e-02 1.309977769851684570e-01 4.319835081696510315e-02 3.144348859786987305e-01 3.902963548898696899e-02 -4.090612009167671204e-02 1.677447706460952759e-01 1.496345251798629761e-01 6.011506915092468262e-02 -1.756565570831298828e-01 3.135682642459869385e-01 1.394428014755249023e-01 -4.718294739723205566e-02 -6.799209862947463989e-02
2.170456796884536743e-01 -5.935531482100486755e-02 1.877419799566268921e-01 -3.564481735229492188e-01 4.399752989411354065e-02 1.008237004280090332e-01 -3.877212852239608765e-02 1.015035361051559448e-01 2.325633019208908081e-01 1.118342578411102295e-01 2.133945375680923462e-01 -8.421538025140762329e-02 1.305384039878845215e-01 -2.764092683792114258e-01 -1.157645322382450104e-02 5.175587162375450134e-02 5.041563138365745544e-02 1.161195039749145508e-01 6.914038956165313721e-02 2.586178779602050781e-01 -9.834776818752288818e-02 -9.950354695320129395e-02 6.105069816112518311e-02 2.670573890209197998e-01 -1.213686838746070862e-01 -1.656189560890197754e-01 -9.945628046989440918e-02 -1.249907985329627991e-01 3.748736679553985596e-01 3.728061169385910034e-02 -3.724297583103179932e-01 -1.306664943695068359e-01
8.388688415288925171e-02 7.568576186895370483e-02 2.336633205413818359e-01 2.516865916550159454e-02 3.441911339759826660e-01 1.846058480441570282e-02 1.101366057991981506e-01 2.545183002948760986e-01 4.147772490978240967e-02 2.343457937240600586e-01 2.616572380065917969e-01 2.681213021278381348e-01 7.133306562900543213e-02 -2.004362195730209351e-01 2.231110073626041412e-02 -2.252445928752422333e-02 -2.979908511042594910e-02 1.899135112762451172e-01 1.794093698263168335e-01 3.539356887340545654e-01 1.103602349758148193e-01 1.075586676597595215e-01 -2.428443580865859985e-01 8.483233861625194550e-03 -1.748337894678115845e-01 1.943078935146331787e-01 6.526667624711990356e-03 -1.737078577280044556e-01 2.319401204586029053e-01 2.946583926677703857e-02 -7.052523549646139145e-03 -2.501277625560760498e-01
-4.838201403617858887e-02 2.204980887472629547e-02 4.130570963025093079e-02 2.966933697462081909e-02 -2.500629723072052002e-01 -1.335570774972438812e-02 6.051377579569816589e-02 -1.720865368843078613e-01 4.045577943325042725e-01 -1.717205904424190521e-02 2.060525417327880859e-01 -1.359025388956069946e-01 2.003315836191177368e-01 -1.031757891178131104e-01 -3.380870521068572998e-01 -1.176567450165748596e-01 -5.848390236496925354e-02 -3.042088150978088379e-01 3.516185656189918518e-02 1.900916695594787598e-01 -1.003303602337837219e-01 1.679054647684097290e-01 -1.248478442430496216e-01 1.732480973005294800e-01 2.134988009929656982e-01 7.220617681741714478e-02 -2.922483086585998535e-01 -2.095921933650970459e-01 1.048427149653434753e-01 -2.787680923938751221e-01 3.768050298094749451e-02 8.565211296081542969e-02
-9.144349396228790283e-02 -1.453171819448471069e-01 1.042929515242576599e-01 -1.522055566310882568e-01 -3.547258973121643066e-01 3.330496372655034065e-03 -2.517217695713043213e-01 -7.955361902713775635e-02 -1.919591304613277316e-04 6.347312778234481812e-02 1.466992795467376709e-01 2.485454380512237549e-01 2.891758680343627930e-01 -2.129102498292922974e-01 -2.197312712669372559e-01 -1.417962908744812012e-01 -1.287519484758377075e-01 1.704156100749969482e-01 -1.276219040155410767e-01 9.262789040803909302e-02 -2.236667275428771973e-01 1.581466943025588989e-01 -9.467256069183349609e-02 -1.055345460772514343e-01 -4.502510279417037964e-02 3.587917238473892212e-02 -3.023545444011688232e-01 -3.551902174949645996e-01 1.337631791830062866e-01 1.739277690649032593e-01 -1.384554356336593628e-01 4.947419464588165283e-02
1.739698201417922974e-01 1.414262130856513977e-02 3.951095938682556152e-01 -3.697150573134422302e-02 -2.396287173032760620e-01 9.549926966428756714e-02 2.548376470804214478e-02 -1.199789494276046753e-01 1.506625413894653320e-01 -1.692162156105041504e-01 1.536919027566909790e-01 -2.323671616613864899e-02 2.184527814388275146e-01 -4.544624984264373779e-01 -1.532133817672729492e-01 1.140654161572456360e-01 -3.341047465801239014e-02 1.043860465288162231e-01 8.514209836721420288e-02 1.568549722433090210e-01 -4.705872386693954468e-03 4.718486219644546509e-02 3.142070397734642029e-02 1.516705751419067383e-01 -2.164371311664581299e-01 3.010644912719726562e-01 -1.694661527872085571e-01 -5.619086325168609619e-02 1.098147630691528320e-01 2.249617278575897217e-01 2.011605501174926758e-01 -1.470825076103210449e-01
-2.371357381343841553e-01 -6.370146572589874268e-02 2.225494533777236938e-01 -4.168929532170295715e-02 -1.420653760433197021e-01 -4.013363271951675415e-02 -1.789029836654663086e-01 -1.061345785856246948e-01 6.903440505266189575e-02 -3.317264840006828308e-02 -8.337675780057907104e-02 2.778722941875457764e-01 3.080107271671295166e-01 -2.007218152284622192e-01 -8.752579241991043091e-02 -2.058964073657989502e-01 -1.419042795896530151e-01 3.578043282032012939e-01 -2.694867923855781555e-02 2.563788890838623047e-01 -2.255919277667999268e-01 1.387191563844680786e-01 -1.058036312460899353e-01 3.376700729131698608e-02 -9.937769919633865356e-02 1.306143701076507568e-01 -1.739278584718704224e-01 -4.003821909427642822e-01 1.389028877019882202e-01 9.911365061998367310e-02 -6.140612438321113586e-02 2.580325864255428314e-02
3.653540275990962982e-03 -1.709334850311279297e-01 9.838169813156127930e-02 -5.046193301677703857e-02 7.229146361351013184e-02 3.456397056579589844e-01 -2.432680875062942505e-01 5.155585706233978271e-03 2.712705731391906738e-01 -3.599218651652336121e-02 2.262056618928909302e-01 -1.660858690738677979e-01 7.981104776263237000e-03 2.505049705505371094e-01 -6.686760485172271729e-02 -1.704127043485641479e-01 -2.753369808197021484e-01 -2.005800791084766388e-02 3.464617580175399780e-02 2.710751295089721680e-01 5.849205702543258667e-02 9.342609345912933350e-02 -2.352368086576461792e-01 1.262326240539550781e-01 -2.107787728309631348e-01 8.158969879150390625e-02 -4.224816858768463135e-01 3.779995441436767578e-02 1.086720228195190430e-01 1.378913223743438721e-02 1.938516497611999512e-01 -9.890008717775344849e-02
5.549874529242515564e-02 1.681654155254364014e-01 2.563169598579406738e-01 -1.787481307983398438e-01 -1.361639946699142456e-01 2.402995675802230835e-01 6.049403920769691467e-02 3.651378750801086426e-01 6.831564754247665405e-02 -3.838430717587471008e-02 2.772282063961029053e-01 1.113132536411285400e-01 -3.239227831363677979e-02 -6.802060455083847046e-02 -2.676804959774017334e-01 -2.089143246412277222e-01 -1.534350663423538208e-01 -1.259254943579435349e-02 1.179845631122589111e-01 2.687188088893890381e-01 -1.516029089689254761e-01 2.529612779617309570e-01 -2.198040783405303955e-01 -1.065301150083541870e-02 1.917051076889038086e-01 1.092062219977378845e-01 -2.232006043195724487e-01 1.933254487812519073e-02 5.043096095323562622e-02 7.302427291870117188e-02 2.896937727928161621e-01 -7.390703260898590088e-02
-1.334757506847381592e-01 -9.278797358274459839e-02 1.567787975072860718e-01 -1.337879449129104614e-01 1.002612486481666565e-01 -1.792791485786437988e-01 -9.826015681028366089e-02 6.867190450429916382e-02 2.428412884473800659e-01 -7.536197453737258911e-02 2.529356777667999268e-01 5.884783715009689331e-02 2.585272490978240967e-01 -2.232821881771087646e-01 -8.044754713773727417e-02 8.817885071039199829e-02 -1.702809333801269531e-01 3.543935716152191162e-01 1.373445391654968262e-01 2.801725864410400391e-01 2.411815226078033447e-01 -1.036387085914611816e-01 -1.497168540954589844e-01 -4.464172199368476868e-02 -7.396897673606872559e-02 -2.182683907449245453e-03 -2.915296554565429688e-01 -4.952539131045341492e-02 3.968636095523834229e-01 1.750076934695243835e-02 -9.849034994840621948e-02 7.621330022811889648e-02
2.370655685663223267e-01 1.023347377777099609e-01 1.441415995359420776e-01 -2.982532382011413574e-01 -2.894024848937988281e-01 -8.396295458078384399e-02 3.316421061754226685e-02 9.636257588863372803e-02 3.276861608028411865e-01 3.175568580627441406e-02 -6.311300396919250488e-02 -1.742161624133586884e-02 3.823286890983581543e-01 1.738274246454238892e-01 -2.565264403820037842e-01 -2.533631958067417145e-02 2.012317441403865814e-02 1.111819073557853699e-01 9.987743198871612549e-02 1.349096149206161499e-01 -2.250212877988815308e-01 3.069138713181018829e-02 -6.233989261090755463e-03 3.115552105009555817e-02 -5.143715068697929382e-02 5.765583366155624390e-02 1.469540968537330627e-02 -3.608435690402984619e-01 3.492743968963623047e-01 2.834686450660228729e-02 -1.187453791499137878e-01 -8.653802797198295593e-03
1.336813271045684814e-01 -1.506621949374675751e-02 7.464139163494110107e-02 -5.640143901109695435e-02 -9.060953557491302490e-02 2.641756832599639893e-01 1.534081343561410904e-02 1.457842998206615448e-02 3.103311732411384583e-02 -1.531188841909170151e-02 7.638423237949609756e-03 -2.724761068820953369e-01 1.002067923545837402e-01 -8.953906595706939697e-02 -1.085162758827209473e-01 -5.766312405467033386e-02 -1.568605005741119385e-02 5.287788808345794678e-02 -2.013077586889266968e-02 1.605517417192459106e-01 2.415189146995544434e-01 2.266950756311416626e-01 -3.718586266040802002e-01 2.043854594230651855e-01 -1.047673374414443970e-01 -1.473385393619537354e-01 8.803700655698776245e-02 -4.554167389869689941e-01 4.555215835571289062e-01 3.820515121333301067e-04 -3.190699592232704163e-02 1.033829450607299805e-01
1.759191304445266724e-01 1.740574091672897339e-01 2.674773335456848145e-01 -3.967368602752685547e-01 -1.913830190896987915e-01 1.283532101660966873e-02 1.125443279743194580e-01 1.313916891813278198e-01 3.064531981945037842e-01 -1.717986464500427246e-01 6.887809932231903076e-02 2.565882802009582520e-01 -2.552208900451660156e-01 2.420105189085006714e-01 -9.835167229175567627e-02 -1.549027562141418457e-01 3.077552653849124908e-02 2.615350186824798584e-01 1.350802183151245117e-01 3.785154595971107483e-02 9.250546246767044067e-02 -1.958653330802917480e-01 -7.054816186428070068e-02 1.251570284366607666e-01 -1.025295034050941467e-01 9.529277682304382324e-03 -1.954396814107894897e-01 -1.657172478735446930e-02 2.220401316881179810e-01 1.130178198218345642e-01 5.384422838687896729e-02 -1.451478749513626099e-01
1.974121779203414917e-01 1.379888802766799927e-01 2.098866850137710571e-01 -1.585231125354766846e-01 -2.512301504611968994e-01 -1.235681995749473572e-01 8.955186605453491211e-02 3.005443215370178223e-01 6.256024539470672607e-02 2.846656739711761475e-01 1.731526851654052734e-01 1.581367552280426025e-01 -6.848376244306564331e-02 1.608307063579559326e-01 -1.048136353492736816e-01 -1.008745580911636353e-01 -6.077841296792030334e-02 1.363820433616638184e-01 -1.621503196656703949e-02 2.133541405200958252e-01 1.456300318241119385e-01 3.584354221820831299e-01 -7.490990310907363892e-02 2.485340237617492676e-01 -1.373605579137802124e-01 4.919566586613655090e-02 -2.468476444482803345e-01 -2.709878236055374146e-02 3.109555244445800781e-01 -2.555484534241259098e-04 -6.676086038351058960e-02 -1.875355541706085205e-01
-6.010892614722251892e-02 1.129895215854048729e-03 9.204193204641342163e-02 4.264714196324348450e-02 -1.527983248233795166e-01 2.359338663518428802e-02 -1.863396167755126953e-01 -1.724630892276763916e-01 2.424378395080566406e-01 1.580317318439483643e-02 3.497035205364227295e-01 2.333765476942062378e-01 1.091340780258178711e-01 -2.280523777008056641e-01 -2.525720596313476562e-01 -1.044734939932823181e-01 -2.270447313785552979e-01 2.521410286426544189e-01 9.299911558628082275e-02 8.921249210834503174e-02 -8.049600571393966675e-02 -3.557665646076202393e-02 9.697657078504562378e-03 -6.944562494754791260e-02 -1.054029241204261780e-01 8.807175606489181519e-02 -2.519482374191284180e-01 -4.852593541145324707e-01 -1.412228774279356003e-02 -1.502788215875625610e-01 -1.428543031215667725e-02 1.952295154333114624e-01
2.777535021305084229e-01 1.607504338026046753e-01 2.410007268190383911e-01 -2.286046147346496582e-01 1.313353776931762695e-01 -8.914309740066528320e-02 -1.621622033417224884e-02 -7.394300401210784912e-02 2.322200834751129150e-01 -4.328208975493907928e-03 3.678247928619384766e-01 -1.213557459414005280e-02 1.780110001564025879e-01 -2.295119613409042358e-01 -3.417058661580085754e-02 2.248891070485115051e-02 -7.505169510841369629e-02 -3.780701756477355957e-01 1.000277772545814514e-01 2.406652867794036865e-01 -1.370662450790405273e-01 1.422640979290008545e-01 2.156914770603179932e-02 1.196817681193351746e-01 -1.794317662715911865e-01 2.010252922773361206e-01 -3.882232308387756348e-02 -1.909828558564186096e-02 3.326360583305358887e-01 2.951976284384727478e-02 -1.043613627552986145e-01 1.145520582795143127e-01
-2.619617879390716553e-01 1.226916257292032242e-02 1.829379796981811523e-01 -2.178842723369598389e-01 -1.412566006183624268e-01 1.684907451272010803e-02 -1.187215149402618408e-01 2.803974971175193787e-02 7.044033706188201904e-02 -1.047900840640068054e-01 1.917672716081142426e-02 1.876871436834335327e-01 3.461883962154388428e-01 -8.960379660129547119e-02 -2.749309837818145752e-01 -1.263788342475891113e-01 -1.603841781616210938e-01 2.801437079906463623e-01 1.281593888998031616e-01 -7.975721731781959534e-03 -2.683531343936920166e-01 1.683607813902199268e-03 -2.964103519916534424e-01 -1.309116035699844360e-01 -1.760366857051849365e-01 -3.057055734097957611e-02 -3.494924306869506836e-01 -2.743574678897857666e-01 6.195650622248649597e-02 9.800852835178375244e-02 -2.273756451904773712e-02 -5.647422373294830322e-02
-2.803224325180053711e-01 5.104544758796691895e-02 1.369444727897644043e-01 -1.326823234558105469e-01 -1.870480477809906006e-01 -2.518287003040313721e-01 -1.508191972970962524e-01 1.016245931386947632e-01 2.350232191383838654e-02 -5.095978453755378723e-02 8.305653184652328491e-02 2.429200559854507446e-01 3.937329947948455811e-01 -5.748160183429718018e-02 -2.888306081295013428e-01 -3.605180978775024414e-02 -5.259931460022926331e-02 3.204687833786010742e-01 5.240368773229420185e-04 1.348697543144226074e-01 2.548111788928508759e-02 9.186598658561706543e-02 -8.088892698287963867e-02 -3.428693488240242004e-02 5.672162026166915894e-02 1.344782561063766479e-01 -2.016336172819137573e-01 -1.885523647069931030e-01 3.938499987125396729e-01 -3.514126315712928772e-02 -1.983747035264968872e-01 7.201810181140899658e-02
-1.759919337928295135e-02 -2.551698088645935059e-01 1.495971977710723877e-01 -2.318034470081329346e-01 -7.216691225767135620e-02 5.743613466620445251e-02 -1.952138841152191162e-01 1.525087356567382812e-01 7.001884281635284424e-02 1.433081366121768951e-02 2.732753753662109375e-01 8.417288213968276978e-02 -3.204204142093658447e-02 -8.241714537143707275e-02 -2.313587218523025513e-01 -9.068527817726135254e-02 -8.730310946702957153e-03 3.652702271938323975e-02 8.300669491291046143e-02 6.370007991790771484e-02 2.465544044971466064e-01 -1.540215406566858292e-02 -2.006607055664062500e-01 3.135009109973907471e-01 -1.811016201972961426e-01 2.405703514814376831e-01 -3.211349248886108398e-01 -3.198136985301971436e-01 -1.018930003046989441e-01 -2.435114681720733643e-01 2.331365048885345459e-01 -1.022726017981767654e-02
9.958595782518386841e-02 1.842284202575683594e-01 1.993266195058822632e-01 -1.194449365139007568e-01 -1.935396045446395874e-01 -9.240432083606719971e-02 8.469299972057342529e-02 7.411360740661621094e-02 2.238328903913497925e-01 9.485507011413574219e-02 -8.934438973665237427e-02 2.363575547933578491e-01 -3.885709866881370544e-02 -7.773312740027904510e-03 -9.943207353353500366e-02 -1.966382265090942383e-01 -5.078837275505065918e-02 8.794237859547138214e-03 6.846331804990768433e-02 2.879391014575958252e-01 2.641826272010803223e-01 4.734127819538116455e-01 1.114779897034168243e-02 1.959079951047897339e-01 -2.859892249107360840e-01 2.036688625812530518e-01 -2.772104144096374512e-01 3.231132403016090393e-02 8.971713483333587646e-02 1.626577675342559814e-01 -7.441623508930206299e-02 -8.086073398590087891e-02
-3.228184767067432404e-03 5.354926735162734985e-02 3.942418470978736877e-02 5.086717754602432251e-02 1.014979905448853970e-03 2.910914830863475800e-02 4.073471575975418091e-02 -3.476206585764884949e-02 2.111724466085433960e-01 -1.337021291255950928e-01 6.080685555934906006e-02 5.843724310398101807e-02 3.805087506771087646e-01 -3.883003592491149902e-01 1.341522186994552612e-01 -1.736352145671844482e-01 1.108129881322383881e-02 1.772116869688034058e-01 7.935840636491775513e-02 -8.123799227178096771e-03 1.241701561957597733e-02 1.623973548412322998e-01 -1.281204670667648315e-01 3.243164122104644775e-01 -1.447665542364120483e-01 -8.951777964830398560e-02 -1.215447634458541870e-01 -4.101708233356475830e-01 3.230810761451721191e-01 -2.304737716913223267e-01 1.427629292011260986e-01 9.661682881414890289e-03
3.824631497263908386e-02 -6.756294518709182739e-02 -9.186048805713653564e-02 -3.945461660623550415e-02 -2.056336253881454468e-01 6.286334246397018433e-02 2.334744669497013092e-02 -1.645002961158752441e-01 7.307740300893783569e-02 -1.054244637489318848e-01 2.561832666397094727e-01 3.037219345569610596e-01 -2.126907184720039368e-02 -1.558900177478790283e-01 -9.825216978788375854e-02 -1.982641667127609253e-01 -1.903414130210876465e-01 4.939903970807790756e-03 -3.577273339033126831e-02 1.699040681123733521e-01 8.165138214826583862e-02 3.652932047843933105e-01 -1.520957499742507935e-01 -1.245141327381134033e-01 1.859713643789291382e-01 1.235851831734180450e-02 -9.360169619321823120e-02 -3.520316183567047119e-01 3.510339558124542236e-01 -1.070920825004577637e-01 -1.909772306680679321e-01 -2.799133360385894775e-01
3.196366131305694580e-02 1.417604237794876099e-01 -3.123500384390354156e-02 -5.958555266261100769e-02 -8.789101243019104004e-02 -2.908550575375556946e-02 3.908745944499969482e-02 8.903814107179641724e-02 1.336249411106109619e-01 9.062007069587707520e-02 6.349962949752807617e-02 6.843154877424240112e-02 1.107542142271995544e-01 -2.389614880084991455e-01 -6.247397139668464661e-02 -9.812571108341217041e-02 -4.303566813468933105e-01 3.556498587131500244e-01 1.556654125452041626e-01 1.271978765726089478e-01 -7.424431294202804565e-02 -2.693877220153808594e-01 -2.933351397514343262e-01 -5.690214782953262329e-02 9.788902848958969116e-02 3.741481527686119080e-02 -3.755463361740112305e-01 -2.938524782657623291e-01 1.688610017299652100e-01 -1.019203364849090576e-01 1.486135870218276978e-01 1.407908499240875244e-01
-1.087087839841842651e-01 1.414137780666351318e-01 -1.534144878387451172e-01 -3.350628912448883057e-01 -5.552939698100090027e-02 2.228143438696861267e-02 -1.700419187545776367e-01 -7.811409235000610352e-02 -5.240996554493904114e-02 2.606783062219619751e-02 3.369859755039215088e-01 1.612517386674880981e-01 5.963442381471395493e-03 -2.188307605683803558e-02 -2.070965021848678589e-01 3.296930342912673950e-02 -1.279882341623306274e-01 -1.448361873626708984e-01 1.243939995765686035e-01 4.099510312080383301e-01 1.397416144609451294e-01 3.341343998908996582e-01 3.075789660215377808e-02 3.051880933344364166e-02 4.365337267518043518e-02 1.112886369228363037e-01 1.353670656681060791e-01 -3.206363320350646973e-02 4.487336277961730957e-01 2.043610997498035431e-02 3.618400543928146362e-02 -1.250274926424026489e-01
6.939280312508344650e-03 3.358865678310394287e-01 4.510535895824432373e-01 -7.944483309984207153e-02 -8.441393077373504639e-02 -1.078573539853096008e-01 -7.403448969125747681e-02 2.824446558952331543e-01 2.252548933029174805e-01 -9.060170501470565796e-02 3.733316808938980103e-02 -1.032358258962631226e-01 3.428466245532035828e-02 9.473261237144470215e-02 -1.921308934688568115e-01 3.252409771084785461e-02 -1.544712930917739868e-01 1.980903595685958862e-01 -1.858604103326797485e-01 2.852497063577175140e-02 1.789052039384841919e-02 2.103974521160125732e-01 3.665537387132644653e-02 4.434913992881774902e-01 1.948754116892814636e-02 2.123758010566234589e-02 -2.023664861917495728e-01 -8.608356118202209473e-02 9.963478893041610718e-02 4.912559315562248230e-02 5.979338288307189941e-02 -2.192056179046630859e-01
2.153464853763580322e-01 1.314270347356796265e-01 4.142774641513824463e-01 -2.434237301349639893e-01 9.771113097667694092e-02 -6.390766054391860962e-02 1.120805591344833374e-01 -1.205907016992568970e-01 1.371115744113922119e-01 -1.820438057184219360e-01 1.581037938594818115e-01 1.840464770793914795e-01 -1.078470945358276367e-01 -3.444303572177886963e-01 -2.150565087795257568e-01 -3.454574570059776306e-02 -1.061343997716903687e-01 1.958394348621368408e-01 8.570013940334320068e-02 3.301439285278320312e-01 -2.650890033692121506e-03 1.373497694730758667e-01 -2.605621516704559326e-01 8.922230917960405350e-04 -1.862714625895023346e-02 -2.472555190324783325e-01 -9.079481661319732666e-02 -8.896194398403167725e-02 2.971324510872364044e-02 9.781514853239059448e-02 1.740738749504089355e-01 -7.145464420318603516e-02
-7.147340569645166397e-03 5.518423020839691162e-02 1.465542986989021301e-02 -2.491855435073375702e-02 -1.005177423357963562e-01 4.237157758325338364e-03 -1.039738208055496216e-01 5.801708996295928955e-02 3.211769461631774902e-01 9.108843654394149780e-02 -1.909246481955051422e-02 1.815730482339859009e-01 5.839386954903602600e-02 -1.377423256635665894e-01 1.093308776617050171e-01 -1.031962111592292786e-01 -3.332621753215789795e-01 3.025555908679962158e-01 -3.564389050006866455e-02 3.189874589443206787e-01 -1.946375221014022827e-01 -2.692058384418487549e-01 -2.694697082042694092e-01 3.220338374376296997e-02 3.112980723381042480e-02 1.081027686595916748e-01 -3.639885187149047852e-01 -1.272667944431304932e-01 2.800410985946655273e-01 -1.844110935926437378e-01 3.747580572962760925e-02 1.311133801937103271e-01
2.486731708049774170e-01 2.639701031148433685e-02 3.847149014472961426e-01 -2.844983711838722229e-02 6.169102340936660767e-02 3.193266317248344421e-02 9.237401932477951050e-02 1.866109222173690796e-01 2.690652906894683838e-01 1.306631416082382202e-01 1.906092464923858643e-01 5.676605924963951111e-02 -4.086584225296974182e-02 9.906670078635215759e-03 -3.017099499702453613e-01 -8.119074255228042603e-02 -1.862485408782958984e-01 1.287448592483997345e-02 -7.892999798059463501e-02 1.990677416324615479e-01 -1.675714850425720215e-01 3.582785129547119141e-01 -3.104240894317626953e-01 -1.278242841362953186e-02 1.718970984220504761e-01 1.277430206537246704e-01 -2.228593267500400543e-02 1.157541498541831970e-01 2.471911609172821045e-01 -1.227242872118949890e-01 6.511648651212453842e-03 2.059212177991867065e-01
2.478809803724288940e-01 1.642202436923980713e-01 3.929446935653686523e-01 -1.125607788562774658e-01 -3.362885713577270508e-01 3.276857733726501465e-01 -7.135955244302749634e-02 1.474718749523162842e-01 2.455923706293106079e-01 7.596638053655624390e-02 -2.714806608855724335e-02 -1.233473569154739380e-01 2.947600791230797768e-03 1.618805527687072754e-01 -1.245564520359039307e-01 -1.639770120382308960e-01 9.167572855949401855e-02 1.685601845383644104e-02 3.990897908806800842e-03 1.145601719617843628e-01 5.967881157994270325e-02 -4.768074303865432739e-02 1.018400862812995911e-01 6.234814971685409546e-02 -1.524375826120376587e-01 -1.320220082998275757e-01 -2.076256871223449707e-01 -1.546343266963958740e-01 4.201944172382354736e-01 -4.772176593542098999e-02 4.692915827035903931e-02 -1.260779350996017456e-01
1.054967939853668213e-02 -5.185981839895248413e-02 -1.299720853567123413e-01 4.805345833301544189e-02 2.890078583732247353e-03 -7.457790523767471313e-02 -8.034443110227584839e-02 -2.590693235397338867e-01 3.232432603836059570e-01 1.336056143045425415e-01 2.678187787532806396e-01 9.821119904518127441e-02 1.592731922864913940e-01 -3.468642756342887878e-02 -1.831791847944259644e-01 -2.346870750188827515e-01 1.143911853432655334e-01 9.683908522129058838e-02 -7.430311292409896851e-02 7.296561449766159058e-02 -2.965243719518184662e-02 2.539518773555755615e-01 -3.623057305812835693e-01 1.103647798299789429e-01 7.404174539260566235e-04 2.783493399620056152e-01 9.297519922256469727e-02 -2.963507771492004395e-01 3.860427737236022949e-01 -1.149654388427734375e-01 3.103456459939479828e-02 2.571425586938858032e-02
-2.451094985008239746e-02 1.177667304873466492e-01 8.945263922214508057e-02 -3.717519044876098633e-01 -1.075416654348373413e-01 -2.094082683324813843e-01 7.134856283664703369e-02 -2.883307076990604401e-02 3.253050744533538818e-01 2.435476183891296387e-01 -5.437343940138816833e-02 -6.772545725107192993e-02 3.709296286106109619e-01 -3.783376514911651611e-02 -4.980016499757766724e-02 -2.042980045080184937e-01 5.446023494005203247e-02 2.939184010028839111e-01 -9.786415845155715942e-02 -6.867866218090057373e-02 -1.578720100224018097e-02 2.242412120103836060e-01 -3.608028292655944824e-01 1.846818029880523682e-01 -1.513267587870359421e-02 8.555663377046585083e-02 -1.586917936801910400e-01 -7.988129556179046631e-02 2.165564149618148804e-01 4.813710227608680725e-02 7.460725307464599609e-02 -9.853487461805343628e-02
-1.543832104653120041e-02 1.306912302970886230e-01 2.000829726457595825e-01 -1.460924744606018066e-01 -1.415695995092391968e-01 1.498142778873443604e-01 1.386370602995157242e-02 1.739609837532043457e-01 1.241944730281829834e-01 2.882160544395446777e-01 4.882341995835304260e-02 3.317412361502647400e-02 -7.393615320324897766e-03 -1.272382494062185287e-02 -6.936254352331161499e-02 -1.118616983294487000e-01 -1.374665945768356323e-01 2.633523941040039062e-01 2.270874083042144775e-01 2.528396248817443848e-01 -1.785251945257186890e-01 3.221882879734039307e-02 2.453985959291458130e-01 1.943978369235992432e-01 -3.099862635135650635e-01 5.751236807554960251e-03 -1.529351770877838135e-01 -7.977981120347976685e-02 2.909276783466339111e-01 -3.996634483337402344e-01 -8.415767550468444824e-02 1.297972500324249268e-01
2.147937892004847527e-03 1.309683471918106079e-01 4.282057285308837891e-01 -3.238791525363922119e-01 -3.185292240232229233e-03 1.911191828548908234e-02 6.167030334472656250e-02 1.944557428359985352e-01 4.680184647440910339e-03 -6.342037767171859741e-02 1.337473243474960327e-01 1.083441376686096191e-01 -4.981731995940208435e-03 5.021833255887031555e-02 -1.123903691768646240e-01 -1.203748509287834167e-01 -4.143092334270477295e-01 2.066845595836639404e-01 1.142232567071914673e-01 1.498579531908035278e-01 -4.921746253967285156e-02 1.161746680736541748e-01 -1.917541474103927612e-01 1.868781000375747681e-01 -1.602606773376464844e-01 1.889740377664566040e-01 -2.672332525253295898e-01 8.733502030372619629e-02 -1.333166807889938354e-01 3.011471629142761230e-01 5.315360054373741150e-02 6.563377566635608673e-03
4.626399278640747070e-02 -2.076607048511505127e-01 1.242993026971817017e-01 -8.102755993604660034e-02 -3.291586935520172119e-01 1.831017881631851196e-01 8.434104174375534058e-02 1.958071738481521606e-01 6.897515803575515747e-02 -1.048302948474884033e-01 1.542575955390930176e-01 -8.822461962699890137e-02 -6.986768543720245361e-02 -1.216597259044647217e-01 -3.019014894962310791e-01 -2.118940800428390503e-01 -3.634338378906250000e-01 2.629782259464263916e-01 7.148556411266326904e-02 2.565690781921148300e-03 -5.973858758807182312e-02 2.876784801483154297e-01 -9.972162544727325439e-03 7.641448825597763062e-02 -1.531283408403396606e-01 -5.470395833253860474e-02 -1.208827123045921326e-01 -3.815608322620391846e-01 -2.157616429030895233e-03 -1.897611618041992188e-01 6.493356078863143921e-02 1.297919601202011108e-01
-4.887117072939872742e-02 -5.097877234220504761e-02 1.111441105604171753e-01 -1.353874802589416504e-01 -8.842334896326065063e-02 5.567348748445510864e-02 2.478198893368244171e-02 -1.872074790298938751e-02 -7.404936850070953369e-02 8.165472745895385742e-02 2.336052209138870239e-01 -2.164366096258163452e-01 1.602242141962051392e-01 3.025547862052917480e-01 -8.438913524150848389e-02 -3.859874606132507324e-02 -2.256657555699348450e-02 5.808619037270545959e-02 6.043587625026702881e-02 3.401227295398712158e-01 5.536379665136337280e-02 1.244395673274993896e-01 -1.973793059587478638e-01 1.702609807252883911e-01 -2.475405782461166382e-01 -1.411618143320083618e-01 -4.374084770679473877e-01 2.419278584420681000e-02 4.202483296394348145e-01 -1.621914654970169067e-02 2.307234853506088257e-01 -1.099364180117845535e-02
-1.473633348941802979e-01 8.266931027173995972e-02 2.774318158626556396e-01 -2.430993914604187012e-01 -8.176105469465255737e-02 1.783996224403381348e-01 -6.694377213716506958e-02 3.927436843514442444e-02 3.497773408889770508e-02 3.767710004467517138e-04 4.124840497970581055e-01 -2.142092585563659668e-02 -5.595228821039199829e-02 -2.339466512203216553e-01 -6.120440363883972168e-02 -1.889989376068115234e-01 -6.611791998147964478e-02 4.689685627818107605e-02 1.325993388891220093e-01 2.133364230394363403e-01 2.927458584308624268e-01 3.368870913982391357e-02 -1.788974404335021973e-01 2.886010408401489258e-01 1.668868511915206909e-01 2.897376380860805511e-02 -3.275057673454284668e-01 -2.116496711969375610e-01 -1.125975623726844788e-01 -2.137662917375564575e-01 4.199838265776634216e-02 -9.494725614786148071e-02
-2.173770368099212646e-01 9.718463569879531860e-02 4.361833259463310242e-02 -2.400873899459838867e-01 1.958194971084594727e-01 1.687404513359069824e-01 2.500612139701843262e-01 -1.115386113524436951e-01 2.784621901810169220e-02 -8.808450400829315186e-02 2.604899704456329346e-01 3.247057199478149414e-01 -7.471415400505065918e-02 9.156454354524612427e-02 3.405122831463813782e-02 7.976870983839035034e-02 -2.961820363998413086e-02 2.140014022588729858e-01 5.836170911788940430e-02 1.701068729162216187e-01 -6.057367473840713501e-02 1.739302873611450195e-01 -2.135627120733261108e-01 2.694715932011604309e-02 -2.659806609153747559e-01 3.121070861816406250e-01 -8.156169205904006958e-02 -3.304022848606109619e-01 2.208402901887893677e-01 -5.080120265483856201e-02 -2.359328791499137878e-02 2.085694521665573120e-01
-7.298565655946731567e-02 -3.706211922690272331e-03 9.204974770545959473e-02 -2.468096837401390076e-02 -2.193352729082107544e-01 -7.235353346914052963e-03 -2.424339801073074341e-01 -3.366995078977197409e-04 4.633842408657073975e-01 -7.781322300434112549e-02 2.984023839235305786e-02 7.540729641914367676e-02 1.338981389999389648e-01 9.895491413772106171e-03 1.905113644897937775e-02 -3.169561624526977539e-01 -5.992174521088600159e-02 3.440957665443420410e-01 -8.884517848491668701e-02 5.946960672736167908e-02 6.675539165735244751e-02 -5.639743059873580933e-02 -9.502527862787246704e-02 -1.709846407175064087e-01 -3.469479456543922424e-02 2.433829754590988159e-01 -3.989874422550201416e-01 -3.412808477878570557e-01 1.235419586300849915e-01 -3.682621754705905914e-03 -3.922735527157783508e-02 1.386454235762357712e-02
-1.235928013920783997e-02 -3.125000745058059692e-02 1.996816992759704590e-01 -1.753235608339309692e-02 -2.230020463466644287e-01 6.481622904539108276e-02 1.067352518439292908e-01 2.845115400850772858e-02 1.889497339725494385e-01 -3.080098927021026611e-01 4.721853733062744141e-01 -1.059393137693405151e-01 3.659352064132690430e-01 2.604263462126255035e-02 4.299779247958213091e-04 4.212438315153121948e-02 4.505234956741333008e-02 2.001979798078536987e-01 2.546480298042297363e-02 1.640290468931198120e-01 1.636329479515552521e-02 -2.649583108723163605e-02 -1.696375161409378052e-01 -7.060766220092773438e-02 -8.354157954454421997e-02 1.697526127099990845e-02 -1.386833488941192627e-01 -3.222494423389434814e-01 3.162715733051300049e-01 2.277569621801376343e-01 -6.453214585781097412e-02 -2.522842772305011749e-02
2.035502344369888306e-02 3.602406755089759827e-02 1.278135031461715698e-01 -1.490673571825027466e-01 -1.411285400390625000e-01 -1.876022517681121826e-01 5.561487376689910889e-02 3.307937085628509521e-02 2.527628242969512939e-01 -1.026509776711463928e-01 2.879596054553985596e-01 4.452443495392799377e-02 3.860023915767669678e-01 -1.197500750422477722e-01 -3.830583393573760986e-02 1.246125698089599609e-01 -1.088288202881813049e-01 3.580035865306854248e-01 7.572838664054870605e-02 2.020170241594314575e-01 9.210240095853805542e-02 1.079776808619499207e-01 1.392960548400878906e-01 -7.011541724205017090e-02 2.183104492723941803e-02 2.013030052185058594e-01 -2.964788377285003662e-01 6.420316547155380249e-02 3.619536757469177246e-01 1.898567229509353638e-01 -1.434518992900848389e-01 9.536802023649215698e-02
3.346197903156280518e-01 7.091017067432403564e-02 2.526799440383911133e-01 -8.404718339443206787e-02 -5.597700551152229309e-02 3.376852571964263916e-01 1.905818134546279907e-01 -1.443699449300765991e-01 7.333318889141082764e-02 1.457340568304061890e-01 1.726140528917312622e-01 7.436109008267521858e-04 9.672801941633224487e-02 -1.021338850259780884e-01 -8.656878769397735596e-02 -1.565911620855331421e-01 -3.582826554775238037e-01 8.782856166362762451e-02 8.431249111890792847e-02 2.571101784706115723e-01 -2.213727310299873352e-02 1.114653348922729492e-01 -9.855699539184570312e-02 1.370561122894287109e-01 1.386172976344823837e-02 1.658200621604919434e-01 -5.937474220991134644e-02 9.889705479145050049e-02 6.482129544019699097e-02 -1.857772767543792725e-01 -4.462269544601440430e-01 3.401393303647637367e-03
1.258615404367446899e-01 1.314475107938051224e-02 5.646223947405815125e-02 -2.749205231666564941e-01 -3.422218263149261475e-01 -1.372424811124801636e-01 1.809027194976806641e-01 -5.543104186654090881e-02 2.975257635116577148e-01 2.658345401287078857e-01 -4.333763848990201950e-03 -7.686616480350494385e-02 1.711189746856689453e-01 2.268726378679275513e-01 -2.732477486133575439e-01 -1.808314472436904907e-01 -3.059404790401458740e-01 3.005337417125701904e-01 -1.554920971393585205e-01 -7.650424540042877197e-02 1.628471612930297852e-01 2.106403857469558716e-01 -7.234892342239618301e-03 1.469488590955734253e-01 -6.218906026333570480e-03 5.557399615645408630e-02 -7.260458171367645264e-02 -9.232246875762939453e-02 5.748435482382774353e-02 -5.963341891765594482e-02 1.814386844635009766e-01 -1.305563747882843018e-01
2.717359066009521484e-01 5.407654494047164917e-02 5.850236862897872925e-02 7.631134241819381714e-02 -9.483402967453002930e-02 2.011940181255340576e-01 2.098293304443359375e-01 -8.945672214031219482e-02 2.164454162120819092e-01 -1.798609197139739990e-01 2.623050510883331299e-01 1.102428361773490906e-01 -3.772742673754692078e-02 -1.870449483394622803e-01 -1.453887671232223511e-02 -1.729046851396560669e-01 -1.056197807192802429e-01 1.130528002977371216e-01 1.931036561727523804e-01 4.059322178363800049e-01 2.373176515102386475e-01 3.634437024593353271e-01 1.202311739325523376e-01 2.115875110030174255e-02 -1.297965198755264282e-01 4.604597762227058411e-02 -3.465525805950164795e-01 -2.290353924036026001e-02 -4.753674194216728210e-02 7.485954463481903076e-02 -1.206113770604133606e-02 9.430207312107086182e-02
-1.470473706722259521e-01 -1.308321654796600342e-01 -4.226404428482055664e-02 -2.791523002088069916e-02 2.266637533903121948e-01 7.951582781970500946e-03 1.302770078182220459e-01 8.677773177623748779e-02 1.344439834356307983e-01 -2.170627266168594360e-01 1.407939940690994263e-01 1.222901865839958191e-01 -1.403383910655975342e-01 -1.076864674687385559e-01 -3.484727740287780762e-01 -1.026923060417175293e-01 -1.597440689802169800e-01 3.269086480140686035e-01 7.077869772911071777e-02 1.125053968280553818e-02 4.865954688284546137e-04 6.219066679477691650e-02 -7.982964068651199341e-02 1.237607151269912720e-01 -8.457705378532409668e-02 1.024348065257072449e-01 -4.193175435066223145e-01 -4.379110634326934814e-01 2.464541047811508179e-01 -7.449833303689956665e-02 -6.995169818401336670e-02 3.073284635320305824e-03
-5.865808576345443726e-02 -1.034262627363204956e-01 1.435431241989135742e-01 -6.713385134935379028e-02 -1.343675255775451660e-01 -2.288203537464141846e-01 -5.037015303969383240e-02 -3.525067493319511414e-02 3.900882899761199951e-01 -2.004283666610717773e-02 3.275755345821380615e-01 -3.254467248916625977e-02 3.397482633590698242e-01 -7.599575072526931763e-02 2.752556838095188141e-02 -2.389763295650482178e-02 -3.203183412551879883e-01 1.179762184619903564e-01 -1.165046468377113342e-01 1.558048427104949951e-01 2.003751397132873535e-01 -2.336814254522323608e-02 2.754295431077480316e-02 -3.719989582896232605e-02 -1.788798347115516663e-02 1.067397519946098328e-01 -3.352960944175720215e-01 4.978897795081138611e-02 4.147433936595916748e-01 5.114030092954635620e-02 -6.800204515457153320e-02 3.498790320008993149e-03
2.055622488260269165e-01 -2.031982317566871643e-02 2.306466400623321533e-01 -1.535058617591857910e-01 9.902890026569366455e-02 1.563107371330261230e-01 -1.224129050970077515e-01 3.592657446861267090e-01 3.179246187210083008e-02 -3.237658739089965820e-02 4.121792912483215332e-01 2.543020546436309814e-01 -1.120609268546104431e-01 -1.955304294824600220e-01 -7.445988804101943970e-02 -7.244540844112634659e-03 -2.329315692186355591e-01 2.668248713016510010e-01 1.842032521963119507e-01 1.170608103275299072e-01 -5.716447159647941589e-02 1.511044353246688843e-01 -2.580554187297821045e-01 9.568424522876739502e-02 -1.333348602056503296e-01 2.389430813491344452e-02 -8.392652124166488647e-02 -2.038147896528244019e-01 1.052807494997978210e-01 2.372591048479080200e-01 5.846532876603305340e-04 4.601215012371540070e-03
1.277301162481307983e-01 1.509069353342056274e-01 4.410036504268646240e-01 -1.122453212738037109e-01 -3.137570992112159729e-02 -8.125288784503936768e-02 -8.370949327945709229e-02 8.187294006347656250e-02 1.743338443338871002e-02 2.593580186367034912e-01 -4.259153082966804504e-02 -1.266368627548217773e-01 3.260329365730285645e-01 8.469837903976440430e-02 -2.673673629760742188e-01 -1.440494209527969360e-01 -1.432109624147415161e-02 1.531543880701065063e-01 -5.814059078693389893e-02 1.149589344859123230e-01 4.025841504335403442e-02 1.642411053180694580e-01 3.091877326369285583e-02 1.802232712507247925e-01 -2.841972932219505310e-02 4.199701249599456787e-01 -1.503680050373077393e-01 -3.105327785015106201e-01 1.341455578804016113e-01 1.551576554775238037e-01 -2.741312608122825623e-03 -2.853398397564888000e-02
1.057985350489616394e-01 -1.452610734850168228e-02 -2.105507701635360718e-01 -2.990159988403320312e-01 -3.788552880287170410e-01 1.488949730992317200e-02 -4.538615420460700989e-02 1.383439898490905762e-01 -1.927777938544750214e-02 -1.419012099504470825e-01 2.639505863189697266e-01 1.154397726058959961e-01 -2.402922511100769043e-02 -1.650158762931823730e-01 -1.331605464220046997e-01 -2.298147678375244141e-01 -2.340452969074249268e-01 1.094744876027107239e-01 3.599371016025543213e-02 2.978972196578979492e-01 3.259527683258056641e-02 2.710712850093841553e-01 2.616600096225738525e-01 1.049387082457542419e-01 -1.042757928371429443e-01 -5.518764257431030273e-02 -3.705790266394615173e-02 -3.666114807128906250e-01 6.616001576185226440e-02 -2.844862826168537140e-02 -5.259301885962486267e-02 -1.399076879024505615e-01
-1.413165125995874405e-02 3.007583320140838623e-01 2.613731622695922852e-01 -2.444094978272914886e-02 -6.963768601417541504e-02 2.677903473377227783e-01 6.097254902124404907e-02 3.421624898910522461e-01 1.256759762763977051e-01 2.045172899961471558e-01 2.501882612705230713e-01 1.215493902564048767e-01 -3.959988430142402649e-02 2.177543938159942627e-01 -1.605104058980941772e-01 2.128907293081283569e-02 1.086324751377105713e-01 1.983407288789749146e-01 -3.142880275845527649e-02 2.223913967609405518e-01 5.902893096208572388e-02 2.441849410533905029e-01 -1.101388186216354370e-01 2.571764290332794189e-01 -2.190590947866439819e-01 2.321190088987350464e-01 -2.247101664543151855e-01 2.189243026077747345e-02 1.700311005115509033e-01 -8.583113551139831543e-03 -8.461757004261016846e-02 -3.056724555790424347e-02
2.587490677833557129e-01 1.237230822443962097e-01 4.363406598567962646e-01 -9.539189934730529785e-02 -1.676166951656341553e-01 8.186458051204681396e-02 5.727763473987579346e-02 3.229660689830780029e-01 2.021422535181045532e-01 2.027802169322967529e-01 3.276950120925903320e-01 1.115243434906005859e-01 -3.446707129478454590e-02 1.038589552044868469e-01 -2.348858416080474854e-01 2.552255988121032715e-02 -2.131216973066329956e-01 -1.028000712394714355e-01 4.791459068655967712e-03 2.185834199190139771e-01 4.193763062357902527e-02 2.144530415534973145e-01 -1.568986326456069946e-01 1.599269509315490723e-01 7.821299135684967041e-02 8.765192329883575439e-02 -1.184410750865936279e-01 -1.529466733336448669e-02 2.462683618068695068e-01 1.050436794757843018e-01 6.911262124776840210e-02 -3.019495867192745209e-03
8.086642622947692871e-02 -8.960484713315963745e-02 3.278214931488037109e-01 -1.784082502126693726e-01 -4.295519739389419556e-02 -1.840199083089828491e-01 8.416524529457092285e-02 3.553791642189025879e-01 -1.488995272666215897e-02 7.852051407098770142e-02 3.968620672821998596e-02 1.684570759534835815e-01 2.252807468175888062e-01 -1.123620048165321350e-01 -1.667927056550979614e-01 -1.778527945280075073e-01 9.353633038699626923e-03 -1.096151024103164673e-01 1.100636944174766541e-01 8.987190574407577515e-02 -8.685073256492614746e-02 3.369678258895874023e-01 -2.953799366950988770e-01 2.769393324851989746e-01 -2.175486385822296143e-01 1.965686380863189697e-01 -2.624358236789703369e-01 -1.507842391729354858e-01 8.866215497255325317e-02 9.099572151899337769e-02 7.840462028980255127e-02 2.622932381927967072e-02
4.770200848579406738e-01 4.467944055795669556e-02 3.449083268642425537e-01 5.570619180798530579e-02 -1.312011480331420898e-01 2.928108572959899902e-01 -4.378679767251014709e-02 4.175009578466415405e-02 2.419183701276779175e-01 8.510007709264755249e-02 4.337795823812484741e-02 -2.346491962671279907e-01 1.143244206905364990e-01 8.615880459547042847e-02 -1.543621122837066650e-01 -2.016656845808029175e-01 -1.093517020344734192e-01 1.898496970534324646e-02 7.660847902297973633e-02 2.293742001056671143e-01 1.843120455741882324e-01 1.116362661123275757e-01 -4.989064857363700867e-02 2.527478933334350586e-01 1.773506402969360352e-02 -3.620833903551101685e-02 -1.421318948268890381e-01 -2.379806786775588989e-01 6.750566512346267700e-02 6.833603978157043457e-02 2.410575449466705322e-01 -6.840114295482635498e-02
-4.160290583968162537e-02 -3.435453027486801147e-02 2.389604747295379639e-01 -6.909349467605352402e-03 -1.352060437202453613e-01 9.346465021371841431e-02 8.934731036424636841e-02 -2.079249322414398193e-01 6.829518824815750122e-02 4.614548757672309875e-03 2.300471961498260498e-01 -4.330074042081832886e-02 1.695899516344070435e-01 -6.233593821525573730e-02 -1.982078142464160919e-02 -1.099027544260025024e-01 -1.379054039716720581e-01 2.143353074789047241e-01 4.118192493915557861e-01 5.324202030897140503e-02 2.351557463407516479e-01 1.136031746864318848e-01 6.656367331743240356e-02 -4.541323520243167877e-03 -1.094137728214263916e-01 2.598128020763397217e-01 -3.016971051692962646e-01 -6.422480940818786621e-02 1.585296690464019775e-01 -2.262307330965995789e-02 7.551094144582748413e-02 -4.910183846950531006e-01
-3.018879890441894531e-02 -4.883220419287681580e-02 1.396283209323883057e-01 -1.982824504375457764e-01 1.126577407121658325e-01 -8.968595415353775024e-02 -1.000373661518096924e-01 -3.990719467401504517e-02 1.881235837936401367e-01 -1.916285157203674316e-01 3.647170066833496094e-01 2.409551739692687988e-01 4.075833857059478760e-01 -9.777604043483734131e-02 -2.489030063152313232e-01 1.701441407203674316e-01 -9.970507025718688965e-02 -2.188736014068126678e-02 2.899331739172339439e-03 2.147584706544876099e-01 3.211320936679840088e-02 8.491732180118560791e-03 -2.875606901943683624e-02 2.280478626489639282e-01 1.718980371952056885e-01 3.663257881999015808e-02 5.567038059234619141e-02 -3.741955161094665527e-01 2.464745044708251953e-01 -1.230081021785736084e-01 9.643509238958358765e-02 -7.811569422483444214e-02
4.233506321907043457e-02 -2.202841639518737793e-02 -1.272417157888412476e-01 -1.788968145847320557e-01 7.408085744827985764e-03 -1.066121086478233337e-01 -1.221668422222137451e-01 3.359936643391847610e-03 3.926522135734558105e-01 -4.269324615597724915e-02 3.693568333983421326e-02 2.301860451698303223e-01 1.435066610574722290e-01 -4.907881468534469604e-02 -6.867671851068735123e-03 -2.882398366928100586e-01 -4.262075126171112061e-01 2.135248333215713501e-01 1.041233986616134644e-01 2.781088352203369141e-01 -7.237175107002258301e-02 -1.310561299324035645e-01 -1.429573595523834229e-01 -9.777756035327911377e-02 4.958852007985115051e-02 1.259813606739044189e-01 -1.915232390165328979e-01 -1.483416706323623657e-01 3.280144333839416504e-01 -4.346979781985282898e-02 3.215047717094421387e-02 2.265270650386810303e-01
-5.700778961181640625e-02 8.541085571050643921e-02 1.429035961627960205e-01 -1.412562876939773560e-01 8.303108066320419312e-02 -1.849945485591888428e-01 -9.562049806118011475e-02 -1.245155110955238342e-01 3.238125443458557129e-01 2.120714634656906128e-02 1.890050619840621948e-01 1.083210185170173645e-01 1.654086410999298096e-01 -2.625074088573455811e-01 -1.678271442651748657e-01 -1.563660055398941040e-01 -4.291892647743225098e-01 9.141447395086288452e-02 1.367307901382446289e-01 4.976963624358177185e-02 1.201877519488334656e-01 9.819784760475158691e-02 -1.214166916906833649e-02 1.548349857330322266e-02 3.142781928181648254e-02 5.444575473666191101e-02 -3.856152296066284180e-01 7.590235769748687744e-02 3.281835019588470459e-01 2.352587431669235229e-01 -7.405488193035125732e-02 1.285056024789810181e-01
9.358824044466018677e-02 5.987982079386711121e-02 -9.099990129470825195e-02 -2.185819000005722046e-01 9.716551005840301514e-02 -1.224020719528198242e-01 -5.285602807998657227e-02 4.128390923142433167e-02 1.560548841953277588e-01 -4.415906593203544617e-02 1.050560772418975830e-01 3.417462855577468872e-02 1.561789065599441528e-01 -2.612178325653076172e-01 1.282619684934616089e-01 9.004159271717071533e-02 -4.631499946117401123e-01 3.244796097278594971e-01 1.668383032083511353e-01 2.491857409477233887e-01 -9.171771258115768433e-02 1.625131815671920776e-01 -1.526849567890167236e-01 2.122988402843475342e-01 -1.576212495565414429e-01 -4.391315206885337830e-02 -2.775613069534301758e-01 5.436301976442337036e-02 2.101120539009571075e-02 2.902136184275150299e-02 -1.019104272127151489e-01 -3.400216102600097656e-01
1.138818264007568359e-01 2.835920751094818115e-01 3.084315061569213867e-01 9.299106150865554810e-02 -1.936404556035995483e-01 -4.130764678120613098e-02 -7.465169578790664673e-02 -1.388221979141235352e-01 1.896488815546035767e-01 -8.312790840864181519e-02 2.846500873565673828e-01 1.793074309825897217e-01 1.978749223053455353e-02 -2.242710143327713013e-01 -1.316222175955772400e-02 1.823369115591049194e-01 -3.650754094123840332e-01 1.818598210811614990e-01 5.990031422697938979e-05 5.404784157872200012e-02 1.620887517929077148e-01 1.479636877775192261e-01 -6.509299576282501221e-02 1.593191623687744141e-01 8.890048414468765259e-02 4.951366782188415527e-02 -2.416728734970092773e-01 5.143485963344573975e-02 3.816039264202117920e-01 -7.055092602968215942e-02 -1.424250751733779907e-01 9.627518802881240845e-02
2.021278887987136841e-01 4.099953174591064453e-01 1.316280066967010498e-01 -1.635952591896057129e-01 -1.849659681320190430e-01 1.307760924100875854e-01 2.722020633518695831e-02 -7.791873067617416382e-02 1.379515677690505981e-01 2.170566469430923462e-01 -1.915446072816848755e-01 2.321056574583053589e-01 1.421238332986831665e-01 1.976449489593505859e-01 -1.781003475189208984e-01 -2.618761360645294189e-01 -4.291836917400360107e-01 3.135864809155464172e-02 8.195729553699493408e-02 2.464316934347152710e-01 -1.487952540628612041e-03 1.393449455499649048e-01 -5.192391574382781982e-02 1.669165343046188354e-01 -2.796453423798084259e-03 2.120972126722335815e-01 -3.855957090854644775e-02 -5.685105919837951660e-02 -7.308218628168106079e-03 1.118072960525751114e-02 -1.331337690353393555e-01 4.842294007539749146e-02
6.834416836500167847e-02 -2.514744997024536133e-01 2.710188329219818115e-01 -7.065203785896301270e-02 -4.761172831058502197e-02 1.954305022954940796e-01 5.429066345095634460e-02 1.671397686004638672e-01 1.816254109144210815e-01 -5.380017310380935669e-02 9.292627871036529541e-02 -1.599618345499038696e-01 -7.829367369413375854e-02 1.880161464214324951e-01 -2.789674401283264160e-01 -1.138334050774574280e-01 -1.815418452024459839e-01 1.354441940784454346e-01 1.386619061231613159e-01 2.146725803613662720e-01 4.518265649676322937e-02 6.569859385490417480e-02 -4.583404660224914551e-01 3.334588557481765747e-02 -1.310224533081054688e-01 1.417199820280075073e-01 -2.301233410835266113e-01 8.771902322769165039e-02 2.553147971630096436e-01 -8.902692049741744995e-02 2.702731490135192871e-01 4.142184928059577942e-02
2.942433655261993408e-01 1.057497262954711914e-01 9.501093067228794098e-03 -1.965651363134384155e-01 -2.837561368942260742e-01 1.298579424619674683e-01 2.786357402801513672e-01 -1.028503477573394775e-02 2.274408787488937378e-01 3.209336102008819580e-01 9.210540354251861572e-02 -8.799205720424652100e-02 1.225496679544448853e-01 1.485019773244857788e-01 -2.632394134998321533e-01 -1.173631921410560608e-01 -2.543269991874694824e-01 2.191512584686279297e-01 -1.651198714971542358e-01 1.422145664691925049e-01 1.139728054404258728e-01 1.812351197004318237e-01 8.260912448167800903e-02 3.726811334490776062e-02 -2.593131959438323975e-01 1.946384608745574951e-01 -1.534172743558883667e-01 6.779840588569641113e-02 1.351939141750335693e-01 1.107452586293220520e-01 1.064016073942184448e-01 -8.898805081844329834e-02
2.924311757087707520e-01 1.551467925310134888e-01 -5.982098355889320374e-02 -4.155981242656707764e-01 1.434436589479446411e-01 1.546095907688140869e-01 4.771763831377029419e-02 -6.236961856484413147e-02 -2.982720173895359039e-02 -1.189787089824676514e-01 2.611594796180725098e-01 -4.924187064170837402e-02 2.429908066987991333e-01 3.194034472107887268e-02 -1.688797026872634888e-01 6.510832160711288452e-02 1.008502952754497528e-02 3.244027495384216309e-01 -6.810227409005165100e-03 1.320773512125015259e-01 -8.018328994512557983e-02 4.438725709915161133e-01 -2.427383661270141602e-01 -1.478096693754196167e-01 1.033148989081382751e-01 5.034294910728931427e-03 -1.532053202390670776e-01 -1.679839342832565308e-01 -5.243387818336486816e-02 2.188173867762088776e-02 1.102441698312759399e-01 1.199983526021242142e-02
8.444214612245559692e-02 2.873093485832214355e-01 3.989663124084472656e-01 -2.492772489786148071e-01 9.027875214815139771e-02 -2.876202389597892761e-02 1.630997844040393829e-02 9.948002547025680542e-02 1.644592434167861938e-01 5.044948309659957886e-02 3.059400618076324463e-01 2.717706263065338135e-01 -2.610797286033630371e-01 2.296346724033355713e-01 3.597587347030639648e-02 -2.160440385341644287e-01 -1.317568570375442505e-01 2.298012226819992065e-01 -1.354402750730514526e-01 5.354249849915504456e-02 5.285234004259109497e-02 -9.605198353528976440e-02 6.906265765428543091e-02 -8.139315247535705566e-02 -1.754505783319473267e-01 1.273974776268005371e-01 -1.949196010828018188e-01 -1.440306901931762695e-01 2.621384859085083008e-01 -4.570902511477470398e-02 2.521195635199546814e-02 1.094032898545265198e-01
2.425129264593124390e-01 -1.470044702291488647e-01 4.366925954818725586e-01 -2.115129828453063965e-01 -1.438663005828857422e-01 5.406482517719268799e-02 -1.735575497150421143e-01 -2.824806571006774902e-01 8.177980780601501465e-02 -7.866276055574417114e-02 1.282982230186462402e-01 3.576047122478485107e-01 2.802098393440246582e-01 -1.501598507165908813e-01 -1.859555691480636597e-01 8.723490685224533081e-02 2.106300927698612213e-02 1.479215025901794434e-01 1.430636197328567505e-01 9.692946076393127441e-02 1.240287628024816513e-02 9.208461642265319824e-02 -2.374284714460372925e-01 8.193750679492950439e-02 -1.816822588443756104e-01 -9.411689825356006622e-03 -3.032940067350864410e-02 -7.135989516973495483e-02 1.093757301568984985e-01 2.649301588535308838e-01 1.535760797560214996e-02 -6.874693930149078369e-02
-2.725614011287689209e-01 -9.905689209699630737e-02 2.217810414731502533e-02 -1.568427234888076782e-01 -1.307992190122604370e-01 2.096414864063262939e-01 -3.770357370376586914e-02 1.217829510569572449e-01 2.229965329170227051e-01 -1.158089190721511841e-02 2.739408612251281738e-01 2.551826834678649902e-01 -1.076160892844200134e-01 -2.916138470172882080e-01 -1.614182591438293457e-01 -3.686175122857093811e-02 -1.196410208940505981e-01 1.224057166837155819e-03 1.188446283340454102e-01 2.154196351766586304e-01 2.052013128995895386e-01 1.613038182258605957e-01 -2.220117747783660889e-01 4.661501571536064148e-02 1.001542210578918457e-01 2.092464417219161987e-01 -4.687430858612060547e-01 -1.248095855116844177e-01 7.898456603288650513e-02 5.898148566484451294e-02 -6.236142478883266449e-03 7.833019644021987915e-02
2.957312166690826416e-01 1.176813989877700806e-02 2.473050802946090698e-01 1.806650497019290924e-02 6.791590154170989990e-02 -1.622151881456375122e-01 2.463845312595367432e-01 6.505182385444641113e-02 7.331981509923934937e-02 2.048901319503784180e-01 -2.085485262796282768e-03 1.088852882385253906e-01 2.230883836746215820e-01 -1.020985469222068787e-01 -1.223659515380859375e-01 -2.118985354900360107e-01 -3.472045063972473145e-02 2.857399284839630127e-01 -1.164301577955484390e-02 1.210911571979522705e-01 7.571918517351150513e-02 2.087768614292144775e-01 -1.932990700006484985e-01 3.160113841295242310e-02 1.419876515865325928e-01 2.941330969333648682e-01 -4.134083986282348633e-01 6.063473597168922424e-02 2.342361509799957275e-01 1.982983797788619995e-01 1.113605350255966187e-01 -5.087445676326751709e-02
3.338735317811369896e-03 -6.369893997907638550e-02 9.665682911872863770e-02 -1.355959177017211914e-01 -6.874199956655502319e-02 2.553600966930389404e-01 -1.471730973571538925e-02 2.166512459516525269e-01 2.843755185604095459e-01 5.450927186757326126e-03 1.964426040649414062e-01 -1.460689306259155273e-02 -9.054551273584365845e-02 1.466127485036849976e-01 -1.806333065032958984e-01 -9.473655372858047485e-02 -1.316286027431488037e-01 -2.780142612755298615e-02 3.097981810569763184e-01 2.911619246006011963e-01 -9.364436566829681396e-02 5.435979366302490234e-02 -4.480510354042053223e-01 -1.997006312012672424e-02 -2.234758436679840088e-01 -7.345923036336898804e-02 -2.547050714492797852e-01 -3.550090827047824860e-03 2.336767464876174927e-01 7.757263630628585815e-02 2.508761882781982422e-01 6.787038594484329224e-02
1.445882371626794338e-03 4.679672420024871826e-02 1.964541524648666382e-01 -3.191710412502288818e-01 9.594760090112686157e-02 -1.414621770381927490e-01 5.178397148847579956e-02 4.656074568629264832e-03 2.561677098274230957e-01 1.746090054512023926e-01 2.666131556034088135e-01 -1.317832767963409424e-01 2.640901207923889160e-01 -1.417748928070068359e-01 -1.943917870521545410e-01 2.077401131391525269e-01 1.104016155004501343e-01 -1.954762451350688934e-02 -1.450141817331314087e-01 1.614483743906021118e-01 1.767810434103012085e-01 -5.628208443522453308e-02 -3.175021111965179443e-01 -8.132174611091613770e-02 7.734802365303039551e-02 -2.246662527322769165e-01 -1.431051939725875854e-01 -2.636097371578216553e-01 2.211022228002548218e-01 -2.548134028911590576e-01 -8.938919752836227417e-02 -1.834702678024768829e-02
7.948320358991622925e-02 1.894923746585845947e-01 3.847727179527282715e-02 1.046144515275955200e-01 -9.660342335700988770e-02 -9.049099683761596680e-02 -2.942369319498538971e-03 -1.525920908898115158e-02 1.966290771961212158e-01 -1.296873390674591064e-01 2.872184514999389648e-01 1.119859963655471802e-01 -7.167124189436435699e-03 -1.708332002162933350e-01 -1.249532252550125122e-01 1.078132539987564087e-02 -3.812849521636962891e-01 4.702242016792297363e-01 -1.956672593951225281e-02 2.927384078502655029e-01 1.155886948108673096e-01 1.476006358861923218e-01 -5.492100492119789124e-02 3.068684637546539307e-01 1.532036662101745605e-01 2.814787998795509338e-02 -8.559297770261764526e-02 2.478948421776294708e-02 2.197931110858917236e-01 2.511515319347381592e-01 4.733934532850980759e-03 5.995330959558486938e-02
2.005023416131734848e-03 3.589419126510620117e-01 2.094797641038894653e-01 -1.422565579414367676e-01 -7.131102681159973145e-02 -6.134596094489097595e-02 7.914025336503982544e-02 1.123457029461860657e-01 2.799428626894950867e-02 1.550653278827667236e-01 1.189892739057540894e-01 4.804215580224990845e-02 2.150276154279708862e-01 6.363077461719512939e-02 -2.945904433727264404e-01 2.785048186779022217e-01 -3.729129731655120850e-01 2.656411938369274139e-02 7.264824118465185165e-03 3.771622106432914734e-02 3.609145060181617737e-03 1.756854802370071411e-01 -1.056621521711349487e-01 1.031292676925659180e-01 1.384967118501663208e-01 1.672049313783645630e-01 -3.405044320970773697e-03 3.564949706196784973e-02 5.208324790000915527e-01 7.199532538652420044e-02 -4.790018126368522644e-02 4.781262949109077454e-02
1.431312295608222485e-03 -8.904040604829788208e-02 -1.021936088800430298e-01 -2.113042771816253662e-01 -1.754914820194244385e-01 9.398683160543441772e-02 9.141681343317031860e-02 -9.012957662343978882e-02 -6.137729436159133911e-02 -1.294193118810653687e-01 2.580735087394714355e-01 2.981859445571899414e-01 -3.101552650332450867e-02 -4.137701913714408875e-02 -1.997199058532714844e-01 -7.319173216819763184e-02 -9.014423936605453491e-02 -5.436829477548599243e-02 -8.718337118625640869e-02 3.112965226173400879e-01 1.180867105722427368e-01 2.041741460561752319e-01 2.358234720304608345e-03 -4.974256083369255066e-02 1.583233028650283813e-01 -1.098318547010421753e-01 -2.326721251010894775e-01 -4.630433917045593262e-01 2.375270575284957886e-01 -6.807485222816467285e-02 4.155483469367027283e-02 -3.387601971626281738e-01
3.478251397609710693e-02 7.818910479545593262e-02 2.078035622835159302e-01 -4.172568917274475098e-01 -8.582521975040435791e-02 1.022756248712539673e-01 2.410406172275543213e-01 -1.802679151296615601e-01 1.829553246498107910e-01 1.563672572374343872e-01 2.975774109363555908e-01 2.216220945119857788e-01 3.017764687538146973e-01 -1.005144864320755005e-01 -1.662309281527996063e-03 9.547349065542221069e-02 2.982224337756633759e-03 -3.391627967357635498e-02 1.051909849047660828e-01 1.365026533603668213e-01 4.058737307786941528e-02 2.508105337619781494e-01 6.593712605535984039e-04 -2.706522867083549500e-02 9.378778934478759766e-02 1.487691253423690796e-01 -2.660264968872070312e-01 1.432076543569564819e-01 1.519623249769210815e-01 -6.957645714282989502e-02 3.218517303466796875e-01 1.058914661407470703e-01
2.489055693149566650e-01 2.289561554789543152e-02 3.054250180721282959e-01 -1.690647453069686890e-01 -4.065688550472259521e-01 -1.363756805658340454e-01 -1.834280788898468018e-01 -2.131234556436538696e-01 1.570908576250076294e-01 -8.311609923839569092e-02 1.425168067216873169e-01 -5.601334199309349060e-02 3.219003379344940186e-01 -6.694913655519485474e-02 -2.209855616092681885e-01 -8.209423720836639404e-02 -1.188688352704048157e-01 8.429036289453506470e-02 9.700942784547805786e-02 1.082334220409393311e-01 7.604141533374786377e-02 1.135709062218666077e-01 1.203367579728364944e-02 8.632311224937438965e-02 -5.883811786770820618e-02 3.509069681167602539e-01 -2.583530843257904053e-01 6.742735207080841064e-02 -9.233144670724868774e-02 9.282691776752471924e-02 2.009675204753875732e-01 -9.961283951997756958e-02
4.039010107517242432e-01 -1.731300912797451019e-02 9.143296629190444946e-02 -2.697280049324035645e-01 -1.974193900823593140e-01 1.823988407850265503e-01 1.823208779096603394e-01 1.498613413423299789e-02 3.077898025512695312e-01 3.199187219142913818e-01 1.436161249876022339e-01 1.688023097813129425e-03 -5.260213091969490051e-02 9.182815998792648315e-02 -3.579919338226318359e-01 5.206241458654403687e-02 -1.111519336700439453e-01 2.127089723944664001e-02 1.399699598550796509e-01 2.328555434942245483e-01 3.373445570468902588e-02 -4.637137055397033691e-02 -3.140742331743240356e-02 -8.776850998401641846e-02 -2.596373558044433594e-01 1.040024384856224060e-01 -1.843993961811065674e-01 -4.840423911809921265e-02 1.893778145313262939e-01 -9.404908865690231323e-02 -1.628652811050415039e-01 7.453558593988418579e-02
7.052236795425415039e-02 1.776946708559989929e-02 6.339797377586364746e-01 -2.107771784067153931e-01 -1.517549306154251099e-01 6.239693611860275269e-02 1.379469782114028931e-01 -8.670305460691452026e-02 5.157779902219772339e-02 1.102842912077903748e-01 2.644989490509033203e-01 1.631173044443130493e-01 1.808125078678131104e-01 9.438848495483398438e-02 -2.594491541385650635e-01 1.027636323124170303e-02 -1.516553610563278198e-01 -3.579849749803543091e-02 2.183934748172760010e-01 1.187771633267402649e-01 4.205712582916021347e-03 2.118666619062423706e-01 5.710608884692192078e-02 1.333001852035522461e-01 2.695938013494014740e-02 2.047780528664588928e-02 -7.359253615140914917e-02 1.114975474774837494e-02 2.271086126565933228e-01 2.203051149845123291e-01 9.764786809682846069e-02 -7.821889221668243408e-02
-1.007499843835830688e-01 -2.515083737671375275e-02 9.669666737318038940e-02 6.449607759714126587e-02 -3.282408118247985840e-01 -4.525956884026527405e-02 6.936515867710113525e-02 -2.696829438209533691e-01 3.041411340236663818e-01 4.549524560570716858e-02 1.710060387849807739e-01 1.876991428434848785e-02 2.718814313411712646e-01 -1.362886130809783936e-01 -1.971883177757263184e-01 -1.052972767502069473e-02 -3.092296235263347626e-02 -6.873714178800582886e-02 1.662920564413070679e-01 3.273612260818481445e-01 1.703597158193588257e-01 2.652283906936645508e-01 -3.056498765945434570e-01 1.969224214553833008e-01 1.209560334682464600e-01 -4.479530826210975647e-02 -2.062861472368240356e-01 -2.945325970649719238e-01 -4.235018044710159302e-02 2.658944576978683472e-02 8.567312359809875488e-02 6.979730725288391113e-02
2.258829213678836823e-02 1.292153745889663696e-01 -3.975486382842063904e-02 1.646118015050888062e-01 -5.780545622110366821e-02 9.434874355792999268e-02 -8.600243180990219116e-02 -2.624382674694061279e-01 2.295674681663513184e-01 -9.668978303670883179e-02 1.568951904773712158e-01 -4.290559794753789902e-03 2.972818017005920410e-01 -2.912047803401947021e-01 1.407054252922534943e-02 -8.848471939563751221e-02 6.471901386976242065e-02 1.825489997863769531e-01 -1.866277456283569336e-01 1.544467825442552567e-02 -7.981931418180465698e-02 2.515179216861724854e-01 -2.264974713325500488e-01 2.314531654119491577e-01 -1.868384629487991333e-01 1.815032660961151123e-01 -1.205525919795036316e-01 -3.327098488807678223e-01 3.721847832202911377e-01 -1.083683446049690247e-01 -6.229657307267189026e-02 -5.832206085324287415e-02
-1.283784657716751099e-01 -9.193289093673229218e-03 -4.423480480909347534e-03 -1.123608127236366272e-01 2.218796126544475555e-02 2.183265537023544312e-01 1.388622373342514038e-01 2.050361037254333496e-01 -9.361534565687179565e-02 -6.530940532684326172e-02 2.321319431066513062e-01 2.258133292198181152e-01 2.479094266891479492e-01 -1.235946193337440491e-01 -3.956334888935089111e-01 -7.967396825551986694e-02 -4.360002875328063965e-01 -1.149374321103096008e-01 6.002740934491157532e-02 5.843819677829742432e-02 1.291872560977935791e-01 3.989187255501747131e-02 -7.436523586511611938e-02 -1.860237121582031250e-01 1.049601733684539795e-01 8.651416748762130737e-02 -3.749980628490447998e-01 -1.871162056922912598e-01 1.288205385208129883e-01 -8.923915028572082520e-02 -5.717279389500617981e-02 -1.144064813852310181e-01
3.222682774066925049e-01 6.763444840908050537e-02 -3.804278001189231873e-02 -2.174527794122695923e-01 -1.117210090160369873e-01 2.068192213773727417e-01 -1.380439400672912598e-01 1.506471484899520874e-01 3.974934220314025879e-01 9.747059643268585205e-02 -1.576028205454349518e-02 3.357341587543487549e-01 -1.724549680948257446e-01 -1.385684311389923096e-01 -4.402188584208488464e-02 -1.090853586792945862e-01 -2.573949098587036133e-01 2.538374364376068115e-01 -1.328335255384445190e-01 6.757488101720809937e-02 -1.592413634061813354e-01 1.177619323134422302e-01 3.896669298410415649e-02 -5.628119036555290222e-02 9.426735341548919678e-02 2.434833645820617676e-01 -2.372863739728927612e-01 1.569565683603286743e-01 2.338676452636718750e-01 -4.218478128314018250e-02 -1.596836373209953308e-03 1.368067879229784012e-02
2.647654712200164795e-02 -1.315630413591861725e-02 1.503902822732925415e-01 -7.257761061191558838e-02 2.669782638549804688e-01 -1.967602372169494629e-01 -8.992938697338104248e-02 -5.976475030183792114e-02 2.279549390077590942e-01 -1.312216371297836304e-01 5.267323851585388184e-01 1.833372265100479126e-01 3.046410381793975830e-01 -1.107142269611358643e-01 -1.836536079645156860e-01 -1.213479228317737579e-02 -1.050367727875709534e-01 1.255956590175628662e-01 2.138281054794788361e-02 2.865206301212310791e-01 -1.232352703809738159e-01 -1.062567904591560364e-02 -1.685106009244918823e-01 1.850468814373016357e-01 2.785551920533180237e-02 -2.771604433655738831e-02 -7.222067564725875854e-02 1.005231495946645737e-02 3.022553026676177979e-01 -1.794820129871368408e-01 -7.956156879663467407e-02 -7.968171685934066772e-02
8.082111179828643799e-02 -2.718068063259124756e-01 -2.135713025927543640e-02 -1.308359801769256592e-01 1.512201428413391113e-01 1.345056742429733276e-01 -2.382446825504302979e-02 -1.487237960100173950e-02 1.136749833822250366e-01 4.586336761713027954e-02 3.127367496490478516e-01 6.894717365503311157e-02 -1.485906690359115601e-01 1.044147834181785583e-01 -5.125878453254699707e-01 -1.469450257718563080e-02 -2.368921786546707153e-01 7.472739368677139282e-02 9.081756323575973511e-02 1.177250295877456665e-01 -2.932309918105602264e-02 1.329680681228637695e-01 -2.010507583618164062e-01 5.531533807516098022e-02 -1.691035926342010498e-01 -1.493791341781616211e-01 -4.014330804347991943e-01 -3.399269282817840576e-02 2.307647168636322021e-01 -1.355199050158262253e-02 1.833077222108840942e-01 2.562663517892360687e-02
1.169259920716285706e-01 2.615421712398529053e-01 1.855447739362716675e-01 -1.878628581762313843e-01 -9.821271896362304688e-02 -2.414285391569137573e-02 -1.399377435445785522e-01 2.791675925254821777e-01 1.583805084228515625e-01 8.029054850339889526e-02 -2.271911352872848511e-01 -6.361664086580276489e-02 2.797614634037017822e-01 4.400280863046646118e-02 -2.596827149391174316e-01 -1.913456022739410400e-01 -5.453353747725486755e-02 1.281154900789260864e-01 6.416097283363342285e-02 1.570087820291519165e-01 9.123524278402328491e-02 1.067114770412445068e-01 1.944544725120067596e-02 4.893756806850433350e-01 7.903960347175598145e-02 8.345028012990951538e-02 -2.310163527727127075e-01 -1.628441065549850464e-01 1.585652530193328857e-01 -2.093942835927009583e-02 2.062361240386962891e-01 8.215163834393024445e-03
1.379621773958206177e-01 1.498348265886306763e-01 -3.785183653235435486e-02 -5.193017125129699707e-01 -1.063612103462219238e-02 -1.559539586305618286e-01 -5.388379469513893127e-02 -7.493537664413452148e-02 3.964632749557495117e-01 2.393228858709335327e-01 -4.518714547157287598e-02 8.315247297286987305e-02 2.990871369838714600e-01 1.077425256371498108e-01 -1.140208467841148376e-01 -2.554494738578796387e-01 -6.568742543458938599e-02 2.126876115798950195e-01 -2.456246875226497650e-02 1.026448756456375122e-01 -4.321984946727752686e-02 1.870947629213333130e-01 -8.040709048509597778e-02 1.688653528690338135e-01 -1.318819522857666016e-01 -5.089048668742179871e-02 -1.806717664003372192e-01 -7.318165153264999390e-02 2.244623750448226929e-01 -4.032582789659500122e-02 -8.698592334985733032e-02 -4.029577970504760742e-02
2.595599293708801270e-01 -1.607375293970108032e-01 2.641435265541076660e-01 -2.894945144653320312e-01 -3.056410551071166992e-01 -7.896107435226440430e-02 -4.938686266541481018e-02 -5.771069228649139404e-02 1.384526938199996948e-01 3.298421390354633331e-03 3.752264976501464844e-01 3.162416219711303711e-01 4.702668637037277222e-03 1.334827542304992676e-01 -1.838653087615966797e-01 1.273464858531951904e-01 -8.518116921186447144e-02 1.168243587017059326e-01 -5.463328957557678223e-02 1.786487922072410583e-02 1.501325964927673340e-01 1.039143558591604233e-02 1.159509196877479553e-01 -1.005602926015853882e-01 -8.194646984338760376e-02 5.450090020895004272e-02 -1.614602953195571899e-01 -2.328052818775177002e-01 2.273657172918319702e-01 -2.451000809669494629e-01 -2.094987630844116211e-01 6.261527538299560547e-02
5.954679101705551147e-02 5.658137425780296326e-02 4.192384779453277588e-01 -6.251639127731323242e-02 -1.742745488882064819e-01 -7.545025646686553955e-02 2.162497788667678833e-01 1.907220184803009033e-01 1.771372407674789429e-01 1.926251053810119629e-01 1.974708884954452515e-01 9.020016342401504517e-02 2.918403362855315208e-03 9.186716377735137939e-02 -1.456936150789260864e-01 -1.470699906349182129e-01 -5.147388577461242676e-02 3.115640580654144287e-02 -1.672115409746766090e-03 1.498308628797531128e-01 1.164338290691375732e-01 2.311940491199493408e-01 -7.218881696462631226e-02 3.256402313709259033e-01 -2.001363337039947510e-01 2.457664161920547485e-01 -2.317152619361877441e-01 9.135543555021286011e-02 3.205043673515319824e-01 6.449805200099945068e-02 -7.612191140651702881e-02 -2.189964056015014648e-01
-2.506545484066009521e-01 -2.093772031366825104e-02 3.936229646205902100e-02 -1.414258871227502823e-02 -4.048355622217059135e-04 1.869074404239654541e-01 9.609919041395187378e-02 1.217840239405632019e-01 1.270836740732192993e-01 -1.656861007213592529e-01 1.804418712854385376e-01 2.499748319387435913e-01 8.456405252218246460e-02 3.148043528199195862e-02 -2.373206019401550293e-01 7.804777473211288452e-02 -1.533971130847930908e-01 3.181173503398895264e-01 -1.305502280592918396e-02 8.475513011217117310e-02 5.883672088384628296e-02 2.957226336002349854e-01 -3.396448194980621338e-01 2.294157594442367554e-01 -3.414970338344573975e-01 9.460113942623138428e-02 4.423867166042327881e-02 -3.654955327510833740e-01 3.803317993879318237e-02 3.151721553876996040e-03 1.149235516786575317e-01 -3.943677525967359543e-03
7.839041948318481445e-02 2.331210523843765259e-01 1.910297721624374390e-01 -4.629835486412048340e-01 3.176144883036613464e-02 -7.640374451875686646e-02 -1.460319757461547852e-01 -8.921966701745986938e-02 3.943863809108734131e-01 3.140327334403991699e-01 -6.340245157480239868e-02 1.294655799865722656e-01 2.842608094215393066e-01 1.846296936273574829e-01 -8.679237216711044312e-02 -1.147225052118301392e-01 1.285802107304334641e-02 1.937631219625473022e-01 4.884341266006231308e-03 -2.553052268922328949e-02 -1.172285452485084534e-01 1.185431107878684998e-01 -1.215178668498992920e-01 2.900402434170246124e-02 -8.898644149303436279e-02 3.040435723960399628e-02 -1.307610273361206055e-01 -1.911722570657730103e-01 2.710790038108825684e-01 -1.079954877495765686e-01 -8.711768686771392822e-02 -7.067015767097473145e-02
4.364929161965847015e-03 6.892525404691696167e-02 2.232116907835006714e-01 -1.822935193777084351e-01 -2.579700648784637451e-01 -4.655285179615020752e-02 3.302120566368103027e-01 2.996726334095001221e-01 1.889835111796855927e-02 1.521895406767725945e-03 1.233829557895660400e-01 6.242408603429794312e-02 2.350490726530551910e-02 -1.518201380968093872e-01 -1.137301847338676453e-01 -2.317467033863067627e-01 -1.040948331356048584e-01 -1.804365403950214386e-02 8.643297478556632996e-03 1.044003665447235107e-01 1.125034987926483154e-01 3.396676182746887207e-01 -3.633529841899871826e-01 3.628226518630981445e-01 -1.509597599506378174e-01 8.398647606372833252e-02 -2.426748275756835938e-01 -1.141242459416389465e-01 6.015625596046447754e-02 9.751079231500625610e-02 2.864270657300949097e-02 -7.318489998579025269e-02
2.378125935792922974e-01 -3.210646659135818481e-02 3.359599411487579346e-01 -3.298635482788085938e-01 5.347827915102243423e-03 -4.885688796639442444e-02 -4.995552822947502136e-02 6.570290774106979370e-02 3.971060812473297119e-01 1.185394302010536194e-01 4.160590469837188721e-01 3.031078875064849854e-01 -6.831692159175872803e-02 1.142904311418533325e-01 -9.212215244770050049e-02 1.224964559078216553e-01 -1.926067173480987549e-01 6.747927516698837280e-02 -8.750962466001510620e-02 1.787952780723571777e-01 1.694407314062118530e-01 -1.142227575182914734e-01 8.786753565073013306e-02 -1.013923361897468567e-01 -1.238395273685455322e-01 -4.081777855753898621e-02 -1.204675287008285522e-01 -1.727558523416519165e-01 1.415434628725051880e-01 -6.149065867066383362e-02 -7.505837082862854004e-02 4.145282134413719177e-02
1.470577865839004517e-01 1.162857934832572937e-01 2.021050602197647095e-01 -2.868443727493286133e-01 -5.072692036628723145e-01 -1.479698121547698975e-01 5.572046339511871338e-02 -2.222548574209213257e-01 8.726467937231063843e-02 5.241029337048530579e-02 8.766102045774459839e-02 -1.312459819018840790e-02 2.054646909236907959e-01 -1.055803522467613220e-01 -3.128433823585510254e-01 1.148757264018058777e-01 -8.417712897062301636e-02 1.409849673509597778e-01 1.136508956551551819e-01 2.046874612569808960e-01 -1.195889487862586975e-01 3.560148924589157104e-02 -1.045213043689727783e-01 1.887208968400955200e-01 5.411648005247116089e-02 1.286995708942413330e-01 -2.917196750640869141e-01 2.366130985319614410e-02 -3.993786871433258057e-02 6.048908457159996033e-02 2.610593438148498535e-01 -7.009768486022949219e-02
2.370310127735137939e-01 2.686559595167636871e-02 -3.879538923501968384e-02 -9.338480979204177856e-02 7.682751864194869995e-02 8.040925860404968262e-02 -3.292391300201416016e-01 1.691960543394088745e-01 1.898024082183837891e-01 8.095730096101760864e-02 1.362957358360290527e-01 2.113622426986694336e-02 -7.364963740110397339e-02 1.082123816013336182e-01 -1.713625192642211914e-01 -1.258812695741653442e-01 -3.167487382888793945e-01 2.602529227733612061e-01 3.106671273708343506e-01 -2.227164246141910553e-02 2.362882345914840698e-01 2.485531866550445557e-01 -3.807549923658370972e-02 3.820174187421798706e-02 -1.169743537902832031e-01 4.007048904895782471e-02 -6.297152489423751831e-02 -1.541063636541366577e-01 1.185727417469024658e-01 -4.180178940296173096e-01 6.172990426421165466e-02 1.957654505968093872e-01
9.803208522498607635e-04 4.267659410834312439e-02 7.107008248567581177e-02 -1.582622379064559937e-01 -1.455159038305282593e-01 6.650005280971527100e-02 -1.751620881259441376e-02 -3.142313063144683838e-01 1.345329880714416504e-01 -8.471361361443996429e-03 3.341140151023864746e-01 1.259410530328750610e-01 4.028741717338562012e-01 -2.960726618766784668e-01 -3.599914908409118652e-01 6.900565326213836670e-02 -8.945724368095397949e-02 -2.899993024766445160e-02 7.306351512670516968e-02 1.048878878355026245e-01 -9.305178187787532806e-03 -4.288429394364356995e-02 -2.677280008792877197e-01 1.321242600679397583e-01 -1.015445888042449951e-01 -9.630760550498962402e-02 -2.945853471755981445e-01 -2.733101546764373779e-01 -7.923407852649688721e-02 -7.490191608667373657e-02 3.423139825463294983e-02 5.548242107033729553e-02
-2.202252484858036041e-02 -7.530413568019866943e-02 7.103312760591506958e-02 -7.778187096118927002e-02 5.092968419194221497e-02 2.796572744846343994e-01 5.790005624294281006e-02 -1.178016662597656250e-01 1.050423011183738708e-01 3.133269771933555603e-02 7.304046768695116043e-03 1.307025104761123657e-01 2.561009228229522705e-01 -1.883210986852645874e-01 8.039813488721847534e-02 -3.423258662223815918e-01 -8.463428169488906860e-02 2.982868254184722900e-01 -1.068387553095817566e-01 1.143117547035217285e-01 -1.250168830156326294e-01 3.525836467742919922e-01 6.534217298030853271e-02 2.433956712484359741e-01 7.295131683349609375e-02 -5.550508201122283936e-02 4.535906761884689331e-02 -3.137721121311187744e-01 3.388606309890747070e-01 2.163624912500381470e-01 2.943827025592327118e-02 -1.880617290735244751e-01
1.139391362667083740e-01 1.571651697158813477e-01 5.177141353487968445e-02 -2.749736309051513672e-01 -2.832297794520854950e-02 2.837451100349426270e-01 -9.448448568582534790e-02 2.178850919008255005e-01 2.967208921909332275e-01 -5.636961758136749268e-02 -6.268560886383056641e-02 1.751902103424072266e-01 -1.293455213308334351e-01 -1.445194184780120850e-01 -2.395286709070205688e-01 1.153610944747924805e-01 -3.748256862163543701e-01 -4.245681315660476685e-02 2.876625582575798035e-02 -9.920944273471832275e-02 -1.397559791803359985e-02 -3.614217415452003479e-02 -4.472641274333000183e-02 1.067273914813995361e-01 4.664345458149909973e-02 3.185312449932098389e-02 -3.412102162837982178e-01 -9.574295580387115479e-02 4.187225699424743652e-01 1.119131594896316528e-01 9.242098778486251831e-02 -1.383304595947265625e-01
5.710216611623764038e-02 -9.368973225355148315e-02 -7.619769126176834106e-02 1.331429034471511841e-01 -8.227875083684921265e-02 6.579887121915817261e-03 -1.526660565286874771e-02 -1.724464446306228638e-01 3.311956822872161865e-01 -2.258452586829662323e-02 1.262227147817611694e-01 1.153173670172691345e-01 1.898737847805023193e-01 -2.192559689283370972e-01 2.146973274648189545e-02 -1.274442970752716064e-01 1.497722715139389038e-01 8.966886252164840698e-02 -2.230149805545806885e-01 9.597943723201751709e-02 5.284212902188301086e-02 3.092852830886840820e-01 -2.726905941963195801e-01 2.404841929674148560e-01 -1.636368334293365479e-01 1.324070394039154053e-01 -2.681190073490142822e-01 -2.089809179306030273e-01 3.959797322750091553e-01 -1.934513300657272339e-01 5.399985238909721375e-02 -1.015586033463478088e-01
1.913735419511795044e-01 2.042713910341262817e-01 -8.399758487939834595e-03 -2.232932448387145996e-01 1.087441295385360718e-02 3.003721237182617188e-01 4.641107097268104553e-02 4.553331434726715088e-01 1.955332607030868530e-01 8.384874463081359863e-02 1.665779799222946167e-01 1.992871314287185669e-01 -4.252938553690910339e-02 -1.444986313581466675e-01 -8.569274842739105225e-02 1.515202671289443970e-01 -2.164973616600036621e-01 -7.654991745948791504e-02 -1.253440044820308685e-02 5.711127538233995438e-03 -1.513665821403264999e-02 1.306176781654357910e-01 8.097016811370849609e-02 1.791446059942245483e-01 -2.152250707149505615e-02 1.960076540708541870e-01 -2.513973712921142578e-01 -4.329793900251388550e-02 3.546837866306304932e-01 1.230415403842926025e-01 9.320030361413955688e-02 -2.091266661882400513e-01
-2.127775102853775024e-01 1.615489274263381958e-01 1.517208069562911987e-01 -9.263357520103454590e-02 -1.424062103033065796e-01 3.503109887242317200e-02 -2.342388182878494263e-01 -1.206820234656333923e-01 7.430953532457351685e-02 6.334295496344566345e-03 9.970342367887496948e-02 2.175496518611907959e-01 3.319215178489685059e-01 -2.273210585117340088e-01 -2.920078337192535400e-01 -4.530799388885498047e-02 -1.957869082689285278e-01 7.344331592321395874e-03 1.235262826085090637e-01 1.534125953912734985e-01 -2.244362980127334595e-01 -1.033466234803199768e-01 -2.424959242343902588e-01 3.088057227432727814e-02 -9.047048538923263550e-02 4.361990094184875488e-02 -2.513706088066101074e-01 -4.026934802532196045e-01 6.156385689973831177e-02 2.261652797460556030e-01 -7.528652995824813843e-02 -7.328161969780921936e-03
-1.077139526605606079e-01 3.500828519463539124e-03 1.192582845687866211e-01 -2.498114295303821564e-02 -7.621263712644577026e-02 -1.120452955365180969e-01 1.513690780848264694e-02 -2.059944123029708862e-01 4.319878518581390381e-01 -1.804216355085372925e-01 1.579555422067642212e-01 1.043872162699699402e-01 2.726845443248748779e-01 5.062660202383995056e-02 1.870409995317459106e-01 -6.937336176633834839e-02 -1.678061634302139282e-01 1.237135007977485657e-01 -9.543094784021377563e-02 9.350486099720001221e-02 2.265538126230239868e-01 9.511291049420833588e-03 -2.182424068450927734e-01 -1.276573091745376587e-01 -5.060635507106781006e-02 2.089115381240844727e-01 -4.446505010128021240e-01 -1.465759426355361938e-01 2.470408678054809570e-01 2.805156260728836060e-02 -3.009269945323467255e-02 -1.897413879632949829e-01
1.319053815677762032e-03 -1.204178109765052795e-01 -7.793315686285495758e-03 -3.115355670452117920e-01 -5.316413938999176025e-02 3.140242993831634521e-01 -3.913371637463569641e-02 1.252767741680145264e-01 8.592561632394790649e-02 -6.101796776056289673e-02 3.858059644699096680e-01 1.641392111778259277e-01 3.278734162449836731e-02 -6.030306965112686157e-02 -1.840214878320693970e-01 -1.667897403240203857e-01 -8.227753639221191406e-02 -5.606980994343757629e-02 -1.889628320932388306e-01 2.462104558944702148e-01 2.127558141946792603e-01 3.134680092334747314e-01 2.722437120974063873e-02 1.829291284084320068e-01 -7.243335992097854614e-02 -1.594984717667102814e-02 -4.618479683995246887e-02 8.572535961866378784e-02 2.667973339557647705e-01 -2.970740497112274170e-01 1.166230998933315277e-02 -2.406376749277114868e-01
-1.519414782524108887e-01 2.033924162387847900e-01 2.576078772544860840e-01 -2.556364834308624268e-01 -2.285403013229370117e-01 1.652088612318038940e-01 6.860106717795133591e-03 -1.074238196015357971e-01 1.696827709674835205e-01 -1.800618916749954224e-01 8.736418187618255615e-02 2.367274165153503418e-01 4.972459971904754639e-01 -2.479419112205505371e-03 -2.655505239963531494e-01 8.756177872419357300e-02 -1.098207831382751465e-01 -1.667242310941219330e-02 6.714775692671537399e-03 1.976439356803894043e-01 -4.074671119451522827e-02 7.901294529438018799e-02 -1.919081062078475952e-01 1.366653479635715485e-02 2.241127751767635345e-02 -1.978111565113067627e-01 -1.925256848335266113e-01 -2.476390898227691650e-01 -1.273544281721115112e-01 1.060317829251289368e-01 -1.073527336120605469e-02 2.062738314270973206e-02
2.342585474252700806e-01 -3.621201217174530029e-02 -1.070648059248924255e-01 -1.883324086666107178e-01 -1.889763921499252319e-01 1.127796992659568787e-01 1.764977350831031799e-02 -4.907418414950370789e-02 2.809538245201110840e-01 -2.193364650011062622e-01 2.845142781734466553e-01 3.351765871047973633e-01 2.775071859359741211e-01 -1.756609231233596802e-01 -8.502604812383651733e-02 -7.136897742748260498e-02 1.413172334432601929e-01 -5.713556893169879913e-03 -2.735287547111511230e-01 -9.175928309559822083e-03 8.943899720907211304e-02 5.982825160026550293e-02 -1.384137570858001709e-01 1.684959679841995239e-01 -1.327512860298156738e-01 2.054522931575775146e-01 -6.713601201772689819e-02 -3.016326725482940674e-01 2.816365361213684082e-01 -4.458408802747726440e-02 5.205799639225006104e-02 -1.087651923298835754e-01
-1.199928894639015198e-01 -7.169125229120254517e-02 1.683942675590515137e-01 -7.066792808473110199e-03 9.597375988960266113e-02 5.218328163027763367e-02 1.317555159330368042e-01 2.399456128478050232e-02 3.983533978462219238e-01 -1.458123177289962769e-01 3.615630269050598145e-01 -9.408545494079589844e-02 3.751883804798126221e-01 -2.093585431575775146e-01 -1.688208281993865967e-01 -4.309913888573646545e-02 9.830821305513381958e-02 3.832431137561798096e-01 -4.845573380589485168e-02 1.511934548616409302e-01 -1.145233884453773499e-01 -4.737559705972671509e-02 -1.561653465032577515e-01 -1.785379499197006226e-01 -4.193287715315818787e-02 2.413216233253479004e-01 -1.518877595663070679e-01 -1.308086663484573364e-01 1.417545825242996216e-01 1.282183453440666199e-03 8.196794986724853516e-02 -8.569465577602386475e-02
2.295776158571243286e-01 -3.927796613425016403e-03 2.102526724338531494e-01 -1.740899831056594849e-01 -3.658580780029296875e-01 2.688214182853698730e-01 1.740622967481613159e-01 3.300968557596206665e-02 2.638840377330780029e-01 2.134326547384262085e-01 3.185691684484481812e-02 -1.515328437089920044e-01 -1.930916905403137207e-01 5.749819427728652954e-02 -1.927163600921630859e-01 -1.036511883139610291e-01 -1.076233908534049988e-01 1.445708330720663071e-02 1.101916879415512085e-01 -5.001669749617576599e-02 1.541340947151184082e-01 -4.725313931703567505e-02 -4.122616723179817200e-02 1.797093302011489868e-01 -2.641571462154388428e-01 -5.591618269681930542e-02 -3.676299154758453369e-01 -1.540476232767105103e-01 2.488071769475936890e-01 4.959073662757873535e-02 1.713649928569793701e-02 1.573376208543777466e-01
-6.048153713345527649e-02 -1.468780785799026489e-01 1.937118917703628540e-01 -2.849675118923187256e-01 -3.365689218044281006e-01 8.710754662752151489e-02 -8.598114550113677979e-02 2.323311567306518555e-01 1.522227823734283447e-01 3.457173332571983337e-02 3.535180687904357910e-01 1.379252076148986816e-01 -1.124507561326026917e-02 -1.118980869650840759e-01 -1.686461716890335083e-01 -4.536916688084602356e-02 4.899435117840766907e-02 -7.348684966564178467e-02 4.642963781952857971e-02 2.506792843341827393e-01 1.293384097516536713e-02 1.509942114353179932e-01 -2.131329029798507690e-01 -1.976448893547058105e-01 8.939749747514724731e-02 -2.043806947767734528e-02 -4.417853057384490967e-01 -1.180103272199630737e-01 3.468566760420799255e-02 8.613410405814647675e-03 2.396240085363388062e-01 7.634595036506652832e-02
8.178894966840744019e-02 8.876170217990875244e-02 1.687128990888595581e-01 1.095952466130256653e-02 -3.719416558742523193e-01 2.618035972118377686e-01 -1.435081064701080322e-01 1.686244159936904907e-01 3.643790632486343384e-02 2.776346728205680847e-02 -2.460993081331253052e-02 3.399407118558883667e-02 1.197081729769706726e-01 -7.870598882436752319e-02 4.163892567157745361e-02 4.862179607152938843e-02 2.320149354636669159e-02 3.389108926057815552e-02 2.191837579011917114e-01 2.501888573169708252e-01 9.029968082904815674e-02 4.940510988235473633e-01 -1.219992488622665405e-01 1.810756921768188477e-01 -7.100179791450500488e-02 2.255955189466476440e-01 1.105581372976303101e-01 -3.306744992733001709e-01 2.056110352277755737e-01 -1.795182526111602783e-01 -4.682195931673049927e-02 -7.759407162666320801e-02
-7.647347450256347656e-02 2.651653587818145752e-01 1.595255732536315918e-01 -1.396704930812120438e-02 -1.894009858369827271e-02 1.222964897751808167e-01 -4.033982381224632263e-02 1.020215451717376709e-01 9.337861090898513794e-03 9.317009150981903076e-02 2.436109334230422974e-01 3.120510578155517578e-01 1.798147708177566528e-01 -2.666098773479461670e-01 -3.039405643939971924e-01 -4.172351956367492676e-02 -2.951301336288452148e-01 -1.119267847388982773e-02 -1.453302651643753052e-01 3.106797337532043457e-01 -2.412120811641216278e-02 -1.107104588299989700e-02 -1.887896507978439331e-01 -1.135885640978813171e-01 1.018068790435791016e-01 -1.272011399269104004e-01 1.169493142515420914e-02 -2.000140398740768433e-01 3.439518511295318604e-01 -2.285531312227249146e-01 9.412566572427749634e-02 -8.726739138364791870e-02
-5.244705453515052795e-02 8.579887449741363525e-02 2.550067603588104248e-01 -1.332112699747085571e-01 -2.641010330989956856e-03 -2.875118330121040344e-02 -1.056896001100540161e-01 2.934287786483764648e-01 2.459237277507781982e-01 -7.721202820539474487e-02 9.751062095165252686e-02 2.478468418121337891e-01 -1.167432293295860291e-01 -5.437761917710304260e-02 -1.987637877464294434e-01 -1.903577148914337158e-02 -3.425633609294891357e-01 2.038837373256683350e-01 4.821593686938285828e-02 2.871786355972290039e-01 5.323924496769905090e-02 -3.237630054354667664e-02 -1.794667728245258331e-02 -1.244428083300590515e-01 1.532025486230850220e-01 3.589291870594024658e-01 -3.392201066017150879e-01 -2.157957665622234344e-02 1.647824943065643311e-01 1.790482699871063232e-01 1.497996598482131958e-01 -4.779123887419700623e-02
1.957090944051742554e-01 -1.907156556844711304e-01 1.120360642671585083e-01 -2.620705962181091309e-01 -3.043757379055023193e-01 3.838671147823333740e-01 -9.859025478363037109e-03 -1.823812276124954224e-01 2.639144361019134521e-01 -8.804620802402496338e-02 -3.345104865729808807e-03 -1.114193722605705261e-01 -1.334899812936782837e-01 -1.440658420324325562e-01 -3.151662051677703857e-01 -3.225679993629455566e-01 -2.522074282169342041e-01 -1.012071371078491211e-01 -9.193265810608863831e-03 1.028445512056350708e-01 -5.875060334801673889e-02 -4.683645442128181458e-03 -6.061500404030084610e-03 8.660924434661865234e-02 -1.143502295017242432e-01 -2.730638347566127777e-02 -1.721580475568771362e-01 -2.406114786863327026e-01 1.400215923786163330e-01 -1.108970418572425842e-01 9.615532308816909790e-02 -3.037319891154766083e-02
3.298593685030937195e-02 8.281748741865158081e-02 1.056539341807365417e-01 -2.045832425355911255e-01 2.673981189727783203e-01 -1.873316913843154907e-01 -8.909097313880920410e-02 -8.367510885000228882e-02 1.431032568216323853e-01 -1.813630759716033936e-01 4.421913623809814453e-01 2.321767657995223999e-01 2.684616148471832275e-01 -1.867514401674270630e-01 -1.563712954521179199e-01 6.182518228888511658e-02 9.809555485844612122e-03 7.225864380598068237e-02 -6.730034947395324707e-02 2.938263714313507080e-01 -1.073976829648017883e-01 1.058057174086570740e-01 -1.596683263778686523e-01 6.732077151536941528e-02 4.984797909855842590e-02 -5.191082879900932312e-02 -1.456749886274337769e-01 -2.337584793567657471e-01 2.832116186618804932e-01 -2.626117467880249023e-01 1.706010289490222931e-02 -5.033648572862148285e-03
-1.415494680404663086e-01 3.940996900200843811e-02 2.366915941238403320e-01 -3.148467466235160828e-02 -1.382563412189483643e-01 1.558266766369342804e-02 5.977687239646911621e-02 -1.777610331773757935e-01 4.881732538342475891e-02 -2.877367474138736725e-02 1.057213544845581055e-01 2.459922432899475098e-01 2.303337156772613525e-01 5.854657292366027832e-02 -1.633975058794021606e-01 -1.560355722904205322e-01 -1.975120902061462402e-01 3.293482661247253418e-01 2.929584495723247528e-02 1.917117983102798462e-01 6.311593204736709595e-02 -7.950393855571746826e-02 -2.391256988048553467e-01 -2.961333990097045898e-01 -1.255342923104763031e-02 -4.279056191444396973e-02 -2.726725637912750244e-01 -4.490357637405395508e-01 1.525478512048721313e-01 -1.596916913986206055e-01 -1.305548101663589478e-01 1.940616033971309662e-02
-8.952160715125501156e-04 1.578335911035537720e-01 1.595528125762939453e-01 1.420205458998680115e-02 1.447937041521072388e-01 3.305343091487884521e-01 1.628950834274291992e-01 2.669580280780792236e-01 5.037140846252441406e-02 9.632137417793273926e-02 4.040854275226593018e-01 2.370221912860870361e-01 -3.837665915489196777e-02 -1.834374219179153442e-01 -3.556212410330772400e-02 1.313651562668383121e-03 -1.627116203308105469e-01 1.629994213581085205e-01 1.268258690834045410e-01 2.613385319709777832e-01 2.511842548847198486e-01 1.916787624359130859e-01 -2.308579385280609131e-01 1.537397205829620361e-01 -2.351676225662231445e-01 1.085226908326148987e-01 -8.087447285652160645e-02 -1.167222484946250916e-01 9.236206114292144775e-02 1.683502048254013062e-01 -8.206085115671157837e-02 -9.325739741325378418e-02
-1.692741215229034424e-01 8.069678395986557007e-02 2.810280323028564453e-01 9.242889285087585449e-02 -1.423483132384717464e-03 2.014193981885910034e-01 1.981413215398788452e-01 4.440387338399887085e-02 4.977893084287643433e-02 -1.446651667356491089e-01 3.850065767765045166e-01 1.885652244091033936e-01 -2.145124822854995728e-01 -3.670504689216613770e-02 -8.711123466491699219e-02 -1.302157044410705566e-01 -2.289075702428817749e-01 2.850380837917327881e-01 -3.773600235581398010e-02 1.789548993110656738e-02 2.301644980907440186e-01 1.105809137225151062e-01 -2.692320048809051514e-01 9.483237564563751221e-02 -1.643351316452026367e-01 1.056780591607093811e-01 -1.609932184219360352e-01 -2.364401668310165405e-01 1.472877562046051025e-01 1.681813299655914307e-01 2.308894842863082886e-01 -1.051337867975234985e-01
2.886255383491516113e-01 1.509952694177627563e-01 2.217459976673126221e-01 3.356116637587547302e-02 -9.737619757652282715e-02 1.369264572858810425e-01 1.279606372117996216e-01 5.219570547342300415e-02 6.093616783618927002e-02 -2.547058165073394775e-01 2.399623990058898926e-01 2.502716779708862305e-01 4.953706860542297363e-01 -1.636523157358169556e-01 -1.500144153833389282e-01 -1.604191064834594727e-01 6.521305441856384277e-02 -5.460573732852935791e-02 2.956705540418624878e-02 1.038177832961082458e-01 2.836013734340667725e-01 1.922202408313751221e-01 -5.375416949391365051e-03 1.039208695292472839e-01 -9.763362258672714233e-02 -1.741658300161361694e-01 -1.315151453018188477e-01 -1.247776225209236145e-01 1.941795945167541504e-01 1.230297796428203583e-02 -9.538882225751876831e-02 1.423667669296264648e-01
-2.574700489640235901e-02 1.152642369270324707e-01 1.720235496759414673e-01 -2.009852826595306396e-01 -2.456855177879333496e-01 -2.177413403987884521e-01 -3.487492352724075317e-02 -8.997012674808502197e-02 2.838989794254302979e-01 -1.272520571947097778e-01 3.116455376148223877e-01 1.616424322128295898e-01 2.835597097873687744e-01 -2.961100079119205475e-02 1.259909477084875107e-02 3.317826613783836365e-02 -2.192128300666809082e-01 2.349220216274261475e-01 1.273251324892044067e-01 1.903565376996994019e-01 2.191714197397232056e-01 9.560073912143707275e-02 1.569045037031173706e-01 -1.150940358638763428e-01 3.873160853981971741e-02 1.852005273103713989e-01 -2.425213903188705444e-01 4.874095320701599121e-02 3.635977506637573242e-01 6.110494211316108704e-02 -7.650167495012283325e-02 8.296157419681549072e-02
-6.479179859161376953e-02 -9.545329958200454712e-02 1.131855770945549011e-01 -3.690530657768249512e-01 -2.785101532936096191e-01 -7.481908053159713745e-02 9.827787429094314575e-02 -1.634985506534576416e-01 8.101060986518859863e-03 1.665439084172248840e-02 8.517225831747055054e-02 3.470313921570777893e-02 4.086973667144775391e-01 -3.418568968772888184e-01 -5.207730829715728760e-02 -2.668911516666412354e-01 -3.317840695381164551e-01 -2.284711971879005432e-02 1.197592169046401978e-02 2.324914038181304932e-01 3.254269436001777649e-02 1.828623265027999878e-01 -1.764459162950515747e-01 -3.852622583508491516e-02 1.118611078709363937e-02 -1.842012442648410797e-02 -1.690322607755661011e-01 -1.426779329776763916e-01 1.412531882524490356e-01 1.494243741035461426e-01 -1.491468399763107300e-01 7.515149563550949097e-02
1.216777116060256958e-01 1.822367906570434570e-01 4.231323003768920898e-01 -2.710036039352416992e-01 -1.141370758414268494e-01 1.342450678348541260e-01 2.141914330422878265e-02 -3.306846022605895996e-01 -1.058428958058357239e-01 1.589010469615459442e-02 1.516288369894027710e-01 5.394743289798498154e-03 4.134023487567901611e-01 5.601370707154273987e-02 3.056388162076473236e-02 7.428502291440963745e-02 -5.039166659116744995e-02 -1.020810678601264954e-01 -1.924689486622810364e-02 3.349033594131469727e-01 -1.275881975889205933e-01 9.806431084871292114e-02 -2.542443871498107910e-01 2.788733541965484619e-01 4.869223106652498245e-03 -2.609940804541110992e-02 -5.912650376558303833e-02 -2.766440436244010925e-02 1.491286307573318481e-01 -2.254047617316246033e-02 1.250125467777252197e-01 8.083911985158920288e-02
-3.089546859264373779e-01 1.446939855813980103e-01 2.152154147624969482e-01 -1.272282679565250874e-03 -2.549681961536407471e-01 -2.232347149401903152e-03 -1.864111237227916718e-02 2.207582443952560425e-02 2.685146927833557129e-01 1.034623458981513977e-01 2.183625698089599609e-01 2.116316705942153931e-01 2.111569344997406006e-01 -6.644411478191614151e-03 -1.214054878801107407e-02 -2.525164186954498291e-01 -2.751757204532623291e-01 7.252502441406250000e-02 4.030901193618774414e-02 2.297179847955703735e-01 1.815349310636520386e-01 -1.239771619439125061e-01 3.682851791381835938e-02 -1.643139272928237915e-01 -1.022368669509887695e-01 4.118494689464569092e-02 -2.197101563215255737e-01 -3.611792623996734619e-01 1.483790874481201172e-01 -2.023720294237136841e-01 -4.704356566071510315e-02 1.396843045949935913e-01
-1.074600890278816223e-01 1.555386558175086975e-02 1.512369513511657715e-01 -1.371800750494003296e-01 -1.479827463626861572e-01 1.231648772954940796e-01 -2.067291289567947388e-01 -1.840964257717132568e-01 3.578993976116180420e-01 -2.740998193621635437e-02 2.026495486497879028e-01 1.358155719935894012e-02 6.240114197134971619e-02 -2.081114053726196289e-02 -1.608642339706420898e-01 9.544209390878677368e-02 -8.929553627967834473e-02 3.512322306632995605e-01 3.471581637859344482e-02 -1.005347296595573425e-01 5.612905696034431458e-02 -2.663444280624389648e-01 -2.014055252075195312e-01 3.978542611002922058e-02 -9.420363605022430420e-02 3.487785905599594116e-02 -2.940481603145599365e-01 -4.508713483810424805e-01 1.568972319364547729e-01 -1.651198714971542358e-01 -1.036093458533287048e-01 4.551045969128608704e-02
1.247662305831909180e-02 1.226286683231592178e-02 1.522394120693206787e-01 3.364770859479904175e-02 -3.827801346778869629e-02 -7.338272035121917725e-02 3.440920636057853699e-02 7.049161195755004883e-02 2.213390320539474487e-01 -1.136503219604492188e-01 3.476658761501312256e-01 7.071270048618316650e-02 8.599859476089477539e-02 -3.231108784675598145e-01 -1.391359567642211914e-01 4.364497587084770203e-02 -2.195516079664230347e-01 1.480631977319717407e-01 2.870526351034641266e-02 4.052855372428894043e-01 8.000095840543508530e-04 -1.951167583465576172e-01 -2.795192003250122070e-01 -7.674295455217361450e-02 2.198135256767272949e-01 2.072434499859809875e-02 -3.826987445354461670e-01 -1.925971359014511108e-01 1.782877445220947266e-01 -5.501988157629966736e-02 1.306752115488052368e-01 7.449757773429155350e-03
-7.677329331636428833e-02 -7.520149648189544678e-02 -3.486147522926330566e-02 -7.563927024602890015e-02 -2.494606375694274902e-01 2.872271835803985596e-01 2.444040477275848389e-01 -2.164912670850753784e-01 2.882530987262725830e-01 -8.404443413019180298e-02 1.384652107954025269e-01 2.814011871814727783e-01 -1.482961978763341904e-02 -9.397368133068084717e-02 -2.113883644342422485e-01 -4.427154362201690674e-02 -5.486690998077392578e-02 6.963008642196655273e-02 -4.870963282883167267e-03 1.914856284856796265e-01 1.823750585317611694e-01 1.988887637853622437e-01 4.163385927677154541e-02 2.661650478839874268e-01 -1.941215991973876953e-01 -5.533010140061378479e-02 -9.959772229194641113e-02 -3.733143806457519531e-01 5.856299540027976036e-04 -1.660894304513931274e-01 2.793138921260833740e-01 -1.998539641499519348e-02
2.174266427755355835e-01 4.082196056842803955e-01 1.084271296858787537e-01 -2.328150272369384766e-01 -1.619509905576705933e-01 2.623034715652465820e-01 8.605601638555526733e-02 -6.115538999438285828e-02 1.591481417417526245e-01 1.468226611614227295e-01 -1.433971971273422241e-01 1.729914993047714233e-01 1.419585049152374268e-01 1.688217669725418091e-01 -2.482625842094421387e-02 -7.562829554080963135e-02 -3.010494410991668701e-01 5.909253284335136414e-02 -7.341870223172008991e-04 2.117500603199005127e-01 -4.749739076942205429e-03 7.720876485109329224e-02 -2.183077298104763031e-02 8.170644193887710571e-02 -5.710091814398765564e-02 4.280178546905517578e-01 -1.712216287851333618e-01 1.132961958646774292e-01 1.381847113370895386e-01 -1.372306197881698608e-01 -2.023006379604339600e-01 4.494776204228401184e-02
-1.654589921236038208e-02 3.044888079166412354e-01 5.877397581934928894e-02 -2.118171304464340210e-01 -2.958086729049682617e-01 6.276046391576528549e-03 3.044434487819671631e-01 1.236886307597160339e-01 8.815986663103103638e-02 9.168661199510097504e-03 2.912826836109161377e-01 5.950644239783287048e-02 1.674697101116180420e-01 -8.703806251287460327e-02 -1.868673227727413177e-02 -3.641903400421142578e-02 1.007618606090545654e-01 -1.333190593868494034e-02 1.734760552644729614e-01 3.185897171497344971e-01 8.466625213623046875e-02 8.613457530736923218e-02 -2.676257789134979248e-01 5.810092389583587646e-02 5.087694898247718811e-02 -3.828855231404304504e-02 -3.419297039508819580e-01 -3.293871581554412842e-01 -1.561698019504547119e-01 -1.242482736706733704e-01 1.101895123720169067e-01 -1.291489154100418091e-01
2.724177576601505280e-02 2.143523544073104858e-01 1.432919502258300781e-01 -3.928403556346893311e-02 -8.158906362950801849e-03 1.526721268892288208e-01 1.565741747617721558e-01 -8.035331033170223236e-03 8.330622315406799316e-02 -5.058020353317260742e-02 8.644118160009384155e-02 1.298409849405288696e-01 3.410771191120147705e-01 -2.328866347670555115e-02 -3.848556578159332275e-01 -2.215119749307632446e-01 -3.303442001342773438e-01 -1.766112446784973145e-01 8.132379502058029175e-02 3.870474100112915039e-01 7.842238992452621460e-03 -1.035775914788246155e-01 -6.347189657390117645e-03 3.410771191120147705e-01 -1.806587129831314087e-01 -7.015497237443923950e-02 5.893854424357414246e-02 1.235431209206581116e-01 1.346652805805206299e-01 -6.099876761436462402e-02 1.879919553175568581e-03 -1.825834512710571289e-01
5.799397081136703491e-02 1.455407291650772095e-01 1.014888063073158264e-01 -3.873497843742370605e-01 -5.941743776202201843e-02 -1.681861728429794312e-01 -1.643598228693008423e-01 -1.556279361248016357e-01 4.738637208938598633e-01 2.959872782230377197e-01 -1.669101044535636902e-02 -3.327790764160454273e-04 2.008003741502761841e-01 2.243512123823165894e-01 -1.844975948333740234e-01 -9.609384089708328247e-02 -1.509859114885330200e-01 7.719478756189346313e-02 -7.826775312423706055e-02 4.944381117820739746e-02 -1.236045286059379578e-01 2.001629769802093506e-01 -4.052113741636276245e-02 7.940184324979782104e-02 -1.276663839817047119e-01 1.138100847601890564e-01 -1.027354747056961060e-01 -8.166114985942840576e-02 3.350214064121246338e-01 -1.084891408681869507e-01 -1.199600324034690857e-01 -1.454586256295442581e-02
8.983449637889862061e-02 1.918212622404098511e-01 -1.007505133748054504e-01 -1.700021773576736450e-01 -1.468221843242645264e-01 -3.377788513898849487e-02 1.884265691041946411e-01 6.363060325384140015e-02 -9.012415073812007904e-03 -9.720424562692642212e-02 1.961674839258193970e-01 9.613538533449172974e-02 1.377863138914108276e-01 -2.467738697305321693e-03 -1.157627552747726440e-01 -7.158359885215759277e-02 -2.809501290321350098e-01 -1.080288663506507874e-01 -1.404063552618026733e-01 9.833439439535140991e-02 5.872101709246635437e-02 3.863655328750610352e-01 -8.398701995611190796e-02 3.514982014894485474e-02 2.374745160341262817e-01 -7.472435384988784790e-02 -1.511496603488922119e-01 -4.974329769611358643e-01 1.780750006437301636e-01 -1.826327294111251831e-01 -2.454856783151626587e-01 -1.430625915527343750e-01
-8.349845558404922485e-02 -7.017116993665695190e-02 1.386423557996749878e-01 -3.290688693523406982e-01 -5.152670666575431824e-02 -7.094444334506988525e-02 -8.597503602504730225e-02 8.086000382900238037e-02 2.578196227550506592e-01 3.685017228126525879e-01 -5.182544887065887451e-02 -1.256890892982482910e-01 3.487186729907989502e-01 1.146568953990936279e-01 -2.070301175117492676e-01 -2.086054831743240356e-01 -8.648565411567687988e-02 2.400469183921813965e-01 -1.149323955178260803e-01 -2.381012216210365295e-02 7.328753173351287842e-02 1.015906706452369690e-01 -2.643610239028930664e-01 2.458116412162780762e-01 -6.200769450515508652e-03 2.666982710361480713e-01 -1.381305903196334839e-01 -4.934114217758178711e-02 2.344435155391693115e-01 -4.726192727684974670e-02 -1.019126102328300476e-01 -1.093434989452362061e-01
-1.332622915506362915e-01 -6.133506074547767639e-02 7.151800394058227539e-02 -3.527859449386596680e-01 -1.273597925901412964e-01 1.206177845597267151e-02 8.169259876012802124e-03 -2.298217862844467163e-01 1.705491691827774048e-01 -1.653966605663299561e-01 4.461271315813064575e-02 2.374470233917236328e-02 4.529334604740142822e-01 -3.325405120849609375e-01 -1.894353330135345459e-01 -2.735910117626190186e-01 -1.775478124618530273e-01 -1.273341923952102661e-01 1.237081661820411682e-01 2.613157927989959717e-01 -1.990699395537376404e-02 9.737787395715713501e-02 -1.689089834690093994e-01 -1.351908314973115921e-02 -1.822690665721893311e-01 1.056289970874786377e-01 -1.777057796716690063e-01 -1.513433009386062622e-01 1.885397545993328094e-02 6.415278464555740356e-02 -1.323319673538208008e-01 5.851200968027114868e-02
2.399309724569320679e-01 1.065112873911857605e-01 3.340187370777130127e-01 3.052813746035099030e-02 1.742207445204257965e-02 8.811298012733459473e-02 8.041698485612869263e-02 1.665095239877700806e-01 2.463986724615097046e-01 9.238011389970779419e-02 1.087247878313064575e-01 5.340076610445976257e-02 6.378816068172454834e-02 9.809633344411849976e-02 -3.104206025600433350e-01 9.080213494598865509e-03 -2.685627043247222900e-01 -1.743246056139469147e-02 6.797685474157333374e-02 1.878940910100936890e-01 3.616274893283843994e-02 3.870717287063598633e-01 -2.315392345190048218e-01 -8.151359856128692627e-03 1.697391271591186523e-01 2.776973545551300049e-01 -3.372664004564285278e-02 8.169347792863845825e-02 2.111897021532058716e-01 9.690101444721221924e-02 2.891722023487091064e-01 1.173027828335762024e-01
-2.254122644662857056e-01 3.611121177673339844e-01 2.798284292221069336e-01 -2.229232639074325562e-01 1.373176276683807373e-01 1.643263846635818481e-01 2.173891216516494751e-01 -3.531935811042785645e-02 3.758509159088134766e-01 -1.005061119794845581e-01 3.055772185325622559e-01 7.882538437843322754e-02 -1.499267369508743286e-01 -2.709015272557735443e-02 -1.509256660938262939e-03 -3.365978598594665527e-02 -7.622805982828140259e-02 -5.231762770563364029e-04 -9.549953974783420563e-03 -1.394367590546607971e-02 3.885087743401527405e-02 2.212809622287750244e-01 -1.263876538723707199e-02 -8.438004180788993835e-03 -3.987131714820861816e-01 1.649062037467956543e-01 -9.952275454998016357e-02 -1.839572787284851074e-01 1.151205822825431824e-01 -1.008992046117782593e-01 -4.674496594816446304e-03 1.046501547098159790e-01
5.455456208437681198e-03 1.320840567350387573e-01 -4.312259703874588013e-02 -1.218414306640625000e-01 1.130371168255805969e-02 1.195083782076835632e-01 -4.109058529138565063e-02 -4.503555968403816223e-02 3.853587508201599121e-01 -3.455535173416137695e-01 4.087540134787559509e-02 -6.116273254156112671e-02 8.638480305671691895e-02 -1.045276224613189697e-01 3.797670826315879822e-02 1.301242858171463013e-01 -5.547257661819458008e-01 8.708377927541732788e-02 1.808616146445274353e-02 3.629862666130065918e-01 -6.690197438001632690e-02 -4.747839272022247314e-02 -2.395457178354263306e-01 9.999531507492065430e-02 -7.248084992170333862e-02 1.172425150871276855e-01 -2.974914610385894775e-01 -2.579182386398315430e-02 -5.765540525317192078e-02 -4.699822515249252319e-02 -4.893087223172187805e-02 -3.832085989415645599e-03
1.388081163167953491e-01 -1.830606609582901001e-01 1.866206340491771698e-02 -2.342579066753387451e-01 -1.693820953369140625e-01 -6.657282263040542603e-02 -1.652141362428665161e-01 7.943394780158996582e-02 2.718774676322937012e-01 -2.686286568641662598e-01 2.276921570301055908e-01 -1.089368686079978943e-01 2.071281895041465759e-03 2.405669689178466797e-01 1.755803525447845459e-01 -2.101144790649414062e-01 -2.886641025543212891e-01 5.002963915467262268e-02 1.000957116484642029e-01 1.448900699615478516e-01 -1.412734836339950562e-01 -5.047731846570968628e-02 -4.280321002006530762e-01 5.413576960563659668e-02 -2.331100031733512878e-02 -8.717394620180130005e-02 -2.731738388538360596e-01 -1.411054581403732300e-01 9.988695383071899414e-02 -1.218792498111724854e-01 8.695148676633834839e-02 -1.485431790351867676e-01
-3.143568336963653564e-02 -4.629816114902496338e-02 4.425012171268463135e-01 -3.959337249398231506e-02 -2.702728509902954102e-01 -4.761901497840881348e-02 6.080380082130432129e-02 -2.942105531692504883e-01 1.164392828941345215e-01 1.813930124044418335e-01 2.657299041748046875e-01 2.425596415996551514e-01 1.433384418487548828e-01 6.888367235660552979e-02 -9.406877309083938599e-02 1.167018413543701172e-01 -3.536454439163208008e-01 4.562507569789886475e-02 1.618495732545852661e-01 1.129972562193870544e-01 2.029446065425872803e-01 1.143557876348495483e-01 -6.841778010129928589e-02 -9.411799162626266479e-02 -2.753755263984203339e-02 1.211465597152709961e-01 -1.404927223920822144e-01 -5.489881709218025208e-02 3.175418078899383545e-01 -6.822733581066131592e-02 1.377541124820709229e-01 -1.169997379183769226e-01
-2.223672345280647278e-02 5.490256100893020630e-02 2.283023903146386147e-03 9.389370679855346680e-02 -4.595143720507621765e-02 3.114961087703704834e-02 -8.493717759847640991e-03 -2.950444519519805908e-01 3.113145530223846436e-01 -3.686746954917907715e-01 2.509406805038452148e-01 1.007017642259597778e-01 2.790599167346954346e-01 6.640151888132095337e-02 -6.500741839408874512e-02 3.564872592687606812e-02 3.049812465906143188e-02 2.116734087467193604e-01 -1.146944016218185425e-01 1.315356940031051636e-01 7.932528853416442871e-02 1.110211610794067383e-01 4.123002290725708008e-02 1.121477112174034119e-01 -5.277198180556297302e-02 2.836687266826629639e-01 -6.636735051870346069e-02 -2.586913406848907471e-01 4.840850830078125000e-01 8.864277042448520660e-03 -2.605928666889667511e-02 7.051458209753036499e-02
1.823149025440216064e-01 1.744559705257415771e-01 1.471557319164276123e-01 -2.656818330287933350e-01 -1.130606904625892639e-01 -4.100916534662246704e-02 -1.140256151556968689e-01 2.029764093458652496e-02 1.097320988774299622e-01 3.523725271224975586e-01 -4.699133709073066711e-02 1.499673724174499512e-01 5.474692210555076599e-02 1.161052584648132324e-01 -2.479473501443862915e-01 -2.805552780628204346e-01 -1.393274813890457153e-01 -1.714967787265777588e-01 1.530263572931289673e-02 1.345551311969757080e-01 9.003491699695587158e-02 2.194729000329971313e-01 -1.044011786580085754e-01 3.778204321861267090e-02 -1.521663963794708252e-01 2.291592061519622803e-01 -4.499609172344207764e-01 -3.394266217947006226e-02 1.721276193857192993e-01 1.237420439720153809e-01 -1.953006833791732788e-01 -2.239277772605419159e-02
-1.091917157173156738e-01 -2.850074879825115204e-02 4.206688702106475830e-02 -2.682417333126068115e-01 -2.384434193372726440e-01 3.038517013192176819e-02 -2.451551333069801331e-02 -1.096734479069709778e-01 -3.073854744434356689e-02 -1.966780982911586761e-02 3.053912334144115448e-02 2.192633450031280518e-01 3.948351144790649414e-01 -2.218133360147476196e-01 -2.361455708742141724e-01 2.489281818270683289e-02 -9.684015065431594849e-02 1.078038383275270462e-02 -9.751115739345550537e-02 3.332871943712234497e-02 -8.639910817146301270e-02 1.748858392238616943e-01 -3.209142684936523438e-01 -2.429747283458709717e-01 -5.735063459724187851e-03 1.456316560506820679e-01 -3.099403381347656250e-01 -2.833534181118011475e-01 2.171959131956100464e-01 2.225222140550613403e-01 5.556840822100639343e-02 1.172827705740928650e-01
1.303315013647079468e-01 -1.383322328329086304e-01 7.698451634496450424e-03 -1.071410998702049255e-01 -1.536851078271865845e-01 2.629590928554534912e-01 1.175212785601615906e-01 1.474793255329132080e-01 3.699321150779724121e-01 -4.140710830688476562e-02 2.464203387498855591e-01 -6.384889036417007446e-02 1.022192183881998062e-02 2.490305155515670776e-01 6.331518292427062988e-02 -1.854459345340728760e-01 -1.333684623241424561e-01 -5.140930786728858948e-02 2.400951832532882690e-01 2.693333327770233154e-01 1.284871399402618408e-01 9.393563866615295410e-02 -2.877483665943145752e-01 2.791764400899410248e-02 -1.729076355695724487e-01 2.975984811782836914e-01 -1.563104987144470215e-01 4.896768182516098022e-02 1.610410958528518677e-01 1.020431593060493469e-01 2.328486293554306030e-01 1.572956591844558716e-01
1.438377052545547485e-01 -3.663520887494087219e-02 1.588321477174758911e-01 -2.966303750872612000e-02 -1.425287574529647827e-01 3.130662739276885986e-01 1.740138828754425049e-01 4.687534645199775696e-02 1.974389106035232544e-01 -9.805615991353988647e-03 1.830801218748092651e-01 -1.204665079712867737e-01 -1.379417032003402710e-01 -9.610641002655029297e-02 -2.340634539723396301e-02 -1.676088199019432068e-02 -1.474252939224243164e-01 1.045856624841690063e-01 -1.415971294045448303e-02 4.522681534290313721e-01 2.042036801576614380e-01 -6.180882826447486877e-02 7.696443051099777222e-02 2.987259924411773682e-01 -1.673517823219299316e-01 -3.540849089622497559e-01 -1.362548768520355225e-01 -3.235565721988677979e-01 1.599080264568328857e-01 1.227609720081090927e-02 6.223087385296821594e-02 -2.292618341743946075e-02
1.000847220420837402e-01 -5.921702831983566284e-02 2.107827216386795044e-01 -2.890676558017730713e-01 -1.073886007070541382e-01 -1.848838664591312408e-02 -1.307882368564605713e-01 1.622636020183563232e-01 1.649492233991622925e-01 1.467841267585754395e-01 3.153645098209381104e-01 2.782247066497802734e-01 -1.871602386236190796e-01 1.648358404636383057e-01 -2.609746158123016357e-01 -2.110199257731437683e-02 1.006543263792991638e-01 3.087111711502075195e-01 -1.224247515201568604e-01 2.655483484268188477e-01 1.985517889261245728e-01 -2.944988198578357697e-02 -2.689126431941986084e-01 -7.568444591015577316e-03 -1.530903130769729614e-01 -9.318211674690246582e-02 -8.566415309906005859e-02 -1.193899288773536682e-01 1.836225688457489014e-01 -1.168725118041038513e-01 -1.360606998205184937e-01 1.536465138196945190e-01
-1.295803785324096680e-01 -4.076799750328063965e-02 1.242611929774284363e-01 6.841287761926651001e-02 -5.287839565426111221e-03 4.918202757835388184e-02 -2.230221778154373169e-02 -8.700688183307647705e-02 3.487535715103149414e-01 -5.645108968019485474e-02 1.998050957918167114e-01 -6.654650717973709106e-02 4.294386506080627441e-01 9.498710185289382935e-02 -4.177562519907951355e-02 -1.565187610685825348e-02 -2.863508835434913635e-02 2.463511675596237183e-01 -1.121398285031318665e-01 2.900281548500061035e-01 -4.773013666272163391e-02 -1.300195306539535522e-01 -1.368139982223510742e-01 -8.283837884664535522e-02 -8.341760188341140747e-02 2.994275689125061035e-01 -3.800215423107147217e-01 -3.139094710350036621e-01 2.175315842032432556e-02 2.575437165796756744e-02 -1.019016131758689880e-01 -1.796085387468338013e-01
3.062819242477416992e-01 6.321090459823608398e-02 -4.307290911674499512e-02 -3.100813329219818115e-01 -1.685536503791809082e-01 3.183470964431762695e-01 -4.768482223153114319e-02 1.848095655441284180e-01 2.211273610591888428e-01 5.827289074659347534e-02 6.799612194299697876e-02 2.731252908706665039e-01 -1.482109576463699341e-01 -4.633923619985580444e-02 -1.795171201229095459e-01 1.723683327436447144e-01 -3.068550825119018555e-01 1.145463734865188599e-01 1.093524768948554993e-01 3.457106277346611023e-02 -1.376112401485443115e-01 8.634777367115020752e-02 6.719520781189203262e-03 -2.179529890418052673e-02 -7.537035737186670303e-03 1.880114376544952393e-01 -2.936594188213348389e-01 -7.172418385744094849e-02 3.212805986404418945e-01 1.694863736629486084e-01 3.118261508643627167e-02 -1.157144606113433838e-01
1.798890382051467896e-01 -2.668570727109909058e-02 1.348818093538284302e-01 -4.642533063888549805e-01 -1.341781765222549438e-01 1.772271841764450073e-01 3.768061101436614990e-02 -4.116380214691162109e-02 1.357702314853668213e-01 1.553984880447387695e-01 8.453597128391265869e-02 3.627182543277740479e-01 -1.352469176054000854e-01 1.217091158032417297e-01 3.645363077521324158e-02 -1.224355213344097137e-02 9.987066686153411865e-02 2.479816228151321411e-01 -4.221392050385475159e-02 2.845068275928497314e-01 1.430772244930267334e-01 -1.103046163916587830e-01 -1.076296065002679825e-02 8.930552005767822266e-02 -1.811705678701400757e-01 2.522753737866878510e-02 8.427009731531143188e-02 -1.180916726589202881e-01 3.906915187835693359e-01 -8.163379877805709839e-02 -2.305607795715332031e-01 5.390990152955055237e-02
1.580077111721038818e-01 9.138429909944534302e-02 1.894849985837936401e-01 1.477212272584438324e-02 -1.177661344408988953e-01 1.535551548004150391e-01 -1.560042146593332291e-02 -8.192816376686096191e-02 2.326410450041294098e-02 2.812693715095520020e-01 2.358389645814895630e-01 -1.152785345911979675e-01 2.885524369776248932e-02 8.095113188028335571e-02 -5.145925655961036682e-02 -2.388620674610137939e-01 -1.568250954151153564e-01 9.589467942714691162e-02 1.187261193990707397e-01 3.220632970333099365e-01 -2.757564783096313477e-01 1.749572157859802246e-01 1.087813153862953186e-01 8.624682575464248657e-02 -2.696321010589599609e-01 -1.212503686547279358e-01 -2.763710618019104004e-01 -1.808233261108398438e-01 2.937713265419006348e-01 -2.971837222576141357e-01 -1.439524888992309570e-01 -3.386805951595306396e-02
1.715123355388641357e-01 2.034136205911636353e-01 4.617776572704315186e-01 -7.186422497034072876e-02 -1.463728100061416626e-01 -7.735930383205413818e-02 -1.500196475535631180e-02 1.545718461275100708e-01 1.533406674861907959e-01 2.035674303770065308e-01 1.101962327957153320e-01 7.525516301393508911e-02 -2.314384467899799347e-02 9.054043889045715332e-02 -1.450700461864471436e-01 -1.901681721210479736e-01 1.609926344826817513e-03 1.412840187549591064e-01 -2.267271578311920166e-01 1.395176053047180176e-01 -9.156974405050277710e-02 2.076609730720520020e-01 -1.067039277404546738e-02 4.421686530113220215e-01 -1.410080194473266602e-01 1.516309529542922974e-01 -2.378950566053390503e-01 -1.914614997804164886e-02 1.961378455162048340e-01 4.397958982735872269e-03 5.903955921530723572e-02 -1.754821985960006714e-01
5.676391348242759705e-02 3.603505492210388184e-01 1.294895559549331665e-01 -1.358791142702102661e-01 3.225720254704356194e-03 -2.732031792402267456e-02 1.105360537767410278e-01 -7.447427511215209961e-02 3.339703008532524109e-02 2.866136729717254639e-01 3.916349411010742188e-01 -6.850352883338928223e-02 1.631764769554138184e-01 -9.142585098743438721e-02 -1.399533916264772415e-02 -2.168764472007751465e-01 1.339098960161209106e-01 -1.442147344350814819e-01 1.969464719295501709e-01 2.381213158369064331e-01 3.621182590723037720e-02 2.915331423282623291e-01 -2.990254163742065430e-01 -1.774780005216598511e-01 9.935232251882553101e-02 -1.948631182312965393e-02 -2.624953687191009521e-01 -1.295677274465560913e-01 2.030359655618667603e-01 6.584672629833221436e-02 4.899001494050025940e-02 6.545702368021011353e-02
-7.671052217483520508e-02 2.911053132265806198e-03 1.875426471233367920e-01 -2.744839787483215332e-01 -1.118831336498260498e-01 6.318712979555130005e-02 -3.769234754145145416e-03 8.561626821756362915e-02 1.342381387948989868e-01 -9.160834550857543945e-02 2.451114207506179810e-01 1.201325803995132446e-01 -1.040508970618247986e-01 -3.199048936367034912e-01 -4.580179601907730103e-02 -9.390373528003692627e-02 -1.696033636108040810e-03 4.873344302177429199e-02 -2.356399549171328545e-03 3.425102531909942627e-01 2.158601135015487671e-01 -1.062185615301132202e-01 -2.956022918224334717e-01 1.185094714164733887e-01 2.190354615449905396e-01 1.077538877725601196e-01 -4.174742102622985840e-01 -1.043395921587944031e-01 7.756943255662918091e-02 -2.850853502750396729e-01 9.927460551261901855e-02 -1.175961047410964966e-01
-2.348897419869899750e-02 7.391007244586944580e-02 -2.601311802864074707e-01 -4.458317533135414124e-02 -1.367314308881759644e-01 -1.395577378571033478e-02 1.122735068202018738e-02 -1.832465082406997681e-01 3.567730188369750977e-01 2.273119986057281494e-03 2.673765830695629120e-02 1.961521655321121216e-01 1.102435588836669922e-01 -1.152312755584716797e-01 -1.168824583292007446e-01 -1.509404629468917847e-01 -1.952000334858894348e-02 2.015353292226791382e-01 -1.848285496234893799e-01 1.314050424844026566e-02 4.507521912455558777e-02 3.755764663219451904e-01 -3.543173670768737793e-01 7.350201159715652466e-02 -1.217047721147537231e-01 2.294274121522903442e-01 -9.062604047358036041e-03 -2.659855186939239502e-01 2.697762846946716309e-01 -9.383353590965270996e-02 1.099386587738990784e-01 -2.491192519664764404e-01
1.458296924829483032e-02 -6.544061750173568726e-02 -4.972666129469871521e-02 -2.367648631334304810e-01 -2.732821404933929443e-01 -4.489136114716529846e-02 -1.166498214006423950e-01 -6.020762771368026733e-02 9.016579389572143555e-02 7.278570532798767090e-02 -2.017847448587417603e-02 3.055135253816843033e-03 4.099845290184020996e-01 -4.174670577049255371e-01 -3.195806145668029785e-01 -3.788819536566734314e-02 -3.081502914428710938e-01 2.258593589067459106e-02 8.696781098842620850e-02 3.521627783775329590e-01 2.150061726570129395e-02 1.363411843776702881e-01 -6.328056007623672485e-02 1.850090771913528442e-01 -1.821129024028778076e-02 -8.076493442058563232e-02 -9.371808171272277832e-02 -1.599709689617156982e-01 1.564318686723709106e-01 -8.460754901170730591e-02 -9.147002547979354858e-02 1.330776810646057129e-01
-2.766855526715517044e-03 2.143753021955490112e-01 2.205062359571456909e-01 -1.609804779291152954e-01 -2.795975208282470703e-01 3.347231075167655945e-02 1.883122026920318604e-01 4.572450816631317139e-01 1.339560002088546753e-01 3.878993690013885498e-01 2.589525878429412842e-01 1.786288060247898102e-02 9.900388121604919434e-02 -6.156515702605247498e-02 -1.017449721693992615e-01 -1.699822247028350830e-01 -1.345233172178268433e-01 -6.654550135135650635e-02 9.971529990434646606e-02 6.883891671895980835e-02 -1.153864860534667969e-01 6.727280467748641968e-02 -1.501883659511804581e-02 1.938961744308471680e-01 -2.542478963732719421e-02 5.337627977132797241e-02 -1.875377297401428223e-01 -1.187955141067504883e-01 2.460998147726058960e-01 2.445048093795776367e-01 -1.297587901353836060e-02 2.970489487051963806e-02
-8.833220228552818298e-03 2.496725916862487793e-01 2.155746221542358398e-01 -4.283156096935272217e-01 -8.595849573612213135e-02 -2.010028809309005737e-02 -9.654996544122695923e-02 -7.577915489673614502e-02 2.315208911895751953e-01 3.499256968498229980e-01 -3.434159234166145325e-02 -1.487733125686645508e-01 2.753734886646270752e-01 -4.294722899794578552e-02 -2.923734784126281738e-01 -3.666159138083457947e-02 -1.458477415144443512e-02 2.535044550895690918e-01 -5.849086865782737732e-02 -2.344811335206031799e-02 -2.180420234799385071e-02 1.539576947689056396e-01 -1.712951064109802246e-01 2.216315716505050659e-01 -5.073797330260276794e-02 2.204154878854751587e-01 -2.662420272827148438e-02 -1.696199327707290649e-01 2.118896692991256714e-01 1.546864658594131470e-01 1.803001761436462402e-02 -7.809242233633995056e-03
-1.666879653930664062e-01 -4.817157983779907227e-02 -1.315007805824279785e-01 1.037403568625450134e-02 1.143672987818717957e-01 6.870983541011810303e-02 -7.636998593807220459e-02 -2.458189427852630615e-01 2.043529450893402100e-01 -2.397663518786430359e-02 2.205753624439239502e-01 2.124398946762084961e-01 1.894639134407043457e-01 8.764955401420593262e-02 -9.817975014448165894e-02 -2.813314497470855713e-01 -1.742703765630722046e-01 2.282853871583938599e-01 1.244450062513351440e-01 1.438781023025512695e-01 4.274967312812805176e-02 1.630865037441253662e-01 -6.136135011911392212e-02 2.628839910030364990e-01 -2.786602377891540527e-01 5.573084205389022827e-02 -3.460884839296340942e-02 -2.673312723636627197e-01 8.588854223489761353e-02 -4.310792088508605957e-01 5.513135343790054321e-02 -1.741059273481369019e-01
1.615739315748214722e-01 2.461588475853204727e-03 2.338674366474151611e-01 -1.215590089559555054e-01 -1.430858224630355835e-01 -5.010404810309410095e-02 -1.259175222367048264e-02 1.964614540338516235e-01 3.253287672996520996e-01 1.684133261442184448e-01 9.260682761669158936e-02 3.459119424223899841e-02 -7.259266823530197144e-02 -6.863458454608917236e-02 -8.204349875450134277e-02 4.249060153961181641e-02 -1.103119403123855591e-01 1.629530042409896851e-01 2.121803313493728638e-01 2.901817262172698975e-01 -3.349264562129974365e-01 -3.782350942492485046e-02 1.182487607002258301e-01 1.197294741868972778e-01 -3.651048615574836731e-02 -1.954442858695983887e-01 -7.694914937019348145e-02 -3.462717235088348389e-01 3.660520315170288086e-01 -8.196084946393966675e-02 -2.257828116416931152e-01 -1.151834726333618164e-01
-3.488465547561645508e-01 -3.342409431934356689e-02 6.516715884208679199e-02 -1.044456884264945984e-01 -8.428608626127243042e-02 -1.873590946197509766e-01 -9.346477687358856201e-02 -5.750236287713050842e-02 2.850963771343231201e-01 -1.393651664257049561e-01 7.976436614990234375e-02 1.335545182228088379e-01 2.072637081146240234e-01 8.662193268537521362e-02 -8.750072121620178223e-02 -1.587789505720138550e-01 -1.537352353334426880e-01 2.180482745170593262e-01 1.051518544554710388e-01 3.443778455257415771e-01 4.366032183170318604e-01 -2.778963185846805573e-02 -1.198933944106101990e-01 4.714097082614898682e-02 -9.453586488962173462e-02 8.045722544193267822e-02 -2.725133299827575684e-01 -2.648948729038238525e-01 1.214000210165977478e-01 -2.525861375033855438e-02 -6.369297858327627182e-03 1.243756115436553955e-01
1.106788367033004761e-01 -5.969548597931861877e-03 1.056717038154602051e-01 -7.541098445653915405e-02 4.473393782973289490e-02 2.214925438165664673e-01 -1.626844555139541626e-01 -1.162672415375709534e-01 7.178176194429397583e-02 1.623307168483734131e-01 7.187100499868392944e-02 -2.693612575531005859e-01 4.330635070800781250e-02 -3.830967098474502563e-02 2.505685091018676758e-01 8.200088888406753540e-02 -2.193235605955123901e-01 9.388669580221176147e-02 5.665374454110860825e-03 3.521433174610137939e-01 1.190328001976013184e-01 3.004556894302368164e-01 -9.460923075675964355e-02 3.274155035614967346e-02 -2.600248754024505615e-01 -1.311265826225280762e-01 -2.772119045257568359e-01 -3.463931977748870850e-01 2.899963557720184326e-01 6.590803712606430054e-02 -1.652347594499588013e-01 7.024322450160980225e-02
1.177057027816772461e-01 9.415529668331146240e-02 1.625345349311828613e-01 -4.481212794780731201e-01 -1.330255866050720215e-01 -1.380677521228790283e-01 -1.442728005349636078e-02 -5.071358755230903625e-02 2.502649128437042236e-01 -8.677795529365539551e-02 2.869327068328857422e-01 2.261327505111694336e-01 1.107937023043632507e-01 -7.613036036491394043e-02 7.340048998594284058e-02 1.422718465328216553e-01 -8.332733809947967529e-02 2.302723878528922796e-04 3.682422684505581856e-03 8.182136714458465576e-02 1.248831599950790405e-01 5.801111459732055664e-02 -1.371429562568664551e-01 -2.778764069080352783e-01 -2.341665178537368774e-01 5.216458439826965332e-02 -8.548384159803390503e-02 -7.294488698244094849e-02 4.158892035484313965e-01 4.479899257421493530e-02 -1.495250910520553589e-01 2.589087784290313721e-01
-8.694278448820114136e-02 2.210238948464393616e-02 1.818091124296188354e-01 -3.409908413887023926e-01 -3.251935839653015137e-01 -5.604701861739158630e-02 -3.722578519955277443e-03 -4.590893909335136414e-02 9.268017858266830444e-02 7.024272531270980835e-02 -1.307583041489124298e-02 -1.495866198092699051e-02 3.868026733398437500e-01 -3.626843988895416260e-01 3.746429085731506348e-02 -2.123742699623107910e-01 -2.569139599800109863e-01 -2.130728773772716522e-02 -2.191927097737789154e-02 3.266986608505249023e-01 -1.779914349317550659e-01 1.549631655216217041e-01 -8.052426390349864960e-03 1.471196711063385010e-01 3.998079150915145874e-02 1.029735282063484192e-01 -5.743272602558135986e-02 -2.440505474805831909e-01 5.218372121453285217e-02 -1.337330490350723267e-01 -1.501768231391906738e-01 1.439849138259887695e-01
2.328462153673171997e-01 -2.461453825235366821e-01 1.384657770395278931e-01 -6.563486158847808838e-02 -3.396981954574584961e-01 2.198142707347869873e-01 -3.353969007730484009e-02 -1.507515013217926025e-01 1.960812807083129883e-01 2.481420151889324188e-02 1.308515071868896484e-01 -2.278876453638076782e-01 -2.207184284925460815e-01 -2.452059984207153320e-01 -2.101543992757797241e-01 -2.290527820587158203e-01 -3.470833301544189453e-01 -2.410256490111351013e-02 3.245044127106666565e-02 1.483695656061172485e-01 -6.542332470417022705e-02 5.832087621092796326e-02 -1.849103271961212158e-01 3.361760079860687256e-02 -2.310460954904556274e-01 -1.169103458523750305e-01 -2.520396411418914795e-01 -1.570180356502532959e-01 9.645397961139678955e-02 -8.227951824665069580e-02 3.827091073617339134e-03 -4.608933255076408386e-02
1.662514656782150269e-01 1.135183423757553101e-01 3.473233580589294434e-01 -2.666017413139343262e-02 -1.074030399322509766e-01 -4.327369481325149536e-02 1.648406982421875000e-01 5.805259104818105698e-03 1.691214442253112793e-01 2.605029642581939697e-01 1.158696040511131287e-01 -2.460325136780738831e-02 9.145005792379379272e-02 6.591249257326126099e-02 -2.287243753671646118e-01 -1.904472261667251587e-01 -1.793080419301986694e-01 -1.044440641999244690e-02 -7.847437262535095215e-02 9.644213318824768066e-02 1.367686241865158081e-01 4.825229048728942871e-01 -1.554573625326156616e-01 2.175200171768665314e-02 5.389078706502914429e-02 2.223534137010574341e-01 -2.758283019065856934e-01 6.996180117130279541e-02 2.513418197631835938e-01 -2.732227742671966553e-02 2.226020544767379761e-01 1.226463615894317627e-01
2.118393182754516602e-01 1.013466343283653259e-01 -1.016365289688110352e-01 -1.896661818027496338e-01 1.728817238472402096e-03 2.604033052921295166e-01 4.480361938476562500e-02 3.095249831676483154e-01 2.222620844841003418e-01 1.230932474136352539e-01 1.631146818399429321e-01 2.572719156742095947e-01 -2.264319173991680145e-02 -1.881018280982971191e-01 -1.668154895305633545e-01 2.187343984842300415e-01 -3.387654721736907959e-01 5.407129973173141479e-02 -2.636359073221683502e-02 4.715485963970422745e-03 -9.586951881647109985e-02 -3.641444444656372070e-02 -9.183096140623092651e-02 1.267891079187393188e-01 1.664797216653823853e-02 3.376760780811309814e-01 -3.441047966480255127e-01 -5.662962794303894043e-02 2.469574064016342163e-01 -6.645543128252029419e-02 8.633019775152206421e-02 -4.250011220574378967e-02
2.049888968467712402e-01 4.191353172063827515e-02 3.185450136661529541e-01 -1.120085194706916809e-01 -5.589683726429939270e-02 1.750235259532928467e-01 7.404693961143493652e-02 1.385180503129959106e-01 1.294780224561691284e-01 -7.208373397588729858e-02 1.143400147557258606e-01 -1.488762199878692627e-01 1.669522821903228760e-01 9.763938188552856445e-02 -2.255955636501312256e-01 -1.164393797516822815e-01 4.211260937154293060e-03 -1.121551617980003357e-01 8.877785503864288330e-02 5.283216834068298340e-01 7.386226207017898560e-02 1.792956739664077759e-01 -2.547644376754760742e-01 6.199233978986740112e-02 -1.069068461656570435e-01 1.642088405787944794e-02 -1.900220662355422974e-01 8.844324946403503418e-02 2.170788347721099854e-01 -1.401001214981079102e-01 3.054312169551849365e-01 -5.568427219986915588e-02
2.536739706993103027e-01 8.349392563104629517e-02 1.685523986816406250e-01 -3.366299271583557129e-01 -1.929050087928771973e-01 1.775581538677215576e-01 1.542747765779495239e-01 -2.230367623269557953e-02 2.317782193422317505e-01 2.749194502830505371e-01 -4.905654117465019226e-02 -8.785822242498397827e-02 -2.211316972970962524e-01 2.033677324652671814e-02 -1.121105477213859558e-01 1.343712359666824341e-01 -2.457061856985092163e-01 6.559444963932037354e-02 1.511593610048294067e-01 4.193545132875442505e-02 -1.594445109367370605e-01 2.971611618995666504e-01 1.102047041058540344e-01 5.624843761324882507e-02 1.898206770420074463e-02 1.355737894773483276e-01 -3.508178889751434326e-01 -2.505073249340057373e-01 1.602087020874023438e-01 -8.930771052837371826e-02 -1.154480352997779846e-01 -6.848314404487609863e-02
1.364563256502151489e-01 3.844676911830902100e-01 1.963894218206405640e-01 -2.616099119186401367e-01 -9.052991122007369995e-02 -3.555845841765403748e-02 1.456652879714965820e-01 5.735155194997787476e-02 -2.857160568237304688e-02 6.731233000755310059e-02 4.057091474533081055e-01 3.244389221072196960e-02 2.032934576272964478e-01 -1.321705877780914307e-01 -1.465492397546768188e-01 -9.404332935810089111e-02 4.323785752058029175e-02 -1.320544630289077759e-01 1.915234774351119995e-01 2.659408152103424072e-01 1.218365654349327087e-01 1.010833084583282471e-01 -2.287522852420806885e-01 -1.262975484132766724e-01 1.461716145277023315e-01 -1.397231668233871460e-01 -1.899788826704025269e-01 -3.263867795467376709e-01 1.558272913098335266e-02 1.864589378237724304e-02 -7.084620743989944458e-02 -1.526342630386352539e-01
1.762452721595764160e-01 -1.520415991544723511e-01 4.985885620117187500e-01 -3.362983837723731995e-02 -1.270827502012252808e-01 6.119035556912422180e-02 -2.860396727919578552e-02 -2.686261236667633057e-01 8.910971134901046753e-02 7.681662589311599731e-02 3.509723842144012451e-01 1.275009959936141968e-01 1.142543777823448181e-01 8.021152578294277191e-03 1.152569148689508438e-02 2.504900656640529633e-02 -1.760371178388595581e-01 5.720561742782592773e-02 3.307470306754112244e-02 -8.897280693054199219e-02 1.706979572772979736e-01 1.295930426567792892e-02 1.506766583770513535e-02 1.166123822331428528e-01 1.292268279939889908e-02 1.930427253246307373e-01 -3.607287704944610596e-01 -1.427192091941833496e-01 2.082844525575637817e-01 -1.405037194490432739e-02 8.491340279579162598e-02 -3.330907225608825684e-01
-1.386319696903228760e-01 -1.262054294347763062e-01 1.465123593807220459e-01 -1.312880665063858032e-01 -2.213561534881591797e-01 3.173385560512542725e-01 -9.095662087202072144e-02 -8.571591228246688843e-02 1.532149165868759155e-01 -8.222131431102752686e-02 2.445100694894790649e-01 -2.807994782924652100e-01 -1.164234355092048645e-01 -3.558669239282608032e-02 -1.721481084823608398e-01 1.219042241573333740e-01 -2.086537629365921021e-01 4.770116880536079407e-02 3.156872987747192383e-01 4.696355387568473816e-02 -1.550652235746383667e-01 2.110358029603958130e-01 -1.973208934068679810e-01 2.705143094062805176e-01 -1.961281299591064453e-01 1.983475089073181152e-01 -9.871648252010345459e-02 -1.333592645823955536e-02 2.917313873767852783e-01 -2.245534909889101982e-03 7.151614874601364136e-02 1.622183024883270264e-01
-2.012822777032852173e-01 -1.538761332631111145e-02 -8.490567654371261597e-02 -5.950934439897537231e-02 4.851145297288894653e-02 1.577442735433578491e-01 -6.112777441740036011e-02 6.856607645750045776e-02 2.140988223254680634e-02 -7.606972008943557739e-02 4.263952374458312988e-01 1.937817186117172241e-01 -3.492621704936027527e-02 9.333873540163040161e-02 -3.597739636898040771e-01 1.168704703450202942e-01 -1.061814203858375549e-01 2.236855030059814453e-01 2.660737931728363037e-02 8.510904014110565186e-02 2.003346532583236694e-01 1.997203230857849121e-01 -2.718730568885803223e-01 1.368632260710000992e-02 -2.422031015157699585e-01 5.551864951848983765e-02 -2.040249705314636230e-01 -4.302937388420104980e-01 9.138683229684829712e-02 1.147323697805404663e-01 -2.446665242314338684e-02 -1.279579754918813705e-02
2.339290827512741089e-02 -1.217502802610397339e-01 2.500578463077545166e-01 -1.192155629396438599e-01 -1.259419918060302734e-01 6.795951724052429199e-02 1.417662352323532104e-01 7.144822180271148682e-02 1.355445683002471924e-01 -1.483808159828186035e-01 2.989280596375465393e-02 5.053198430687189102e-03 2.479492276906967163e-01 -4.052863717079162598e-01 -1.668908149003982544e-01 6.589531898498535156e-02 -8.640526235103607178e-02 -2.940143458545207977e-02 2.803081870079040527e-01 3.606372177600860596e-01 -8.405663073062896729e-03 1.602595895528793335e-01 -2.702066600322723389e-01 1.379018872976303101e-01 3.080327622592449188e-02 7.709709554910659790e-02 -3.757161796092987061e-01 -1.493143588304519653e-01 -2.101846411824226379e-02 8.836403489112854004e-02 1.248989775776863098e-01 -1.844515949487686157e-01
2.699572443962097168e-01 3.286668956279754639e-01 2.209852784872055054e-01 -1.040260344743728638e-01 -2.897095680236816406e-01 7.634320855140686035e-02 -1.139107123017311096e-01 1.578252017498016357e-01 1.846223324537277222e-01 1.806135177612304688e-01 1.901024580001831055e-01 -7.823547348380088806e-03 2.162446826696395874e-01 -1.229331791400909424e-01 2.108554542064666748e-02 1.433278769254684448e-01 1.134834587574005127e-01 9.219514206051826477e-03 5.960094556212425232e-02 1.959163546562194824e-01 -6.575729697942733765e-02 3.776212334632873535e-01 3.130023134872317314e-03 1.157613471150398254e-01 -2.063462734222412109e-01 1.991333998739719391e-02 -1.608705520629882812e-01 -6.325864791870117188e-02 2.120989561080932617e-01 -1.890330761671066284e-01 2.692359685897827148e-01 6.882824748754501343e-02
-1.078378036618232727e-01 9.447122365236282349e-02 1.835466474294662476e-01 -1.130251493304967880e-02 5.162675306200981140e-02 1.478471457958221436e-01 -9.255139157176017761e-03 -7.729374617338180542e-02 1.977158486843109131e-01 -2.072651684284210205e-01 3.530582487583160400e-01 2.535795867443084717e-01 2.837876379489898682e-01 -1.562369335442781448e-02 -9.445996582508087158e-02 1.337042152881622314e-01 6.820372492074966431e-02 1.405614018440246582e-01 1.878420710563659668e-01 -1.019253879785537720e-01 2.603622972965240479e-01 7.563138753175735474e-02 9.458102285861968994e-02 5.767978355288505554e-02 -1.706379204988479614e-01 2.311454862356185913e-01 -2.767678797245025635e-01 -2.565220892429351807e-01 1.808122247457504272e-01 4.569442942738533020e-02 1.529921144247055054e-01 -3.121891617774963379e-01
-3.934763371944427490e-02 8.707588165998458862e-02 3.171447813510894775e-01 -1.725460751913487911e-03 -1.990976035594940186e-01 2.101205522194504738e-03 4.111490771174430847e-02 1.929138451814651489e-01 3.340604156255722046e-02 2.054793536663055420e-01 2.454084306955337524e-01 9.178118407726287842e-02 2.485464885830879211e-02 -6.868154276162385941e-03 -7.054546475410461426e-02 -1.173775419592857361e-01 -1.971914768218994141e-01 1.836572438478469849e-01 3.734664991497993469e-02 1.203496530652046204e-01 1.123172715306282043e-01 2.674995362758636475e-01 -8.037730306386947632e-02 4.619698524475097656e-01 -2.308955639600753784e-01 2.509741187095642090e-01 -1.586254835128784180e-01 6.493659317493438721e-02 2.212256640195846558e-01 1.464349776506423950e-01 -1.555528640747070312e-01 -2.180092632770538330e-01
-1.629423722624778748e-02 1.064556837081909180e-01 1.318264752626419067e-01 -2.990727722644805908e-01 -9.026123583316802979e-02 -7.873585820198059082e-02 -1.431080605834722519e-02 9.160303324460983276e-02 1.690667569637298584e-01 -2.563438415527343750e-01 2.103708386421203613e-01 1.085394769906997681e-01 -5.530801042914390564e-02 -2.487647980451583862e-01 -1.121893823146820068e-01 4.425898566842079163e-02 -3.160263299942016602e-01 2.841633185744285583e-02 3.088390231132507324e-01 3.178057074546813965e-01 -1.085841748863458633e-02 -2.835970371961593628e-02 -1.703301072120666504e-01 1.855281144380569458e-01 3.175508603453636169e-02 1.275357007980346680e-01 -2.184501439332962036e-01 1.908856071531772614e-02 -6.532897800207138062e-02 -1.030016019940376282e-01 -2.239463627338409424e-01 -3.701496124267578125e-01
-2.926997244358062744e-01 1.716444455087184906e-02 1.633355170488357544e-01 -2.124797999858856201e-01 -1.308402717113494873e-01 -4.053043574094772339e-02 -2.719299308955669403e-02 1.016638427972793579e-01 1.013232544064521790e-01 -1.615913659334182739e-01 1.116237565875053406e-01 1.317466199398040771e-01 2.734268307685852051e-01 -2.062749713659286499e-01 3.772972896695137024e-02 1.401320248842239380e-01 -1.374442428350448608e-01 3.767440021038055420e-01 1.233019307255744934e-01 2.836639583110809326e-01 1.602792143821716309e-01 1.057279258966445923e-01 5.478639900684356689e-02 -8.872528374195098877e-02 -2.891213260591030121e-02 8.713227510452270508e-02 -2.317048013210296631e-01 -4.581378027796745300e-02 4.644810557365417480e-01 1.033618897199630737e-01 -1.132791638374328613e-01 -9.601416066288948059e-03
3.101215958595275879e-01 1.914296746253967285e-01 -1.071554124355316162e-01 -1.187610998749732971e-02 -1.412488967180252075e-01 7.966274023056030273e-02 6.707055121660232544e-02 -5.470063071697950363e-03 3.051796853542327881e-01 -1.908880099654197693e-02 8.291688561439514160e-02 -6.329035013914108276e-02 -5.216403305530548096e-02 -2.672339379787445068e-01 -4.797498881816864014e-02 -6.521597504615783691e-02 -1.559806317090988159e-01 1.863264441490173340e-01 2.798272073268890381e-01 3.409559428691864014e-01 1.964521855115890503e-01 3.697710037231445312e-01 -9.509411454200744629e-02 -2.279278635978698730e-01 7.272194325923919678e-02 -1.033932194113731384e-01 -3.399634063243865967e-01 -7.692430913448333740e-02 1.189317833632230759e-02 4.089020192623138428e-02 3.247030824422836304e-02 -9.696278721094131470e-02
8.154934272170066833e-03 1.934525668621063232e-01 9.399200975894927979e-02 -2.364037930965423584e-01 -8.786413073539733887e-02 1.117488518357276917e-01 1.717030070722103119e-02 2.448197901248931885e-01 -1.151392608880996704e-01 1.149262767285108566e-02 6.757169216871261597e-02 3.670225143432617188e-01 1.390801072120666504e-01 -3.158224821090698242e-01 -3.105231523513793945e-01 -3.141717985272407532e-02 -5.264931917190551758e-01 1.219978556036949158e-01 3.114175796508789062e-02 1.292604506015777588e-01 1.043322160840034485e-01 -6.279186159372329712e-02 -3.062433376908302307e-02 -1.568092405796051025e-01 6.344913691282272339e-02 -4.999130032956600189e-04 -1.677687317132949829e-01 -9.809312969446182251e-02 1.561727374792098999e-01 -1.255101859569549561e-01 4.205477982759475708e-02 -1.198824718594551086e-01
1.257359832525253296e-01 -1.148643121123313904e-01 -1.235817968845367432e-01 -8.659571409225463867e-02 -5.632662400603294373e-02 1.515570133924484253e-01 4.393709357827901840e-03 2.258233278989791870e-01 2.226358801126480103e-01 6.409742869436740875e-03 -9.338859468698501587e-02 -1.890767924487590790e-02 2.403318136930465698e-01 -1.885313391685485840e-01 -4.047010838985443115e-02 -1.501841247081756592e-01 -1.401748955249786377e-01 2.215950191020965576e-01 -2.108145505189895630e-01 1.828621029853820801e-01 2.049321979284286499e-01 2.626139521598815918e-01 -9.646847099065780640e-02 3.690252900123596191e-01 -7.316866517066955566e-02 -5.238900706171989441e-02 -1.677944324910640717e-02 -3.778991699218750000e-01 2.348014414310455322e-01 -2.194126695394515991e-01 1.752802580595016479e-01 8.133956044912338257e-02
-1.582663506269454956e-01 1.016156747937202454e-01 1.206666678190231323e-01 -1.985554099082946777e-01 -1.229138895869255066e-01 2.900584414601325989e-02 1.036099046468734741e-01 -3.119577467441558838e-01 2.113031446933746338e-01 4.828507825732231140e-02 3.431112468242645264e-01 1.532620936632156372e-01 1.734234690666198730e-01 7.604308426380157471e-03 1.344311535358428955e-01 -3.146820515394210815e-02 -4.273624122142791748e-01 1.268837153911590576e-01 7.380738109350204468e-02 2.262654155492782593e-01 2.292463481426239014e-01 -2.235905677080154419e-01 -6.155854091048240662e-02 -1.921438239514827728e-02 7.258566468954086304e-02 1.762039959430694580e-01 -1.730373650789260864e-01 -2.379553318023681641e-01 1.321171075105667114e-01 -1.048603802919387817e-01 -1.584929525852203369e-01 1.034903004765510559e-01
1.034760400652885437e-01 -2.524050883948802948e-02 -4.238995164632797241e-02 -3.457665443420410156e-02 -1.073597222566604614e-01 1.734093129634857178e-01 7.305850833654403687e-02 -9.348771721124649048e-02 7.551655918359756470e-02 3.112216293811798096e-01 1.843775510787963867e-01 2.735347859561443329e-02 -2.081190347671508789e-01 -4.679546132683753967e-02 -6.497815996408462524e-02 -1.093612164258956909e-01 -9.825547784566879272e-02 3.675217628479003906e-01 2.411820143461227417e-01 3.434229791164398193e-01 2.022846341133117676e-01 1.418220847845077515e-01 -3.362095355987548828e-02 1.889113038778305054e-01 -6.030917167663574219e-02 6.599961221218109131e-02 6.990950554609298706e-02 -2.729400694370269775e-01 3.163234889507293701e-01 -2.755704522132873535e-01 -1.909237504005432129e-01 1.117371618747711182e-01
2.363922595977783203e-01 1.766757518053054810e-01 1.751306504011154175e-01 -2.792353034019470215e-01 -2.882218956947326660e-01 8.651956170797348022e-02 -4.719946533441543579e-02 3.214887082576751709e-01 1.117529794573783875e-01 1.294666826725006104e-01 1.613539159297943115e-01 1.257959753274917603e-01 -1.861257106065750122e-01 4.193665459752082825e-02 -1.964876204729080200e-01 4.236218333244323730e-02 -3.353880643844604492e-01 -4.254762828350067139e-02 2.990200743079185486e-02 1.650465093553066254e-02 -4.546680301427841187e-02 1.846180409193038940e-01 -6.405831128358840942e-02 -2.316243387758731842e-02 4.435499012470245361e-02 1.378935426473617554e-01 -3.367944657802581787e-01 -1.246679052710533142e-01 2.337618768215179443e-01 2.502711713314056396e-01 7.628808170557022095e-02 -1.757839024066925049e-01
1.041788831353187561e-01 3.152907788753509521e-01 3.225550055503845215e-01 -2.247887104749679565e-01 -4.007600620388984680e-02 1.539368480443954468e-01 -2.862833067774772644e-02 1.756097823381423950e-01 4.013150185346603394e-02 3.246801719069480896e-02 -3.088874928653240204e-02 -5.308320000767707825e-02 2.951310016214847565e-02 6.137385591864585876e-02 -1.464336514472961426e-01 1.518756896257400513e-01 -5.201458185911178589e-02 3.413135707378387451e-01 -6.671086698770523071e-02 8.488317579030990601e-02 -7.300726324319839478e-02 2.357959747314453125e-01 -1.740171387791633606e-02 5.038059949874877930e-01 6.257285922765731812e-02 1.399008631706237793e-01 -1.042899936437606812e-01 -2.160680592060089111e-01 1.793664321303367615e-02 4.145477339625358582e-02 7.317136228084564209e-02 -2.971021234989166260e-01
2.024840563535690308e-02 -6.804551184177398682e-02 -3.542606160044670105e-02 -1.176035683602094650e-02 -3.000199794769287109e-01 1.602342724800109863e-01 7.704846793785691261e-04 1.601133793592453003e-01 2.387043237686157227e-01 6.766240298748016357e-02 2.762323021888732910e-01 -1.236014291644096375e-01 7.729433476924896240e-02 1.185913383960723877e-01 -1.208618208765983582e-01 9.759242087602615356e-02 -5.388185381889343262e-01 7.120003551244735718e-02 -1.959807984530925751e-02 2.285917848348617554e-01 1.005714684724807739e-01 1.124278530478477478e-01 9.398531168699264526e-02 1.898152530193328857e-01 -1.919294893741607666e-01 1.004133895039558411e-01 -9.565911442041397095e-02 2.845549210906028748e-02 1.738619953393936157e-01 1.395141780376434326e-01 2.660620510578155518e-01 -2.488386183977127075e-01
-2.454847097396850586e-02 3.147712349891662598e-02 3.253574669361114502e-02 -4.141410067677497864e-02 -3.460207581520080566e-01 -3.341683000326156616e-02 -2.040261030197143555e-02 -2.330657392740249634e-01 3.205408155918121338e-01 -1.316522806882858276e-02 2.805747687816619873e-01 -4.342398419976234436e-02 2.900597155094146729e-01 -2.531751096248626709e-01 -2.640019357204437256e-01 -8.616307377815246582e-02 -7.250390946865081787e-02 5.915746092796325684e-03 1.626903265714645386e-01 1.429054588079452515e-01 -5.308534950017929077e-02 3.063112795352935791e-01 -2.706172764301300049e-01 1.566680073738098145e-01 2.169687151908874512e-01 5.245744436979293823e-02 -1.868659257888793945e-01 -1.945526450872421265e-01 -8.185745775699615479e-02 -6.332360208034515381e-02 -9.700572490692138672e-02 1.478052586317062378e-01
9.527428448200225830e-02 8.026019483804702759e-02 2.050501853227615356e-01 -3.113480210304260254e-01 1.376298535615205765e-02 -7.329461723566055298e-02 -1.132075414061546326e-01 -1.465923991054296494e-02 4.250321686267852783e-01 -2.430509328842163086e-01 1.463105827569961548e-01 -6.298642605543136597e-02 -6.190791353583335876e-02 -2.700308859348297119e-01 -1.901812404394149780e-01 -2.072221040725708008e-01 -1.941832341253757477e-02 1.930697113275527954e-01 2.292756736278533936e-01 2.408899962902069092e-01 -6.068284437060356140e-02 2.210915684700012207e-01 -2.579635679721832275e-01 -9.464973956346511841e-02 -1.353112328797578812e-02 -1.144359260797500610e-01 9.567289054393768311e-02 -1.441499441862106323e-01 -4.716322943568229675e-02 -1.149043217301368713e-01 2.285737097263336182e-01 -1.369155198335647583e-01
1.197626739740371704e-01 9.765506535768508911e-02 9.100173413753509521e-02 -3.633927926421165466e-02 -3.618538081645965576e-01 9.534309059381484985e-02 1.496416926383972168e-01 2.943549454212188721e-01 -2.690877392888069153e-02 1.509107202291488647e-01 2.758567333221435547e-01 2.205798476934432983e-01 9.271790832281112671e-02 -7.778874784708023071e-02 -1.516843736171722412e-01 -2.658170461654663086e-01 -7.785214483737945557e-02 -1.792260073125362396e-02 5.029367282986640930e-03 1.213044300675392151e-01 1.757785081863403320e-01 2.814416587352752686e-01 -2.412449121475219727e-01 2.226933687925338745e-01 -1.786919236183166504e-01 3.474042564630508423e-02 -2.774152159690856934e-01 -8.181583136320114136e-02 1.536996215581893921e-01 8.239669352769851685e-02 2.927984856069087982e-02 -2.716715037822723389e-01
-1.200442835688591003e-01 1.448371410369873047e-01 1.255533248186111450e-01 -4.022893011569976807e-01 -6.917434185743331909e-02 -1.938419640064239502e-01 -1.498899906873703003e-01 -1.185048967599868774e-01 2.938877344131469727e-01 3.878785073757171631e-01 -5.439167097210884094e-02 4.899710044264793396e-02 1.904364079236984253e-01 9.937830269336700439e-02 -1.380894631147384644e-01 -2.194846719503402710e-01 -2.857289649546146393e-02 2.263504415750503540e-01 7.609786093235015869e-02 2.385283447802066803e-02 -1.107914820313453674e-01 1.715845614671707153e-01 -1.704770773649215698e-01 4.947567358613014221e-02 -1.267788112163543701e-01 -9.029112756252288818e-02 -2.787679731845855713e-01 -8.662048727273941040e-02 2.509662508964538574e-01 -1.395869106054306030e-01 -1.346893012523651123e-01 -1.043596938252449036e-01
1.615205705165863037e-01 1.000179424881935120e-01 3.424457907676696777e-01 -1.286997646093368530e-01 -4.162450134754180908e-02 -1.707079410552978516e-01 1.214611828327178955e-01 1.121508609503507614e-02 2.347910702228546143e-01 -2.826062403619289398e-02 2.187517881393432617e-01 1.739007085561752319e-01 3.157988488674163818e-01 -2.034488767385482788e-01 -3.975261375308036804e-02 -9.336314164102077484e-03 -1.988013088703155518e-01 1.108067110180854797e-02 1.690053939819335938e-01 3.089921772480010986e-01 -1.508736051619052887e-02 4.798363521695137024e-02 -2.621111571788787842e-01 1.695389002561569214e-01 -1.789157390594482422e-01 1.069876253604888916e-01 -1.245007663965225220e-01 2.297456562519073486e-01 2.786772251129150391e-01 4.632078344002366066e-04 -2.206912189722061157e-01 7.582613080739974976e-02
-1.393765509128570557e-01 -1.176140550523996353e-02 1.495282799005508423e-01 -1.238563433289527893e-01 2.767753414809703827e-02 6.554339826107025146e-02 -4.476948454976081848e-02 4.578261449933052063e-02 2.330611497163772583e-01 -2.169981598854064941e-01 3.092648983001708984e-01 1.942362287081778049e-03 8.922388404607772827e-02 -1.347119063138961792e-01 -3.189884424209594727e-01 1.294276863336563110e-01 -1.253520846366882324e-01 2.972840368747711182e-01 2.373531162738800049e-01 5.800446867942810059e-02 -1.284311562776565552e-01 -1.614010781049728394e-01 -2.012785151600837708e-02 -1.183227673172950745e-01 1.123157963156700134e-01 2.033774107694625854e-01 -3.613366782665252686e-01 -3.163728713989257812e-01 2.067572325468063354e-01 -1.512770205736160278e-01 -5.674156919121742249e-02 1.329603046178817749e-01
1.791875362396240234e-01 1.810756176710128784e-01 2.328895926475524902e-01 -4.465468972921371460e-02 -2.711082696914672852e-01 1.369537711143493652e-01 1.362508386373519897e-01 -4.844624921679496765e-02 3.411489352583885193e-02 5.617751181125640869e-02 7.606530934572219849e-02 2.337574362754821777e-01 5.642444640398025513e-02 3.739970028400421143e-01 -2.058279663324356079e-01 -2.858879566192626953e-01 -1.383513063192367554e-01 9.825307875871658325e-02 7.564894109964370728e-02 4.537739977240562439e-02 1.277954224497079849e-02 5.853653699159622192e-02 -1.737881004810333252e-01 1.932309716939926147e-01 -1.723328232765197754e-01 3.911788761615753174e-01 -5.637152865529060364e-02 -3.348748385906219482e-02 3.030096292495727539e-01 1.552546396851539612e-02 2.050496190786361694e-01 -7.053332775831222534e-02
-1.424360740929841995e-02 4.387984052300453186e-02 3.235634267330169678e-01 -3.640511631965637207e-01 8.799213916063308716e-02 3.998884186148643494e-02 -7.424782961606979370e-02 1.375166773796081543e-01 -3.070877678692340851e-02 -6.349391490221023560e-02 2.582409679889678955e-01 9.661702811717987061e-02 -1.240842044353485107e-01 -2.228149771690368652e-01 3.481469303369522095e-02 -1.168728694319725037e-01 -7.584308832883834839e-02 8.579088002443313599e-02 1.033130958676338196e-01 3.561055958271026611e-01 6.441341340541839600e-02 -8.987347595393657684e-03 -1.651540249586105347e-01 1.168606579303741455e-01 1.933937519788742065e-01 2.373186349868774414e-01 -1.954857707023620605e-01 -2.814362645149230957e-01 -6.813501566648483276e-02 -3.365827500820159912e-01 -6.926757842302322388e-02 -1.906240880489349365e-01
1.297101974487304688e-01 2.557694613933563232e-01 -1.392856538295745850e-01 1.212368160486221313e-01 -1.279900521039962769e-01 1.282887067645788193e-02 -1.713732779026031494e-01 -8.938692510128021240e-02 1.746433824300765991e-01 -4.186309874057769775e-02 3.160820603370666504e-01 1.347967684268951416e-01 6.751696765422821045e-02 -1.358310431241989136e-01 -2.036763355135917664e-02 1.779922842979431152e-02 -4.327270388603210449e-01 3.159158229827880859e-01 4.359610006213188171e-02 1.946653425693511963e-01 1.239593103528022766e-01 8.563399314880371094e-02 -2.861276865005493164e-01 1.998446881771087646e-01 2.319165915250778198e-01 5.589716136455535889e-02 -1.548269391059875488e-01 1.536369975656270981e-02 2.665867209434509277e-01 1.730736494064331055e-01 3.609480708837509155e-02 -2.971080504357814789e-02
1.537455469369888306e-01 3.204523026943206787e-01 3.645155727863311768e-01 -4.255020618438720703e-02 -2.316979914903640747e-01 2.419687509536743164e-01 -6.309454888105392456e-02 7.934829592704772949e-02 4.167991131544113159e-02 -3.550693020224571228e-02 1.033293753862380981e-01 2.199433743953704834e-01 -2.565769851207733154e-01 5.257682502269744873e-02 -3.514928370714187622e-02 -3.109442293643951416e-01 1.314847450703382492e-02 1.351799815893173218e-01 8.500681817531585693e-02 1.262989342212677002e-01 -1.619803458452224731e-01 -3.243065625429153442e-02 -1.780896037817001343e-01 -1.362130024062935263e-05 -2.999258041381835938e-01 2.626224160194396973e-01 -1.299652010202407837e-01 -1.723353564739227295e-01 2.140432447195053101e-01 3.897999599575996399e-02 1.845527440309524536e-01 -1.931965909898281097e-02
1.799643784761428833e-02 1.126182302832603455e-01 1.207959949970245361e-01 -4.129228368401527405e-02 -1.677578501403331757e-02 8.014775067567825317e-02 -2.267309874296188354e-01 -1.777852326631546021e-01 3.715108931064605713e-01 -1.216374635696411133e-01 2.193811535835266113e-01 8.111549168825149536e-02 3.350409865379333496e-01 -3.167797029018402100e-01 -6.375738978385925293e-02 -1.355022042989730835e-01 -3.813553750514984131e-01 1.529498398303985596e-01 4.225840419530868530e-02 1.272539049386978149e-01 7.343846559524536133e-02 -3.008122928440570831e-02 1.121701672673225403e-01 2.094614803791046143e-01 -6.077300384640693665e-02 7.982490956783294678e-02 -5.723184347152709961e-02 -1.734188497066497803e-01 -2.130650245817378163e-04 -2.846135497093200684e-01 -2.508986592292785645e-01 3.868120536208152771e-02
-1.666548997163772583e-01 -3.960698097944259644e-02 2.872612178325653076e-01 -2.723059356212615967e-01 -1.871161907911300659e-02 1.003223359584808350e-01 -1.805455982685089111e-01 1.302822679281234741e-01 1.305966377258300781e-01 4.324076697230339050e-02 1.254686564207077026e-01 1.597422212362289429e-01 2.126861512660980225e-01 -2.650746703147888184e-01 4.599950462579727173e-02 7.443807274103164673e-02 -6.044677458703517914e-03 -6.647165864706039429e-02 8.302604407072067261e-02 4.618347883224487305e-01 -1.335342079401016235e-01 -8.711325936019420624e-03 -1.183345168828964233e-01 2.662902474403381348e-01 9.612777084112167358e-02 1.551028490066528320e-01 -2.684190571308135986e-01 -1.252391189336776733e-01 1.589552313089370728e-02 -1.749325394630432129e-01 -2.088335007429122925e-01 -2.184123098850250244e-01
1.653453260660171509e-01 -1.169107854366302490e-01 9.566206485033035278e-02 -1.793612092733383179e-01 -5.748695507645606995e-02 -1.458702981472015381e-01 1.363958697766065598e-02 1.666907966136932373e-01 1.506817340850830078e-01 -1.182245835661888123e-01 2.320988178253173828e-01 -7.768663018941879272e-02 1.659350395202636719e-01 -2.375715970993041992e-01 -9.127874672412872314e-02 6.662155687808990479e-02 3.138495981693267822e-02 3.035064637660980225e-01 -5.276893451809883118e-02 1.399999707937240601e-01 1.174725312739610672e-02 1.798910498619079590e-01 -7.946417666971683502e-03 5.182086024433374405e-03 -1.963429898023605347e-01 1.946520656347274780e-01 8.248682320117950439e-02 -4.198732376098632812e-01 2.997504174709320068e-01 -2.633832693099975586e-01 -1.749572902917861938e-01 2.726556658744812012e-01
1.839733421802520752e-01 2.062174081802368164e-01 8.290260285139083862e-02 -3.965803086757659912e-01 7.990807294845581055e-02 3.184602782130241394e-02 6.411569565534591675e-02 -4.924476146697998047e-02 3.264090120792388916e-01 4.886262416839599609e-01 2.728527784347534180e-02 6.517826020717620850e-02 7.788135204464197159e-03 1.850580722093582153e-01 -1.113956347107887268e-01 -1.260970085859298706e-01 1.188794523477554321e-01 1.792643666267395020e-01 8.920714259147644043e-02 1.475948244333267212e-01 4.579721484333276749e-03 8.921416103839874268e-02 -2.249109297990798950e-01 -4.524336382746696472e-02 -1.435640901327133179e-01 4.950371384620666504e-02 -2.907311916351318359e-01 -1.680072993040084839e-01 2.271659523248672485e-01 -9.092615917325019836e-03 -4.459109157323837280e-02 -8.078724890947341919e-02
1.716078259050846100e-02 1.091627106070518494e-01 1.001400351524353027e-01 -6.389741301536560059e-01 -9.226629883050918579e-02 -2.027962654829025269e-01 -6.148111447691917419e-02 -1.198239177465438843e-01 3.509183526039123535e-01 1.615311205387115479e-01 -1.471941024065017700e-01 4.256556555628776550e-02 1.381690353155136108e-01 1.061158105731010437e-01 -5.155782401561737061e-02 -1.964643895626068115e-01 -1.138302460312843323e-01 1.468058228492736816e-01 8.845778554677963257e-02 1.018093526363372803e-01 -1.996451057493686676e-02 1.681852787733078003e-01 -1.060405597090721130e-01 5.959902331233024597e-02 -1.976115107536315918e-01 -1.124279573559761047e-01 -1.172370165586471558e-01 -2.024856060743331909e-01 1.718138754367828369e-01 -6.537919491529464722e-02 1.554744597524404526e-02 -1.439520865678787231e-01
5.199461430311203003e-02 1.063664406538009644e-01 8.835469186305999756e-02 -1.788402944803237915e-01 1.383397281169891357e-01 3.687712177634239197e-02 -8.370640687644481659e-03 4.493715707212686539e-03 4.684806168079376221e-01 -3.113482706248760223e-02 1.123097538948059082e-01 2.575045824050903320e-01 1.182473972439765930e-01 -1.827877163887023926e-01 9.021207690238952637e-02 -9.118437021970748901e-02 -4.228155016899108887e-01 2.004874348640441895e-01 4.338884726166725159e-03 1.678085923194885254e-01 -1.094373315572738647e-01 -2.336230576038360596e-01 -1.303090453147888184e-01 -1.950721605680882931e-03 1.634947061538696289e-01 6.763850152492523193e-02 -3.794582486152648926e-01 -1.048265621066093445e-01 1.246985346078872681e-01 -9.022665023803710938e-02 1.165083646774291992e-01 9.031833708286285400e-02
6.878642737865447998e-02 -2.710047364234924316e-01 4.162374436855316162e-01 -1.844161748886108398e-01 7.937820628285408020e-03 1.986078023910522461e-01 9.337386488914489746e-02 4.690764844417572021e-02 1.086044237017631531e-01 -9.397366084158420563e-03 1.575310379266738892e-01 1.918848305940628052e-01 7.737416774034500122e-02 2.002630382776260376e-02 -1.138390079140663147e-01 2.482861876487731934e-01 -1.248653978109359741e-01 3.011146485805511475e-01 1.106646656990051270e-01 2.581701278686523438e-01 2.859908342361450195e-01 4.153231903910636902e-02 6.102094426751136780e-02 -1.469450891017913818e-01 -1.133885458111763000e-01 -3.426395729184150696e-02 -1.706830859184265137e-01 -2.559599578380584717e-01 2.493264824151992798e-01 -9.973158687353134155e-02 -1.840791553258895874e-01 -3.092502802610397339e-02
1.859031617641448975e-01 1.420580893754959106e-01 -7.886720448732376099e-02 8.008787035942077637e-02 1.307734288275241852e-02 -2.121072262525558472e-01 -1.108907461166381836e-01 -6.957591325044631958e-02 1.892054080963134766e-01 -8.164342492818832397e-02 2.419045120477676392e-01 3.269744217395782471e-01 6.247244030237197876e-02 -2.654464729130268097e-02 -1.768911033868789673e-01 -1.618958860635757446e-01 -3.123427033424377441e-01 3.137706518173217773e-01 7.976669818162918091e-02 1.405618935823440552e-01 1.407011449337005615e-01 1.091586798429489136e-01 -5.298891291022300720e-02 2.979156970977783203e-01 1.018256545066833496e-01 -3.035630472004413605e-02 -2.252031564712524414e-01 -6.528488546609878540e-02 3.762084543704986572e-01 1.771034449338912964e-01 1.336499676108360291e-02 1.247989460825920105e-01
1.064226925373077393e-01 5.628048628568649292e-02 -3.042246773838996887e-02 -8.148742839694023132e-03 -8.647672832012176514e-02 2.861191928386688232e-01 1.986198276281356812e-01 2.182547748088836670e-02 4.135738685727119446e-02 1.373803764581680298e-01 2.236820161342620850e-01 -4.075558483600616455e-02 -1.238298341631889343e-01 3.177995607256889343e-02 -1.121601983904838562e-01 -1.150963678956031799e-01 -1.018531918525695801e-01 3.849129378795623779e-01 2.108786702156066895e-01 4.253755211830139160e-01 -3.028954612091183662e-03 3.912297263741493225e-02 -8.349920809268951416e-02 2.855857908725738525e-01 -1.421072036027908325e-01 -4.062668606638908386e-02 -1.908676349557936192e-04 -1.836632788181304932e-01 3.594763278961181641e-01 -1.640891581773757935e-01 -2.345218807458877563e-01 -7.299327757209539413e-03
-7.351403683423995972e-02 1.945871263742446899e-01 1.688027009367942810e-02 1.075797677040100098e-01 -3.155682384967803955e-01 6.756966561079025269e-02 -1.598913073539733887e-01 -9.769661724567413330e-02 2.731712460517883301e-01 -1.089818552136421204e-01 -2.775998227298259735e-02 1.513959765434265137e-01 1.587541699409484863e-01 -1.457608193159103394e-01 -8.078475296497344971e-02 -1.013536080718040466e-01 1.818303950130939484e-02 -5.092212557792663574e-02 -1.274962276220321655e-01 1.859980821609497070e-01 -1.434574462473392487e-02 3.225264549255371094e-01 -2.658592164516448975e-01 3.182371556758880615e-01 8.027304708957672119e-02 2.968991398811340332e-01 -8.517114818096160889e-02 -2.466772794723510742e-01 2.219547480344772339e-01 -2.902879714965820312e-01 6.550676189363002777e-03 -7.710778713226318359e-02
-2.454406917095184326e-01 2.822319604456424713e-02 3.008087575435638428e-01 -1.864128559827804565e-01 -1.607018858194351196e-01 8.887741714715957642e-02 -3.556635975837707520e-01 -7.202059775590896606e-02 1.763100028038024902e-01 -1.497301459312438965e-01 1.239884421229362488e-01 2.117642164230346680e-01 2.234826385974884033e-01 -1.125603392720222473e-01 -2.289886474609375000e-01 -2.043854594230651855e-01 -6.270785629749298096e-02 2.337191402912139893e-01 2.609805166721343994e-01 2.076087594032287598e-01 -6.007528305053710938e-02 6.359440833330154419e-02 -6.827703863382339478e-02 -3.746903687715530396e-02 5.386918317526578903e-03 8.983531966805458069e-03 -2.118216753005981445e-01 -3.314793109893798828e-01 -8.839834481477737427e-02 2.939031273126602173e-02 -1.332718580961227417e-01 1.139704287052154541e-01
-2.823733538389205933e-02 1.225045844912528992e-01 -1.686869934201240540e-02 -4.133201539516448975e-01 -1.665908396244049072e-01 -2.084990292787551880e-01 -8.400278165936470032e-03 -5.839749053120613098e-02 2.309381961822509766e-01 2.748861610889434814e-01 1.516977936262264848e-04 -2.072937786579132080e-01 2.368409186601638794e-01 -1.698184013366699219e-01 -1.857797652482986450e-01 -1.813919246196746826e-01 -1.919204741716384888e-01 2.424488216638565063e-01 -1.462374627590179443e-01 5.799228325486183167e-02 2.621520543470978737e-03 1.960832327604293823e-01 -1.756143271923065186e-01 1.733476817607879639e-01 -1.495316773653030396e-01 9.672541916370391846e-02 -1.616382002830505371e-01 1.184449195861816406e-01 3.221143782138824463e-01 3.834469988942146301e-02 -7.927028089761734009e-02 -1.051912680268287659e-01
5.151271820068359375e-02 2.400450408458709717e-01 3.558603227138519287e-01 -2.129280120134353638e-01 -4.024211764335632324e-01 4.543454945087432861e-02 -1.082003191113471985e-01 7.506131380796432495e-02 1.988419331610202789e-02 1.232662890106439590e-02 2.247125953435897827e-01 1.513761132955551147e-01 3.996192943304777145e-03 -9.037078171968460083e-02 -1.709472388029098511e-01 -1.498030871152877808e-01 1.611719429492950439e-01 4.526348039507865906e-02 1.055514663457870483e-01 2.624673247337341309e-01 1.306662857532501221e-01 3.301155865192413330e-01 -1.162013858556747437e-01 1.863630115985870361e-01 4.707253538072109222e-03 1.466719955205917358e-01 -3.476307094097137451e-01 1.103554293513298035e-01 5.020634457468986511e-02 -1.045520156621932983e-01 3.211354464292526245e-02 -3.484250977635383606e-02
3.239224851131439209e-01 1.358547955751419067e-01 3.501827120780944824e-01 -2.626013457775115967e-01 1.763639738783240318e-03 2.066299617290496826e-01 1.028121635317802429e-01 4.661982506513595581e-02 1.752179563045501709e-01 -7.956202328205108643e-02 3.412173688411712646e-01 -2.008876353502273560e-01 1.435575336217880249e-01 -2.063195258378982544e-01 -2.219983376562595367e-02 -1.172117739915847778e-01 -4.304803162813186646e-02 -1.963827013969421387e-01 -1.347570717334747314e-01 3.012187778949737549e-01 -3.277246952056884766e-01 2.466967329382896423e-02 -2.996552176773548126e-02 4.132073000073432922e-02 5.294883996248245239e-02 2.223626151680946350e-02 -1.341563016176223755e-01 -9.726204723119735718e-02 1.310819238424301147e-01 8.014910668134689331e-02 -2.901233173906803131e-02 2.079186588525772095e-01
9.352321177721023560e-02 2.080867439508438110e-01 -1.404131483286619186e-02 -3.754033520817756653e-02 -1.272878795862197876e-01 3.017985075712203979e-02 -2.201044112443923950e-01 -1.884652674198150635e-01 1.438365429639816284e-01 -9.829004108905792236e-02 2.981201708316802979e-01 8.414854109287261963e-02 3.721582144498825073e-02 -1.035469993948936462e-01 -1.558230668306350708e-01 -5.019422620534896851e-02 -4.234548211097717285e-01 3.349538743495941162e-01 -1.560866646468639374e-02 1.585908681154251099e-01 -1.944844126701354980e-01 5.838224291801452637e-02 -1.809693872928619385e-01 1.329976320266723633e-01 1.715309619903564453e-01 -7.992547750473022461e-02 -1.964893490076065063e-01 1.509760469198226929e-01 3.489655852317810059e-01 1.671912372112274170e-01 -3.241612389683723450e-02 1.532563418149948120e-01
2.760129868984222412e-01 7.652154564857482910e-02 3.946903049945831299e-01 -5.915398895740509033e-02 1.165692135691642761e-02 3.327837958931922913e-02 1.261529922485351562e-01 1.656853258609771729e-01 2.358852624893188477e-01 8.727686852216720581e-02 2.398731708526611328e-01 -5.491287261247634888e-02 -3.679557470604777336e-03 8.745788782835006714e-02 -2.167623490095138550e-01 -7.008828967809677124e-02 -2.258274108171463013e-01 -4.114332050085067749e-02 8.551759272813796997e-02 2.816688120365142822e-01 -1.155243292450904846e-01 3.505153357982635498e-01 -3.495999276638031006e-01 3.664368530735373497e-03 2.169641405344009399e-01 1.226378828287124634e-01 2.216774597764015198e-02 3.344831615686416626e-02 2.001897692680358887e-01 -8.395598083734512329e-02 -1.125204190611839294e-01 9.698972105979919434e-02
-1.340027153491973877e-01 -6.558101624250411987e-02 -6.178209930658340454e-02 -1.439619213342666626e-01 -4.123454540967941284e-02 -1.128179505467414856e-01 -2.089550904929637909e-02 4.104605317115783691e-02 3.248398005962371826e-01 5.710020661354064941e-02 6.641530990600585938e-02 1.212010756134986877e-01 5.216988921165466309e-01 -3.839419186115264893e-01 -1.089592948555946350e-01 -9.796743094921112061e-02 -2.059024870395660400e-01 7.449407875537872314e-02 6.584415584802627563e-02 1.748842597007751465e-01 -5.338765308260917664e-02 -1.235114336013793945e-01 -1.839556545019149780e-01 -3.144467994570732117e-02 -1.067651435732841492e-01 1.229378283023834229e-01 -1.827928423881530762e-01 -2.096279710531234741e-01 3.107912838459014893e-01 1.257676482200622559e-01 -1.122283190488815308e-01 -5.518326908349990845e-02
2.133644223213195801e-01 2.571755945682525635e-01 1.557040661573410034e-01 -1.775661483407020569e-02 -2.991815507411956787e-01 -1.902402788400650024e-01 2.623335644602775574e-02 1.175122056156396866e-02 3.817085176706314087e-02 1.457007676362991333e-01 1.674295067787170410e-01 2.271267399191856384e-02 -5.473169311881065369e-02 -1.073943525552749634e-01 -9.606331586837768555e-02 -2.861338257789611816e-01 -2.656184136867523193e-02 2.821521759033203125e-01 -1.737020313739776611e-01 2.914928197860717773e-01 -3.517616167664527893e-02 3.520074188709259033e-01 6.678123772144317627e-02 1.662956178188323975e-02 2.840170562267303467e-01 -1.419651880860328674e-02 -2.948716282844543457e-01 2.534341998398303986e-02 2.499015182256698608e-01 1.007870361208915710e-01 -1.179931238293647766e-01 7.576470263302326202e-03
1.132583394646644592e-01 1.733229011297225952e-01 4.179883003234863281e-01 -3.005442023277282715e-01 -2.977353632450103760e-01 1.781117916107177734e-02 -1.549813151359558105e-01 -2.848813496530056000e-02 1.508660167455673218e-01 1.401183009147644043e-01 2.013134211301803589e-01 -1.782522946596145630e-01 3.102018237113952637e-01 -6.740975193679332733e-03 -2.006456851959228516e-01 1.637894213199615479e-01 -1.432372033596038818e-01 1.073714345693588257e-01 1.626992672681808472e-01 -4.393207281827926636e-02 -1.478984765708446503e-02 1.842347346246242523e-02 -3.470920026302337646e-02 1.243096143007278442e-01 4.159505292773246765e-02 1.000000238418579102e-01 -3.408363163471221924e-01 2.145204991102218628e-01 1.628909260034561157e-01 2.089810324832797050e-03 1.443830430507659912e-01 -3.578102588653564453e-02
1.499808430671691895e-01 2.085056006908416748e-01 1.946625262498855591e-01 -1.147123798727989197e-02 -1.928009279072284698e-02 2.670854032039642334e-01 4.858569707721471786e-03 2.897160947322845459e-01 1.201457902789115906e-01 8.543062023818492889e-03 3.944737911224365234e-01 2.405521124601364136e-01 -4.908803105354309082e-02 1.267509609460830688e-01 4.966988414525985718e-02 -2.017191350460052490e-01 -6.696763634681701660e-02 5.666432902216911316e-02 2.245806604623794556e-01 1.548452824354171753e-01 7.265524938702583313e-03 1.356723010540008545e-01 -3.870545029640197754e-01 4.486978799104690552e-02 -1.337112635374069214e-01 1.497861891984939575e-01 -1.123678237199783325e-01 -1.224079802632331848e-01 2.095524519681930542e-01 3.628270328044891357e-02 1.257009506225585938e-01 -2.633953392505645752e-01
-1.854914575815200806e-01 6.233875826001167297e-02 2.207137644290924072e-01 -6.205667275935411453e-03 -1.574485898017883301e-01 -3.278301656246185303e-02 5.683770403265953064e-02 -3.828333690762519836e-02 2.215267717838287354e-01 5.049026757478713989e-02 7.598803192377090454e-02 2.179969698190689087e-01 2.669808268547058105e-01 -2.124443277716636658e-02 -2.134239673614501953e-01 -1.534150391817092896e-01 -2.423881590366363525e-01 2.339523881673812866e-01 -5.737706273794174194e-02 8.828109502792358398e-02 -1.364376991987228394e-01 3.213256597518920898e-03 -4.839204996824264526e-02 -3.329858481884002686e-01 2.594068087637424469e-02 -3.639412112534046173e-03 -3.813709914684295654e-01 -3.990323543548583984e-01 1.825442612171173096e-01 -1.676143556833267212e-01 -1.155756115913391113e-01 -1.032926514744758606e-02
-1.436647921800613403e-01 8.459668606519699097e-02 1.285627484321594238e-01 -6.726492941379547119e-02 1.601976156234741211e-02 1.323086768388748169e-01 7.800702005624771118e-02 2.554732188582420349e-02 2.751806974411010742e-01 2.531328983604907990e-02 2.517674863338470459e-01 2.272605001926422119e-01 -1.572631299495697021e-02 -1.502557098865509033e-01 1.912566274404525757e-01 -1.019142121076583862e-01 -4.224412441253662109e-01 1.716944738291203976e-03 2.276481091976165771e-01 2.888300418853759766e-01 -1.245520934462547302e-01 -2.228600233793258667e-01 -7.150480151176452637e-02 1.688716709613800049e-01 2.520161569118499756e-01 1.569968163967132568e-01 -2.067721188068389893e-01 -1.730697304010391235e-01 1.773163527250289917e-01 -2.012385725975036621e-01 -7.084351778030395508e-02 1.229657903313636780e-01
2.482858002185821533e-01 2.558712475001811981e-02 7.734271883964538574e-02 1.085021123290061951e-01 2.262301445007324219e-01 2.913661301136016846e-01 1.766641996800899506e-02 1.407325733453035355e-02 2.802845537662506104e-01 1.831249594688415527e-01 2.678654193878173828e-01 1.768167912960052490e-01 -5.791319906711578369e-02 6.586365401744842529e-02 -2.528495490550994873e-01 -2.287276089191436768e-01 -6.448502838611602783e-02 1.590717285871505737e-01 3.556055128574371338e-01 1.763948202133178711e-01 -1.163485646247863770e-01 -1.775559969246387482e-02 -5.061779171228408813e-02 8.862840011715888977e-03 -2.252928316593170166e-01 2.300347536802291870e-01 -1.145225316286087036e-01 -1.391273140907287598e-01 -4.230806604027748108e-03 -2.720471322536468506e-01 -3.833714639768004417e-03 1.749188452959060669e-01
4.320526495575904846e-02 -9.193039732053875923e-04 2.845842018723487854e-02 -1.139106750488281250e-01 -3.800521790981292725e-01 2.402287274599075317e-01 -5.438879597932100296e-03 -2.200085818767547607e-01 3.939546644687652588e-01 -1.342905312776565552e-01 6.591992825269699097e-02 -6.145967543125152588e-02 4.030039533972740173e-02 -2.682642638683319092e-01 -2.666966915130615234e-01 -1.225397363305091858e-01 -3.144683837890625000e-01 2.109254337847232819e-02 1.314663141965866089e-01 6.328392773866653442e-02 -1.477704197168350220e-01 2.274175919592380524e-02 1.285452097654342651e-01 1.222298294305801392e-01 -1.669799983501434326e-01 -2.772722952067852020e-02 -1.027630269527435303e-01 -4.046947658061981201e-01 -1.794421672821044922e-02 -7.861083745956420898e-02 7.580699864774942398e-03 9.319309145212173462e-02
1.035301238298416138e-01 4.947739839553833008e-02 3.281978368759155273e-01 1.973366737365722656e-01 9.558799676597118378e-03 2.070729583501815796e-01 -9.769365191459655762e-03 -2.189261913299560547e-01 3.050461411476135254e-01 1.709087938070297241e-02 1.660282909870147705e-01 2.305629402399063110e-01 1.686024814844131470e-01 9.389228187501430511e-03 -1.928648501634597778e-01 3.094206750392913818e-01 -2.892610132694244385e-01 1.767457425594329834e-01 1.093937233090400696e-01 2.423189878463745117e-01 -6.248297635465860367e-03 1.732508987188339233e-01 1.388700753450393677e-01 -8.595645427703857422e-02 4.176077246665954590e-02 5.862925201654434204e-02 -6.595728546380996704e-02 -1.678809523582458496e-01 2.661728858947753906e-01 -2.161945551633834839e-01 -1.035003885626792908e-01 -7.293502241373062134e-02
-1.025176644325256348e-01 2.282626181840896606e-01 1.000546663999557495e-01 -9.591639786958694458e-02 1.139741539955139160e-01 9.741456061601638794e-02 -6.098088249564170837e-02 -2.312873303890228271e-01 1.361991912126541138e-01 -6.485117971897125244e-02 3.017696738243103027e-01 2.678882181644439697e-01 2.409512363374233246e-02 -1.430156826972961426e-01 -8.631838858127593994e-02 -1.704124920070171356e-02 -1.525210142135620117e-01 -9.595180861651897430e-03 1.472192555665969849e-01 1.853165924549102783e-01 5.776714533567428589e-02 9.347728639841079712e-02 4.569457843899726868e-02 3.007630407810211182e-01 1.591782271862030029e-01 2.339913398027420044e-01 -4.589686393737792969e-01 -3.318263292312622070e-01 -1.676597297191619873e-01 -1.045835092663764954e-01 -5.828368943184614182e-03 -1.410987600684165955e-02
-7.874597609043121338e-02 6.817603111267089844e-02 3.239271938800811768e-01 3.434274718165397644e-02 -2.801410853862762451e-01 -8.716960251331329346e-02 1.358460634946823120e-01 2.585672140121459961e-01 2.267629653215408325e-02 9.375635534524917603e-02 1.395068764686584473e-01 1.158820986747741699e-01 -3.867815807461738586e-02 8.715204894542694092e-02 -1.481254547834396362e-01 -2.746294438838958740e-01 -1.876634508371353149e-01 2.742550671100616455e-01 1.907805679365992546e-03 1.674463152885437012e-01 1.967864036560058594e-01 2.133569121360778809e-01 -1.831451081670820713e-03 2.809795737266540527e-01 1.318615395575761795e-02 2.211587131023406982e-01 -2.649144530296325684e-01 -6.546283513307571411e-02 1.629701256752014160e-01 3.542944043874740601e-02 4.985127015970647335e-04 -3.316106796264648438e-01
-3.639211505651473999e-02 1.898713111877441406e-01 7.024075835943222046e-02 -1.980389505624771118e-01 -1.366165280342102051e-01 6.963884830474853516e-02 -1.072530150413513184e-01 -1.662475019693374634e-01 3.582546412944793701e-01 -5.259569268673658371e-03 1.238363087177276611e-01 1.795206665992736816e-01 2.961194217205047607e-01 -2.236862927675247192e-01 -1.143085360527038574e-01 -9.950628876686096191e-02 -4.687120765447616577e-02 -1.783472299575805664e-01 1.554928272962570190e-01 1.589576005935668945e-01 -1.284237504005432129e-01 7.583824545145034790e-02 6.971514318138360977e-03 2.991917431354522705e-01 9.227158129215240479e-02 1.378897726535797119e-01 -2.904978394508361816e-01 -3.670543432235717773e-01 -1.862096190452575684e-01 -1.862916797399520874e-01 -7.353268563747406006e-02 4.999098181724548340e-02
-1.413401514291763306e-01 3.341341018676757812e-01 2.471755892038345337e-01 -5.811039358377456665e-02 -1.781423389911651611e-01 2.386271394789218903e-02 -3.117785453796386719e-01 2.134213894605636597e-01 7.932873815298080444e-02 1.421904563903808594e-01 1.200273856520652771e-01 8.116143941879272461e-02 9.204562753438949585e-02 -6.312368065118789673e-02 -9.259437024593353271e-02 9.108487516641616821e-02 1.765141636133193970e-01 1.595220267772674561e-01 1.568323820829391479e-01 8.462617546319961548e-02 -9.304122999310493469e-03 4.066731929779052734e-01 -1.323555260896682739e-01 1.377918869256973267e-01 -8.283063769340515137e-03 4.187674224376678467e-01 -1.384292691946029663e-01 -1.131118312478065491e-01 1.175268813967704773e-01 -1.898834407329559326e-01 -6.363745033740997314e-02 -1.917796209454536438e-02
3.712552040815353394e-02 2.247196286916732788e-01 1.547064185142517090e-01 -4.267833530902862549e-01 -5.402418598532676697e-02 -9.358576685190200806e-02 -1.114035844802856445e-01 -1.215609684586524963e-01 3.661037087440490723e-01 4.166060686111450195e-01 3.888218849897384644e-02 1.280421316623687744e-01 2.746391296386718750e-01 1.704642474651336670e-01 -1.783536188304424286e-02 -2.092510759830474854e-01 -1.299848258495330811e-01 2.603430747985839844e-01 -2.559468522667884827e-02 3.213556855916976929e-02 -2.747337520122528076e-02 1.722313314676284790e-01 -1.251983046531677246e-01 8.563064783811569214e-02 -1.234439536929130554e-01 4.232714418321847916e-03 -1.146046593785285950e-01 -6.671217083930969238e-02 1.922268271446228027e-01 3.413705900311470032e-02 -1.283824741840362549e-01 -4.318117722868919373e-02
3.541560098528862000e-02 2.406061738729476929e-01 2.107034325599670410e-01 -2.097445353865623474e-02 -1.051220949739217758e-02 1.087797284126281738e-01 1.249527558684349060e-02 2.999188601970672607e-01 9.542705118656158447e-02 1.004863083362579346e-01 3.711010813713073730e-01 3.353209495544433594e-01 -8.864556998014450073e-02 6.442299485206604004e-02 4.601785913109779358e-02 3.064265241846442223e-03 -1.014573797583580017e-01 5.177169293165206909e-02 1.376954019069671631e-01 3.999070823192596436e-01 1.174734253436326981e-02 1.796284168958663940e-01 -3.340058624744415283e-01 9.671952575445175171e-02 -1.445072144269943237e-01 -1.326364744454622269e-02 -8.135959506034851074e-02 -1.918349042534828186e-02 2.583785355091094971e-01 9.966493397951126099e-02 8.439639955759048462e-02 -2.311550676822662354e-01
3.420481458306312561e-02 -2.219854146242141724e-01 -8.642910420894622803e-02 -1.206249818205833435e-01 -1.229656860232353210e-01 2.665131390094757080e-01 -3.199241682887077332e-02 6.692997366189956665e-02 2.845595180988311768e-01 -2.552252411842346191e-01 7.249315083026885986e-02 3.291138261556625366e-02 1.722424179315567017e-01 2.091649919748306274e-01 9.831418283283710480e-03 -1.944316327571868896e-01 -1.368960589170455933e-01 8.113462477922439575e-02 3.547281026840209961e-01 4.318565875291824341e-02 -1.083114221692085266e-01 3.028314709663391113e-01 -3.700134754180908203e-01 -3.394450293853878975e-03 -6.633501499891281128e-02 8.620363473892211914e-02 -2.141826897859573364e-01 6.834536790847778320e-02 2.766949236392974854e-01 -1.172949820756912231e-01 1.048254147171974182e-01 -1.226603239774703979e-01
-2.007808908820152283e-02 7.077924162149429321e-02 2.336514145135879517e-01 -6.631180644035339355e-02 -3.233212232589721680e-01 -3.172791749238967896e-02 -1.015350669622421265e-01 1.353242993354797363e-01 2.330112084746360779e-02 1.903407722711563110e-01 2.987040877342224121e-01 1.070302575826644897e-01 -8.885139226913452148e-02 -4.927638452500104904e-03 -1.184718236327171326e-01 -1.714551299810409546e-01 -7.584819942712783813e-02 -3.431456163525581360e-02 -4.293763637542724609e-02 1.921083629131317139e-01 1.045540049672126770e-01 4.303847551345825195e-01 2.966786548495292664e-02 2.805488407611846924e-01 -1.032684817910194397e-01 1.900631785392761230e-01 -2.196291089057922363e-01 -2.511940523982048035e-02 2.757395207881927490e-01 8.456908166408538818e-02 1.258531510829925537e-01 -3.106744587421417236e-01
8.175684511661529541e-02 2.487957030534744263e-01 -6.327666342258453369e-02 -4.599909782409667969e-01 1.565175056457519531e-01 6.704119592905044556e-02 1.143304258584976196e-01 1.216620951890945435e-02 1.065852865576744080e-01 9.744774550199508667e-02 2.526120543479919434e-01 1.565336808562278748e-02 1.849660128355026245e-01 -1.680667698383331299e-01 -1.575450897216796875e-01 -1.654707342386245728e-01 -1.059437394142150879e-01 2.874755859375000000e-01 2.019385099411010742e-01 2.002029567956924438e-01 1.365494430065155029e-01 3.908376991748809814e-01 -1.521344017237424850e-02 -2.228934168815612793e-01 1.030047461390495300e-01 3.829393908381462097e-02 -7.077273726463317871e-02 -1.208566874265670776e-01 3.817629814147949219e-02 1.259953379631042480e-01 1.466903686523437500e-01 8.633404970169067383e-02
8.021205663681030273e-02 9.909404069185256958e-02 3.652858138084411621e-01 -2.705029547214508057e-01 1.643045991659164429e-02 -1.385090034455060959e-02 7.915219664573669434e-02 1.537074446678161621e-01 1.899975836277008057e-01 2.378619462251663208e-01 1.482598930597305298e-01 2.457006573677062988e-01 1.149798333644866943e-01 4.390169978141784668e-01 -2.227527797222137451e-01 -1.143488194793462753e-02 1.116111949086189270e-01 -8.535443805158138275e-03 -1.008155941963195801e-01 4.058755636215209961e-01 -3.403075039386749268e-02 5.414246767759323120e-02 -1.580965071916580200e-01 1.330690644681453705e-02 -1.239329650998115540e-01 -1.586135104298591614e-02 -8.142623305320739746e-02 -6.323304958641529083e-03 2.545945644378662109e-01 -9.943274408578872681e-02 -4.071930050849914551e-02 -2.684826031327247620e-02
1.158197447657585144e-01 2.296069115400314331e-01 1.069754511117935181e-01 4.308050964027643204e-03 -3.270944654941558838e-01 2.254261970520019531e-01 -2.492930740118026733e-02 7.293573021888732910e-02 -1.132407933473587036e-01 1.197772324085235596e-01 2.464828491210937500e-01 2.813705503940582275e-01 1.420024037361145020e-01 2.982008457183837891e-01 -2.226423174142837524e-01 -1.912562102079391479e-01 -5.831514671444892883e-02 1.304631680250167847e-01 -1.453087031841278076e-01 5.323111265897750854e-02 -2.541051506996154785e-01 -7.668490707874298096e-02 -3.747567906975746155e-02 3.037948906421661377e-01 -7.951711118221282959e-02 1.321852058172225952e-01 -2.205904871225357056e-01 -1.179385408759117126e-01 2.243748605251312256e-01 1.320064663887023926e-01 1.724156141281127930e-01 -6.282774358987808228e-02
2.666228413581848145e-01 1.832854561507701874e-02 -9.649482369422912598e-02 -2.541374564170837402e-01 4.114715754985809326e-02 1.396215409040451050e-01 -1.101796329021453857e-01 2.673365175724029541e-01 2.406447380781173706e-01 1.959465593099594116e-01 1.799634248018264771e-01 3.519834578037261963e-01 -8.325470238924026489e-02 -1.391849070787429810e-01 -7.241429388523101807e-02 1.406675130128860474e-01 -2.562045753002166748e-01 1.779394447803497314e-01 -1.542989760637283325e-01 1.185118705034255981e-01 -1.032200902700424194e-01 1.115812137722969055e-01 1.506924480199813843e-01 1.773900985717773438e-01 2.448048815131187439e-02 4.060138463973999023e-01 -9.632272273302078247e-02 -1.467806994915008545e-01 1.690169125795364380e-01 3.827129304409027100e-02 -4.141214489936828613e-02 7.424430549144744873e-02
2.096791714429855347e-01 -2.177932672202587128e-02 -2.601994900032877922e-03 -9.518758743070065975e-04 6.426458060741424561e-02 3.335930407047271729e-01 -9.447257965803146362e-02 -2.642837166786193848e-01 1.962178349494934082e-01 9.621473401784896851e-02 5.369477719068527222e-02 2.878207527101039886e-02 3.949655592441558838e-02 -1.671202629804611206e-01 -1.931045800447463989e-01 -9.182857722043991089e-02 -2.051855325698852539e-01 -5.964002013206481934e-02 3.148253262042999268e-01 2.690973281860351562e-01 9.295741468667984009e-02 1.367585062980651855e-01 1.183618754148483276e-01 2.113388292491436005e-02 -1.969981342554092407e-01 2.356801629066467285e-01 -1.207492649555206299e-01 -3.267796039581298828e-01 2.130506485700607300e-01 -1.518076509237289429e-01 9.127098321914672852e-02 2.884689867496490479e-01
-7.690506428480148315e-02 1.796272844076156616e-01 2.654942870140075684e-01 -1.417581290006637573e-01 8.798878639936447144e-02 -7.950489968061447144e-02 2.430776357650756836e-01 8.882303535938262939e-02 7.794123888015747070e-02 2.189828902482986450e-01 3.156304061412811279e-01 1.090967431664466858e-01 1.061367020010948181e-01 2.044984549283981323e-01 -2.378269582986831665e-01 -1.399834007024765015e-01 -1.287811994552612305e-01 3.297938033938407898e-02 -4.517555236816406250e-02 2.172060161828994751e-01 -2.169514819979667664e-02 3.302114903926849365e-01 -3.838928788900375366e-02 2.258258908987045288e-01 1.218784302473068237e-01 2.565646767616271973e-01 -1.688058823347091675e-01 -1.426211372017860413e-02 1.348681151866912842e-01 -4.611678048968315125e-02 2.996532022953033447e-01 2.168949395418167114e-01
1.732559353113174438e-01 1.437384933233261108e-01 9.087672829627990723e-02 -4.494736492633819580e-01 1.617210805416107178e-01 1.175517290830612183e-01 9.002178162336349487e-02 -1.421562954783439636e-02 2.377300411462783813e-01 1.720520108938217163e-01 -1.812532395124435425e-01 -8.503840863704681396e-02 -1.142608970403671265e-01 -6.213210150599479675e-02 -1.990339457988739014e-01 -8.319029957056045532e-02 -5.537013337016105652e-02 1.291559189558029175e-01 4.892066121101379395e-02 6.395669281482696533e-02 -1.021500900387763977e-01 1.660026758909225464e-01 1.764518618583679199e-01 6.637044996023178101e-02 -1.206899136304855347e-01 1.872877329587936401e-01 -3.090374469757080078e-01 -1.209297254681587219e-01 3.708919584751129150e-01 -1.974833309650421143e-01 -1.760262250900268555e-01 -1.844617426395416260e-01
-7.736052572727203369e-02 9.767891466617584229e-02 1.651927381753921509e-01 -3.178549930453300476e-02 2.210191786289215088e-01 1.093358695507049561e-01 -8.330114930868148804e-02 -2.510819435119628906e-01 9.181848913431167603e-02 -1.799753122031688690e-02 3.383978903293609619e-01 3.794249594211578369e-01 3.349795565009117126e-02 -1.102833002805709839e-01 -3.223776072263717651e-02 -6.323627382516860962e-02 -1.600086390972137451e-01 -5.273598060011863708e-02 1.065298542380332947e-01 1.425825655460357666e-01 2.709752917289733887e-01 8.134298771619796753e-02 -7.906108349561691284e-02 2.114665955305099487e-01 9.272292256355285645e-02 2.353609800338745117e-01 -4.129069745540618896e-01 -2.716720104217529297e-01 6.237434223294258118e-02 -7.196681201457977295e-02 3.219141811132431030e-02 1.742554157972335815e-01
-2.422890253365039825e-02 1.950400322675704956e-01 5.671326518058776855e-01 -1.557530015707015991e-01 -9.056475758552551270e-02 3.284922987222671509e-02 2.196731567382812500e-01 6.739010661840438843e-02 2.857594788074493408e-01 2.346504628658294678e-01 2.785862656310200691e-03 9.154038131237030029e-02 -8.239694871008396149e-03 9.058737009763717651e-02 -5.520484223961830139e-02 -1.513338387012481689e-01 -1.289153695106506348e-01 2.108448930084705353e-02 -7.951043546199798584e-02 1.667307913303375244e-01 -1.479481458663940430e-01 2.295574545860290527e-01 -1.089670658111572266e-01 3.240337669849395752e-01 -1.058243289589881897e-01 1.060894429683685303e-01 -1.163023859262466431e-01 1.405375897884368896e-01 2.251693308353424072e-01 3.945337235927581787e-02 1.285503655672073364e-01 -8.312300592660903931e-02
2.847151756286621094e-01 1.602578759193420410e-01 1.960366070270538330e-01 6.965934298932552338e-03 -1.573187112808227539e-01 4.010852277278900146e-01 2.101222574710845947e-01 3.434795886278152466e-02 -7.819670438766479492e-02 -4.974761232733726501e-02 1.893449276685714722e-01 -1.382144447416067123e-02 -1.334145516157150269e-01 9.761808067560195923e-02 -1.623267978429794312e-01 -1.784859150648117065e-01 6.257902830839157104e-02 2.472617477178573608e-01 1.210850253701210022e-01 3.493402302265167236e-01 1.452107876539230347e-01 -5.199421569705009460e-02 -3.208258375525474548e-02 2.311302870512008667e-01 -2.280085533857345581e-01 -8.973808586597442627e-02 -1.154032871127128601e-01 -2.748232781887054443e-01 2.453775852918624878e-01 5.327459052205085754e-02 4.100372269749641418e-02 6.856901105493307114e-03
1.611471176147460938e-01 2.702107131481170654e-01 2.067872881889343262e-02 -1.991928875213488936e-04 7.190288603305816650e-02 -2.683062478899955750e-02 -1.656526178121566772e-01 -1.779891699552536011e-01 2.034882456064224243e-01 -6.727917492389678955e-02 2.267452925443649292e-01 3.758377432823181152e-01 1.213867068290710449e-01 -1.788401007652282715e-01 -1.864289194345474243e-01 -2.317193746566772461e-01 -2.247884124517440796e-01 2.335983812808990479e-01 9.305779635906219482e-02 1.402334421873092651e-01 -1.144343316555023193e-01 -8.282101154327392578e-02 4.491608124226331711e-03 1.292344778776168823e-01 2.623445093631744385e-01 2.550475671887397766e-02 -1.843946129083633423e-01 5.703536793589591980e-02 3.431277573108673096e-01 2.445486932992935181e-01 5.559284985065460205e-02 -6.594968587160110474e-02
5.903184786438941956e-02 1.431441754102706909e-01 2.462712824344635010e-01 -4.108466953039169312e-02 3.010619245469570160e-02 2.633245885372161865e-01 3.387283906340599060e-02 3.900433778762817383e-01 4.945841059088706970e-02 2.092864364385604858e-02 4.370440542697906494e-01 1.244725063443183899e-01 -8.872976154088973999e-02 6.157592870295047760e-03 -1.072065457701683044e-01 -3.558825701475143433e-02 -2.195775508880615234e-01 8.600403368473052979e-02 2.294766604900360107e-01 1.369136869907379150e-01 1.500469595193862915e-01 9.763658046722412109e-02 -3.182770907878875732e-01 7.672028988599777222e-02 7.527740206569433212e-03 8.082696050405502319e-02 -7.458075881004333496e-02 -1.741430908441543579e-01 2.945202291011810303e-01 1.834386885166168213e-01 -3.761000558733940125e-02 -1.719619482755661011e-01
-5.316030383110046387e-01 1.016902253031730652e-01 1.087910756468772888e-01 -5.457003042101860046e-02 -2.701516151428222656e-01 6.196167320013046265e-02 -3.169603273272514343e-02 -7.609464228153228760e-03 1.524721235036849976e-01 3.110856004059314728e-02 -1.352825784124433994e-03 1.872786134481430054e-01 2.157434672117233276e-01 -9.445191919803619385e-02 -1.587251722812652588e-01 -1.375585943460464478e-01 -2.523584067821502686e-01 1.503822058439254761e-01 1.167955026030540466e-01 3.418336510658264160e-01 7.415070384740829468e-02 -8.854716271162033081e-02 -8.348369598388671875e-02 3.102253563702106476e-02 -1.223344430327415466e-01 4.982521757483482361e-02 -3.022052347660064697e-01 -1.926497817039489746e-01 2.524414062500000000e-01 5.663217976689338684e-02 -4.524564743041992188e-02 5.053799226880073547e-02
-2.187805436551570892e-02 -3.183279559016227722e-02 -1.032956019043922424e-01 3.231586515903472900e-02 1.502242833375930786e-01 1.265300959348678589e-01 -6.784948706626892090e-02 -2.716059684753417969e-01 6.874951720237731934e-02 1.103941351175308228e-02 1.848523765802383423e-01 1.987880021333694458e-01 3.009681999683380127e-01 -8.166221529245376587e-02 -2.493152469396591187e-01 5.939311161637306213e-02 1.420948952436447144e-01 2.070381492376327515e-01 -4.853428900241851807e-02 1.469557452946901321e-02 -1.081537306308746338e-01 1.442121863365173340e-01 -2.173365801572799683e-01 2.645600438117980957e-01 8.464319258928298950e-02 2.649288177490234375e-01 -2.415309548377990723e-01 -1.472192257642745972e-01 4.553996622562408447e-01 -1.986844092607498169e-01 -6.569515913724899292e-02 -6.693346053361892700e-02
-2.120668143033981323e-01 -1.228804066777229309e-01 3.479143977165222168e-01 -1.508453339338302612e-01 -6.206447631120681763e-02 2.035281211137771606e-01 -2.782284654676914215e-02 1.831187158823013306e-01 2.491753101348876953e-01 -6.752814352512359619e-02 3.366281092166900635e-01 2.748810648918151855e-01 2.118283212184906006e-01 1.057204902172088623e-01 -7.864370197057723999e-02 -1.579189151525497437e-01 -1.410395503044128418e-01 1.909826323390007019e-02 9.158407896757125854e-02 1.573150604963302612e-01 2.395913302898406982e-01 7.375134527683258057e-02 6.293593347072601318e-02 -7.550264894962310791e-02 1.159269064664840698e-01 2.207325398921966553e-02 -1.132934913039207458e-01 -3.710540533065795898e-01 8.785963291302323341e-04 6.132079754024744034e-03 1.355659663677215576e-01 2.551324963569641113e-01
4.518568143248558044e-02 1.486859470605850220e-01 1.590473055839538574e-01 -3.959878683090209961e-01 -2.706142961978912354e-01 -8.486921340227127075e-02 -9.194391965866088867e-02 1.624459028244018555e-01 1.633102744817733765e-01 2.369067817926406860e-01 -6.631801277399063110e-02 -1.723732799291610718e-01 1.786826848983764648e-01 1.492007821798324585e-01 -2.528424263000488281e-01 4.339662939310073853e-02 -7.119990885257720947e-02 9.872713685035705566e-02 -1.872429400682449341e-01 2.161151617765426636e-01 3.439174732193350792e-03 1.132572591304779053e-01 -1.537061333656311035e-01 2.946477830410003662e-01 -5.077568814158439636e-02 2.219113707542419434e-01 -9.764698147773742676e-02 -1.134915128350257874e-01 2.962616384029388428e-01 1.925924122333526611e-01 -1.270174086093902588e-01 -8.041189610958099365e-02
-9.063820540904998779e-02 6.924203038215637207e-02 6.779857724905014038e-02 -3.166242241859436035e-01 -1.787425875663757324e-01 8.192306384444236755e-03 9.268535301089286804e-03 -1.864353567361831665e-01 2.868669331073760986e-01 3.288245499134063721e-01 4.436085000634193420e-02 -3.289096802473068237e-02 4.054820537567138672e-01 3.846726939082145691e-02 -9.705587476491928101e-02 -1.183362454175949097e-01 -7.747383415699005127e-02 3.719160258769989014e-01 -7.954225689172744751e-02 -4.407669603824615479e-02 -4.898099973797798157e-02 1.779369562864303589e-01 -1.494313180446624756e-01 3.511680364608764648e-01 -3.583782538771629333e-02 1.647223979234695435e-01 -1.006544232368469238e-01 4.500591382384300232e-02 1.472476422786712646e-01 7.482153177261352539e-02 -8.339154720306396484e-02 -1.593237817287445068e-01
-1.642057597637176514e-01 -8.310142904520034790e-02 1.104724779725074768e-01 -2.106529921293258667e-01 -5.058525502681732178e-02 1.574456095695495605e-01 -2.490755915641784668e-01 2.350459396839141846e-01 2.087801843881607056e-01 -2.842492982745170593e-02 2.656946778297424316e-01 -9.668108075857162476e-02 2.698549441993236542e-02 2.555302381515502930e-01 4.940081015229225159e-02 -6.536109000444412231e-02 -1.978609412908554077e-01 2.830793708562850952e-02 3.881718218326568604e-01 1.058392524719238281e-01 -2.200632691383361816e-01 -3.929818049073219299e-02 -1.111915037035942078e-01 1.751669645309448242e-01 -2.296074330806732178e-01 9.667756408452987671e-02 -5.443054810166358948e-02 -3.295822441577911377e-01 1.585743129253387451e-01 -1.543471366167068481e-01 1.257289201021194458e-01 -1.859175413846969604e-01
1.363478153944015503e-01 1.184711381793022156e-01 4.068974852561950684e-01 -1.356605440378189087e-01 -3.307793140411376953e-01 -1.098249480128288269e-02 8.422432094812393188e-02 1.579804718494415283e-01 -1.533769071102142334e-01 -1.331527680158615112e-01 2.460177689790725708e-01 4.035706818103790283e-02 3.674381598830223083e-02 9.336593747138977051e-02 -1.146904826164245605e-01 5.252458527684211731e-02 1.166644394397735596e-01 -3.044094704091548920e-02 -1.094721630215644836e-01 2.943382859230041504e-01 2.601133286952972412e-01 2.239199727773666382e-01 -9.711216390132904053e-02 1.529923528432846069e-01 -9.495608508586883545e-02 1.086432188749313354e-01 -4.002938568592071533e-01 -1.427137702703475952e-01 1.751058697700500488e-01 -3.005309030413627625e-02 -1.115023046731948853e-01 -5.671294778585433960e-02
3.025717847049236298e-02 1.190602779388427734e-01 2.630392611026763916e-01 -1.820066869258880615e-01 -4.892435669898986816e-02 -1.172452494502067566e-01 7.372730225324630737e-02 1.679240614175796509e-01 7.722830772399902344e-02 2.722606956958770752e-01 -1.559092253446578979e-01 -1.888277232646942139e-01 2.173102498054504395e-01 -7.033540308475494385e-02 -1.035035029053688049e-01 -1.536158025264739990e-01 -1.706836372613906860e-01 1.646510511636734009e-02 4.468112066388130188e-02 2.948382496833801270e-01 -1.805723458528518677e-02 1.523656994104385376e-01 4.165667667984962463e-02 3.030121624469757080e-01 3.630026802420616150e-02 2.387749850749969482e-01 -2.506420016288757324e-01 -4.075534641742706299e-01 1.693594157695770264e-01 2.151332795619964600e-01 2.493752911686897278e-02 8.956225961446762085e-02
3.728346228599548340e-01 3.864470496773719788e-02 2.131378799676895142e-01 -1.520634889602661133e-01 -9.379766881465911865e-02 2.308286279439926147e-01 -2.743105869740247726e-04 1.301718503236770630e-01 1.880474686622619629e-01 2.313161492347717285e-01 3.482727706432342529e-02 1.416487842798233032e-01 1.653260737657546997e-01 2.047208100557327271e-01 -1.529778689146041870e-01 -1.645032018423080444e-01 1.015610918402671814e-01 1.808110177516937256e-01 1.194334104657173157e-01 2.379260659217834473e-01 2.100321650505065918e-02 6.630134768784046173e-03 1.536905765533447266e-01 2.873818278312683105e-01 -1.599997468292713165e-02 5.844594445079565048e-03 -5.900659784674644470e-02 -1.998895704746246338e-01 3.056060075759887695e-01 -2.847067117691040039e-01 -1.961178034543991089e-01 6.967583298683166504e-02
-1.951821744441986084e-01 -6.856150925159454346e-02 2.570575475692749023e-01 -1.249265894293785095e-01 -2.093123346567153931e-01 1.363508254289627075e-01 -6.399536877870559692e-02 1.984947361052036285e-02 1.262541264295578003e-01 -1.211396753787994385e-01 -7.211427390575408936e-02 2.230584323406219482e-01 4.017312228679656982e-01 -8.112442493438720703e-02 -9.365721791982650757e-02 -1.653582751750946045e-01 -8.503688871860504150e-02 2.529540359973907471e-01 7.413324783556163311e-04 1.254979074001312256e-01 -2.323664277791976929e-01 -1.233241856098175049e-01 -3.085452318191528320e-01 -2.989598549902439117e-02 -1.467548608779907227e-01 2.395979128777980804e-02 -2.092462480068206787e-01 -3.817375004291534424e-01 1.318058967590332031e-01 1.674879491329193115e-01 9.165415912866592407e-02 -3.553094342350959778e-02
-1.639849245548248291e-01 3.911578655242919922e-02 4.555268213152885437e-02 -3.561051785945892334e-01 -2.183159142732620239e-01 1.210798472166061401e-01 -3.743568900972604752e-03 -1.122216731309890747e-01 5.832729116082191467e-02 -4.659204930067062378e-02 1.596640646457672119e-01 1.526699811220169067e-01 5.602974295616149902e-01 -3.320436775684356689e-01 -1.032962128520011902e-01 4.232499282807111740e-03 -1.579740345478057861e-01 -2.958915382623672485e-02 -4.368687421083450317e-02 -2.377958409488201141e-02 -1.187633872032165527e-01 1.830800324678421021e-01 -2.285777628421783447e-01 -2.410831674933433533e-02 -5.348952487111091614e-02 6.896083801984786987e-02 -2.086593955755233765e-01 -2.036570459604263306e-01 1.157939061522483826e-01 1.861929297447204590e-01 -9.247590601444244385e-02 2.232011407613754272e-02
2.623188681900501251e-02 2.359721064567565918e-01 3.294161260128021240e-01 -2.553004957735538483e-02 -3.574381768703460693e-01 3.578630834817886353e-02 -5.140895023941993713e-02 2.088909000158309937e-01 1.435550046153366566e-03 -2.653087377548217773e-01 2.278524637222290039e-01 -4.428790882229804993e-03 2.871186733245849609e-01 3.471973165869712830e-02 -3.114227652549743652e-01 -8.371080458164215088e-02 6.766194105148315430e-02 -9.203357994556427002e-02 1.284291297197341919e-01 3.237903416156768799e-01 7.432518899440765381e-02 1.443237513303756714e-01 -1.298332959413528442e-01 7.511651515960693359e-02 5.428310856223106384e-02 -1.388259790837764740e-02 -2.979577481746673584e-01 -8.187815546989440918e-02 -5.278659518808126450e-03 1.880794391036033630e-02 7.927990518510341644e-03 -2.586074173450469971e-01
-3.193325921893119812e-02 -1.892130970954895020e-01 2.635569870471954346e-01 -4.531790912151336670e-01 4.013055562973022461e-02 5.766299366950988770e-02 -2.302661985158920288e-01 -2.597635844722390175e-03 -3.715050593018531799e-02 -4.495494812726974487e-02 4.678139686584472656e-01 2.736131288111209869e-02 -6.096039339900016785e-02 -8.058372139930725098e-02 1.453218907117843628e-01 -1.894047111272811890e-01 -1.419209092855453491e-01 4.584757238626480103e-02 5.455514788627624512e-02 2.193897664546966553e-01 -2.421382069587707520e-02 -3.202327061444520950e-03 7.281976938247680664e-02 2.316314280033111572e-01 -6.507229059934616089e-02 1.972904205322265625e-01 -2.595350742340087891e-01 -1.785243898630142212e-01 -7.633061707019805908e-02 -2.994972839951515198e-02 4.280185699462890625e-02 -2.373426705598831177e-01
1.828843951225280762e-01 -1.182269454002380371e-01 3.721161186695098877e-01 -4.642625749111175537e-01 -8.840942382812500000e-02 -1.519338488578796387e-01 1.280237883329391479e-01 -1.711766272783279419e-01 3.071769177913665771e-01 8.590311557054519653e-02 2.445847839117050171e-01 7.372859120368957520e-02 -1.015972048044204712e-01 8.582397364079952240e-03 -2.231052219867706299e-01 -1.785956174135208130e-01 8.420269191265106201e-02 1.957087777554988861e-02 8.964370191097259521e-02 7.901215553283691406e-02 8.263923972845077515e-02 -3.138072416186332703e-02 -1.094639860093593597e-02 -1.778969168663024902e-01 -2.236879914999008179e-01 1.581771373748779297e-01 -1.099065095186233521e-01 -1.242452040314674377e-01 2.011873126029968262e-01 1.039583887904882431e-02 -1.207842305302619934e-02 2.414027601480484009e-01
1.227108910679817200e-01 -1.165119744837284088e-02 3.856151103973388672e-01 -1.480789482593536377e-01 -5.622125416994094849e-02 -3.768657892942428589e-02 2.676548063755035400e-01 1.145932525396347046e-01 6.439481675624847412e-02 2.432771027088165283e-01 1.252790689468383789e-01 -7.635383307933807373e-02 5.079503729939460754e-02 -1.245683175511658192e-03 -2.885429561138153076e-01 -2.125100046396255493e-01 -2.205939292907714844e-01 4.717025533318519592e-02 -1.104013398289680481e-01 1.777261942625045776e-01 1.661539524793624878e-01 4.184516966342926025e-01 -1.257918030023574829e-01 -9.254737757146358490e-03 4.854246228933334351e-02 2.287417203187942505e-01 -2.207780629396438599e-01 3.755971416831016541e-02 2.133654356002807617e-01 2.527370862662792206e-02 1.911613792181015015e-01 9.030344337224960327e-02
-4.739906580653041601e-04 -3.147216886281967163e-02 4.001899659633636475e-01 -4.685740172863006592e-01 -2.376969903707504272e-02 -5.187885835766792297e-02 8.985044807195663452e-02 -3.074949085712432861e-01 2.022049427032470703e-01 2.467244677245616913e-02 2.818904221057891846e-01 -3.396475687623023987e-02 2.182515710592269897e-01 1.809171028435230255e-02 -5.901744589209556580e-02 3.193757683038711548e-02 -5.695255100727081299e-02 8.251953870058059692e-02 6.832173466682434082e-02 2.193223088979721069e-01 1.987057551741600037e-02 3.264719247817993164e-01 1.650879159569740295e-03 -1.777644306421279907e-01 7.403680682182312012e-02 1.645229756832122803e-01 -2.449027150869369507e-01 8.319920301437377930e-02 6.956455111503601074e-02 -1.090643852949142456e-01 1.436918377876281738e-01 2.454391121864318848e-02
3.382390737533569336e-01 1.872173249721527100e-01 2.657251060009002686e-01 -8.775027841329574585e-02 -1.262851506471633911e-01 3.033331334590911865e-01 -1.378077566623687744e-01 8.903061598539352417e-02 9.176554530858993530e-02 6.410577148199081421e-02 -5.206990242004394531e-02 -2.177813798189163208e-01 1.679639667272567749e-01 1.433599889278411865e-01 -3.062788844108581543e-01 -7.078748941421508789e-02 1.950335875153541565e-02 -4.344531148672103882e-02 -5.993301514536142349e-03 2.464239299297332764e-01 9.215386956930160522e-02 1.733292937278747559e-01 -1.018452942371368408e-01 2.920503616333007812e-01 8.432596921920776367e-02 -1.087119104340672493e-03 -1.934164166450500488e-01 -3.123065829277038574e-01 2.087951749563217163e-01 2.077802270650863647e-02 2.085494101047515869e-01 1.727139391005039215e-02
-1.139986664056777954e-01 1.763873100280761719e-01 7.825817167758941650e-02 2.163035050034523010e-02 5.784770101308822632e-02 6.261283904314041138e-02 -3.247103095054626465e-02 8.245791308581829071e-03 2.654650211334228516e-01 1.285593956708908081e-01 1.723012775182723999e-01 1.380895227193832397e-01 6.429307907819747925e-02 -7.387614995241165161e-02 1.054390296339988708e-01 6.500621885061264038e-02 -4.845081865787506104e-01 3.038125336170196533e-01 3.068399801850318909e-02 2.402971535921096802e-01 -6.827069073915481567e-02 -1.288241595029830933e-01 -1.283896118402481079e-01 -3.985280543565750122e-02 2.767114043235778809e-01 1.114804968237876892e-01 -3.578536212444305420e-01 -2.376511693000793457e-01 1.916554123163223267e-01 -1.466597467660903931e-01 -1.263591200113296509e-01 8.611168712377548218e-02
1.434233877807855606e-02 7.372771948575973511e-02 8.793171495199203491e-02 -7.295344024896621704e-02 -1.299365907907485962e-01 2.664427757263183594e-01 -3.581237420439720154e-02 1.638619899749755859e-01 2.333599627017974854e-01 1.009130198508501053e-02 -4.366011545062065125e-02 2.101599574089050293e-01 -3.542159497737884521e-01 1.681997328996658325e-01 -1.656685173511505127e-01 -5.956570617854595184e-03 -3.284262120723724365e-01 3.975851088762283325e-02 6.285882741212844849e-02 1.521250456571578979e-01 -5.384299438446760178e-03 2.363567650318145752e-01 -1.605722904205322266e-01 6.975343823432922363e-02 -2.026489935815334320e-02 -8.409961313009262085e-02 -3.540752530097961426e-01 -3.897553086280822754e-01 3.760875761508941650e-02 -2.513964176177978516e-01 -1.254377607256174088e-02 1.039606481790542603e-01
3.711622208356857300e-02 1.390257775783538818e-01 4.432547986507415771e-01 -5.921854451298713684e-02 -8.632449805736541748e-02 -7.611940614879131317e-03 1.799298524856567383e-01 9.479825198650360107e-02 1.508032679557800293e-01 1.776207238435745239e-01 1.508133709430694580e-01 6.539382506161928177e-03 8.509495109319686890e-02 2.077530026435852051e-01 -1.043664067983627319e-01 -6.903305649757385254e-02 -2.736015915870666504e-01 6.776191294193267822e-03 -1.340383887290954590e-01 4.284048825502395630e-02 6.795616447925567627e-02 4.857571125030517578e-01 -1.248262003064155579e-01 1.603808254003524780e-01 1.229879409074783325e-01 2.433471828699111938e-01 -2.325385808944702148e-01 7.581002078950405121e-03 1.796302348375320435e-01 -7.010284066200256348e-02 2.045437246561050415e-01 5.675031617283821106e-02
-5.469646677374839783e-02 -1.024938225746154785e-01 4.465753957629203796e-02 -8.469592034816741943e-02 -2.031316161155700684e-01 9.153152815997600555e-03 3.697150200605392456e-02 8.198145776987075806e-02 3.075590431690216064e-01 1.040736511349678040e-01 -1.079057306051254272e-01 6.925898045301437378e-02 2.539612650871276855e-01 -2.640205621719360352e-01 9.742819704115390778e-03 -1.137437671422958374e-01 -2.337557971477508545e-01 3.412862420082092285e-01 -9.303963743150234222e-03 2.342426180839538574e-01 1.326345056295394897e-01 -3.587831929326057434e-02 -2.526733279228210449e-01 -1.541112214326858521e-01 2.968641370534896851e-02 7.190071791410446167e-02 -2.086303979158401489e-01 -3.142955601215362549e-01 3.677981793880462646e-01 -8.291043341159820557e-02 3.344294801354408264e-02 1.860819309949874878e-01
2.330029942095279694e-02 2.000357955694198608e-01 2.655170261859893799e-01 7.020770758390426636e-02 -1.292405426502227783e-01 1.282257884740829468e-01 1.184760476462543011e-03 -7.214426994323730469e-02 2.498546242713928223e-01 -8.238321542739868164e-02 3.342834711074829102e-01 2.144829481840133667e-01 1.430084556341171265e-01 4.991923272609710693e-02 -2.811704874038696289e-01 2.334353923797607422e-01 -1.590592563152313232e-01 7.184693217277526855e-02 2.300995588302612305e-01 3.246494382619857788e-02 2.283232957124710083e-01 5.067367479205131531e-02 1.430268883705139160e-01 -7.874760031700134277e-02 7.628363370895385742e-02 1.681692451238632202e-01 -3.101369738578796387e-01 -1.398309469223022461e-01 2.674342393875122070e-01 -2.197921872138977051e-01 -1.625840514898300171e-01 -1.698093116283416748e-02
-9.936392307281494141e-02 2.328426837921142578e-01 1.141763702034950256e-01 -9.898241842165589333e-04 -8.818141184747219086e-03 -9.358855895698070526e-03 5.744858086109161377e-02 -3.146099299192428589e-02 -1.396178156137466431e-01 9.363868832588195801e-02 2.108882516622543335e-01 1.627009361982345581e-01 2.020378410816192627e-01 -1.849977225065231323e-01 -2.647214531898498535e-01 8.352039754390716553e-02 -4.586672186851501465e-01 6.672828644514083862e-02 1.058156639337539673e-01 9.673502296209335327e-02 9.880242496728897095e-02 7.636976987123489380e-02 -1.227993816137313843e-01 -2.844752967357635498e-01 9.162454865872859955e-03 2.688153460621833801e-02 -2.744897305965423584e-01 -3.786057829856872559e-01 1.680715531110763550e-01 -2.392721772193908691e-01 5.196911469101905823e-02 -1.115292161703109741e-01
1.860111057758331299e-01 2.086406350135803223e-01 7.509385794401168823e-02 -2.075901180505752563e-01 -5.503901094198226929e-02 2.721085250377655029e-01 -2.031423002481460571e-01 1.076945140957832336e-01 3.559877872467041016e-01 6.271412223577499390e-02 1.015544459223747253e-01 3.087039291858673096e-01 -1.770253777503967285e-01 -2.703944221138954163e-02 2.110625058412551880e-02 1.154215410351753235e-01 -3.613107204437255859e-01 2.684301696717739105e-02 1.531134545803070068e-02 -4.284025356173515320e-02 -1.924152374267578125e-01 1.322005540132522583e-01 -1.498622726649045944e-02 1.893906295299530029e-01 -9.019702672958374023e-02 -1.454361714422702789e-02 -3.556089699268341064e-01 -1.127922683954238892e-01 7.938369363546371460e-02 2.747465074062347412e-01 6.027485802769660950e-02 -6.491100043058395386e-02
1.239391639828681946e-01 7.798173278570175171e-02 9.939610213041305542e-02 -2.739070951938629150e-01 -1.552526056766510010e-01 -2.009585201740264893e-01 -4.326204955577850342e-02 1.766488142311573029e-02 4.220821857452392578e-01 1.598454415798187256e-01 -1.155766770243644714e-01 -4.155998677015304565e-02 1.693301945924758911e-01 1.328675448894500732e-01 -2.916543185710906982e-01 -8.699850738048553467e-02 -7.579813897609710693e-02 3.604162717238068581e-03 1.740556955337524414e-01 2.962624728679656982e-01 -1.858419030904769897e-01 1.336804777383804321e-01 -2.204175665974617004e-02 1.256429105997085571e-01 -9.498815983533859253e-02 -9.517761319875717163e-02 -2.774500474333763123e-02 -1.965400874614715576e-01 4.227302372455596924e-01 3.472292795777320862e-02 -1.668767929077148438e-01 1.072231680154800415e-01
3.130295872688293457e-01 1.533573567867279053e-01 2.289430499076843262e-01 -3.106474317610263824e-02 -1.577881574630737305e-01 2.290695011615753174e-01 -1.138534620404243469e-01 9.182161092758178711e-02 1.211257129907608032e-01 1.888935267925262451e-01 -2.293253503739833832e-02 -2.757515907287597656e-01 1.087743714451789856e-01 1.540695279836654663e-01 -3.149493932723999023e-01 -4.625008627772331238e-02 -8.028847724199295044e-02 -4.520675912499427795e-02 4.186394065618515015e-02 2.034146785736083984e-01 2.041416019201278687e-01 1.679234057664871216e-01 -6.651344243437051773e-03 3.447262942790985107e-01 5.072706565260887146e-02 1.228501927107572556e-02 -2.651965618133544922e-01 -2.402222305536270142e-01 2.179265469312667847e-01 -1.824882067739963531e-02 2.065259814262390137e-01 3.035143017768859863e-02
-4.724627360701560974e-03 -8.860680460929870605e-02 3.806630074977874756e-01 1.994063844904303551e-03 -4.809586331248283386e-02 1.143370047211647034e-01 9.270480275154113770e-02 1.179486140608787537e-01 3.712126314640045166e-01 -2.095434069633483887e-01 2.468631863594055176e-01 8.879750967025756836e-02 3.598760366439819336e-01 -1.279055476188659668e-01 -1.702419817447662354e-01 -1.315401047468185425e-01 3.094402886927127838e-02 2.169766575098037720e-01 -5.600256845355033875e-02 2.094111032783985138e-02 -8.141116797924041748e-02 -7.904496043920516968e-03 -2.993138432502746582e-01 5.825302377343177795e-02 7.211808697320520878e-04 -1.604007184505462646e-02 -2.195781916379928589e-01 -3.362481296062469482e-01 -2.464710362255573273e-02 2.282333523035049438e-01 2.081921324133872986e-02 -2.619303949177265167e-02
2.378004044294357300e-01 1.243880167603492737e-01 1.088341027498245239e-01 -2.517257630825042725e-01 -7.095617055892944336e-02 -1.273597478866577148e-01 -7.770971953868865967e-02 -5.260888487100601196e-02 2.056111395359039307e-01 2.901371419429779053e-01 -1.118385568261146545e-01 1.594529449939727783e-01 3.886178508400917053e-02 1.583366096019744873e-01 -1.600824147462844849e-01 -3.261566460132598877e-01 -1.349412798881530762e-01 4.857171326875686646e-03 -6.038831174373626709e-02 1.175520494580268860e-01 1.286389976739883423e-01 3.511983156204223633e-01 -1.841182634234428406e-02 1.918922662734985352e-01 -2.886203527450561523e-01 1.814531832933425903e-01 -3.595872521400451660e-01 -4.518667235970497131e-02 1.099438518285751343e-01 6.198385357856750488e-02 -1.427644044160842896e-01 -5.568867921829223633e-02
4.120983779430389404e-01 1.234593912959098816e-01 -6.138547137379646301e-02 -3.037941455841064453e-01 1.186636090278625488e-01 3.018192946910858154e-01 1.713876239955425262e-02 -7.989199459552764893e-02 7.704088836908340454e-02 -6.898803263902664185e-02 1.215431466698646545e-01 -4.179814085364341736e-02 2.634022533893585205e-01 -1.541437059640884399e-01 -2.440246008336544037e-02 6.964585185050964355e-02 1.374793611466884613e-02 2.026548683643341064e-01 9.744498878717422485e-02 2.664461433887481689e-01 4.008894413709640503e-02 3.965697288513183594e-01 -3.049777150154113770e-01 -7.730021327733993530e-02 6.082076579332351685e-02 3.537219017744064331e-02 -5.238534882664680481e-02 -1.365931034088134766e-01 1.132465824484825134e-01 2.470556646585464478e-01 -3.631203249096870422e-02 -8.895224891602993011e-03
1.460976004600524902e-01 1.139610409736633301e-01 1.762921214103698730e-01 -1.909112334251403809e-01 -2.405776083469390869e-01 -5.367577448487281799e-02 7.030428946018218994e-02 -1.490732878446578979e-01 9.896570444107055664e-02 2.966182827949523926e-01 2.128164172172546387e-01 -1.508025974035263062e-01 -4.293517023324966431e-02 -2.414534091949462891e-01 -1.002580747008323669e-01 -1.425706297159194946e-01 -1.874505132436752319e-01 7.526990771293640137e-02 9.646879136562347412e-02 8.864491432905197144e-02 1.052490901201963425e-02 2.827392518520355225e-01 -1.528401225805282593e-01 3.758090734481811523e-01 3.201040625572204590e-01 8.653561025857925415e-02 -1.403179615736007690e-01 1.390100270509719849e-01 2.543556392192840576e-01 8.861828595399856567e-02 -1.264269649982452393e-01 1.173635274171829224e-01
1.309898346662521362e-01 3.435100987553596497e-02 -7.674504071474075317e-02 -1.339757144451141357e-01 -1.702001392841339111e-01 -1.510934904217720032e-02 1.702946051955223083e-02 -1.439159512519836426e-01 -7.172152400016784668e-02 -5.786645412445068359e-02 2.122887223958969116e-01 1.428148299455642700e-01 1.342145651578903198e-01 -2.038902491331100464e-01 -3.331932798027992249e-02 -5.738935992121696472e-02 -2.312508821487426758e-01 -1.139191016554832458e-01 -1.101296618580818176e-01 1.300386637449264526e-01 1.830358989536762238e-02 3.906458616256713867e-01 6.134517490863800049e-02 -1.093233451247215271e-01 1.425585597753524780e-01 -3.173107281327247620e-02 -2.120769321918487549e-01 -4.960985779762268066e-01 3.391004502773284912e-01 -4.259876906871795654e-02 -4.611179232597351074e-02 -2.723660171031951904e-01
-2.703085243701934814e-01 1.993993669748306274e-01 3.434285521507263184e-01 -1.743611395359039307e-01 -1.879817843437194824e-01 4.980824142694473267e-02 1.146216131746768951e-02 -1.908795088529586792e-01 2.011219561100006104e-01 -1.662758439779281616e-01 1.283780932426452637e-01 5.774714425206184387e-02 3.069866001605987549e-01 -1.217168420553207397e-01 -1.856384426355361938e-01 -2.158659882843494415e-02 -1.179454773664474487e-01 -1.853785663843154907e-02 7.548861205577850342e-02 2.030902206897735596e-01 -2.793674468994140625e-01 1.380425840616226196e-01 -3.106428682804107666e-01 -1.514527946710586548e-02 8.985763788223266602e-02 -1.864512711763381958e-01 -2.217521965503692627e-01 -2.655328214168548584e-01 5.857792869210243225e-02 5.543932691216468811e-02 3.438811004161834717e-02 8.549968153238296509e-02
1.543510109186172485e-01 2.076510041952133179e-01 -4.983494058251380920e-03 -6.361928582191467285e-02 -2.011715620756149292e-01 2.238394692540168762e-02 2.221836335957050323e-02 -1.910503022372722626e-02 3.519248589873313904e-02 -2.076536118984222412e-01 3.939639925956726074e-01 1.283238083124160767e-01 -1.445295363664627075e-01 3.691260144114494324e-02 -2.106204479932785034e-01 -1.515287905931472778e-01 -9.488259255886077881e-02 2.520246505737304688e-01 6.498552113771438599e-02 1.908050626516342163e-01 6.382685899734497070e-02 5.284544229507446289e-01 -1.025722101330757141e-01 1.004457622766494751e-01 1.693583428859710693e-01 -1.250568032264709473e-01 -1.108710095286369324e-01 3.514392673969268799e-02 2.923555672168731689e-01 1.164697632193565369e-01 -5.333096161484718323e-02 -6.871221214532852173e-02
7.715954631567001343e-02 1.676279865205287933e-02 -4.869766160845756531e-02 -1.507067829370498657e-01 5.856388434767723083e-02 -7.430871576070785522e-02 -6.994634866714477539e-02 -2.102777510881423950e-01 2.149231135845184326e-01 1.100307554006576538e-01 1.715322285890579224e-01 9.306842088699340820e-02 -8.489824831485748291e-02 -1.268080770969390869e-01 3.291178867220878601e-02 -2.063133195042610168e-02 -4.203700125217437744e-01 2.730347812175750732e-01 -2.722643874585628510e-02 1.898760646581649780e-01 8.046281524002552032e-03 -2.694116234779357910e-01 -3.314310908317565918e-01 1.169124320149421692e-01 1.602240055799484253e-01 -1.670913398265838623e-01 -2.710470259189605713e-01 -1.647000610828399658e-01 3.565521836280822754e-01 -1.879240199923515320e-02 1.453848183155059814e-01 4.920698329806327820e-02
-1.163913756608963013e-01 9.134662896394729614e-02 1.100196391344070435e-01 -4.536695480346679688e-01 -8.010596036911010742e-02 -9.207328408956527710e-02 -8.131428807973861694e-02 -4.615419730544090271e-02 2.069354057312011719e-01 3.655870854854583740e-01 6.118592619895935059e-02 -1.408222913742065430e-01 3.161250650882720947e-01 2.243273146450519562e-02 -1.432753056287765503e-01 -9.956745058298110962e-02 1.967081613838672638e-02 2.748593986034393311e-01 -1.687890589237213135e-01 -4.353687539696693420e-02 1.370931565761566162e-01 2.170731872320175171e-01 -2.340556979179382324e-01 1.301618218421936035e-01 -1.483134925365447998e-01 5.218918249011039734e-02 -2.267795056104660034e-01 -1.628377735614776611e-01 1.199266463518142700e-01 9.517267346382141113e-02 7.503369450569152832e-02 -1.729909777641296387e-01
2.755083143711090088e-01 -1.287519484758377075e-01 3.607403934001922607e-01 -3.026240468025207520e-01 -1.608601808547973633e-01 -9.621537476778030396e-02 7.751788944005966187e-02 -4.324746131896972656e-02 3.378898501396179199e-01 4.563589766621589661e-02 2.723026275634765625e-01 2.936606407165527344e-01 -5.847106128931045532e-02 -3.948087617754936218e-02 4.075100179761648178e-03 -8.697057515382766724e-02 5.891122668981552124e-02 1.713179945945739746e-01 -8.648101240396499634e-02 1.180911660194396973e-01 1.469198167324066162e-01 1.594034731388092041e-01 -1.651238203048706055e-01 -1.517857015132904053e-01 -2.061911970376968384e-01 -1.732805967330932617e-01 -7.754625380039215088e-02 -2.430240660905838013e-01 4.780784621834754944e-02 1.077791899442672729e-01 -1.887220740318298340e-01 1.221364289522171021e-01
-8.731529861688613892e-02 8.934229612350463867e-02 5.631180405616760254e-01 -1.291787922382354736e-01 -3.474489226937294006e-02 -1.352363526821136475e-01 2.154023051261901855e-01 7.682047039270401001e-02 1.246921718120574951e-01 1.316000968217849731e-01 7.784594595432281494e-02 2.625647783279418945e-01 1.389467418193817139e-01 1.080230176448822021e-01 -5.048608034849166870e-02 -1.751220673322677612e-01 -4.792587831616401672e-02 5.690598860383033752e-02 -3.852224349975585938e-02 2.586948871612548828e-01 -2.784573473036289215e-02 2.738809287548065186e-01 -1.495881378650665283e-01 3.764435946941375732e-01 -5.787172913551330566e-02 1.028890684247016907e-01 -1.335734874010086060e-01 2.351877093315124512e-02 1.479967236518859863e-01 1.426286809146404266e-02 1.959680914878845215e-01 -9.783736430108547211e-03
4.849709570407867432e-02 6.985649466514587402e-02 1.205847859382629395e-01 -4.189607799053192139e-01 -7.679132372140884399e-02 -1.014748662710189819e-01 1.248327493667602539e-01 1.628300547599792480e-02 1.750225573778152466e-01 -9.858452714979648590e-03 4.335657358169555664e-01 -1.341680586338043213e-01 8.293647319078445435e-02 -3.172869980335235596e-01 -9.342412650585174561e-02 9.197682887315750122e-02 5.025329533964395523e-03 -1.284730341285467148e-02 1.100438013672828674e-01 2.833340167999267578e-01 -1.488969922065734863e-01 -6.439986079931259155e-02 -6.414087861776351929e-02 5.721827223896980286e-02 -1.414955854415893555e-01 8.213736116886138916e-02 -7.233764976263046265e-02 -1.716229715384542942e-03 4.099459052085876465e-01 -2.900765836238861084e-02 -2.294230312108993530e-01 1.714357435703277588e-01
1.067036762833595276e-01 6.418625265359878540e-02 2.376482337713241577e-01 -2.952738404273986816e-01 -6.240069121122360229e-02 -1.295666992664337158e-01 -1.377106606960296631e-01 -7.738342881202697754e-02 1.561395674943923950e-01 3.385173082351684570e-01 -1.837855577468872070e-01 -1.371110081672668457e-01 3.105548918247222900e-01 5.688947066664695740e-02 -6.139074638485908508e-02 -1.558010280132293701e-01 -7.282522320747375488e-02 2.523073852062225342e-01 -3.353086486458778381e-02 1.177722513675689697e-01 3.259556740522384644e-02 2.262001782655715942e-01 -1.514315009117126465e-01 2.775882184505462646e-01 -1.782106906175613403e-01 2.614444494247436523e-01 -2.088867425918579102e-01 -2.408204078674316406e-01 1.367794871330261230e-01 8.990488946437835693e-02 1.055374145507812500e-01 -8.990661241114139557e-03
-3.525393083691596985e-02 1.276351511478424072e-01 -2.480091713368892670e-02 8.893013000488281250e-02 -2.933642566204071045e-01 -3.634729608893394470e-02 -1.198182776570320129e-01 -8.738198876380920410e-02 4.573056101799011230e-01 -2.708256803452968597e-02 1.830976754426956177e-01 -4.389069601893424988e-02 2.108012586832046509e-01 -1.992960721254348755e-01 7.899511605501174927e-02 -7.592368870973587036e-02 -1.530885100364685059e-01 -8.397813141345977783e-02 3.790542185306549072e-01 2.153959423303604126e-01 -1.190617457032203674e-01 2.226199954748153687e-01 -1.951083838939666748e-01 1.699201613664627075e-01 2.234066341770812869e-04 3.405864909291267395e-02 -2.581320703029632568e-01 -3.074629306793212891e-01 -7.121969759464263916e-02 -4.922750219702720642e-02 -3.616000339388847351e-02 -2.688752859830856323e-02
1.677625626325607300e-01 2.632779814302921295e-02 3.065093457698822021e-01 -3.011102378368377686e-01 -3.062259405851364136e-02 -4.605866223573684692e-02 -1.076932847499847412e-01 4.848483204841613770e-02 4.069517850875854492e-01 1.316597759723663330e-01 1.782258450984954834e-01 2.377595305442810059e-01 -1.924674771726131439e-02 -8.486681431531906128e-02 -1.707179844379425049e-01 -2.544761598110198975e-01 3.082578182220458984e-01 1.419090181589126587e-01 -6.586865335702896118e-02 1.762592345476150513e-01 1.566676646471023560e-01 -6.495162099599838257e-02 -7.223321497440338135e-02 -2.125671058893203735e-01 -1.527543663978576660e-01 8.880768716335296631e-02 -2.719334363937377930e-01 -8.871580660343170166e-02 4.519169405102729797e-02 -1.023371443152427673e-01 -4.195312969386577606e-03 2.037672698497772217e-01
1.896777153015136719e-01 4.148787260055541992e-01 5.090856924653053284e-02 -1.997967362403869629e-01 -1.402381062507629395e-01 8.843802660703659058e-02 -2.058865316212177277e-02 1.216852217912673950e-01 -1.652906090021133423e-01 -9.277310222387313843e-02 2.025294899940490723e-01 9.562232345342636108e-02 3.092683553695678711e-01 4.005732014775276184e-02 -4.735007137060165405e-02 -1.248726695775985718e-01 5.653524398803710938e-02 1.848723441362380981e-01 1.497653126716613770e-01 4.806149601936340332e-01 1.445367336273193359e-01 2.458479255437850952e-01 -2.050525248050689697e-01 -8.988573402166366577e-02 -1.313631087541580200e-01 -8.792234212160110474e-02 -3.645947948098182678e-02 -1.084450408816337585e-01 1.481573432683944702e-01 4.248979315161705017e-02 1.007659658789634705e-01 -1.060828790068626404e-01
2.611397393047809601e-02 -4.035837203264236450e-02 3.157978355884552002e-01 4.001621622592210770e-03 -1.307502388954162598e-01 -3.206470608711242676e-02 -1.902881264686584473e-02 -1.489264369010925293e-01 2.198487669229507446e-01 -1.815390959382057190e-02 1.613003313541412354e-01 1.920678466558456421e-01 1.066446974873542786e-01 5.556849390268325806e-02 -1.751875132322311401e-01 1.398793458938598633e-01 -2.672384381294250488e-01 1.395210623741149902e-01 8.782972395420074463e-02 1.349675655364990234e-01 1.583773642778396606e-01 -1.267321109771728516e-01 -9.659210592508316040e-02 8.239816129207611084e-02 -8.232010441133752465e-05 3.077559471130371094e-01 -3.666315078735351562e-01 -6.807544082403182983e-02 -4.339802078902721405e-03 -9.496485441923141479e-02 4.408971071243286133e-01 -2.640465795993804932e-01
1.287686545401811600e-02 4.533005505800247192e-02 2.128086984157562256e-02 -4.170823097229003906e-01 -1.666337251663208008e-01 -1.107951700687408447e-01 -1.080366745591163635e-01 -6.639830023050308228e-02 2.406659573316574097e-01 2.830709815025329590e-01 4.391235858201980591e-02 -5.243422091007232666e-02 2.212305068969726562e-01 -4.444835707545280457e-02 -2.723290324211120605e-01 -1.798314750194549561e-01 1.261397171765565872e-02 3.557542562484741211e-01 -1.057800836861133575e-02 -6.197269633412361145e-02 4.010080918669700623e-02 1.433190107345581055e-01 -2.687039375305175781e-01 2.171844094991683960e-01 -2.493334189057350159e-02 1.835536658763885498e-01 -1.725090593099594116e-01 1.021745987236499786e-02 2.692024409770965576e-01 1.158404499292373657e-01 2.055249363183975220e-02 -2.107534110546112061e-01
1.054439973086118698e-02 -1.138076707720756531e-01 3.299798667430877686e-01 -2.465373128652572632e-01 -1.424010246992111206e-01 -1.555547714233398438e-01 1.551077514886856079e-02 1.193922683596611023e-01 4.174851775169372559e-01 -3.079692274332046509e-02 3.971659243106842041e-01 9.556656330823898315e-02 9.792509675025939941e-02 -1.148732285946607590e-02 1.205754280090332031e-01 -1.430434584617614746e-01 5.728172510862350464e-02 1.840089559555053711e-01 -9.718852490186691284e-02 1.966589689254760742e-01 1.319592446088790894e-01 1.197674050927162170e-01 1.008569821715354919e-01 -2.880332767963409424e-01 -1.850710362195968628e-01 -1.390528976917266846e-01 -6.715060770511627197e-02 -1.938735544681549072e-01 2.361321151256561279e-01 6.112429872155189514e-02 -1.658843085169792175e-02 7.651895284652709961e-02
-2.238307707011699677e-02 -1.872757226228713989e-01 2.099795639514923096e-02 -5.364137515425682068e-02 9.723816066980361938e-02 -2.293079718947410583e-02 -1.372394263744354248e-01 -2.783206105232238770e-01 2.706174254417419434e-01 -2.150546610355377197e-01 4.548048675060272217e-01 1.859851777553558350e-01 -5.319560691714286804e-02 3.519698977470397949e-02 -3.433524668216705322e-01 -1.016176193952560425e-01 -2.042564451694488525e-01 -1.088531129062175751e-02 7.001907378435134888e-02 3.717499226331710815e-02 -1.135508492588996887e-01 2.575280964374542236e-01 -8.389835059642791748e-02 1.343795955181121826e-01 -2.303733723238110542e-03 -6.481914222240447998e-02 -1.364026963710784912e-01 -4.286411404609680176e-01 3.715337067842483521e-02 1.913819275796413422e-02 1.123984530568122864e-02 2.775842696428298950e-02
-7.541166990995407104e-02 1.092377156019210815e-01 -3.286721557378768921e-02 -1.525842249393463135e-01 -3.102930262684822083e-02 1.025982573628425598e-01 1.687246002256870270e-02 -2.442533075809478760e-01 2.522768080234527588e-01 -2.403843998908996582e-01 2.576470673084259033e-01 3.022686243057250977e-01 5.429702997207641602e-02 1.380459517240524292e-01 -2.429733127355575562e-01 -2.214275896549224854e-01 -1.130738761276006699e-02 -2.670411206781864166e-02 -1.080008670687675476e-01 2.712047100067138672e-01 9.750927984714508057e-02 -6.653524190187454224e-02 -1.360505223274230957e-01 3.384050726890563965e-02 8.459577709436416626e-02 1.451767534017562866e-01 1.161478683352470398e-01 -2.930815517902374268e-01 3.315610587596893311e-01 -3.155850768089294434e-01 1.226101815700531006e-01 -7.422736287117004395e-02
-9.379335492849349976e-02 1.227318421006202698e-01 5.084611102938652039e-02 2.845878154039382935e-02 4.148109629750251770e-02 3.992719650268554688e-01 1.688866764307022095e-01 -7.279176265001296997e-02 2.974430918693542480e-01 -8.014347404241561890e-02 1.170609220862388611e-01 2.270816452801227570e-02 -3.741061314940452576e-02 1.394406408071517944e-01 -9.513474255800247192e-02 7.746976613998413086e-02 -3.463351130485534668e-01 3.984326720237731934e-01 -1.327769160270690918e-01 4.919230565428733826e-02 -1.933403313159942627e-01 1.455546766519546509e-01 -2.238940596580505371e-01 4.714201018214225769e-02 -2.052285373210906982e-01 -2.232483215630054474e-02 -1.556806862354278564e-01 -2.353413105010986328e-01 4.139191657304763794e-02 -3.036260604858398438e-01 -2.980396151542663574e-02 -7.798270136117935181e-02
-1.241400185972452164e-02 -6.969553232192993164e-02 4.893414080142974854e-01 -1.494698822498321533e-01 -7.514321058988571167e-02 1.674110419116914272e-03 -2.988138496875762939e-01 -2.422078400850296021e-01 -9.778226166963577271e-02 -1.136058941483497620e-01 5.624514445662498474e-02 3.447524607181549072e-01 5.450291186571121216e-02 -1.628918796777725220e-01 -6.946579366922378540e-02 -1.077874153852462769e-01 -7.925909012556076050e-02 1.927345395088195801e-01 1.009210646152496338e-01 5.257399007678031921e-02 -1.078393459320068359e-01 7.341832667589187622e-02 -1.599397957324981689e-01 1.321014016866683960e-01 -1.385286748409271240e-01 -5.473965313285589218e-03 -2.776940762996673584e-01 -3.056930601596832275e-01 1.340879052877426147e-01 2.222167104482650757e-01 -7.647785544395446777e-02 -9.866718947887420654e-02
1.117269173264503479e-01 2.699841558933258057e-01 -1.371630281209945679e-01 -9.562902897596359253e-02 -1.659031026065349579e-02 5.290967971086502075e-02 -1.867206096649169922e-01 1.289993524551391602e-01 3.566375970840454102e-01 -2.730953991413116455e-01 8.058129996061325073e-02 2.253846675157546997e-01 6.910316646099090576e-02 5.798757821321487427e-02 -1.772820949554443359e-02 -1.909211874008178711e-01 9.796226769685745239e-02 -9.391780197620391846e-02 -3.189309239387512207e-01 2.562367320060729980e-01 1.168482676148414612e-01 2.363897711038589478e-01 -3.106751441955566406e-01 4.059444647282361984e-03 7.268451154232025146e-02 1.506470330059528351e-02 -1.337799876928329468e-01 -1.565395444631576538e-01 2.710831165313720703e-01 1.569268256425857544e-01 1.456908434629440308e-01 -9.492595493793487549e-02
9.307812154293060303e-02 1.257293969392776489e-01 2.532308995723724365e-01 -3.763575255870819092e-01 -1.320197135210037231e-01 -7.807829231023788452e-02 -1.430969387292861938e-01 8.787465840578079224e-02 1.483141332864761353e-01 1.579485237598419189e-01 -1.217230483889579773e-01 -1.122738867998123169e-01 1.768683940172195435e-01 7.328519970178604126e-02 -2.318126112222671509e-01 1.102860923856496811e-02 -9.625250846147537231e-02 7.334545254707336426e-02 -2.259641885757446289e-01 2.655025124549865723e-01 1.260064840316772461e-01 2.593639791011810303e-01 -9.999985992908477783e-02 4.458516538143157959e-01 -7.528354972600936890e-02 1.362594664096832275e-01 -2.096755653619766235e-01 1.242899373173713684e-01 1.526513546705245972e-01 1.307950317859649658e-01 2.897289581596851349e-02 -1.154684275388717651e-02
-1.294500380754470825e-01 -1.304534822702407837e-01 1.675056219100952148e-01 -1.627860963344573975e-02 -8.679038286209106445e-02 1.228057593107223511e-01 -2.685442268848419189e-01 -2.403168082237243652e-01 1.019852831959724426e-01 -7.836177200078964233e-02 3.825125694274902344e-01 -2.521710004657506943e-03 -1.627311259508132935e-01 3.499859571456909180e-02 -4.633836448192596436e-01 3.193731233477592468e-02 -2.956970632076263428e-01 -9.491153061389923096e-02 1.770471106283366680e-03 8.034557104110717773e-02 -2.126361727714538574e-01 1.761078238487243652e-01 -1.005711406469345093e-01 6.067774444818496704e-02 -1.450567543506622314e-01 2.706306241452693939e-02 -2.661851346492767334e-01 -1.781811714172363281e-01 2.087794244289398193e-01 1.093463376164436340e-01 5.600193142890930176e-02 5.584254488348960876e-02
8.530561625957489014e-02 1.350049674510955811e-01 3.217328190803527832e-01 -6.070062145590782166e-02 -2.404155433177947998e-01 1.858648359775543213e-01 -1.984766870737075806e-02 3.756884038448333740e-01 1.098156869411468506e-01 1.627817153930664062e-01 3.955909311771392822e-01 1.550699174404144287e-01 5.388385034166276455e-04 7.873592525720596313e-02 -2.263926416635513306e-01 -2.192796580493450165e-02 -2.214780151844024658e-01 4.218585789203643799e-02 1.015512123703956604e-01 9.930010139942169189e-02 -2.197279222309589386e-02 -2.175143174827098846e-02 -1.478167772293090820e-01 1.809797286987304688e-01 1.496970206499099731e-01 -6.309529393911361694e-02 -1.345544308423995972e-01 -5.766325443983078003e-02 2.372092753648757935e-01 2.290811240673065186e-01 -1.691823452711105347e-02 -2.701315879821777344e-01
1.469175517559051514e-01 -1.864480040967464447e-02 2.997778058052062988e-01 -1.227468699216842651e-01 -6.351894140243530273e-02 5.923930928111076355e-02 1.196345910429954529e-01 2.831257693469524384e-02 1.695617884397506714e-01 6.907287240028381348e-02 7.426583021879196167e-02 1.705920547246932983e-01 9.858540445566177368e-02 2.482239603996276855e-01 -3.603309690952301025e-01 7.791127543896436691e-03 -1.723547130823135376e-01 -6.640622019767761230e-02 -5.415649339556694031e-02 2.624172270298004150e-01 2.152044326066970825e-01 4.721041619777679443e-01 -5.030502378940582275e-02 2.491593062877655029e-01 4.883200675249099731e-02 1.867646425962448120e-01 -1.877740025520324707e-01 8.465589582920074463e-02 1.237026229500770569e-01 5.164168775081634521e-02 1.828155070543289185e-01 1.015061289072036743e-01
2.590838670730590820e-01 8.584239520132541656e-03 3.643908724188804626e-02 -4.576823413372039795e-01 -5.427419021725654602e-02 2.797773107886314392e-02 1.854140870273113251e-02 2.406413257122039795e-01 2.851691544055938721e-01 1.002926602959632874e-01 2.276734262704849243e-01 2.037686854600906372e-01 -1.856628060340881348e-01 5.975930020213127136e-02 -1.093569546937942505e-01 2.874380908906459808e-02 -1.041189301759004593e-02 2.740291357040405273e-01 -1.421929895877838135e-01 1.371863633394241333e-01 1.708322465419769287e-01 -2.645388245582580566e-02 -1.948847025632858276e-01 -1.225782856345176697e-01 -1.128964722738601267e-04 -5.342494696378707886e-02 -6.093601137399673462e-02 -2.130258828401565552e-01 3.048515021800994873e-01 -1.628003418445587158e-01 -1.888571530580520630e-01 1.423911750316619873e-01
3.031971454620361328e-01 1.650647521018981934e-01 3.233327865600585938e-01 -7.725322246551513672e-02 2.178531885147094727e-01 6.733927130699157715e-02 -6.714970222674310207e-04 -3.711223974823951721e-02 9.815523773431777954e-02 2.692916197702288628e-03 1.742697060108184814e-01 1.231523752212524414e-01 -5.860006436705589294e-02 -6.950148195028305054e-02 -3.479875326156616211e-01 -1.782760396599769592e-02 -2.628364861011505127e-01 9.180240333080291748e-02 -1.659736931324005127e-01 1.444975882768630981e-01 -1.396846175193786621e-01 3.030001819133758545e-01 -2.201254069805145264e-01 1.662602275609970093e-01 1.226543262600898743e-01 5.868615582585334778e-02 -7.912344485521316528e-02 1.198883727192878723e-01 2.057011574506759644e-01 -2.501959204673767090e-01 -2.228088527917861938e-01 1.582792550325393677e-01
-1.521985977888107300e-01 2.254365384578704834e-02 -6.815910339355468750e-02 -1.740717589855194092e-01 3.147597238421440125e-02 4.752010479569435120e-02 7.326941192150115967e-02 1.300306022167205811e-01 -2.097118645906448364e-01 1.994632929563522339e-01 3.727461695671081543e-01 1.904998719692230225e-01 1.176307350397109985e-01 -2.739649415016174316e-01 -2.049740403890609741e-01 -5.281320959329605103e-02 -4.490039348602294922e-01 -2.323808893561363220e-02 4.057501256465911865e-02 2.915262281894683838e-01 5.003480613231658936e-02 4.485262185335159302e-02 6.616204977035522461e-02 -8.585181832313537598e-02 3.911596536636352539e-02 6.986270844936370850e-02 -1.595951765775680542e-01 -3.515253365039825439e-01 2.270460426807403564e-01 -3.074226900935173035e-02 5.358002334833145142e-02 -8.546725660562515259e-02
-3.047505021095275879e-01 1.673557013273239136e-01 1.186976283788681030e-01 -6.112331524491310120e-02 2.429714612662792206e-02 4.738783091306686401e-02 1.397141069173812866e-01 -7.803344726562500000e-02 7.905067503452301025e-02 8.888295292854309082e-02 1.118310987949371338e-01 2.283155322074890137e-01 3.485385477542877197e-01 1.300577074289321899e-01 1.897081285715103149e-01 -8.634968101978302002e-02 -2.811153829097747803e-01 -1.233165152370929718e-02 2.704295814037322998e-01 1.742600649595260620e-01 1.531287431716918945e-01 8.152876049280166626e-02 7.716917991638183594e-02 1.968425884842872620e-02 1.168238744139671326e-01 1.657846197485923767e-02 -3.451533913612365723e-01 -3.768294155597686768e-01 2.262420803308486938e-01 6.003221869468688965e-02 -1.450457423925399780e-01 -4.721881076693534851e-02
-3.984423354268074036e-02 1.143305003643035889e-01 2.491734735667705536e-02 -5.373070016503334045e-02 -2.994675040245056152e-01 1.830347027862444520e-04 -1.932668834924697876e-01 -2.624936401844024658e-01 3.450635373592376709e-01 -1.569258272647857666e-01 3.435603976249694824e-01 1.274747997522354126e-01 1.174968034029006958e-01 -1.645202189683914185e-01 -1.670537441968917847e-01 -2.083163410425186157e-01 -2.229680866003036499e-02 -1.454233676195144653e-01 1.335849463939666748e-01 1.686063259840011597e-01 -1.150736957788467407e-01 3.087371289730072021e-01 -6.842190027236938477e-02 1.866693794727325439e-01 -3.889524564146995544e-02 6.599631160497665405e-02 -2.493701875209808350e-01 -2.262808233499526978e-01 -1.034842729568481445e-01 -1.813637465238571167e-01 -1.049508452415466309e-01 -7.658358663320541382e-02
-2.854759097099304199e-01 -1.699925959110260010e-01 1.123955100774765015e-01 -1.948361396789550781e-01 3.119514510035514832e-02 2.711520791053771973e-01 -1.600474491715431213e-02 1.364977937191724777e-02 2.720879018306732178e-01 -1.845756024122238159e-01 1.374543160200119019e-01 6.847634911537170410e-02 -1.824428141117095947e-01 -1.561742927879095078e-02 -1.847191751003265381e-01 -4.649202525615692139e-02 -1.517510414123535156e-01 1.934393644332885742e-01 2.034047842025756836e-01 2.941482961177825928e-01 2.743740081787109375e-01 1.247661113739013672e-01 -2.976588308811187744e-01 1.613308936357498169e-01 -1.943385303020477295e-01 1.729804873466491699e-01 -1.405114382505416870e-01 -8.719795197248458862e-02 1.526594310998916626e-01 3.061044216156005859e-02 2.059588581323623657e-01 -8.402910828590393066e-02
2.281102091073989868e-01 1.960877031087875366e-01 1.625567078590393066e-01 -2.623837999999523163e-02 -2.670643925666809082e-01 1.294543892145156860e-01 1.194881498813629150e-01 -1.409570127725601196e-01 4.466034844517707825e-02 1.514469832181930542e-01 3.190881758928298950e-02 1.342593580484390259e-01 1.060828492045402527e-01 3.537495434284210205e-01 -1.636987626552581787e-01 -1.997090727090835571e-01 -1.334679871797561646e-01 1.817345805466175079e-02 2.322533726692199707e-01 -4.463486000895500183e-02 -1.427123975008726120e-02 4.138711467385292053e-02 -2.036150395870208740e-01 2.292400896549224854e-01 -2.421822547912597656e-01 3.882164061069488525e-01 -1.353040635585784912e-01 -1.884530186653137207e-01 1.964350342750549316e-01 1.524426788091659546e-01 1.211538687348365784e-01 -5.858311802148818970e-02
-4.369915127754211426e-01 -9.807482361793518066e-02 2.825780510902404785e-01 -4.123478010296821594e-02 -5.930996313691139221e-02 3.246539533138275146e-01 1.200633347034454346e-01 -5.692343786358833313e-02 2.222929447889328003e-01 -4.641645774245262146e-02 2.917282581329345703e-01 2.681887149810791016e-01 7.701653987169265747e-02 -1.602231860160827637e-01 -1.819719932973384857e-02 -6.186430156230926514e-02 -1.463786661624908447e-01 1.528461426496505737e-01 -9.055250883102416992e-02 1.244982704520225525e-01 9.484917670488357544e-02 6.456942856311798096e-02 -6.298610568046569824e-02 -1.157298684120178223e-01 -1.014834418892860413e-01 1.199152022600173950e-01 -2.592370510101318359e-01 -3.419492840766906738e-01 7.398795336484909058e-02 -3.662040829658508301e-02 1.780974268913269043e-01 2.398195862770080566e-02
3.190000355243682861e-01 2.422254346311092377e-02 4.458363950252532959e-01 -1.347707659006118774e-01 -3.507369384169578552e-02 1.445617079734802246e-01 -7.708553690463304520e-03 -9.769473224878311157e-02 3.683507442474365234e-03 7.666140049695968628e-02 2.192908376455307007e-01 6.152365356683731079e-02 7.810602337121963501e-02 1.966199725866317749e-01 -4.157472252845764160e-01 6.990611553192138672e-02 -2.001672685146331787e-01 -1.395084708929061890e-01 1.531097292900085449e-01 2.034958153963088989e-01 4.097240418195724487e-02 3.051237463951110840e-01 -3.904233127832412720e-02 1.206178814172744751e-01 -2.596089616417884827e-03 -4.816239327192306519e-02 -2.710016965866088867e-01 -1.462280936539173126e-02 6.988914310932159424e-02 -4.734241962432861328e-02 2.213632762432098389e-01 3.722662851214408875e-02
2.198942750692367554e-01 4.894503578543663025e-02 2.289160490036010742e-01 6.160262506455183029e-03 1.135134398937225342e-01 -2.744175121188163757e-02 -1.150261834263801575e-01 5.803116038441658020e-02 1.633080393075942993e-01 -7.592701353132724762e-03 2.242954522371292114e-01 1.716521531343460083e-01 5.670458450913429260e-02 9.947662800550460815e-02 -2.709833383560180664e-01 -2.609232626855373383e-02 -2.909895479679107666e-01 8.538961410522460938e-02 2.265912145376205444e-01 3.408781588077545166e-01 1.791432052850723267e-01 4.088122770190238953e-02 -2.772207856178283691e-01 -1.243676841259002686e-01 -5.313495919108390808e-02 3.490400016307830811e-01 -1.681319177150726318e-01 1.527006775140762329e-01 2.100953310728073120e-01 1.974950879812240601e-01 1.669559627771377563e-01 1.673199585638940334e-03
1.841074228286743164e-01 -5.866658687591552734e-02 2.726613879203796387e-01 -8.223469555377960205e-02 -1.288672089576721191e-01 2.102354168891906738e-02 -2.225097417831420898e-01 -2.759844958782196045e-01 1.548740416765213013e-01 -8.526965230703353882e-02 3.712778091430664062e-01 1.406322792172431946e-02 2.160801589488983154e-01 -1.563314646482467651e-01 -3.720275461673736572e-01 2.094841301441192627e-01 -5.856866948306560516e-03 1.746081858873367310e-01 3.036521375179290771e-01 1.986920386552810669e-01 -8.453148603439331055e-02 1.065397076308727264e-02 -1.123438104987144470e-01 -8.885619044303894043e-02 2.651676349341869354e-02 1.113856434822082520e-01 -1.148345470428466797e-01 -1.532824784517288208e-01 2.127816677093505859e-01 -7.363518327474594116e-02 -9.909506142139434814e-02 1.257671117782592773e-01
2.621927857398986816e-01 1.524249166250228882e-01 5.579668283462524414e-02 -8.489313721656799316e-02 2.884891629219055176e-02 1.251598149538040161e-01 1.601132154464721680e-01 2.242014855146408081e-01 2.105744779109954834e-01 4.241943359375000000e-01 -1.065129227936267853e-02 1.251574903726577759e-01 8.077955804765224457e-03 -1.279146671295166016e-01 -2.985169924795627594e-02 -2.573853135108947754e-01 -2.585097253322601318e-01 -1.865660771727561951e-02 -7.255679368972778320e-02 3.616782128810882568e-01 -3.977369517087936401e-02 5.241741240024566650e-02 6.550577282905578613e-02 1.016024947166442871e-01 -8.935753256082534790e-02 -1.041128188371658325e-01 -1.174291521310806274e-01 -6.770545989274978638e-02 2.856218814849853516e-01 -3.273937106132507324e-01 -1.286905109882354736e-01 -1.302137672901153564e-01
-2.625606656074523926e-01 1.069545373320579529e-01 2.950726263225078583e-02 1.731423437595367432e-01 2.564834058284759521e-01 1.508592069149017334e-01 -3.533603996038436890e-02 -2.100142277777194977e-02 2.224865257740020752e-01 -1.451148837804794312e-01 1.409185826778411865e-01 2.615512721240520477e-02 1.460011154413223267e-01 -1.470855921506881714e-01 -2.021333575248718262e-01 -4.948390647768974304e-02 2.590562589466571808e-02 2.850900888442993164e-01 5.020547285676002502e-02 7.289657741785049438e-02 5.118195712566375732e-02 5.548780038952827454e-02 -1.890475898981094360e-01 1.146798674017190933e-02 -4.532047733664512634e-02 2.143753767013549805e-01 -3.648743927478790283e-01 -4.290273189544677734e-01 2.682037651538848877e-01 -1.989626884460449219e-01 5.634842440485954285e-02 9.965025633573532104e-02
1.133788824081420898e-01 2.162895053625106812e-01 1.387267261743545532e-01 2.602753601968288422e-02 -1.366673856973648071e-01 3.812846541404724121e-02 -1.028778329491615295e-01 2.714250683784484863e-01 1.951169520616531372e-01 1.420749872922897339e-01 2.506410777568817139e-01 -1.264121532440185547e-01 1.214709877967834473e-01 7.968527823686599731e-02 1.079727485775947571e-01 -7.096863538026809692e-02 -2.685219943523406982e-01 1.192619800567626953e-01 1.453666836023330688e-01 2.848357856273651123e-01 3.374645486474037170e-02 1.224819943308830261e-01 -3.149652481079101562e-02 4.849831387400627136e-02 -1.279573589563369751e-01 -3.024868965148925781e-01 -4.784249067306518555e-01 -3.937622159719467163e-02 4.543760418891906738e-02 -2.142708152532577515e-01 -2.137854993343353271e-01 3.361102938652038574e-02
3.510636985301971436e-01 2.712536454200744629e-01 -2.215638160705566406e-01 -7.863569259643554688e-02 -1.080156192183494568e-01 1.274170130491256714e-01 2.212911695241928101e-01 5.799587443470954895e-02 8.793542534112930298e-02 -4.418194293975830078e-03 9.800195693969726562e-02 -7.419236004352569580e-02 -1.133266910910606384e-01 -1.306558251380920410e-01 -2.257603704929351807e-01 9.792298823595046997e-02 -5.185224488377571106e-02 1.919209212064743042e-01 2.080993056297302246e-01 2.587540149688720703e-01 -6.025467813014984131e-02 7.816406339406967163e-02 -7.862213999032974243e-02 -2.460725232958793640e-02 7.546843588352203369e-02 3.091348707675933838e-01 -3.811321556568145752e-01 -3.565804362297058105e-01 4.218236729502677917e-02 -1.019813865423202515e-01 -4.287993907928466797e-02 -1.834198832511901855e-02
1.354833040386438370e-02 8.300544321537017822e-02 -1.070553809404373169e-01 1.104830279946327209e-01 5.655804276466369629e-02 1.615298986434936523e-01 2.735770866274833679e-02 -1.573635786771774292e-01 2.327071130275726318e-01 -9.458880871534347534e-02 2.492517679929733276e-01 1.957956850528717041e-01 3.348686695098876953e-01 -4.762762784957885742e-02 -6.905425339937210083e-03 -7.859170436859130859e-02 -3.736761808395385742e-01 7.375889271497726440e-02 -4.428661242127418518e-02 -4.413115605711936951e-02 -1.254501938819885254e-01 2.263673990964889526e-01 -2.088683098554611206e-01 2.610141336917877197e-01 -1.886842548847198486e-01 1.697601974010467529e-01 -2.365703731775283813e-01 -1.239369213581085205e-01 -8.406638354063034058e-02 -3.536932766437530518e-01 5.030594021081924438e-02 -1.791773736476898193e-01
2.400350570678710938e-01 4.072942771017551422e-03 1.718989163637161255e-01 -2.422027662396430969e-02 -2.940082550048828125e-01 8.069530129432678223e-02 2.155295945703983307e-02 2.001482546329498291e-01 -4.472110047936439514e-02 2.257684320211410522e-01 8.141275495290756226e-02 1.343209147453308105e-01 5.512649938464164734e-02 -9.959679096937179565e-03 -1.447987854480743408e-01 -2.227957993745803833e-01 -5.094187334179878235e-02 8.005371317267417908e-03 -1.628750115633010864e-01 1.200182288885116577e-01 1.568376421928405762e-01 4.359272718429565430e-01 -2.787163555622100830e-01 8.420966565608978271e-02 -2.148468494415283203e-01 -4.473231267184019089e-03 -3.936491310596466064e-01 -2.518688701093196869e-02 2.158620953559875488e-01 8.946871757507324219e-02 -5.213274061679840088e-02 -1.590003073215484619e-01
1.183811798691749573e-01 1.199902370572090149e-01 1.612940728664398193e-01 -3.548278212547302246e-01 -1.510759443044662476e-01 -1.591631323099136353e-01 2.902984246611595154e-02 -6.913985311985015869e-02 2.098798751831054688e-01 3.220361173152923584e-01 5.235769227147102356e-02 -3.169609233736991882e-02 3.943071663379669189e-01 6.008771806955337524e-02 -1.547582149505615234e-01 -1.515074670314788818e-01 -1.125841215252876282e-01 1.942716985940933228e-01 1.119120139628648758e-02 3.587460517883300781e-02 -1.173557639122009277e-01 4.432858154177665710e-02 -3.382286429405212402e-01 1.456281244754791260e-01 1.560190618038177490e-01 1.455391496419906616e-01 -1.451208293437957764e-01 5.856195092201232910e-02 3.229291737079620361e-01 1.485908031463623047e-01 -5.516462400555610657e-02 -7.617402076721191406e-02
1.638279110193252563e-01 -2.017220109701156616e-01 1.661354452371597290e-01 -2.401667982339859009e-01 -2.809371054172515869e-02 2.568521499633789062e-01 -2.062266506254673004e-02 2.836420238018035889e-01 1.542591005563735962e-01 -2.164860069751739502e-01 4.115779697895050049e-01 -2.665283344686031342e-02 -9.275931864976882935e-03 -5.657534673810005188e-02 -5.561694502830505371e-02 -2.586176693439483643e-01 -7.322946190834045410e-02 1.497294902801513672e-01 6.118183583021163940e-02 2.917467243969440460e-02 6.437283009290695190e-02 1.968154907226562500e-01 7.853332906961441040e-03 1.363416165113449097e-01 -9.660566598176956177e-02 2.220896333456039429e-01 1.999496072530746460e-01 -2.514949142932891846e-01 2.821855545043945312e-01 -2.064192295074462891e-01 -7.547765225172042847e-02 4.228335246443748474e-02
-1.186761260032653809e-01 6.138784810900688171e-02 2.486050128936767578e-01 -3.411457836627960205e-01 -2.315936088562011719e-01 1.532869488000869751e-01 1.788322329521179199e-01 5.090219900012016296e-02 6.479357182979583740e-02 -3.522918820381164551e-01 1.294544935226440430e-01 5.197114124894142151e-02 3.262493610382080078e-01 -5.520497262477874756e-02 -2.194521427154541016e-01 -6.829509139060974121e-02 2.627830207347869873e-01 -5.294665321707725525e-02 8.668282069265842438e-03 2.734590172767639160e-01 9.448303899262100458e-05 7.575114723294973373e-03 -1.953156590461730957e-01 3.925585374236106873e-02 1.118970364332199097e-01 5.042370408773422241e-02 -3.338327109813690186e-01 -1.885146349668502808e-01 1.016809940338134766e-01 1.503153443336486816e-01 -2.719864621758460999e-02 1.485636457800865173e-03
-9.070757031440734863e-02 1.560598164796829224e-01 2.315956503152847290e-01 -1.211478188633918762e-01 -4.014824926853179932e-01 6.265953928232192993e-02 1.695068180561065674e-01 2.461693733930587769e-01 9.054292738437652588e-02 2.272910475730895996e-01 7.792628556489944458e-02 1.463303565979003906e-01 8.274293690919876099e-02 4.010272026062011719e-02 -8.138670027256011963e-02 -2.366025149822235107e-01 2.639072388410568237e-02 9.068847447633743286e-02 1.784572377800941467e-02 2.760769426822662354e-01 2.235588580369949341e-01 2.759544849395751953e-01 -2.000110223889350891e-02 2.425168752670288086e-01 -1.167761981487274170e-01 2.036980390548706055e-01 -1.884453147649765015e-01 5.082093924283981323e-02 2.472223937511444092e-01 1.451182216405868530e-01 -1.508221477270126343e-01 -1.315406560897827148e-01
1.064395308494567871e-01 6.177454441785812378e-02 1.709963083267211914e-01 -4.182296693325042725e-01 -2.573871016502380371e-01 -1.033281460404396057e-01 -1.797865480184555054e-01 -5.155628919601440430e-02 3.276911377906799316e-01 2.869355976581573486e-01 -3.825716674327850342e-02 1.720823720097541809e-02 3.109662830829620361e-01 9.702165611088275909e-03 -1.317985951900482178e-01 -2.031679749488830566e-01 -2.088207192718982697e-02 1.940134614706039429e-01 -8.223044127225875854e-02 -1.203644499182701111e-01 -1.196202114224433899e-01 3.530224785208702087e-02 -3.218446373939514160e-01 9.080090373754501343e-02 2.780111040920019150e-03 6.589603424072265625e-02 -9.799064695835113525e-02 -8.183941990137100220e-02 2.105428576469421387e-01 1.245514377951622009e-01 1.214768737554550171e-01 -1.997962445020675659e-01
-7.749007642269134521e-02 6.705065816640853882e-02 -1.429783105850219727e-01 3.699889406561851501e-02 -2.743414342403411865e-01 7.615917921066284180e-02 -7.285331375896930695e-03 -1.590355187654495239e-01 1.932953447103500366e-01 -5.222566798329353333e-02 -3.163250908255577087e-02 1.829638183116912842e-01 1.431522667407989502e-01 -1.423511356115341187e-01 -1.145218908786773682e-01 -9.196763485670089722e-02 1.101063862442970276e-01 4.557069018483161926e-02 -1.146604567766189575e-01 1.989294439554214478e-01 -5.857149511575698853e-02 3.688824474811553955e-01 -3.884073197841644287e-01 2.275084257125854492e-01 -5.513797514140605927e-04 1.685629785060882568e-01 -3.433871641755104065e-02 -3.809624910354614258e-01 3.162416219711303711e-01 -1.801163107156753540e-01 -3.352990606799721718e-03 -9.027581661939620972e-02
2.448436915874481201e-01 1.435483992099761963e-01 3.355688154697418213e-01 -1.297670453786849976e-01 -5.617579445242881775e-02 3.011076748371124268e-01 -2.798089524731040001e-03 2.603742778301239014e-01 1.757370680570602417e-01 -1.318764239549636841e-01 2.394096851348876953e-01 9.529939293861389160e-02 -2.419470995664596558e-01 1.887115649878978729e-02 -2.041582316160202026e-01 -1.113252788782119751e-01 -1.024359017610549927e-01 8.360084146261215210e-02 3.680908679962158203e-02 2.231666594743728638e-01 -3.432204574346542358e-02 4.141030833125114441e-02 -2.898393869400024414e-01 -4.672066122293472290e-02 -2.595983147621154785e-01 8.464548736810684204e-02 -1.370400935411453247e-01 -1.005114912986755371e-01 1.700003445148468018e-01 1.524247974157333374e-01 2.955172061920166016e-01 -1.035704556852579117e-02
1.650736331939697266e-01 2.046840637922286987e-01 -1.588661782443523407e-02 -3.118542432785034180e-01 -4.561654105782508850e-02 -2.482169121503829956e-01 1.578048318624496460e-01 -2.778523787856101990e-02 -1.920493878424167633e-02 -1.960037276148796082e-02 3.218873143196105957e-01 1.598466485738754272e-01 -1.687165535986423492e-02 -1.354607939720153809e-01 3.806455060839653015e-02 -1.720851957798004150e-01 -2.115436941385269165e-01 -1.369530707597732544e-01 -5.490842089056968689e-02 2.118279337882995605e-01 2.092470079660415649e-01 3.568785488605499268e-01 -1.406506150960922241e-01 -2.976528741419315338e-02 1.664823293685913086e-01 -5.361364409327507019e-02 -5.685986950993537903e-02 -4.117417633533477783e-01 1.303668320178985596e-01 -1.059670746326446533e-01 1.494441647082567215e-02 -1.713472604751586914e-01
-2.890546806156635284e-02 -1.410482376813888550e-01 2.580628693103790283e-01 4.738111048936843872e-02 -9.897165745496749878e-02 -1.270218193531036377e-01 -1.321783512830734253e-01 -8.026245981454849243e-02 3.821982145309448242e-01 -2.593602538108825684e-01 2.858627736568450928e-01 2.205479890108108521e-03 3.689295649528503418e-01 1.961346417665481567e-01 -8.467195928096771240e-02 -4.971177503466606140e-02 -1.375700384378433228e-01 2.442911416292190552e-01 -1.404213905334472656e-01 1.336501389741897583e-01 3.670420730486512184e-03 -8.411221206188201904e-02 -1.116245687007904053e-01 -5.684928596019744873e-02 5.631314218044281006e-02 1.349047273397445679e-01 -2.161833345890045166e-01 -4.045937359333038330e-01 4.739562794566154480e-02 4.438177868723869324e-02 1.409130729734897614e-02 -7.823283970355987549e-02
-2.274521440267562866e-01 1.686374545097351074e-01 1.503401547670364380e-01 3.122913837432861328e-02 -3.017961084842681885e-01 1.879850961267948151e-02 -1.418223045766353607e-02 2.610462605953216553e-01 9.796781837940216064e-02 4.146784078329801559e-03 -5.455190688371658325e-02 3.388406038284301758e-01 3.327476978302001953e-01 -2.890546619892120361e-01 -2.764314413070678711e-01 -1.091524139046669006e-01 -1.801212131977081299e-01 1.620869338512420654e-01 -8.548659831285476685e-02 1.873496025800704956e-01 -4.491435736417770386e-02 -3.840624354779720306e-03 -4.587170481681823730e-02 -8.585097268223762512e-03 -2.940699160099029541e-01 -2.993529662489891052e-02 -1.314455270767211914e-01 -3.013092279434204102e-01 1.030509471893310547e-01 1.078091785311698914e-01 -5.837241187691688538e-02 -6.428235210478305817e-03
1.239587552845478058e-02 1.668816506862640381e-01 2.969810068607330322e-01 -4.736573621630668640e-02 -2.499167472124099731e-01 2.572560906410217285e-01 3.478525951504707336e-02 3.978440761566162109e-01 1.268531978130340576e-01 1.457335650920867920e-01 2.913131117820739746e-01 1.771338433027267456e-01 3.456560894846916199e-02 1.122562289237976074e-01 -1.159785613417625427e-01 9.512363933026790619e-03 -2.085509896278381348e-01 1.031161844730377197e-01 2.217563688755035400e-01 5.166344999452121556e-05 -1.592168584465980530e-02 1.482947170734405518e-01 -2.016060054302215576e-01 8.855988830327987671e-02 1.429302394390106201e-01 -1.537483632564544678e-01 -7.151909917593002319e-02 -6.282544136047363281e-02 3.020527660846710205e-01 1.384079158306121826e-01 -8.390285819768905640e-02 -2.606187462806701660e-01
2.146489545702934265e-02 2.539348602294921875e-01 -3.806153312325477600e-02 -1.711255013942718506e-01 -4.145229160785675049e-01 2.709064483642578125e-01 1.476492285728454590e-01 -9.422741085290908813e-02 3.370237946510314941e-01 1.098198816180229187e-02 1.425503194332122803e-01 -6.333637516945600510e-03 -2.543609775602817535e-02 -6.858301907777786255e-02 -1.651224642992019653e-01 -9.033981710672378540e-02 -1.763497143983840942e-01 -1.012615785002708435e-01 -1.887349337339401245e-01 2.520208656787872314e-01 -4.053397849202156067e-02 2.221125215291976929e-01 9.678527712821960449e-02 2.208323916420340538e-03 4.381700232625007629e-02 4.926623031497001648e-02 1.793744787573814392e-02 -3.731781244277954102e-01 1.097862198948860168e-01 -7.824944332242012024e-04 1.612385064363479614e-01 2.660102844238281250e-01
1.259987801313400269e-01 -1.480045616626739502e-01 2.994748353958129883e-01 -2.400244027376174927e-01 -2.070837914943695068e-01 4.224178940057754517e-02 -4.660806059837341309e-02 1.551282256841659546e-01 -7.942068576812744141e-02 -8.983592689037322998e-02 3.353782296180725098e-01 1.262017786502838135e-01 -6.438058614730834961e-02 -5.671855062246322632e-03 -8.090595901012420654e-02 -1.711581051349639893e-01 8.212781697511672974e-02 8.924147486686706543e-02 -2.065161317586898804e-01 1.794345825910568237e-01 3.776985406875610352e-01 1.110725924372673035e-01 -9.317910671234130859e-02 1.490110009908676147e-01 3.914494439959526062e-02 3.111961185932159424e-01 -3.249675035476684570e-01 -2.113958746194839478e-01 3.103396669030189514e-02 -6.380858272314071655e-02 6.925783306360244751e-02 -1.651730388402938843e-01
1.963759213685989380e-01 3.218764662742614746e-01 2.205019146203994751e-01 -9.499135613441467285e-02 -1.496934294700622559e-01 1.016926318407058716e-01 -1.810374408960342407e-01 1.123870089650154114e-01 2.169815748929977417e-01 1.750095188617706299e-01 -1.373680680990219116e-01 -2.132044285535812378e-01 2.675699293613433838e-01 -1.718013547360897064e-02 -2.201213240623474121e-01 -2.492155283689498901e-01 -9.223790839314460754e-03 1.600593910552561283e-03 9.203072404488921165e-04 1.672448366880416870e-01 2.295979708433151245e-01 1.358340531587600708e-01 -9.381221234798431396e-02 3.279294073581695557e-01 5.814934894442558289e-02 7.956405729055404663e-02 -2.047296911478042603e-01 -2.849247455596923828e-01 1.941147446632385254e-01 5.067490041255950928e-02 7.375328987836837769e-02 5.904754623770713806e-02
1.156041398644447327e-01 2.214260548353195190e-01 2.140532881021499634e-01 -1.096715852618217468e-01 8.648573607206344604e-02 1.064258366823196411e-01 -6.858698278665542603e-02 2.040947228670120239e-01 1.886545568704605103e-01 1.562704145908355713e-01 -1.503791362047195435e-01 -1.848053038120269775e-01 3.705568909645080566e-01 -2.356197126209735870e-02 -1.828530430793762207e-01 -7.866497337818145752e-02 5.569323524832725525e-02 1.729701608419418335e-01 2.809649333357810974e-02 2.315180450677871704e-01 6.557448208332061768e-02 9.415236115455627441e-02 1.930437982082366943e-01 1.270441263914108276e-01 -1.308479160070419312e-01 2.816413938999176025e-01 -2.592237591743469238e-01 -2.872308194637298584e-01 2.460444271564483643e-01 1.907951086759567261e-01 1.137116253376007080e-01 1.016460731625556946e-01
-1.358613278716802597e-02 2.940118312835693359e-01 1.531549096107482910e-01 -3.076688051223754883e-01 -2.274679690599441528e-01 5.734186992049217224e-02 4.270428791642189026e-02 -5.963087826967239380e-02 -3.545699268579483032e-02 2.999245524406433105e-01 3.465417027473449707e-01 -1.752280443906784058e-01 1.619963906705379486e-03 -1.699288934469223022e-01 -2.684849202632904053e-01 -1.314486116170883179e-01 -8.004039525985717773e-02 1.113455221056938171e-01 -9.499018639326095581e-02 1.721812337636947632e-01 4.525019600987434387e-02 5.508576706051826477e-02 1.655018189921975136e-03 7.378591597080230713e-02 1.673248857259750366e-01 1.238765269517898560e-01 1.718818955123424530e-02 -2.535612881183624268e-01 2.682252228260040283e-01 2.533969841897487640e-02 2.582128942012786865e-01 -2.437252402305603027e-01
-6.678790599107742310e-02 1.216060370206832886e-01 -1.879500150680541992e-01 -1.108203604817390442e-01 -2.664307504892349243e-02 3.453157246112823486e-01 9.582690894603729248e-02 2.324463874101638794e-01 -4.131627827882766724e-02 2.690335176885128021e-02 1.275116056203842163e-01 1.238624379038810730e-01 1.803547143936157227e-01 -9.979642927646636963e-02 -1.882999837398529053e-01 -1.021789163351058960e-01 -7.326408475637435913e-02 3.567774593830108643e-01 6.001748144626617432e-03 2.532936632633209229e-01 1.196335181593894958e-01 4.629883915185928345e-02 1.602575629949569702e-01 2.044333070516586304e-01 5.590595304965972900e-02 7.615735381841659546e-02 1.112034469842910767e-01 -3.398861289024353027e-01 4.174675643444061279e-01 -1.871032565832138062e-01 1.185513567179441452e-03 2.600739710032939911e-02
1.462527513504028320e-01 3.346799686551094055e-02 1.480129063129425049e-01 -1.186492517590522766e-01 -3.625513017177581787e-01 -3.672017715871334076e-03 1.504156589508056641e-01 2.525947093963623047e-01 -1.047520115971565247e-01 1.326703280210494995e-01 2.370655536651611328e-01 3.015994131565093994e-01 1.039367821067571640e-02 -7.671133428812026978e-02 -1.382012367248535156e-01 -1.434884816408157349e-01 -4.549020901322364807e-02 3.633560240268707275e-02 -7.870658487081527710e-02 5.290173739194869995e-02 -1.699592918157577515e-02 3.187427520751953125e-01 -9.883982688188552856e-02 1.746436208486557007e-01 -2.076319903135299683e-01 2.192800343036651611e-01 -1.842354536056518555e-01 -1.729352176189422607e-01 2.795755565166473389e-01 1.775023788213729858e-01 -1.966747790575027466e-01 -2.103983163833618164e-01
3.695861622691154480e-02 2.549336552619934082e-01 1.597138345241546631e-01 -4.318567514419555664e-01 -2.081787735223770142e-01 -1.460016220808029175e-01 -1.493159234523773193e-01 -1.469540596008300781e-02 2.529795765876770020e-01 2.230107486248016357e-01 -2.797134779393672943e-02 -1.243310123682022095e-01 3.914572000503540039e-01 -2.221068181097507477e-02 -1.077296137809753418e-01 -1.446841061115264893e-01 -5.051159113645553589e-02 1.164789199829101562e-01 -1.190110296010971069e-01 -5.085719749331474304e-02 -7.648856937885284424e-02 1.744669824838638306e-01 -1.562305539846420288e-01 1.517019569873809814e-01 -2.341683208942413330e-02 1.758824586868286133e-01 -1.280391812324523926e-01 -3.608866780996322632e-02 3.149982392787933350e-01 1.833358854055404663e-01 -6.784559786319732666e-02 -1.225802674889564514e-01
-1.993620693683624268e-01 -7.099843770265579224e-02 1.408156123943626881e-03 -3.448443114757537842e-01 2.084245085716247559e-01 3.079959154129028320e-01 -2.567272260785102844e-02 1.425029933452606201e-01 2.060422301292419434e-01 -4.968551918864250183e-02 3.900291621685028076e-01 2.635625600814819336e-01 2.798270583152770996e-01 -5.757555365562438965e-02 -2.364486688748002052e-03 -2.864197790622711182e-01 -1.800353378057479858e-01 -5.413344129920005798e-02 -5.884278938174247742e-02 -1.271883100271224976e-01 -1.136646196246147156e-01 3.033286929130554199e-01 -1.654011458158493042e-01 4.322802275419235229e-02 -1.125780269503593445e-01 -5.376233905553817749e-02 -1.007534936070442200e-01 -7.506594061851501465e-02 1.328590959310531616e-01 -1.059066783636808395e-02 4.720503464341163635e-02 -7.985555380582809448e-02
1.164414733648300171e-01 -9.109514951705932617e-02 5.486243963241577148e-01 -9.209559857845306396e-02 -1.586549542844295502e-02 1.667613983154296875e-01 1.041727960109710693e-01 -7.084834575653076172e-02 1.038030907511711121e-01 1.315876692533493042e-01 2.464170753955841064e-01 4.171172678470611572e-01 1.677238792181015015e-01 -1.519424319267272949e-01 -3.080792725086212158e-02 1.849872916936874390e-01 -1.744643002748489380e-01 1.186632812023162842e-01 2.406822144985198975e-01 9.850213676691055298e-02 7.131063193082809448e-02 6.247728317975997925e-02 -1.188841536641120911e-01 2.644481603056192398e-03 -1.665651053190231323e-02 6.227000802755355835e-02 -3.737907111644744873e-02 -3.849243745207786560e-02 3.287405669689178467e-01 -3.798953071236610413e-02 1.432751566171646118e-01 -5.657666176557540894e-02
-2.202203869819641113e-01 -1.898196637630462646e-01 2.615498006343841553e-01 -6.691060960292816162e-02 -2.889470756053924561e-01 3.008389770984649658e-01 6.744256615638732910e-02 2.305374741554260254e-01 2.692155241966247559e-01 -1.883553117513656616e-01 2.803505361080169678e-01 1.008973568677902222e-01 5.680708587169647217e-02 7.135096937417984009e-02 8.797577023506164551e-02 -2.974309325218200684e-01 -2.998094446957111359e-02 1.663084924221038818e-01 1.036937441676855087e-02 2.845867574214935303e-01 1.606322824954986572e-01 1.312060058116912842e-01 -5.390401929616928101e-02 -1.911160349845886230e-01 -8.305859565734863281e-02 -6.457772105932235718e-02 1.102947965264320374e-01 -1.669094264507293701e-01 1.990716308355331421e-01 7.346678525209426880e-02 1.386949270963668823e-01 4.671327769756317139e-02
-1.096814274787902832e-01 -6.365247536450624466e-03 1.662620604038238525e-01 -1.341226696968078613e-01 -1.137841120362281799e-01 6.492032855749130249e-02 -1.403956115245819092e-01 -1.166506335139274597e-01 4.918822646141052246e-01 -1.212660670280456543e-01 3.153785169124603271e-01 1.120715811848640442e-01 7.127465307712554932e-02 -4.921735823154449463e-02 2.780590765178203583e-02 1.236006692051887512e-01 1.651457399129867554e-01 2.722315788269042969e-01 1.079699546098709106e-01 6.226975005120038986e-03 2.012511482462286949e-03 -1.445774137973785400e-01 -1.524043083190917969e-01 9.907708317041397095e-02 -8.537112921476364136e-02 8.525343239307403564e-02 -2.458574175834655762e-01 -3.663665652275085449e-01 2.318968623876571655e-01 -2.352367341518402100e-01 8.905720314942300320e-04 1.192403435707092285e-01
-7.876190543174743652e-02 1.258509457111358643e-01 -4.100551083683967590e-02 -1.815849542617797852e-01 1.317877918481826782e-01 4.273553378880023956e-03 -1.778254956007003784e-01 -5.417342483997344971e-02 2.271101623773574829e-01 -1.076904833316802979e-01 1.825599372386932373e-01 -2.697619795799255371e-02 8.451404422521591187e-02 -1.579106599092483521e-01 -2.942434512078762054e-02 -1.077204719185829163e-01 -1.222312822937965393e-01 3.137054741382598877e-01 -9.295416623353958130e-02 2.084407806396484375e-01 -7.115260511636734009e-02 4.390846788883209229e-01 -1.667336821556091309e-01 3.478174209594726562e-01 8.938104659318923950e-02 -1.772914081811904907e-01 1.990804374217987061e-01 -2.063519209623336792e-01 2.809990644454956055e-01 2.599355764687061310e-02 1.657013595104217529e-01 -9.368845820426940918e-02
-6.433184258639812469e-03 1.932195425033569336e-01 2.701810598373413086e-01 -3.111916966736316681e-02 -2.094117701053619385e-01 5.555256828665733337e-02 7.276166975498199463e-02 6.341100484132766724e-02 -1.215685531497001648e-01 1.758805513381958008e-01 2.322514206171035767e-01 2.740108668804168701e-01 3.575679659843444824e-01 -2.508795857429504395e-01 -1.404450684785842896e-01 -1.055267080664634705e-01 -3.418254256248474121e-01 4.114124551415443420e-02 1.125196591019630432e-01 2.537810206413269043e-01 -2.550253868103027344e-01 4.255090281367301941e-02 6.193060893565416336e-03 -9.992600232362747192e-02 2.036842256784439087e-01 -2.073245868086814880e-02 5.294292699545621872e-03 -1.102853640913963318e-01 2.667133510112762451e-01 -9.379570186138153076e-02 1.144163832068443298e-01 -1.280811429023742676e-01
9.503770852461457253e-04 -1.117854639887809753e-01 2.336703985929489136e-02 2.674244111403822899e-03 -1.643157005310058594e-01 2.002128213644027710e-01 -1.016616225242614746e-01 -7.430954836308956146e-03 5.406897664070129395e-01 -5.060590337961912155e-03 2.728243172168731689e-01 -1.185303255915641785e-01 -9.667142480611801147e-02 1.250924319028854370e-01 -1.225533336400985718e-01 -2.366629689931869507e-01 -2.888508737087249756e-01 2.281901091337203979e-01 3.091408610343933105e-01 -1.578850857913494110e-02 -6.408674269914627075e-02 1.124389693140983582e-01 -1.551665663719177246e-01 -7.534700632095336914e-02 -8.584585785865783691e-02 5.548730865120887756e-02 -2.999875545501708984e-01 6.040893122553825378e-02 1.047203168272972107e-01 -1.573495119810104370e-01 3.909508138895034790e-02 1.158829778432846069e-01
2.160755097866058350e-01 2.419768720865249634e-01 4.450863301753997803e-01 -3.054392635822296143e-01 -1.424085348844528198e-01 9.251125156879425049e-02 -2.005122154951095581e-01 -8.352192491292953491e-02 -4.613850638270378113e-02 -1.666210591793060303e-02 4.100586771965026855e-01 2.377011999487876892e-02 -7.951296865940093994e-02 -5.786255467683076859e-03 1.965490169823169708e-03 2.030335739254951477e-02 -3.511781245470046997e-02 -7.015324197709560394e-03 -6.723091751337051392e-02 2.027361840009689331e-01 2.432168424129486084e-01 2.060822993516921997e-01 -1.458278894424438477e-01 1.867528557777404785e-01 1.696811765432357788e-01 4.388776049017906189e-02 -2.232608795166015625e-01 -1.447479128837585449e-01 -2.570388093590736389e-02 -1.263440493494272232e-02 7.209649682044982910e-02 -1.929972469806671143e-01
1.646310836076736450e-01 1.308840066194534302e-01 8.798903226852416992e-02 -1.734147071838378906e-01 -2.663893699645996094e-01 -1.309337764978408813e-01 8.934567868709564209e-02 -9.581724554300308228e-02 -1.050155535340309143e-01 -9.840160608291625977e-02 2.575839161872863770e-01 2.174590975046157837e-01 -8.462038822472095490e-03 1.202740520238876343e-02 4.169834777712821960e-02 -7.006686925888061523e-02 -5.840286239981651306e-02 -7.665103673934936523e-02 -2.257487028837203979e-01 2.227020412683486938e-01 1.104170829057693481e-01 2.550609111785888672e-01 -1.039038151502609253e-01 3.834289684891700745e-02 1.331161558628082275e-01 -1.870306581258773804e-02 -2.610395252704620361e-01 -4.442228674888610840e-01 1.297775804996490479e-01 -2.189460247755050659e-01 -1.437404900789260864e-01 -3.211259543895721436e-01
1.039160266518592834e-01 1.659478247165679932e-01 1.501459777355194092e-01 -4.008401334285736084e-01 9.003943204879760742e-02 1.391115635633468628e-01 -7.463681697845458984e-02 1.006566137075424194e-01 1.262820661067962646e-01 6.625005975365638733e-03 1.262118369340896606e-01 1.509134471416473389e-01 1.643614470958709717e-02 -9.679055958986282349e-02 -2.550823986530303955e-01 -3.666926920413970947e-01 3.350402042269706726e-02 -8.909994363784790039e-02 2.011926174163818359e-01 4.100292623043060303e-01 2.949577197432518005e-02 3.474031388759613037e-01 -2.173324674367904663e-01 1.251651048660278320e-01 4.489058628678321838e-02 -1.539938747882843018e-01 -7.614465057849884033e-02 -7.063096016645431519e-02 -7.798927277326583862e-02 -3.945754468441009521e-02 -2.864621207118034363e-02 1.559546142816543579e-01
1.988011449575424194e-01 3.765507787466049194e-02 1.706369221210479736e-01 3.395518660545349121e-02 1.959204226732254028e-01 1.818992011249065399e-02 1.722009330987930298e-01 2.863442599773406982e-01 1.705408990383148193e-01 1.188487559556961060e-01 4.734624028205871582e-01 2.277969121932983398e-01 -8.873218297958374023e-02 -3.571507334709167480e-02 1.542509347200393677e-02 2.450999245047569275e-02 -6.454755365848541260e-02 1.060825735330581665e-01 1.239807307720184326e-01 2.554124295711517334e-01 -9.087442606687545776e-02 2.406661212444305420e-01 -3.186855316162109375e-01 1.274082362651824951e-01 -2.111473120748996735e-02 8.113192766904830933e-02 -6.184636801481246948e-02 -1.345312148332595825e-01 2.825181484222412109e-01 1.294036209583282471e-01 -1.162353083491325378e-01 -1.736408770084381104e-01
1.928343027830123901e-01 2.752345241606235504e-02 1.233429238200187683e-01 -4.280045032501220703e-01 1.548773348331451416e-01 1.262471675872802734e-01 4.968761280179023743e-02 1.810335665941238403e-01 1.117080748081207275e-01 -7.667469233274459839e-02 -1.235904172062873840e-02 1.667162328958511353e-01 -3.482493013143539429e-02 -3.001070916652679443e-01 -3.110027015209197998e-01 -2.090301662683486938e-01 7.146792858839035034e-02 4.471201822161674500e-02 1.900939792394638062e-01 2.813360989093780518e-01 -8.245711773633956909e-02 2.458217442035675049e-01 -2.383697032928466797e-01 2.298834323883056641e-01 -5.552433803677558899e-02 -1.436912268400192261e-01 -1.748915165662765503e-01 -1.202158778905868530e-01 -8.570168167352676392e-02 -1.833316236734390259e-01 3.231022879481315613e-02 2.087420411407947540e-02
-3.900035843253135681e-02 -9.648510813713073730e-02 1.835901141166687012e-01 3.299538278952240944e-03 -1.054200381040573120e-01 5.391579866409301758e-02 -2.117810845375061035e-01 7.982242852449417114e-03 3.527294695377349854e-01 4.759234562516212463e-02 5.558078363537788391e-02 1.621117144823074341e-01 2.193340063095092773e-01 -9.832390584051609039e-03 -5.482011288404464722e-02 -2.371706217527389526e-01 -1.258744895458221436e-01 2.951544523239135742e-01 -5.564833804965019226e-02 1.418081521987915039e-01 -3.274340182542800903e-02 -1.725424230098724365e-01 -2.508672326803207397e-02 3.775464743375778198e-02 -7.880595326423645020e-02 1.759453862905502319e-01 -4.377808570861816406e-01 -4.622204601764678955e-01 2.247242443263530731e-02 1.620339155197143555e-01 7.870458997786045074e-03 6.821177899837493896e-02
-5.475976690649986267e-02 9.754066914319992065e-02 1.633149981498718262e-01 -1.120761558413505554e-01 -1.939215958118438721e-01 -2.147818356752395630e-02 8.177619427442550659e-02 1.984045952558517456e-01 6.568499654531478882e-02 2.543005943298339844e-01 3.071748912334442139e-01 2.579063475131988525e-01 5.276718735694885254e-02 2.608603239059448242e-01 -1.668399274349212646e-01 -1.737762987613677979e-01 -1.173909157514572144e-01 1.978042721748352051e-01 6.333222985267639160e-02 2.701753377914428711e-01 7.302158325910568237e-02 3.484547138214111328e-01 -6.634749472141265869e-02 2.953145503997802734e-01 -5.473059788346290588e-02 1.938884854316711426e-01 -1.501133292913436890e-01 1.621776670217514038e-01 1.752201765775680542e-01 -3.131300956010818481e-02 1.769591718912124634e-01 6.866221129894256592e-02
[truncated: 3,267,908 more chars]
