# Supplementary material for: The Language of Innovation
Source: PLoS One. 2020 Apr 30;15(4):e0230107. doi: 10.1371/journal.pone.0230107 (PMC7194493; doi:10.1371/journal.pone.0230107)
Supplement: S18 File — (GZ) [file pone.0230107.s018.tar.gz › 1996-2000/V2Run_5_VS_4500_embeddings1996-2000ED32.txt]

1.376157850027084351e-01 1.522562205791473389e-01 -2.429743530228734016e-03 -5.215812847018241882e-02 -1.769564598798751831e-01 -1.545940786600112915e-01 2.745974957942962646e-01 -1.017540041357278824e-02 -2.047120034694671631e-02 2.669734656810760498e-01 -2.976248860359191895e-01 2.959400713443756104e-01 -1.398939043283462524e-01 -1.542058140039443970e-01 1.301674991846084595e-01 2.176555097103118896e-01 -5.718761682510375977e-02 -1.620637178421020508e-01 -2.174494713544845581e-01 -1.298627853393554688e-01 -9.989494085311889648e-02 -1.697316914796829224e-01 -3.975204378366470337e-02 -1.833616346120834351e-01 2.859163582324981689e-01 2.712546586990356445e-01 -1.788512617349624634e-01 1.804810613393783569e-01 -5.273114144802093506e-02 1.416369825601577759e-01 2.311645746231079102e-01 -7.120920717716217041e-02
1.392951905727386475e-01 3.101014792919158936e-01 -1.266999542713165283e-01 -5.081932991743087769e-02 -9.501309134066104889e-03 -1.971459090709686279e-01 2.032177597284317017e-01 -1.234015375375747681e-01 -1.202355884015560150e-02 3.409680351614952087e-02 -6.727917492389678955e-02 -1.216097027063369751e-01 -2.726715207099914551e-01 -1.349681615829467773e-01 2.958220839500427246e-01 -9.975723922252655029e-03 -1.677900180220603943e-02 -2.045601457357406616e-01 -1.778075695037841797e-01 -1.394413560628890991e-01 -1.299115717411041260e-01 -4.009460210800170898e-01 1.617801636457443237e-01 -4.099803864955902100e-01 -1.334384828805923462e-02 -5.607138201594352722e-02 -3.900589048862457275e-02 8.327543735504150391e-02 -1.054537072777748108e-01 -1.603429019451141357e-01 1.739440262317657471e-01 1.599215418100357056e-01
1.158756986260414124e-01 1.432481110095977783e-01 1.315356940031051636e-01 -1.717222183942794800e-01 -2.493448322638869286e-03 -1.384858340024948120e-01 2.029710412025451660e-01 1.174032571725547314e-03 -1.707047224044799805e-01 2.258701920509338379e-01 4.153047502040863037e-02 3.336575925350189209e-01 -1.869511604309082031e-01 -4.658763706684112549e-01 4.875645041465759277e-02 -8.459609001874923706e-02 -2.003977149724960327e-01 -1.403581351041793823e-01 -2.499085292220115662e-02 -1.192507147789001465e-01 -1.016265302896499634e-01 -1.749391853809356689e-01 -9.372558444738388062e-02 -6.803195923566818237e-02 -1.033890619874000549e-01 -3.779747188091278076e-01 -8.595602214336395264e-02 8.980109542608261108e-02 -2.972523272037506104e-01 -8.740305155515670776e-02 1.003758683800697327e-01 3.846189705654978752e-03
-8.583621680736541748e-02 2.023612856864929199e-01 3.558495640754699707e-01 -4.459641873836517334e-02 -5.375027656555175781e-02 7.455008570104837418e-03 2.479046583175659180e-01 1.787750422954559326e-01 6.038299575448036194e-02 -3.994013369083404541e-02 -1.588337272405624390e-01 -2.469579577445983887e-01 -2.820674180984497070e-01 -2.497021704912185669e-01 -1.125280782580375671e-01 1.383288204669952393e-01 -9.266755543649196625e-03 -1.162458881735801697e-01 -2.478412389755249023e-01 2.449229732155799866e-02 -1.328449416905641556e-02 -1.522378772497177124e-01 2.234758138656616211e-01 4.760320112109184265e-02 3.864767849445343018e-01 7.880468666553497314e-02 2.848879806697368622e-02 1.259678974747657776e-02 -3.216002285480499268e-01 1.464567184448242188e-01 1.310204565525054932e-01 -1.084548309445381165e-01
-1.667489670217037201e-02 3.067512437701225281e-02 1.755241304636001587e-01 9.488056600093841553e-02 -1.339890956878662109e-01 -2.454454153776168823e-01 1.121407002210617065e-01 2.257108688354492188e-02 1.103712543845176697e-01 1.673370450735092163e-01 -4.797553643584251404e-02 8.473635464906692505e-02 1.687233448028564453e-01 -5.025520324707031250e-01 2.750844657421112061e-01 -1.236358955502510071e-01 -1.585399955511093140e-01 -1.752742826938629150e-01 -1.724450439214706421e-01 -2.594003081321716309e-01 2.467597275972366333e-02 -2.395027279853820801e-01 1.787811517715454102e-01 -3.401519730687141418e-02 2.339779287576675415e-01 -2.372929602861404419e-01 1.211799383163452148e-01 1.162894070148468018e-01 -2.241858094930648804e-01 -9.659390896558761597e-02 4.822415113449096680e-02 2.984853647649288177e-02
-4.555995389819145203e-02 2.759325504302978516e-01 8.829912543296813965e-02 -4.043777659535408020e-02 -1.590368747711181641e-01 -3.170253038406372070e-01 2.367109954357147217e-01 1.653336733579635620e-01 2.433933615684509277e-01 2.127806544303894043e-01 3.105271421372890472e-02 6.256540864706039429e-02 -1.106966286897659302e-01 -3.551490902900695801e-01 6.032805424183607101e-03 -1.457568556070327759e-01 -2.654474377632141113e-01 -1.791880093514919281e-02 -1.050278618931770325e-01 -1.194222345948219299e-01 -1.562019884586334229e-01 -4.254116117954254150e-01 4.356046393513679504e-02 -1.245291810482740402e-02 8.997167460620403290e-03 8.161439746618270874e-02 -1.133679598569869995e-02 2.958887517452239990e-01 -1.311005204916000366e-01 -4.471912980079650879e-02 2.111254818737506866e-02 -1.287312805652618408e-01
-2.829852327704429626e-02 -4.137531295418739319e-02 3.050069808959960938e-01 -1.209511160850524902e-01 -9.786385297775268555e-02 -4.853269085288047791e-02 6.889996677637100220e-02 1.634844541549682617e-01 2.625890970230102539e-01 1.262949258089065552e-01 9.498064965009689331e-02 5.994353070855140686e-02 -1.369674205780029297e-01 -2.889807820320129395e-01 2.682902291417121887e-02 -4.243523627519607544e-02 4.452349618077278137e-02 -2.440425157546997070e-01 7.777824252843856812e-02 -7.598929107189178467e-02 -1.643019914627075195e-01 -2.007790803909301758e-01 -1.312837153673171997e-01 1.130731031298637390e-02 2.621450424194335938e-01 -5.765828117728233337e-02 5.991848558187484741e-02 3.934819400310516357e-01 -4.107260107994079590e-01 -1.672697961330413818e-01 2.085923105478286743e-01 -1.242222264409065247e-01
-4.452260956168174744e-02 1.927230507135391235e-01 2.655662596225738525e-01 -1.746262311935424805e-01 -3.042526245117187500e-01 -3.661182224750518799e-01 1.040158718824386597e-01 -1.710583828389644623e-02 1.493916362524032593e-01 1.138811856508255005e-01 1.973868459463119507e-01 9.007396548986434937e-02 -7.216007262468338013e-02 -3.841908276081085205e-01 1.260289102792739868e-01 2.691207528114318848e-01 9.587278962135314941e-02 -1.461863070726394653e-01 8.306374773383140564e-03 -1.692173331975936890e-01 -6.547033041715621948e-02 -2.133329361677169800e-01 -3.261391818523406982e-02 -1.175176426768302917e-01 8.036940544843673706e-02 -7.760457694530487061e-02 5.271800607442855835e-02 2.778608202934265137e-01 -1.670390814542770386e-01 -6.232265383005142212e-02 -2.214430570602416992e-01 -3.772771358489990234e-02
-6.910227239131927490e-02 2.808481082320213318e-02 1.311527937650680542e-02 -7.642935961484909058e-02 -5.305661633610725403e-02 -2.848362177610397339e-02 2.241265624761581421e-01 -8.605845272541046143e-03 -4.152602702379226685e-02 4.015248715877532959e-01 1.788985282182693481e-01 4.035950824618339539e-02 -5.823775008320808411e-02 -2.101633548736572266e-01 2.124754339456558228e-01 1.649839729070663452e-01 1.469198763370513916e-01 -2.336055785417556763e-01 -1.934047974646091461e-02 -2.689779400825500488e-01 -6.716491281986236572e-02 -3.697902858257293701e-01 3.157683312892913818e-01 6.034832820296287537e-02 7.140127569437026978e-02 -2.259455621242523193e-01 -9.835294634103775024e-02 3.389285877346992493e-02 -3.137974143028259277e-01 -4.231502301990985870e-03 2.428495585918426514e-01 7.855297997593879700e-03
4.787114262580871582e-02 2.258501648902893066e-01 8.793992549180984497e-02 6.127644330263137817e-02 -3.886353969573974609e-02 2.711065672338008881e-02 3.365756869316101074e-01 1.740334630012512207e-01 -3.930368460714817047e-03 8.802760392427444458e-02 -2.324634939432144165e-01 2.047509141266345978e-02 -8.066444844007492065e-02 -1.044199094176292419e-01 -8.598165586590766907e-03 2.121707201004028320e-01 -6.809056550264358521e-02 1.687261275947093964e-02 -4.065584242343902588e-01 -1.324733197689056396e-01 -3.950968980789184570e-01 -1.248816400766372681e-01 8.955973386764526367e-02 -6.669483333826065063e-02 2.503862082958221436e-01 -6.819654256105422974e-02 1.240262165665626526e-01 2.328946292400360107e-01 -3.917070329189300537e-01 2.193313650786876678e-02 -3.435515612363815308e-02 2.615140192210674286e-02
-2.323669493198394775e-01 -1.251853071153163910e-02 1.915182769298553467e-01 -5.105464905500411987e-02 -2.098617106676101685e-01 -2.422658056020736694e-01 1.909258216619491577e-01 2.004387974739074707e-01 5.964893475174903870e-02 -3.812381625175476074e-02 -4.931884631514549255e-02 2.733362913131713867e-01 1.651727780699729919e-02 -2.527923882007598877e-01 4.720392078161239624e-02 1.011819094419479370e-01 -3.337492048740386963e-02 -3.365499973297119141e-01 -2.688780426979064941e-01 -4.113185405731201172e-02 -1.453560292720794678e-01 -3.652303218841552734e-01 -1.846541613340377808e-01 1.225065439939498901e-01 -2.869131742045283318e-03 -2.781670391559600830e-01 -3.541247546672821045e-02 1.431580334901809692e-01 -2.253891229629516602e-01 -6.172209512442350388e-03 1.119146794080734253e-01 -1.179429367184638977e-01
1.286054253578186035e-01 -1.399708725512027740e-02 2.674452364444732666e-01 -1.694613248109817505e-01 -2.832979857921600342e-01 -1.856257170438766479e-01 1.623452603816986084e-01 4.928624629974365234e-02 2.464355975389480591e-01 -2.430214360356330872e-02 2.302874065935611725e-02 6.850615143775939941e-02 -3.574103489518165588e-02 -4.126540124416351318e-01 6.980454921722412109e-02 9.321449324488639832e-03 -5.038014054298400879e-02 -9.049808979034423828e-02 3.537805750966072083e-02 -1.638793051242828369e-01 -1.552749723196029663e-01 -3.251996934413909912e-01 3.607663884758949280e-02 -8.990186452865600586e-02 -7.415632158517837524e-02 3.667494654655456543e-02 -9.632132202386856079e-02 3.183597326278686523e-01 -4.176464080810546875e-01 5.226645618677139282e-02 1.197299286723136902e-01 9.695518016815185547e-02
-1.220687553286552429e-01 5.579197034239768982e-02 1.433673948049545288e-01 -2.105125635862350464e-01 5.980751942843198776e-03 -3.126634657382965088e-01 2.493029385805130005e-01 -2.472497709095478058e-02 -6.917219143360853195e-03 2.903164625167846680e-01 1.399445384740829468e-01 -3.347629681229591370e-02 -2.297887057065963745e-01 -5.596229806542396545e-02 3.459512069821357727e-02 2.529891133308410645e-01 -1.489890962839126587e-01 -1.852879822254180908e-01 -2.342542111873626709e-01 1.612105406820774078e-02 -1.012632995843887329e-01 -4.572760164737701416e-01 5.860425531864166260e-02 2.469182014465332031e-02 -2.368577569723129272e-01 1.104803830385208130e-01 8.942534029483795166e-02 1.207646057009696960e-01 -2.403649389743804932e-01 6.849328521639108658e-03 1.931873261928558350e-01 9.639366716146469116e-02
-6.817293167114257812e-02 1.113978326320648193e-01 2.948894500732421875e-01 1.711465865373611450e-01 -3.161613643169403076e-02 -1.525910478085279465e-02 3.029656708240509033e-01 3.542157262563705444e-02 -7.737197726964950562e-02 2.312516272068023682e-01 1.476530581712722778e-01 -8.193930238485336304e-02 -1.649481058120727539e-01 -9.928783029317855835e-02 5.910170078277587891e-02 2.520987093448638916e-01 -1.592645794153213501e-01 -3.382608890533447266e-01 2.582879364490509033e-02 -2.053025960922241211e-01 -1.475459784269332886e-01 -2.378317117691040039e-01 5.842005088925361633e-02 -3.492793142795562744e-01 5.780662409961223602e-03 -1.478340476751327515e-01 -5.623820424079895020e-02 4.550399258732795715e-03 7.768743485212326050e-02 -1.794098764657974243e-01 2.088960409164428711e-01 2.950385808944702148e-01
3.186867535114288330e-01 2.036011815071105957e-01 2.064991295337677002e-01 9.338753670454025269e-02 -1.787963509559631348e-01 -1.601306796073913574e-01 1.347482651472091675e-01 9.886136651039123535e-02 -1.248035579919815063e-01 1.872577518224716187e-01 3.669410571455955505e-02 -5.130236968398094177e-02 4.260106384754180908e-02 -3.736281394958496094e-01 1.269513517618179321e-01 -1.337162405252456665e-01 -1.785094439983367920e-01 -2.111620604991912842e-01 -1.309072971343994141e-01 -6.248809769749641418e-02 -4.948349595069885254e-01 8.367625623941421509e-02 2.945245504379272461e-01 4.761138930916786194e-02 4.108476266264915466e-02 -2.450095303356647491e-02 -4.242377728223800659e-02 -1.817630976438522339e-02 1.052055042237043381e-03 -1.140544638037681580e-01 1.822818070650100708e-01 3.203396126627922058e-02
1.476717740297317505e-01 4.322337731719017029e-02 1.789283752441406250e-01 4.910012707114219666e-03 -1.665350794792175293e-01 -4.238922894001007080e-01 7.316192984580993652e-02 5.779591202735900879e-02 1.416951864957809448e-01 -5.064778774976730347e-02 7.244224101305007935e-02 3.274725973606109619e-01 1.841337420046329498e-02 -1.896847188472747803e-01 -6.975293904542922974e-02 1.999558135867118835e-02 -2.971003018319606781e-02 -2.545236647129058838e-01 -1.097011044621467590e-01 -1.442276090383529663e-01 -1.158101484179496765e-01 -1.358311027288436890e-01 -2.758420109748840332e-01 -3.939204812049865723e-01 1.621652841567993164e-01 -1.730260439217090607e-02 8.212163299322128296e-02 3.580536246299743652e-01 -1.546376794576644897e-01 -4.315426573157310486e-02 3.171796724200248718e-02 -3.886462375521659851e-02
-1.128251031041145325e-01 1.963483393192291260e-01 -3.699974715709686279e-02 -2.383541017770767212e-01 3.461321815848350525e-02 -2.449875324964523315e-01 3.110314905643463135e-01 -2.750949002802371979e-02 -1.024417877197265625e-01 1.152949500828981400e-02 -1.527726501226425171e-01 1.565085947513580322e-01 -1.359060704708099365e-01 -5.899008736014366150e-02 2.623679116368293762e-02 2.172365337610244751e-01 -5.699562281370162964e-02 -1.878761500120162964e-01 -3.539776504039764404e-01 4.220382124185562134e-02 -1.944479048252105713e-01 -7.026177644729614258e-02 7.260376587510108948e-03 -5.141405016183853149e-02 2.345275729894638062e-01 -1.606595516204833984e-01 1.691186875104904175e-01 2.617824971675872803e-01 -2.650589942932128906e-01 3.365185856819152832e-01 -1.892786938697099686e-03 1.760944277048110962e-01
-2.047369256615638733e-02 -2.226456999778747559e-02 2.187473583035171032e-04 2.477420866489410400e-02 -1.681592613458633423e-01 -2.247649878263473511e-01 3.621156811714172363e-01 7.331954315304756165e-03 1.184722781181335449e-01 3.695090115070343018e-01 -3.864478319883346558e-02 1.750314831733703613e-01 -2.289645075798034668e-01 5.709388107061386108e-02 3.715280443429946899e-02 7.159116119146347046e-02 -2.697251364588737488e-02 -1.905819177627563477e-01 -1.296869069337844849e-01 -1.972912549972534180e-01 -2.155340462923049927e-01 -2.846645116806030273e-01 -2.536175213754177094e-02 -3.468276858329772949e-01 1.466812640428543091e-01 -6.240692920982837677e-03 -7.091851532459259033e-02 -7.929456233978271484e-02 2.075128853321075439e-01 -1.249589920043945312e-01 2.193650007247924805e-01 2.504379749298095703e-01
6.426789611577987671e-02 4.317925870418548584e-02 -8.567332476377487183e-02 -6.359028071165084839e-02 -7.901145517826080322e-02 -9.131525456905364990e-02 6.099601835012435913e-02 1.718606203794479370e-01 1.299253012984991074e-02 3.508019149303436279e-01 1.933642476797103882e-01 -1.750848256051540375e-02 -4.227114915847778320e-01 -2.975584268569946289e-01 6.911818683147430420e-02 2.956292629241943359e-01 -1.426671147346496582e-01 -1.252452582120895386e-01 -2.370240688323974609e-01 1.437414884567260742e-01 -8.274181187152862549e-02 -3.262368142604827881e-01 -2.499067038297653198e-02 -1.878752559423446655e-01 -3.550436720252037048e-02 9.210000745952129364e-03 1.206498220562934875e-01 8.943586051464080811e-02 -5.062685906887054443e-02 1.651855409145355225e-01 2.633503377437591553e-01 1.710921525955200195e-01
-1.504354774951934814e-01 1.893931329250335693e-01 3.360924124717712402e-02 -7.301151007413864136e-02 -1.791961640119552612e-01 -5.687309801578521729e-02 3.801841437816619873e-01 2.295375801622867584e-02 -1.333668828010559082e-01 5.651446804404258728e-02 -2.085451483726501465e-01 -1.227117925882339478e-01 -4.837075620889663696e-02 -1.630924344062805176e-01 5.598059669137001038e-02 1.766156554222106934e-01 5.512910708785057068e-02 -1.423326134681701660e-01 -4.077898338437080383e-02 -1.651259362697601318e-01 -2.406821101903915405e-01 4.882501962129026651e-04 -1.665124855935573578e-02 1.097519248723983765e-01 3.504219651222229004e-01 1.045663356781005859e-01 1.683804541826248169e-01 1.980171799659729004e-01 -5.273339748382568359e-01 5.502988770604133606e-02 8.034920692443847656e-02 2.224241197109222412e-02
1.776275970041751862e-02 7.189991325139999390e-02 1.437481641769409180e-01 5.661618337035179138e-02 -9.782480448484420776e-02 -2.157722711563110352e-01 2.875973880290985107e-01 9.351377934217453003e-02 -9.325490146875381470e-02 -4.042009636759757996e-02 -2.776683270931243896e-01 -7.884281873703002930e-02 -1.074916422367095947e-01 -1.861496418714523315e-01 1.755072027444839478e-01 1.038008034229278564e-01 -1.279040053486824036e-02 -1.500866264104843140e-01 -2.257349193096160889e-01 -1.216977089643478394e-01 -9.344030171632766724e-02 5.962511524558067322e-02 1.614415347576141357e-01 -2.121504247188568115e-01 2.906467914581298828e-01 -4.367009922862052917e-02 3.034182079136371613e-02 1.055086925625801086e-01 -5.488682389259338379e-01 2.175676077604293823e-01 9.048870205879211426e-02 -1.208414360880851746e-01
-1.681003570556640625e-01 -8.184874313883483410e-04 1.714146435260772705e-01 -7.440498471260070801e-02 -2.056104242801666260e-01 -1.909854561090469360e-01 -1.791305392980575562e-01 2.363929152488708496e-01 2.282699011266231537e-02 1.829799711704254150e-01 -1.607716083526611328e-01 4.183788225054740906e-02 3.774335607886314392e-02 -2.520193755626678467e-01 1.303979903459548950e-01 -4.932746663689613342e-02 -3.027034103870391846e-01 -2.517655789852142334e-01 9.987424314022064209e-02 -1.609366238117218018e-01 -3.028268516063690186e-01 -1.484882384538650513e-01 3.575769960880279541e-01 -2.700990140438079834e-01 1.714289933443069458e-02 -1.237472370266914368e-01 -4.179017618298530579e-03 9.625621140003204346e-02 -1.210353672504425049e-01 -1.323083937168121338e-01 2.393259555101394653e-01 6.592381745576858521e-02
-2.935123257339000702e-02 1.702310591936111450e-01 1.338486000895500183e-02 -2.260846048593521118e-01 -6.304471194744110107e-02 -2.790326438844203949e-02 9.988158196210861206e-02 3.217816352844238281e-01 -1.016664355993270874e-01 7.174216210842132568e-02 1.285337209701538086e-01 -2.159377336502075195e-01 4.071680083870887756e-02 3.312477841973304749e-02 3.207186609506607056e-02 1.585821509361267090e-01 3.733556345105171204e-02 -2.664302289485931396e-01 -8.902113139629364014e-02 -1.705133914947509766e-01 -1.833021193742752075e-01 -1.646617241203784943e-02 3.894162923097610474e-02 -2.845493555068969727e-01 4.188885986804962158e-01 2.076087146997451782e-01 -7.100044190883636475e-02 -2.400515414774417877e-02 -3.390198647975921631e-01 1.203334182500839233e-01 3.172670602798461914e-01 -1.141701564192771912e-01
-1.333491355180740356e-01 3.048450350761413574e-01 5.140360817313194275e-02 -1.831491589546203613e-01 -1.133894398808479309e-01 8.719193749129772186e-03 1.943105310201644897e-01 2.756135724484920502e-02 -8.411801606416702271e-02 4.360753297805786133e-01 1.263562291860580444e-01 -2.106168679893016815e-02 2.497101202607154846e-02 -2.171814888715744019e-01 -6.575861014425754547e-03 1.298552453517913818e-01 -1.160428524017333984e-01 8.271905593574047089e-03 -9.956992417573928833e-02 -3.086703717708587646e-01 -2.291658967733383179e-01 -1.115063577890396118e-01 1.864609122276306152e-01 -3.123734891414642334e-01 1.387954205274581909e-01 -2.255993485450744629e-01 2.299102693796157837e-01 -1.096250489354133606e-01 -1.309733986854553223e-01 -1.556328237056732178e-01 1.490012109279632568e-01 9.313489496707916260e-02
-4.191390424966812134e-02 -1.277714595198631287e-02 -3.872592747211456299e-02 -1.528379470109939575e-01 -4.092274010181427002e-01 -3.470749855041503906e-01 1.683714389801025391e-01 1.063696965575218201e-01 9.888102859258651733e-02 1.283377110958099365e-01 3.313564881682395935e-02 2.733302116394042969e-01 -1.584289222955703735e-01 -3.775486648082733154e-01 -4.735294356942176819e-02 -1.967448741197586060e-02 -9.513793513178825378e-03 -1.273668408393859863e-01 -2.351431250572204590e-01 -1.376373618841171265e-01 -2.701754271984100342e-01 -2.536663115024566650e-01 -7.797880098223686218e-03 1.345435827970504761e-01 -7.008026540279388428e-02 -1.534238606691360474e-01 2.188549190759658813e-01 1.343954950571060181e-01 -5.057443305850028992e-02 -1.044070795178413391e-01 7.595328241586685181e-02 1.166673600673675537e-01
-6.214188039302825928e-02 -1.920274049043655396e-01 2.261284589767456055e-01 -1.690864115953445435e-01 -1.008529141545295715e-01 -2.442207783460617065e-01 4.315493106842041016e-01 -1.300744526088237762e-02 4.932273924350738525e-02 1.015974357724189758e-01 -8.703891932964324951e-02 -6.227431818842887878e-02 -1.602495908737182617e-01 -2.966255545616149902e-01 8.390952646732330322e-02 2.619409933686256409e-02 -2.203246653079986572e-01 -1.992098689079284668e-01 1.900293119251728058e-02 -1.189286187291145325e-01 -1.865115202963352203e-02 -3.278132379055023193e-01 -3.040263354778289795e-01 -5.938991904258728027e-03 1.408414542675018311e-01 3.349853307008743286e-02 -2.076707333326339722e-01 1.774669587612152100e-01 -1.361249685287475586e-01 -2.272683382034301758e-01 7.525366544723510742e-02 -5.731271207332611084e-02
5.266397073864936829e-02 -1.163266152143478394e-01 2.631204128265380859e-01 -4.899092949926853180e-03 -8.874067664146423340e-02 -1.058796327561140060e-02 2.314513027667999268e-01 3.047707080841064453e-01 -6.207446753978729248e-02 1.153107285499572754e-01 1.317862570285797119e-01 1.361026018857955933e-01 5.032017361372709274e-05 -2.192614227533340454e-01 -2.584920823574066162e-02 -2.456830255687236786e-02 -2.434409409761428833e-01 -2.811809778213500977e-01 2.382477186620235443e-02 -3.225709795951843262e-01 -1.085153818130493164e-01 -1.022988483309745789e-01 9.449812583625316620e-03 -1.725047379732131958e-01 -1.417331956326961517e-02 -3.187547996640205383e-02 -2.995710670948028564e-01 3.874115347862243652e-01 -2.624563872814178467e-01 -1.396331340074539185e-01 8.138298988342285156e-02 -1.628575921058654785e-01
5.984791368246078491e-02 1.775520294904708862e-02 2.660222649574279785e-01 -1.181833371520042419e-01 -1.293616592884063721e-01 -8.837072551250457764e-02 1.963147968053817749e-01 1.043795421719551086e-01 2.627304494380950928e-01 3.370552137494087219e-02 1.354873478412628174e-01 -7.989697158336639404e-02 -1.849197782576084137e-02 -3.807400763034820557e-01 5.666084121912717819e-03 5.653892084956169128e-02 -2.544687688350677490e-01 -1.304865032434463501e-01 -1.721988767385482788e-01 -1.323974877595901489e-01 -3.164903223514556885e-01 -1.898588538169860840e-01 -2.574474811553955078e-01 -6.531395763158798218e-02 5.749463289976119995e-02 -3.230170160531997681e-02 -1.955811865627765656e-02 2.969242930412292480e-01 -3.558923006057739258e-01 8.868460543453693390e-03 1.288229227066040039e-01 -1.483339220285415649e-01
-6.748842075467109680e-03 2.063752561807632446e-01 1.715273708105087280e-01 -1.325403302907943726e-01 -1.633942425251007080e-01 -4.838395863771438599e-02 1.510666608810424805e-01 -5.754352733492851257e-02 3.251828849315643311e-01 2.458517104387283325e-01 -2.960398234426975250e-02 4.990053549408912659e-02 1.935911737382411957e-02 -3.601869344711303711e-01 4.657914116978645325e-02 1.138437017798423767e-01 -2.381285279989242554e-01 -1.635021865367889404e-01 -1.702335029840469360e-01 9.729412198066711426e-02 -2.143654674291610718e-01 -1.539783477783203125e-01 -4.011420533061027527e-02 -1.146875843405723572e-01 5.027915909886360168e-02 1.017628310364671052e-04 -3.705607727169990540e-02 4.965480864048004150e-01 -1.951608210802078247e-01 -1.521857921034097672e-02 1.649473309516906738e-01 1.345923840999603271e-01
-2.154209651052951813e-02 -1.487565785646438599e-01 2.137989550828933716e-01 -2.227959781885147095e-01 -1.267278045415878296e-01 -1.910618096590042114e-01 2.939286828041076660e-01 1.901016384363174438e-01 -7.244843523949384689e-03 1.336195170879364014e-01 2.763079106807708740e-01 -7.566742599010467529e-02 -1.553102880716323853e-01 -4.216367900371551514e-01 -1.848299242556095123e-02 1.000929102301597595e-01 8.438151329755783081e-02 -6.302478164434432983e-02 -1.039198637008666992e-01 -2.058279067277908325e-01 -1.135179102420806885e-01 -1.435943841934204102e-01 -2.666905820369720459e-01 6.933115422725677490e-02 1.295943558216094971e-01 1.105573866516351700e-02 -2.719756662845611572e-01 2.375333160161972046e-01 -2.521276473999023438e-01 -8.600205928087234497e-02 2.749470993876457214e-02 -4.473508894443511963e-02
3.150970861315727234e-02 -2.075832784175872803e-01 7.733036577701568604e-02 4.303009435534477234e-02 -1.705634593963623047e-01 6.715409457683563232e-02 2.726198732852935791e-01 8.264300972223281860e-02 -5.670801550149917603e-02 -6.167533621191978455e-02 -1.526443511247634888e-01 1.616510301828384399e-01 -1.340113729238510132e-01 -8.378332108259201050e-02 -4.268081113696098328e-02 2.172073572874069214e-01 1.656049042940139771e-01 -7.460301369428634644e-02 -1.188715770840644836e-01 -3.791931271553039551e-01 -1.253077387809753418e-01 -2.648922055959701538e-02 -6.207887455821037292e-02 -3.129841983318328857e-01 3.167232871055603027e-01 -1.108931899070739746e-01 1.506111472845077515e-01 -1.026303544640541077e-01 -1.428927332162857056e-01 -1.719719916582107544e-01 1.918723732233047485e-01 4.014239013195037842e-01
1.440668553113937378e-01 1.958815008401870728e-01 1.413887739181518555e-01 -2.072900384664535522e-01 1.741345375776290894e-01 -4.813444614410400391e-01 2.251733243465423584e-01 1.613232344388961792e-01 1.844557672739028931e-01 9.690824896097183228e-02 -1.584723889827728271e-01 -1.686337776482105255e-02 -1.119034737348556519e-01 -2.556981146335601807e-01 -9.774016588926315308e-02 2.043078094720840454e-01 -1.514592617750167847e-01 -8.904408663511276245e-03 9.444146603345870972e-02 -3.024200797080993652e-01 7.276123017072677612e-02 -2.569259516894817352e-02 2.067554593086242676e-01 -5.325794592499732971e-02 -1.222648993134498596e-01 3.999322652816772461e-02 -7.701934874057769775e-02 -2.815248258411884308e-02 -1.755861379206180573e-02 1.152741163969039917e-01 3.359016180038452148e-01 1.285541057586669922e-01
1.197637841105461121e-01 1.900415718555450439e-01 1.346869617700576782e-01 -5.077940598130226135e-02 -1.249843016266822815e-01 -1.645829826593399048e-01 2.670607566833496094e-01 -3.911476954817771912e-02 3.571213185787200928e-01 1.100157126784324646e-01 1.665872186422348022e-01 7.838786393404006958e-02 4.487910866737365723e-02 -4.398649334907531738e-01 8.020074665546417236e-02 4.047061875462532043e-02 8.229178935289382935e-02 -9.725604951381683350e-02 -2.657832801342010498e-01 -6.464173644781112671e-02 -2.792533934116363525e-01 -1.912934929132461548e-01 5.824040994048118591e-02 -8.739987015724182129e-02 1.157223814516328275e-04 -5.207895860075950623e-02 8.380608260631561279e-02 3.704935610294342041e-01 -2.646183371543884277e-01 -1.573132909834384918e-02 -1.079338230192661285e-02 4.600945115089416504e-02
2.880498170852661133e-01 -5.335132591426372528e-03 1.738950312137603760e-01 2.198106423020362854e-02 -2.125752121210098267e-01 -1.519320160150527954e-01 3.111956417560577393e-01 1.254441142082214355e-01 2.429153174161911011e-01 2.065198421478271484e-01 1.164576038718223572e-01 3.584838509559631348e-01 2.252466790378093719e-02 -1.889681071043014526e-01 1.551683396100997925e-01 1.664900183677673340e-01 -1.068684831261634827e-01 -3.499755635857582092e-02 8.824029564857482910e-02 -1.350477188825607300e-01 -2.247388660907745361e-01 -3.396012783050537109e-01 -8.935118466615676880e-02 8.886259794235229492e-02 2.724303118884563446e-02 1.918190717697143555e-02 -1.513483673334121704e-01 2.185738682746887207e-01 -1.670585572719573975e-01 -1.406462937593460083e-01 1.461280137300491333e-01 1.116288751363754272e-01
9.678018279373645782e-03 1.205107122659683228e-01 2.776805758476257324e-01 -1.521493345499038696e-01 1.029236912727355957e-01 -2.876889705657958984e-01 1.489527970552444458e-01 1.161638647317886353e-01 1.607148498296737671e-01 2.073567807674407959e-01 -1.810307502746582031e-01 -1.483350694179534912e-01 -2.596290409564971924e-02 -3.768189847469329834e-01 6.032665073871612549e-02 1.273786127567291260e-01 1.300927400588989258e-01 -1.858276873826980591e-01 -8.287028223276138306e-02 -3.267490863800048828e-01 -2.282630503177642822e-01 -1.031932309269905090e-01 2.536217570304870605e-01 -1.445540487766265869e-01 5.202112346887588501e-02 3.702140226960182190e-02 -4.437711089849472046e-02 -2.030546665191650391e-01 -9.033198654651641846e-02 2.937692999839782715e-01 1.229501068592071533e-01 6.337209139019250870e-03
-6.346112489700317383e-02 2.809750735759735107e-01 1.195629499852657318e-02 -2.441387996077537537e-02 -1.582148820161819458e-01 -2.208457589149475098e-01 6.587427109479904175e-02 2.570586502552032471e-01 2.577079832553863525e-01 -6.984841823577880859e-02 -6.049789953976869583e-03 1.133358478546142578e-01 8.391570299863815308e-03 -3.836337029933929443e-01 -1.110632717609405518e-01 9.453918039798736572e-02 -1.375713497400283813e-01 -1.275583356618881226e-01 -2.215582318603992462e-02 -1.362832635641098022e-01 -8.024786412715911865e-02 -1.583473533391952515e-01 -1.152387112379074097e-01 -2.271447032690048218e-01 9.447772055864334106e-02 -8.414795249700546265e-02 5.849927663803100586e-02 4.518325328826904297e-01 -2.831817865371704102e-01 -2.072080671787261963e-01 1.314122974872589111e-01 6.887766718864440918e-02
4.619204625487327576e-02 1.483084112405776978e-01 1.834614202380180359e-02 1.033495739102363586e-01 8.294332074001431465e-04 -1.268997192382812500e-01 8.951199799776077271e-02 1.822368502616882324e-01 -1.221376881003379822e-01 -2.308576107025146484e-01 -1.821271777153015137e-01 -1.182545199990272522e-01 -1.488691717386245728e-01 -4.123285412788391113e-01 3.529937937855720520e-02 1.737006455659866333e-01 -8.580319583415985107e-02 -3.392936289310455322e-02 1.381809562444686890e-01 -4.417757093906402588e-01 1.973721235990524292e-01 -1.683716922998428345e-01 1.564233452081680298e-01 -4.473089799284934998e-02 -5.930057726800441742e-03 1.041494011878967285e-01 -1.491139084100723267e-01 9.039010107517242432e-02 -1.249212101101875305e-01 -3.796381950378417969e-01 2.255647778511047363e-01 1.093369629234075546e-02
5.068693310022354126e-02 2.755823135375976562e-01 1.283297836780548096e-01 -5.407732352614402771e-02 -2.758944034576416016e-01 -2.456817328929901123e-01 2.136882394552230835e-01 1.580471545457839966e-02 -4.309619311243295670e-03 -1.242139935493469238e-01 1.998363584280014038e-01 1.998262107372283936e-01 1.042383536696434021e-01 -4.244714379310607910e-01 -9.713087975978851318e-02 3.657040372490882874e-02 -9.177859127521514893e-02 -1.077790707349777222e-01 -1.552982926368713379e-01 3.109212405979633331e-02 -4.850608110427856445e-02 -2.249857634305953979e-01 -8.252044022083282471e-02 -2.840565145015716553e-01 2.541686892509460449e-01 2.468898333609104156e-02 -4.911325871944427490e-02 2.511849999427795410e-01 -2.612222731113433838e-01 -1.386955976486206055e-01 1.278340369462966919e-01 4.950730875134468079e-02
-1.724075525999069214e-01 2.703842818737030029e-01 -4.089783132076263428e-02 -2.088561356067657471e-01 8.067773282527923584e-02 -1.496295928955078125e-01 3.222936093807220459e-01 6.392768025398254395e-02 4.223311319947242737e-02 -2.679996378719806671e-02 -1.328344643115997314e-01 -6.826860457658767700e-02 -1.618947535753250122e-01 -5.728558823466300964e-02 -1.404904276132583618e-01 1.925582140684127808e-01 3.031788207590579987e-02 -1.123314350843429565e-01 -3.114760220050811768e-01 -1.772514730691909790e-01 9.285303950309753418e-02 1.168694198131561279e-01 4.271765425801277161e-02 -2.906862497329711914e-01 2.304417043924331665e-01 3.716031461954116821e-02 4.432940110564231873e-02 1.706264913082122803e-02 -4.269245862960815430e-01 3.338966518640518188e-02 2.837479412555694580e-01 -1.808097809553146362e-01
1.807410083711147308e-02 -7.814269512891769409e-02 1.571574062108993530e-01 -1.769951879978179932e-01 7.559249550104141235e-02 -6.857503950595855713e-02 2.574414908885955811e-01 2.510929405689239502e-01 7.052087783813476562e-02 2.516867220401763916e-01 8.648408949375152588e-02 -6.923345499671995640e-04 -8.247905969619750977e-02 -2.325935512781143188e-01 2.728463709354400635e-01 2.272446006536483765e-01 -1.010746136307716370e-01 -1.665460467338562012e-01 -1.744430661201477051e-01 -1.814069598913192749e-01 -1.004022210836410522e-01 -2.930975854396820068e-01 6.845937669277191162e-02 -2.906390726566314697e-01 -2.155836299061775208e-02 6.874883174896240234e-02 -3.190049827098846436e-01 6.134788319468498230e-02 1.093257144093513489e-01 -6.753277778625488281e-02 4.083033651113510132e-02 3.459446430206298828e-01
1.058437451720237732e-01 6.386433541774749756e-02 -4.657425358891487122e-02 -2.206920236349105835e-01 -1.486447155475616455e-01 -1.059819236397743225e-01 1.417996436357498169e-01 1.363235116004943848e-01 4.617016762495040894e-03 5.752421021461486816e-01 -9.855444729328155518e-02 -3.448242321610450745e-02 -8.929473161697387695e-02 -3.287617862224578857e-01 -4.862027615308761597e-02 1.998385339975357056e-01 -1.925469934940338135e-01 -3.152939677238464355e-01 1.066449359059333801e-01 -1.957252323627471924e-01 -5.603981204330921173e-03 -3.388956487178802490e-01 -2.380209043622016907e-03 -1.249468848109245300e-01 5.280416458845138550e-02 -1.264864504337310791e-01 -8.204583823680877686e-02 1.283570080995559692e-01 -2.334835939109325409e-02 4.827044531702995300e-02 -9.634030982851982117e-03 -3.775889752432703972e-03
-7.346894592046737671e-02 -1.057037189602851868e-01 2.853640317916870117e-01 -2.348641902208328247e-01 -5.670996615663170815e-04 -1.769280582666397095e-01 1.068132668733596802e-01 2.834264338016510010e-01 2.208658494055271149e-02 5.218549445271492004e-02 1.129968911409378052e-01 5.024637281894683838e-02 6.175105646252632141e-02 -4.285316169261932373e-01 -2.416409365832805634e-02 -6.648583710193634033e-02 -6.709713488817214966e-02 -1.234818771481513977e-01 -1.442982107400894165e-01 -1.025402471423149109e-01 -2.764884531497955322e-01 -3.117592930793762207e-01 -2.288908809423446655e-01 -1.249625720083713531e-02 -5.371360108256340027e-02 2.490893565118312836e-02 8.944817818701267242e-03 3.248697817325592041e-01 -2.134525775909423828e-01 -2.536015808582305908e-01 3.614624962210655212e-03 -1.286189556121826172e-01
8.350250869989395142e-02 2.676450014114379883e-01 -9.752483665943145752e-02 -1.058479472994804382e-01 -9.313542395830154419e-02 -1.324442327022552490e-01 2.288176864385604858e-01 5.408092960715293884e-02 -2.068170346319675446e-02 -1.042644828557968140e-01 -2.068771570920944214e-01 2.007178217172622681e-01 -1.169643104076385498e-01 -2.372136116027832031e-01 1.054964587092399597e-01 1.202472820878028870e-01 -2.507996186614036560e-02 1.403851341456174850e-02 -2.044609338045120239e-01 -1.387565881013870239e-01 -3.752258718013763428e-01 -2.882106900215148926e-01 6.260813772678375244e-02 3.565956279635429382e-02 3.101674914360046387e-01 -1.640603691339492798e-02 2.069706469774246216e-01 4.303068295121192932e-02 -3.080068528652191162e-01 3.127401173114776611e-01 5.855164304375648499e-02 3.250716626644134521e-02
2.746332064270973206e-02 5.282027181237936020e-03 1.118431091308593750e-01 -1.391452178359031677e-02 -2.174143046140670776e-01 -2.362153083086013794e-01 1.012344807386398315e-01 -8.473050594329833984e-02 2.715113759040832520e-01 6.561082601547241211e-02 6.991744041442871094e-02 1.522748321294784546e-01 1.185617316514253616e-02 -3.356838822364807129e-01 -1.447197422385215759e-02 1.851379424333572388e-01 -1.183232888579368591e-01 -2.334231734275817871e-01 -4.219811782240867615e-02 1.245889067649841309e-02 -2.476693987846374512e-01 -3.733274340629577637e-01 1.162227615714073181e-01 -1.704604029655456543e-01 1.107024773955345154e-01 5.713200941681861877e-02 1.356561779975891113e-01 3.629072904586791992e-01 -3.169650733470916748e-01 -1.686547696590423584e-01 1.448375172913074493e-02 -6.455082446336746216e-02
8.121071010828018188e-02 1.158544495701789856e-01 2.380464971065521240e-01 6.330005824565887451e-02 -2.979082167148590088e-01 -2.288403511047363281e-01 1.170860603451728821e-02 3.401898145675659180e-01 1.212881803512573242e-01 1.462387293577194214e-01 8.458554744720458984e-02 -2.451456524431705475e-02 -7.294575124979019165e-02 -3.263221681118011475e-01 2.240229099988937378e-01 -1.883651018142700195e-01 4.383625928312540054e-03 -1.029990240931510925e-01 -9.048421680927276611e-02 -2.777815051376819611e-02 -2.533394098281860352e-01 5.876785516738891602e-02 3.167648315429687500e-01 -1.479085534811019897e-01 1.271594911813735962e-01 -1.117009222507476807e-01 -9.589032083749771118e-02 1.825663298368453979e-01 -3.566128760576248169e-02 7.975154370069503784e-02 3.643547594547271729e-01 -1.384408329613506794e-03
1.922702193260192871e-01 -5.362130329012870789e-02 1.342237293720245361e-01 -1.056435331702232361e-02 8.666143566370010376e-02 -1.145145222544670105e-01 2.458616048097610474e-01 -2.620892599225044250e-02 -2.246655710041522980e-02 3.043445348739624023e-01 9.554258733987808228e-02 1.432682722806930542e-01 -1.571281254291534424e-01 -1.940201073884963989e-01 1.803805083036422729e-01 2.560469694435596466e-02 -3.330902382731437683e-02 -1.815763860940933228e-01 -1.039301678538322449e-01 -6.916791666299104691e-03 -4.490556120872497559e-01 -2.866307199001312256e-01 -1.229765787720680237e-01 -3.353527933359146118e-02 -9.539265930652618408e-02 -5.188303068280220032e-02 9.359101206064224243e-02 2.586893141269683838e-01 -2.885456383228302002e-01 4.029566422104835510e-02 8.413176983594894409e-03 3.529184162616729736e-01
-1.436689775437116623e-02 2.234832569956779480e-02 9.587939083576202393e-02 -9.660709649324417114e-02 1.868482083082199097e-01 -2.489269971847534180e-01 1.765511482954025269e-01 2.454165518283843994e-01 1.496800780296325684e-01 3.197668790817260742e-01 -2.933380007743835449e-02 -4.801203310489654541e-02 4.667371883988380432e-02 -3.134162724018096924e-01 2.750273942947387695e-01 2.166733145713806152e-01 1.215000152587890625e-01 3.762731701135635376e-02 -2.754383161664009094e-02 -3.391357362270355225e-01 -1.647458076477050781e-01 -7.011416554450988770e-02 9.528554975986480713e-02 -3.601819574832916260e-01 8.039838075637817383e-02 6.357522308826446533e-02 -1.255449354648590088e-01 -1.982856392860412598e-01 -6.441099941730499268e-02 2.340188324451446533e-01 1.198061108589172363e-01 -2.591487951576709747e-03
1.027620956301689148e-01 -1.171104758977890015e-01 2.305936254560947418e-02 -3.232258260250091553e-01 5.838657170534133911e-02 -1.076765172183513641e-02 4.282907769083976746e-02 3.356762230396270752e-01 2.552678436040878296e-02 2.244617938995361328e-01 -1.245958134531974792e-01 2.620212733745574951e-01 -2.139963656663894653e-01 -3.167031332850456238e-02 2.664645314216613770e-01 -3.216148540377616882e-02 -1.011781841516494751e-01 -2.866164743900299072e-01 1.298272311687469482e-01 -1.504184454679489136e-01 -2.226785719394683838e-01 -4.704424738883972168e-01 7.689921557903289795e-02 3.120994195342063904e-02 2.586559951305389404e-01 3.135936334729194641e-02 -4.764816258102655411e-03 -4.423715174198150635e-02 -4.535357654094696045e-02 -5.692002922296524048e-02 1.127610728144645691e-01 -3.312547877430915833e-02
2.113876044750213623e-01 -5.699108541011810303e-02 2.382630258798599243e-01 -2.079165279865264893e-01 -1.211664639413356781e-02 6.270681321620941162e-02 4.094267487525939941e-01 -3.991470485925674438e-02 -9.659525007009506226e-02 1.481181532144546509e-01 -1.754171550273895264e-01 9.579278528690338135e-03 -1.325159817934036255e-01 -1.287761777639389038e-01 1.909830421209335327e-01 -1.306962966918945312e-01 -4.734525457024574280e-02 4.872257262468338013e-02 -1.718584001064300537e-01 -2.643107473850250244e-01 -1.292655169963836670e-01 -4.323741048574447632e-02 -1.521042585372924805e-01 -3.986669182777404785e-01 -1.130533218383789062e-01 1.001008749008178711e-01 -2.098164707422256470e-01 2.057254910469055176e-01 -1.577057093381881714e-01 2.551182210445404053e-01 1.387264877557754517e-01 7.696927338838577271e-02
8.120375871658325195e-02 -7.298883795738220215e-02 3.006575405597686768e-01 -1.029744818806648254e-01 -2.014020234346389771e-01 1.345610432326793671e-02 -5.280683934688568115e-02 9.211813658475875854e-02 -8.101402223110198975e-02 -1.643529236316680908e-01 -1.107938811182975769e-01 8.168320357799530029e-02 -9.299319982528686523e-02 -1.584353744983673096e-01 1.161553785204887390e-01 4.337234795093536377e-01 8.528444170951843262e-02 7.690205425024032593e-02 1.226548999547958374e-01 -1.095781922340393066e-01 -3.241306543350219727e-01 -5.816991627216339111e-02 2.629095911979675293e-01 -5.190362408757209778e-02 1.594083607196807861e-01 1.052940562367439270e-01 -4.362601786851882935e-02 1.946174353361129761e-01 -1.708936691284179688e-01 -5.119721870869398117e-03 2.911963164806365967e-01 3.692957758903503418e-01
-8.062389492988586426e-02 1.890283674001693726e-01 1.951508522033691406e-01 -1.416210681200027466e-01 -1.132487207651138306e-01 4.317930713295936584e-02 1.094025969505310059e-01 9.888572245836257935e-02 -4.185755923390388489e-02 1.093934625387191772e-01 -3.702813982963562012e-01 -1.732287108898162842e-01 -2.094073593616485596e-01 -3.088357746601104736e-01 -1.440778672695159912e-01 1.957450062036514282e-02 -9.743330627679824829e-02 -8.143482357263565063e-02 -2.102036327123641968e-01 -7.904939353466033936e-02 -1.723266392946243286e-01 -5.135767534375190735e-02 1.002156212925910950e-01 -1.375843286514282227e-01 3.116934299468994141e-01 -1.008641067892313004e-02 8.941946178674697876e-02 1.207451373338699341e-01 -4.021450281143188477e-01 1.723851412534713745e-01 2.133740037679672241e-01 -1.931872814893722534e-01
1.787940710783004761e-01 6.328485906124114990e-02 -5.545599386096000671e-02 -1.475345790386199951e-01 2.031532675027847290e-02 -6.828641146421432495e-02 1.681684702634811401e-01 3.165803849697113037e-01 -9.003164619207382202e-02 1.257451623678207397e-01 -1.120586395263671875e-01 -2.799669206142425537e-01 -5.517230927944183350e-02 -2.089871019124984741e-01 -6.538422778248786926e-03 4.348516836762428284e-02 3.717755377292633057e-01 -1.417239308357238770e-01 -5.228869318962097168e-01 -1.303444057703018188e-01 -1.591605842113494873e-01 1.748937666416168213e-01 2.830108860507607460e-03 -1.629138588905334473e-01 3.771362081170082092e-02 1.052190586924552917e-01 1.216889321804046631e-01 8.621922880411148071e-02 -2.513637542724609375e-01 5.547503381967544556e-02 9.942742437124252319e-02 -6.517465692013502121e-03
2.111279964447021484e-02 4.806481674313545227e-02 2.370395213365554810e-01 -1.871845424175262451e-01 -2.223080769181251526e-02 -9.384396672248840332e-02 2.220383733510971069e-01 1.759208887815475464e-01 1.330731958150863647e-01 -3.261809796094894409e-02 1.399593204259872437e-01 -1.440894454717636108e-01 -3.558649122714996338e-02 -3.658907115459442139e-01 5.971036478877067566e-02 -4.270884022116661072e-02 2.840801700949668884e-02 -1.870490312576293945e-01 -2.843668870627880096e-02 -3.173597157001495361e-01 -2.398705631494522095e-01 -2.265625298023223877e-01 -5.446902289986610413e-02 -2.235246151685714722e-01 9.353668242692947388e-02 -2.654926292598247528e-02 5.927240476012229919e-02 2.654934525489807129e-01 -3.614690601825714111e-01 -1.573421955108642578e-01 -1.039196252822875977e-01 -2.608163952827453613e-01
-1.183063164353370667e-01 8.235687017440795898e-02 1.136983782052993774e-01 -2.097211331129074097e-01 -3.430333137512207031e-01 -1.551031768321990967e-01 1.222633570432662964e-01 2.952437400817871094e-01 -3.134456276893615723e-01 2.292559891939163208e-01 3.702926263213157654e-02 1.617354303598403931e-01 -4.582558944821357727e-02 -1.380429565906524658e-01 1.955830454826354980e-01 1.459479928016662598e-01 6.330086849629878998e-03 -1.633913516998291016e-01 -1.236592456698417664e-01 -1.301490813493728638e-01 -2.156516015529632568e-01 -2.161728143692016602e-01 8.563289791345596313e-02 -5.094968900084495544e-02 2.829890847206115723e-01 -2.447050362825393677e-01 1.859824359416961670e-01 5.312201380729675293e-02 -8.220972120761871338e-02 1.218145042657852173e-01 -1.608326286077499390e-01 1.801319271326065063e-01
1.848377287387847900e-02 2.567904591560363770e-01 1.762024909257888794e-01 -2.708656489849090576e-01 2.047390192747116089e-01 -3.894812762737274170e-01 3.966309428215026855e-01 1.541818678379058838e-01 3.828216716647148132e-02 8.902445435523986816e-02 -1.681148409843444824e-01 -2.027976065874099731e-01 -1.243227422237396240e-01 -1.512164473533630371e-01 1.430628001689910889e-01 1.506360471248626709e-01 -4.420403391122817993e-02 7.564775180071592331e-03 2.124300412833690643e-02 -3.743764460086822510e-01 -2.166927307844161987e-01 -9.467067569494247437e-02 -6.212201341986656189e-02 -5.805651843547821045e-02 4.005441442131996155e-03 2.274474874138832092e-02 -7.150864601135253906e-02 -1.103770211338996887e-01 1.171853393316268921e-02 1.128630861639976501e-01 2.382867336273193359e-01 3.293046727776527405e-02
1.991746760904788971e-02 9.484349191188812256e-02 -6.322901695966720581e-02 -3.950017690658569336e-01 -1.375942230224609375e-01 -1.487503666430711746e-02 1.189002618193626404e-01 2.128420919179916382e-01 -6.731109321117401123e-02 3.185135424137115479e-01 -1.124935746192932129e-01 6.651744246482849121e-02 -1.381424367427825928e-01 -3.663061559200286865e-01 1.702009439468383789e-01 1.027537286281585693e-01 -7.886452227830886841e-02 -3.576768636703491211e-01 -1.476550996303558350e-01 -1.434846073389053345e-01 -3.662033006548881531e-02 -2.161122709512710571e-01 1.169557645916938782e-01 -4.443440213799476624e-02 -4.129556939005851746e-02 -1.908141970634460449e-01 -1.488805711269378662e-01 -1.425438970327377319e-01 -1.429714262485504150e-02 -3.577067749574780464e-03 3.384132087230682373e-01 -2.363774180412292480e-02
-1.411729454994201660e-01 -1.883236318826675415e-02 1.075441017746925354e-01 -3.385611772537231445e-01 7.315049413591623306e-03 -8.436774462461471558e-02 3.109047710895538330e-01 -1.184555739164352417e-01 2.915891408920288086e-01 5.268160253763198853e-02 -4.818469285964965820e-02 2.466473281383514404e-01 -4.059294983744621277e-02 -3.370309770107269287e-01 1.951815485954284668e-01 2.345797717571258545e-01 4.653569310903549194e-02 -1.143323779106140137e-01 -1.831108778715133667e-01 1.154275797307491302e-02 -1.802471429109573364e-01 -3.246014192700386047e-02 -1.851679012179374695e-02 -6.535357981920242310e-02 -2.267192155122756958e-01 -1.280163526535034180e-01 -8.935248851776123047e-02 2.802783250808715820e-01 -1.998905688524246216e-01 -1.457414180040359497e-01 2.123911231756210327e-01 -1.692640483379364014e-01
-2.542716860771179199e-01 2.473431974649429321e-01 -3.506230935454368591e-02 -4.095603153109550476e-02 -1.405852288007736206e-01 -1.906072795391082764e-01 2.730868160724639893e-01 -7.281068712472915649e-02 2.483330108225345612e-02 5.358296260237693787e-02 -2.722705602645874023e-01 3.241425380110740662e-02 -2.912051603198051453e-02 -2.016001045703887939e-01 1.600313186645507812e-01 1.643336266279220581e-01 -2.395962923765182495e-01 -9.351066499948501587e-02 3.618803992867469788e-02 8.219948410987854004e-02 -2.736283242702484131e-01 -3.311620652675628662e-01 1.124599203467369080e-01 -3.388943895697593689e-02 -3.419471159577369690e-02 -2.163108140230178833e-01 -2.188876122236251831e-01 -1.292147487401962280e-01 -1.266569644212722778e-01 -2.483646571636199951e-01 3.132943212985992432e-01 3.885895758867263794e-02
-3.173584491014480591e-02 1.558475047349929810e-01 -3.902587294578552246e-02 -4.187903925776481628e-02 -1.838811300694942474e-02 -7.994810491800308228e-02 1.513911634683609009e-01 7.713924348354339600e-02 -9.238097071647644043e-02 -4.685496911406517029e-02 -4.280267357826232910e-01 1.106908544898033142e-02 -5.457733571529388428e-02 -5.791137367486953735e-02 1.286658495664596558e-01 3.250671625137329102e-01 1.526751965284347534e-01 -8.703589439392089844e-02 -3.909282684326171875e-01 -1.104291379451751709e-01 -2.761788368225097656e-01 -1.047816425561904907e-01 -2.001126259565353394e-01 2.688588388264179230e-02 3.927646577358245850e-01 -5.871469900012016296e-02 -8.979186415672302246e-02 1.770997643470764160e-01 -2.528669536113739014e-01 9.922746568918228149e-02 1.187032908201217651e-01 -6.534539908170700073e-02
-1.510736644268035889e-01 1.330347210168838501e-01 -5.747255682945251465e-02 -1.079955026507377625e-01 -1.496801972389221191e-01 -1.744062155485153198e-01 3.969599008560180664e-01 -5.025253072381019592e-02 -4.773034900426864624e-02 2.127767354249954224e-01 -2.183581292629241943e-01 2.073998302221298218e-01 -7.123243808746337891e-02 -3.423102200031280518e-01 3.101750910282135010e-01 2.436024546623229980e-01 4.137233272194862366e-02 2.871760912239551544e-02 -8.986206352710723877e-02 1.682162582874298096e-01 -2.216201573610305786e-01 -1.679856777191162109e-01 3.182726353406906128e-02 -9.838294237852096558e-02 3.429324552416801453e-02 -4.534859210252761841e-02 -2.983861565589904785e-01 -2.262371778488159180e-01 -1.436817348003387451e-01 -1.234705001115798950e-01 -9.955571964383125305e-03 9.574031084775924683e-02
1.132046356797218323e-01 1.247686669230461121e-01 3.074637651443481445e-01 4.434635490179061890e-02 -3.107493817806243896e-01 -1.316587030887603760e-01 2.228662371635437012e-02 2.785637676715850830e-01 1.142979487776756287e-01 1.443787813186645508e-01 4.559599980711936951e-02 1.464259326457977295e-01 2.449024915695190430e-01 -4.023905396461486816e-01 1.552707999944686890e-01 1.159949377179145813e-01 -1.189116239547729492e-01 -1.079975515604019165e-01 -2.909376025199890137e-01 -1.871841102838516235e-01 -7.216221839189529419e-02 -9.920101612806320190e-02 2.963064908981323242e-01 -9.504760801792144775e-02 -3.139254078269004822e-02 2.534963190555572510e-03 -4.293245822191238403e-02 2.390724420547485352e-01 -8.393578976392745972e-02 -1.937183439731597900e-01 6.023691594600677490e-02 -2.604302577674388885e-02
-2.869866490364074707e-01 1.912015378475189209e-01 1.211502626538276672e-01 -3.666153252124786377e-01 -1.136578544974327087e-01 -1.524662524461746216e-01 1.153564304113388062e-01 1.204490438103675842e-01 -6.341987103223800659e-02 1.688465029001235962e-01 1.313752308487892151e-02 1.731886714696884155e-01 -1.251072287559509277e-01 -2.019877284765243530e-01 2.944869101047515869e-01 -4.919828847050666809e-02 -3.966716304421424866e-02 -3.369910717010498047e-01 2.577116899192333221e-02 -1.625935733318328857e-01 -2.021035552024841309e-01 -7.234133780002593994e-02 -6.813313812017440796e-02 -1.058146171271800995e-02 5.948198214173316956e-02 -1.241267696022987366e-01 3.259548842906951904e-01 2.874085009098052979e-01 1.574767827987670898e-01 -1.002318710088729858e-01 1.462441980838775635e-01 5.124638229608535767e-02
1.378200799226760864e-01 -2.063910961151123047e-01 7.920828461647033691e-02 1.027170270681381226e-01 1.191710755228996277e-01 -1.519492566585540771e-01 3.703051507472991943e-01 1.273303627967834473e-01 4.193482920527458191e-02 2.484539896249771118e-01 -1.677334010601043701e-01 -5.976960435509681702e-02 -2.491389401257038116e-03 -3.591572642326354980e-01 2.387160360813140869e-01 7.976666092872619629e-02 -4.193849116563796997e-02 -2.584624849259853363e-02 -1.336210519075393677e-01 -3.788131102919578552e-02 -1.631514132022857666e-01 -1.963963508605957031e-01 8.449438959360122681e-02 -2.825732231140136719e-01 2.260849624872207642e-01 -2.559909820556640625e-01 -9.199994802474975586e-02 3.002098500728607178e-01 1.707377433776855469e-01 -1.225584745407104492e-01 -5.520637333393096924e-02 8.404068648815155029e-02
-7.822448015213012695e-02 1.342941820621490479e-01 4.113036990165710449e-01 -2.892920514568686485e-03 -2.343991994857788086e-01 -3.314952924847602844e-02 2.902105450630187988e-01 7.342734187841415405e-02 2.775304019451141357e-01 1.818937808275222778e-02 1.635032743215560913e-01 -4.522918909788131714e-02 -1.163575723767280579e-01 -2.345669865608215332e-01 9.930234402418136597e-02 1.776393651962280273e-01 -9.376103430986404419e-02 -9.838673472404479980e-02 1.694345846772193909e-02 7.391775399446487427e-02 -2.768913507461547852e-01 -2.944306135177612305e-01 7.329722493886947632e-02 -1.697912961244583130e-01 1.022145822644233704e-01 -6.283172219991683960e-02 -7.748717814683914185e-02 3.882757127285003662e-01 -1.334067136049270630e-01 8.110914379358291626e-02 1.658402830362319946e-01 9.054891765117645264e-03
-1.522526741027832031e-01 1.217593252658843994e-01 8.632550388574600220e-02 -1.166343968361616135e-02 -2.209524959325790405e-01 -2.703528702259063721e-01 1.197942271828651428e-01 2.438044846057891846e-01 -1.095955520868301392e-01 -9.399961680173873901e-02 6.097406893968582153e-02 -1.082572042942047119e-01 -1.640322655439376831e-01 -3.998902440071105957e-01 3.883724659681320190e-02 -1.440361738204956055e-01 4.321412369608879089e-02 -3.962175548076629639e-01 1.831238716840744019e-01 -8.227588981389999390e-02 -8.228441327810287476e-02 -1.762824505567550659e-01 -1.228823587298393250e-01 -6.307680159807205200e-02 1.677964627742767334e-01 -2.093595713376998901e-01 -2.430724166333675385e-02 3.213825225830078125e-01 7.484550774097442627e-02 1.061507463455200195e-01 2.520349919795989990e-01 3.170188143849372864e-02
3.926214575767517090e-02 1.218031719326972961e-01 2.138236165046691895e-02 -1.512712538242340088e-01 -2.690248191356658936e-01 -9.279149025678634644e-02 3.466199934482574463e-01 2.751896679401397705e-01 1.464137583971023560e-01 -2.652264833450317383e-01 -3.786458447575569153e-02 1.478776037693023682e-01 -2.607759833335876465e-01 -1.843691319227218628e-01 1.756083518266677856e-01 6.452051550149917603e-02 -4.260868728160858154e-01 -7.468133419752120972e-02 -7.229780405759811401e-02 -1.532886475324630737e-01 -8.483226597309112549e-02 -2.057714462280273438e-01 4.406575486063957214e-02 1.714310795068740845e-02 1.921625435352325439e-01 -1.207187622785568237e-01 2.701270878314971924e-01 1.157934963703155518e-01 -1.249383836984634399e-01 -7.437678286805748940e-04 1.001257821917533875e-01 1.430288515985012054e-02
-8.090917766094207764e-02 8.798417448997497559e-02 1.458955258131027222e-01 -9.319972246885299683e-02 -3.848735243082046509e-02 -6.053058430552482605e-02 1.522294729948043823e-01 1.702418774366378784e-01 -1.389921009540557861e-01 6.280225701630115509e-03 -2.636521756649017334e-01 -8.468409627676010132e-02 -1.679401397705078125e-01 -2.351003736257553101e-01 -6.708385795354843140e-02 1.049598604440689087e-01 -1.993452757596969604e-01 -1.950138807296752930e-01 -3.301488161087036133e-01 -5.517304316163063049e-02 -2.262894213199615479e-01 -1.144693344831466675e-01 -3.009988926351070404e-02 2.726300992071628571e-02 3.827815353870391846e-01 -4.467762261629104614e-02 1.844438463449478149e-01 -4.172087088227272034e-02 -4.521385729312896729e-01 7.494007796049118042e-02 1.973903775215148926e-01 -1.197819784283638000e-01
-1.017582416534423828e-01 2.443027123808860779e-02 1.122782453894615173e-01 6.104070693254470825e-02 -4.116789624094963074e-02 -1.342471390962600708e-01 4.229001104831695557e-01 4.964147135615348816e-02 3.605844452977180481e-02 8.525184355676174164e-03 -3.560844361782073975e-01 2.685531228780746460e-02 -1.831337809562683105e-01 -1.422523260116577148e-01 1.422409415245056152e-01 1.436221897602081299e-01 1.656754910945892334e-01 -3.891050070524215698e-02 -3.432436585426330566e-01 -2.706976532936096191e-01 -2.301908433437347412e-01 -2.222302928566932678e-02 -3.617231547832489014e-02 1.226368322968482971e-01 2.517548203468322754e-01 6.844834424555301666e-03 2.235745489597320557e-01 1.587042026221752167e-02 -3.710228204727172852e-01 1.650710590183734894e-02 -1.549601182341575623e-02 -8.028358221054077148e-02
-3.906404227018356323e-02 1.960789114236831665e-01 9.118600189685821533e-02 -1.908715367317199707e-01 1.060835793614387512e-01 -2.442226409912109375e-01 2.382912933826446533e-01 2.771248817443847656e-01 1.401045918464660645e-01 2.188299000263214111e-01 -2.154881060123443604e-01 -1.227530613541603088e-01 -8.652289956808090210e-02 -2.540599703788757324e-01 1.241209208965301514e-01 2.775799632072448730e-01 9.334431588649749756e-02 -1.090841889381408691e-01 -4.567876085638999939e-02 -4.564759433269500732e-01 -7.981795072555541992e-02 -8.701064437627792358e-02 8.163473755121231079e-02 -1.145015135407447815e-01 8.235700428485870361e-02 6.192125380039215088e-02 -1.101930215954780579e-01 -1.484521031379699707e-01 -8.600144088268280029e-02 2.160428017377853394e-01 1.436500102281570435e-01 1.816667020320892334e-01
-2.128520756959915161e-01 1.402427107095718384e-01 5.351829156279563904e-02 -6.904638558626174927e-02 -9.496622532606124878e-02 -1.993059664964675903e-01 1.854449659585952759e-01 3.380210995674133301e-01 1.559970900416374207e-02 6.070489063858985901e-02 -3.406268656253814697e-01 -2.270550467073917389e-02 4.853273183107376099e-02 -7.198428362607955933e-02 2.038721740245819092e-02 1.588717699050903320e-01 1.263653934001922607e-01 -3.017048351466655731e-02 -1.867585331201553345e-01 -1.155838221311569214e-01 -3.527058362960815430e-01 -2.007662802934646606e-01 -1.518533080816268921e-01 8.226667344570159912e-02 3.036737442016601562e-01 1.029171273112297058e-01 4.263589903712272644e-02 7.702669501304626465e-02 -4.420006871223449707e-01 3.791625052690505981e-02 1.419737748801708221e-02 9.552066773176193237e-02
-1.408346146345138550e-01 1.443070471286773682e-01 1.991048008203506470e-01 -7.791761308908462524e-02 7.097460329532623291e-02 -1.699678599834442139e-01 2.890055179595947266e-01 1.595923453569412231e-01 -6.584133952856063843e-02 1.986478716135025024e-01 6.504119373857975006e-03 1.740857958793640137e-01 7.461104542016983032e-02 -3.053666055202484131e-01 8.137871325016021729e-02 4.031751453876495361e-01 -3.280327469110488892e-02 4.522484168410301208e-02 1.385667175054550171e-02 -1.301649659872055054e-01 -2.829587459564208984e-01 -6.519804894924163818e-02 1.878807544708251953e-01 -1.655936539173126221e-01 -5.095998570322990417e-02 -2.382857948541641235e-01 -7.011810690164566040e-02 1.195670366287231445e-01 3.642986118793487549e-01 1.013168320059776306e-01 1.922609210014343262e-01 -5.242661014199256897e-02
-6.903465837240219116e-02 2.211453169584274292e-01 1.084560155868530273e-01 8.611226081848144531e-02 -1.990855336189270020e-01 -1.262753158807754517e-01 1.714140027761459351e-01 4.976077005267143250e-02 -1.705280095338821411e-01 6.047972291707992554e-02 -2.051629424095153809e-01 1.200298145413398743e-01 -2.893633842468261719e-01 -1.837849617004394531e-01 3.576266765594482422e-02 2.220163643360137939e-01 -2.693807892501354218e-02 1.883621700108051300e-02 -2.582495808601379395e-01 -1.177476495504379272e-01 -2.253736257553100586e-01 -1.172410324215888977e-01 -3.732069581747055054e-02 4.146717861294746399e-02 3.248714208602905273e-01 -2.866395981982350349e-03 7.743058353662490845e-02 1.261904537677764893e-01 -5.270821452140808105e-01 1.347269713878631592e-01 9.663517028093338013e-02 -1.825252734124660492e-02
-2.506216801702976227e-02 2.361364215612411499e-01 5.299636721611022949e-02 -7.596320658922195435e-02 -3.846747279167175293e-01 -2.009420245885848999e-01 1.293380111455917358e-01 1.635455638170242310e-01 2.175329178571701050e-01 1.538175623863935471e-02 9.460952877998352051e-02 1.630608439445495605e-01 2.633980708196759224e-03 -2.062381953001022339e-01 5.099238082766532898e-02 1.502512395381927490e-01 -5.358317866921424866e-02 -2.204277813434600830e-01 -1.237538680434226990e-01 -8.479250967502593994e-02 -1.091806814074516296e-01 -1.441984623670578003e-01 -1.897815912961959839e-01 -2.518874704837799072e-01 9.478156268596649170e-02 4.111447185277938843e-02 2.296943664550781250e-01 2.756491601467132568e-01 -4.319068491458892822e-01 1.105869263410568237e-01 7.408441603183746338e-02 5.070712789893150330e-02
8.373299986124038696e-02 1.483971923589706421e-01 1.143760606646537781e-01 -1.526729017496109009e-01 -4.599583148956298828e-01 -6.069785356521606445e-02 1.741223335266113281e-01 5.385818704962730408e-02 1.258631497621536255e-01 2.817579805850982666e-01 -7.868669927120208740e-02 2.025080621242523193e-01 -9.962283819913864136e-02 -3.934825658798217773e-01 -5.087794363498687744e-02 -4.108088091015815735e-03 -1.608406603336334229e-01 -1.461735516786575317e-01 -1.836814433336257935e-01 -2.399213463068008423e-01 1.865117251873016357e-02 -2.851549983024597168e-01 8.334205485880374908e-03 -1.873167045414447784e-02 6.533382926136255264e-03 -1.264661699533462524e-01 -6.310552358627319336e-02 3.210918605327606201e-01 -1.250554472208023071e-01 9.343314170837402344e-02 8.221459388732910156e-02 -3.816385939717292786e-02
-1.257218420505523682e-01 9.565230458974838257e-02 -3.872128576040267944e-02 -3.021324872970581055e-01 -2.555646747350692749e-02 -2.090804129838943481e-01 1.500263065099716187e-01 9.409336000680923462e-02 6.725648790597915649e-02 1.179432645440101624e-01 -1.072292476892471313e-01 -4.984215274453163147e-02 1.882985234260559082e-01 -3.879621922969818115e-01 2.352124452590942383e-01 2.182402461767196655e-02 -6.604877114295959473e-02 -1.244231387972831726e-01 -1.488637179136276245e-01 1.026573777198791504e-02 1.130140125751495361e-01 -4.092062264680862427e-02 4.086391627788543701e-01 -1.789168417453765869e-01 1.105804592370986938e-01 1.840578913688659668e-01 -1.581353992223739624e-01 -9.622539579868316650e-02 -2.697500586509704590e-01 -1.292248070240020752e-01 3.126824498176574707e-01 9.583459794521331787e-02
-2.701976895332336426e-02 8.337267488241195679e-02 3.882458806037902832e-02 -9.995377808809280396e-02 -9.667039662599563599e-02 -3.254798799753189087e-02 2.041767984628677368e-01 2.347516268491744995e-01 -1.601993292570114136e-01 6.767798215150833130e-02 -2.958346009254455566e-01 -2.015896141529083252e-02 -1.534785479307174683e-01 -2.416484802961349487e-01 -4.008350148797035217e-02 1.489389091730117798e-01 9.434930980205535889e-03 -9.727615118026733398e-02 -3.129657804965972900e-01 4.031868651509284973e-03 -2.326679825782775879e-01 4.268955811858177185e-02 5.842268094420433044e-02 3.421305119991302490e-02 4.336340725421905518e-01 -2.111272364854812622e-01 -1.605618372559547424e-02 -5.656091496348381042e-02 -3.908755183219909668e-01 5.359756294637918472e-03 2.540960013866424561e-01 -1.679545044898986816e-01
9.384389221668243408e-02 1.456280052661895752e-01 1.387089607305824757e-03 -2.064073830842971802e-01 -7.442603260278701782e-02 -1.151072680950164795e-01 3.222043514251708984e-01 1.580525636672973633e-01 -2.357174083590507507e-02 5.650375038385391235e-02 -2.200569808483123779e-01 -1.274088919162750244e-01 -2.627444267272949219e-01 -8.669808506965637207e-02 -5.045185983180999756e-02 1.176016628742218018e-01 -1.612711250782012939e-01 -5.774428322911262512e-02 -1.872565746307373047e-01 -1.962272524833679199e-01 -2.874455153942108154e-01 8.275974541902542114e-02 1.478707641363143921e-01 -1.924893446266651154e-02 1.977905333042144775e-01 2.060710787773132324e-01 8.295983821153640747e-02 -9.927991032600402832e-02 -4.477965831756591797e-01 1.140698119997978210e-01 2.524762749671936035e-01 -1.680328249931335449e-01
-1.307130306959152222e-01 -2.017101943492889404e-01 8.193747699260711670e-02 1.243491470813751221e-02 -4.975817352533340454e-02 -1.159055083990097046e-01 -9.250828064978122711e-03 2.075344510376453400e-02 -1.167300716042518616e-01 -8.763036131858825684e-02 2.961689829826354980e-01 7.682814449071884155e-02 -3.661575615406036377e-01 -3.502590358257293701e-01 8.300261944532394409e-02 2.168093770742416382e-01 -1.125129982829093933e-01 5.807271227240562439e-04 -1.320145279169082642e-01 2.053819410502910614e-02 -3.605005443096160889e-01 -4.133512452244758606e-02 -1.327934414148330688e-01 -1.529408544301986694e-01 3.818268179893493652e-01 8.612229675054550171e-02 -9.353059343993663788e-03 1.339996904134750366e-01 6.287243962287902832e-02 1.765189766883850098e-01 2.598155736923217773e-01 -1.276277601718902588e-01
-1.944195479154586792e-01 -3.058374393731355667e-03 2.858216129243373871e-02 -1.397894769906997681e-01 2.493316680192947388e-01 -2.580187320709228516e-01 2.950504720211029053e-01 2.328398376703262329e-01 -5.465465784072875977e-02 7.910911738872528076e-02 -4.353503510355949402e-02 -7.181277126073837280e-02 4.578232020139694214e-02 -3.212679028511047363e-01 1.414425224065780640e-01 1.554517596960067749e-01 7.780399173498153687e-02 -1.023037880659103394e-01 -3.044068813323974609e-02 -5.036156773567199707e-01 -3.753857612609863281e-01 9.515112638473510742e-02 1.134379729628562927e-01 -3.665558621287345886e-02 -5.977844074368476868e-02 3.917340934276580811e-02 -1.035617082379758358e-03 -1.548117250204086304e-01 -1.244676485657691956e-02 6.994283199310302734e-02 1.769114285707473755e-01 7.328881323337554932e-02
-5.513012036681175232e-02 3.932226449251174927e-02 1.117590963840484619e-01 -8.057276904582977295e-02 8.702668547630310059e-02 4.122666642069816589e-02 1.212137341499328613e-01 9.547548741102218628e-02 2.220083028078079224e-01 2.263202816247940063e-01 -1.113633066415786743e-01 1.611233353614807129e-01 -2.538130283355712891e-01 -2.560002505779266357e-01 3.264991194009780884e-02 1.704910695552825928e-01 1.339422911405563354e-01 -1.095935553312301636e-01 1.085159704089164734e-01 -3.014350831508636475e-01 -9.275403618812561035e-02 6.661829352378845215e-02 2.557003498077392578e-01 -1.823532879352569580e-01 1.494018882513046265e-01 -1.315859854221343994e-01 -2.599825561046600342e-01 -1.118908673524856567e-01 -2.923243045806884766e-01 -5.335402861237525940e-02 3.778190314769744873e-01 2.221010029315948486e-01
1.529867351055145264e-01 6.579311192035675049e-02 -5.551679432392120361e-02 -1.741863042116165161e-01 -4.124579206109046936e-02 -1.514500677585601807e-01 -1.152634099125862122e-01 7.271111011505126953e-02 6.508918106555938721e-02 4.019017517566680908e-01 4.949591308832168579e-02 -4.925674200057983398e-02 -2.243677973747253418e-01 -4.333740174770355225e-01 2.820225618779659271e-02 1.539235264062881470e-01 -1.866054832935333252e-01 -2.384650558233261108e-01 -2.587898671627044678e-01 -1.412938386201858521e-01 -7.453550398349761963e-02 -3.373608887195587158e-01 -1.014807969331741333e-01 -9.603319317102432251e-02 -1.478506624698638916e-01 -8.718350529670715332e-02 -1.205777451395988464e-01 1.849799603223800659e-01 -1.018569767475128174e-01 2.117933332920074463e-01 9.414624422788619995e-03 -1.063181087374687195e-01
-1.884785294532775879e-01 -1.109845563769340515e-01 3.813017010688781738e-01 -1.740450114011764526e-01 -1.009951755404472351e-01 1.943825185298919678e-02 2.263299003243446350e-02 -8.424069732427597046e-02 -1.397038400173187256e-01 -9.033712744712829590e-02 -9.170912951231002808e-02 -2.011306881904602051e-01 -5.557136237621307373e-02 -2.379648089408874512e-01 2.389426343142986298e-02 6.528699398040771484e-02 4.869342967867851257e-02 -4.428580775856971741e-02 -2.547746002674102783e-01 -1.312647908926010132e-01 -3.563996255397796631e-01 -3.194662034511566162e-01 2.206895649433135986e-01 -1.497851610183715820e-01 2.270745933055877686e-01 -4.252441227436065674e-03 6.519653648138046265e-02 -7.386591285467147827e-02 -2.832418680191040039e-01 -7.326380908489227295e-02 2.465616315603256226e-01 1.511050164699554443e-01
2.738471888005733490e-02 -8.287003263831138611e-03 1.221473217010498047e-01 -1.136416196823120117e-01 -2.652433142066001892e-02 -1.139138117432594299e-01 1.564527899026870728e-01 2.698467373847961426e-01 -1.359163075685501099e-01 8.660574257373809814e-02 -2.784340977668762207e-01 -1.400127708911895752e-01 -1.785513013601303101e-01 -2.832362949848175049e-01 -8.303148299455642700e-02 2.804127708077430725e-02 -1.787066757678985596e-01 -7.747981697320938110e-02 -2.939602732658386230e-01 3.874155879020690918e-02 -1.517607178539037704e-02 -1.951493173837661743e-01 -1.269002328626811504e-03 -3.656983748078346252e-02 4.379089474678039551e-01 3.412960097193717957e-02 1.691709607839584351e-01 -5.662203207612037659e-02 -3.885302841663360596e-01 1.408746838569641113e-01 2.070086598396301270e-01 -1.165010407567024231e-01
-2.543534850701689720e-03 8.933784812688827515e-02 1.351810693740844727e-01 3.811016306281089783e-02 2.887903340160846710e-02 -1.733954846858978271e-01 1.722324788570404053e-01 1.913168877363204956e-01 -1.482856422662734985e-01 -7.118825614452362061e-02 -2.910787761211395264e-01 3.564802929759025574e-02 -1.033081710338592529e-01 -1.076155379414558411e-01 -6.404885649681091309e-02 1.406763046979904175e-01 2.290673851966857910e-01 -1.853146106004714966e-01 -2.085722088813781738e-01 -8.894143253564834595e-02 -4.309318065643310547e-01 -9.295315295457839966e-02 -9.452001005411148071e-02 -5.696064606308937073e-02 4.729668796062469482e-01 -2.370485290884971619e-02 1.677857525646686554e-02 8.089735358953475952e-02 -3.718957602977752686e-01 1.855584268923848867e-04 7.800099439918994904e-03 4.147059470415115356e-02
-2.305289544165134430e-02 1.032293960452079773e-01 8.645556867122650146e-02 -9.189286828041076660e-02 1.196912154555320740e-01 -2.521635890007019043e-01 -1.111929863691329956e-02 2.307816594839096069e-01 7.868134975433349609e-02 2.289911955595016479e-01 -3.961282595992088318e-02 -2.013022303581237793e-01 -1.625407040119171143e-01 -1.013758219778537750e-02 -2.147773206233978271e-01 2.129167020320892334e-01 8.740724623203277588e-02 -2.591105401515960693e-01 -2.984831035137176514e-01 -2.923156917095184326e-01 -2.565605342388153076e-01 4.146004468202590942e-02 9.655434638261795044e-02 -1.411016881465911865e-01 3.390181958675384521e-01 8.054494112730026245e-02 -1.200425438582897186e-02 4.676734283566474915e-02 -3.241941928863525391e-01 -4.457528516650199890e-02 1.042074784636497498e-01 -1.873466819524765015e-01
2.327454984188079834e-01 -8.866567164659500122e-02 2.213571071624755859e-01 -2.235384732484817505e-01 -1.343346983194351196e-01 -3.185845538973808289e-02 1.977359652519226074e-01 -8.359208703041076660e-02 -1.407324969768524170e-01 4.210414886474609375e-01 -1.179249435663223267e-01 -2.290359139442443848e-02 -1.690977364778518677e-01 -3.649150729179382324e-01 3.690394759178161621e-01 6.213094294071197510e-02 2.771553769707679749e-02 -7.610969990491867065e-02 3.002756508067250252e-03 -1.247456893324851990e-01 1.736914813518524170e-01 -3.253955245018005371e-01 1.075868308544158936e-01 7.106505334377288818e-02 4.114422574639320374e-02 4.775268584489822388e-02 1.697331219911575317e-01 1.530686207115650177e-02 -5.187135189771652222e-02 -8.971288055181503296e-02 1.398456990718841553e-01 1.497049331665039062e-01
-4.967040196061134338e-02 -2.836243622004985809e-02 4.043419659137725830e-01 -1.523751914501190186e-01 -1.200094893574714661e-01 -1.101573258638381958e-01 1.248750165104866028e-01 1.055245287716388702e-02 -4.105942845344543457e-01 2.594603598117828369e-01 -1.873571425676345825e-01 -6.226341426372528076e-02 -2.774039655923843384e-02 4.561347514390945435e-02 1.772812604904174805e-01 -5.253526195883750916e-02 -5.933086574077606201e-02 -1.086430400609970093e-01 7.018293440341949463e-02 -3.752172589302062988e-01 -1.775154173374176025e-01 5.854429304599761963e-02 -4.730713739991188049e-02 -2.015434354543685913e-01 8.065585792064666748e-02 4.664088040590286255e-02 -8.159109205007553101e-02 2.290021777153015137e-01 -2.221323549747467041e-01 -2.449900843203067780e-02 2.224475592374801636e-01 2.231829762458801270e-01
-1.567024588584899902e-01 1.122621912509202957e-02 2.114262133836746216e-01 -1.497213244438171387e-01 -1.062739714980125427e-01 -1.827502250671386719e-01 2.299309223890304565e-01 1.101528704166412354e-01 3.010030984878540039e-01 2.198525816202163696e-01 1.187691115774214268e-03 8.075488358736038208e-02 5.242162197828292847e-02 -4.327712357044219971e-01 -1.522514373064041138e-01 1.216353178024291992e-01 -1.081402376294136047e-01 -6.178220734000205994e-02 -1.408476382493972778e-02 1.488382220268249512e-01 -1.560793966054916382e-01 -2.341870367527008057e-01 2.173123694956302643e-02 -2.707459330558776855e-01 7.853901386260986328e-02 -9.236031025648117065e-02 1.052150968462228775e-02 3.106091916561126709e-01 -3.481063246726989746e-01 3.453067317605018616e-02 6.920510903000831604e-03 2.198427915573120117e-02
3.234047442674636841e-02 7.411608844995498657e-02 -1.439848821610212326e-02 -1.258176118135452271e-01 1.233804412186145782e-02 -1.793495006859302521e-02 2.773087024688720703e-01 1.930070817470550537e-01 1.062568090856075287e-02 -4.043587297201156616e-02 -2.313427180051803589e-01 -6.239160895347595215e-02 -3.258304893970489502e-01 -2.291178107261657715e-01 7.229203730821609497e-02 2.375760972499847412e-01 -1.726085878908634186e-02 -1.309204101562500000e-01 -2.075736373662948608e-01 -1.461314409971237183e-01 -2.363291829824447632e-01 9.299391880631446838e-03 -7.017987780272960663e-03 7.324308156967163086e-02 2.688282728195190430e-01 -1.825443841516971588e-02 3.968402370810508728e-02 1.225350275635719299e-01 -5.758410692214965820e-01 1.337089091539382935e-01 -2.017615130171179771e-03 3.756333515048027039e-02
-3.138631209731101990e-02 -1.095275506377220154e-01 3.734053671360015869e-01 -1.621981561183929443e-01 -1.072621941566467285e-01 -2.153597027063369751e-01 4.506501853466033936e-01 -6.540922820568084717e-02 -6.740009784698486328e-02 4.161718301475048065e-03 -8.934991806745529175e-02 1.630855649709701538e-01 -3.017700314521789551e-01 1.489506941288709641e-02 -1.038938835263252258e-01 2.184063941240310669e-01 -6.100931018590927124e-02 -1.231595724821090698e-01 -1.781216263771057129e-01 -1.730329990386962891e-01 -2.856412343680858612e-02 -7.438103854656219482e-02 6.992158293724060059e-02 1.117189824581146240e-01 1.890073865652084351e-01 7.058174349367618561e-03 3.443445861339569092e-01 -6.425339728593826294e-02 -3.881732746958732605e-02 -1.370711475610733032e-01 1.182314082980155945e-01 -2.647285163402557373e-01
-7.792971283197402954e-02 5.729455128312110901e-02 1.773067116737365723e-01 -2.861979976296424866e-02 -2.051192335784435272e-02 -3.033224493265151978e-02 2.269710004329681396e-01 2.170315831899642944e-01 -2.352759540081024170e-01 9.358219057321548462e-02 -3.297840356826782227e-01 -1.493614614009857178e-01 -2.433249056339263916e-01 -2.013181895017623901e-01 -8.542993664741516113e-02 2.803330495953559875e-02 -1.019354388117790222e-01 -1.772763133049011230e-01 -2.713932394981384277e-01 -8.950911462306976318e-02 -6.568873766809701920e-03 -1.721889227628707886e-01 7.472988218069076538e-02 -4.993266612291336060e-02 3.299619555473327637e-01 5.024912953376770020e-02 1.783576756715774536e-01 1.180906966328620911e-02 -3.989450037479400635e-01 1.252145320177078247e-01 2.459730803966522217e-01 -1.244423389434814453e-01
1.026515066623687744e-01 1.270021777600049973e-02 1.428495943546295166e-01 -3.000538349151611328e-01 7.335294038057327271e-02 -1.342121213674545288e-01 -7.463154848664999008e-03 -4.828740283846855164e-02 -2.165239304304122925e-01 3.099147379398345947e-01 -1.199609879404306412e-02 1.147811021655797958e-02 -1.751782447099685669e-01 -1.173293292522430420e-01 2.031529694795608521e-01 3.156005144119262695e-01 -5.670185387134552002e-02 -1.198057532310485840e-01 6.262718886137008667e-02 6.047965213656425476e-02 -2.247633337974548340e-01 -4.583084210753440857e-02 2.016274780035018921e-01 -4.715180993080139160e-01 -5.078319832682609558e-02 1.109376084059476852e-02 1.756388247013092041e-01 3.321521729230880737e-02 -1.582005918025970459e-01 -9.018955379724502563e-02 3.405167460441589355e-01 5.509545560926198959e-03
1.598535329103469849e-01 3.797668218612670898e-02 1.617783457040786743e-01 -1.552577018737792969e-01 -7.523746788501739502e-02 4.266194999217987061e-02 6.929416209459304810e-02 2.127669006586074829e-01 -2.133095264434814453e-01 -1.819505542516708374e-01 -1.431406438350677490e-01 2.327251136302947998e-01 6.027371808886528015e-02 -3.402462005615234375e-01 2.414469122886657715e-01 3.218229115009307861e-01 1.388298124074935913e-01 1.675474829971790314e-02 -3.287716507911682129e-01 -9.615032374858856201e-02 -1.036690324544906616e-01 1.436088085174560547e-01 -1.483702063560485840e-01 -3.265749514102935791e-01 1.145340874791145325e-01 5.160449817776679993e-02 -2.096415460109710693e-01 -6.336819380521774292e-02 -1.356476247310638428e-01 -8.802227675914764404e-02 8.687982708215713501e-02 1.904803961515426636e-01
-7.440114277414977551e-04 1.284639686346054077e-01 6.150020286440849304e-02 -2.439008504152297974e-01 -3.100745975971221924e-01 -3.178460299968719482e-01 3.147006928920745850e-01 3.347077965736389160e-02 1.159543730318546295e-02 2.599390149116516113e-01 -1.833470165729522705e-01 2.309451103210449219e-01 3.646060125902295113e-03 -2.218481451272964478e-01 4.228136315941810608e-02 -2.460130676627159119e-02 -1.485774368047714233e-01 -2.923567891120910645e-01 -6.082022935152053833e-02 -1.977495104074478149e-01 -2.669026851654052734e-01 -1.049313694238662720e-01 -1.206856891512870789e-01 5.560930818319320679e-02 -6.019540876150131226e-02 -4.511220753192901611e-02 2.302648425102233887e-01 3.028897047042846680e-01 -4.844250902533531189e-02 -7.337679713964462280e-02 -8.726938068866729736e-02 2.436678484082221985e-02
-8.943032473325729370e-03 -2.001198679208755493e-01 1.706184893846511841e-01 -1.166913509368896484e-01 9.003737568855285645e-02 -3.904344737529754639e-01 3.088071197271347046e-02 1.013277322053909302e-01 -7.992095500230789185e-02 1.158866360783576965e-01 -4.652978107333183289e-02 -6.000487133860588074e-02 -2.660169899463653564e-01 -2.021049112081527710e-01 3.337062001228332520e-01 3.796735107898712158e-01 8.054749667644500732e-02 2.261869795620441437e-02 -2.926178276538848877e-02 -1.683731824159622192e-01 -3.029293119907379150e-01 1.737118214368820190e-01 6.071155518293380737e-02 -2.680494785308837891e-01 -1.916938275098800659e-01 -3.603923693299293518e-02 2.888698317110538483e-02 -3.309929743409156799e-02 -2.251204103231430054e-01 -1.592364013195037842e-01 1.194890402257442474e-02 -5.323968082666397095e-02
2.530684322118759155e-02 2.013465464115142822e-01 1.397134363651275635e-01 -3.683444559574127197e-01 8.219838887453079224e-02 -2.980407178401947021e-01 7.721314579248428345e-02 -3.637460246682167053e-02 -7.347030192613601685e-02 4.080539047718048096e-01 -2.354872375726699829e-01 -5.061969906091690063e-02 -2.632757425308227539e-01 -6.345935165882110596e-02 1.300940960645675659e-01 3.555072546005249023e-01 -2.139783501625061035e-01 -1.897210138849914074e-03 -8.101590722799301147e-02 1.396064832806587219e-02 -1.002500057220458984e-01 1.726479083299636841e-02 1.526127010583877563e-01 -2.660861313343048096e-01 -1.628251820802688599e-01 -2.777034649625420570e-03 5.895940586924552917e-02 1.302536875009536743e-01 -3.440530272200703621e-03 -8.431201428174972534e-02 2.058262526988983154e-01 -2.723921090364456177e-02
1.782266795635223389e-02 2.550562024116516113e-01 2.246940582990646362e-01 2.003016695380210876e-02 -1.027643680572509766e-01 -2.276377677917480469e-01 3.562102019786834717e-01 3.867677152156829834e-01 9.440712630748748779e-02 2.300407886505126953e-01 -1.641787588596343994e-01 -1.409443188458681107e-02 6.751780211925506592e-02 -3.232947364449501038e-02 -2.126740664243698120e-01 2.601951956748962402e-01 2.294323295354843140e-01 -1.336189508438110352e-01 -9.326376765966415405e-02 -1.515830755233764648e-01 -6.064357236027717590e-02 -3.158701956272125244e-02 1.513323001563549042e-02 -4.441763088107109070e-02 -3.028436899185180664e-01 -1.344669908285140991e-01 1.843144930899143219e-02 1.290030777454376221e-01 -4.779739677906036377e-02 3.729205206036567688e-02 2.810689806938171387e-01 1.373562812805175781e-01
-2.751059457659721375e-02 -1.641824841499328613e-01 3.063710927963256836e-01 -1.244539245963096619e-01 3.664331883192062378e-02 -7.072219997644424438e-02 5.663272365927696228e-02 2.403900325298309326e-01 2.580354213714599609e-01 -7.862802594900131226e-02 8.558654040098190308e-02 -1.194363236427307129e-01 -2.761694416403770447e-02 -3.290886580944061279e-01 5.506622418761253357e-02 -9.450624138116836548e-02 -7.273893058300018311e-02 -5.636835098266601562e-02 -1.110448390245437622e-01 -2.878384590148925781e-01 -3.063228726387023926e-01 -3.901618123054504395e-01 -5.691676214337348938e-02 -3.866048995405435562e-03 2.068675756454467773e-01 -8.790414780378341675e-02 -1.722860485315322876e-01 2.381814867258071899e-01 -2.322288304567337036e-01 -4.369796067476272583e-02 1.849112957715988159e-01 1.688437350094318390e-02
-9.544980525970458984e-02 1.368613690137863159e-01 1.706306189298629761e-01 -8.117521554231643677e-02 -1.809155195951461792e-01 -2.519938945770263672e-01 1.125515811145305634e-02 9.458270855247974396e-03 -6.124894600361585617e-03 3.762409090995788574e-01 -1.863204240798950195e-01 1.646039634943008423e-01 -2.359381765127182007e-01 -3.877550065517425537e-01 9.225381165742874146e-02 5.949193611741065979e-02 -1.960690617561340332e-01 -1.863229572772979736e-01 -7.692113518714904785e-02 -1.267743259668350220e-01 -2.040373720228672028e-02 -1.911557465791702271e-01 -1.540614664554595947e-01 2.734529785811901093e-02 -5.500605702400207520e-02 -3.405590653419494629e-01 -7.514397799968719482e-02 1.261449158191680908e-01 -2.258725166320800781e-01 3.794871270656585693e-02 2.246600091457366943e-01 -1.358235776424407959e-01
6.025419011712074280e-02 -9.252256900072097778e-02 -1.621338427066802979e-01 -1.876523047685623169e-01 -1.296431720256805420e-01 -4.443849027156829834e-01 1.784840971231460571e-01 1.320939809083938599e-01 -2.285995334386825562e-01 7.438237965106964111e-02 4.303726926445960999e-02 -4.187493026256561279e-02 -1.461665928363800049e-01 -4.272972643375396729e-01 1.034668758511543274e-01 -7.581914961338043213e-02 -4.919530451297760010e-02 2.885920740664005280e-02 -1.602506339550018311e-01 -1.240920796990394592e-01 -1.079330667853355408e-01 -1.506031900644302368e-01 -2.905696816742420197e-02 -6.597045809030532837e-02 7.045488059520721436e-02 7.929771393537521362e-02 -7.057591527700424194e-02 2.377589344978332520e-01 3.183659613132476807e-01 3.051902353763580322e-01 8.199970424175262451e-02 -1.519083082675933838e-01
9.355002548545598984e-04 1.283987313508987427e-01 -1.876152306795120239e-02 -2.047372311353683472e-01 -8.011401444673538208e-02 -3.532246351242065430e-01 4.850909411907196045e-01 2.447234243154525757e-01 2.948060333728790283e-01 1.670695543289184570e-01 1.343550235033035278e-01 1.411864906549453735e-01 1.467954460531473160e-02 -2.732266485691070557e-01 1.612759530544281006e-01 9.178439527750015259e-02 4.677047021687030792e-03 -1.294705718755722046e-01 1.214852705597877502e-01 3.599926084280014038e-02 -1.695470213890075684e-01 -9.738872945308685303e-02 -4.733902588486671448e-02 -2.648530602455139160e-01 9.569832682609558105e-02 -1.984376460313796997e-02 -8.909808844327926636e-02 1.448206454515457153e-01 -8.997479081153869629e-02 -2.442565858364105225e-01 4.750083014369010925e-02 2.846353314816951752e-02
-1.562329530715942383e-01 1.668583601713180542e-01 -7.477957010269165039e-02 1.280694156885147095e-01 -1.029766723513603210e-01 -1.144989877939224243e-01 3.095113933086395264e-01 1.884119063615798950e-01 2.645774511620402336e-03 -3.267611563205718994e-02 -3.085899055004119873e-01 -1.347552835941314697e-01 -1.183863952755928040e-01 -3.276627063751220703e-01 6.865504384040832520e-02 1.855532377958297729e-01 -3.934664186090230942e-03 7.796378433704376221e-02 -2.147509753704071045e-01 -8.469281345605850220e-02 -3.012270629405975342e-01 -1.711862348020076752e-02 -3.417906817048788071e-03 1.822598278522491455e-03 3.227877318859100342e-01 3.194969519972801208e-02 5.250027030706405640e-02 1.814950853586196899e-01 -4.100461304187774658e-01 1.705188453197479248e-01 5.143709480762481689e-02 6.754235178232192993e-02
1.708969175815582275e-01 -1.664963364601135254e-01 -7.066639512777328491e-02 2.621637284755706787e-01 1.094553023576736450e-01 -1.420383006334304810e-01 1.764530986547470093e-01 2.843118309974670410e-01 2.121429145336151123e-01 3.449076414108276367e-01 9.132630378007888794e-02 -9.620160609483718872e-02 -1.251687258481979370e-01 -3.040414452552795410e-01 5.980100110173225403e-02 9.110619872808456421e-02 -1.515148766338825226e-02 1.255160942673683167e-02 -2.055650018155574799e-02 -2.052161246538162231e-01 -9.766153991222381592e-02 -3.036594390869140625e-01 1.840597540140151978e-01 -2.219951003789901733e-01 -9.122153371572494507e-02 -3.954983875155448914e-02 -2.383249625563621521e-02 3.517164587974548340e-01 -2.553879655897617340e-02 -1.700278222560882568e-01 1.677963882684707642e-01 6.304024159908294678e-02
-5.323449522256851196e-02 9.949833154678344727e-02 4.106492176651954651e-02 -4.946416318416595459e-01 1.687760204076766968e-01 -2.927851676940917969e-01 -1.389467623084783554e-02 9.184183925390243530e-02 1.461003348231315613e-02 1.437494009733200073e-01 -5.508060753345489502e-02 -5.312235560268163681e-03 -1.315133273601531982e-01 -2.252050787210464478e-01 5.824014544486999512e-02 -1.533607020974159241e-02 -2.786009386181831360e-02 -8.968310058116912842e-02 -5.912238359451293945e-02 -4.118072092533111572e-01 -3.385846316814422607e-01 -6.594932079315185547e-02 7.573927938938140869e-02 -1.736645251512527466e-01 1.982216238975524902e-01 5.040654912590980530e-03 1.093808263540267944e-01 -1.657141000032424927e-01 -1.744355857372283936e-01 2.274362742900848389e-02 2.742595374584197998e-01 2.834007143974304199e-02
1.787049025297164917e-01 -3.954745363444089890e-03 1.403781324625015259e-01 -3.018530905246734619e-01 4.013658687472343445e-02 6.000212579965591431e-02 1.821635812520980835e-01 1.436559259891510010e-01 -5.295394361019134521e-02 -2.673982456326484680e-02 1.072255298495292664e-01 -1.411507427692413330e-01 -1.572430580854415894e-01 -4.340567588806152344e-01 1.636027097702026367e-01 1.483780294656753540e-01 -2.225911617279052734e-01 -2.314998805522918701e-01 -9.030863642692565918e-02 4.143353924155235291e-02 -1.567151248455047607e-01 -4.016366004943847656e-01 -3.559992462396621704e-02 1.199725866317749023e-01 2.015113234519958496e-01 -2.614576220512390137e-01 -1.722045242786407471e-02 6.450507789850234985e-02 -9.355171024799346924e-02 -2.074010670185089111e-01 1.344338655471801758e-01 -5.946028977632522583e-02
-9.633163362741470337e-02 -2.027501352131366730e-02 3.201399371027946472e-02 -1.879234015941619873e-01 -2.316558361053466797e-01 -2.045272141695022583e-01 1.212467849254608154e-01 2.082376033067703247e-01 -6.405258178710937500e-02 7.523284852504730225e-02 -7.608315348625183105e-02 2.005586773157119751e-01 -3.504818379878997803e-01 -9.066462516784667969e-02 2.991015017032623291e-01 2.031391710042953491e-01 3.890765947289764881e-04 -1.311820894479751587e-01 -1.314718276262283325e-01 -2.051743119955062866e-01 -2.433169186115264893e-01 1.403413992375135422e-02 1.606635302305221558e-01 1.200590841472148895e-02 -1.044894568622112274e-02 1.064517498016357422e-01 1.379461139440536499e-01 2.778389751911163330e-01 -2.216238975524902344e-01 1.872071027755737305e-01 -1.454935222864151001e-01 3.284898698329925537e-01
-1.336344629526138306e-01 2.390607297420501709e-01 3.469316065311431885e-01 -1.517049372196197510e-01 -3.741312399506568909e-02 -3.053423464298248291e-01 1.854485087096691132e-02 1.760370098054409027e-02 3.757736459374427795e-02 -8.598293364048004150e-02 1.393460184335708618e-01 1.702975630760192871e-01 -2.452678279951214790e-03 -1.933017969131469727e-01 2.413858920335769653e-01 4.720798134803771973e-02 1.007667407393455505e-01 2.049093693494796753e-02 -7.291593402624130249e-02 2.794244512915611267e-02 -1.451777070760726929e-01 -3.606556355953216553e-01 7.807584106922149658e-02 -1.206838563084602356e-01 -4.395644739270210266e-02 8.121075481176376343e-02 1.191009953618049622e-01 5.139287114143371582e-01 -4.201376065611839294e-02 -1.749729216098785400e-01 1.387805640697479248e-01 6.542778760194778442e-02
8.570490777492523193e-02 1.953101307153701782e-01 6.915055215358734131e-02 -2.242300212383270264e-01 2.450850009918212891e-01 -7.486166805028915405e-02 -1.948942895978689194e-03 1.556581705808639526e-01 2.287697196006774902e-01 1.974577903747558594e-01 -1.000057384371757507e-01 -1.025706157088279724e-01 -2.277003228664398193e-01 -3.575404584407806396e-01 1.252946853637695312e-01 4.393470585346221924e-01 8.912344276905059814e-02 -1.418026536703109741e-01 1.091090291738510132e-01 -1.604139506816864014e-01 -1.998267918825149536e-01 -4.988856986165046692e-02 2.689270079135894775e-01 -1.093170791864395142e-01 7.374112308025360107e-02 1.910513937473297119e-01 -1.212247833609580994e-02 -1.662068217992782593e-01 -1.004833057522773743e-01 9.680906683206558228e-02 1.493928283452987671e-01 7.356870174407958984e-02
-1.245189085602760315e-01 1.601354777812957764e-01 1.084884256124496460e-01 -2.193257212638854980e-02 2.439703792333602905e-02 -1.406272202730178833e-01 2.009188681840896606e-01 2.011243999004364014e-01 -1.143321543931961060e-01 4.902904108166694641e-02 -3.270531594753265381e-01 -1.936532109975814819e-01 -2.886626720428466797e-01 -2.215474396944046021e-01 -6.807064265012741089e-02 6.815048307180404663e-02 -4.229365661740303040e-02 -7.823411375284194946e-02 -2.548546493053436279e-01 1.997537538409233093e-02 -2.232557088136672974e-01 -5.764104798436164856e-02 9.065748751163482666e-02 -8.136051148176193237e-02 3.832237422466278076e-01 2.783844992518424988e-02 8.408895879983901978e-02 6.331694778054952621e-03 -4.280352592468261719e-01 7.257997244596481323e-02 1.984481215476989746e-01 -1.410974413156509399e-01
-2.281777560710906982e-02 -5.855135247111320496e-02 6.439507752656936646e-02 -8.711618930101394653e-02 -2.300462871789932251e-02 -3.860334306955337524e-02 4.144802093505859375e-01 2.227964550256729126e-01 6.498605757951736450e-02 6.190126016736030579e-02 1.865694075822830200e-01 1.177668124437332153e-01 -4.463914409279823303e-02 -4.306199252605438232e-01 8.010202646255493164e-02 -5.391709133982658386e-02 7.343131303787231445e-02 -3.055662512779235840e-01 2.853998541831970215e-02 -1.715896725654602051e-01 -2.759994268417358398e-01 -2.700046300888061523e-01 -2.911353707313537598e-01 -5.171919241547584534e-02 8.413523435592651367e-02 -3.660686314105987549e-02 -1.501707881689071655e-01 1.911841779947280884e-01 -2.430709302425384521e-01 -7.183131575584411621e-02 7.094720751047134399e-02 -7.106581330299377441e-02
5.565204471349716187e-02 1.594891846179962158e-01 4.595896601676940918e-02 -2.741304039955139160e-01 4.875779151916503906e-03 -1.720614135265350342e-01 2.452621459960937500e-01 1.687279194593429565e-01 -8.898928761482238770e-02 3.445249795913696289e-01 -1.192522123456001282e-01 1.672110110521316528e-01 -2.810454964637756348e-01 -2.702583670616149902e-01 -5.944906920194625854e-02 1.526102423667907715e-01 2.309172973036766052e-02 2.095670811831951141e-02 1.006895229220390320e-01 -7.434439659118652344e-02 -6.268837023526430130e-03 8.898284286260604858e-02 3.106290102005004883e-01 -1.300294548273086548e-01 2.245966494083404541e-01 1.514026969671249390e-01 -1.980205327272415161e-01 -1.218563690781593323e-01 -1.425004284828901291e-02 -1.484614759683609009e-01 2.882659137248992920e-01 2.398866266012191772e-01
-1.756806857883930206e-02 4.893415048718452454e-02 2.133696228265762329e-01 -1.453963220119476318e-01 -3.854727372527122498e-02 9.162656217813491821e-02 1.181720495223999023e-01 2.241085767745971680e-01 1.536205857992172241e-01 4.792592301964759827e-02 -2.798426747322082520e-01 -2.104251086711883545e-01 -1.295717507600784302e-01 -1.134923025965690613e-01 1.187091693282127380e-02 1.645307242870330811e-01 -7.574066519737243652e-02 -1.192449703812599182e-01 -2.379310429096221924e-01 -1.913130432367324829e-01 -1.318640261888504028e-01 -5.801422055810689926e-03 1.748614758253097534e-02 -1.428093910217285156e-01 3.970405757427215576e-01 1.203007251024246216e-01 4.245342686772346497e-02 3.955829143524169922e-02 -4.170573949813842773e-01 1.133076474070549011e-02 2.570234835147857666e-01 -2.903364598751068115e-01
2.354566156864166260e-01 1.833827644586563110e-01 2.074343860149383545e-01 -1.287136673927307129e-01 -7.949928753077983856e-03 -3.122772276401519775e-01 2.851279973983764648e-01 1.461358554661273956e-02 2.344955354928970337e-01 2.598738968372344971e-01 1.182911321520805359e-01 5.044661089777946472e-02 -3.719758987426757812e-01 -1.689200550317764282e-01 6.986453197896480560e-03 2.207247316837310791e-01 -8.221148699522018433e-02 -2.569522559642791748e-01 6.158347055315971375e-02 2.528506815433502197e-01 -1.409559547901153564e-01 -1.130560114979743958e-01 1.633036136627197266e-01 -7.183559983968734741e-02 7.000447064638137817e-02 5.543900653719902039e-03 1.936131343245506287e-02 1.613391786813735962e-01 -2.428268492221832275e-01 1.146472468972206116e-01 7.578159868717193604e-02 -5.777873471379280090e-02
1.800234019756317139e-01 -4.611089359968900681e-03 1.127892062067985535e-01 -1.610757857561111450e-01 2.651278115808963776e-02 -1.515513509511947632e-01 4.000408053398132324e-01 4.780692756175994873e-01 -1.794051527976989746e-01 1.470278501510620117e-01 -2.935038805007934570e-01 -1.159413009881973267e-01 4.206182807683944702e-02 2.886234968900680542e-02 -1.486889272928237915e-01 1.485085189342498779e-01 1.029868796467781067e-01 -1.922556012868881226e-01 1.740686595439910889e-02 -2.491184771060943604e-01 -1.669434309005737305e-01 4.855755716562271118e-02 4.727018624544143677e-02 -1.409966051578521729e-01 2.602251805365085602e-02 5.621600523591041565e-02 1.529904156923294067e-01 -2.645040117204189301e-02 7.117211818695068359e-03 -1.500030010938644409e-01 3.214002549648284912e-01 2.067442797124385834e-02
-3.266935050487518311e-02 1.136371046304702759e-01 9.770922362804412842e-02 -1.555210649967193604e-01 -1.585317030549049377e-02 -1.066255718469619751e-01 2.464310824871063232e-01 2.345064282417297363e-01 -4.388793185353279114e-02 1.020999401807785034e-01 -3.164771497249603271e-01 -1.694531820248812437e-04 -1.634648144245147705e-01 -1.315298527479171753e-01 -1.346625685691833496e-01 1.317737996578216553e-01 -2.364966785535216331e-03 -8.648629486560821533e-02 -1.441950649023056030e-01 -6.289437413215637207e-02 -8.932533860206604004e-02 -1.002423316240310669e-01 1.725948750972747803e-01 -8.667847514152526855e-02 4.639304578304290771e-01 6.717101484537124634e-02 1.337052881717681885e-01 6.523648649454116821e-02 -5.144355297088623047e-01 4.327419772744178772e-02 1.134009808301925659e-01 -1.552421152591705322e-01
-6.639333814382553101e-02 1.513659507036209106e-01 5.736852064728736877e-02 -3.357334062457084656e-02 -1.953171044588088989e-01 -1.252301633358001709e-01 3.526808619499206543e-01 2.658932805061340332e-01 -1.846949756145477295e-01 -1.344596296548843384e-01 -2.622031867504119873e-01 -1.890785545110702515e-01 -3.167834281921386719e-01 -1.233332082629203796e-01 -1.714247465133666992e-01 2.489419579505920410e-01 8.058317750692367554e-02 8.997528254985809326e-02 -1.232538148760795593e-01 -1.846385300159454346e-01 -2.137900516390800476e-02 -4.912569373846054077e-02 3.900264948606491089e-02 -1.145583018660545349e-01 2.291299104690551758e-01 8.257627487182617188e-02 8.065383881330490112e-02 9.727289527654647827e-02 -3.882325589656829834e-01 9.052271395921707153e-02 5.915787443518638611e-02 -1.914191395044326782e-01
9.794281423091888428e-02 2.030449062585830688e-01 -7.887554913759231567e-02 -4.179982841014862061e-02 -7.363381329923868179e-03 -1.668321788311004639e-01 -2.778375893831253052e-02 -2.770934067666530609e-02 6.550314277410507202e-02 1.741277240216732025e-02 9.581856429576873779e-02 -2.271172404289245605e-01 2.194522134959697723e-02 -2.415909171104431152e-01 -1.111013367772102356e-01 2.731486856937408447e-01 1.796724498271942139e-01 -7.612736523151397705e-02 -1.480487585067749023e-01 -2.584803104400634766e-01 -3.590329587459564209e-01 -1.475447565317153931e-01 1.934978812932968140e-01 -3.485691547393798828e-01 4.302105307579040527e-01 -5.279207602143287659e-02 -4.701009392738342285e-02 1.932949014008045197e-02 -2.576333582401275635e-01 -4.545755311846733093e-02 -2.237625792622566223e-02 -6.933818012475967407e-02
-5.286132171750068665e-02 2.039326727390289307e-01 1.532219648361206055e-01 -3.666139245033264160e-01 3.987443924415856600e-04 -2.887846231460571289e-01 3.040188550949096680e-01 2.751423716545104980e-01 1.789320260286331177e-01 1.836415827274322510e-01 -2.540387026965618134e-02 2.123390287160873413e-01 1.483000814914703369e-01 -1.003339439630508423e-01 -1.052862554788589478e-01 7.924210280179977417e-02 -3.466304838657379150e-01 -1.563148051500320435e-01 -5.245707929134368896e-03 -1.804031780920922756e-03 -4.840882495045661926e-02 -1.429786682128906250e-01 -9.200344979763031006e-02 -2.401762008666992188e-01 1.291431933641433716e-01 -6.744684651494026184e-03 -1.455736011266708374e-01 1.004389896988868713e-01 -7.547725737094879150e-02 -2.307430654764175415e-01 1.452565640211105347e-01 1.539915353059768677e-01
-2.120026946067810059e-01 -7.419674843549728394e-02 -9.815338253974914551e-02 -5.809346586465835571e-02 -1.939787417650222778e-01 -2.405760288238525391e-01 1.188024356961250305e-01 -6.554888933897018433e-02 -1.103208810091018677e-01 9.045612812042236328e-02 1.868299543857574463e-01 1.096028909087181091e-01 -6.308748573064804077e-02 -3.756946325302124023e-01 -6.247938796877861023e-02 -1.556322257965803146e-02 5.192694440484046936e-02 -4.160594344139099121e-01 6.785293668508529663e-02 -1.452258527278900146e-01 -8.512171357870101929e-02 -3.012215197086334229e-01 -1.130728051066398621e-01 -1.296641975641250610e-01 3.245617747306823730e-01 6.160731893032789230e-03 -9.715806692838668823e-02 3.820842504501342773e-01 -5.773672088980674744e-02 6.079830974340438843e-02 5.777859315276145935e-02 7.637003064155578613e-02
-2.640809714794158936e-01 2.634421885013580322e-01 -3.884458914399147034e-02 2.815679460763931274e-02 1.180162280797958374e-01 -1.173980534076690674e-01 1.258512437343597412e-01 4.000045359134674072e-02 -8.677973598241806030e-02 3.320657312870025635e-01 -1.719243824481964111e-01 5.034526437520980835e-02 -1.864849776029586792e-01 -1.011367589235305786e-01 1.669569909572601318e-01 3.050441145896911621e-01 1.136117801070213318e-01 1.262233555316925049e-01 1.146953366696834564e-02 -2.886287868022918701e-01 -2.656342089176177979e-01 6.898453831672668457e-02 -2.225421071052551270e-01 -1.103594786400208250e-05 -1.120549887418746948e-01 4.334983974695205688e-02 -5.973970890045166016e-02 2.941856980323791504e-01 -2.113734334707260132e-01 -2.792667746543884277e-01 1.799354851245880127e-01 -2.945608459413051605e-02
1.245166584849357605e-01 8.954818546772003174e-02 1.805948913097381592e-01 -2.254010736942291260e-01 -1.795138269662857056e-01 -3.638302981853485107e-01 2.422216236591339111e-01 2.270583510398864746e-01 -2.088669501245021820e-02 2.936377190053462982e-02 -2.318331599235534668e-02 1.814989559352397919e-02 -1.855283044278621674e-02 -2.207889854907989502e-01 -2.481270208954811096e-02 2.898071110248565674e-01 -4.168856889009475708e-02 9.259475395083427429e-03 2.301199734210968018e-02 -5.317347049713134766e-01 1.124930530786514282e-01 -3.858757764101028442e-02 1.403715312480926514e-01 -6.457077711820602417e-02 1.244595646858215332e-01 7.981523126363754272e-02 -2.015576362609863281e-01 9.562341123819351196e-02 1.974210590124130249e-01 1.051143463701009750e-02 2.179569154977798462e-01 3.221800178289413452e-02
7.826259359717369080e-03 -2.835610210895538330e-01 2.508940100669860840e-01 -1.869285255670547485e-01 2.225444279611110687e-02 -1.767102628946304321e-01 4.086789488792419434e-01 8.426851779222488403e-02 -1.384655386209487915e-01 1.647417694330215454e-01 -5.774030089378356934e-02 1.218938529491424561e-01 1.326642036437988281e-01 -7.375749200582504272e-02 2.669461965560913086e-01 -9.086500108242034912e-02 2.006018161773681641e-01 7.958057522773742676e-02 1.064216420054435730e-01 -2.930407524108886719e-01 -1.267526447772979736e-01 -2.094340622425079346e-01 1.859597675502300262e-02 -3.403214514255523682e-01 5.274088308215141296e-02 1.416414380073547363e-01 -1.683385968208312988e-01 2.036947011947631836e-01 -1.216881424188613892e-01 3.429645299911499023e-02 1.182529404759407043e-01 7.894268631935119629e-02
-1.619419269263744354e-02 1.273781657218933105e-01 1.429033428430557251e-01 -9.746514260768890381e-03 -1.152048557996749878e-01 -1.664298772811889648e-02 1.745319068431854248e-01 2.158802002668380737e-01 -8.625097572803497314e-02 9.572266787290573120e-02 -3.272803425788879395e-01 -8.513714373111724854e-02 -2.620259225368499756e-01 -1.913969516754150391e-01 -1.488560289144515991e-01 6.754123605787754059e-03 -1.059075165539979935e-02 -1.061832830309867859e-01 -3.163175284862518311e-01 -1.586247086524963379e-01 -6.641307473182678223e-02 -1.105529814958572388e-01 -2.179746888577938080e-02 -1.346040070056915283e-01 4.480337798595428467e-01 5.590892210602760315e-02 1.223457232117652893e-01 -1.810600794851779938e-02 -3.381017148494720459e-01 2.198776453733444214e-01 2.123483121395111084e-01 -1.232306957244873047e-01
1.154093593358993530e-01 -1.756327748298645020e-01 3.067676126956939697e-01 -3.234610557556152344e-01 1.284881085157394409e-01 -1.719554811716079712e-01 -1.838643848896026611e-02 -1.075813472270965576e-01 -1.486310511827468872e-01 -1.580714434385299683e-02 -1.777164787054061890e-01 -1.462798863649368286e-01 -2.899961769580841064e-01 -2.624250650405883789e-01 -8.449852466583251953e-02 2.898650765419006348e-01 -4.984835907816886902e-02 1.694029197096824646e-02 -2.517999708652496338e-01 -3.907945379614830017e-02 -2.495999038219451904e-01 -7.606121152639389038e-02 -3.550992161035537720e-02 -2.046531811356544495e-02 8.351570367813110352e-02 1.260633915662765503e-01 -1.539842784404754639e-01 5.951788648962974548e-02 -2.078185379505157471e-01 1.266302540898323059e-02 2.393504679203033447e-01 3.023850321769714355e-01
-5.771925672888755798e-02 1.069051772356033325e-01 2.341549545526504517e-01 -1.331897377967834473e-01 1.566499355249106884e-03 -1.097223721444606781e-02 1.981535702943801880e-01 1.252683550119400024e-01 -1.039082184433937073e-01 4.291503876447677612e-02 -2.537011504173278809e-01 -2.621334791183471680e-01 -1.577432602643966675e-01 -3.230869770050048828e-01 -1.156897172331809998e-01 1.088144406676292419e-01 -5.111142992973327637e-02 -9.673177450895309448e-02 -2.370274215936660767e-01 -2.967537939548492432e-02 -8.722067624330520630e-02 -7.712857425212860107e-02 6.466373056173324585e-02 -1.148542463779449463e-01 3.661089837551116943e-01 1.066047605127096176e-02 1.804302483797073364e-01 4.959874972701072693e-02 -4.571316838264465332e-01 6.382567435503005981e-02 1.916384845972061157e-01 -1.961840093135833740e-01
6.577771157026290894e-02 -2.318085283041000366e-01 3.061146140098571777e-01 -1.482264231890439987e-02 -5.665077641606330872e-02 -8.203279227018356323e-02 2.526402771472930908e-01 1.834388673305511475e-01 -2.106956392526626587e-02 2.760354876518249512e-01 1.026211529970169067e-01 -4.834761098027229309e-02 -1.394434571266174316e-01 -1.049975231289863586e-01 1.841465532779693604e-01 7.259985804557800293e-02 -2.096321992576122284e-02 7.230510562658309937e-02 2.092557847499847412e-01 -9.092706441879272461e-02 -4.038411378860473633e-02 -2.665100991725921631e-01 -1.325191110372543335e-01 -2.798874676227569580e-01 -1.098746154457330704e-02 2.529157139360904694e-02 7.851012982428073883e-03 3.356355130672454834e-01 -3.123901784420013428e-01 1.776906400918960571e-01 3.337332308292388916e-01 -3.385748714208602905e-02
-6.673804670572280884e-02 -1.168387010693550110e-01 6.367044895887374878e-02 -1.013216897845268250e-01 4.049704410135746002e-03 -3.250158429145812988e-01 1.869721561670303345e-01 2.877626940608024597e-02 -6.232392042875289917e-02 3.715885579586029053e-01 -1.944482326507568359e-01 2.628887593746185303e-01 1.470907777547836304e-01 -1.391818821430206299e-01 1.988889276981353760e-02 -1.199383363127708435e-01 -1.746484041213989258e-01 -1.778517514467239380e-01 -1.678477972745895386e-01 -1.670036464929580688e-01 -7.797788083553314209e-02 -2.921192049980163574e-01 -1.384794116020202637e-01 -9.006528556346893311e-02 -9.727729111909866333e-02 -1.310340315103530884e-01 1.046513766050338745e-01 1.234881952404975891e-01 -2.060045152902603149e-01 -1.683064103126525879e-01 3.896074891090393066e-01 -9.577913582324981689e-02
-9.273498505353927612e-02 7.465947419404983521e-02 -1.804065108299255371e-01 -5.882467329502105713e-02 -1.723902374505996704e-01 -7.415784150362014771e-02 -2.766305766999721527e-02 -7.826898247003555298e-02 -1.618685871362686157e-01 4.765193760395050049e-01 -2.159965634346008301e-01 2.266425341367721558e-01 -1.715927273035049438e-01 -2.739604711532592773e-01 1.302566081285476685e-01 1.142287254333496094e-01 3.000136911869049072e-01 -8.345581591129302979e-02 -1.665678769350051880e-01 -1.947776526212692261e-01 -5.753101408481597900e-02 -1.889154314994812012e-01 9.838391095399856567e-02 -2.148568630218505859e-01 6.992716342210769653e-02 -2.028900831937789917e-01 -2.185308933258056641e-01 1.272387355566024780e-01 -1.515773683786392212e-01 -1.412868616171181202e-03 5.333392694592475891e-02 1.690668463706970215e-01
-6.696435064077377319e-02 9.481588006019592285e-02 1.515512317419052124e-01 -2.274737879633903503e-02 -2.865011617541313171e-02 -6.021562591195106506e-02 1.297601163387298584e-01 1.811698973178863525e-01 -1.268170475959777832e-01 5.290607735514640808e-02 -3.239376842975616455e-01 -9.248291701078414917e-02 -3.073697388172149658e-01 -1.780573576688766479e-01 -1.410132497549057007e-01 -6.252401042729616165e-03 -7.416699826717376709e-02 -2.271674275398254395e-01 -2.940576374530792236e-01 -1.216316446661949158e-01 -1.747112907469272614e-02 -3.461248427629470825e-02 6.715156137943267822e-02 -5.109002068638801575e-02 4.235401153564453125e-01 6.651763617992401123e-02 6.422284990549087524e-02 6.100108847022056580e-02 -4.497954547405242920e-01 3.740644082427024841e-02 2.178842723369598389e-01 -1.435996890068054199e-01
2.439780160784721375e-03 1.544334143400192261e-01 2.384486794471740723e-01 -3.866752386093139648e-01 1.185412779450416565e-01 -1.306121498346328735e-01 7.797159999608993530e-02 1.988029032945632935e-01 3.839778527617454529e-02 2.600043118000030518e-01 7.338526844978332520e-02 -1.430914252996444702e-01 -2.439830452203750610e-01 -2.257038205862045288e-01 3.453611135482788086e-01 1.726473867893218994e-02 -1.243659779429435730e-01 -2.486245781183242798e-01 -1.156049370765686035e-01 9.903393685817718506e-03 2.089985460042953491e-02 -3.141195178031921387e-01 2.080440223217010498e-01 5.659142136573791504e-02 6.558637320995330811e-02 1.247531920671463013e-01 2.092214822769165039e-01 8.919930458068847656e-02 4.867936484515666962e-03 -1.684242188930511475e-01 1.371832191944122314e-01 -1.137290596961975098e-01
-1.877398490905761719e-01 5.662977695465087891e-02 -4.571248218417167664e-02 -1.744986921548843384e-01 -2.776073105633258820e-02 -9.755606949329376221e-02 2.372489720582962036e-01 1.088458597660064697e-01 4.167126715183258057e-01 2.944733388721942902e-02 -2.592488527297973633e-01 2.347468435764312744e-01 -1.484712660312652588e-01 -4.362688660621643066e-01 1.659537106752395630e-01 -6.898254156112670898e-02 1.105563249439001083e-02 -1.109553948044776917e-01 -1.961476206779479980e-01 4.670770838856697083e-02 -1.270070374011993408e-01 -1.207477003335952759e-01 -3.184065595269203186e-02 -2.045127153396606445e-01 -1.148446798324584961e-01 -1.689024269580841064e-01 -7.699113339185714722e-02 2.043315321207046509e-01 -1.626646816730499268e-01 2.585860667750239372e-03 2.249803692102432251e-01 -1.263377070426940918e-01
-6.621599942445755005e-02 -7.663854211568832397e-02 -1.147347465157508850e-01 1.214382573962211609e-01 2.397483028471469879e-02 -2.393320649862289429e-01 2.020540386438369751e-01 -1.231638807803392410e-02 -1.802313476800918579e-01 -2.367158420383930206e-02 -1.163153052330017090e-01 -1.535397395491600037e-02 -3.549323379993438721e-01 -3.168436884880065918e-01 9.848797321319580078e-02 -5.030315741896629333e-02 -3.250386938452720642e-02 1.369889378547668457e-01 -2.884595096111297607e-01 -9.423220157623291016e-02 -1.594416350126266479e-01 1.600800901651382446e-01 8.940569311380386353e-02 1.100753247737884521e-01 2.936400473117828369e-02 1.608560979366302490e-01 3.506049811840057373e-01 2.994155883789062500e-01 -7.891919463872909546e-02 -1.892918646335601807e-01 3.327437639236450195e-01 -4.935460165143013000e-02
1.360507011413574219e-01 -7.122732698917388916e-02 1.068357601761817932e-01 1.023867726325988770e-01 7.540822029113769531e-02 -2.852157950401306152e-01 2.794789969921112061e-01 9.911376982927322388e-02 -5.856128036975860596e-02 2.646386623382568359e-01 6.443415582180023193e-02 1.541040688753128052e-01 -1.827673614025115967e-01 -4.305675625801086426e-01 5.341871082782745361e-02 -3.939541801810264587e-02 -2.133489819243550301e-03 -6.566619966179132462e-03 1.362558603286743164e-01 -1.850606948137283325e-01 -2.730262577533721924e-01 -1.496909558773040771e-01 7.609375566244125366e-02 1.612676531076431274e-01 1.152610629796981812e-01 -1.016833111643791199e-01 -1.186562478542327881e-01 4.337501227855682373e-01 9.205337613821029663e-02 1.862707734107971191e-01 -5.299452319741249084e-02 3.951519727706909180e-02
-9.223333746194839478e-02 3.781004250049591064e-02 -1.937333047389984131e-01 -2.561435401439666748e-01 -2.188672572374343872e-01 1.139334053732454777e-03 7.292453944683074951e-02 1.776050180196762085e-01 5.221029743552207947e-02 3.838565051555633545e-01 4.259795241523534060e-04 1.900339722633361816e-01 -2.059141546487808228e-01 -3.572386801242828369e-01 2.385529130697250366e-02 1.149995252490043640e-01 -1.294200718402862549e-01 -2.006267011165618896e-01 -7.893817871809005737e-02 -1.970527470111846924e-01 -9.978190064430236816e-02 -2.028300464153289795e-01 1.116883847862482071e-02 1.721909940242767334e-01 6.657405197620391846e-02 -2.347796261310577393e-01 4.304793849587440491e-02 3.599154949188232422e-02 -2.109265699982643127e-02 -1.283344179391860962e-01 4.108089804649353027e-01 -2.903896942734718323e-02
-1.072981655597686768e-01 7.319906353950500488e-02 5.138670280575752258e-02 -2.939412370324134827e-02 -8.842837996780872345e-03 -1.038010492920875549e-01 -2.943638525903224945e-02 2.679794132709503174e-01 9.498403221368789673e-02 2.732588052749633789e-01 -1.854969933629035950e-02 -1.940528750419616699e-01 -3.653961420059204102e-02 -1.462075710296630859e-01 -3.225326910614967346e-02 2.393663078546524048e-01 1.566009670495986938e-01 -2.550784870982170105e-02 -1.657916158437728882e-01 -2.208414375782012939e-01 -2.965785861015319824e-01 -1.617048494517803192e-02 9.553767740726470947e-02 -6.581867486238479614e-02 4.518661797046661377e-01 3.602746501564979553e-02 -1.408147066831588745e-01 -7.370173931121826172e-02 -2.720933258533477783e-01 3.292242810130119324e-02 2.873346805572509766e-01 -3.190875649452209473e-01
-5.762921273708343506e-02 -1.984952837228775024e-01 -7.982783764600753784e-02 2.549947425723075867e-02 -3.248076420277357101e-03 -2.114030122756958008e-01 4.200306236743927002e-01 1.405690014362335205e-01 -1.417717337608337402e-01 2.884762287139892578e-01 1.279737055301666260e-01 -1.735299676656723022e-01 -3.213648684322834015e-03 -5.525798797607421875e-01 8.330472558736801147e-02 1.485817693173885345e-02 7.538404315710067749e-02 -9.472359716892242432e-02 5.100996419787406921e-02 -1.145676616579294205e-02 -9.216388314962387085e-02 -4.852518066763877869e-02 -1.546583026647567749e-01 -4.426353052258491516e-02 7.177577912807464600e-02 -4.847364872694015503e-02 -1.353732496500015259e-01 1.510490626096725464e-01 -3.683946654200553894e-02 -2.901118695735931396e-01 1.846119463443756104e-01 1.571087390184402466e-01
-5.669166892766952515e-02 1.950422227382659912e-01 1.555769890546798706e-01 9.966210275888442993e-02 7.654747366905212402e-02 -8.296219259500503540e-02 2.048896551132202148e-01 1.584005206823348999e-01 2.773379087448120117e-01 1.018903851509094238e-01 -2.558814287185668945e-01 3.031303584575653076e-01 7.139101158827543259e-03 -3.255982100963592529e-01 3.500905036926269531e-01 2.729501724243164062e-01 -7.257559150457382202e-02 -1.363781094551086426e-01 -1.302491128444671631e-01 1.722262799739837646e-01 -1.218326273374259472e-03 -4.730915278196334839e-02 9.089425951242446899e-02 -6.689082831144332886e-02 -1.137954518198966980e-01 -1.067795604467391968e-01 -7.211624085903167725e-02 3.036254346370697021e-01 -2.000864595174789429e-01 -6.484488397836685181e-02 1.022989526391029358e-01 -1.873230487108230591e-01
9.427675604820251465e-02 -1.865998208522796631e-01 2.465422749519348145e-01 -1.287363767623901367e-01 3.284671157598495483e-02 -1.547437459230422974e-01 2.157326787710189819e-01 -5.116835236549377441e-02 1.776309460401535034e-01 3.402590379118919373e-02 -6.789851933717727661e-02 -9.339805692434310913e-02 -1.282926350831985474e-01 -4.188299775123596191e-01 4.520884156227111816e-02 6.493987888097763062e-02 -1.500099599361419678e-01 -2.529761791229248047e-01 -4.648395627737045288e-02 -1.803805679082870483e-01 -1.666197627782821655e-01 -1.464890092611312866e-01 -4.411667212843894958e-02 2.027210295200347900e-01 4.532387480139732361e-02 -5.766526609659194946e-02 -1.177570819854736328e-01 2.401479631662368774e-01 -3.877531290054321289e-01 -2.362435758113861084e-01 2.005070596933364868e-01 -1.543548256158828735e-01
-1.486743539571762085e-01 -4.463116452097892761e-02 1.637316867709159851e-02 -6.294570863246917725e-02 -1.761010140180587769e-01 -3.054772615432739258e-01 3.131220638751983643e-01 3.564754426479339600e-01 2.354561537504196167e-01 1.353350728750228882e-01 1.307990252971649170e-01 1.743279993534088135e-01 9.455610997974872589e-03 -2.296584546566009521e-01 5.672968551516532898e-02 1.223111897706985474e-01 -1.419697403907775879e-01 1.606264617294073105e-03 -3.752551600337028503e-02 5.873409658670425415e-02 -1.565184444189071655e-01 -9.290508925914764404e-02 -1.266183257102966309e-01 -3.586808443069458008e-01 4.933270439505577087e-02 -8.832493424415588379e-02 -1.135371327400207520e-01 2.917410731315612793e-01 -8.301658183336257935e-02 -2.014275193214416504e-01 2.061972767114639282e-01 1.700323671102523804e-01
1.705133169889450073e-02 -1.109439134597778320e-01 -5.560514703392982483e-02 -2.973881065845489502e-01 -1.111283451318740845e-01 -2.354632169008255005e-01 6.270907819271087646e-02 -1.862658886238932610e-03 -1.682378649711608887e-01 3.550710082054138184e-01 -2.858360856771469116e-02 2.463354021310806274e-01 -5.668582022190093994e-02 -2.296888977289199829e-01 3.016819953918457031e-01 8.525601774454116821e-02 -6.570621579885482788e-02 -1.652770340442657471e-01 -2.848183810710906982e-01 -1.266000866889953613e-01 -8.994701504707336426e-02 -1.208899468183517456e-01 4.209374263882637024e-02 9.033796936273574829e-02 -1.527581945993006229e-03 -1.607390791177749634e-01 1.223101317882537842e-01 6.939114630222320557e-02 -7.895289920270442963e-03 -2.364258021116256714e-01 3.716851174831390381e-01 -2.299310117959976196e-01
-6.964078638702630997e-03 4.668564349412918091e-02 -5.717807798646390438e-04 -3.900411725044250488e-02 6.852156948298215866e-03 -2.427923828363418579e-01 1.753167212009429932e-01 3.772004693746566772e-02 1.613151095807552338e-02 1.244467049837112427e-01 -2.024395912885665894e-01 -2.395980991423130035e-02 -3.181761503219604492e-01 -2.980425953865051270e-01 -8.862189203500747681e-02 1.922481507062911987e-01 -9.217276237905025482e-04 4.800221323966979980e-02 -2.512344717979431152e-01 -6.576477736234664917e-02 -2.256676405668258667e-01 3.265854716300964355e-02 1.501288823783397675e-02 7.254439592361450195e-02 4.008665680885314941e-01 -2.241241559386253357e-02 2.070968002080917358e-01 1.951095461845397949e-01 -4.462802410125732422e-01 1.954792588949203491e-01 -2.967866137623786926e-02 -7.261709123849868774e-02
-8.499269373714923859e-03 8.894386142492294312e-02 -8.460889570415019989e-03 3.343642503023147583e-02 9.567290544509887695e-02 -2.159326076507568359e-01 -1.587303280830383301e-01 3.315190970897674561e-02 1.041530296206474304e-01 1.512710899114608765e-01 8.476149290800094604e-02 1.831397563219070435e-01 -7.270804047584533691e-02 -4.567044079303741455e-01 2.503674328327178955e-01 1.423748731613159180e-01 4.895451292395591736e-02 -1.018795669078826904e-01 4.297009855508804321e-02 -2.400690764188766479e-01 -1.145503968000411987e-01 4.293511621654033661e-03 -1.723434329032897949e-01 -2.221903055906295776e-01 -2.331034094095230103e-01 3.562553822994232178e-01 -3.624112531542778015e-02 1.057808101177215576e-01 5.982064828276634216e-02 8.127060532569885254e-02 3.594081103801727295e-01 -1.997372061014175415e-01
-5.490028113126754761e-02 -3.804084286093711853e-02 2.527688257396221161e-02 7.397820707410573959e-03 -6.502721458673477173e-02 -6.477182358503341675e-02 2.083488404750823975e-01 2.136909514665603638e-01 1.087094992399215698e-01 5.554864928126335144e-02 2.502827346324920654e-01 -6.152886897325515747e-02 -4.660524055361747742e-02 -4.793169200420379639e-01 -1.733825355768203735e-02 9.626518934965133667e-02 3.878145292401313782e-02 -2.027290314435958862e-01 1.613293774425983429e-02 -2.809448242187500000e-01 -1.745527535676956177e-01 -2.864891886711120605e-01 -2.832960784435272217e-01 -9.288140386343002319e-02 1.122620627284049988e-01 2.543564699590206146e-02 -1.559922397136688232e-01 2.195541411638259888e-01 -3.821489512920379639e-01 -1.095541641116142273e-01 7.916634529829025269e-02 -3.488391265273094177e-02
-1.455105096101760864e-01 1.207302790135145187e-02 2.840535938739776611e-01 -4.782386869192123413e-02 -8.659061789512634277e-02 -3.212472200393676758e-01 3.642498254776000977e-01 9.732947498559951782e-02 2.183397859334945679e-01 6.048113852739334106e-02 8.683755993843078613e-02 1.005509942770004272e-01 7.532624155282974243e-02 -3.789525032043457031e-01 -1.205336004495620728e-01 1.748392879962921143e-01 -1.763076782226562500e-01 -1.713573783636093140e-01 -8.052934706211090088e-02 1.523294835351407528e-03 -1.616212278604507446e-01 -1.442583799362182617e-01 -6.209120154380798340e-02 -3.280521184206008911e-02 -6.115740165114402771e-02 1.090752519667148590e-02 3.118609450757503510e-02 1.756198108196258545e-01 -4.245213866233825684e-01 -1.984160542488098145e-01 1.284860819578170776e-02 7.263667136430740356e-02
-7.935276627540588379e-02 1.429510712623596191e-01 6.994137912988662720e-02 -8.676979690790176392e-02 -5.368769168853759766e-02 -2.131970375776290894e-01 3.752001523971557617e-01 1.906286031007766724e-01 -2.099356204271316528e-01 -8.967965096235275269e-02 -6.942045688629150391e-02 1.287338286638259888e-01 -2.857318818569183350e-01 7.137798517942428589e-02 6.368039548397064209e-02 -1.071659941226243973e-02 -2.418287098407745361e-01 -4.689968749880790710e-02 -7.318947464227676392e-02 -4.687130153179168701e-01 1.258095651865005493e-01 -5.676767230033874512e-02 5.361009016633033752e-02 -1.777234822511672974e-01 2.881523668766021729e-01 -2.643172070384025574e-02 1.616896986961364746e-01 -4.266839846968650818e-02 -1.503070443868637085e-01 -4.247411619871854782e-03 1.578138023614883423e-01 -2.693204283714294434e-01
3.883008658885955811e-02 6.672520190477371216e-02 -9.026877582073211670e-02 -1.293807663023471832e-02 -5.286426097154617310e-02 1.073167286813259125e-02 1.320150047540664673e-01 2.133375257253646851e-01 2.031663507223129272e-01 -4.985443130135536194e-02 -1.506516933441162109e-01 -1.886270940303802490e-01 -1.456880718469619751e-01 -1.322825551033020020e-01 -1.046499088406562805e-01 1.110772415995597839e-01 1.806093156337738037e-01 -1.508339047431945801e-01 -2.067627161741256714e-01 -1.664293110370635986e-01 -3.463224694132804871e-02 -5.857161246240139008e-03 2.056778669357299805e-01 -1.897999644279479980e-01 3.907353579998016357e-01 2.386142313480377197e-01 -8.411001414060592651e-03 2.517334520816802979e-01 -3.720685541629791260e-01 1.542808860540390015e-01 2.897195518016815186e-01 -1.766755133867263794e-01
-1.390429884195327759e-01 7.433734834194183350e-02 1.011319980025291443e-01 -3.547049462795257568e-01 1.419595777988433838e-01 -2.068747729063034058e-01 1.034269183874130249e-01 2.023524641990661621e-01 -1.350958496332168579e-01 -6.747567653656005859e-02 9.908256679773330688e-02 8.812775462865829468e-02 -1.721796691417694092e-01 -2.206962108612060547e-01 3.618558496236801147e-02 6.075909361243247986e-02 -4.960881918668746948e-02 -2.608501017093658447e-01 -5.353484675288200378e-02 -3.170841038227081299e-01 -1.232908815145492554e-01 -1.351397931575775146e-01 2.660041749477386475e-01 -1.847499310970306396e-01 3.232111036777496338e-01 1.109066009521484375e-01 -2.585402727127075195e-01 -2.079621702432632446e-01 -8.395823836326599121e-02 2.061496973037719727e-01 7.933519035577774048e-02 7.614960521459579468e-02
8.969207853078842163e-02 5.832139402627944946e-02 2.505126297473907471e-01 -2.899056077003479004e-01 1.985813677310943604e-01 -1.177573204040527344e-02 1.791391521692276001e-01 1.579312384128570557e-01 1.108786836266517639e-01 3.430085256695747375e-03 -2.111849747598171234e-02 -1.188178882002830505e-01 -8.777020871639251709e-02 -3.364322483539581299e-01 2.730083167552947998e-01 -1.201837882399559021e-02 -8.205605298280715942e-02 -2.045443356037139893e-01 -1.633044630289077759e-01 -2.294441312551498413e-01 -1.604416519403457642e-01 -2.187977284193038940e-01 1.501408219337463379e-02 9.694965183734893799e-02 1.501978635787963867e-01 -1.489380300045013428e-01 -2.082511335611343384e-01 3.256885111331939697e-01 -3.328609168529510498e-01 8.281848568003624678e-05 4.431147873401641846e-02 -6.812836229801177979e-02
-3.648807853460311890e-02 1.161140650510787964e-01 1.813396364450454712e-01 -1.561186611652374268e-01 -7.835392840206623077e-03 -3.801762461662292480e-01 3.009132742881774902e-01 2.861187160015106201e-01 -3.028573095798492432e-01 1.381631642580032349e-01 -2.575143575668334961e-01 1.967106461524963379e-01 -3.128264844417572021e-02 -2.175765633583068848e-01 1.759834438562393188e-01 1.252772510051727295e-01 5.160164833068847656e-02 -1.102064922451972961e-01 4.615240916609764099e-02 -3.546644449234008789e-01 -6.480905413627624512e-02 -3.536684811115264893e-02 1.190046817064285278e-01 -1.304428558796644211e-02 1.870781332254409790e-01 1.262754015624523163e-02 -5.150974914431571960e-02 -7.757943868637084961e-02 2.326504588127136230e-01 1.702466160058975220e-01 8.628258854150772095e-02 5.679119750857353210e-02
1.336211860179901123e-01 1.420907974243164062e-01 -2.604763023555278778e-02 -3.846174776554107666e-01 6.525569409132003784e-02 -3.504949212074279785e-01 2.217366248369216919e-01 3.047378063201904297e-01 4.036598280072212219e-02 2.675937414169311523e-01 -9.044039249420166016e-02 1.226205099374055862e-02 -1.470819711685180664e-01 -1.536190509796142578e-01 -7.783880922943353653e-03 2.377742528915405273e-01 -8.750399202108383179e-02 -1.357731968164443970e-01 2.819808200001716614e-02 -3.710350692272186279e-01 1.020269095897674561e-01 -2.676506293937563896e-03 1.684030592441558838e-01 -1.554071251302957535e-02 -9.117732942104339600e-02 2.198082581162452698e-02 -2.131257802248001099e-01 8.880712836980819702e-02 -2.477457560598850250e-02 1.985410973429679871e-02 3.067719340324401855e-01 -4.543880000710487366e-03
3.962728008627891541e-02 2.112516015768051147e-01 2.075079679489135742e-01 2.192335389554500580e-02 7.225829362869262695e-02 -3.671400845050811768e-01 1.213329434394836426e-01 2.519686222076416016e-01 -2.631891667842864990e-01 3.322158753871917725e-02 -9.588884562253952026e-02 2.765386104583740234e-01 4.626793414354324341e-02 -3.011741340160369873e-01 1.787508428096771240e-01 2.173144817352294922e-01 7.754130661487579346e-02 4.363557789474725723e-03 -4.443828761577606201e-02 -3.886043429374694824e-01 -1.405006200075149536e-01 -6.023970618844032288e-02 6.171068549156188965e-02 -5.808941274881362915e-02 1.153025999665260315e-01 -1.623807102441787720e-01 -2.345145344734191895e-01 -4.579591751098632812e-02 1.810443848371505737e-01 1.052299514412879944e-01 1.692683100700378418e-01 7.172572612762451172e-02
-2.812976539134979248e-01 1.114371716976165771e-01 2.103298753499984741e-01 -1.744145452976226807e-01 1.546257734298706055e-01 -2.898598015308380127e-01 3.039835691452026367e-01 2.771364748477935791e-01 -5.467596650123596191e-02 1.805840134620666504e-01 -1.249932050704956055e-01 -2.001025825738906860e-01 7.548168301582336426e-03 -2.756057977676391602e-01 1.377326995134353638e-01 2.304674983024597168e-01 -3.497407771646976471e-03 -1.654325276613235474e-01 -6.228239834308624268e-02 -3.095464110374450684e-01 -1.953166723251342773e-02 7.094777375459671021e-02 3.615801781415939331e-02 -7.108965516090393066e-02 1.915516555309295654e-01 -1.057946085929870605e-01 -9.788202494382858276e-02 -1.525977700948715210e-01 -1.146659068763256073e-02 1.281843185424804688e-01 2.424837648868560791e-01 1.494104862213134766e-01
1.237661540508270264e-01 1.288883537054061890e-01 1.735313087701797485e-01 -2.210528403520584106e-01 -4.891295358538627625e-02 -1.382446885108947754e-01 -1.277877241373062134e-01 -1.073218733072280884e-01 -2.330749034881591797e-01 1.165002360939979553e-01 -2.714948058128356934e-01 -5.456305108964443207e-03 -1.664959192276000977e-01 -1.538202017545700073e-01 1.209463551640510559e-01 3.438654839992523193e-01 -9.151118993759155273e-02 3.035132959485054016e-02 -2.760412991046905518e-01 -1.844389885663986206e-01 -3.803472816944122314e-01 1.258371304720640182e-02 1.834368109703063965e-01 -4.674661159515380859e-02 5.992535874247550964e-02 -2.104124613106250763e-02 1.710287928581237793e-01 9.264913946390151978e-02 -1.317169070243835449e-01 -3.087402693927288055e-02 1.457299888134002686e-01 3.636964261531829834e-01
-7.350563257932662964e-02 1.254899054765701294e-01 8.494099229574203491e-02 4.178189858794212341e-02 -1.088156625628471375e-01 -9.893074631690979004e-02 1.378065496683120728e-01 3.235675096511840820e-01 -2.470888197422027588e-02 3.881418406963348389e-01 -1.544960681349039078e-02 1.743537634611129761e-01 -2.605499923229217529e-01 -2.153101712465286255e-01 1.521510332822799683e-01 -3.533857315778732300e-02 -1.607222110033035278e-01 -2.326053828001022339e-01 -2.108673751354217529e-01 -9.548729658126831055e-02 -1.433399319648742676e-01 -1.708867102861404419e-01 2.668504416942596436e-01 2.923976480960845947e-01 -5.203173682093620300e-02 -7.498093694448471069e-02 9.586680680513381958e-02 -3.263059258460998535e-02 -2.146572805941104889e-02 -1.591464728116989136e-01 2.890532910823822021e-01 -1.900765746831893921e-01
7.958913221955299377e-03 6.385022401809692383e-02 1.119541600346565247e-01 -2.309156209230422974e-01 -1.675778478384017944e-01 -1.055232882499694824e-01 9.785048663616180420e-02 9.330959618091583252e-02 -5.495247244834899902e-02 -3.826821967959403992e-02 -1.504856199026107788e-01 2.550117373466491699e-01 -1.752342730760574341e-01 -1.067590415477752686e-01 1.948481947183609009e-01 2.760010361671447754e-01 8.281632512807846069e-02 -1.387504786252975464e-01 -1.293856948614120483e-01 -1.484808623790740967e-01 -3.723460733890533447e-01 -3.214458376169204712e-02 3.154678046703338623e-01 -1.683108508586883545e-01 8.907777816057205200e-02 -1.034256219863891602e-01 3.788045644760131836e-01 2.052891850471496582e-01 -1.703542619943618774e-01 7.142925262451171875e-02 -1.271867901086807251e-01 1.926361024379730225e-01
-1.058573871850967407e-01 4.038631916046142578e-01 3.340233266353607178e-01 6.405072659254074097e-02 8.296781033277511597e-02 -2.496721744537353516e-01 2.028829455375671387e-01 1.595734953880310059e-01 -2.226483374834060669e-01 2.541766734793782234e-03 -5.673572048544883728e-02 1.013036146759986877e-01 -3.477710485458374023e-02 -1.892225146293640137e-01 2.959505915641784668e-01 2.219435125589370728e-01 -7.645032834261655807e-03 -4.457546770572662354e-02 1.240668743848800659e-01 -1.051573604345321655e-01 -8.433248102664947510e-02 -1.822044253349304199e-01 1.436648964881896973e-01 -1.698700487613677979e-01 2.254554182291030884e-01 -1.926151216030120850e-01 -1.965056657791137695e-01 5.241711810231208801e-02 1.448934227228164673e-01 -3.158354386687278748e-02 2.586756646633148193e-01 -2.738544531166553497e-02
1.846184581518173218e-01 3.553999820724129677e-03 3.616094887256622314e-01 7.674350868910551071e-03 2.031136304140090942e-01 -2.389075011014938354e-01 2.407965064048767090e-01 2.377766072750091553e-01 -1.020153388381004333e-01 1.462107747793197632e-01 2.189698964357376099e-01 -5.028646811842918396e-02 -1.393719464540481567e-01 -6.728991866111755371e-02 2.671449184417724609e-01 1.487036943435668945e-01 -9.921794384717941284e-02 1.954083144664764404e-02 -2.381273061037063599e-01 1.051929593086242676e-01 6.086577847599983215e-02 -2.575672268867492676e-01 -3.110516816377639771e-02 -1.662559658288955688e-01 1.764166168868541718e-02 -2.739264070987701416e-02 -4.593884199857711792e-02 2.982591390609741211e-01 -1.637392342090606689e-01 -1.074286364018917084e-02 3.561207652091979980e-01 -2.992501948028802872e-03
1.543875932693481445e-01 -5.083068460226058960e-02 2.022010236978530884e-01 -3.260642662644386292e-02 1.223170757293701172e-02 -5.151776969432830811e-02 3.291362822055816650e-01 6.907356530427932739e-02 1.971575915813446045e-01 1.722451597452163696e-01 -6.584263592958450317e-02 -5.653527006506919861e-02 -2.773711085319519043e-01 -4.382479190826416016e-01 -8.149546384811401367e-02 6.809907406568527222e-02 -1.170567497611045837e-01 -3.384493589401245117e-01 -1.557399034500122070e-01 -7.662387937307357788e-02 -4.878512024879455566e-02 -1.352955549955368042e-01 -5.630435049533843994e-02 1.926773786544799805e-01 1.096893008798360825e-02 -4.304004088044166565e-02 -1.711480021476745605e-01 2.853436172008514404e-01 -3.290935158729553223e-01 1.388644054532051086e-02 -4.630431160330772400e-02 -1.292285621166229248e-01
-7.036523520946502686e-02 -1.149573698639869690e-01 1.674711406230926514e-01 -2.507133781909942627e-01 -4.981843382120132446e-02 -1.567200571298599243e-01 6.038322113454341888e-03 1.527661383152008057e-01 -2.233748435974121094e-01 3.054827153682708740e-01 2.408256083726882935e-01 1.562217772006988525e-01 -2.064963281154632568e-01 -1.988251358270645142e-01 5.785291269421577454e-02 1.374602317810058594e-01 1.325184386223554611e-02 -2.351618409156799316e-01 -1.471664756536483765e-01 6.748390942811965942e-02 -1.564497128129005432e-02 -4.703580141067504883e-01 3.316252529621124268e-01 -1.681577973067760468e-02 1.858957111835479736e-01 6.896309554576873779e-02 -1.537438482046127319e-01 -4.919851198792457581e-02 -5.288409814238548279e-02 -1.045911982655525208e-01 1.192881315946578979e-01 6.095358729362487793e-02
9.003294259309768677e-02 -1.361143887042999268e-01 2.311451137065887451e-01 -1.183926314115524292e-01 -6.172010675072669983e-02 -1.983218491077423096e-01 1.931720376014709473e-01 1.185608953237533569e-01 1.839053183794021606e-01 -1.467577274888753891e-02 -1.552627980709075928e-01 -1.588587909936904907e-01 -2.599090039730072021e-01 -2.417082935571670532e-01 3.973377496004104614e-02 2.502997219562530518e-02 8.549521118402481079e-02 -3.171324133872985840e-01 -5.594526976346969604e-02 -9.839109331369400024e-02 -2.867617309093475342e-01 -1.018225550651550293e-01 -8.640164881944656372e-02 5.549632012844085693e-02 -1.813326403498649597e-02 -7.904111593961715698e-02 -2.028636932373046875e-01 3.895878791809082031e-01 -3.332209587097167969e-01 -2.251328229904174805e-01 2.955199219286441803e-02 -1.179308444261550903e-01
2.192460745573043823e-01 1.022955588996410370e-02 8.381012082099914551e-02 -1.169558390974998474e-01 1.193009018898010254e-01 -3.789499402046203613e-01 -8.639681339263916016e-02 2.402705997228622437e-01 5.424550035968422890e-04 9.390810132026672363e-02 -2.425191551446914673e-01 1.858938187360763550e-01 -1.893270164728164673e-01 -3.316174447536468506e-01 -1.104039698839187622e-01 3.034473955631256104e-01 8.480899780988693237e-02 9.598124027252197266e-02 -1.956613548099994659e-02 -1.847562044858932495e-01 9.597016125917434692e-02 -2.215835899114608765e-01 -1.048765853047370911e-01 1.157896146178245544e-01 9.262960404157638550e-03 2.435816973447799683e-01 -2.074113674461841583e-02 2.521565370261669159e-02 -6.874951720237731934e-02 -3.031676709651947021e-01 1.383798420429229736e-01 -2.142655104398727417e-01
-2.684340812265872955e-02 1.042876318097114563e-01 1.100550964474678040e-01 -1.060282140970230103e-01 2.083517163991928101e-01 -2.683894038200378418e-01 3.303884863853454590e-01 1.841718852519989014e-01 -6.403001397848129272e-02 3.378244340419769287e-01 -1.883020102977752686e-01 -5.938632786273956299e-02 -1.536026149988174438e-01 -1.997412741184234619e-01 -1.589142531156539917e-02 2.414400428533554077e-01 -2.905424125492572784e-02 4.847592487931251526e-02 2.141997963190078735e-01 -3.521611094474792480e-01 -6.223149597644805908e-02 8.662119507789611816e-03 1.775085628032684326e-01 -1.900741308927536011e-01 -4.330622777342796326e-02 1.151135116815567017e-01 -1.884587407112121582e-01 1.022401526570320129e-01 6.990890949964523315e-02 -2.249285727739334106e-01 2.155875116586685181e-01 1.398274153470993042e-01
-2.391023486852645874e-01 -4.215496778488159180e-02 -2.742031356319785118e-04 -1.297043710947036743e-01 -3.365191817283630371e-01 -2.305611670017242432e-01 2.283779084682464600e-01 1.326019465923309326e-01 4.340228438377380371e-02 5.924023315310478210e-02 -1.345336344093084335e-02 2.659293413162231445e-01 -9.694295935332775116e-03 -3.153959512710571289e-01 -5.960000678896903992e-02 3.005212359130382538e-02 -1.630638688802719116e-01 -3.370727598667144775e-01 -1.296196877956390381e-01 -7.601167261600494385e-02 -3.182868063449859619e-01 -2.081674784421920776e-01 -2.830114681273698807e-03 -1.539497226476669312e-01 2.073996141552925110e-02 -1.935213804244995117e-01 2.073885947465896606e-01 2.282135784626007080e-01 -1.102825701236724854e-01 -1.177840679883956909e-01 -6.580483168363571167e-03 1.326026022434234619e-01
-5.556244403123855591e-02 1.387926936149597168e-01 1.214413046836853027e-01 -1.953818798065185547e-01 9.965364634990692139e-02 -2.044965624809265137e-01 1.014558151364326477e-01 9.199866652488708496e-02 -1.278381329029798508e-02 4.344104230403900146e-02 -3.991240561008453369e-01 8.217772096395492554e-02 -3.226733580231666565e-02 -2.212753146886825562e-01 1.253206580877304077e-01 2.204547524452209473e-01 -6.441872566938400269e-02 -9.707890450954437256e-02 -3.308046758174896240e-01 -3.205510601401329041e-02 -4.047753810882568359e-01 -2.445844933390617371e-02 3.779256716370582581e-02 4.376215115189552307e-02 1.405718028545379639e-01 -4.791681095957756042e-02 9.701668471097946167e-02 1.232158616185188293e-01 -4.078328311443328857e-01 2.587364912033081055e-01 7.566886022686958313e-03 3.046343103051185608e-03
-1.265622526407241821e-01 -2.427044957876205444e-01 2.510125637054443359e-01 -8.194425702095031738e-02 -5.155407264828681946e-02 -2.541024684906005859e-01 -6.854593008756637573e-02 8.211547136306762695e-02 -1.673837192356586456e-02 -1.959571987390518188e-01 2.118266746401786804e-02 1.777343600988388062e-01 -1.698627024888992310e-01 -1.635063141584396362e-01 -1.635034382343292236e-02 1.019533202052116394e-01 -1.267014741897583008e-01 -1.499853190034627914e-02 -4.206521436572074890e-02 -6.283060461282730103e-02 -3.326130211353302002e-01 2.259519323706626892e-02 9.872329235076904297e-02 -3.248597383499145508e-01 6.226284801959991455e-02 4.178252518177032471e-01 -4.694570600986480713e-02 1.424446105957031250e-01 4.985959455370903015e-02 -5.352792888879776001e-02 3.488875925540924072e-01 2.515546381473541260e-01
4.023503884673118591e-02 5.164894834160804749e-02 3.799119964241981506e-02 -4.278924763202667236e-01 6.648611160926520824e-04 -3.125896155834197998e-01 3.923340439796447754e-01 2.134416252374649048e-01 -3.145722672343254089e-02 -7.550614327192306519e-02 4.651905968785285950e-02 -9.860733896493911743e-02 6.252513080835342407e-02 -8.697959035634994507e-02 2.080209366977214813e-02 1.738592833280563354e-01 -1.585174165666103363e-02 -1.937964111566543579e-01 -8.725074678659439087e-02 -3.310412466526031494e-01 -1.546779870986938477e-01 1.344003081321716309e-01 2.578345835208892822e-01 1.148203760385513306e-01 3.029750287532806396e-01 2.028931081295013428e-01 1.251494735479354858e-01 4.786296933889389038e-02 -8.324704319238662720e-02 -8.277632296085357666e-02 -1.128604728728532791e-02 -1.085666939616203308e-01
7.263594120740890503e-02 1.691824793815612793e-01 1.528487354516983032e-01 -2.257093936204910278e-01 1.139136552810668945e-01 -2.807572185993194580e-01 1.238454803824424744e-01 1.960102170705795288e-01 5.513826757669448853e-02 2.397614568471908569e-01 -7.971568405628204346e-02 -3.534445911645889282e-02 -9.392558783292770386e-02 -3.389295041561126709e-01 8.680348098278045654e-02 1.792592853307723999e-01 -1.409461023285984993e-03 -4.501805454492568970e-02 -1.243021935224533081e-01 -3.958872854709625244e-01 -2.497409135103225708e-01 1.320654451847076416e-01 5.947384610772132874e-02 -1.997211873531341553e-01 2.424374073743820190e-01 9.126206487417221069e-02 -3.991738706827163696e-02 -2.272090762853622437e-01 -5.249908939003944397e-02 2.493063509464263916e-01 1.448181569576263428e-01 1.053257957100868225e-01
8.529585786163806915e-03 -2.044642716646194458e-01 1.037159264087677002e-01 6.502888351678848267e-02 -1.908794641494750977e-01 -2.239960879087448120e-01 8.755151927471160889e-02 2.683035135269165039e-01 4.981061071157455444e-02 2.957956492900848389e-02 1.228098496794700623e-01 1.061677858233451843e-01 -8.663230389356613159e-02 -3.223731815814971924e-01 1.214303448796272278e-01 2.021996676921844482e-01 -1.249453350901603699e-01 -3.905717749148607254e-03 -1.387719810009002686e-01 -1.607929319143295288e-01 -6.411692593246698380e-03 -2.976898849010467529e-01 -8.379129320383071899e-02 4.855510592460632324e-02 -2.397927828133106232e-02 -7.152501493692398071e-02 3.485303372144699097e-02 5.663957595825195312e-01 -2.633652389049530029e-01 -6.213099882006645203e-02 1.228715404868125916e-01 -7.279270887374877930e-02
-1.124075576663017273e-01 1.496946811676025391e-01 -4.734511300921440125e-02 -1.363804638385772705e-01 -1.952996551990509033e-01 -6.442470848560333252e-02 1.631959974765777588e-01 -3.728942200541496277e-02 -1.891938000917434692e-01 1.822297722101211548e-01 -1.056758835911750793e-01 2.063219249248504639e-01 -2.993634045124053955e-01 -9.664539247751235962e-02 2.207174301147460938e-01 3.061552643775939941e-01 2.077336907386779785e-01 -1.445008814334869385e-01 -1.480704993009567261e-01 -1.234605833888053894e-01 -1.029935255646705627e-01 -1.638634204864501953e-01 1.929865591228008270e-02 -1.965801715850830078e-01 -3.323240280151367188e-01 2.213245606981217861e-04 2.047721445560455322e-01 6.377189606428146362e-02 -1.955264359712600708e-01 1.194579303264617920e-01 3.179184496402740479e-01 1.482149660587310791e-01
1.603214070200920105e-02 -1.075752601027488708e-01 3.106766343116760254e-01 -1.395599991083145142e-01 -1.062444448471069336e-01 -5.007837340235710144e-02 4.736347496509552002e-01 -9.412711486220359802e-03 1.271743327379226685e-01 -8.157114498317241669e-03 -6.341473013162612915e-02 -4.630644619464874268e-02 -2.449687719345092773e-01 -2.924467623233795166e-01 3.330718353390693665e-02 -2.478493563830852509e-02 4.242771863937377930e-02 -2.614850997924804688e-01 -2.468365728855133057e-01 -5.733479559421539307e-02 -3.340793028473854065e-02 -8.213433623313903809e-02 -1.855106502771377563e-01 1.068630591034889221e-01 -3.183941915631294250e-02 -4.858828708529472351e-02 -1.466448009014129639e-01 2.190382927656173706e-01 -3.157584667205810547e-01 -1.950392127037048340e-01 2.536247968673706055e-01 -3.581964597105979919e-02
-1.315575242042541504e-01 8.798012882471084595e-02 3.132458329200744629e-01 -1.066788583993911743e-01 -2.222582250833511353e-01 -9.613269008696079254e-03 2.690096795558929443e-01 3.617555275559425354e-02 1.540353000164031982e-01 1.167799606919288635e-01 -1.442020833492279053e-01 -6.066660583019256592e-02 -2.581907212734222412e-01 -3.395025730133056641e-01 -9.014908224344253540e-02 -7.513462565839290619e-03 -1.189115718007087708e-01 -1.887137889862060547e-01 -1.663872450590133667e-01 -1.894260793924331665e-01 -1.258626431226730347e-01 -2.003404870629310608e-02 -2.827971242368221283e-02 -5.857944861054420471e-02 -2.689934670925140381e-01 -2.189159542322158813e-01 8.214253187179565430e-02 2.796162068843841553e-01 -2.323023527860641479e-01 -2.856301367282867432e-01 8.864492923021316528e-02 -8.899930864572525024e-02
1.373683363199234009e-01 -3.674460351467132568e-01 7.888340204954147339e-02 -2.256408799439668655e-03 1.659021824598312378e-01 -1.885666549205780029e-01 9.582096338272094727e-02 2.157575488090515137e-01 -8.931356668472290039e-02 7.196598500013351440e-02 -2.406216412782669067e-01 2.037167400121688843e-01 -2.228784114122390747e-01 -2.449425160884857178e-01 1.987118124961853027e-01 1.680906303226947784e-02 1.854825615882873535e-01 -2.065447419881820679e-01 1.615883260965347290e-01 -2.466940879821777344e-01 -6.649851799011230469e-02 -2.907088398933410645e-01 2.043256759643554688e-01 -1.383650600910186768e-01 1.092804074287414551e-01 -6.508927792310714722e-02 -1.605945676565170288e-01 2.855850756168365479e-01 5.255456082522869110e-03 -1.235122829675674438e-01 -7.274349033832550049e-02 3.334955498576164246e-02
-1.152171939611434937e-02 2.330868840217590332e-01 1.421509534120559692e-01 -6.208033114671707153e-02 1.247715130448341370e-01 -1.932159513235092163e-01 9.776148945093154907e-03 3.097826242446899414e-01 1.179503053426742554e-01 1.948088258504867554e-01 1.388068497180938721e-01 -2.613735198974609375e-01 -2.078223973512649536e-01 -1.767007708549499512e-01 9.613530337810516357e-02 2.474162429571151733e-01 -8.403958380222320557e-02 2.989829331636428833e-02 -6.845762580633163452e-02 -4.065806567668914795e-01 -1.489487588405609131e-01 -6.168607622385025024e-03 2.940402626991271973e-01 -1.893411725759506226e-01 3.155048191547393799e-02 1.266836971044540405e-01 2.703220210969448090e-02 -1.243037283420562744e-01 -1.670457869768142700e-01 1.751229166984558105e-01 2.529402077198028564e-01 -9.968765825033187866e-02
-7.620444148778915405e-02 -8.983898907899856567e-02 6.955716758966445923e-02 2.149431034922599792e-02 -1.881336979568004608e-02 -1.987471729516983032e-01 1.354881972074508667e-01 -3.592967614531517029e-02 1.059306859970092773e-01 -6.318064779043197632e-02 1.472432166337966919e-01 4.854324832558631897e-02 -3.608312606811523438e-01 -3.974576294422149658e-01 8.481997251510620117e-02 2.096743434667587280e-01 7.027666084468364716e-03 -6.783760339021682739e-02 -6.381087005138397217e-02 1.989915370941162109e-01 -5.180628299713134766e-01 2.259840257465839386e-02 -4.157206043601036072e-02 1.560811698436737061e-02 1.721435636281967163e-01 1.654880940914154053e-01 -1.803872059099376202e-03 3.780109882354736328e-01 5.919271614402532578e-03 1.041257828474044800e-01 1.118117421865463257e-01 -1.590875722467899323e-02
-1.783740334212779999e-02 -1.459146142005920410e-01 1.131902486085891724e-01 3.112349510192871094e-01 1.198562458157539368e-01 -9.332662075757980347e-02 1.502443850040435791e-01 1.308832317590713501e-01 4.088364169001579285e-02 3.505343496799468994e-01 -5.114292260259389877e-03 3.936390280723571777e-01 9.050430729985237122e-03 -2.566607892513275146e-01 1.206128820776939392e-01 1.837532520294189453e-01 -2.078954130411148071e-01 -1.432357281446456909e-01 -4.705974832177162170e-02 -6.315356492996215820e-02 -2.496675103902816772e-01 -8.406291902065277100e-02 -1.185576319694519043e-01 -1.141540780663490295e-01 -1.097626890987157822e-02 2.330323867499828339e-02 2.210631370544433594e-01 5.402361974120140076e-02 -8.553249388933181763e-02 1.083634570240974426e-01 3.566058874130249023e-01 -2.168750613927841187e-01
3.372700139880180359e-02 3.539028391242027283e-02 1.710479706525802612e-02 9.171440452337265015e-02 -1.358102858066558838e-01 -2.946530878543853760e-01 2.762349545955657959e-01 3.077437579631805420e-01 2.213426381349563599e-01 -4.736348986625671387e-03 -2.805976197123527527e-03 1.664600819349288940e-01 1.372887343168258667e-01 -3.974759876728057861e-01 -1.086824163794517517e-01 7.482312619686126709e-02 -1.270143985748291016e-01 -2.788757160305976868e-02 6.354981567710638046e-03 1.254321634769439697e-01 -1.735475510358810425e-01 -1.253622919321060181e-01 -8.137906342744827271e-02 -3.570168614387512207e-01 3.369737267494201660e-01 -1.220243349671363831e-01 -1.076260954141616821e-01 1.638828814029693604e-01 -2.167192399501800537e-01 -7.783575356006622314e-02 2.537398412823677063e-02 9.218303114175796509e-02
-1.799718290567398071e-01 4.842218011617660522e-02 6.684496253728866577e-02 2.409216463565826416e-01 1.970874518156051636e-02 -3.803247213363647461e-02 3.357299417257308960e-02 -2.579340636730194092e-01 4.673712328076362610e-02 2.951977550983428955e-01 -2.912368178367614746e-01 2.972985804080963135e-01 -1.702009439468383789e-01 -2.021790146827697754e-01 2.969308793544769287e-01 1.229894906282424927e-01 -3.542874380946159363e-02 -2.808414995670318604e-01 1.357395946979522705e-01 -1.759852170944213867e-01 -1.606064587831497192e-01 -9.932659566402435303e-03 5.243657901883125305e-02 -3.346300423145294189e-01 1.558170765638351440e-01 7.764171808958053589e-02 -1.014195457100868225e-01 -1.587338000535964966e-02 -1.899053715169429779e-02 -4.312079399824142456e-02 2.721782326698303223e-01 -1.015002727508544922e-01
-5.709937307983636856e-03 7.699297368526458740e-02 2.057813107967376709e-01 -2.808633744716644287e-01 1.276273131370544434e-01 1.403801795095205307e-02 1.283725053071975708e-01 -1.449415534734725952e-01 -2.207772135734558105e-01 1.228337734937667847e-01 -4.770382773131132126e-03 -2.945785038173198700e-02 6.799730658531188965e-02 -3.814144730567932129e-01 -6.865710765123367310e-02 9.554474614560604095e-03 -2.536476776003837585e-02 2.686706744134426117e-02 -6.038837507367134094e-02 -3.044161498546600342e-01 -1.956674754619598389e-01 -6.371663510799407959e-02 -8.522960543632507324e-02 -2.320197969675064087e-01 1.263919919729232788e-01 4.288303107023239136e-02 2.031897306442260742e-01 -2.454423010349273682e-01 -1.531761512160301208e-02 8.451221138238906860e-02 5.206076502799987793e-01 1.827499456703662872e-02
-1.159513443708419800e-01 3.702441453933715820e-01 1.751577109098434448e-01 -1.364481896162033081e-01 -8.248510211706161499e-02 -1.278788875788450241e-02 6.482993811368942261e-02 2.279031574726104736e-01 3.724680095911026001e-02 2.550225257873535156e-01 7.828221470117568970e-02 1.547216773033142090e-01 -2.251607030630111694e-01 -2.663427405059337616e-02 2.240071743726730347e-01 1.714964956045150757e-01 -2.546863257884979248e-01 3.355572000145912170e-02 -9.420727938413619995e-02 -2.780250012874603271e-01 -1.144502013921737671e-01 -2.767533957958221436e-01 2.134466916322708130e-01 1.033394504338502884e-02 7.781445980072021484e-02 3.066771849989891052e-02 7.699456810951232910e-02 1.951420605182647705e-01 1.200585737824440002e-01 -3.297067582607269287e-01 2.165430337190628052e-01 3.226921334862709045e-02
5.895971879363059998e-02 7.175489515066146851e-02 2.287833541631698608e-01 -1.700517237186431885e-01 -1.927778422832489014e-01 -2.704920470714569092e-01 1.840696781873703003e-01 3.113088905811309814e-01 1.760705858469009399e-01 -4.055274277925491333e-02 1.447474509477615356e-01 1.358244866132736206e-01 1.887995749711990356e-01 -3.989752829074859619e-01 -5.557349324226379395e-02 1.860637515783309937e-01 -9.250172227621078491e-02 -6.073594093322753906e-02 5.725489184260368347e-02 1.115543022751808167e-02 -1.011791154742240906e-01 -1.262195557355880737e-01 -2.559332549571990967e-01 -2.706924080848693848e-01 2.581270933151245117e-01 4.176351055502891541e-02 9.469197690486907959e-02 9.551965445280075073e-02 -2.551875114440917969e-01 -1.513016074895858765e-01 9.028699249029159546e-02 3.449107334017753601e-02
-2.428595907986164093e-03 2.574424743652343750e-01 1.574451029300689697e-01 -3.879378736019134521e-01 -2.010533958673477173e-02 -2.700491845607757568e-01 1.540745347738265991e-01 -3.646425530314445496e-02 -5.541930347681045532e-02 2.703934907913208008e-01 -1.004834696650505066e-01 6.592191010713577271e-02 -1.429944187402725220e-01 -2.624592185020446777e-01 1.306224847212433815e-03 -2.599254250526428223e-02 1.824976950883865356e-01 -6.681512296199798584e-02 1.620823591947555542e-01 -2.247250638902187347e-02 -7.175295799970626831e-02 5.461837351322174072e-02 3.614674806594848633e-01 -2.024535983800888062e-01 2.283186763525009155e-01 9.322333335876464844e-02 -1.194180175662040710e-02 6.375812739133834839e-02 -7.008062209933996201e-03 -9.178356826305389404e-02 2.749804556369781494e-01 2.931871116161346436e-01
4.705008491873741150e-02 3.319605067372322083e-02 5.841114744544029236e-02 -3.091156780719757080e-01 -1.234306246042251587e-01 -2.809831202030181885e-01 1.781945303082466125e-02 -8.753355592489242554e-02 -1.091993972659111023e-01 -1.570760756731033325e-01 -1.263275891542434692e-01 5.371425300836563110e-02 -1.834516376256942749e-01 -7.863993197679519653e-02 -1.782093569636344910e-02 4.097715318202972412e-01 1.665416806936264038e-01 -7.056377828121185303e-02 -2.285045683383941650e-01 -3.533430397510528564e-01 -1.255908310413360596e-01 7.449935376644134521e-02 6.715409457683563232e-02 -1.740784198045730591e-01 6.279843300580978394e-02 6.273420155048370361e-02 -1.629711240530014038e-01 1.503314226865768433e-01 -2.829145789146423340e-01 2.186997979879379272e-01 1.717742383480072021e-01 2.274007499217987061e-01
-5.660388618707656860e-02 -1.843258291482925415e-01 5.056986585259437561e-02 -5.060234293341636658e-02 -1.634027212858200073e-01 -1.995695680379867554e-01 1.244895979762077332e-01 -8.735164254903793335e-02 -2.681193947792053223e-01 5.546931177377700806e-02 -1.132664270699024200e-02 2.078587710857391357e-01 4.987181723117828369e-02 -2.808462679386138916e-01 -5.154729261994361877e-02 9.123013168573379517e-02 -7.326404750347137451e-02 -1.167340949177742004e-01 1.851388812065124512e-01 7.866104692220687866e-02 -4.458091557025909424e-01 -3.038836875930428505e-03 -2.480060607194900513e-02 -2.413354516029357910e-01 2.161452323198318481e-01 1.575412750244140625e-01 -5.579819530248641968e-02 3.216443061828613281e-01 -9.633073955774307251e-02 -7.067805528640747070e-02 3.286541700363159180e-01 -1.998476535081863403e-01
-1.638061404228210449e-01 1.392516344785690308e-01 6.443441659212112427e-02 -9.480173140764236450e-02 1.208242475986480713e-01 1.571894139051437378e-01 9.352815151214599609e-02 1.998712718486785889e-01 -1.953175067901611328e-01 7.680708169937133789e-02 -2.908555567264556885e-01 -2.502364479005336761e-02 -6.645320355892181396e-02 -3.578964173793792725e-01 -4.099447280168533325e-02 2.221853733062744141e-01 -1.810672879219055176e-01 -2.836466729640960693e-01 -1.323624998331069946e-01 -4.851786419749259949e-02 2.562361024320125580e-02 -2.305037081241607666e-01 2.112954109907150269e-01 -3.514278680086135864e-02 1.962098479270935059e-01 9.380068629980087280e-02 1.163976341485977173e-01 -1.014252826571464539e-01 -3.866148293018341064e-01 9.936010092496871948e-02 2.426479309797286987e-01 -1.329380571842193604e-01
3.420525044202804565e-02 1.098655257374048233e-02 -5.951127037405967712e-03 -8.456392586231231689e-02 -9.471461176872253418e-02 -1.440986990928649902e-01 2.668936550617218018e-01 1.538645476102828979e-01 -1.346011161804199219e-01 -8.755216747522354126e-02 -1.885252743959426880e-01 -6.390585005283355713e-02 3.544196859002113342e-02 -3.578323721885681152e-01 -7.672758400440216064e-02 3.106518387794494629e-01 6.747535616159439087e-02 9.333812445402145386e-02 -2.994211316108703613e-01 -2.740711867809295654e-01 -5.456992238759994507e-02 -5.162553116679191589e-02 -2.338601499795913696e-01 -1.013035476207733154e-01 2.632920444011688232e-01 2.031751535832881927e-02 1.328919678926467896e-01 8.788076043128967285e-02 -2.416538074612617493e-02 -9.918819414451718330e-04 -4.374467954039573669e-02 4.727942645549774170e-01
5.708420276641845703e-02 5.871093645691871643e-02 5.050955712795257568e-02 -4.351132810115814209e-01 1.204652190208435059e-01 -2.151162177324295044e-01 2.808489501476287842e-01 1.146126165986061096e-01 8.106212317943572998e-02 2.871997356414794922e-01 1.157396137714385986e-01 8.332591503858566284e-02 6.858557462692260742e-02 -1.156830787658691406e-01 -5.109064280986785889e-02 1.834298372268676758e-01 -6.212602555751800537e-02 -3.797024786472320557e-01 1.723001599311828613e-01 -3.269574642181396484e-01 -1.825615465641021729e-01 -4.028833471238613129e-03 1.837382614612579346e-01 -1.988509297370910645e-01 -4.148612730205059052e-03 2.574895620346069336e-01 -2.038468793034553528e-02 -8.494796231389045715e-03 -4.200692847371101379e-02 -4.060297459363937378e-02 1.523957550525665283e-01 -1.309271901845932007e-02
1.091288253664970398e-01 -1.239371597766876221e-01 -8.285373449325561523e-02 2.347033470869064331e-01 -2.626265585422515869e-02 -2.852934598922729492e-01 -7.087076455354690552e-02 1.257564872503280640e-01 -6.254977732896804810e-02 -2.700237371027469635e-02 1.112858876585960388e-01 2.357057332992553711e-01 -1.270074248313903809e-01 -2.256769090890884399e-01 -4.029033705592155457e-03 3.129601478576660156e-01 1.024953722953796387e-01 -2.700271904468536377e-01 1.279245465993881226e-01 -3.898568153381347656e-01 -5.399478599429130554e-02 -8.124072104692459106e-02 2.600821554660797119e-01 3.985079377889633179e-02 1.873413324356079102e-01 6.754595041275024414e-02 -5.967891309410333633e-03 3.590869903564453125e-01 -8.964961022138595581e-02 -1.316615492105484009e-01 1.553566604852676392e-01 1.469381898641586304e-01
5.983266234397888184e-02 9.986787289381027222e-02 4.109006524085998535e-01 -2.099996805191040039e-01 1.066884398460388184e-01 -1.752859055995941162e-01 7.541436702013015747e-02 2.060939185321331024e-02 -8.055709302425384521e-02 -1.387851871550083160e-02 -1.905818134546279907e-01 -6.089588627219200134e-02 -1.166577860713005066e-01 -2.964818179607391357e-01 1.044088229537010193e-01 2.359338700771331787e-01 1.561940312385559082e-01 -2.198713272809982300e-01 2.270406112074851990e-02 -2.478349953889846802e-01 6.267929822206497192e-02 1.407277490943670273e-02 -1.836000084877014160e-01 -1.476021707057952881e-01 2.526030540466308594e-01 1.791235655546188354e-01 -1.569380797445774078e-02 -1.032683700323104858e-01 -1.654298007488250732e-01 -4.108337461948394775e-01 -1.097093522548675537e-01 3.475453704595565796e-02
1.619086414575576782e-02 -2.176183313131332397e-01 8.567520976066589355e-02 -8.182111382484436035e-02 2.188230156898498535e-01 2.783106453716754913e-02 3.077527880668640137e-01 3.362831473350524902e-01 1.177415344864130020e-02 2.634054720401763916e-01 -2.625023759901523590e-02 1.128321513533592224e-01 -2.202713936567306519e-01 -1.678935140371322632e-01 7.192898541688919067e-02 1.135860458016395569e-01 -9.881398826837539673e-02 -2.869243919849395752e-02 -9.181100130081176758e-02 -1.807166039943695068e-01 -3.249560892581939697e-01 -2.082477807998657227e-01 1.344258040189743042e-01 -2.976704239845275879e-01 1.323729902505874634e-01 -1.277456730604171753e-01 -9.321371465921401978e-02 2.981462478637695312e-01 8.266147226095199585e-02 -2.399968206882476807e-01 -2.792185731232166290e-02 1.466845348477363586e-02
1.332986950874328613e-01 -3.773399442434310913e-02 -9.852191433310508728e-04 -5.906537175178527832e-02 -1.156215518712997437e-01 -1.594896912574768066e-01 1.368401050567626953e-01 1.690079569816589355e-01 -1.817512959241867065e-01 -1.069634780287742615e-01 1.350657921284437180e-02 -1.207644864916801453e-01 2.732287347316741943e-02 -4.856128096580505371e-01 9.968590736389160156e-02 2.724427580833435059e-01 2.000103145837783813e-02 -1.474702171981334686e-02 9.545660018920898438e-02 -2.266989946365356445e-01 -2.746602296829223633e-01 -8.378726243972778320e-02 1.869935244321823120e-01 -1.237174943089485168e-01 -2.282142788171768188e-01 -8.997167646884918213e-02 1.179544180631637573e-01 2.324010431766510010e-01 -1.602689176797866821e-02 2.374169081449508667e-01 7.967719435691833496e-02 -3.554271757602691650e-01
-1.920449286699295044e-01 3.343660756945610046e-02 1.325077563524246216e-01 -2.226781472563743591e-02 -2.548570558428764343e-02 -1.669838875532150269e-01 2.535583972930908203e-01 1.514768451452255249e-01 -4.444906860589981079e-02 -2.269314229488372803e-02 2.082363665103912354e-01 8.650847524404525757e-02 1.037034094333648682e-01 -2.962982356548309326e-01 -6.399092823266983032e-02 7.718805223703384399e-02 6.847190856933593750e-02 -3.080395758152008057e-01 3.208579495549201965e-02 -2.153713703155517578e-01 -1.842152774333953857e-01 -2.933956980705261230e-01 -3.076313734054565430e-01 -6.343015283346176147e-02 1.521032303571701050e-01 -1.529439073055982590e-02 -8.727887272834777832e-02 3.269563019275665283e-01 -3.672987222671508789e-01 -2.337655611336231232e-02 1.049151867628097534e-01 -1.273669153451919556e-01
-7.764837890863418579e-02 -1.538442373275756836e-01 -2.353858202695846558e-02 -2.154848873615264893e-01 -1.327930092811584473e-01 -6.669738888740539551e-02 2.817956805229187012e-01 2.227662652730941772e-01 -1.647405922412872314e-01 -3.598327934741973877e-02 1.331643015146255493e-01 -5.949049443006515503e-02 -1.425647437572479248e-01 -4.232197403907775879e-01 1.470597982406616211e-01 8.339790999889373779e-02 -1.088678613305091858e-01 -4.495309889316558838e-01 -3.336587846279144287e-01 -1.172202005982398987e-01 -6.821081042289733887e-02 -1.376136690378189087e-01 -2.661252021789550781e-01 -1.858597062528133392e-02 1.729329302906990051e-02 -4.334222897887229919e-02 1.356126815080642700e-01 3.939724341034889221e-02 1.632393747568130493e-01 2.160434052348136902e-02 1.047346815466880798e-01 2.258852124214172363e-02
-1.829362362623214722e-01 1.654250621795654297e-01 2.231245338916778564e-01 -1.962779164314270020e-01 -3.673850893974304199e-01 -2.183494865894317627e-01 1.557202041149139404e-01 1.004226803779602051e-01 3.607699647545814514e-02 2.222105413675308228e-01 6.797098089009523392e-03 3.156807422637939453e-01 -1.276556253433227539e-01 -4.353833198547363281e-01 4.025246202945709229e-02 -1.026931852102279663e-01 -8.720541000366210938e-02 -2.009999006986618042e-01 -3.051110208034515381e-01 -2.297747582197189331e-01 -2.764296531677246094e-02 -1.794390976428985596e-01 3.037720744032412767e-04 6.088054552674293518e-02 8.566313423216342926e-03 -9.571264381520450115e-04 1.428646892309188843e-01 1.072268653661012650e-02 -7.960270345211029053e-02 -7.709988206624984741e-02 4.008448123931884766e-02 -2.063402719795703888e-02
-5.827502347528934479e-03 2.563881576061248779e-01 -7.648336887359619141e-02 1.894610817544162273e-03 -4.338434711098670959e-02 -1.766042858362197876e-01 3.076174296438694000e-02 1.823233813047409058e-01 7.809998840093612671e-02 1.930382549762725830e-01 1.143486723303794861e-01 3.896832093596458435e-02 -1.166249439120292664e-01 -2.318909466266632080e-01 -1.033716201782226562e-01 4.781936705112457275e-01 2.435126304626464844e-01 -7.155083864927291870e-02 -5.938243865966796875e-02 -3.913383185863494873e-02 -1.045751646161079407e-01 -2.093403339385986328e-01 1.883895844221115112e-01 -1.634031236171722412e-01 3.346653282642364502e-01 -1.587054133415222168e-01 2.379203736782073975e-01 6.585994269698858261e-03 4.332776647061109543e-03 -1.695760488510131836e-01 9.022058546543121338e-02 2.815187275409698486e-01
-1.219929829239845276e-01 1.065966486930847168e-01 2.194409444928169250e-02 -1.434111148118972778e-01 -7.737785577774047852e-02 1.344786733388900757e-01 2.296376675367355347e-01 2.192101925611495972e-01 -3.288977220654487610e-02 -1.404040008783340454e-01 -3.300684988498687744e-01 -1.688055098056793213e-01 -1.129031851887702942e-01 -3.075935244560241699e-01 -1.210112646222114563e-01 2.828759849071502686e-01 -9.372209757566452026e-02 -2.715852260589599609e-01 -1.222996115684509277e-01 -5.641708150506019592e-03 -2.072594016790390015e-01 -1.546667069196701050e-01 -2.040936145931482315e-03 -2.073104381561279297e-01 2.567484080791473389e-01 -2.418996840715408325e-01 -1.960726976394653320e-01 -1.985649019479751587e-01 -1.189429089426994324e-01 2.859654463827610016e-02 2.071556448936462402e-01 -3.349622711539268494e-03
2.598236799240112305e-01 -2.106316834688186646e-01 2.570044696331024170e-01 -3.173631429672241211e-02 -2.243961840867996216e-01 -3.447659909725189209e-01 5.693883635103702545e-03 2.386542856693267822e-01 1.569061726331710815e-01 2.466787397861480713e-01 -1.096905320882797241e-01 -8.529884368181228638e-02 -1.895371228456497192e-01 -1.754309833049774170e-01 2.167255878448486328e-01 2.023259997367858887e-01 6.338482350111007690e-02 5.656177178025245667e-02 -6.217237561941146851e-02 -7.479503750801086426e-02 2.877614460885524750e-02 8.001618087291717529e-03 2.064876705408096313e-01 -3.031945824623107910e-01 8.112662285566329956e-02 -2.371471375226974487e-03 1.486215740442276001e-01 2.222707271575927734e-01 2.316767275333404541e-01 -2.531650476157665253e-02 2.249845862388610840e-01 -1.822939515113830566e-02
-1.315812915563583374e-01 -1.441846787929534912e-01 2.208187729120254517e-01 8.453846722841262817e-02 -4.700805619359016418e-02 -2.933061122894287109e-01 2.712587416172027588e-01 4.041312336921691895e-01 6.267684698104858398e-02 2.980433590710163116e-02 -1.339202821254730225e-01 1.982206702232360840e-01 3.896382823586463928e-02 -3.925631046295166016e-01 -1.525034159421920776e-01 2.136479020118713379e-01 9.469143301248550415e-02 6.889202445745468140e-02 1.787519305944442749e-01 2.251012995839118958e-02 -7.450371235609054565e-02 -2.334377467632293701e-01 3.735575452446937561e-02 7.622900605201721191e-02 -1.458299010992050171e-01 1.882422417402267456e-01 1.505337953567504883e-01 2.711253166198730469e-01 -1.458035260438919067e-01 6.991238892078399658e-02 -9.189411066472530365e-03 4.189192503690719604e-02
-1.304852589964866638e-02 2.601588964462280273e-01 1.872333437204360962e-01 -1.806208491325378418e-01 -2.618541121482849121e-01 -2.087253034114837646e-01 1.536474972963333130e-01 6.302475929260253906e-02 1.284355223178863525e-01 3.640114143490791321e-02 1.071495488286018372e-01 3.650395274162292480e-01 -1.033665686845779419e-01 -3.953368365764617920e-01 -4.192635416984558105e-02 -5.764503404498100281e-02 -3.094080090522766113e-02 -4.092769026756286621e-01 -1.515731960535049438e-01 -2.681721746921539307e-01 -8.423736691474914551e-02 -2.168279290199279785e-01 1.616322994232177734e-02 -6.020079925656318665e-02 -1.224742755293846130e-01 8.191383443772792816e-03 3.774346038699150085e-02 1.703291386365890503e-01 -5.248277261853218079e-02 1.413915455341339111e-01 2.195682376623153687e-02 7.629463449120521545e-03
3.408142924308776855e-02 1.634971201419830322e-01 1.506381630897521973e-01 -1.678819954395294189e-01 2.927394397556781769e-02 -1.833225041627883911e-01 2.965133190155029297e-01 4.171299338340759277e-01 -5.284441262483596802e-02 6.880014389753341675e-02 -3.726750984787940979e-02 2.553760707378387451e-01 -3.380979597568511963e-02 -1.822910308837890625e-01 6.923928111791610718e-02 1.611327230930328369e-01 -1.397472023963928223e-01 -2.935221791267395020e-02 -7.543544471263885498e-02 -1.809140741825103760e-01 -5.698807165026664734e-02 -8.209695667028427124e-02 2.595837414264678955e-01 -2.314736694097518921e-01 1.423913147300481796e-02 6.429885327816009521e-02 -7.748581469058990479e-02 1.122050806879997253e-01 4.315691292285919189e-01 5.208481475710868835e-02 2.895301282405853271e-01 -1.003085542470216751e-02
-1.658210009336471558e-01 9.394147247076034546e-02 1.076949238777160645e-01 -3.400786221027374268e-01 2.216662466526031494e-01 -5.341608077287673950e-02 2.575738541781902313e-02 8.667745441198348999e-02 -7.753696292638778687e-02 5.969424173235893250e-02 -3.802437782287597656e-01 -1.610554009675979614e-01 -1.108175963163375854e-01 -3.371147811412811279e-02 -1.182852834463119507e-01 5.728288367390632629e-02 7.471004873514175415e-02 -1.917274594306945801e-01 -1.921233832836151123e-01 -2.813516259193420410e-01 -2.069217562675476074e-01 -3.437187373638153076e-01 -4.509672150015830994e-02 -6.939508020877838135e-02 1.348243057727813721e-01 1.924444735050201416e-01 -1.232212483882904053e-01 -5.548520013689994812e-02 -3.146477043628692627e-01 -4.698925092816352844e-02 2.257200628519058228e-01 1.166907027363777161e-01
-9.698379039764404297e-02 -1.149194091558456421e-01 -8.148198574781417847e-02 2.824040353298187256e-01 3.211371302604675293e-01 -2.084411233663558960e-01 1.466413140296936035e-01 1.081362590193748474e-01 -3.393945749849081039e-03 -1.062828022986650467e-02 -5.293476860970258713e-03 2.919530868530273438e-01 -4.537282139062881470e-02 -1.169259659945964813e-02 1.194387078285217285e-01 5.210350751876831055e-01 1.418682336807250977e-01 -2.543261051177978516e-01 -1.873303651809692383e-01 -6.022885814309120178e-02 -1.755239367485046387e-01 3.734102472662925720e-02 -5.797447636723518372e-02 -1.909316480159759521e-01 9.072864055633544922e-02 -6.816796492785215378e-03 -1.667132746661081910e-04 2.020303606986999512e-01 -3.631596453487873077e-03 -1.224845945835113525e-01 2.318665981292724609e-01 -1.564456224441528320e-01
1.917993873357772827e-01 2.932136654853820801e-01 3.564156591892242432e-01 -2.516748905181884766e-01 -2.160100825130939484e-02 -1.937271952629089355e-01 2.650593817234039307e-01 1.096161901950836182e-01 -4.835961014032363892e-02 3.193166479468345642e-02 -7.837699353694915771e-02 3.077473863959312439e-02 -7.470265030860900879e-02 -2.489810585975646973e-01 2.482420392334461212e-02 2.684849798679351807e-01 -1.054290607571601868e-01 9.282622486352920532e-02 5.232410505414009094e-02 -4.832023084163665771e-01 -7.825644314289093018e-02 -1.147706359624862671e-01 8.838913589715957642e-02 -1.557396799325942993e-01 1.087191328406333923e-01 1.386099010705947876e-01 -6.790214031934738159e-02 -6.720955669879913330e-02 -1.888960786163806915e-02 2.373979687690734863e-01 7.500547170639038086e-02 7.783102244138717651e-02
1.127355452626943588e-02 1.758951246738433838e-01 1.438140571117401123e-01 -3.739162385463714600e-01 -3.774001076817512512e-02 -2.765204608440399170e-01 2.928676307201385498e-01 1.623255610466003418e-01 -5.601005628705024719e-02 1.975011229515075684e-01 -2.058462798595428467e-01 -7.298603188246488571e-03 -2.015668004751205444e-01 -1.726681143045425415e-01 1.170709431171417236e-01 2.123907208442687988e-01 -5.390249565243721008e-02 2.539768582209944725e-03 -2.353498525917530060e-02 -3.319451510906219482e-01 -1.588517278432846069e-01 4.888123273849487305e-02 3.018427789211273193e-01 -1.800621449947357178e-01 -1.667585968971252441e-02 -6.431642174720764160e-02 -1.712657213211059570e-01 -1.412134021520614624e-01 -4.562372714281082153e-02 5.822804570198059082e-02 2.678435146808624268e-01 9.429757297039031982e-02
-6.808076798915863037e-02 7.521610707044601440e-02 3.764609247446060181e-02 -5.327120423316955566e-02 2.085996121168136597e-01 -2.614449262619018555e-01 1.777600198984146118e-01 -5.320953577756881714e-02 -1.261938363313674927e-03 1.912237703800201416e-01 1.324429959058761597e-01 -1.281679570674896240e-01 -2.276991903781890869e-01 -3.327313363552093506e-01 -1.025787442922592163e-01 4.001065716147422791e-02 -6.611008942127227783e-02 -3.931064158678054810e-02 -3.179432749748229980e-01 -3.733843564987182617e-01 -1.187252923846244812e-01 -2.169349640607833862e-01 1.516257226467132568e-01 -3.183801472187042236e-01 5.801364406943321228e-02 2.392841689288616180e-02 -2.211505323648452759e-01 -2.185984998941421509e-01 -9.394871070981025696e-03 5.744303390383720398e-02 1.680787056684494019e-01 1.724443286657333374e-01
-2.426237799227237701e-02 -1.950265020132064819e-01 1.454904824495315552e-01 -4.314109981060028076e-01 3.561120480298995972e-02 -8.388211578130722046e-02 -5.803467705845832825e-03 -5.544502660632133484e-02 -1.303951442241668701e-01 -2.015068195760250092e-02 -1.847908496856689453e-01 -7.848218828439712524e-02 -2.821700274944305420e-01 -1.552853733301162720e-01 -1.083669066429138184e-01 4.466638863086700439e-01 1.952012181282043457e-01 -2.464842796325683594e-02 -1.354600396007299423e-02 -2.020350098609924316e-01 -1.811880320310592651e-01 -8.064814656972885132e-02 1.468051671981811523e-01 -1.686526685953140259e-01 4.148696735501289368e-02 7.445382326841354370e-02 -1.728731691837310791e-01 1.062345206737518311e-01 -3.262083232402801514e-02 -2.005736343562602997e-02 3.360536396503448486e-01 1.952025145292282104e-01
-7.963934540748596191e-02 -7.269543409347534180e-02 2.101686745882034302e-01 -1.901866942644119263e-01 6.167017295956611633e-02 -6.367209553718566895e-02 2.374701946973800659e-02 4.764306172728538513e-02 -1.390793770551681519e-01 3.391707837581634521e-01 -1.206376999616622925e-01 -4.175525624305009842e-03 -2.946735359728336334e-02 -1.911738216876983643e-01 -2.159145474433898926e-01 1.814403384923934937e-01 1.252603083848953247e-01 -2.617739439010620117e-01 1.275276243686676025e-01 -7.141660153865814209e-02 -1.131220161914825439e-01 -3.194356858730316162e-01 6.701198965311050415e-02 -6.334345787763595581e-02 1.910613924264907837e-01 -3.547792732715606689e-01 -8.505086600780487061e-02 3.296532630920410156e-01 6.980980932712554932e-02 -4.234074056148529053e-02 3.204369544982910156e-01 -1.220335513353347778e-01
-6.675597280263900757e-03 2.227194011211395264e-01 3.437301144003868103e-02 2.031652629375457764e-02 -5.567431822419166565e-02 -1.342736091464757919e-02 2.643820047378540039e-01 1.954214870929718018e-01 -2.327259182929992676e-01 6.251577287912368774e-02 1.467225402593612671e-01 2.263092100620269775e-01 -2.538408637046813965e-01 -2.822864949703216553e-01 2.821261286735534668e-01 1.646194159984588623e-01 -1.637718081474304199e-01 -3.286190629005432129e-01 -2.401336282491683960e-01 1.470299810171127319e-01 -3.362171351909637451e-01 -1.742513626813888550e-01 3.213983727619051933e-04 1.174048855900764465e-01 -1.049205735325813293e-01 3.214201703667640686e-02 6.485456228256225586e-02 1.971242278814315796e-01 3.177763894200325012e-03 8.556793630123138428e-02 5.832570418715476990e-02 -1.365244090557098389e-01
3.828504681587219238e-02 1.944833993911743164e-01 6.011467799544334412e-02 -1.203144788742065430e-01 -2.440246045589447021e-01 -2.748947739601135254e-01 2.009744048118591309e-01 1.648015826940536499e-01 1.092029884457588196e-01 3.409858793020248413e-02 5.172712355852127075e-02 2.946142852306365967e-01 1.258706748485565186e-01 -3.056559860706329346e-01 -3.078435920178890228e-02 6.293196976184844971e-02 -7.056929916143417358e-02 -1.369161009788513184e-01 -6.991358846426010132e-02 -9.432396292686462402e-02 -1.180088743567466736e-01 -7.944998890161514282e-02 -8.114315569400787354e-02 -2.858217358589172363e-01 2.461971491575241089e-01 1.793134510517120361e-01 -3.418114408850669861e-02 2.510240375995635986e-01 -3.905585408210754395e-01 -1.706082522869110107e-01 -1.617849916219711304e-01 1.114646345376968384e-01
7.748392876237630844e-03 1.584421247243881226e-01 1.254251748323440552e-01 -1.043730974197387695e-01 -3.513292372226715088e-01 -1.816858053207397461e-01 1.006326302886009216e-01 1.239055395126342773e-01 1.929036825895309448e-01 1.462265849113464355e-01 2.243462391197681427e-02 2.550917565822601318e-01 1.072199940681457520e-01 -4.862209856510162354e-01 7.625275105237960815e-02 -7.869601249694824219e-03 -2.539176940917968750e-01 -1.608016937971115112e-01 -1.013027429580688477e-01 -1.778451204299926758e-01 -2.355858385562896729e-01 -8.695757389068603516e-02 2.561812102794647217e-01 -4.294719547033309937e-02 4.017275571823120117e-02 7.227768748998641968e-02 -1.250114142894744873e-01 2.528358399868011475e-01 -5.970319360494613647e-02 4.363331571221351624e-02 1.699390411376953125e-01 -6.956496834754943848e-02
-4.831551760435104370e-02 4.374418556690216064e-01 2.647988200187683105e-01 1.222832128405570984e-01 -1.048126518726348877e-01 -6.208780780434608459e-02 3.340966701507568359e-01 1.694840192794799805e-01 -4.248536378145217896e-02 1.367200314998626709e-01 -1.213381960988044739e-01 5.446074530482292175e-02 1.470054388046264648e-01 -2.632282301783561707e-02 1.163813769817352295e-01 1.226360425353050232e-01 7.779523730278015137e-02 -4.091029465198516846e-01 -6.546063721179962158e-02 -1.207581311464309692e-01 1.388269755989313126e-02 -1.222229376435279846e-01 -6.609332561492919922e-02 -3.143886327743530273e-01 7.497716695070266724e-02 1.347893178462982178e-01 2.811241149902343750e-01 1.488269120454788208e-01 2.903301455080509186e-02 -7.710137963294982910e-02 1.079561635851860046e-01 1.514660120010375977e-01
-3.894702345132827759e-02 1.108887195587158203e-01 1.350396573543548584e-01 -2.908100485801696777e-01 -1.663151681423187256e-01 -2.350302040576934814e-01 -1.151874512434005737e-01 3.113653063774108887e-01 -8.204624801874160767e-02 3.093234002590179443e-01 -1.747002452611923218e-02 5.134459212422370911e-02 1.192957237362861633e-01 -3.852447271347045898e-01 2.128042578697204590e-01 -1.357835233211517334e-01 1.803559623658657074e-02 -2.350341379642486572e-01 -2.890724837779998779e-01 -1.461416631937026978e-01 2.237395383417606354e-02 -1.434150040149688721e-01 1.103617027401924133e-01 -2.073567956686019897e-01 -4.022702202200889587e-02 -9.342214465141296387e-02 2.453605830669403076e-01 6.793546676635742188e-02 -1.412515789270401001e-01 -5.438561737537384033e-02 1.508938223123550415e-01 -3.112953715026378632e-02
1.275206357240676880e-01 1.076706312596797943e-02 6.240476295351982117e-02 -2.344609610736370087e-02 1.726532876491546631e-01 -1.271539032459259033e-01 5.682012438774108887e-02 2.639724314212799072e-01 1.655078530311584473e-01 8.666782081127166748e-02 -4.575874656438827515e-02 -2.782788276672363281e-01 3.083687648177146912e-02 -2.508082687854766846e-01 -7.990306615829467773e-02 3.181894719600677490e-01 1.939215324819087982e-02 -9.480764158070087433e-03 -3.783150389790534973e-02 -1.066869273781776428e-01 -4.321826696395874023e-01 -1.444862186908721924e-01 8.600908517837524414e-02 -1.859552413225173950e-01 3.360889852046966553e-01 2.308816649019718170e-02 7.807659357786178589e-02 -1.417028307914733887e-01 -3.149077892303466797e-01 -2.482854276895523071e-01 7.935739308595657349e-02 6.841436028480529785e-02
2.052359431982040405e-01 1.941000111401081085e-02 9.237325936555862427e-02 -2.229192256927490234e-01 -5.636511743068695068e-02 -2.818112075328826904e-01 5.916810408234596252e-02 2.916483394801616669e-02 -6.175490096211433411e-03 3.744347020983695984e-02 -2.138831019401550293e-01 2.777765691280364990e-01 -1.310849785804748535e-01 -3.592896759510040283e-01 2.259268797934055328e-02 1.176860332489013672e-01 1.942442059516906738e-01 3.450171649456024170e-02 2.164891213178634644e-01 -4.180186092853546143e-01 1.861957134678959846e-03 -7.060364633798599243e-02 1.530220657587051392e-01 -1.925309002399444580e-01 1.646178960800170898e-02 1.312439590692520142e-01 -1.701584905385971069e-01 8.131278678774833679e-03 -1.255504488945007324e-01 -3.629513680934906006e-01 7.061588019132614136e-02 -4.849017411470413208e-02
-9.062010794878005981e-02 1.410719454288482666e-01 -1.178592666983604431e-01 -5.209317430853843689e-02 -1.414388865232467651e-01 5.246409401297569275e-02 2.490737438201904297e-01 1.932854354381561279e-01 -6.238590180873870850e-02 -8.713390678167343140e-02 -1.305470317602157593e-01 -2.261440306901931763e-01 -5.159087851643562317e-02 -2.818089127540588379e-01 -2.091714590787887573e-01 5.097796320915222168e-01 9.847947396337985992e-03 -2.625101804733276367e-01 -1.060996949672698975e-01 -3.241634964942932129e-01 -1.833435297012329102e-01 4.757185652852058411e-02 1.923678815364837646e-01 -2.384585887193679810e-02 1.247184798121452332e-01 -4.004535451531410217e-02 -1.493245363235473633e-01 -6.249629333615303040e-02 -1.861629188060760498e-01 -3.970327973365783691e-02 1.522376239299774170e-01 7.863156497478485107e-02
-1.447905153036117554e-01 2.958489060401916504e-01 3.741063922643661499e-02 6.045374646782875061e-02 -5.611811950802803040e-02 -2.374664507806301117e-02 -2.121885307133197784e-02 1.577396690845489502e-01 -2.439659554511308670e-03 4.585836529731750488e-01 -2.085929661989212036e-01 -9.845858067274093628e-02 -6.991973519325256348e-02 -2.116084843873977661e-01 2.691932022571563721e-02 3.080727756023406982e-01 -9.637335315346717834e-03 2.481859028339385986e-01 5.123626440763473511e-02 -5.770597234368324280e-02 -1.929082721471786499e-01 -7.027209550142288208e-02 1.190179660916328430e-01 -1.082337647676467896e-01 1.580736972391605377e-02 2.807704210281372070e-01 2.374157309532165527e-02 3.348888456821441650e-01 -1.580971479415893555e-01 -2.834694981575012207e-01 9.596417099237442017e-02 -8.104651421308517456e-02
1.156831160187721252e-01 3.332203254103660583e-02 1.207698807120323181e-01 -2.826869487762451172e-01 -8.007413148880004883e-02 -2.374205887317657471e-01 3.755251765251159668e-01 9.482775814831256866e-03 8.153664879500865936e-03 -2.072174549102783203e-01 1.244496852159500122e-01 1.317528635263442993e-01 7.376309484243392944e-02 -1.213166266679763794e-01 -6.681911647319793701e-02 1.247211620211601257e-01 7.608256489038467407e-02 1.118055209517478943e-01 -2.134944796562194824e-01 -5.071491003036499023e-01 -1.370554715394973755e-01 2.819713205099105835e-02 2.362922728061676025e-01 2.763659507036209106e-02 2.433881163597106934e-02 -2.049783989787101746e-02 1.095970720052719116e-01 1.532037407159805298e-01 -2.042583078145980835e-01 1.949086785316467285e-02 2.086101323366165161e-01 -2.274382859468460083e-01
-1.194591168314218521e-02 -1.837705634534358978e-02 4.986910521984100342e-02 -2.766414284706115723e-01 -9.117200970649719238e-02 1.732438355684280396e-01 1.436825841665267944e-01 3.063125014305114746e-01 -5.365866050124168396e-02 3.422074913978576660e-01 -1.696623489260673523e-02 4.194898903369903564e-02 -4.291771948337554932e-01 -1.045090034604072571e-01 2.042994797229766846e-01 -1.004060804843902588e-01 -4.973901435732841492e-03 -3.178736865520477295e-01 -1.239157989621162415e-01 -1.465883702039718628e-01 -1.764561235904693604e-02 -2.676906287670135498e-01 4.139146581292152405e-02 6.501494348049163818e-02 7.740823924541473389e-02 7.242798060178756714e-02 2.093320935964584351e-01 -5.486152693629264832e-02 -9.655342437326908112e-03 -2.054497599601745605e-01 2.871609926223754883e-01 9.127586148679256439e-03
6.680545955896377563e-02 -2.117948085069656372e-01 1.355360746383666992e-01 1.309187412261962891e-01 -2.092121355235576630e-02 -1.196422129869461060e-01 2.321693152189254761e-01 4.120516777038574219e-01 1.580125838518142700e-01 2.759535312652587891e-01 6.988499313592910767e-03 6.877969950437545776e-02 5.541821196675300598e-02 -3.647148013114929199e-01 7.443402707576751709e-02 1.422664374113082886e-01 -9.819250553846359253e-02 8.147525787353515625e-02 1.278221458196640015e-01 -1.554532498121261597e-01 -5.880948528647422791e-02 -3.807702958583831787e-01 6.732103228569030762e-02 -2.599874436855316162e-01 -1.453943401575088501e-01 -6.303243339061737061e-02 -8.373972028493881226e-02 1.893243342638015747e-01 2.094556018710136414e-02 -1.807963103055953979e-01 1.605735272169113159e-01 6.877687573432922363e-02
-2.007717937231063843e-01 8.580154180526733398e-02 1.008194908499717712e-01 -7.723247259855270386e-02 -1.918413788080215454e-01 -4.483833909034729004e-02 1.971688568592071533e-01 2.582548260688781738e-01 1.382472962141036987e-01 2.842148840427398682e-01 -2.609434910118579865e-02 7.941442728042602539e-02 -6.952873617410659790e-02 -2.474295943975448608e-01 6.886639632284641266e-03 1.464575678110122681e-01 -2.395724058151245117e-01 -9.341391921043395996e-02 -1.710456907749176025e-01 -2.692119777202606201e-01 1.297377236187458038e-02 -4.334373772144317627e-02 2.330351024866104126e-01 1.991854235529899597e-02 1.575382947921752930e-01 1.377009749412536621e-01 -2.001775205135345459e-01 -1.916927993297576904e-01 -2.815708518028259277e-01 -8.418216556310653687e-02 3.253354430198669434e-01 2.448935657739639282e-01
2.255681455135345459e-01 6.974541395902633667e-02 1.194204464554786682e-01 4.436543211340904236e-02 -5.314833298325538635e-02 -2.692261338233947754e-01 1.854892969131469727e-01 4.789138585329055786e-02 -2.353082299232482910e-01 -1.774760521948337555e-02 -1.089323088526725769e-01 2.575416862964630127e-01 -1.398936808109283447e-01 -3.414781987667083740e-01 5.291048809885978699e-02 2.138013243675231934e-01 8.086628466844558716e-02 3.596200142055749893e-03 9.361315518617630005e-02 -4.526557624340057373e-01 2.560850419104099274e-02 -1.099846791476011276e-02 -8.183944225311279297e-02 -5.160254240036010742e-02 2.577215246856212616e-02 1.218218132853507996e-01 -1.451826691627502441e-01 -9.815076738595962524e-02 -3.585685789585113525e-02 -4.039254188537597656e-01 2.349553555250167847e-01 3.519554436206817627e-02
-6.614772230386734009e-02 1.486963629722595215e-01 -6.443163752555847168e-02 -1.284785121679306030e-01 -1.348654925823211670e-01 -1.990707665681838989e-01 3.521819412708282471e-01 6.890729814767837524e-02 -8.799312636256217957e-03 1.916165053844451904e-01 1.217291653156280518e-01 2.710334658622741699e-01 -4.082572460174560547e-01 9.625458717346191406e-02 7.465203106403350830e-02 1.739561855792999268e-01 -2.865826785564422607e-01 -1.404867470264434814e-01 -2.126882821321487427e-01 4.298397805541753769e-03 -2.258287221193313599e-01 1.225436478853225708e-01 -2.121694087982177734e-01 -1.954486668109893799e-01 7.543337345123291016e-02 -9.578640758991241455e-02 9.839586913585662842e-02 1.553740352392196655e-01 -2.313096672296524048e-01 -6.662341952323913574e-02 1.094754636287689209e-01 -1.201877444982528687e-01
-1.152676716446876526e-01 2.439700365066528320e-01 2.190163880586624146e-01 1.951694488525390625e-01 -3.034558892250061035e-01 -2.375789880752563477e-01 6.100055575370788574e-02 3.709726035594940186e-01 -7.322806119918823242e-02 3.633192777633666992e-01 -1.830253750085830688e-01 1.384480446577072144e-01 9.668743610382080078e-02 -3.796101212501525879e-01 9.957968443632125854e-02 -8.218131959438323975e-02 -5.146100372076034546e-02 -6.247958540916442871e-02 -1.450971215963363647e-01 -4.422990605235099792e-02 -2.483627051115036011e-01 3.299624472856521606e-02 1.803119927644729614e-01 -1.584908962249755859e-01 5.693181231617927551e-02 -3.417319059371948242e-02 2.568434737622737885e-02 3.892976045608520508e-02 -9.987381100654602051e-02 -1.039705127477645874e-01 1.163604706525802612e-01 -1.535022538155317307e-02
-2.553977370262145996e-01 5.255604162812232971e-02 4.968995973467826843e-02 -2.763075828552246094e-01 -2.876675315201282501e-02 -2.132093608379364014e-01 2.636327743530273438e-01 8.820598572492599487e-02 -1.076159477233886719e-01 2.678836584091186523e-01 -4.335591495037078857e-01 2.314771711826324463e-02 2.820139750838279724e-03 -3.619329929351806641e-01 1.192539557814598083e-02 -9.787311404943466187e-02 -5.548332259058952332e-02 -1.612049899995326996e-02 -2.162746936082839966e-01 -1.222847849130630493e-01 -5.674700811505317688e-02 2.520336769521236420e-02 1.584337353706359863e-01 -1.239801198244094849e-01 -4.461632296442985535e-02 -1.883564144372940063e-01 6.627912819385528564e-02 -1.386770159006118774e-01 -1.730451136827468872e-01 -1.275328248739242554e-01 2.422853410243988037e-01 2.040854990482330322e-01
-1.210440322756767273e-02 -8.618666976690292358e-02 2.348986640572547913e-02 2.764175534248352051e-01 2.459424883127212524e-01 -2.150513380765914917e-01 1.990499943494796753e-01 3.059462085366249084e-02 1.715396046638488770e-01 3.219815194606781006e-01 -1.018991172313690186e-01 4.396144747734069824e-01 -3.029030561447143555e-02 -2.188921421766281128e-01 1.159443557262420654e-01 2.305132150650024414e-01 -1.612745076417922974e-01 -2.243359982967376709e-01 -1.087214797735214233e-01 -2.856824547052383423e-02 -3.034070134162902832e-01 -1.342184841632843018e-01 -1.364940404891967773e-01 -1.691051758825778961e-02 4.897855594754219055e-02 7.529301941394805908e-02 1.292928755283355713e-01 2.414898201823234558e-02 1.816129311919212341e-02 4.671341180801391602e-02 2.426103800535202026e-01 -1.064099445939064026e-01
-1.326536536216735840e-01 1.925895810127258301e-01 -8.035002648830413818e-02 -1.953287273645401001e-01 4.708906635642051697e-02 -8.564600721001625061e-03 6.714095175266265869e-02 1.864994466304779053e-01 -3.180293366312980652e-02 4.384747445583343506e-01 -1.825648397207260132e-01 2.446512728929519653e-01 -2.537890970706939697e-01 -1.062799319624900818e-01 9.216950088739395142e-02 2.270609140396118164e-01 1.144338771700859070e-02 -7.063591480255126953e-02 -2.315288335084915161e-01 -2.571556270122528076e-01 2.187300622463226318e-01 -1.398423165082931519e-01 1.144746914505958557e-01 -1.160358041524887085e-01 -4.186982288956642151e-02 2.320373244583606720e-02 -2.367117106914520264e-01 2.294969856739044189e-01 -3.164970576763153076e-01 7.896479219198226929e-03 -4.507477954030036926e-02 -6.950252503156661987e-02
-1.050074677914381027e-02 -5.089008715003728867e-03 1.083581075072288513e-01 -3.889806196093559265e-02 -3.582235053181648254e-02 -7.049164175987243652e-02 9.706138633191585541e-03 1.367537528276443481e-01 -8.494806289672851562e-02 3.230717182159423828e-01 -1.380497030913829803e-02 1.776324003003537655e-03 -3.169740438461303711e-01 -3.986213803291320801e-01 -5.557561293244361877e-02 3.140491619706153870e-02 -7.762202620506286621e-02 -6.284278631210327148e-02 7.504000514745712280e-02 -3.461074084043502808e-02 1.306866668164730072e-02 -4.259085357189178467e-01 3.574656248092651367e-01 -2.916176617145538330e-02 6.276971846818923950e-02 -1.294776946306228638e-01 -1.244234740734100342e-01 8.034379780292510986e-02 -2.547411024570465088e-01 2.295365035533905029e-01 1.857563257217407227e-01 2.541631162166595459e-01
2.934693694114685059e-01 1.015596911311149597e-01 1.533361058682203293e-02 -1.940925866365432739e-01 -2.020411789417266846e-01 -1.689218431711196899e-01 2.027509957551956177e-01 1.073968261480331421e-01 3.711175546050071716e-02 -3.420072048902511597e-02 -2.413887083530426025e-01 -1.098198518157005310e-01 -1.331342011690139771e-01 3.526443848386406898e-03 -1.394967734813690186e-01 5.155194997787475586e-01 4.936921596527099609e-02 -7.621820271015167236e-02 -1.056756228208541870e-01 -1.249589696526527405e-01 -2.268566377460956573e-02 -1.389196813106536865e-01 8.664261549711227417e-02 -1.192172020673751831e-01 2.644103467464447021e-01 -2.747527658939361572e-01 1.704006344079971313e-01 1.777186058461666107e-02 -1.563433110713958740e-01 -4.476142115890979767e-03 2.820746898651123047e-01 1.117093637585639954e-01
3.290479257702827454e-02 1.889577656984329224e-01 3.545231372117996216e-02 -3.417947292327880859e-01 -2.255663089454174042e-02 -7.801171392202377319e-02 1.936597824096679688e-01 1.082327216863632202e-02 -1.692690849304199219e-01 3.550615608692169189e-01 -8.662981539964675903e-02 -4.867890104651451111e-02 -1.255892813205718994e-01 -2.179521173238754272e-01 2.542028725147247314e-01 2.198120355606079102e-01 9.890197962522506714e-02 -3.072902560234069824e-03 -1.088130101561546326e-02 -2.324661910533905029e-01 -5.213131010532379150e-02 -2.492243200540542603e-01 1.498383581638336182e-01 -2.368400059640407562e-02 1.039134338498115540e-01 -2.306267470121383667e-01 -1.717392057180404663e-01 -2.060828953981399536e-01 -1.928740143775939941e-01 -1.044790446758270264e-01 3.385705053806304932e-01 -9.807191789150238037e-02
9.373591095209121704e-02 -1.181023269891738892e-01 3.109287917613983154e-01 1.040704548358917236e-01 1.167611801065504551e-03 -2.070394754409790039e-01 1.924241036176681519e-01 6.827266514301300049e-02 -1.936667785048484802e-02 3.444769680500030518e-01 1.802867501974105835e-01 6.883831322193145752e-02 -1.867293566465377808e-01 -2.690123021602630615e-01 1.698483079671859741e-01 2.999008633196353912e-02 -2.806386947631835938e-01 6.390446424484252930e-02 -3.093751072883605957e-01 7.030592113733291626e-02 6.947908084839582443e-03 -2.864058911800384521e-01 -3.717352822422981262e-02 -7.077817618846893311e-02 3.624255582690238953e-02 5.827368423342704773e-02 -7.761815190315246582e-02 1.981914639472961426e-01 -1.065676212310791016e-01 7.883480191230773926e-02 3.551390469074249268e-01 1.620604991912841797e-01
-4.797346517443656921e-02 -2.223577648401260376e-01 1.309111863374710083e-01 9.753632545471191406e-02 -1.328431218862533569e-01 -3.246873915195465088e-01 1.052236109972000122e-01 -6.952741649001836777e-03 -9.071110934019088745e-02 1.037177667021751404e-01 1.955526322126388550e-02 1.257501095533370972e-01 -1.376616507768630981e-01 -3.554845750331878662e-01 2.454735897481441498e-02 8.497147262096405029e-02 1.113289222121238708e-02 -6.536947935819625854e-02 1.108030676841735840e-01 4.848067834973335266e-02 -3.692661225795745850e-01 -6.057837605476379395e-02 -1.592364609241485596e-01 1.080790981650352478e-01 1.846490204334259033e-01 1.914420276880264282e-01 -1.851503620855510235e-03 3.859211206436157227e-01 -1.023659631609916687e-01 2.728795409202575684e-01 3.116729557514190674e-01 -3.514950722455978394e-02
1.170694455504417419e-01 1.208424940705299377e-01 -4.143069684505462646e-02 2.401121659204363823e-03 1.166963204741477966e-01 -4.256073758006095886e-02 4.604119062423706055e-01 1.158102005720138550e-01 1.462627500295639038e-01 1.821256875991821289e-01 -2.446090430021286011e-01 2.127475440502166748e-01 1.078180316835641861e-02 -2.869154810905456543e-01 1.496777832508087158e-01 2.119973301887512207e-01 -1.143359541893005371e-01 -1.374042183160781860e-01 7.805475592613220215e-02 1.954402215778827667e-02 -4.369749501347541809e-02 -1.843586117029190063e-01 -2.787612378597259521e-03 -2.739092409610748291e-01 -3.045131266117095947e-01 -5.229464173316955566e-02 -6.992701441049575806e-02 1.368108838796615601e-01 -1.131450161337852478e-01 -2.511733770370483398e-01 1.961417347192764282e-01 -1.921406984329223633e-01
6.401807069778442383e-02 8.646365255117416382e-02 1.565658003091812134e-01 -6.855643540620803833e-02 -1.198000181466341019e-02 -3.518170118331909180e-01 9.099106490612030029e-02 4.401950836181640625e-01 -1.120674088597297668e-01 3.105400875210762024e-02 4.257642105221748352e-02 8.861199021339416504e-02 6.928099691867828369e-02 -1.653319448232650757e-01 -1.869731396436691284e-01 6.731949001550674438e-02 2.017893940210342407e-01 -1.020081061869859695e-02 -7.328066229820251465e-02 -3.560315817594528198e-02 -1.433171778917312622e-01 1.269233077764511108e-01 3.827171623706817627e-01 -2.992082834243774414e-01 1.981797367334365845e-01 -4.220150411128997803e-02 1.881874054670333862e-01 2.484822832047939301e-02 -7.112665474414825439e-02 -1.411821842193603516e-01 2.394476681947708130e-01 -2.427074909210205078e-01
-2.962474524974822998e-01 2.687117159366607666e-01 -1.092525944113731384e-01 -1.340820491313934326e-01 -1.903036087751388550e-01 -3.108220547437667847e-02 1.562607735395431519e-01 8.956816047430038452e-02 -2.353305071592330933e-01 1.390230655670166016e-01 1.091255024075508118e-01 3.326019942760467529e-01 -1.241993457078933716e-01 -2.144663035869598389e-01 3.364832103252410889e-01 1.236465051770210266e-01 1.364622116088867188e-01 -2.954837083816528320e-01 -6.436902284622192383e-02 -9.576765447854995728e-02 -3.303134441375732422e-01 -1.116222739219665527e-01 -2.692353725433349609e-02 -7.659970968961715698e-02 2.399635687470436096e-02 8.547510951757431030e-02 1.362712383270263672e-01 2.547081708908081055e-01 9.159370325505733490e-03 -1.759035885334014893e-02 1.095337197184562683e-01 -4.690288007259368896e-02
1.118743866682052612e-01 9.546927362680435181e-02 3.921873122453689575e-02 -5.014291405677795410e-02 -1.568733006715774536e-01 -4.105824828147888184e-01 2.839508950710296631e-01 1.653049141168594360e-01 -1.910350918769836426e-01 1.238153576850891113e-01 -5.575320869684219360e-02 2.167807370424270630e-01 -1.863881051540374756e-01 -3.025090694427490234e-01 -1.439932584762573242e-01 2.342226654291152954e-01 -5.671606585383415222e-02 3.383005037903785706e-02 3.402481079101562500e-01 -2.065053433179855347e-01 6.875231862068176270e-02 -1.025952473282814026e-01 1.136832013726234436e-01 -2.417225204408168793e-02 2.482029236853122711e-02 3.126138448715209961e-01 8.403516560792922974e-02 -7.034645974636077881e-02 -7.712379097938537598e-02 -2.017137855291366577e-01 8.499705791473388672e-02 -1.168445274233818054e-01
-1.111856326460838318e-01 -1.115176081657409668e-01 2.975800037384033203e-01 -3.143838644027709961e-01 1.422309577465057373e-01 -2.047406584024429321e-01 -1.381946448236703873e-02 -1.561966687440872192e-01 -1.744774281978607178e-01 1.065114438533782959e-01 -1.611513048410415649e-01 -1.477793306112289429e-01 -5.996427685022354126e-02 -2.993024885654449463e-01 -7.945414632558822632e-02 2.534821033477783203e-01 -3.979589790105819702e-02 9.621507674455642700e-02 -3.153899908065795898e-01 -5.020148307085037231e-02 -2.626766264438629150e-01 -2.103621661663055420e-01 7.896634936332702637e-02 -3.344960510730743408e-02 1.882387697696685791e-01 1.388547569513320923e-01 1.028808671981096268e-02 -1.856028586626052856e-01 -2.006313651800155640e-01 2.243737503886222839e-02 2.697932720184326172e-01 1.071588695049285889e-01
5.711179599165916443e-02 3.949379548430442810e-02 1.557174772024154663e-01 -1.545237451791763306e-01 -1.776630245149135590e-02 -4.882463067770004272e-02 1.051004230976104736e-01 1.585824936628341675e-01 -1.403320580720901489e-01 2.707795612514019012e-02 -1.998547017574310303e-01 -1.154955551028251648e-01 -2.706119716167449951e-01 -3.214280903339385986e-01 -2.226229757070541382e-01 1.371458321809768677e-01 -7.652287930250167847e-02 -1.175501644611358643e-01 -2.812467217445373535e-01 -7.222621235996484756e-03 -1.159615293145179749e-01 -1.414415538311004639e-01 1.876195520162582397e-01 -7.016813382506370544e-03 3.784078061580657959e-01 -4.925723001360893250e-02 2.076289802789688110e-01 1.284561455249786377e-01 -3.757921457290649414e-01 1.079747006297111511e-01 1.777383983135223389e-01 -1.797424107789993286e-01
-1.629107892513275146e-01 -1.131488978862762451e-01 9.955838322639465332e-02 -1.174940168857574463e-01 -3.836617618799209595e-02 -1.770025491714477539e-01 1.695635467767715454e-01 1.484792083501815796e-01 4.279567301273345947e-02 -2.982616424560546875e-02 2.308796346187591553e-02 2.739201486110687256e-01 -2.749479711055755615e-01 -4.392762854695320129e-02 3.104512766003608704e-02 1.509283930063247681e-01 -7.757382094860076904e-02 -1.776662319898605347e-01 -1.429019272327423096e-01 -3.366619348526000977e-01 6.370446085929870605e-02 -4.876589030027389526e-02 1.523696482181549072e-01 -5.642251670360565186e-02 1.061109825968742371e-01 -4.977507591247558594e-01 2.306589335203170776e-01 2.559157609939575195e-01 -7.032413780689239502e-02 -1.804106496274471283e-02 2.631253302097320557e-01 -1.318562626838684082e-01
-5.024548619985580444e-02 2.044383734464645386e-01 1.330306082963943481e-01 -1.500706970691680908e-01 8.533886820077896118e-02 -2.704336643218994141e-01 1.664365231990814209e-01 6.382670253515243530e-02 2.056150138378143311e-01 2.355259954929351807e-01 -1.207075640559196472e-01 -4.114166274666786194e-02 -5.966321378946304321e-02 -2.751675546169281006e-01 1.681978702545166016e-01 1.211212128400802612e-01 1.290754973888397217e-01 -1.289224475622177124e-01 4.116167873144149780e-02 -5.339835286140441895e-01 -1.081788986921310425e-01 -7.255199551582336426e-02 8.516616374254226685e-02 -1.962802112102508545e-01 2.340422719717025757e-01 3.662447258830070496e-02 -3.021348454058170319e-02 -2.375952750444412231e-01 -1.319559514522552490e-01 8.755145221948623657e-02 2.129010409116744995e-01 1.652982831001281738e-02
3.582153096795082092e-02 -7.402620464563369751e-02 -3.752866014838218689e-02 1.199264377355575562e-01 2.590664662420749664e-02 -1.520908474922180176e-01 1.993450671434402466e-01 2.427232451736927032e-02 -4.149013459682464600e-01 1.049214676022529602e-01 4.011123254895210266e-02 5.636476725339889526e-02 9.826606512069702148e-02 -4.004785418510437012e-01 4.200746491551399231e-02 2.935939431190490723e-01 2.468173205852508545e-01 -4.309627413749694824e-02 5.596101284027099609e-02 -2.428155094385147095e-01 -2.275893986225128174e-01 -2.626141905784606934e-01 1.243514195084571838e-01 9.867669641971588135e-02 -5.799661949276924133e-02 1.611296981573104858e-01 -1.035948842763900757e-01 2.069031894207000732e-01 1.088921800255775452e-01 2.460550665855407715e-01 1.955129802227020264e-01 -5.525612086057662964e-02
-1.461975872516632080e-01 -2.950511127710342407e-02 1.393474191427230835e-01 -4.372246563434600830e-02 -3.731013834476470947e-02 -1.265144646167755127e-01 2.307671010494232178e-01 2.441579997539520264e-01 -1.778540611267089844e-01 5.307356268167495728e-02 -3.356357216835021973e-01 -2.214580029249191284e-01 -2.466629892587661743e-01 -1.827354282140731812e-01 -7.391146570444107056e-02 1.142083704471588135e-01 -7.348169386386871338e-02 -3.408240899443626404e-02 -3.060708045959472656e-01 -9.950758516788482666e-02 -1.143428776413202286e-02 -3.563745692372322083e-02 1.043429970741271973e-01 1.805637404322624207e-02 3.653210103511810303e-01 -2.406675554811954498e-02 1.048971265554428101e-01 1.275440305471420288e-01 -3.904232680797576904e-01 4.186986014246940613e-02 2.729730308055877686e-01 -6.717857718467712402e-02
6.152234598994255066e-02 6.575555354356765747e-02 1.638014465570449829e-01 -4.653910920023918152e-02 2.235895395278930664e-01 -1.946146637201309204e-01 3.630261421203613281e-01 1.049373745918273926e-01 1.862025447189807892e-02 2.834116220474243164e-01 1.119417101144790649e-01 -2.382762171328067780e-02 -1.590782552957534790e-01 -1.904803514480590820e-01 4.531784728169441223e-02 7.225222140550613403e-02 1.457274109125137329e-01 -1.648571789264678955e-01 -1.459855884313583374e-01 -3.372715115547180176e-01 -2.503102123737335205e-01 -2.306494414806365967e-01 9.975001960992813110e-02 -8.223378658294677734e-02 1.137014329433441162e-01 1.913385093212127686e-01 -1.657999455928802490e-01 -3.456171154975891113e-01 4.078986868262290955e-02 6.069197133183479309e-02 1.273912340402603149e-01 1.884064376354217529e-01
5.179844424128532410e-02 9.733940660953521729e-02 1.287196725606918335e-01 -2.485713362693786621e-01 -1.153405010700225830e-01 2.044915780425071716e-02 3.929451107978820801e-01 2.684839963912963867e-01 -7.326292246580123901e-02 -7.045954465866088867e-02 -1.647754199802875519e-02 2.913566529750823975e-01 -1.833796687424182892e-02 -6.196488067507743835e-02 -3.288727253675460815e-02 3.095338642597198486e-01 -1.502647697925567627e-01 1.675067818723618984e-03 -1.488335523754358292e-02 -3.631055951118469238e-01 3.018934652209281921e-02 -1.978726089000701904e-01 1.587757617235183716e-01 -3.144989535212516785e-02 8.045460097491741180e-03 -2.106467783451080322e-01 3.035980463027954102e-01 1.979178041219711304e-01 -1.772986948490142822e-01 -4.023871198296546936e-02 1.418504714965820312e-01 -1.511442214250564575e-01
-2.854158915579319000e-02 1.919053047895431519e-01 2.242274135351181030e-01 -8.061062544584274292e-03 -1.507737673819065094e-02 1.127935275435447693e-01 3.262082487344741821e-02 -2.858003601431846619e-02 -2.455296553671360016e-02 3.346462845802307129e-01 1.319868606515228748e-03 8.234387636184692383e-02 -2.316109985113143921e-01 -3.409809768199920654e-01 1.594994664192199707e-01 1.570737361907958984e-01 -8.419304341077804565e-02 -5.247460678219795227e-02 -5.844749137759208679e-02 -1.234880462288856506e-01 1.732640564441680908e-01 -4.336602389812469482e-01 1.991902440786361694e-01 -1.315168589353561401e-01 2.059158869087696075e-02 -1.539337076246738434e-02 -7.141871750354766846e-02 -2.504633367061614990e-02 -2.401430755853652954e-01 2.709132134914398193e-01 3.177010118961334229e-01 1.258527785539627075e-01
4.574057832360267639e-02 -2.452526539564132690e-01 6.514844298362731934e-02 1.037730872631072998e-01 7.288957387208938599e-02 -2.700845897197723389e-01 4.625187441706657410e-02 1.778672486543655396e-01 -6.820737570524215698e-02 -2.223614975810050964e-02 -1.354638934135437012e-01 9.889306128025054932e-02 -1.830647289752960205e-01 -4.718655943870544434e-01 -8.210085332393646240e-02 6.591457873582839966e-02 2.556853592395782471e-01 -1.356387436389923096e-01 -1.685418561100959778e-02 -7.491970062255859375e-02 2.191550731658935547e-01 5.059771984815597534e-02 7.585895061492919922e-02 -1.663697659969329834e-01 2.588747143745422363e-01 -1.736213564872741699e-01 2.195388078689575195e-01 7.120680063962936401e-02 1.084390953183174133e-01 -8.575485646724700928e-02 3.313134014606475830e-01 2.391168028116226196e-01
1.432856470346450806e-01 4.952225834131240845e-02 2.844193577766418457e-01 4.082780331373214722e-02 -3.844777122139930725e-02 -1.778514534235000610e-01 2.928867936134338379e-01 1.686515063047409058e-01 -1.237929016351699829e-01 2.070685774087905884e-01 2.891767024993896484e-01 1.061698235571384430e-02 -3.358957767486572266e-01 -2.824395596981048584e-01 1.127031818032264709e-01 1.657065004110336304e-01 -1.999666392803192139e-01 -1.609671860933303833e-01 -1.514564752578735352e-01 1.916186809539794922e-01 -3.534538298845291138e-02 -3.243180513381958008e-01 1.123363301157951355e-01 8.814113587141036987e-02 -3.100699372589588165e-02 1.590458489954471588e-02 -4.331424832344055176e-02 2.613933384418487549e-01 -9.781280159950256348e-02 -1.165554001927375793e-01 1.524945199489593506e-01 4.717617481946945190e-02
-2.997573614120483398e-01 2.677745185792446136e-03 4.344228655099868774e-02 1.555263251066207886e-01 1.766653954982757568e-01 -9.694895893335342407e-02 1.013409346342086792e-01 1.609021574258804321e-01 -3.618889302015304565e-02 -7.980813086032867432e-02 -8.639290183782577515e-02 -2.168712951242923737e-02 -2.231543809175491333e-01 -2.035325765609741211e-01 1.119850948452949524e-02 7.157926261425018311e-02 -2.985462844371795654e-01 -9.733284264802932739e-02 -1.637685596942901611e-01 -1.639078557491302490e-02 -2.880337536334991455e-01 -6.261531263589859009e-02 1.907440461218357086e-02 2.124861069023609161e-02 1.100975722074508667e-01 4.356198608875274658e-01 -2.138016074895858765e-01 2.459715902805328369e-01 -5.894137173891067505e-02 -4.274184256792068481e-02 4.024415314197540283e-01 8.035409450531005859e-02
5.086258426308631897e-02 1.016830727458000183e-01 1.974401175975799561e-01 -1.070703146979212761e-03 8.661628514528274536e-02 -1.926812231540679932e-01 4.254356920719146729e-01 3.746566772460937500e-01 -1.924168616533279419e-01 1.780791133642196655e-01 -4.825234785676002502e-02 7.998043298721313477e-02 2.013078480958938599e-01 -2.166249155998229980e-01 -2.643040120601654053e-01 1.345143616199493408e-01 1.520428210496902466e-01 -2.797036170959472656e-01 -8.378718048334121704e-02 8.445933461189270020e-02 -7.901933789253234863e-02 3.205319121479988098e-02 1.589191854000091553e-01 -1.640729159116744995e-01 -1.087011694908142090e-01 4.940109327435493469e-02 -4.194421321153640747e-02 -7.875415682792663574e-02 -1.239566877484321594e-01 -1.091112866997718811e-01 3.231534063816070557e-01 1.914624124765396118e-02
5.204700399190187454e-03 -1.531692743301391602e-01 1.945339888334274292e-01 -9.944558143615722656e-03 -1.477815955877304077e-01 -2.738990485668182373e-01 2.018955647945404053e-01 1.064883321523666382e-01 -1.872466504573822021e-01 1.716814637184143066e-01 -3.382005915045738220e-02 2.697198092937469482e-02 -1.577604264020919800e-01 -9.398641437292098999e-02 3.746409714221954346e-02 7.902859896421432495e-02 1.417347416281700134e-02 -1.234035268425941467e-01 1.290730237960815430e-01 1.616718918085098267e-01 -3.812528848648071289e-01 -1.328198909759521484e-01 -1.704445928335189819e-01 1.134570986032485962e-01 2.809775769710540771e-01 2.706745862960815430e-01 -4.507021978497505188e-02 2.043079882860183716e-01 1.461531152017414570e-03 2.447703778743743896e-01 3.797400593757629395e-01 -1.363107562065124512e-01
3.227790072560310364e-02 1.225653365254402161e-01 1.521981209516525269e-01 -7.455903291702270508e-02 6.909328699111938477e-02 -1.383144706487655640e-01 3.808524012565612793e-01 4.174895584583282471e-01 -1.834975183010101318e-01 1.375203728675842285e-01 -1.991315633058547974e-01 -7.665076106786727905e-02 6.341616809368133545e-02 -1.835465431213378906e-01 -1.573267877101898193e-01 8.831997960805892944e-02 1.341477632522583008e-01 -1.262494176626205444e-01 1.300681829452514648e-01 -1.319936215877532959e-01 -1.081992760300636292e-01 4.134704358875751495e-03 2.933995053172111511e-02 -3.472913205623626709e-01 1.560987830162048340e-01 -5.083427578210830688e-02 1.064288690686225891e-01 -1.514701247215270996e-01 1.781904399394989014e-01 1.641271635890007019e-02 3.849659860134124756e-01 -2.597460336983203888e-02
7.435773313045501709e-02 -5.148768797516822815e-02 4.331713616847991943e-01 4.756342992186546326e-02 -9.398429095745086670e-02 -1.044963747262954712e-01 2.781848013401031494e-01 5.286442115902900696e-02 2.260275483131408691e-01 4.425248876214027405e-02 -1.138568203896284103e-02 -1.086967140436172485e-01 -3.430192768573760986e-01 -4.332477748394012451e-01 2.911891639232635498e-01 4.115605726838111877e-02 4.198365285992622375e-02 -2.065056711435317993e-01 -3.629314154386520386e-02 -2.046651439741253853e-03 -7.031174004077911377e-02 -1.465940624475479126e-01 -4.972193390130996704e-03 1.111805662512779236e-01 5.804904177784919739e-02 -1.348723024129867554e-01 -8.390336483716964722e-02 2.227728366851806641e-01 -1.923158317804336548e-01 -1.398798376321792603e-01 1.373929530382156372e-01 -8.330619335174560547e-02
-5.795695260167121887e-02 2.725201547145843506e-01 -1.288235485553741455e-01 -8.005549013614654541e-02 -1.923626363277435303e-01 -3.552547693252563477e-01 1.455341726541519165e-01 -1.958630513399839401e-03 -1.746503449976444244e-02 5.553888902068138123e-02 6.106394156813621521e-02 1.267960518598556519e-01 -3.048006258904933929e-02 -4.120432138442993164e-01 -5.612175539135932922e-02 -4.819830134510993958e-02 -3.850869089365005493e-02 -4.382275342941284180e-01 1.799420570023357868e-03 -1.991697549819946289e-01 -4.566966672427952290e-04 -1.450904905796051025e-01 -1.599759459495544434e-01 -3.469978645443916321e-02 1.631282120943069458e-01 1.094315648078918457e-01 -7.552518695592880249e-02 3.441689908504486084e-01 -1.719175726175308228e-01 1.549004763364791870e-01 7.636607438325881958e-02 -1.114854961633682251e-01
2.468750346451997757e-03 6.671885401010513306e-02 1.094881954486481845e-04 2.470338046550750732e-01 2.514811754226684570e-01 -1.032468751072883606e-01 3.008179068565368652e-01 -1.746056973934173584e-01 -9.781016409397125244e-02 1.941810250282287598e-01 -6.674221903085708618e-02 2.653742432594299316e-01 -1.159824877977371216e-01 -3.000927865505218506e-01 2.739872932434082031e-01 3.840059041976928711e-01 2.327247262001037598e-01 -2.118383347988128662e-01 -5.304512009024620056e-02 -1.489651501178741455e-01 1.232353411614894867e-02 9.741830825805664062e-02 2.241028696298599243e-01 -6.771080940961837769e-02 4.485962912440299988e-02 1.627626419067382812e-01 -2.131010964512825012e-02 1.734868884086608887e-01 -1.381806749850511551e-02 8.114242553710937500e-02 1.823701411485671997e-01 6.219203025102615356e-02
5.533669143915176392e-03 -6.751664727926254272e-02 3.055324554443359375e-01 -8.111449331045150757e-02 -2.509273216128349304e-02 -1.784703880548477173e-01 3.165782988071441650e-01 4.867296293377876282e-02 3.443356836214661598e-03 1.884549409151077271e-01 1.270135194063186646e-01 1.309104859828948975e-01 -4.020577371120452881e-01 -3.455990850925445557e-01 2.036482840776443481e-01 1.704219169914722443e-02 -2.814205922186374664e-02 -2.412108480930328369e-01 -1.363430172204971313e-01 4.094141349196434021e-02 1.281990110874176025e-01 -2.291942238807678223e-01 -3.165110945701599121e-02 5.121785029768943787e-02 -1.460030823945999146e-01 1.704813688993453979e-01 2.424134314060211182e-02 -1.497294660657644272e-02 -2.631855309009552002e-01 -2.397554665803909302e-01 1.744861900806427002e-01 9.242357313632965088e-02
9.270250797271728516e-02 3.658776357769966125e-02 -4.813508689403533936e-02 1.429634541273117065e-01 -7.433293014764785767e-02 -7.460037618875503540e-02 1.249925717711448669e-01 1.322722584009170532e-01 -3.016636073589324951e-01 3.814782574772834778e-02 -1.421664208173751831e-01 4.393166676163673401e-02 -4.132389128208160400e-01 -4.076981544494628906e-01 4.078860953450202942e-02 -6.649632006883621216e-02 -1.612815111875534058e-01 -1.816838085651397705e-01 2.138188332319259644e-01 1.157581806182861328e-01 -2.718113064765930176e-01 -8.611913770437240601e-02 -4.089127853512763977e-02 -6.895254552364349365e-02 2.325751781463623047e-01 -1.268833577632904053e-01 3.601230680942535400e-02 2.648711204528808594e-01 -1.124592684209346771e-02 1.028015986084938049e-01 3.216858208179473877e-01 -6.124635040760040283e-02
-1.410518288612365723e-01 -1.977920904755592346e-02 -1.405390724539756775e-02 -1.612567454576492310e-01 -1.352382898330688477e-01 -3.685692250728607178e-01 4.252582192420959473e-01 -4.772632848471403122e-03 -1.920175999402999878e-01 -1.761405146680772305e-03 8.267901837825775146e-02 -3.906883671879768372e-02 -9.488718956708908081e-02 -4.885555803775787354e-01 6.883992999792098999e-02 1.363943368196487427e-01 -8.268415182828903198e-02 -3.205926120281219482e-01 2.170120924711227417e-02 6.993633508682250977e-02 -1.335748285055160522e-01 1.015220675617456436e-02 -1.791137903928756714e-01 1.280360668897628784e-01 9.143858402967453003e-02 -7.971401326358318329e-03 -2.620399743318557739e-02 1.919052153825759888e-01 1.138071119785308838e-01 -8.907095342874526978e-02 6.188055127859115601e-02 2.240337729454040527e-01
1.441672444343566895e-01 -2.131674289703369141e-01 -4.710741713643074036e-02 -9.306429326534271240e-02 -4.755945876240730286e-02 -2.977626919746398926e-01 -1.540247816592454910e-02 1.755847781896591187e-01 -8.589017391204833984e-02 -1.743544340133666992e-01 -4.299548640847206116e-02 -4.156687855720520020e-02 -4.840154573321342468e-02 -1.213512867689132690e-01 -2.138945758342742920e-01 5.018901228904724121e-01 8.889906108379364014e-02 -1.640562862157821655e-01 -6.519399583339691162e-02 -2.291393280029296875e-01 -1.608108878135681152e-01 2.867899276316165924e-02 1.719797253608703613e-01 -2.865866720676422119e-01 1.175541728734970093e-01 -7.545801252126693726e-02 -1.680665314197540283e-01 -2.125078998506069183e-02 -2.316990196704864502e-01 -2.854630351066589355e-02 3.259871900081634521e-01 7.678066939115524292e-02
2.213716357946395874e-01 -1.387648433446884155e-01 1.846911758184432983e-02 -9.144815057516098022e-02 6.648752093315124512e-02 -2.056557834148406982e-01 1.663881689310073853e-01 2.328856140375137329e-01 1.444098055362701416e-01 3.857031166553497314e-01 4.081031307578086853e-02 2.802536636590957642e-02 -1.590801179409027100e-01 -3.389308750629425049e-01 2.413788735866546631e-01 3.346127569675445557e-01 -1.008957922458648682e-01 3.942560777068138123e-02 8.124150335788726807e-02 -3.051700294017791748e-01 -1.425872370600700378e-02 -1.228380724787712097e-01 -9.955080598592758179e-02 -1.728827357292175293e-01 -6.098645925521850586e-02 -1.285532861948013306e-02 -2.598968148231506348e-01 9.349010884761810303e-02 -3.119118697941303253e-02 -2.462175488471984863e-01 5.662491917610168457e-02 -1.972678117454051971e-02
2.838591039180755615e-01 -1.632550805807113647e-01 2.294991314411163330e-01 -1.903898119926452637e-01 2.021459676325321198e-02 -1.799606680870056152e-01 2.186367809772491455e-01 -1.537532210350036621e-01 -1.027889773249626160e-01 1.553515493869781494e-01 -2.435752898454666138e-01 2.910577319562435150e-02 -2.183368057012557983e-01 -4.506156221032142639e-02 1.661016941070556641e-01 1.151775717735290527e-01 -6.355328857898712158e-02 -3.340426774229854345e-04 1.427626609802246094e-02 -1.750922650098800659e-01 -2.363629490137100220e-01 -4.188974201679229736e-02 -8.070391416549682617e-02 -3.768160641193389893e-01 1.656874716281890869e-01 2.177412360906600952e-01 -8.510170876979827881e-02 1.762582361698150635e-01 6.492282450199127197e-02 2.061460614204406738e-01 1.823555976152420044e-01 2.828796505928039551e-01
-6.422382593154907227e-02 2.224093675613403320e-01 8.998738974332809448e-02 -1.275383774191141129e-02 9.537766873836517334e-02 -4.037217423319816589e-02 2.804864048957824707e-01 1.178671419620513916e-02 1.071796119213104248e-01 6.127526238560676575e-02 -1.643176525831222534e-01 1.799141317605972290e-01 -1.352967917919158936e-01 -3.301972448825836182e-01 3.937923312187194824e-01 7.363203167915344238e-02 -5.522966757416725159e-02 4.328799247741699219e-02 -1.328911185264587402e-01 1.486525833606719971e-01 -2.363869696855545044e-01 -2.717934921383857727e-02 1.103843897581100464e-01 -1.307479888200759888e-01 -1.990673094987869263e-01 -1.155219748616218567e-01 -2.174505405128002167e-02 1.801015883684158325e-01 -1.524931788444519043e-01 -3.106822073459625244e-01 3.824823796749114990e-01 -6.031318008899688721e-02
6.471318751573562622e-02 1.912393271923065186e-01 1.879464089870452881e-02 -2.033234387636184692e-01 4.869226366281509399e-02 -3.157704174518585205e-01 3.110119402408599854e-01 3.489761650562286377e-01 9.086900204420089722e-02 2.152336947619915009e-02 -1.826020479202270508e-01 2.220786809921264648e-01 4.831260442733764648e-02 -2.167980372905731201e-01 -1.901185512542724609e-01 5.835326388478279114e-02 -3.376783728599548340e-01 -2.559824883937835693e-01 3.295288607478141785e-02 -1.733950525522232056e-01 -1.120392903685569763e-01 -6.077523343265056610e-03 1.623015254735946655e-01 -2.997066974639892578e-01 -3.294882550835609436e-02 -7.645849883556365967e-02 -2.467108368873596191e-01 5.786620825529098511e-02 -2.971037104725837708e-02 -1.860691793262958527e-02 5.212424322962760925e-02 4.614497348666191101e-02
2.674232423305511475e-01 -1.191793531179428101e-01 -3.009301610291004181e-02 5.098970606923103333e-02 1.337680816650390625e-01 -3.739668056368827820e-02 -1.309951841831207275e-01 1.525299400091171265e-01 -1.015619039535522461e-01 -4.457347467541694641e-02 2.013738453388214111e-01 1.907743960618972778e-01 -1.087400540709495544e-01 -2.088316231966018677e-01 -7.352689653635025024e-02 4.085363149642944336e-01 -2.106580585241317749e-01 7.685674354434013367e-03 -4.374701529741287231e-03 -3.537233471870422363e-01 -5.631816387176513672e-02 -1.278353780508041382e-01 1.142600700259208679e-01 -3.896935284137725830e-01 1.618908494710922241e-01 -3.954635933041572571e-02 5.209863185882568359e-02 2.388103604316711426e-01 -9.348460286855697632e-02 -5.697748064994812012e-02 2.822997868061065674e-01 -2.941996790468692780e-02
-2.442132085561752319e-01 1.741702258586883545e-01 3.560794144868850708e-02 -1.574713438749313354e-01 -7.758276909589767456e-02 -1.598068475723266602e-01 2.638919651508331299e-01 1.435954272747039795e-01 -1.188972741365432739e-01 2.150602638721466064e-02 1.087351739406585693e-01 3.165729343891143799e-01 -2.887315154075622559e-01 -1.031781360507011414e-01 3.730106353759765625e-01 2.659303545951843262e-01 -1.543768197298049927e-01 -2.137146145105361938e-01 -4.705979302525520325e-02 2.060489170253276825e-02 -3.365633189678192139e-01 -9.912749379873275757e-02 -2.910847030580043793e-02 -4.493105039000511169e-02 1.034519262611865997e-02 1.192518770694732666e-01 1.046904698014259338e-01 2.508146166801452637e-01 2.127789892256259918e-02 2.179645560681819916e-02 6.060971692204475403e-02 -2.018051594495773315e-01
-1.395384818315505981e-01 -9.132685512304306030e-02 9.643151611089706421e-02 -1.513368785381317139e-01 -6.105678901076316833e-02 -2.454681545495986938e-01 1.209955364465713501e-01 1.062848344445228577e-01 2.461409866809844971e-01 2.565084956586360931e-02 3.475269675254821777e-02 5.019300803542137146e-02 -1.139830574393272400e-01 -4.962662458419799805e-01 -8.780647814273834229e-02 7.292479276657104492e-02 -1.280614174902439117e-02 -2.380445748567581177e-01 -1.806892454624176025e-01 -9.975957870483398438e-02 -4.985038191080093384e-02 -7.905697077512741089e-02 -3.268912732601165771e-01 -1.250935345888137817e-01 -4.828922450542449951e-02 -2.595576047897338867e-01 -8.975595980882644653e-02 3.032763898372650146e-01 -2.458207905292510986e-01 2.183980681002140045e-02 2.231776267290115356e-01 -4.096089676022529602e-02
3.542172163724899292e-02 1.349946856498718262e-01 3.157655894756317139e-01 -3.875435888767242432e-02 9.410814940929412842e-02 -3.763947188854217529e-01 2.056763619184494019e-01 2.449407279491424561e-01 -5.498032644391059875e-02 -5.941416020505130291e-04 5.438962578773498535e-02 2.078306227922439575e-01 -5.447526276111602783e-02 -2.859118878841400146e-01 2.216000109910964966e-01 2.634359002113342285e-01 7.060983031988143921e-02 1.851372979581356049e-02 3.539488464593887329e-02 -1.380398571491241455e-01 -2.250398695468902588e-01 -1.846393346786499023e-01 1.694721132516860962e-01 -1.019892469048500061e-01 -9.129633009433746338e-02 -7.506079971790313721e-02 -3.367075929418206215e-03 -4.107351228594779968e-02 3.364761173725128174e-01 9.843873232603073120e-02 2.924298048019409180e-01 -2.254366315901279449e-02
1.328905951231718063e-02 -2.712417580187320709e-02 1.714371740818023682e-01 -9.491591155529022217e-02 5.346135422587394714e-02 -2.548607587814331055e-01 2.036957889795303345e-01 1.474461406469345093e-01 -1.114368587732315063e-01 -3.909404203295707703e-02 -2.910426072776317596e-02 9.575130790472030640e-02 2.617537602782249451e-02 -4.999403953552246094e-01 3.311156854033470154e-02 8.670902997255325317e-02 3.220092877745628357e-02 -1.097535789012908936e-01 1.809183210134506226e-01 -2.558999955654144287e-01 2.362176077440381050e-03 -1.864103525876998901e-01 3.806788325309753418e-01 -1.404596026986837387e-02 -1.336510330438613892e-01 7.538057118654251099e-02 -2.440544813871383667e-01 2.153318375349044800e-01 1.725574880838394165e-01 2.014831602573394775e-01 2.334478050470352173e-01 3.048888780176639557e-02
-1.793489456176757812e-01 6.246075779199600220e-02 6.816916912794113159e-02 6.882798857986927032e-03 -7.771472632884979248e-02 -1.714037954807281494e-01 1.543444842100143433e-01 2.743681967258453369e-01 -2.234169095754623413e-01 2.466102242469787598e-01 3.087008595466613770e-01 8.210363984107971191e-02 -2.653240859508514404e-01 -8.438878506422042847e-02 3.000814020633697510e-01 1.886041611433029175e-01 -2.355517596006393433e-01 -2.458510547876358032e-01 -3.148504197597503662e-01 2.626978326588869095e-03 1.186990514397621155e-01 1.714932732284069061e-02 1.962963938713073730e-01 -2.331712692975997925e-01 1.700609475374221802e-01 1.882506161928176880e-01 -6.247508898377418518e-02 6.396085023880004883e-02 -8.411431685090065002e-03 1.166254933923482895e-02 1.116808429360389709e-01 -3.780805319547653198e-02
-1.440942287445068359e-01 1.461496651172637939e-01 1.994470059871673584e-01 -2.253368198871612549e-01 -2.714475095272064209e-01 -2.813610136508941650e-01 1.765130013227462769e-01 1.354478448629379272e-01 6.471797078847885132e-02 2.231693118810653687e-01 1.579635962843894958e-02 3.425494134426116943e-01 -7.025804370641708374e-02 -4.079608321189880371e-01 3.201720863580703735e-02 -7.221215218305587769e-02 -9.796907752752304077e-02 -2.127410769462585449e-01 -2.348461300134658813e-01 -3.072210550308227539e-01 -1.000177115201950073e-01 -1.653777062892913818e-01 -8.332974277436733246e-03 -2.610715804621577263e-03 -5.961997434496879578e-02 -8.209680765867233276e-02 1.256918311119079590e-01 1.216105222702026367e-01 -6.535755097866058350e-02 1.162758097052574158e-01 4.579626396298408508e-02 -1.148275509476661682e-01
4.208869859576225281e-02 1.290415823459625244e-01 1.708567738533020020e-01 2.261241152882575989e-02 -1.640641987323760986e-01 -2.245494723320007324e-01 2.424565702676773071e-01 -1.154565885663032532e-01 3.633368015289306641e-01 1.972350180149078369e-01 1.417815685272216797e-01 -9.616686031222343445e-03 -3.023660778999328613e-01 -3.547794520854949951e-01 2.499184198677539825e-02 3.539941906929016113e-01 -1.616391092538833618e-01 -1.994822546839714050e-02 -1.633649617433547974e-01 4.332047328352928162e-02 -6.059619411826133728e-02 -1.517983227968215942e-01 1.480026096105575562e-01 5.898833274841308594e-03 1.132438555359840393e-01 -1.366633772850036621e-01 -5.501988157629966736e-02 2.275792509317398071e-01 -1.450077742338180542e-01 -3.180027753114700317e-02 2.093008011579513550e-01 1.103118732571601868e-01
-4.435136541724205017e-02 1.282490938901901245e-01 2.830345630645751953e-01 -8.586962521076202393e-02 1.279924958944320679e-01 -2.024546414613723755e-01 -8.576761186122894287e-02 1.831353157758712769e-01 -1.019177287817001343e-01 2.001749277114868164e-01 -1.203054338693618774e-01 -2.497727125883102417e-01 -2.702041268348693848e-01 -3.875521570444107056e-02 3.048639595508575439e-01 3.096793889999389648e-01 1.101156603544950485e-02 -2.782934010028839111e-01 -1.343035995960235596e-01 3.390257060527801514e-02 -1.476455330848693848e-01 -1.873775720596313477e-01 9.802792221307754517e-03 -9.035770595073699951e-02 -1.496116369962692261e-01 -8.386037498712539673e-02 1.340750753879547119e-01 4.303702712059020996e-02 -2.923702597618103027e-01 -1.431902199983596802e-01 2.628410458564758301e-01 1.375733315944671631e-01
-2.745851278305053711e-01 5.978898704051971436e-02 4.023252427577972412e-02 -8.931879699230194092e-02 -4.547232761979103088e-02 -1.485631912946701050e-01 1.516823768615722656e-01 -1.774797588586807251e-02 2.895944118499755859e-01 -9.246506541967391968e-02 4.218997061252593994e-02 2.237994968891143799e-01 -9.404194355010986328e-02 -5.198562145233154297e-01 9.645602852106094360e-02 1.199780628085136414e-01 -1.411693096160888672e-01 -1.127482205629348755e-01 -1.135689690709114075e-01 -1.236988976597785950e-01 8.754216879606246948e-02 -2.059563994407653809e-01 -8.937027305364608765e-02 -2.441089153289794922e-01 2.983100153505802155e-02 -4.520412534475326538e-02 -4.720469936728477478e-02 2.517667710781097412e-01 -2.917283475399017334e-01 -1.632269471883773804e-01 1.013100072741508484e-01 -2.187199592590332031e-01
-1.478201597929000854e-01 -1.880090683698654175e-01 -3.203910589218139648e-02 -1.154056414961814880e-01 7.155573368072509766e-02 -3.199688792228698730e-01 3.150110244750976562e-01 2.313323765993118286e-01 -1.002344265580177307e-01 -8.743789792060852051e-02 2.874106168746948242e-01 8.445347845554351807e-02 -4.102533683180809021e-02 -2.997719347476959229e-01 2.427727542817592621e-02 3.789229551330208778e-03 -3.425934165716171265e-02 -1.219333186745643616e-01 2.526280703023076057e-03 -1.159219369292259216e-01 -1.091122925281524658e-01 -2.281197011470794678e-01 -1.069032624363899231e-01 -1.469371318817138672e-01 1.720174960792064667e-02 -1.289216578006744385e-01 2.251272797584533691e-01 3.548618257045745850e-01 -3.665119409561157227e-01 2.998344413936138153e-02 6.252757459878921509e-02 -9.755050390958786011e-02
-4.295777156949043274e-02 9.101231396198272705e-02 9.158211201429367065e-02 -1.968777030706405640e-01 -1.189760193228721619e-01 -2.070857882499694824e-01 3.203535974025726318e-01 3.855591714382171631e-01 1.872010380029678345e-01 1.617221385240554810e-01 4.560623783618211746e-03 1.973648667335510254e-01 -2.238533645868301392e-02 -2.701609730720520020e-01 1.940973103046417236e-01 -5.856688693165779114e-02 -2.929686903953552246e-01 -2.196265757083892822e-01 -4.770477116107940674e-02 1.016258597373962402e-01 -1.529005914926528931e-01 -1.397375613451004028e-01 -1.435961425304412842e-01 -2.670982480049133301e-01 1.137529313564300537e-01 -9.370766580104827881e-02 -4.380135238170623779e-02 2.153086066246032715e-01 3.001015633344650269e-02 -1.930958181619644165e-01 1.334299445152282715e-01 1.100614294409751892e-01
2.723320126533508301e-01 -1.367181092500686646e-01 9.557323157787322998e-02 6.842521578073501587e-02 2.465111017227172852e-01 -2.631362080574035645e-01 -4.465166106820106506e-02 2.534161210060119629e-01 -2.804069519042968750e-01 -2.162708155810832977e-02 1.771150082349777222e-01 -2.446112595498561859e-02 -1.720456033945083618e-01 -2.487901598215103149e-01 9.081479907035827637e-02 2.183250635862350464e-01 -3.021124191582202911e-02 -1.246650423854589462e-02 4.836102016270160675e-03 -2.139275074005126953e-01 -3.044153749942779541e-01 -1.458088159561157227e-01 6.353113055229187012e-02 -2.352211251854896545e-02 -2.721927873790264130e-02 3.851457685232162476e-02 2.305592298507690430e-01 3.153693675994873047e-01 1.124074012041091919e-01 1.604896485805511475e-01 2.472580969333648682e-01 -1.374352127313613892e-01
-2.520942827686667442e-03 1.739311367273330688e-01 1.612550392746925354e-02 2.696259506046772003e-02 -8.248406648635864258e-02 -2.044028639793395996e-01 5.627758800983428955e-02 2.957179546356201172e-01 -1.880052965134382248e-03 1.066155582666397095e-01 1.144948452711105347e-01 -1.851746141910552979e-01 5.748340860009193420e-02 -1.129948273301124573e-01 -2.070497423410415649e-01 4.009921252727508545e-01 1.650109291076660156e-01 -2.836139686405658722e-02 3.538440540432929993e-02 -2.659264802932739258e-01 -2.648377120494842529e-01 -2.150240391492843628e-01 -7.452699821442365646e-03 -1.648974567651748657e-01 4.721763432025909424e-01 9.479346126317977905e-02 2.599611133337020874e-02 -1.475003063678741455e-01 -1.407747864723205566e-01 -1.595899909734725952e-01 8.378333598375320435e-02 -2.740232087671756744e-02
-2.735420316457748413e-02 1.624194085597991943e-01 2.427646070718765259e-01 1.899287998676300049e-01 2.608216702938079834e-01 -2.452119439840316772e-01 1.736238151788711548e-01 3.854267299175262451e-01 -8.912052214145660400e-02 3.049854338169097900e-01 1.137088239192962646e-01 -2.007123269140720367e-02 -3.384559750556945801e-01 -2.981041371822357178e-02 1.450880467891693115e-01 8.698946982622146606e-02 -1.924678832292556763e-01 -5.179727822542190552e-02 -2.155210226774215698e-01 -1.581044942140579224e-01 -9.462537616491317749e-02 -1.943528354167938232e-01 -2.325676679611206055e-01 -9.769791364669799805e-02 1.491375714540481567e-01 8.207654953002929688e-02 -1.154386326670646667e-01 7.324195653200149536e-02 -1.406936049461364746e-01 -1.312855631113052368e-01 -7.807007431983947754e-02 -1.819305121898651123e-02
-2.593266963958740234e-01 3.859243094921112061e-01 2.091694176197052002e-01 -8.479937911033630371e-02 -6.348198652267456055e-02 -6.334706395864486694e-02 2.196149230003356934e-01 -4.392747301608324051e-03 8.212585002183914185e-02 -3.634216496720910072e-03 1.622315347194671631e-01 -9.057118557393550873e-03 -3.336128592491149902e-01 -2.047677487134933472e-01 5.366159230470657349e-02 3.019535243511199951e-01 2.895988821983337402e-01 -1.445965319871902466e-01 1.694362796843051910e-02 -5.904716439545154572e-03 -2.873080074787139893e-01 -9.892363846302032471e-02 -5.482532456517219543e-02 -1.538609713315963745e-01 1.070825234055519104e-01 -1.225977241992950439e-01 9.996105730533599854e-02 -1.692295819520950317e-01 -7.615194469690322876e-02 -1.828418970108032227e-01 2.397280931472778320e-01 1.009888425469398499e-01
-4.785274714231491089e-02 1.098791807889938354e-01 1.186005249619483948e-01 -4.532748460769653320e-02 -4.196579009294509888e-02 -4.246358945965766907e-02 2.195349335670471191e-01 2.187503278255462646e-01 -1.523315459489822388e-01 1.273348778486251831e-01 -2.769050896167755127e-01 -8.071183413267135620e-02 -2.593010962009429932e-01 -2.066338509321212769e-01 -9.046917408704757690e-02 -3.141891909763216972e-03 -1.095260977745056152e-01 -5.719681829214096069e-02 -2.719815075397491455e-01 -1.857375949621200562e-01 -1.213710475713014603e-02 -1.751579195261001587e-01 -1.245647110044956207e-02 -8.566870540380477905e-02 4.482011497020721436e-01 2.780712395906448364e-02 1.537941247224807739e-01 1.668889261782169342e-02 -3.697461783885955811e-01 2.929887473583221436e-01 1.277568787336349487e-01 -5.136669427156448364e-02
6.751428544521331787e-02 1.167118400335311890e-01 -5.140418186783790588e-02 2.375872433185577393e-01 3.073685765266418457e-01 -4.490580782294273376e-02 2.103322148323059082e-01 1.308284848928451538e-01 4.728173092007637024e-02 3.906241059303283691e-01 -2.434406615793704987e-02 1.715257912874221802e-01 -5.425991490483283997e-03 -3.165149688720703125e-01 2.037026435136795044e-01 9.621983394026756287e-03 -1.102613508701324463e-01 -1.904694288969039917e-01 -8.058550953865051270e-02 -1.667709089815616608e-02 -3.360718786716461182e-01 4.285398870706558228e-02 -2.883250713348388672e-01 -2.200906872749328613e-01 1.945375055074691772e-01 3.393574431538581848e-02 1.219551861286163330e-01 3.394971787929534912e-02 -1.094091758131980896e-01 1.072664279490709305e-02 2.613926529884338379e-01 -3.540354594588279724e-02
-5.376615002751350403e-02 -4.142300225794315338e-03 2.406861446797847748e-02 -1.015750318765640259e-01 1.555978953838348389e-01 4.570868611335754395e-02 1.536983996629714966e-01 1.966920793056488037e-01 -1.137718930840492249e-01 6.433353573083877563e-02 -3.960039019584655762e-01 -1.284115910530090332e-01 -2.161089181900024414e-01 -3.700896799564361572e-01 -9.753675013780593872e-02 1.551406681537628174e-01 -3.648878261446952820e-02 -1.385008841753005981e-01 -1.493242830038070679e-01 3.785609826445579529e-02 -6.707748770713806152e-02 -3.448482155799865723e-01 2.396526783704757690e-01 -1.338004767894744873e-01 3.205255866050720215e-01 8.082470856606960297e-03 1.706852018833160400e-02 -1.037820652127265930e-01 -2.560732066631317139e-01 1.511027961969375610e-01 1.618987917900085449e-01 -1.358674317598342896e-01
2.300955355167388916e-01 -2.351274713873863220e-02 3.345364332199096680e-01 -1.897012144327163696e-01 -1.195709034800529480e-01 7.369673997163772583e-02 3.219292461872100830e-01 -1.703858077526092529e-01 2.436843663454055786e-01 2.011104524135589600e-01 2.111330926418304443e-01 1.092258766293525696e-01 -3.300839066505432129e-01 -2.638595998287200928e-01 1.126320138573646545e-01 1.216930747032165527e-01 -1.919892244040966034e-02 -2.100888341665267944e-01 -1.998353302478790283e-01 8.567720651626586914e-02 -1.382832080125808716e-01 -2.104879915714263916e-01 4.663050919771194458e-02 -1.581527888774871826e-01 3.703775256872177124e-02 1.141344085335731506e-01 4.897867515683174133e-02 1.418780088424682617e-01 -1.743692755699157715e-01 -1.016964167356491089e-01 1.540351808071136475e-01 1.098854467272758484e-03
-3.123471979051828384e-03 1.409692019224166870e-01 1.901219487190246582e-01 -3.159257769584655762e-01 -9.824089705944061279e-02 -3.182686567306518555e-01 1.072263047099113464e-01 4.557437077164649963e-02 -7.530184835195541382e-02 2.676193118095397949e-01 -1.764827817678451538e-01 9.052307903766632080e-02 -2.179156690835952759e-01 -1.951434612274169922e-01 -9.061206877231597900e-02 7.426003366708755493e-02 -5.740799754858016968e-02 4.026626423001289368e-02 1.460216492414474487e-01 -2.027379721403121948e-01 -1.635655164718627930e-01 4.045949503779411316e-02 3.214021325111389160e-01 -1.116391196846961975e-01 1.001447662711143494e-01 -2.641107514500617981e-02 -3.154256343841552734e-01 -3.587005659937858582e-02 -1.400875598192214966e-01 -1.916104704141616821e-01 2.989858388900756836e-01 1.870402991771697998e-01
3.489188551902770996e-01 -2.819420397281646729e-02 -1.622032672166824341e-01 -8.985446393489837646e-02 1.013087704777717590e-01 -1.379170715808868408e-01 2.477934360504150391e-01 1.733689159154891968e-01 1.375784277915954590e-01 -1.788509637117385864e-01 2.732557803392410278e-02 1.995385624468326569e-02 -4.162963852286338806e-02 -4.884004294872283936e-01 1.648779660463333130e-01 1.873973459005355835e-01 1.852871924638748169e-01 -1.203830763697624207e-01 -9.744888544082641602e-02 -1.831288337707519531e-01 -1.960080862045288086e-01 8.042852580547332764e-02 5.404394492506980896e-02 -1.673206537961959839e-01 -1.892271265387535095e-02 -1.190395727753639221e-01 -2.022556029260158539e-02 1.734884828329086304e-01 4.349683597683906555e-02 1.902342736721038818e-01 2.382098734378814697e-01 -2.453193217515945435e-01
1.359571516513824463e-01 3.318518698215484619e-01 1.882497221231460571e-01 -2.156722173094749451e-02 -6.637490540742874146e-02 -3.104418516159057617e-01 2.019697427749633789e-01 2.469555437564849854e-01 -5.475561600178480148e-03 1.256122887134552002e-01 -8.390010893344879150e-02 1.007424890995025635e-01 3.028109483420848846e-02 -2.361097186803817749e-01 -5.892914533615112305e-02 1.260709166526794434e-01 8.362244069576263428e-02 -1.958586573600769043e-01 9.900201857089996338e-02 1.800626218318939209e-01 1.122556850314140320e-01 -3.782997131347656250e-01 -3.359736800193786621e-01 -2.160799503326416016e-01 1.653368398547172546e-02 1.386962532997131348e-01 2.317155450582504272e-01 1.710070073604583740e-01 5.784618854522705078e-02 -3.977002203464508057e-02 8.283801376819610596e-02 8.250378817319869995e-02
1.653198897838592529e-01 3.256620466709136963e-01 1.421625465154647827e-01 -1.682263463735580444e-01 -7.410929072648286819e-03 -1.436755210161209106e-01 9.592207521200180054e-02 8.739117532968521118e-02 -1.458681374788284302e-01 -1.307891607284545898e-01 -9.406703710556030273e-02 1.296236366033554077e-01 -1.014893501996994019e-01 -4.622446298599243164e-01 4.515258967876434326e-02 1.676536947488784790e-01 -8.313946425914764404e-02 -8.823481202125549316e-02 -9.591319411993026733e-02 -2.506793141365051270e-01 8.776693791151046753e-02 -2.242108434438705444e-01 -1.103049442172050476e-01 7.936999201774597168e-02 -5.929019302129745483e-02 2.799222767353057861e-01 1.361422389745712280e-01 1.443099677562713623e-01 7.082163542509078979e-02 -4.046504795551300049e-01 -7.524053007364273071e-02 5.990453436970710754e-02
-1.020105369389057159e-02 9.622036665678024292e-02 -1.514413505792617798e-01 -9.222571551799774170e-02 -1.448246184736490250e-03 -5.193769931793212891e-02 6.576067954301834106e-02 2.716546356678009033e-01 6.514533609151840210e-02 4.061449170112609863e-01 -1.503646671772003174e-01 1.142060086131095886e-01 -7.857102900743484497e-02 -3.133935630321502686e-01 -8.547759801149368286e-02 1.310744583606719971e-01 -1.185087710618972778e-01 -3.123753070831298828e-01 -1.849039494991302490e-01 -2.786743044853210449e-01 1.602935604751110077e-02 -3.047275841236114502e-01 4.094325378537178040e-02 -5.021360889077186584e-02 -7.315006107091903687e-02 -2.949463129043579102e-01 -4.245265386998653412e-03 1.147743910551071167e-01 -6.675610691308975220e-02 -2.678232733160257339e-03 2.762340903282165527e-01 -1.938085407018661499e-01
-2.786358296871185303e-01 -1.156068816781044006e-01 1.315443590283393860e-02 -1.720265001058578491e-01 -2.417477667331695557e-01 -3.564878106117248535e-01 3.190535306930541992e-01 -4.981305077672004700e-02 -1.600287109613418579e-01 -4.191390424966812134e-02 4.247292503714561462e-02 1.292410641908645630e-01 -4.348498955368995667e-02 -2.378933429718017578e-01 4.383324086666107178e-02 -6.425068527460098267e-02 3.840323304757475853e-03 -2.807127535343170166e-01 1.240846961736679077e-01 3.523090854287147522e-03 -2.036933004856109619e-01 -8.062993176281452179e-03 -5.077989399433135986e-02 -2.810091339051723480e-02 1.345225870609283447e-01 -1.056321859359741211e-01 3.604095056653022766e-02 3.225830495357513428e-01 7.065750658512115479e-02 2.217073887586593628e-01 3.860419988632202148e-01 -4.567050561308860779e-02
-8.275313675403594971e-02 7.509902864694595337e-02 1.020364612340927124e-01 -6.780026853084564209e-02 -5.687342956662178040e-02 -1.356605291366577148e-01 -7.004478946328163147e-03 3.123842179775238037e-01 1.425137668848037720e-01 2.756197452545166016e-01 -5.968471243977546692e-02 -2.678063809871673584e-01 1.125436276197433472e-02 -2.021845132112503052e-01 4.848768934607505798e-03 2.245116978883743286e-01 1.572081595659255981e-01 -1.094856932759284973e-01 -1.673858165740966797e-01 -1.320515871047973633e-01 -2.121418565511703491e-01 1.135528758168220520e-01 4.969723522663116455e-02 -2.568997144699096680e-01 2.520160675048828125e-01 1.828736960887908936e-01 -1.588300466537475586e-01 -3.154513239860534668e-02 -3.338984847068786621e-01 3.836556524038314819e-02 2.872869670391082764e-01 -2.510885894298553467e-01
1.858546584844589233e-01 7.454155385494232178e-02 1.348028033971786499e-01 -2.254933305084705353e-02 -2.045423537492752075e-01 -3.496425598859786987e-02 3.356788158416748047e-01 8.580199629068374634e-02 2.701892256736755371e-01 4.004466831684112549e-01 -3.472822159528732300e-02 -8.796880394220352173e-02 -3.327249586582183838e-01 -3.721745908260345459e-01 4.313406348228454590e-02 1.342803686857223511e-01 -1.228276044130325317e-01 -8.862703293561935425e-02 -2.342348694801330566e-01 6.151446700096130371e-02 7.014081627130508423e-02 -3.529264032840728760e-02 -1.319853663444519043e-01 1.064819842576980591e-01 4.470653459429740906e-02 1.465085800737142563e-02 -1.121073216199874878e-01 1.744733601808547974e-01 -1.940161734819412231e-01 -8.823610842227935791e-02 1.330055147409439087e-01 -2.045660316944122314e-01
3.167621493339538574e-01 1.913703233003616333e-02 1.563160419464111328e-01 -3.661598265171051025e-02 1.092273294925689697e-01 -1.291252970695495605e-01 1.471740752458572388e-01 1.419315934181213379e-01 3.336890041828155518e-02 -3.934584185481071472e-02 -1.547528207302093506e-01 2.857487797737121582e-01 -1.802308559417724609e-01 -2.990712225437164307e-01 -2.902385778725147247e-02 2.095293104648590088e-01 1.069667004048824310e-02 -7.929147779941558838e-02 1.057123914361000061e-01 -4.523002207279205322e-01 -8.080116659402847290e-02 1.209948658943176270e-01 -5.287731438875198364e-02 5.752516910433769226e-02 7.395056635141372681e-02 -9.949529916048049927e-02 -1.158551275730133057e-01 -2.452376112341880798e-02 -4.182397201657295227e-02 -3.819098770618438721e-01 3.128126561641693115e-01 -6.247699633240699768e-02
-5.629582703113555908e-02 -8.466146141290664673e-02 1.089028567075729370e-01 3.802617639303207397e-02 -4.240784049034118652e-02 -2.433844506740570068e-01 8.680307120084762573e-02 7.079388201236724854e-02 -1.596485078334808350e-01 -2.896210253238677979e-01 4.901446774601936340e-02 2.217106372117996216e-01 -2.888681553304195404e-02 -7.849211990833282471e-02 3.268282860517501831e-02 6.676940917968750000e-01 -1.385435741394758224e-02 1.756398938596248627e-02 6.021933630108833313e-02 -6.883193552494049072e-02 -1.178702339529991150e-01 -1.448014676570892334e-01 1.002971529960632324e-01 -1.280395984649658203e-01 1.515901684761047363e-01 1.859552264213562012e-01 -7.861456274986267090e-02 2.403345555067062378e-01 -5.703426897525787354e-02 -1.254621893167495728e-01 1.387943774461746216e-01 2.409040033817291260e-01
-2.011794447898864746e-01 -1.360291242599487305e-01 3.210640251636505127e-01 -2.461688518524169922e-01 -3.140958026051521301e-02 -2.195569872856140137e-01 3.918473422527313232e-01 2.477523535490036011e-01 -1.204208359122276306e-01 -5.196926742792129517e-02 -5.363684520125389099e-02 3.029428124427795410e-01 -2.085346281528472900e-01 -8.012852817773818970e-02 -4.977799206972122192e-02 2.892365157604217529e-01 -2.668868005275726318e-01 3.323897486552596092e-03 -6.585061550140380859e-02 -1.756328046321868896e-01 2.955131232738494873e-02 7.963296025991439819e-02 1.600948125123977661e-01 5.260351300239562988e-02 1.379073709249496460e-01 -6.590564548969268799e-02 2.690029442310333252e-01 1.496565993875265121e-02 -1.030963584780693054e-01 -1.916145347058773041e-02 8.237303048372268677e-02 -9.779127687215805054e-02
-3.755900636315345764e-02 6.049117445945739746e-02 -1.285573691129684448e-01 -1.705678701400756836e-01 -1.019098013639450073e-01 -2.260493487119674683e-01 3.280589580535888672e-01 2.493721991777420044e-02 3.560225293040275574e-02 3.256759047508239746e-02 2.165808975696563721e-01 5.348765291273593903e-03 -8.930950611829757690e-02 -3.673099875450134277e-01 1.348953545093536377e-01 -1.707659289240837097e-02 2.493514865636825562e-01 -3.947371542453765869e-01 -1.157992053776979446e-02 -2.017070651054382324e-01 8.264539763331413269e-03 -6.187589466571807861e-02 -2.794122099876403809e-01 -2.963752113282680511e-02 2.523845136165618896e-01 8.974767476320266724e-02 3.231553360819816589e-03 3.719781935214996338e-01 -6.821884959936141968e-02 -1.876880601048469543e-02 8.933204412460327148e-02 -6.449083983898162842e-02
5.335246026515960693e-02 3.181441873311996460e-02 4.504266753792762756e-02 -8.400240540504455566e-02 -1.723003014922142029e-02 -3.243200480937957764e-01 3.831844925880432129e-01 3.905687034130096436e-01 -1.180576607584953308e-01 1.487242579460144043e-01 -2.577087283134460449e-01 -7.051645219326019287e-02 1.487156897783279419e-01 -1.110742613673210144e-02 -1.926012784242630005e-01 2.140147984027862549e-01 2.322759181261062622e-01 -1.266983747482299805e-01 -1.645066738128662109e-01 -1.400356888771057129e-01 -9.491890668869018555e-02 -1.449912134557962418e-02 1.493339091539382935e-01 -2.617606520652770996e-01 5.909079313278198242e-02 -3.396084532141685486e-02 1.533283144235610962e-01 5.008105188608169556e-02 5.353243276476860046e-02 -9.062178432941436768e-02 3.146228790283203125e-01 -1.103483438491821289e-01
-1.241506785154342651e-01 -8.261666446924209595e-02 2.778802514076232910e-01 -5.873565748333930969e-02 3.288170322775840759e-02 -1.565684825181961060e-01 2.878526747226715088e-01 1.931120455265045166e-01 9.252034127712249756e-02 -2.697370052337646484e-01 -9.028296172618865967e-02 6.385200470685958862e-02 -1.554073989391326904e-01 -2.459068782627582550e-02 5.519641563296318054e-02 2.849263846874237061e-01 -1.904774010181427002e-01 -9.057124145328998566e-03 -2.385805696249008179e-01 -2.443142086267471313e-01 -6.820651888847351074e-02 1.230716779828071594e-01 1.012585610151290894e-01 -2.262709587812423706e-01 3.012671768665313721e-01 -2.431117594242095947e-01 3.283306956291198730e-01 6.120754405856132507e-02 -1.164264529943466187e-01 -2.539638429880142212e-02 1.889742165803909302e-01 -5.715846642851829529e-02
7.217086851596832275e-02 1.483726650476455688e-01 1.328366845846176147e-01 -1.592431366443634033e-01 -9.366948157548904419e-03 -6.835660338401794434e-02 1.282225698232650757e-01 1.262395381927490234e-01 -1.268338263034820557e-01 -7.436509430408477783e-02 -2.593908607959747314e-01 1.337969005107879639e-01 -1.605207286775112152e-02 -2.784086167812347412e-01 8.777263015508651733e-02 3.655292987823486328e-01 1.890612244606018066e-01 -5.967080593109130859e-03 -1.845535933971405029e-01 -2.918562479317188263e-02 3.608025610446929932e-02 -5.790247768163681030e-02 -2.465596944093704224e-01 -1.311845183372497559e-01 3.630810081958770752e-01 9.969569742679595947e-02 -2.710805088281631470e-02 3.148357942700386047e-02 -2.113974243402481079e-01 -1.409687548875808716e-01 1.052998676896095276e-01 4.407478570938110352e-01
-3.680228954181075096e-03 4.807100445032119751e-02 2.407859116792678833e-01 -3.718117475509643555e-01 1.639638543128967285e-01 -1.817941516637802124e-01 1.006723865866661072e-01 -6.816213577985763550e-02 1.547064036130905151e-01 1.701712906360626221e-01 -6.268613040447235107e-02 -1.277877110987901688e-02 -6.978368014097213745e-02 -2.801314294338226318e-01 5.385517328977584839e-02 -1.750373281538486481e-02 4.515798389911651611e-02 -1.172436773777008057e-01 -5.303503572940826416e-02 -3.961468636989593506e-01 -2.721689641475677490e-01 -2.737921290099620819e-02 1.364341937005519867e-02 -1.492789834737777710e-01 2.610438168048858643e-01 9.135359525680541992e-02 1.570764183998107910e-01 -2.029179483652114868e-01 -1.471623182296752930e-01 1.524424999952316284e-01 3.212073743343353271e-01 1.413168013095855713e-01
-1.069933176040649414e-01 3.289565443992614746e-01 -1.676306128501892090e-02 6.090572848916053772e-02 -1.092313379049301147e-01 -1.012531071901321411e-01 2.077449858188629150e-01 3.019349575042724609e-01 -1.560575608164072037e-02 3.426933288574218750e-01 -1.159883290529251099e-01 -1.172868162393569946e-02 -3.236710727214813232e-01 -2.182351201772689819e-01 3.129532933235168457e-01 1.857874840497970581e-01 -2.641849219799041748e-01 1.042205914855003357e-01 -1.192715018987655640e-02 -1.273472607135772705e-01 7.639038376510143280e-03 1.576752513647079468e-01 -2.379259765148162842e-01 -3.490688279271125793e-02 1.724803149700164795e-01 1.405850499868392944e-01 -1.656110584735870361e-01 1.123610977083444595e-02 -1.443439424037933350e-01 -8.327381312847137451e-02 1.291322261095046997e-01 4.949495196342468262e-02
-5.920054391026496887e-02 -1.805073916912078857e-01 5.853257142007350922e-03 -1.953113079071044922e-02 1.981680393218994141e-01 -2.067501395940780640e-01 2.915615141391754150e-01 1.720638126134872437e-01 4.488333687186241150e-02 3.059627711772918701e-01 9.557541459798812866e-03 1.279790848493576050e-01 -1.355058848857879639e-01 -2.439136803150177002e-01 8.087428659200668335e-02 1.348069608211517334e-01 -1.434880644083023071e-01 -8.302616328001022339e-02 -4.548406228423118591e-02 -1.208193823695182800e-01 -2.336378395557403564e-01 -1.489740461111068726e-01 -3.535316884517669678e-02 -3.537384271621704102e-01 1.709230244159698486e-01 -2.046881765127182007e-01 -5.248171463608741760e-02 3.532863259315490723e-01 7.361595332622528076e-02 -2.975366413593292236e-01 -9.416921436786651611e-02 5.829003825783729553e-02
-9.813037700951099396e-03 -1.424266546964645386e-01 -2.738846838474273682e-02 2.815104126930236816e-01 -6.974509358406066895e-02 -8.861695230007171631e-02 2.551257312297821045e-01 4.327615257352590561e-03 -9.080570936203002930e-02 3.192240744829177856e-02 -2.707824409008026123e-01 1.023088544607162476e-01 6.261826027184724808e-03 -2.443258613348007202e-01 3.562979772686958313e-02 6.306423805654048920e-03 1.011679917573928833e-01 -1.916896104812622070e-01 1.864894181489944458e-01 -8.817661553621292114e-02 -5.251838564872741699e-01 -1.046753004193305969e-01 -1.802394539117813110e-01 -1.830825209617614746e-01 8.779548108577728271e-02 2.712831199169158936e-01 -7.831410318613052368e-02 1.739943623542785645e-01 -6.169598549604415894e-02 7.857894152402877808e-02 3.061418235301971436e-01 -6.300132721662521362e-02
1.521322876214981079e-01 1.590035259723663330e-01 2.158856242895126343e-01 -1.885638013482093811e-02 -1.569819301366806030e-01 -1.973396539688110352e-01 2.414881438016891479e-01 -8.888892084360122681e-02 2.218079864978790283e-01 1.828278303146362305e-01 1.584141105413436890e-01 1.101796925067901611e-01 -1.604061424732208252e-01 -4.421098530292510986e-02 1.436262577772140503e-01 3.696759045124053955e-01 -2.082221508026123047e-01 -1.794055849313735962e-01 6.908981502056121826e-02 1.401074528694152832e-01 -1.954624354839324951e-01 -2.602482140064239502e-01 1.627704501152038574e-01 -5.998425185680389404e-02 1.276970207691192627e-01 1.032237112522125244e-01 -4.844060912728309631e-02 1.596646457910537720e-01 -3.725529313087463379e-01 5.276210233569145203e-02 1.934546828269958496e-01 1.399841718375682831e-02
5.615714564919471741e-02 8.142162114381790161e-02 2.125699669122695923e-01 -2.791281044483184814e-01 2.823692858219146729e-01 -1.372505128383636475e-01 3.236250579357147217e-01 1.857123225927352905e-01 -1.031289473176002502e-01 1.225593611598014832e-01 -1.722605675458908081e-01 -8.874433487653732300e-02 -1.861781580373644829e-03 -2.087295055389404297e-01 1.838994920253753662e-01 1.631941646337509155e-01 -8.216591924428939819e-02 1.197811774909496307e-02 -3.240543603897094727e-01 -1.649141609668731689e-01 -7.381050288677215576e-02 5.183146521449089050e-02 5.742223560810089111e-02 6.779893487691879272e-02 2.265273630619049072e-01 -9.484189003705978394e-02 -2.019685506820678711e-01 -2.091296911239624023e-01 -1.127875074744224548e-01 6.566991657018661499e-02 3.457971513271331787e-01 1.597533226013183594e-01
-1.481914222240447998e-01 -9.683773666620254517e-02 -2.215720340609550476e-02 -1.090093925595283508e-01 -9.508842602372169495e-03 4.752978309988975525e-02 1.443763524293899536e-01 3.809304535388946533e-02 -1.349866539239883423e-01 1.856341063976287842e-01 -3.403694033622741699e-01 -1.896582543849945068e-01 -2.029554545879364014e-01 -3.770742118358612061e-01 -1.600577831268310547e-01 2.451221942901611328e-01 -5.428685620427131653e-02 -6.803308427333831787e-02 -1.011932790279388428e-01 -7.856842875480651855e-02 -2.176547199487686157e-01 -2.350834906101226807e-01 1.667992919683456421e-01 -3.163913637399673462e-02 2.451224327087402344e-01 -5.070438142865896225e-03 1.308498531579971313e-01 -6.419277191162109375e-02 -3.368620574474334717e-01 1.394375264644622803e-01 2.968803644180297852e-01 -1.417614798992872238e-02
-1.049543246626853943e-01 5.056217685341835022e-02 3.155869245529174805e-02 8.848773688077926636e-02 1.155201718211174011e-01 -2.970047108829021454e-02 1.870822310447692871e-01 4.843210428953170776e-02 -1.758108586072921753e-01 -1.793265342712402344e-01 -1.484698653221130371e-01 1.963658779859542847e-01 6.963495165109634399e-02 -4.659746289253234863e-01 1.554894596338272095e-01 -8.858384937047958374e-02 1.620530188083648682e-01 -9.490829706192016602e-02 8.294624835252761841e-02 -1.188847795128822327e-01 -1.946288347244262695e-01 -1.548336446285247803e-01 2.827439643442630768e-02 1.754440739750862122e-02 2.660527825355529785e-01 1.142641007900238037e-01 2.015052922070026398e-02 5.570342540740966797e-01 2.612018026411533356e-02 -1.150118187069892883e-02 1.444441676139831543e-01 -1.135694086551666260e-01
-6.159786134958267212e-02 1.231003850698471069e-01 7.053201645612716675e-02 -2.013192623853683472e-01 -2.576936185359954834e-01 -1.861499845981597900e-01 2.055228501558303833e-01 1.849744915962219238e-01 -1.582993716001510620e-01 -2.373809553682804108e-02 -3.330290317535400391e-01 2.012991607189178467e-01 -4.558539018034934998e-02 -2.866549231112003326e-02 3.930164128541946411e-02 2.280189543962478638e-01 1.120176687836647034e-01 -6.403546780347824097e-02 -2.843711972236633301e-01 -1.590716391801834106e-01 -4.036309719085693359e-01 -2.921251812949776649e-03 -1.925289630889892578e-02 2.154891937971115112e-02 3.296404778957366943e-01 -1.095549687743186951e-01 1.597500592470169067e-01 1.568055748939514160e-01 -1.306368708610534668e-01 6.700522452592849731e-02 2.875991538166999817e-02 2.116815596818923950e-01
-3.566666245460510254e-01 -5.071430280804634094e-02 1.755623072385787964e-01 -1.843525469303131104e-01 -2.660744488239288330e-01 1.121857464313507080e-01 2.087963968515396118e-01 3.002641163766384125e-02 3.895837068557739258e-02 -3.805269300937652588e-02 1.648312620818614960e-02 2.328433394432067871e-01 -2.034745737910270691e-02 -4.576556384563446045e-01 9.809932112693786621e-02 -1.074812039732933044e-01 1.033544093370437622e-01 -2.145950198173522949e-01 -4.585355892777442932e-02 -1.570684313774108887e-01 -8.101271092891693115e-02 -2.229937463998794556e-01 -1.388479918241500854e-01 -2.877347171306610107e-01 -7.064283639192581177e-02 8.111117780208587646e-02 -8.113480871543288231e-04 2.955201864242553711e-01 -1.860333234071731567e-01 -5.437095463275909424e-02 1.001084893941879272e-01 -2.615595236420631409e-02
-6.536637246608734131e-02 -4.820412024855613708e-02 2.512742280960083008e-01 -1.385074853897094727e-01 -2.415454387664794922e-01 -2.783615328371524811e-02 -2.842498719692230225e-01 1.488529592752456665e-01 -1.725591123104095459e-01 -3.871348127722740173e-02 -1.460672318935394287e-01 5.411809310317039490e-02 -2.939190901815891266e-02 -2.965597212314605713e-01 1.047874763607978821e-01 4.162504673004150391e-01 9.079923480749130249e-02 -1.777801364660263062e-01 -1.962652057409286499e-01 1.093847304582595825e-01 -1.929700970649719238e-01 3.271215828135609627e-03 -2.610059380531311035e-01 -4.436667636036872864e-02 1.235630661249160767e-01 7.774350792169570923e-02 9.869255870580673218e-02 1.238149404525756836e-01 -1.395866125822067261e-01 -2.339612245559692383e-01 2.623569965362548828e-01 1.824782788753509521e-01
-9.816475957632064819e-02 2.223267033696174622e-02 2.314274758100509644e-01 -2.477996498346328735e-01 -4.126812219619750977e-01 -2.263742983341217041e-01 9.573812037706375122e-02 1.111901849508285522e-01 5.071590840816497803e-02 3.355231508612632751e-02 -2.292407155036926270e-01 1.667542010545730591e-01 -2.685783207416534424e-01 -1.757268160581588745e-01 -1.612353138625621796e-02 3.028607927262783051e-02 -1.001530438661575317e-01 -6.985493749380111694e-02 -2.728865668177604675e-02 -1.928189396858215332e-01 5.811803787946701050e-02 -3.049935102462768555e-01 4.714046046137809753e-02 -1.821073293685913086e-01 7.616618182510137558e-03 -2.067096382379531860e-01 3.464116156101226807e-01 1.777303963899612427e-01 -8.910278230905532837e-02 1.774280667304992676e-01 6.844507157802581787e-02 -1.431064754724502563e-01
1.385066509246826172e-01 4.490594938397407532e-02 1.614308208227157593e-01 -5.675514414906501770e-02 -2.462690919637680054e-01 -1.893070191144943237e-01 2.204847931861877441e-01 -9.692499786615371704e-02 2.730337977409362793e-01 2.510765492916107178e-01 5.551557987928390503e-02 -4.000655561685562134e-02 -2.785596549510955811e-01 -1.016534566879272461e-01 1.500515788793563843e-01 3.145891129970550537e-01 -2.455187775194644928e-02 -2.317156456410884857e-02 -1.306200176477432251e-01 6.320250779390335083e-02 -2.761417925357818604e-01 -6.715623289346694946e-02 1.609147340059280396e-01 -1.840122789144515991e-01 -2.135138399899005890e-02 -2.276701852679252625e-02 -2.657136507332324982e-02 3.308515846729278564e-01 -3.228312134742736816e-01 9.947983920574188232e-02 2.350044101476669312e-01 -1.201307494193315506e-02
2.758991718292236328e-01 -6.967114657163619995e-02 -7.733806036412715912e-03 -2.042336389422416687e-02 -1.045859828591346741e-01 -1.038704887032508850e-01 -1.358695775270462036e-01 5.689465627074241638e-02 -1.215496659278869629e-02 -3.959210216999053955e-02 1.458093225955963135e-01 1.112704277038574219e-01 -1.441216170787811279e-01 -2.994644641876220703e-01 -1.321088988333940506e-02 5.638468265533447266e-01 1.773162046447396278e-03 -1.682817488908767700e-01 1.917482167482376099e-01 -2.151376903057098389e-01 1.095448508858680725e-01 -1.656659394502639771e-01 7.214652746915817261e-02 -2.221480458974838257e-01 1.422719061374664307e-01 1.201413571834564209e-02 1.105536669492721558e-01 2.911536395549774170e-01 -5.680974200367927551e-02 -1.300027966499328613e-01 2.455574870109558105e-01 8.967176824808120728e-02
-1.612882018089294434e-01 1.408065259456634521e-01 2.201639302074909210e-02 -2.804386615753173828e-01 3.559153992682695389e-04 -1.152339577674865723e-01 1.044018939137458801e-01 1.525378078222274780e-01 1.982385516166687012e-01 2.577647268772125244e-01 -1.110163778066635132e-01 -5.885928124189376831e-02 -1.932446360588073730e-01 -3.045671880245208740e-01 3.705172613263130188e-02 1.262816339731216431e-01 7.876072824001312256e-02 -9.917588531970977783e-02 4.182613641023635864e-02 -1.630911231040954590e-01 -2.324691265821456909e-01 1.195005327463150024e-01 2.076625078916549683e-01 -2.248338311910629272e-01 2.427586466073989868e-01 2.373873814940452576e-02 -3.450819849967956543e-01 -1.018578186631202698e-01 -1.731039136648178101e-01 -8.260848373174667358e-02 2.966468930244445801e-01 1.962242573499679565e-01
1.549918800592422485e-01 1.830589771270751953e-01 1.102293953299522400e-01 -1.340426653623580933e-01 5.430233106017112732e-02 -1.356992870569229126e-01 3.650542199611663818e-01 4.837488830089569092e-01 -8.128921687602996826e-02 1.577620506286621094e-01 -1.120334863662719727e-01 1.079336479306221008e-01 1.838852018117904663e-01 -1.798210442066192627e-01 -2.836948931217193604e-01 1.259096860885620117e-01 1.302827149629592896e-01 6.352065503597259521e-02 1.579056307673454285e-02 -4.712472110986709595e-02 -1.708062291145324707e-01 -9.382167458534240723e-02 1.552330404520034790e-01 -2.107530981302261353e-01 -3.229929506778717041e-02 -1.544412411749362946e-02 1.150544434785842896e-01 7.243955880403518677e-02 -4.428608343005180359e-02 -3.310042619705200195e-02 3.865549862384796143e-01 5.750411003828048706e-02
2.736430801451206207e-02 -1.122727338224649429e-02 2.618000507354736328e-01 -9.389527887105941772e-02 -5.979942530393600464e-02 -3.001261353492736816e-01 -1.957856677472591400e-02 4.633240401744842529e-02 -1.242802012711763382e-03 2.181065678596496582e-01 -1.169384121894836426e-01 3.284673765301704407e-02 -3.635099828243255615e-01 -2.823597490787506104e-01 1.014690324664115906e-01 4.078747332096099854e-01 9.211762249469757080e-02 -8.678056299686431885e-02 9.712301194667816162e-02 -2.136137932538986206e-01 -2.944869920611381531e-02 1.969864778220653534e-02 1.381744891405105591e-01 -3.498217165470123291e-01 7.522549480199813843e-02 7.553245127201080322e-02 -1.490540057420730591e-01 -1.203522905707359314e-01 -2.824858948588371277e-02 -3.190071582794189453e-01 5.044247210025787354e-02 8.809824287891387939e-02
2.135498374700546265e-01 4.830740019679069519e-02 -6.350570917129516602e-02 9.130030870437622070e-03 -1.469786018133163452e-01 -6.151369214057922363e-02 2.814525365829467773e-01 3.528538644313812256e-01 -6.032015010714530945e-02 1.132305040955543518e-01 -3.353138267993927002e-02 -1.612888425588607788e-01 -2.324995547533035278e-01 2.823955938220024109e-02 -2.602497041225433350e-01 2.703419625759124756e-01 1.860731989145278931e-01 -2.339726090431213379e-01 -1.767245084047317505e-01 -2.324250787496566772e-01 -1.094097346067428589e-01 7.026447448879480362e-03 1.746611669659614563e-03 -2.394551485776901245e-01 7.385793142020702362e-03 2.066867500543594360e-01 9.062579274177551270e-02 2.875792235136032104e-02 -1.364662200212478638e-01 1.885292977094650269e-01 2.003534287214279175e-01 2.991141080856323242e-01
-2.168438211083412170e-02 2.799041271209716797e-01 3.590996190905570984e-02 -4.958255216479301453e-02 1.681765764951705933e-01 -1.958725899457931519e-01 1.709771901369094849e-01 3.314818441867828369e-01 -6.588658690452575684e-02 2.878357470035552979e-01 -2.362883277237415314e-02 1.481089144945144653e-01 -3.952459692955017090e-01 -1.250635832548141479e-01 4.134201407432556152e-01 9.631101042032241821e-02 -1.561025530099868774e-01 -5.399402696639299393e-03 -3.912274166941642761e-02 -6.356672942638397217e-02 -1.880302876234054565e-01 2.395624527707695961e-03 -1.869647204875946045e-01 -2.512104511260986328e-01 2.480088919401168823e-02 1.061115041375160217e-01 -7.441253960132598877e-02 -1.756328158080577850e-03 -1.929523199796676636e-01 -1.328833103179931641e-01 1.134984474629163742e-02 -1.187899038195610046e-01
1.149443462491035461e-01 1.552437543869018555e-01 -3.228243440389633179e-03 -2.445511668920516968e-01 5.514165386557579041e-03 -2.796058729290962219e-02 9.527788311243057251e-02 3.026618957519531250e-01 -1.303075700998306274e-01 2.709072232246398926e-01 -1.642440631985664368e-02 -3.471966087818145752e-02 -1.857685148715972900e-01 -2.728675603866577148e-01 -1.967021375894546509e-01 2.197251915931701660e-01 -4.556566709652543068e-04 -2.429766505956649780e-01 -1.495634764432907104e-01 -1.476801335811614990e-01 -3.426700830459594727e-02 -4.138087630271911621e-01 7.493355125188827515e-02 2.059502452611923218e-01 1.842902451753616333e-01 -2.647292315959930420e-01 -1.462329030036926270e-01 1.561978012323379517e-01 1.045839488506317139e-01 -2.482594922184944153e-02 1.684267669916152954e-01 -1.366974133998155594e-02
9.012536704540252686e-02 7.994721084833145142e-02 -5.390422791242599487e-02 -2.867425382137298584e-01 1.841498613357543945e-01 -3.976339846849441528e-02 -4.945701733231544495e-02 2.655373513698577881e-01 -2.726109027862548828e-01 -8.117166906595230103e-02 3.051709942519664764e-02 1.602684408426284790e-01 -2.044748067855834961e-01 -3.002053797245025635e-01 1.384020689874887466e-02 1.913087815046310425e-01 -2.221047692000865936e-02 1.089396551251411438e-01 3.597593009471893311e-01 -3.129610717296600342e-01 9.735567495226860046e-03 -3.534435033798217773e-01 -8.173495531082153320e-02 -1.155576631426811218e-01 2.308993488550186157e-01 9.917412698268890381e-02 5.753896757960319519e-02 5.049151927232742310e-02 -2.301058545708656311e-02 -1.646682918071746826e-01 1.377356052398681641e-01 -1.235055997967720032e-01
-4.672209918498992920e-02 -3.326446190476417542e-02 -5.362951196730136871e-03 -4.653418809175491333e-02 1.255905032157897949e-01 -2.479638904333114624e-01 4.470218122005462646e-01 1.089717000722885132e-01 -2.787572741508483887e-01 3.371691703796386719e-02 -8.384621702134609222e-03 2.254312336444854736e-01 4.586564376950263977e-02 -3.475040495395660400e-01 9.862709045410156250e-02 1.888229846954345703e-01 -5.210019275546073914e-02 7.417498528957366943e-02 1.617265939712524414e-01 -1.494372040033340454e-01 -1.095454841852188110e-01 -2.872826159000396729e-01 2.123360186815261841e-01 1.996008865535259247e-02 -1.451880931854248047e-01 2.468444854021072388e-01 -9.314742684364318848e-02 2.882573306560516357e-01 -3.337468253448605537e-03 1.560741811990737915e-01 1.546339411288499832e-02 -1.116611436009407043e-01
5.759923532605171204e-02 -7.561668008565902710e-02 6.002878025174140930e-02 1.927307993173599243e-02 1.633719205856323242e-01 -3.641787171363830566e-01 1.984596699476242065e-01 7.349745929241180420e-02 7.299421727657318115e-02 3.831353187561035156e-01 2.153351604938507080e-01 -1.780804246664047241e-02 -1.875871717929840088e-01 -2.879604399204254150e-01 1.188146546483039856e-01 1.144640669226646423e-01 -9.758078306913375854e-02 -1.942782700061798096e-01 -1.070888042449951172e-01 3.130830451846122742e-02 -8.172012120485305786e-02 -4.468023777008056641e-01 1.286953240633010864e-01 -2.416193783283233643e-01 8.699741959571838379e-02 4.444822669029235840e-02 -5.918533541262149811e-03 7.305911183357238770e-02 -2.115977462381124496e-03 -1.534923315048217773e-01 1.262209564447402954e-01 2.082505077123641968e-01
1.017629429697990417e-01 -2.237293310463428497e-02 1.877121925354003906e-01 -2.154499143362045288e-01 -9.383800625801086426e-02 -2.262176424264907837e-01 -2.263852208852767944e-02 2.260068804025650024e-02 -1.955492794513702393e-01 2.677327394485473633e-01 -7.750646770000457764e-02 1.863558590412139893e-02 -1.779093742370605469e-01 -1.406584233045578003e-01 2.375684529542922974e-01 2.458246946334838867e-01 2.148792296648025513e-01 -2.860194630920886993e-02 -5.595148727297782898e-02 -1.671533584594726562e-01 -9.984166920185089111e-02 -4.188794270157814026e-02 4.327976703643798828e-02 -1.907195299863815308e-01 1.926070079207420349e-02 3.759678602218627930e-01 -1.065513268113136292e-01 1.111141294240951538e-01 -2.808052003383636475e-01 2.428511232137680054e-01 5.256629362702369690e-02 3.575755953788757324e-01
1.082860771566629410e-02 -1.830796450376510620e-01 1.454483568668365479e-01 -1.916400194168090820e-01 -2.416797168552875519e-02 -1.304702758789062500e-01 1.301230341196060181e-01 1.144065782427787781e-01 -2.231644839048385620e-01 1.890043765306472778e-01 6.462308764457702637e-02 1.465190649032592773e-01 -1.123444736003875732e-01 -3.846597075462341309e-01 -1.214572191238403320e-01 3.793401271104812622e-02 1.789077371358871460e-01 -3.715672194957733154e-01 -7.591467350721359253e-02 4.104861244559288025e-02 -1.096757203340530396e-01 -3.277854621410369873e-01 6.603749841451644897e-02 -1.963963732123374939e-02 6.881216913461685181e-02 -9.363244473934173584e-02 -1.256751269102096558e-01 1.848964542150497437e-01 2.363453358411788940e-01 3.155027031898498535e-01 2.121307700872421265e-01 -8.539005368947982788e-02
-1.579065322875976562e-01 2.179271429777145386e-01 1.870020776987075806e-01 -1.824829280376434326e-01 2.126823067665100098e-01 -1.964998543262481689e-01 1.998049616813659668e-01 2.151183336973190308e-01 1.338115930557250977e-01 1.606153845787048340e-01 -3.899719938635826111e-02 -3.169531747698783875e-02 3.147003881167620420e-04 -3.951108753681182861e-01 7.465350627899169922e-02 5.825088918209075928e-02 1.848675459623336792e-01 -1.572922319173812866e-01 -1.899759471416473389e-01 -4.761260151863098145e-01 -7.226386666297912598e-02 -1.024216786026954651e-01 6.202485039830207825e-02 -2.584796026349067688e-02 -1.398154161870479584e-02 5.974504351615905762e-02 5.961420014500617981e-02 -2.217757999897003174e-01 -6.048323959112167358e-02 2.292166799306869507e-01 1.456318050622940063e-01 4.594479128718376160e-02
-6.310525536537170410e-02 2.176750153303146362e-01 1.081128865480422974e-01 2.244586795568466187e-01 -4.996256902813911438e-02 -8.361697942018508911e-02 5.307490229606628418e-01 2.017223387956619263e-01 -2.232866175472736359e-02 1.907910704612731934e-01 3.658205270767211914e-02 1.262920498847961426e-01 -5.504802241921424866e-02 -4.104880243539810181e-02 4.997455328702926636e-02 -3.371450304985046387e-02 1.454945951700210571e-01 -2.159786224365234375e-01 -1.057392209768295288e-01 -1.952011585235595703e-01 -2.925661802291870117e-01 -3.238037526607513428e-01 1.037079393863677979e-01 -1.735599935054779053e-01 -1.569329202175140381e-01 -7.167828269302845001e-03 2.104424238204956055e-01 1.097267642617225647e-01 -2.532142028212547302e-02 -1.410978287458419800e-01 -2.874804101884365082e-02 2.033471912145614624e-01
-2.315472066402435303e-01 6.776340305805206299e-02 1.940789520740509033e-01 -2.832788527011871338e-01 -2.302668392658233643e-01 -3.153362572193145752e-01 2.873680293560028076e-01 -8.944563567638397217e-02 -1.000264892354607582e-03 3.560101613402366638e-02 -6.867076456546783447e-02 8.823780715465545654e-02 -2.127616554498672485e-01 -4.190449118614196777e-01 -1.188254635781049728e-02 -1.367252916097640991e-01 -2.062869444489479065e-02 -8.053015172481536865e-02 -2.799021303653717041e-01 -2.069274336099624634e-01 -2.332656383514404297e-01 -1.102887094020843506e-01 3.882607817649841309e-02 -4.647339880466461182e-02 -8.916505426168441772e-02 -2.500798404216766357e-01 2.073856629431247711e-02 1.349365860223770142e-01 -2.009690552949905396e-02 -1.531469523906707764e-01 6.768108159303665161e-02 -1.071601286530494690e-01
2.104246467351913452e-01 3.208942338824272156e-02 1.130895838141441345e-01 4.210541024804115295e-02 -2.382834404706954956e-01 -2.297025322914123535e-01 4.998729005455970764e-02 3.964304625988006592e-01 1.216525584459304810e-01 2.765311300754547119e-01 -1.493007242679595947e-01 -1.984556168317794800e-01 -1.615536361932754517e-01 -1.422345489263534546e-01 2.549328505992889404e-01 8.910503238439559937e-02 6.117423251271247864e-02 2.420450598001480103e-01 7.891529239714145660e-03 -5.501591786742210388e-02 -7.643630355596542358e-02 -3.801213949918746948e-02 -3.218645229935646057e-02 -3.436804413795471191e-01 1.913536190986633301e-01 1.308243423700332642e-01 9.085054695606231689e-02 2.097560316324234009e-01 1.194629594683647156e-01 -1.631235480308532715e-01 2.345877289772033691e-01 -7.053479552268981934e-02
6.572007387876510620e-02 2.157603204250335693e-01 -1.206856872886419296e-02 -1.128458380699157715e-01 1.059349328279495239e-01 -1.811374127864837646e-01 3.898628950119018555e-01 1.156590655446052551e-01 1.705881506204605103e-01 9.978085756301879883e-02 -3.142102062702178955e-01 2.236186712980270386e-01 6.654360890388488770e-02 -3.037965893745422363e-01 1.872707307338714600e-01 6.183695048093795776e-02 4.602504521608352661e-02 -9.708661586046218872e-02 -8.834896236658096313e-02 1.884684562683105469e-01 -2.494902610778808594e-01 -1.821017116308212280e-01 1.335614323616027832e-01 -1.811605393886566162e-01 -2.564825415611267090e-01 -1.014360636472702026e-01 -9.297005087137222290e-02 -6.139871105551719666e-02 -1.520381420850753784e-01 -2.562005221843719482e-01 1.533828973770141602e-01 -4.171701893210411072e-02
-8.760648220777511597e-02 -5.424970015883445740e-02 1.521624252200126648e-02 -6.408774107694625854e-02 1.105607002973556519e-01 3.291329368948936462e-02 7.367767393589019775e-02 2.765065431594848633e-01 -2.086719721555709839e-01 5.886494740843772888e-02 6.115752831101417542e-02 3.399796783924102783e-01 -3.057169914245605469e-01 -2.319171279668807983e-01 -1.792106777429580688e-01 1.611836403608322144e-01 -1.281271874904632568e-01 -1.357874716632068157e-03 2.037139981985092163e-02 -1.079927906394004822e-01 -3.835471868515014648e-01 2.270151227712631226e-01 -3.370737284421920776e-02 3.669532481580972672e-03 1.990750133991241455e-01 2.176499366760253906e-01 -3.990048170089721680e-02 2.983007431030273438e-01 -2.262346632778644562e-02 1.091440990567207336e-01 2.704493701457977295e-01 1.635135263204574585e-01
1.805688068270683289e-02 1.176265031099319458e-01 1.404791418462991714e-02 -1.092684343457221985e-01 -2.878340482711791992e-01 -4.210874903947114944e-03 1.100909188389778137e-01 2.495328783988952637e-01 2.301515489816665649e-01 -1.466077193617820740e-02 -1.148271188139915466e-02 1.526119261980056763e-01 -5.747260153293609619e-02 -4.496269524097442627e-01 -9.665184468030929565e-02 8.612251281738281250e-02 -1.145672649145126343e-01 1.871890574693679810e-02 -1.817136108875274658e-01 -2.118371874094009399e-01 -1.451986432075500488e-01 -4.180866479873657227e-01 -9.714655578136444092e-02 -2.095229029655456543e-01 1.637017279863357544e-01 -2.247216999530792236e-01 -8.090052008628845215e-02 2.338829487562179565e-01 7.250684499740600586e-02 2.239653095602989197e-02 -3.830959647893905640e-02 -1.767970919609069824e-01
2.402900718152523041e-03 7.293203473091125488e-02 1.212542653083801270e-01 1.048043593764305115e-01 6.685212999582290649e-02 -2.887730002403259277e-01 2.663207054138183594e-01 7.726193219423294067e-02 1.746536344289779663e-01 -1.378725618124008179e-01 -2.958853840827941895e-01 1.160567700862884521e-01 -1.623657345771789551e-01 -1.942784041166305542e-01 -2.966164238750934601e-02 2.659158408641815186e-01 -6.754923961125314236e-04 2.401416152715682983e-01 3.370961174368858337e-02 -8.370153605937957764e-02 6.050385162234306335e-02 -1.227009948343038559e-02 -7.870154827833175659e-02 -1.641861051321029663e-01 3.294937908649444580e-01 1.821500621736049652e-02 1.912317723035812378e-01 2.963992059230804443e-01 1.359282247722148895e-02 -7.786670699715614319e-03 2.847390770912170410e-01 3.171604871749877930e-01
6.808594614267349243e-02 1.149538159370422363e-01 1.555588245391845703e-01 -2.987437248229980469e-01 -7.364535704255104065e-03 -2.856087386608123779e-01 4.743383824825286865e-01 2.626151442527770996e-01 -4.744300246238708496e-02 9.893296658992767334e-02 -3.242435157299041748e-01 -9.590199589729309082e-02 6.654776632785797119e-02 -1.313921064138412476e-01 -6.615121662616729736e-02 1.860224604606628418e-01 4.416136816143989563e-02 -1.283477991819381714e-01 -9.499761462211608887e-02 -1.878199726343154907e-01 -1.824226044118404388e-02 1.669770106673240662e-02 1.303731948137283325e-01 -1.465006023645401001e-01 -1.443869024515151978e-01 1.953550577163696289e-01 -6.635139882564544678e-02 -1.552646309137344360e-01 1.435628160834312439e-02 4.993345122784376144e-03 3.402239382266998291e-01 2.776995114982128143e-02
-1.086979657411575317e-01 1.075521111488342285e-01 2.571651637554168701e-01 -3.761147260665893555e-01 1.331867882981896400e-03 1.108814850449562073e-01 5.908438563346862793e-02 -8.087342604994773865e-03 -5.907962843775749207e-02 7.708106189966201782e-02 -9.753469377756118774e-02 1.320801675319671631e-01 7.208928465843200684e-02 -4.068187773227691650e-01 3.744876757264137268e-02 1.979901939630508423e-01 6.486685574054718018e-02 2.500771582126617432e-01 -1.455829441547393799e-01 -3.170503377914428711e-01 -3.012435734272003174e-01 -1.322729438543319702e-01 2.307793684303760529e-02 -3.599793836474418640e-02 1.952357403934001923e-02 6.200899928808212280e-02 1.289658695459365845e-01 -2.445429265499114990e-01 9.631297551095485687e-03 4.310393333435058594e-02 3.414944410324096680e-01 -8.783183246850967407e-02
1.848332397639751434e-02 2.417212277650833130e-01 -5.257139354944229126e-02 -8.936765789985656738e-02 -3.298649936914443970e-02 -1.525313854217529297e-01 2.969801127910614014e-01 5.287192761898040771e-02 1.617285609245300293e-01 1.628980971872806549e-03 -3.726313710212707520e-01 -3.926415368914604187e-02 1.713501662015914917e-02 -5.365843772888183594e-01 -1.715545803308486938e-01 2.080310285091400146e-01 3.522374331951141357e-01 -1.643041670322418213e-01 7.334702461957931519e-02 -2.256099730730056763e-01 1.223860960453748703e-02 -2.557266503572463989e-02 7.367232441902160645e-02 -1.474228948354721069e-01 -8.391182124614715576e-02 9.555774182081222534e-02 -1.236443594098091125e-01 1.863878965377807617e-02 7.143307477235794067e-02 -1.325814891606569290e-02 -3.221643390133976936e-03 1.234716847538948059e-01
2.122983485460281372e-01 -3.783708065748214722e-02 3.909368515014648438e-01 -4.945373907685279846e-02 -1.403578817844390869e-01 -2.540843784809112549e-01 2.166440933942794800e-01 1.124491989612579346e-01 -5.369687452912330627e-02 2.824612855911254883e-01 2.012532949447631836e-01 3.779783099889755249e-02 -2.386614978313446045e-01 -1.989660412073135376e-01 2.731828987598419189e-01 7.195352017879486084e-02 -8.685371279716491699e-02 1.517587602138519287e-01 -2.247050702571868896e-01 1.624070107936859131e-01 7.986848801374435425e-02 -2.871631681919097900e-01 8.816578239202499390e-02 -5.054214969277381897e-02 1.537718772888183594e-01 8.753450214862823486e-02 -4.214169085025787354e-02 2.070370465517044067e-01 -1.478276252746582031e-01 -5.407417938113212585e-02 2.097813338041305542e-01 4.565007984638214111e-02
3.918578848242759705e-02 1.391375064849853516e-01 1.152032688260078430e-01 8.526506833732128143e-03 -1.380469799041748047e-01 1.373601108789443970e-01 1.985037773847579956e-01 2.448375336825847626e-03 -7.370914518833160400e-02 2.237604856491088867e-01 -1.147325485944747925e-01 3.280483782291412354e-01 -3.140846788883209229e-01 -4.307841137051582336e-02 2.092191427946090698e-01 4.531539976596832275e-02 6.848879158496856689e-02 1.274091303348541260e-01 -2.409701347351074219e-01 -2.775695025920867920e-01 -4.328927025198936462e-02 -2.892033457756042480e-01 1.750276796519756317e-02 -8.164862543344497681e-02 6.033611670136451721e-02 2.367775291204452515e-01 -7.619413733482360840e-02 3.188850283622741699e-01 5.502974987030029297e-02 -2.852458655834197998e-01 2.525097727775573730e-01 4.406419768929481506e-02
-2.149114944040775299e-02 1.254139393568038940e-01 2.745420634746551514e-01 2.144848741590976715e-02 1.112454906105995178e-01 -2.948701083660125732e-01 2.543218135833740234e-01 5.832783877849578857e-02 8.843799680471420288e-02 2.517336905002593994e-01 -1.584045737981796265e-01 -1.413699537515640259e-01 -9.828088432550430298e-02 -3.594636619091033936e-01 2.539320290088653564e-01 2.459899336099624634e-01 1.137118190526962280e-01 -4.263472929596900940e-02 -9.838356077671051025e-02 -3.594980239868164062e-01 -2.123329192399978638e-01 -9.982442110776901245e-02 1.121059283614158630e-01 -1.640152186155319214e-01 3.848282620310783386e-02 3.466852754354476929e-02 -1.941842287778854370e-01 -1.728668510913848877e-01 1.185090187937021255e-02 1.389368027448654175e-01 1.462704390287399292e-01 3.374100476503372192e-02
-4.083247389644384384e-03 1.924254596233367920e-01 1.126009970903396606e-01 -3.880100324749946594e-02 1.152433641254901886e-02 2.076767012476921082e-02 1.813275665044784546e-01 8.161458373069763184e-02 -1.489872783422470093e-01 1.328253746032714844e-01 -2.603038251399993896e-01 -2.091732621192932129e-01 -2.929523885250091553e-01 -3.026255071163177490e-01 -1.479987651109695435e-01 1.875258684158325195e-01 -2.114997357130050659e-01 -7.271442562341690063e-02 -3.341237008571624756e-01 -5.035826936364173889e-02 1.068335846066474915e-01 -1.019195020198822021e-01 -5.928005557507276535e-03 -8.449327200651168823e-02 3.983624577522277832e-01 1.150526851415634155e-02 1.371114701032638550e-01 9.134458005428314209e-02 -3.014520406723022461e-01 1.208966150879859924e-01 1.725105196237564087e-01 -9.195291250944137573e-02
-2.810931578278541565e-02 1.936306953430175781e-01 1.809637434780597687e-02 -2.874867022037506104e-01 -3.455471098423004150e-01 -1.880493015050888062e-01 1.081925556063652039e-01 -2.268325909972190857e-02 4.967518895864486694e-02 2.998391389846801758e-01 3.262975253164768219e-03 1.325534731149673462e-01 -1.793238669633865356e-01 -2.064425647258758545e-01 2.323779836297035217e-02 3.254387155175209045e-02 2.304794639348983765e-02 -2.791947424411773682e-01 4.478919878602027893e-02 -2.545917928218841553e-01 -1.678965985774993896e-01 -2.212340682744979858e-01 1.246947050094604492e-01 -2.448204308748245239e-01 -7.428494840860366821e-02 4.474614560604095459e-02 3.014110922813415527e-01 -8.476657792925834656e-03 -3.579119220376014709e-02 -6.905366480350494385e-02 2.943461835384368896e-01 1.907223910093307495e-01
-1.472942233085632324e-01 -1.317551434040069580e-01 5.448614712804555893e-03 -2.142281383275985718e-01 -4.787147417664527893e-02 -4.476703703403472900e-01 4.019294977188110352e-01 2.701607942581176758e-01 -1.379625201225280762e-01 3.725464269518852234e-02 1.179594993591308594e-01 -1.176866516470909119e-02 -8.186798542737960815e-02 -3.465574681758880615e-01 -6.952566653490066528e-02 -4.248289857059717178e-03 -1.994943022727966309e-01 6.979303434491157532e-03 3.557936474680900574e-02 -1.023765094578266144e-02 -1.363325417041778564e-01 -2.118906229734420776e-01 -1.201627030968666077e-02 -1.469407975673675537e-01 -1.047767177224159241e-01 -1.462159603834152222e-01 1.701479405164718628e-01 2.560107409954071045e-01 -1.654139757156372070e-01 -1.464495062828063965e-01 9.185700118541717529e-02 -3.350470587611198425e-02
1.160791218280792236e-01 8.343989402055740356e-02 1.053634062409400940e-01 -1.754579246044158936e-01 3.395621106028556824e-02 -3.244959115982055664e-01 2.044442147016525269e-01 -5.378712341189384460e-02 1.710202395915985107e-01 7.805690914392471313e-02 7.549170404672622681e-02 -1.322435736656188965e-01 8.899831026792526245e-02 -1.501217484474182129e-01 7.277948409318923950e-02 4.161494374275207520e-01 -5.272611975669860840e-02 -5.002468824386596680e-02 -1.224714815616607666e-01 -3.480302691459655762e-01 -1.744084358215332031e-01 -1.174001470208168030e-01 2.133780866861343384e-01 7.321431301534175873e-03 4.258745014667510986e-01 1.695995777845382690e-01 -2.326306253671646118e-01 2.142295241355895996e-03 -2.631383575499057770e-02 -4.757745936512947083e-02 1.292769908905029297e-01 -6.291034817695617676e-02
-1.623954027891159058e-01 -7.915212213993072510e-02 2.234773337841033936e-01 3.610247746109962463e-02 2.026796340942382812e-01 -7.210799306631088257e-02 2.849536538124084473e-01 2.371857613325119019e-01 9.474450349807739258e-02 3.560327589511871338e-01 -1.923165470361709595e-01 2.102485150098800659e-01 -1.404492706060409546e-01 -1.182067487388849258e-02 1.581772565841674805e-01 -3.042314760386943817e-02 -4.146610386669635773e-03 -1.251331865787506104e-01 -1.462693810462951660e-01 -1.977638900279998779e-01 -3.087370693683624268e-01 -2.409978806972503662e-01 1.162139698863029480e-01 -1.903118342161178589e-01 1.268099844455718994e-01 -3.795785084366798401e-02 -5.376834888011217117e-03 3.029069602489471436e-01 2.496609985828399658e-01 -9.809923171997070312e-02 -1.097909640520811081e-02 9.468039870262145996e-02
5.360477790236473083e-02 6.818433105945587158e-02 2.406238913536071777e-01 1.668422222137451172e-01 -2.236133962869644165e-01 -2.248118072748184204e-01 -3.391963616013526917e-02 3.704252541065216064e-01 4.751694388687610626e-03 3.685925006866455078e-01 -1.173944845795631409e-01 2.380537986755371094e-01 1.643968075513839722e-01 -2.143244892358779907e-01 1.133168637752532959e-01 -1.338575035333633423e-01 4.558354616165161133e-02 -3.169339299201965332e-01 -1.749942898750305176e-01 -4.956665635108947754e-02 -2.426116019487380981e-01 -1.033486276865005493e-01 -1.320095267146825790e-02 -2.880378663539886475e-01 1.141068637371063232e-01 1.565418839454650879e-01 4.729080479592084885e-03 -1.536822877824306488e-02 -1.229599118232727051e-01 -2.854896336793899536e-02 1.255757212638854980e-01 -2.202152507379651070e-03
1.145904585719108582e-01 -4.855969920754432678e-02 2.739789783954620361e-01 -2.839288115501403809e-01 1.925309374928474426e-02 -3.969220817089080811e-01 2.196557223796844482e-01 5.317202955484390259e-02 1.304525583982467651e-01 -3.747337032109498978e-03 8.639711304567754269e-04 -3.940548375248908997e-02 6.644882261753082275e-02 -5.849501863121986389e-02 7.861785590648651123e-02 3.855634629726409912e-01 6.762907654047012329e-02 1.857742108404636383e-02 -2.235759049654006958e-02 -5.069330334663391113e-01 -3.915262222290039062e-02 -3.789097815752029419e-02 1.612353324890136719e-01 7.174166291952133179e-02 1.005713492631912231e-01 2.297150194644927979e-01 -1.413540989160537720e-01 1.940620988607406616e-01 -1.873128302395343781e-02 -1.166816614568233490e-02 1.185455694794654846e-01 8.365288376808166504e-02
5.874244496226310730e-02 -5.005677044391632080e-02 1.324497163295745850e-01 -9.244665503501892090e-02 -1.534067541360855103e-01 -1.481808125972747803e-01 -5.844136327505111694e-02 -7.853687740862369537e-03 5.733851343393325806e-02 1.064791250973939896e-02 2.354318797588348389e-01 1.841534674167633057e-01 -1.510043740272521973e-01 -4.082283377647399902e-01 1.998991817235946655e-01 1.283320486545562744e-01 1.457085013389587402e-01 1.424573827534914017e-02 -4.754235967993736267e-02 -4.258414357900619507e-02 -1.634281277656555176e-01 -2.311985045671463013e-01 2.458082046359777451e-03 -1.626972556114196777e-01 4.659393802285194397e-02 -4.030299186706542969e-02 2.507356405258178711e-01 5.889142751693725586e-01 -1.777467280626296997e-01 -1.163627021014690399e-02 5.079876258969306946e-02 2.058717049658298492e-02
-4.125000536441802979e-02 -3.234370797872543335e-02 1.913511008024215698e-01 -9.208624251186847687e-03 -6.601505726575851440e-02 -2.719936147332191467e-02 2.489759325981140137e-01 2.335721403360366821e-01 1.246361155062913895e-02 2.349051535129547119e-01 1.819376647472381592e-01 2.655361406505107880e-02 -2.252310961484909058e-01 1.269221305847167969e-02 1.616813987493515015e-01 3.406003713607788086e-01 3.011823631823062897e-02 -7.850462198257446289e-02 -2.129644304513931274e-01 -2.150926738977432251e-01 -4.069799184799194336e-01 -3.433713912963867188e-01 -4.613174870610237122e-02 -2.141924947500228882e-01 -5.089550092816352844e-02 -2.273620814085006714e-01 1.741866953670978546e-02 2.529129385948181152e-01 -1.939010433852672577e-02 3.671087557449936867e-03 5.341528914868831635e-03 8.675032109022140503e-02
-9.355665743350982666e-02 -2.353809215128421783e-02 1.548466980457305908e-01 -2.449931353330612183e-01 -8.184010535478591919e-02 -2.245671451091766357e-01 1.676230430603027344e-01 7.788413763046264648e-02 -1.166212707757949829e-01 5.570273101329803467e-02 -4.385687038302421570e-02 5.395211279392242432e-02 -3.266063630580902100e-01 -3.199393153190612793e-01 -7.946086674928665161e-02 2.408560216426849365e-01 -3.334923684597015381e-01 1.041094884276390076e-01 -1.905009746551513672e-01 3.394212573766708374e-02 -1.439613848924636841e-01 4.502628743648529053e-02 5.402317643165588379e-02 1.263133808970451355e-02 3.452381491661071777e-02 1.230967044830322266e-01 3.170521259307861328e-01 4.321897625923156738e-01 6.152988970279693604e-02 6.374718993902206421e-02 -9.927973151206970215e-02 1.175432801246643066e-01
1.074035689234733582e-01 7.221038639545440674e-02 -1.934597641229629517e-02 -1.233700439333915710e-01 -9.656881541013717651e-02 -1.450546681880950928e-01 1.726681590080261230e-01 8.275894820690155029e-02 -1.543178316205739975e-02 -9.450426697731018066e-02 -1.998868584632873535e-01 -1.726053208112716675e-01 -3.539167046546936035e-01 -6.243183463811874390e-02 -8.882255852222442627e-02 3.056064844131469727e-01 -1.803435385227203369e-02 -1.514761298894882202e-01 -1.322806328535079956e-01 -2.030272632837295532e-01 7.118563354015350342e-02 2.277326025068759918e-02 -8.111966773867607117e-03 -1.694689095020294189e-01 3.325879871845245361e-01 1.280350834131240845e-01 2.051744610071182251e-01 6.965043395757675171e-02 -3.678530156612396240e-01 1.231384426355361938e-01 3.345715701580047607e-01 -1.963090747594833374e-01
7.728674262762069702e-02 6.991110742092132568e-02 6.679791212081909180e-02 -8.997704088687896729e-02 -9.296891838312149048e-02 -1.125738322734832764e-01 2.614475786685943604e-01 1.349719464778900146e-01 -1.590186059474945068e-01 5.288174375891685486e-02 -3.005837500095367432e-01 -1.836775243282318115e-01 -2.277215123176574707e-01 -2.366207540035247803e-01 -8.894748240709304810e-02 6.097269058227539062e-02 -1.836516410112380981e-01 -1.242409348487854004e-01 -2.778564095497131348e-01 -6.131829693913459778e-02 9.386888146400451660e-02 -1.739446371793746948e-01 1.216243356466293335e-01 -2.101751975715160370e-02 3.462853729724884033e-01 7.809652388095855713e-02 1.562427133321762085e-01 1.379559934139251709e-01 -4.404644370079040527e-01 6.757382303476333618e-02 2.108594328165054321e-01 -1.107982639223337173e-02
5.523135513067245483e-02 2.086991518735885620e-01 4.638398066163063049e-02 -1.135512590408325195e-01 -1.026146411895751953e-01 -3.503168523311614990e-01 2.121191024780273438e-01 3.195218145847320557e-01 1.114959269762039185e-01 -6.735279411077499390e-02 7.611987739801406860e-02 2.065810859203338623e-01 1.432167142629623413e-01 -3.655494749546051025e-01 1.006252765655517578e-01 1.106292605400085449e-01 -1.087025776505470276e-01 -2.447756528854370117e-01 -1.403711885213851929e-01 1.042722165584564209e-01 6.871371716260910034e-02 -1.800423562526702881e-01 -7.250298559665679932e-02 -2.872114777565002441e-01 6.936412304639816284e-02 2.009510099887847900e-01 -3.372664749622344971e-02 1.744925677776336670e-01 -3.316720128059387207e-01 -3.881986439228057861e-02 2.068194188177585602e-02 1.257103495299816132e-02
5.716925859451293945e-02 -4.935901612043380737e-03 -1.021943800151348114e-02 -1.228986084461212158e-01 2.977897226810455322e-02 -2.864261865615844727e-01 1.981538832187652588e-01 8.659768500365316868e-04 -1.841067373752593994e-01 1.739085018634796143e-01 -1.489839404821395874e-01 9.393424540758132935e-02 -1.238346397876739502e-01 -1.330715268850326538e-01 -9.625031054019927979e-02 2.255678027868270874e-01 -2.841589450836181641e-01 -1.642089039087295532e-01 -1.545579284429550171e-01 -2.594781816005706787e-01 3.352436050772666931e-02 -2.297702282667160034e-01 4.386355727910995483e-02 2.104755491018295288e-01 5.238634347915649414e-02 -3.924070596694946289e-01 2.298651337623596191e-01 2.530015707015991211e-01 -1.310187280178070068e-01 -1.440194249153137207e-01 2.066200673580169678e-01 -1.330941021442413330e-01
5.936736706644296646e-03 4.862544313073158264e-02 1.596063375473022461e-01 1.549276262521743774e-01 -2.972795665264129639e-01 -2.660084068775177002e-01 1.812460832297801971e-02 1.470252275466918945e-01 6.404377520084381104e-02 1.563187241554260254e-01 -5.172588396817445755e-03 2.691356241703033447e-01 7.318753004074096680e-02 -4.263556301593780518e-01 2.328225970268249512e-02 -8.583496510982513428e-02 -7.086008787155151367e-02 -1.722689568996429443e-01 -2.834935486316680908e-01 -2.257161438465118408e-01 -2.291143834590911865e-01 1.869975030422210693e-01 2.572202980518341064e-01 -2.578417062759399414e-01 2.446097508072853088e-02 1.520173102617263794e-01 3.091139253228902817e-03 4.983457177877426147e-02 -2.144150435924530029e-01 -5.247820541262626648e-02 9.366318583488464355e-02 -3.432944789528846741e-02
-6.719353841617703438e-04 2.497681975364685059e-01 1.892136931419372559e-01 4.058400169014930725e-02 1.112075299024581909e-01 -1.222847104072570801e-01 1.929821968078613281e-01 2.782018184661865234e-01 -8.146215230226516724e-03 -3.030440211296081543e-01 -1.016511619091033936e-01 1.803464889526367188e-01 -1.628583669662475586e-01 -1.465028077363967896e-01 3.528980165719985962e-02 2.359165102243423462e-01 -1.491472683846950531e-02 1.181648299098014832e-01 -1.503977552056312561e-02 -2.767339944839477539e-01 4.704911261796951294e-02 -9.542619809508323669e-03 -2.381806634366512299e-02 -2.824219167232513428e-01 4.018337130546569824e-01 4.882699996232986450e-02 -4.286414384841918945e-02 2.692795991897583008e-01 -2.399870380759239197e-02 2.044957317411899567e-02 1.405497193336486816e-01 2.932247519493103027e-01
4.709745943546295166e-02 -6.167752668261528015e-02 3.898285329341888428e-01 2.365205623209476471e-02 2.171806991100311279e-02 -1.460948884487152100e-01 2.016294747591018677e-01 1.323982626199722290e-01 -1.876677125692367554e-01 1.205588877201080322e-01 4.154760390520095825e-02 1.534335613250732422e-01 -1.883666813373565674e-01 -1.744895800948143005e-02 1.407102644443511963e-01 -5.593691021203994751e-02 5.090242624282836914e-02 2.726048696786165237e-03 4.772796481847763062e-02 -9.888399392366409302e-02 -2.801969647407531738e-01 -2.157242037355899811e-02 -3.545585572719573975e-01 -1.981454342603683472e-01 5.591883510351181030e-02 1.037050932645797729e-01 2.441362850368022919e-02 3.641144633293151855e-01 -5.416581407189369202e-02 2.337937653064727783e-01 3.906002044677734375e-01 -1.090585812926292419e-01
-1.846802607178688049e-02 -1.850808560848236084e-01 3.764496147632598877e-01 -1.069610491394996643e-01 8.405103348195552826e-03 6.423398107290267944e-02 2.368710786104202271e-01 1.408333331346511841e-01 -3.800953505560755730e-03 1.759260147809982300e-02 -1.711027696728706360e-02 -5.511127039790153503e-02 -3.166420459747314453e-01 -4.035927951335906982e-01 2.541181743144989014e-01 -6.084280461072921753e-02 -1.452072337269783020e-02 -1.049763038754463196e-01 -1.691625714302062988e-01 -1.848782002925872803e-01 -5.692288652062416077e-02 -3.437658548355102539e-01 -1.214926838874816895e-01 -5.624258145689964294e-02 1.172358356416225433e-02 -1.118093729019165039e-01 6.490553729236125946e-03 2.647680640220642090e-01 -2.693642675876617432e-01 -1.355500519275665283e-01 -8.693198114633560181e-02 -4.891275614500045776e-02
-3.103395402431488037e-01 1.475618407130241394e-02 6.774445623159408569e-02 -1.465830802917480469e-01 9.389233589172363281e-02 9.585475549101829529e-03 9.386470913887023926e-02 1.906072497367858887e-01 -4.747695848345756531e-02 1.308920681476593018e-01 -3.293397128582000732e-01 -7.016079872846603394e-02 -1.530982553958892822e-01 -3.199042677879333496e-01 -1.894490271806716919e-01 2.455977946519851685e-01 -6.488610059022903442e-03 -3.655131161212921143e-01 -1.381245702505111694e-01 1.292199641466140747e-01 -9.755450487136840820e-02 -2.413806915283203125e-01 1.967576891183853149e-01 -1.535165905952453613e-01 1.689510643482208252e-01 3.956580068916082382e-03 1.243183687329292297e-01 -1.558490693569183350e-01 -2.317886352539062500e-01 1.460151523351669312e-01 1.480213254690170288e-01 -6.200033426284790039e-02
-6.103147938847541809e-02 -7.594650983810424805e-02 2.200094908475875854e-01 -2.360573112964630127e-01 3.267641738057136536e-02 -2.528415322303771973e-01 1.335576325654983521e-01 7.040692865848541260e-02 -4.631436988711357117e-02 4.295259714126586914e-01 -1.716032326221466064e-01 -1.943147182464599609e-01 -2.126696556806564331e-01 -8.926197141408920288e-02 1.884146332740783691e-01 1.049469970166683197e-02 -1.805786043405532837e-01 -6.499916315078735352e-02 8.574607223272323608e-02 -4.076616764068603516e-01 -3.092517554759979248e-01 -7.898575812578201294e-02 7.467895001173019409e-02 -3.088991343975067139e-01 6.077246740460395813e-02 2.891907840967178345e-02 -1.163554042577743530e-01 4.914157092571258545e-02 -6.947264075279235840e-02 5.664888396859169006e-02 2.190428413450717926e-02 1.170285344123840332e-01
5.842573940753936768e-02 2.288707792758941650e-01 6.351152807474136353e-02 -3.437251448631286621e-01 -1.340393424034118652e-01 -2.735652774572372437e-02 -1.372883375734090805e-02 5.115529149770736694e-02 -2.279407382011413574e-01 1.639095395803451538e-01 -1.005548238754272461e-01 -8.938629925251007080e-02 -3.701141178607940674e-01 -6.128042936325073242e-02 1.028610467910766602e-01 4.312483668327331543e-01 -6.075403466820716858e-02 8.036940358579158783e-03 -4.922175034880638123e-02 -1.286403685808181763e-01 -2.992694079875946045e-01 -1.759271621704101562e-01 1.166856884956359863e-01 -1.474017798900604248e-01 -2.279700189828872681e-01 9.301311522722244263e-02 2.081011533737182617e-01 1.976775228977203369e-01 1.493320334702730179e-02 -7.961063086986541748e-02 1.815559864044189453e-01 7.193123549222946167e-02
-5.850130692124366760e-04 6.169543787837028503e-02 2.232184447348117828e-02 -3.002526797354221344e-02 -2.559174001216888428e-01 -3.229143917560577393e-01 -1.011223159730434418e-02 3.347271382808685303e-01 1.206531934440135956e-02 3.791153132915496826e-01 -1.146118789911270142e-01 2.578276097774505615e-01 1.467674523591995239e-01 -3.456046581268310547e-01 6.924439966678619385e-02 -9.233165532350540161e-02 7.317946106195449829e-02 -1.472945809364318848e-01 -3.132501542568206787e-01 4.123864695429801941e-02 -2.269090116024017334e-01 9.116304665803909302e-02 5.696311965584754944e-02 -2.302388995885848999e-01 9.083021432161331177e-02 2.142986804246902466e-01 1.153780072927474976e-01 4.745904356241226196e-02 -8.521700650453567505e-02 -6.128545850515365601e-02 2.562232688069343567e-02 -1.036840379238128662e-01
2.157861739397048950e-02 3.370254635810852051e-01 5.779831483960151672e-02 -2.846083343029022217e-01 -3.008572757244110107e-02 -1.830687522888183594e-01 1.392245590686798096e-01 -5.539465229958295822e-03 -1.668498963117599487e-01 2.952902615070343018e-01 -7.538612186908721924e-02 1.482354700565338135e-01 -1.598542034626007080e-01 -2.529086172580718994e-01 8.891236782073974609e-02 1.250736117362976074e-01 1.602967679500579834e-01 -7.909737527370452881e-03 4.726008325815200806e-02 -8.447000384330749512e-02 -7.930275052785873413e-02 1.141934394836425781e-01 3.313341140747070312e-01 -1.190039142966270447e-01 2.082129567861557007e-01 -1.534837391227483749e-02 -1.818588376045227051e-01 4.975234717130661011e-02 -8.641000837087631226e-02 -1.592103093862533569e-01 3.331731557846069336e-01 3.010990023612976074e-01
-1.813499256968498230e-02 1.842916756868362427e-02 3.885223567485809326e-01 3.117304481565952301e-02 -3.223491907119750977e-01 -1.033978015184402466e-01 2.788895070552825928e-01 -8.051019161939620972e-02 3.416934609413146973e-01 1.539428979158401489e-01 -2.502594329416751862e-02 1.212784424424171448e-01 -1.563635170459747314e-01 -3.154727220535278320e-01 -1.682521998882293701e-01 6.252517551183700562e-02 -6.960318237543106079e-02 -2.266374528408050537e-01 -1.591604501008987427e-01 4.025580734014511108e-02 -1.723717898130416870e-01 -1.058478429913520813e-01 -1.160201802849769592e-01 -1.449338048696517944e-01 2.263332158327102661e-02 -3.748799860477447510e-02 4.349888488650321960e-02 3.063143193721771240e-01 -1.693897396326065063e-01 9.586544334888458252e-02 4.362521320581436157e-02 2.014987766742706299e-01
-1.862598359584808350e-01 2.090739756822586060e-01 2.951066195964813232e-01 -3.752253949642181396e-02 -1.810225844383239746e-01 -2.905264496803283691e-01 -9.261249005794525146e-02 2.064188569784164429e-02 -1.068755052983760834e-03 4.157669544219970703e-01 -7.516271620988845825e-02 -9.423971921205520630e-02 1.277700215578079224e-01 -3.563194870948791504e-01 2.039000988006591797e-01 1.148789227008819580e-01 -1.534808310680091381e-03 1.565020084381103516e-01 -2.657887935638427734e-01 -9.751652181148529053e-02 -6.619919091463088989e-02 1.007344722747802734e-01 1.389775723218917847e-01 -4.919290915131568909e-02 2.762406766414642334e-01 4.050863534212112427e-02 -5.532740429043769836e-02 -4.975011944770812988e-02 -8.321680873632431030e-02 2.464122697710990906e-02 2.735187411308288574e-01 1.213386356830596924e-01
-2.878390550613403320e-01 1.726635247468948364e-01 1.386478543281555176e-01 -3.147066235542297363e-01 -1.516717672348022461e-01 -4.026836901903152466e-02 -4.710609093308448792e-02 -5.132285878062248230e-02 6.172154471278190613e-02 2.543428838253021240e-01 -2.445814162492752075e-01 -1.194787472486495972e-01 -1.766639500856399536e-01 -3.552559912204742432e-01 6.044852733612060547e-02 2.211607247591018677e-02 -2.338025160133838654e-02 -2.758722752332687378e-03 6.950307637453079224e-02 -9.958332777023315430e-02 1.068561337888240814e-02 -3.734810650348663330e-01 8.483371138572692871e-02 -3.116875886917114258e-01 1.639520078897476196e-01 -1.693008691072463989e-01 -4.893293976783752441e-02 7.842822372913360596e-02 -1.576829850673675537e-01 2.068972885608673096e-01 1.464634835720062256e-01 1.515850126743316650e-01
1.114515811204910278e-01 2.193621993064880371e-01 2.000693827867507935e-01 6.909292424097657204e-04 8.796374499797821045e-02 -4.458814859390258789e-01 2.595429122447967529e-01 8.326233923435211182e-02 -7.634387910366058350e-02 -2.590737678110599518e-02 -6.485802680253982544e-02 1.645145267248153687e-01 -8.316714316606521606e-02 -2.100865095853805542e-01 1.607771664857864380e-01 2.474012672901153564e-01 -4.146868735551834106e-02 1.369380801916122437e-01 -1.036209985613822937e-01 -3.227215111255645752e-01 -1.251197755336761475e-01 -1.763725280761718750e-01 1.148625686764717102e-01 -7.473709434270858765e-02 1.486894339323043823e-01 7.278878241777420044e-02 -2.092531472444534302e-01 2.109698392450809479e-02 3.497835695743560791e-01 -3.172866627573966980e-02 2.066098749637603760e-01 -6.423185765743255615e-02
-7.761006057262420654e-02 -6.546219438314437866e-02 1.047839000821113586e-01 -3.822905197739601135e-02 -1.634780019521713257e-01 -3.122397363185882568e-01 9.407581388950347900e-02 -1.025190576910972595e-02 9.546361118555068970e-02 8.404277265071868896e-02 -3.769436851143836975e-02 7.528762519359588623e-02 -6.994527578353881836e-02 -5.290274620056152344e-01 -1.297445595264434814e-01 7.496893405914306641e-02 4.768895730376243591e-02 -1.162112727761268616e-01 -2.176909744739532471e-01 -9.549012780189514160e-02 -2.679669996723532677e-03 -1.551633477210998535e-01 -2.892974317073822021e-01 -9.200012683868408203e-02 4.406177252531051636e-02 -2.751651704311370850e-01 -1.571137756109237671e-01 2.542192935943603516e-01 -3.291987180709838867e-01 -1.132671311497688293e-01 1.750452816486358643e-01 -7.909232378005981445e-02
1.342598348855972290e-01 2.158115059137344360e-01 -1.943767666816711426e-01 -1.147761791944503784e-01 -1.807929873466491699e-01 -1.124451309442520142e-01 2.318789660930633545e-01 4.134028851985931396e-01 1.811711043119430542e-01 9.014027565717697144e-02 1.877707242965698242e-01 2.359624803066253662e-01 3.274939954280853271e-02 -2.390171140432357788e-01 1.485658809542655945e-02 1.556839048862457275e-01 1.008916273713111877e-01 -1.207882445305585861e-02 -1.475998610258102417e-01 -3.594578802585601807e-02 -3.424491286277770996e-01 -3.046633601188659668e-01 -1.076841950416564941e-01 -2.468239068984985352e-01 9.150132536888122559e-02 2.914381399750709534e-02 -1.040653288364410400e-01 1.143508329987525940e-01 -1.167911291122436523e-01 -1.728618443012237549e-01 -5.488039925694465637e-02 -6.501384079456329346e-02
1.671463996171951294e-01 -9.982414543628692627e-02 -1.879001855850219727e-01 -1.132426112890243530e-01 -6.501908600330352783e-02 -2.393757402896881104e-01 3.624749481678009033e-01 4.024910181760787964e-02 1.310487240552902222e-01 -1.113626062870025635e-01 -1.583357155323028564e-01 1.633126437664031982e-01 -1.975852400064468384e-01 -1.931073665618896484e-01 -7.195800077170133591e-03 1.786936521530151367e-01 3.467722535133361816e-01 2.069804817438125610e-01 3.588593564927577972e-03 -1.529630422592163086e-01 1.670617163181304932e-01 -1.444568336009979248e-01 2.977842837572097778e-02 -1.445054113864898682e-01 2.703700959682464600e-01 -6.059124320745468140e-02 3.913114592432975769e-02 1.506548076868057251e-01 1.164900884032249451e-02 -1.703673275187611580e-03 4.055471718311309814e-01 8.453019708395004272e-02
4.336864948272705078e-01 -1.501705050468444824e-01 3.271162137389183044e-02 -6.957145873457193375e-03 1.575819849967956543e-01 -3.017565608024597168e-01 -9.152165800333023071e-02 1.206789538264274597e-01 -3.709509223699569702e-02 -1.042608544230461121e-01 2.620463967323303223e-01 1.904218792915344238e-01 -1.650393903255462646e-01 -2.435953170061111450e-01 1.007634773850440979e-01 1.923864930868148804e-01 -2.422759495675563812e-02 -8.468478918075561523e-03 -4.367957264184951782e-02 8.885582908987998962e-03 -1.536850780248641968e-01 -2.206887304782867432e-01 1.113826707005500793e-01 -8.364032208919525146e-02 2.159102559089660645e-01 1.226761192083358765e-02 2.157223671674728394e-01 3.679808378219604492e-01 -2.028528004884719849e-01 -1.317478269338607788e-01 1.253060251474380493e-01 -3.475416824221611023e-02
-7.654958218336105347e-02 7.704312354326248169e-02 -1.035043224692344666e-01 -4.981610551476478577e-02 -8.408921957015991211e-02 -2.462428063154220581e-01 9.488025307655334473e-02 1.339867711067199707e-01 -2.668601870536804199e-01 1.409787386655807495e-01 -1.143981516361236572e-01 1.366317272186279297e-01 8.478452265262603760e-02 -1.651266813278198242e-01 1.119650378823280334e-01 6.092727556824684143e-02 -2.216166555881500244e-01 -1.294103730469942093e-02 -2.961147427558898926e-01 -2.689349055290222168e-01 -5.904829874634742737e-02 -2.594944536685943604e-01 -8.007093518972396851e-02 1.354373842477798462e-01 -7.783034443855285645e-02 -2.296380549669265747e-01 1.022274047136306763e-01 3.041232526302337646e-01 -6.744943559169769287e-02 -1.999848484992980957e-01 4.406066834926605225e-01 3.898986428976058960e-02
2.071755677461624146e-01 -1.253265738487243652e-01 1.438638418912887573e-01 -1.005973666906356812e-01 2.863272838294506073e-02 -6.828280538320541382e-02 2.137989699840545654e-01 2.403643429279327393e-01 -1.409464031457901001e-01 1.617273241281509399e-01 -4.763022810220718384e-02 2.284797430038452148e-01 -1.242523416876792908e-01 -2.225405275821685791e-01 3.675961866974830627e-02 5.959217622876167297e-02 -1.199551820755004883e-01 -3.762424737215042114e-02 -8.943427354097366333e-02 1.346698254346847534e-01 -3.295487761497497559e-01 -5.227812528610229492e-01 1.091602817177772522e-01 -1.120125874876976013e-01 7.353924959897994995e-02 1.087901443243026733e-01 -2.274451851844787598e-01 2.781969606876373291e-01 5.550770089030265808e-02 -5.535433813929557800e-02 -5.725875869393348694e-02 -1.647185236215591431e-01
-1.163657903671264648e-01 1.384870857000350952e-01 6.802859157323837280e-02 -1.451084762811660767e-01 6.149029359221458435e-02 -3.005554974079132080e-01 2.285364717245101929e-01 2.083320021629333496e-01 1.704561710357666016e-01 2.310901135206222534e-01 -7.971416413784027100e-02 -5.140501633286476135e-02 -6.804329343140125275e-03 -3.641502261161804199e-01 -3.022154048085212708e-02 -3.429026342928409576e-03 9.702404960989952087e-03 -1.788011044263839722e-01 4.747205600142478943e-02 -3.958858251571655273e-01 -2.304790914058685303e-01 -1.292301118373870850e-01 -3.505281731486320496e-02 -1.180408000946044922e-01 1.816849261522293091e-01 2.006154060363769531e-01 9.014996886253356934e-02 -2.907654941082000732e-01 1.237994134426116943e-01 2.146577835083007812e-01 1.399606168270111084e-01 -6.221954151988029480e-02
1.760316342115402222e-01 -1.507673114538192749e-01 3.484134078025817871e-01 5.325727164745330811e-03 4.298175126314163208e-02 -2.683364450931549072e-01 1.595073044300079346e-01 6.195363029837608337e-02 -5.727841984480619431e-03 1.162749603390693665e-01 1.258926242589950562e-01 1.691178791224956512e-02 -2.371322363615036011e-01 -1.505586057901382446e-01 2.324954420328140259e-01 2.718316949903964996e-02 -2.259584143757820129e-02 1.298167463392019272e-02 -3.004369139671325684e-01 -1.319983221037546173e-05 -2.439331710338592529e-01 -3.511274456977844238e-01 1.001218706369400024e-01 -2.302744090557098389e-01 -7.689686864614486694e-02 4.716774076223373413e-02 -4.785875603556632996e-02 3.719640374183654785e-01 -1.836239546537399292e-01 6.443576514720916748e-02 5.935456976294517517e-02 -1.771563291549682617e-01
1.134206429123878479e-01 -1.337508857250213623e-01 2.193871885538101196e-01 -2.185074388980865479e-01 2.971534244716167450e-02 -1.233054548501968384e-01 3.551052808761596680e-01 -1.365402806550264359e-02 -1.937656402587890625e-01 3.924630284309387207e-01 -1.145488470792770386e-01 1.296210451982915401e-03 -3.646523877978324890e-02 -6.257193535566329956e-02 1.154288053512573242e-01 -6.460289657115936279e-02 -1.836057868786156178e-03 2.905188128352165222e-02 -1.711274497210979462e-02 -4.173849523067474365e-01 -5.185495689511299133e-02 -1.297536306083202362e-02 -1.294680684804916382e-01 -3.351254165172576904e-01 9.137563407421112061e-02 1.373364496976137161e-02 -7.326600700616836548e-02 1.933313161134719849e-01 -2.039632946252822876e-01 2.683682441711425781e-01 9.728290140628814697e-02 1.480230987071990967e-01
1.120973937213420868e-02 1.481626033782958984e-01 1.704265028238296509e-01 -1.895520389080047607e-01 -1.822441816329956055e-02 -1.803104132413864136e-01 1.688121259212493896e-01 1.413610279560089111e-01 -6.737108528614044189e-02 6.171911582350730896e-02 -2.830381989479064941e-01 -1.497757434844970703e-01 -1.994749009609222412e-01 -2.781119644641876221e-01 -1.996173560619354248e-01 1.033938676118850708e-01 -3.501709550619125366e-02 -1.166488304734230042e-01 -2.848821878433227539e-01 7.678769063204526901e-03 2.904931642115116119e-02 -6.771561503410339355e-02 1.507103294134140015e-01 -3.504562750458717346e-02 3.359458446502685547e-01 2.366468124091625214e-02 2.595884799957275391e-01 4.481495544314384460e-02 -4.307694733142852783e-01 7.648078352212905884e-02 1.561528742313385010e-01 -1.703726202249526978e-01
-7.697697728872299194e-02 3.168190717697143555e-01 1.853249818086624146e-01 -7.263122498989105225e-02 5.717865005135536194e-02 -4.132928252220153809e-01 1.600725650787353516e-01 2.893513441085815430e-01 -2.082439959049224854e-01 9.897484630346298218e-02 -3.695285320281982422e-02 1.322701871395111084e-01 -3.358677774667739868e-02 -1.281369924545288086e-01 1.685193181037902832e-01 2.838863730430603027e-01 5.510360002517700195e-02 -2.845250628888607025e-02 2.205006591975688934e-02 -4.401136040687561035e-01 -1.888536363840103149e-01 -4.736984148621559143e-02 3.858101367950439453e-02 -1.145501509308815002e-01 1.095481663942337036e-01 -4.136624187231063843e-02 -1.734128743410110474e-01 -3.387452661991119385e-02 2.059050500392913818e-01 2.551716007292270660e-02 1.650713682174682617e-01 -7.944794744253158569e-02
2.080781608819961548e-01 2.714652717113494873e-01 -1.802344918251037598e-01 2.456596195697784424e-01 -9.890966117382049561e-02 -3.500071167945861816e-02 4.328759387135505676e-02 7.586532831192016602e-02 9.344539791345596313e-02 5.033899098634719849e-02 -1.185195371508598328e-01 8.925037086009979248e-02 -1.956213563680648804e-01 -5.844529867172241211e-01 8.804960548877716064e-02 2.897782623767852783e-01 6.377429515123367310e-02 4.185738414525985718e-02 -9.174866601824760437e-03 -3.300721049308776855e-01 8.072935044765472412e-02 -2.149358019232749939e-02 -8.047764003276824951e-02 -1.024895068258047104e-02 5.157997086644172668e-02 9.038490802049636841e-02 -1.361636072397232056e-01 1.895607858896255493e-01 7.789078354835510254e-02 -1.200314164161682129e-01 1.791913360357284546e-01 -1.427727788686752319e-01
-2.523976750671863556e-02 2.771751768887042999e-02 4.587332159280776978e-02 -7.972256094217300415e-02 4.963956773281097412e-02 -1.566318571567535400e-01 2.972773611545562744e-01 1.462128311395645142e-01 6.435933709144592285e-02 2.815300822257995605e-01 -1.438926607370376587e-01 -5.656559765338897705e-02 -8.650983870029449463e-02 -3.395864665508270264e-01 1.997129321098327637e-01 1.441415846347808838e-01 1.435057520866394043e-01 -3.206302225589752197e-02 5.582101270556449890e-02 -5.528995990753173828e-01 -2.073872685432434082e-01 -2.506447024643421173e-02 1.356344819068908691e-01 -8.667600154876708984e-02 1.531260907649993896e-01 1.793256103992462158e-01 6.440071389079093933e-03 -1.851131319999694824e-01 -2.235350012779235840e-02 2.017672061920166016e-01 1.484814733266830444e-01 9.726744145154953003e-02
-1.522401422262191772e-01 9.272562712430953979e-02 -2.831131778657436371e-02 -9.608073532581329346e-02 1.230106130242347717e-01 8.486083149909973145e-02 4.006864503026008606e-02 1.388062387704849243e-01 -1.095421984791755676e-01 4.680800735950469971e-01 -2.147651612758636475e-01 -6.375093758106231689e-02 -2.017844468355178833e-01 -3.077718317508697510e-01 1.561311334371566772e-01 2.224959135055541992e-01 1.790537983179092407e-01 2.015506625175476074e-01 1.202943921089172363e-01 -8.769211173057556152e-02 -1.636259406805038452e-01 -1.540965437889099121e-01 -1.196399033069610596e-01 2.396459132432937622e-02 8.396286517381668091e-02 2.826307415962219238e-01 -5.602063611149787903e-02 2.753373980522155762e-01 -1.959102898836135864e-01 -2.029675841331481934e-01 7.857457548379898071e-02 -1.117911562323570251e-01
-1.195067912340164185e-01 2.976173758506774902e-01 2.414288073778152466e-01 -4.065470993518829346e-01 8.576810359954833984e-02 -1.222431957721710205e-01 2.240022420883178711e-01 1.310077756643295288e-01 -2.833777964115142822e-01 -7.324837893247604370e-02 -1.118139848113059998e-01 -3.724489733576774597e-02 -2.508312463760375977e-01 1.012757327407598495e-02 1.310104876756668091e-01 3.006321489810943604e-01 -2.538167536258697510e-01 -3.830889612436294556e-02 -1.845891475677490234e-01 -3.058277368545532227e-01 -5.034286901354789734e-02 1.714207679033279419e-01 1.259012729860842228e-03 2.078864723443984985e-02 1.617259681224822998e-01 -3.608333319425582886e-02 -2.222372405230998993e-02 -1.380094327032566071e-02 -1.787573397159576416e-01 -3.330978006124496460e-02 6.367475539445877075e-02 -1.506867408752441406e-01
-9.558812528848648071e-02 -4.679454118013381958e-02 2.612549364566802979e-01 -3.675926104187965393e-02 -3.134238766506314278e-03 -2.679815888404846191e-01 2.771928906440734863e-01 -1.404656022787094116e-01 1.670618504285812378e-01 8.629519492387771606e-02 -1.022774502635002136e-01 -1.511799842119216919e-01 1.127444505691528320e-01 -1.947973668575286865e-01 2.419538497924804688e-01 3.596944212913513184e-01 7.323375757550820708e-05 7.205311954021453857e-02 -1.936691999435424805e-01 -3.706164062023162842e-01 1.039063092321157455e-02 -6.930352002382278442e-02 3.515074495226144791e-03 3.096404857933521271e-02 4.093805253505706787e-01 -6.894879788160324097e-02 -1.383387893438339233e-01 7.874560542404651642e-03 -3.339949250221252441e-02 1.239635124802589417e-01 2.192220091819763184e-01 -3.742789477109909058e-02
-3.371405974030494690e-02 -4.889937117695808411e-02 2.499164640903472900e-01 3.029624372720718384e-02 6.898406893014907837e-02 -3.148637115955352783e-01 2.978723347187042236e-01 3.698292374610900879e-01 4.576695209834724665e-04 -1.105903575080446899e-04 -2.009297758340835571e-01 -1.763033866882324219e-02 1.203782670199871063e-02 -9.825830161571502686e-02 -2.200418710708618164e-01 1.396021991968154907e-01 2.480450570583343506e-01 9.657330811023712158e-02 -4.586469754576683044e-02 3.708025068044662476e-02 -2.472279369831085205e-01 1.761348359286785126e-02 2.403787225484848022e-01 -2.725907266139984131e-01 2.194279730319976807e-01 -1.892448514699935913e-01 2.004612237215042114e-01 9.118107706308364868e-02 7.602912932634353638e-02 -1.160300597548484802e-01 2.052876353263854980e-01 -1.536482423543930054e-01
3.011825978755950928e-01 -1.635539233684539795e-01 1.067538838833570480e-02 -2.354693040251731873e-02 -1.674623191356658936e-01 -1.472439318895339966e-01 1.029967069625854492e-01 2.795874476432800293e-01 -1.219996586441993713e-01 1.161576658487319946e-01 1.087516620755195618e-01 3.161214292049407959e-02 -2.905231416225433350e-01 -1.575166434049606323e-01 -1.233395561575889587e-02 1.924746483564376831e-01 1.518412530422210693e-01 2.118453383445739746e-01 -8.346326649188995361e-02 -1.071442067623138428e-01 -1.283378601074218750e-01 -2.314387075603008270e-02 -2.497182637453079224e-01 4.276653006672859192e-02 2.745212018489837646e-01 -9.354960173368453979e-02 2.227383702993392944e-01 2.950313389301300049e-01 5.416453350335359573e-04 -2.300056964159011841e-01 3.137302696704864502e-01 1.268018186092376709e-01
-1.025826483964920044e-01 2.594244778156280518e-01 1.279876828193664551e-01 -3.736127912998199463e-01 1.932395100593566895e-01 -5.701808258891105652e-02 1.466944366693496704e-01 1.078173443675041199e-01 6.678588688373565674e-02 -7.282702252268791199e-03 5.309302732348442078e-02 1.502514444291591644e-02 -2.301262468099594116e-01 -4.186548888683319092e-01 2.130359411239624023e-03 2.973030693829059601e-02 -2.044652998447418213e-01 3.117240034043788910e-03 3.343549743294715881e-02 -1.730835884809494019e-01 -9.535514563322067261e-02 2.412990853190422058e-02 2.518081068992614746e-01 -2.288464456796646118e-01 2.555388212203979492e-01 2.891933545470237732e-02 -3.134905695915222168e-01 -8.193505555391311646e-02 -1.270365417003631592e-01 -6.613461673259735107e-02 2.506458461284637451e-01 5.467656254768371582e-02
-1.189664122648537159e-03 1.012276336550712585e-01 -8.180265873670578003e-02 -5.085389595478773117e-03 -8.487875014543533325e-02 -9.780436754226684570e-02 1.690071970224380493e-01 2.876025438308715820e-01 -5.574121139943599701e-03 -1.316107157617807388e-02 -2.449317872524261475e-01 -1.695667058229446411e-01 -1.481121629476547241e-01 -1.328051984310150146e-01 -2.974142730236053467e-01 -1.589727122336626053e-03 2.179769277572631836e-01 -3.652707487344741821e-02 -3.796122372150421143e-01 -2.480417191982269287e-01 -5.370948463678359985e-02 3.210785612463951111e-02 3.453930467367172241e-02 -1.741991043090820312e-01 2.865459918975830078e-01 1.828888356685638428e-01 2.243416905403137207e-01 1.607042551040649414e-01 -1.930001378059387207e-01 -3.902212018147110939e-03 3.248662054538726807e-01 1.164385527372360229e-01
8.010002970695495605e-02 -8.550786226987838745e-02 7.671867311000823975e-02 -1.053082868456840515e-01 -1.203156933188438416e-01 -8.219712972640991211e-02 1.085987836122512817e-01 2.609667778015136719e-01 -9.321986138820648193e-02 1.149549707770347595e-01 5.152496695518493652e-02 5.338766053318977356e-02 1.880673132836818695e-02 -4.660470783710479736e-01 1.926162838935852051e-01 1.311303377151489258e-01 7.531248778104782104e-02 -4.393268376588821411e-02 -5.061844363808631897e-02 7.317002117633819580e-02 -2.904677689075469971e-01 -4.388793706893920898e-01 2.089758217334747314e-01 -2.470485121011734009e-01 -6.785591691732406616e-02 -4.393758997321128845e-02 -2.407441735267639160e-01 2.100931853055953979e-01 1.452573984861373901e-01 1.778982020914554596e-02 -4.922661930322647095e-02 -1.980600059032440186e-01
5.095686018466949463e-02 7.773015648126602173e-02 -7.668493315577507019e-03 -3.659374713897705078e-01 1.234124004840850830e-01 -9.838820248842239380e-02 1.538437753915786743e-01 8.345947600901126862e-03 3.333204984664916992e-01 1.610743254423141479e-01 -7.016979902982711792e-02 1.640224307775497437e-01 -1.692775487899780273e-01 -1.908381581306457520e-01 6.238238140940666199e-02 1.361202001571655273e-01 2.907920256257057190e-02 -1.334633976221084595e-01 -1.019906923174858093e-01 -4.155284762382507324e-01 -1.753272414207458496e-01 -1.035860478878021240e-01 5.344616621732711792e-02 -8.903626352548599243e-02 2.661477625370025635e-01 9.518375992774963379e-02 1.201105937361717224e-01 -2.826337218284606934e-01 -2.643333673477172852e-01 -5.669728294014930725e-02 2.116471379995346069e-01 7.945371419191360474e-02
-7.215218245983123779e-02 3.575112298130989075e-02 7.331699877977371216e-02 -1.321784704923629761e-01 -3.080022335052490234e-02 -3.339014947414398193e-01 1.340807825326919556e-01 1.667229272425174713e-02 -3.043837100267410278e-02 -2.776756286621093750e-01 -2.197564691305160522e-01 1.149062216281890869e-01 -1.366788446903228760e-01 -4.338502883911132812e-03 1.562354713678359985e-01 4.975726008415222168e-01 -7.634107023477554321e-02 -4.520225152373313904e-02 1.086632907390594482e-01 -2.540796101093292236e-01 -7.026191055774688721e-02 1.997688226401805878e-02 1.173782423138618469e-01 -1.108816936612129211e-01 1.793610751628875732e-01 1.469864100217819214e-01 -2.215823233127593994e-01 2.735836207866668701e-01 -8.597108721733093262e-02 -2.210570871829986572e-02 1.733411699533462524e-01 2.801207900047302246e-01
-6.573782116174697876e-02 4.658336937427520752e-02 1.676826626062393188e-01 -7.972691953182220459e-02 -3.322773277759552002e-01 -1.270487606525421143e-01 9.496855735778808594e-02 1.474481225013732910e-01 -3.873386420309543610e-03 1.153326109051704407e-01 -2.182068079710006714e-01 3.000427186489105225e-01 1.808826774358749390e-01 -3.532411158084869385e-01 7.894748449325561523e-02 -1.722316145896911621e-01 -1.916575282812118530e-01 1.040111482143402100e-02 -3.709405362606048584e-01 -3.860953450202941895e-02 -2.022991925477981567e-01 -2.650834992527961731e-02 3.069368004798889160e-01 -1.859091371297836304e-01 2.965260855853557587e-02 2.326277643442153931e-01 -1.155571043491363525e-01 1.021560356020927429e-01 -2.037574723362922668e-02 -6.286785751581192017e-02 1.639721691608428955e-01 -3.173788636922836304e-02
-4.598418995738029480e-02 2.610880732536315918e-01 1.918353587388992310e-01 -1.728116869926452637e-01 9.978439658880233765e-02 -3.730463981628417969e-01 3.085052073001861572e-01 1.698600947856903076e-01 -9.313718229532241821e-02 -5.711504444479942322e-02 -1.856771409511566162e-01 1.714088618755340576e-01 -5.319873243570327759e-02 -2.776521146297454834e-01 1.355665922164916992e-01 1.178765967488288879e-01 -1.051377411931753159e-02 -8.185759931802749634e-02 1.291857957839965820e-01 -2.368267327547073364e-01 -1.781158498488366604e-03 -3.931901976466178894e-02 1.710070967674255371e-01 -1.562969237565994263e-01 5.676018446683883667e-02 -4.732341691851615906e-02 -1.827316731214523315e-01 -1.472959574311971664e-02 2.750092148780822754e-01 5.357137694954872131e-02 3.819387257099151611e-01 6.052259355783462524e-02
-3.142037391662597656e-01 -1.112824189476668835e-03 2.419720590114593506e-01 -5.015089735388755798e-02 -5.991336330771446228e-02 -9.740044921636581421e-02 3.657783567905426025e-01 -5.985786020755767822e-02 1.348273903131484985e-01 2.349041402339935303e-02 -6.165269762277603149e-03 2.063675224781036377e-01 -7.667022943496704102e-02 -4.636651873588562012e-01 6.332868337631225586e-02 -5.257615819573402405e-02 9.068335592746734619e-02 -3.103110492229461670e-01 -7.528737932443618774e-02 -8.236174285411834717e-02 -5.351606383919715881e-02 -6.844113022089004517e-02 5.898650735616683960e-02 -1.533879339694976807e-01 -6.004797294735908508e-02 -7.977436482906341553e-02 -1.788645833730697632e-01 2.203436195850372314e-01 -2.498528808355331421e-01 -2.499771863222122192e-01 4.900146275758743286e-02 -1.772240847349166870e-01
-1.631920188665390015e-01 -2.429438531398773193e-01 1.508227735757827759e-01 6.988694891333580017e-03 -2.475384920835494995e-01 -2.352956682443618774e-01 2.880715131759643555e-01 5.801142659038305283e-03 -2.505706846714019775e-01 3.208681568503379822e-02 4.054680094122886658e-02 -2.137779723852872849e-03 -1.557647734880447388e-01 -2.985126972198486328e-01 -8.043640106916427612e-02 1.271649003028869629e-01 -2.023278735578060150e-02 1.648679561913013458e-02 1.927806735038757324e-01 -7.915385998785495758e-03 -4.032042622566223145e-01 -3.847029432654380798e-02 5.018585175275802612e-02 -1.273209899663925171e-01 2.242503762245178223e-01 1.052813977003097534e-01 -3.908599540591239929e-02 2.782948911190032959e-01 7.496522367000579834e-02 -2.841693721711635590e-02 1.457174122333526611e-01 -3.189271986484527588e-01
-1.780654639005661011e-01 -3.205353319644927979e-01 5.405192449688911438e-02 -1.341792345046997070e-01 -1.565205305814743042e-02 3.708036988973617554e-02 2.591810226440429688e-01 2.284178584814071655e-01 4.390718787908554077e-02 2.058643251657485962e-01 1.723652333021163940e-01 1.618497222661972046e-01 4.363089799880981445e-03 -5.227904319763183594e-01 9.417356550693511963e-02 2.714058160781860352e-01 -1.386433690786361694e-01 -9.582497179508209229e-02 -8.263406157493591309e-02 -3.082726597785949707e-01 6.717211753129959106e-02 -1.357041001319885254e-01 -6.275490671396255493e-02 -1.493123918771743774e-01 -8.583104610443115234e-02 -4.511079564690589905e-02 7.005810737609863281e-02 7.999125123023986816e-02 1.630169153213500977e-02 -1.284106671810150146e-01 2.118282578885555267e-02 -2.241553217172622681e-01
-1.413546204566955566e-01 3.929222747683525085e-02 1.089468449354171753e-01 -2.011467814445495605e-01 2.110621780157089233e-01 2.919302508234977722e-02 1.858798265457153320e-01 4.139911010861396790e-02 -1.663352549076080322e-01 5.505064874887466431e-02 -1.286040842533111572e-01 -1.735705137252807617e-01 -6.787294894456863403e-02 -3.147665262222290039e-01 1.073652803897857666e-01 3.060147464275360107e-01 -7.606694102287292480e-02 -4.780483245849609375e-02 -2.023672312498092651e-01 -2.347275912761688232e-01 -2.649897336959838867e-01 -1.598923057317733765e-01 2.129401266574859619e-01 -2.193501144647598267e-01 1.536317467689514160e-01 4.251035302877426147e-02 1.956956088542938232e-01 -2.013037949800491333e-01 -3.541134297847747803e-01 1.602724641561508179e-01 8.854570984840393066e-02 4.174292460083961487e-02
-2.241827249526977539e-01 3.446343168616294861e-02 1.217247173190116882e-01 4.416291788220405579e-02 1.550503969192504883e-01 -4.852666519582271576e-03 1.750331372022628784e-01 1.068464145064353943e-01 -2.021994888782501221e-01 -1.856558769941329956e-02 -4.163833558559417725e-01 -9.688839316368103027e-02 -2.226181924343109131e-01 -2.686651647090911865e-01 -1.180953606963157654e-01 1.347121596336364746e-01 -1.050882935523986816e-01 -2.736418843269348145e-01 -2.404436022043228149e-01 -6.567734479904174805e-02 -1.151651963591575623e-01 -2.228338867425918579e-01 3.169643580913543701e-01 -1.812287271022796631e-01 1.968453824520111084e-01 -1.463380903005599976e-01 2.245172625407576561e-03 -4.512359574437141418e-02 -1.792180985212326050e-01 9.220661967992782593e-02 1.533863991498947144e-01 -1.312014758586883545e-01
-7.788170129060745239e-02 -1.349946018308401108e-02 -1.247792169451713562e-01 -6.017931178212165833e-02 1.634670346975326538e-01 -1.830118298530578613e-01 1.366820037364959717e-01 2.891146838665008545e-01 -1.171512901782989502e-01 1.131377443671226501e-01 -2.438586056232452393e-01 9.750891476869583130e-02 -1.184044778347015381e-01 -3.577434420585632324e-01 -1.403613686561584473e-01 4.724611714482307434e-02 9.076044708490371704e-02 -2.688530981540679932e-01 -8.343639969825744629e-02 -3.908776938915252686e-01 1.604559421539306641e-01 2.333778887987136841e-02 -7.049074769020080566e-02 -5.857816338539123535e-02 2.147721797227859497e-01 2.247234880924224854e-01 1.267837584018707275e-01 2.256895750761032104e-01 6.067132949829101562e-02 -3.070472180843353271e-01 -1.218338459730148315e-01 3.529762849211692810e-02
-5.361682921648025513e-02 -7.234705984592437744e-02 2.820226848125457764e-01 -1.804570108652114868e-01 1.276440024375915527e-01 -1.470157951116561890e-01 1.507999002933502197e-01 1.681748777627944946e-01 1.393145918846130371e-01 1.885876804590225220e-01 -7.296690344810485840e-02 -1.789050251245498657e-01 -3.842905759811401367e-01 -2.096763700246810913e-01 2.870616912841796875e-01 8.060435205698013306e-02 -2.145279645919799805e-01 -2.426637113094329834e-01 9.143617749214172363e-02 -2.944719195365905762e-01 -2.423125803470611572e-01 -9.573772549629211426e-03 -1.675455132499337196e-03 -3.042544722557067871e-01 1.303078234195709229e-01 8.664564043283462524e-02 3.171264007687568665e-02 -8.301340788602828979e-02 1.381316483020782471e-01 9.286648035049438477e-02 7.968489080667495728e-02 1.442446187138557434e-02
-8.204703032970428467e-02 -2.540069222450256348e-01 1.304716914892196655e-01 -2.709910869598388672e-01 2.103830277919769287e-01 5.794208124279975891e-02 5.254546552896499634e-02 9.680828452110290527e-02 -1.341198682785034180e-01 1.548379659652709961e-01 -1.249330639839172363e-01 -7.891407608985900879e-02 -1.944296248257160187e-02 -1.154528558254241943e-01 5.413845647126436234e-03 6.135154888033866882e-02 2.421878278255462646e-01 -6.475327908992767334e-02 -3.104718923568725586e-01 -2.797748744487762451e-01 -2.636900246143341064e-01 -3.160877823829650879e-01 3.428136184811592102e-02 -1.103719994425773621e-01 3.798746466636657715e-01 2.003584653139114380e-01 -6.100885570049285889e-02 -6.166920810937881470e-02 -1.062107756733894348e-01 8.910351246595382690e-02 2.369143366813659668e-01 9.798657894134521484e-02
-8.173084259033203125e-02 2.767729572951793671e-03 9.893932193517684937e-02 -1.442345231771469116e-01 -2.460794150829315186e-02 -3.506042957305908203e-01 1.875417083501815796e-01 5.242657288908958435e-02 -1.098565571010112762e-02 -9.574105590581893921e-02 -1.385704874992370605e-01 -3.740300238132476807e-02 -2.963499724864959717e-01 -1.202076748013496399e-01 -1.342402398586273193e-01 2.837697565555572510e-01 -6.073395907878875732e-02 1.997251361608505249e-01 -2.333635687828063965e-01 -2.224918454885482788e-01 -1.057110801339149475e-01 -1.315416246652603149e-01 -6.306066364049911499e-02 -1.830848008394241333e-01 4.245296418666839600e-01 -1.323825567960739136e-01 7.043841481208801270e-02 9.610784053802490234e-02 -4.875244945287704468e-02 1.065830960869789124e-01 1.207442507147789001e-01 3.417371213436126709e-01
7.536723464727401733e-02 -1.704557240009307861e-01 3.281693458557128906e-01 6.668050307780504227e-03 -1.208464279770851135e-01 -1.782634258270263672e-01 2.720972597599029541e-01 1.677359789609909058e-01 1.088124737143516541e-01 1.051047146320343018e-01 2.060883864760398865e-02 -2.383669465780258179e-01 -2.027457058429718018e-01 -3.446761667728424072e-01 -5.201666429638862610e-02 5.378663167357444763e-02 1.676822081208229065e-02 -3.747889995574951172e-01 -9.125398099422454834e-02 -1.316736489534378052e-01 -2.625050023198127747e-02 -2.722296048887073994e-04 -2.175767421722412109e-01 7.407128065824508667e-02 -7.569178706035017967e-04 -4.082770645618438721e-02 -1.608829051256179810e-01 2.677395939826965332e-01 -2.587148845195770264e-01 -1.236607357859611511e-01 2.484386861324310303e-01 1.494236011058092117e-02
2.657951712608337402e-01 -5.952903535217046738e-03 3.231821954250335693e-01 -5.263064801692962646e-02 -4.918292909860610962e-02 -4.552483558654785156e-02 4.490926861763000488e-01 -4.878567159175872803e-02 1.931203156709671021e-01 2.860674858093261719e-01 3.087441809475421906e-02 -4.719848558306694031e-02 -2.857161462306976318e-01 -2.304498702287673950e-01 4.027511179447174072e-02 1.685691028833389282e-01 -1.115603148937225342e-01 -1.978324055671691895e-01 -3.172864317893981934e-01 9.335219860076904297e-02 -3.514151647686958313e-02 -1.904216259717941284e-01 -1.290154643356800079e-02 -3.389034047722816467e-02 1.406163675710558891e-03 -5.183669272810220718e-03 7.415111642330884933e-03 1.270625442266464233e-01 -2.251922637224197388e-01 -7.209011912345886230e-02 1.032901853322982788e-01 -2.094525992870330811e-01
1.160315871238708496e-01 -1.377656012773513794e-01 2.140398770570755005e-01 -1.120607033371925354e-01 7.547893375158309937e-02 -1.819203346967697144e-01 2.803673148155212402e-01 2.745329439640045166e-01 -2.998545952141284943e-02 2.436536252498626709e-01 -1.261274963617324829e-01 8.153004199266433716e-02 -2.123292237520217896e-01 -2.629772424697875977e-01 2.937844991683959961e-01 1.712428927421569824e-01 -2.599250376224517822e-01 -8.662336319684982300e-02 -1.242947429418563843e-01 -1.265179961919784546e-01 -4.830592125654220581e-02 -1.090250685811042786e-01 -7.405096292495727539e-02 -4.341020584106445312e-01 -8.764969557523727417e-02 6.948170810937881470e-02 -2.811876684427261353e-02 -2.018758058547973633e-01 -2.187945134937763214e-02 -3.326680883765220642e-02 -3.973376005887985229e-02 1.784300208091735840e-01
-2.320209145545959473e-02 6.776996701955795288e-02 1.695392839610576630e-02 -3.113052248954772949e-02 2.683064043521881104e-01 -1.993116289377212524e-01 2.238708883523941040e-01 3.139551877975463867e-01 -9.651427716016769409e-02 5.248941481113433838e-02 -2.770212292671203613e-01 -3.193918243050575256e-02 -3.109615743160247803e-01 -2.418406605720520020e-01 1.080465540289878845e-01 -5.562641099095344543e-02 -7.170902192592620850e-02 -9.783292561769485474e-02 -3.050640523433685303e-01 -1.955714821815490723e-01 -7.206138968467712402e-02 -1.938438862562179565e-01 5.165633559226989746e-02 1.507132053375244141e-01 1.573003679513931274e-01 -1.528131365776062012e-01 -2.220993489027023315e-02 3.665232062339782715e-01 2.186490595340728760e-01 -9.553151577711105347e-02 -1.340127885341644287e-01 -3.783490136265754700e-02
5.342341586947441101e-02 -8.761859685182571411e-02 9.922616183757781982e-02 -3.477444350719451904e-01 -1.624318808317184448e-01 9.957504272460937500e-02 2.491077035665512085e-01 1.874421834945678711e-01 1.890270113945007324e-01 -3.966677561402320862e-02 -8.238906413316726685e-02 -7.402052730321884155e-02 -3.091312646865844727e-01 -9.933872520923614502e-02 -7.155669387429952621e-03 2.032133489847183228e-01 -2.708350867033004761e-02 -1.998251862823963165e-02 -2.068570852279663086e-01 -3.243515789508819580e-01 1.446638107299804688e-01 -1.836223453283309937e-01 1.980743110179901123e-01 -2.423967793583869934e-02 9.808959439396858215e-04 -9.777319431304931641e-02 3.215428292751312256e-01 1.260340809822082520e-01 -3.095419704914093018e-01 -1.660276949405670166e-01 1.799900531768798828e-01 -2.557809650897979736e-02
-1.845721006393432617e-01 6.379577517509460449e-02 3.389685228466987610e-02 -1.896109282970428467e-01 1.947534643113613129e-02 -1.075564771890640259e-01 1.444987356662750244e-01 6.710845232009887695e-02 2.241226732730865479e-01 2.963394820690155029e-01 -1.137324795126914978e-01 3.655278822407126427e-03 -2.542553544044494629e-01 -4.170042574405670166e-01 -1.520277466624975204e-03 1.365013718605041504e-01 5.225330963730812073e-02 -7.148324698209762573e-02 8.003425598144531250e-02 -1.867434531450271606e-01 -1.308010518550872803e-01 1.201443821191787720e-01 2.298282980918884277e-01 -1.007727980613708496e-01 2.071279287338256836e-01 -3.052737750113010406e-02 -2.768518924713134766e-01 -1.254455596208572388e-01 -2.110084891319274902e-01 -1.034925654530525208e-01 3.405961692333221436e-01 1.678213775157928467e-01
-2.390367984771728516e-01 9.845789521932601929e-02 -1.326497085392475128e-02 -1.832101643085479736e-01 -4.770122468471527100e-02 -1.140706986188888550e-01 -8.462940901517868042e-02 2.164014875888824463e-01 -1.032224148511886597e-01 4.286073148250579834e-01 -1.038812473416328430e-01 3.030886352062225342e-01 -1.661516427993774414e-01 -1.430641859769821167e-01 2.007220834493637085e-01 1.556756198406219482e-01 4.218483716249465942e-02 -1.807205975055694580e-01 -4.444592446088790894e-02 -1.119407415390014648e-01 8.746355772018432617e-02 -1.377015709877014160e-01 2.004487626254558563e-02 -1.092059761285781860e-01 1.596907270140945911e-03 -1.499940268695354462e-02 -2.246839553117752075e-01 3.502642810344696045e-01 -2.563787698745727539e-01 2.511227130889892578e-01 1.117460727691650391e-01 1.340702176094055176e-01
-1.633168663829565048e-03 -2.241411954164505005e-01 2.820417582988739014e-01 -2.269301116466522217e-01 8.868525177240371704e-02 -2.118472307920455933e-01 -3.573481738567352295e-02 -1.990323960781097412e-01 -1.371937543153762817e-01 9.982696734368801117e-03 -1.933610141277313232e-01 -1.306314617395401001e-01 -2.645044326782226562e-01 -1.942819803953170776e-01 8.877660147845745087e-03 3.182675540447235107e-01 3.260964155197143555e-02 1.149797365069389343e-01 -1.621025800704956055e-01 -1.450760066509246826e-01 -3.170887231826782227e-01 -8.834543079137802124e-02 1.350630074739456177e-01 -2.540982365608215332e-01 9.142015874385833740e-02 8.949492871761322021e-02 -8.857721835374832153e-02 -7.039458025246858597e-03 -1.206040009856224060e-01 -6.591555476188659668e-02 3.673106133937835693e-01 1.085649728775024414e-01
4.609872773289680481e-02 1.418958604335784912e-01 -7.703434675931930542e-02 -1.257828325033187866e-01 -1.632942259311676025e-01 -2.679468989372253418e-01 5.759998783469200134e-02 3.881985247135162354e-01 1.389879733324050903e-01 2.578923664987087250e-02 2.810524776577949524e-02 2.869940102100372314e-01 1.004703417420387268e-01 -3.645671010017395020e-01 -1.063536554574966431e-01 6.988895684480667114e-02 -9.477452933788299561e-02 -2.250005118548870087e-02 -2.686592936515808105e-01 8.746967464685440063e-02 -1.186083257198333740e-01 -2.222912013530731201e-01 -1.767478287220001221e-01 -2.286732494831085205e-01 6.892363727092742920e-02 9.324170649051666260e-02 -1.081566736102104187e-01 2.590546309947967529e-01 -2.811153829097747803e-01 -1.194578856229782104e-01 9.365899115800857544e-02 -1.025746762752532959e-01
3.734374046325683594e-01 9.602334350347518921e-02 1.239670161157846451e-02 1.662133336067199707e-01 -1.369420904666185379e-02 -3.259653151035308838e-01 1.352934837341308594e-01 3.786366581916809082e-01 -1.179847344756126404e-01 4.535906761884689331e-02 -1.108613330870866776e-02 -9.051225334405899048e-02 -4.283759370446205139e-02 -1.387626081705093384e-01 -2.107514590024948120e-01 2.460886389017105103e-01 -2.069549411535263062e-01 -1.222790405154228210e-01 1.794795095920562744e-01 -1.764567941427230835e-01 -4.202281590551137924e-03 -2.154419124126434326e-01 1.281028389930725098e-01 -1.013583168387413025e-01 6.278213113546371460e-02 3.239626288414001465e-01 6.813994050025939941e-02 1.984850317239761353e-01 -1.442102491855621338e-01 1.725498028099536896e-02 6.015360727906227112e-02 1.821504086256027222e-01
-7.270129770040512085e-02 7.511493563652038574e-02 3.767784684896469116e-02 -2.678213715553283691e-01 -2.512004785239696503e-02 -7.749502360820770264e-02 2.005677968263626099e-01 7.548695802688598633e-02 1.902895122766494751e-01 1.685982346534729004e-01 3.780758380889892578e-02 8.820629678666591644e-03 -2.279687970876693726e-01 -4.162607789039611816e-01 -7.365226745605468750e-02 1.622052863240242004e-02 1.107794716954231262e-01 -9.378337860107421875e-02 1.680763661861419678e-01 -3.200055956840515137e-01 -2.124186754226684570e-01 8.012557029724121094e-02 1.834953576326370239e-01 -1.864204853773117065e-01 2.581302821636199951e-01 -1.119041233323514462e-03 -1.106071844696998596e-01 -2.494099438190460205e-01 -1.788203120231628418e-01 -1.248108595609664917e-01 3.219749629497528076e-01 4.805153235793113708e-02
-3.380177076905965805e-03 1.548058092594146729e-01 2.070622593164443970e-01 -1.352247744798660278e-01 -1.814800947904586792e-01 -1.975030303001403809e-01 4.104711413383483887e-01 7.493434846401214600e-02 1.861965358257293701e-01 1.317749321460723877e-01 -1.005277931690216064e-01 4.757932201027870178e-02 9.680594503879547119e-02 -3.177876770496368408e-01 -1.862702071666717529e-01 1.889980137348175049e-01 -7.022421061992645264e-02 -1.855267286300659180e-01 1.618776097893714905e-02 4.029487445950508118e-02 -3.068170547485351562e-01 -1.484031528234481812e-01 -1.218884587287902832e-01 -1.703408211469650269e-01 6.422874331474304199e-02 -1.802371442317962646e-01 -3.463013796135783195e-03 2.601510286331176758e-01 -2.876660525798797607e-01 -1.845148503780364990e-01 -3.494348749518394470e-02 6.944445893168449402e-03
-1.299960818141698837e-02 -7.828623801469802856e-02 3.703821823000907898e-02 -2.501756846904754639e-01 -9.637719392776489258e-02 -2.556541562080383301e-01 1.017164885997772217e-01 2.292529046535491943e-01 -1.908560842275619507e-01 3.012093901634216309e-01 -8.663347363471984863e-02 2.626518309116363525e-01 7.193051278591156006e-02 -2.117020338773727417e-01 1.139623299241065979e-01 -7.276099175214767456e-02 -1.183680966496467590e-01 -8.976808190345764160e-02 -2.572444081306457520e-01 -2.363672107458114624e-01 6.354176253080368042e-02 -1.659945845603942871e-01 -1.060766428709030151e-01 -1.430407762527465820e-01 6.188450381159782410e-02 -3.016553223133087158e-01 5.160386860370635986e-02 3.589003980159759521e-01 -2.111358940601348877e-02 -3.119751811027526855e-02 2.719811499118804932e-01 -1.056646257638931274e-01
-1.056110709905624390e-01 2.073122113943099976e-01 1.803123950958251953e-01 -8.492530323565006256e-03 -7.600959390401840210e-03 -1.321167349815368652e-01 2.398504912853240967e-01 1.170080825686454773e-01 1.678306311368942261e-01 9.537334740161895752e-02 -2.964364886283874512e-01 2.715588212013244629e-01 -8.774179965257644653e-02 -3.041674792766571045e-01 2.098097205162048340e-01 1.434021741151809692e-01 -1.106697022914886475e-01 -3.228444233536720276e-02 -5.855267867445945740e-02 1.986243389546871185e-02 6.883709877729415894e-02 -1.188828721642494202e-01 -1.422580480575561523e-01 -1.021803691983222961e-01 -3.582396507263183594e-01 -1.241131797432899475e-01 -1.816465891897678375e-02 2.913262546062469482e-01 -1.448127925395965576e-01 -1.847739517688751221e-01 3.217371106147766113e-01 -8.147606253623962402e-02
-1.016830056905746460e-01 -9.381593018770217896e-02 2.618566155433654785e-01 -2.372066378593444824e-01 8.590430766344070435e-02 -3.437917232513427734e-01 3.918908536434173584e-01 3.801453709602355957e-01 -1.479464173316955566e-01 -7.025358080863952637e-02 -2.044295072555541992e-01 2.274087443947792053e-02 1.505071371793746948e-01 -1.082940697669982910e-01 -3.384068906307220459e-01 8.397591114044189453e-02 1.490581929683685303e-01 -2.896867096424102783e-01 -1.143451035022735596e-01 1.254414860159158707e-02 -5.621853470802307129e-02 -3.732229396700859070e-02 3.410480171442031860e-02 -1.819351762533187866e-01 -2.357106469571590424e-02 1.258858293294906616e-01 -4.487565532326698303e-02 -1.865126541815698147e-04 8.738033473491668701e-03 -3.669243305921554565e-02 1.618312597274780273e-01 5.535410717129707336e-02
4.028905928134918213e-02 2.280398160219192505e-01 4.631550237536430359e-02 3.748447867110371590e-03 1.797960698604583740e-02 -9.860462695360183716e-02 1.570308506488800049e-01 1.139711029827594757e-02 9.031822555698454380e-04 -1.243006661534309387e-01 -2.370213717222213745e-01 1.454251073300838470e-02 -2.481480687856674194e-01 -1.090171933174133301e-01 1.332615911960601807e-01 9.533821791410446167e-02 -5.858265236020088196e-02 -3.844846040010452271e-02 -2.214812487363815308e-01 -2.356233149766921997e-01 -2.457667738199234009e-01 -7.366919517517089844e-02 3.091557696461677551e-02 -5.244433134794235229e-02 1.526841819286346436e-01 1.619538664817810059e-02 1.829429417848587036e-01 3.582679852843284607e-02 -5.955734252929687500e-01 1.846273541450500488e-01 2.357058823108673096e-01 2.356532067060470581e-01
-9.645754098892211914e-02 -2.050606161355972290e-01 2.106865346431732178e-01 -3.765396773815155029e-01 -2.324900589883327484e-02 -1.986870169639587402e-01 -4.584876820445060730e-02 -9.039562940597534180e-02 -1.155107393860816956e-01 3.223374113440513611e-02 -1.675517559051513672e-01 -5.921075493097305298e-02 -1.881517022848129272e-01 -1.404467970132827759e-01 -1.148857101798057556e-01 4.192668199539184570e-01 1.864983439445495605e-01 6.162257120013237000e-02 -1.629421710968017578e-01 -1.675933003425598145e-01 -1.378988623619079590e-01 -4.941738769412040710e-02 6.008885428309440613e-02 -2.092949301004409790e-01 5.341248214244842529e-02 6.601003557443618774e-02 -2.183398455381393433e-01 4.125243797898292542e-02 -1.768983304500579834e-01 -2.138017304241657257e-02 3.716087937355041504e-01 1.832932084798812866e-01
5.881354585289955139e-02 -2.128228247165679932e-01 -8.435089141130447388e-02 -1.728024482727050781e-01 -3.357145190238952637e-02 -2.872101031243801117e-02 3.033022582530975342e-01 2.960071712732315063e-02 -4.838820546865463257e-03 9.920655936002731323e-02 2.572431974112987518e-02 -2.416501790285110474e-01 -1.931392848491668701e-01 -5.272321701049804688e-01 2.162561118602752686e-01 1.119090430438518524e-02 -1.138730272650718689e-01 -3.726668655872344971e-01 2.446490898728370667e-02 -8.467402309179306030e-02 -7.037877291440963745e-02 -4.416794981807470322e-03 -1.862314641475677490e-01 -4.137080907821655273e-02 9.347467869520187378e-02 1.209304109215736389e-01 -1.282459944486618042e-01 1.987577974796295166e-01 -7.447335124015808105e-02 -1.236662343144416809e-01 2.479291409254074097e-01 1.604887992143630981e-01
-1.138209998607635498e-01 1.890139095485210419e-02 7.372166961431503296e-02 -4.257999360561370850e-02 -8.574806898832321167e-02 -3.507588431239128113e-02 6.727124005556106567e-02 2.578161358833312988e-01 1.999107301235198975e-01 1.640235185623168945e-01 -7.635892927646636963e-02 -3.685804009437561035e-01 -1.197307184338569641e-01 -1.328739523887634277e-01 -4.913931712508201599e-02 2.180877029895782471e-01 3.718186542391777039e-02 -9.663848578929901123e-02 -1.201467588543891907e-01 -3.018292784690856934e-01 -2.055424153804779053e-01 8.005851507186889648e-02 5.068337544798851013e-02 -3.227877020835876465e-01 2.376331239938735962e-01 7.636869698762893677e-02 1.960737444460391998e-02 -2.904119342565536499e-02 -3.636236190795898438e-01 4.965135082602500916e-02 3.384282290935516357e-01 -1.578539460897445679e-01
-1.403443813323974609e-01 2.875358760356903076e-01 1.428356170654296875e-01 6.790111213922500610e-02 -1.581559330224990845e-01 -9.718691930174827576e-03 1.352698802947998047e-01 3.916472941637039185e-02 -1.090067923069000244e-01 2.942470610141754150e-01 -2.686699628829956055e-01 -1.296212524175643921e-01 -1.711629927158355713e-01 -1.314044594764709473e-01 1.685005575418472290e-01 3.292446732521057129e-01 2.226356863975524902e-01 -1.359819620847702026e-02 1.239409744739532471e-01 -1.206316892057657242e-02 -1.982434689998626709e-01 1.304816361516714096e-02 -1.898015290498733521e-02 -7.622887194156646729e-02 8.546681702136993408e-02 3.095145523548126221e-01 1.043304521590471268e-02 3.474726378917694092e-01 -6.633803993463516235e-02 -3.258376121520996094e-01 1.069842427968978882e-01 5.505575682036578655e-04
-4.280509427189826965e-02 1.797474771738052368e-01 2.055809199810028076e-01 5.542433261871337891e-02 -4.840114712715148926e-02 -3.824688494205474854e-01 -5.068692564964294434e-02 5.708375200629234314e-02 -2.161806821823120117e-01 4.686899483203887939e-01 -1.261622756719589233e-01 -1.468724161386489868e-01 -1.960440166294574738e-02 -3.154009580612182617e-01 1.460477262735366821e-01 6.218436360359191895e-02 -7.320991158485412598e-02 1.043883338570594788e-01 -1.046007201075553894e-01 8.044719696044921875e-02 -1.171833723783493042e-01 -1.674765348434448242e-01 2.249377369880676270e-01 6.831628829240798950e-02 2.056886851787567139e-01 6.409575790166854858e-02 -3.740363288670778275e-03 -2.375902533531188965e-01 -9.771209210157394409e-02 -3.585310280323028564e-02 2.651683092117309570e-01 1.495932489633560181e-01
-7.202401757240295410e-02 3.104032948613166809e-02 1.109933480620384216e-01 2.559320330619812012e-01 2.924713194370269775e-01 -2.244686335325241089e-01 3.805099800229072571e-02 1.174046322703361511e-01 2.106562107801437378e-01 2.232405692338943481e-01 -1.597751080989837646e-01 2.732945382595062256e-01 -1.382160186767578125e-01 -3.874968886375427246e-01 1.835444271564483643e-01 3.007321245968341827e-02 -1.426250785589218140e-01 -1.782890856266021729e-01 -1.515238881111145020e-01 2.470831852406263351e-03 -2.136332094669342041e-01 -1.317756026983261108e-01 -2.211367189884185791e-01 -3.114611841738224030e-02 5.206165835261344910e-02 4.451188445091247559e-02 1.994575858116149902e-01 1.242823526263237000e-02 -8.662056177854537964e-02 1.354052871465682983e-01 2.712186276912689209e-01 -1.859931349754333496e-01
-1.808155886828899384e-02 -1.378722339868545532e-01 2.619695961475372314e-01 3.598016919568181038e-03 5.662352591753005981e-02 -2.465767711400985718e-01 3.094714581966400146e-01 -4.934892058372497559e-02 -6.160118803381919861e-02 1.385889202356338501e-01 1.751927435398101807e-01 8.506581187248229980e-02 -3.878018558025360107e-01 -4.271927177906036377e-01 2.298946082592010498e-01 1.545765548944473267e-01 1.050564944744110107e-01 -1.976777315139770508e-01 -1.827153265476226807e-01 8.435922116041183472e-02 1.465963870286941528e-01 -2.092522382736206055e-01 -1.135150417685508728e-01 1.171533134765923023e-03 1.117610931396484375e-02 1.852530986070632935e-02 -2.110806107521057129e-02 1.115638390183448792e-02 -2.814900875091552734e-01 -1.499802768230438232e-01 8.775623142719268799e-02 9.004152379930019379e-04
9.811440110206604004e-02 1.654010415077209473e-01 2.120064198970794678e-01 2.773277759552001953e-01 -1.069618836045265198e-01 -3.614547848701477051e-01 -1.000520214438438416e-02 2.278050966560840607e-02 7.402935624122619629e-02 3.706538975238800049e-01 -1.178557202219963074e-01 1.514314115047454834e-01 2.199283987283706665e-02 -3.272579014301300049e-01 2.463160604238510132e-01 6.354689598083496094e-02 1.533966362476348877e-01 -1.975025795400142670e-02 -7.924819737672805786e-02 -2.131675481796264648e-01 -2.105780839920043945e-01 1.200084313750267029e-01 2.575725913047790527e-01 -1.512764841318130493e-01 1.355940550565719604e-01 1.351161599159240723e-01 -5.015248805284500122e-02 -7.160845212638378143e-03 1.067124083638191223e-01 -4.669116169679909945e-04 2.140292972326278687e-01 -1.626417785882949829e-01
9.840662032365798950e-02 2.527599930763244629e-01 4.679691046476364136e-03 -9.361174702644348145e-02 -1.533400118350982666e-01 -2.392113059759140015e-01 1.544989943504333496e-01 3.138089776039123535e-01 1.265481710433959961e-01 -5.665622651576995850e-03 3.766144509427249432e-04 3.248437345027923584e-01 1.130371913313865662e-01 -3.566503226757049561e-01 -5.226783081889152527e-02 -2.929574064910411835e-02 -1.556030064821243286e-01 -5.387195572257041931e-02 -5.305690318346023560e-02 1.495681144297122955e-02 -2.622554004192352295e-01 1.162174716591835022e-01 -4.541097208857536316e-02 -3.612192869186401367e-01 2.685560584068298340e-01 1.457038819789886475e-01 1.209736019372940063e-01 1.461465507745742798e-01 -1.536455899477005005e-01 -2.137569040060043335e-01 -4.983121156692504883e-02 -5.760572478175163269e-02
-1.462617069482803345e-01 1.426884829998016357e-01 8.172061294317245483e-02 -3.317795693874359131e-02 8.854628354310989380e-02 8.928696066141128540e-02 1.619238555431365967e-01 1.456270217895507812e-01 -1.612623333930969238e-01 1.432153135538101196e-01 -2.595549821853637695e-01 -1.750806421041488647e-01 -6.761229038238525391e-02 -3.991407752037048340e-01 -1.254346817731857300e-01 1.545894443988800049e-01 -1.565869003534317017e-01 -3.278596401214599609e-01 -2.503110468387603760e-01 1.300537399947643280e-02 -1.418198794126510620e-01 -2.834884226322174072e-01 2.397942245006561279e-01 -1.131235063076019287e-01 2.109892070293426514e-01 1.154261156916618347e-01 1.234857365489006042e-01 -1.180377304553985596e-01 -2.109004855155944824e-01 1.736014522612094879e-02 1.247451379895210266e-01 -1.618602424860000610e-01
2.674929052591323853e-02 -1.885370910167694092e-01 5.147584155201911926e-02 -9.170132130384445190e-02 -2.087588161230087280e-01 -2.537998370826244354e-02 2.614912688732147217e-01 2.289789766073226929e-01 -1.463408675044775009e-02 3.668716875836253166e-03 4.243517294526100159e-02 1.036121100187301636e-01 -2.851865887641906738e-01 -8.182904683053493500e-03 1.428126124665141106e-03 2.788115739822387695e-01 -1.951000094413757324e-01 -8.010712265968322754e-02 7.262195460498332977e-03 -3.099828958511352539e-01 3.845961764454841614e-03 -1.583224833011627197e-01 2.760530710220336914e-01 -9.404429793357849121e-02 2.784613370895385742e-01 -2.196995913982391357e-01 2.806128561496734619e-01 1.324687749147415161e-01 -1.396196931600570679e-01 -2.235950976610183716e-01 1.648596376180648804e-01 -2.149996757507324219e-01
-1.039547696709632874e-01 1.117668300867080688e-01 1.720980852842330933e-01 -3.504590690135955811e-01 1.901738196611404419e-01 -9.112706035375595093e-02 1.067226380109786987e-01 9.589513391256332397e-02 2.218805104494094849e-01 1.867800354957580566e-01 -5.962801724672317505e-02 1.175130009651184082e-01 -2.649557292461395264e-01 -2.215294241905212402e-01 4.689152911305427551e-02 4.699888825416564941e-02 8.668457157909870148e-03 -1.883007138967514038e-01 -1.485980451107025146e-01 -4.135238528251647949e-01 -1.315696239471435547e-01 -2.196725010871887207e-01 9.419789165258407593e-02 -8.116287738084793091e-02 2.342648208141326904e-01 2.140869945287704468e-02 -6.367495656013488770e-02 -3.312251269817352295e-01 -1.354284733533859253e-01 -9.461203962564468384e-02 1.621440351009368896e-01 4.136012494564056396e-02
-1.754057407379150391e-01 2.228292524814605713e-01 4.954670369625091553e-02 -6.422160565853118896e-02 -2.052055299282073975e-01 -1.903013885021209717e-01 1.877411082386970520e-02 1.015165373682975769e-01 1.497419667430222034e-03 1.211070641875267029e-01 -1.783473491668701172e-01 1.395127326250076294e-01 -2.849096655845642090e-01 -1.529866605997085571e-01 1.496623754501342773e-01 2.207040041685104370e-01 -1.060661226511001587e-01 -1.127153914421796799e-02 -9.173920005559921265e-02 -3.406367897987365723e-01 -1.690386235713958740e-01 -3.067983686923980713e-01 -5.721207335591316223e-02 -1.111547350883483887e-01 -1.603756248950958252e-01 -1.041614636778831482e-01 4.525731801986694336e-01 1.486772000789642334e-01 -1.542082726955413818e-01 8.641763031482696533e-02 -1.059349477291107178e-01 4.762646928429603577e-02
-2.161668241024017334e-01 -3.647551313042640686e-02 1.215148419141769409e-01 -1.351064741611480713e-01 8.678730577230453491e-02 7.816515862941741943e-02 8.026364445686340332e-02 1.178069636225700378e-01 -1.504859626293182373e-01 1.360704898834228516e-01 -3.859985172748565674e-01 -2.286360859870910645e-01 -1.396444719284772873e-02 -2.070026248693466187e-01 -2.459845691919326782e-02 2.284428477287292480e-01 4.331781715154647827e-02 -1.152864545583724976e-01 -2.126205712556838989e-01 -1.531903594732284546e-01 -8.769030869007110596e-02 -2.664097249507904053e-01 1.371241956949234009e-01 -1.543792635202407837e-01 2.155874818563461304e-01 1.951181590557098389e-01 1.727570965886116028e-02 -2.101294137537479401e-02 -3.043293058872222900e-01 1.435892283916473389e-01 3.683260083198547363e-01 8.580952882766723633e-02
1.894695162773132324e-01 -6.981480866670608521e-02 4.659169614315032959e-01 1.829366981983184814e-01 -3.979141265153884888e-02 -1.990432441234588623e-01 6.849691271781921387e-02 6.800610572099685669e-03 -3.474231064319610596e-02 1.912488490343093872e-01 1.611962765455245972e-01 8.182262629270553589e-02 -9.564892947673797607e-02 -2.152247279882431030e-01 2.016420662403106689e-01 2.477022446691989899e-02 -4.324740543961524963e-02 3.499745577573776245e-02 -1.863775253295898438e-01 4.179766867309808731e-03 3.494620695710182190e-02 -3.850308954715728760e-01 -1.589952111244201660e-01 -9.086576849222183228e-02 1.836409717798233032e-01 1.059013903141021729e-01 4.261593520641326904e-02 3.151591122150421143e-01 -2.782374620437622070e-01 -1.488830987364053726e-02 1.682372391223907471e-01 1.505327075719833374e-01
-4.765910282731056213e-02 -2.587897181510925293e-01 1.609965562820434570e-01 -2.320166677236557007e-01 -2.525034546852111816e-01 -2.328416705131530762e-02 4.889735877513885498e-01 2.513990998268127441e-01 3.145157694816589355e-01 1.253041028976440430e-01 6.524251401424407959e-02 7.218646258115768433e-02 -2.731272280216217041e-01 3.131817653775215149e-02 3.152234107255935669e-02 2.077419459819793701e-01 -1.097489222884178162e-01 -1.991066522896289825e-02 -8.842682093381881714e-02 -2.454230934381484985e-01 -3.466405346989631653e-02 2.708141691982746124e-02 6.426220387220382690e-02 -1.215682402253150940e-01 2.285640984773635864e-01 6.241268129087984562e-04 6.437496840953826904e-02 1.467114686965942383e-01 -2.070952951908111572e-01 7.010663300752639771e-02 6.164825335144996643e-02 -9.868657588958740234e-02
-1.040597856044769287e-01 2.067833989858627319e-01 1.907917112112045288e-01 -5.404721479862928391e-03 5.753696709871292114e-02 -3.081267476081848145e-01 2.988849766552448273e-02 1.241598743945360184e-02 -2.990019321441650391e-01 1.631703078746795654e-01 -1.722282767295837402e-01 1.376459598541259766e-01 -2.174259275197982788e-01 -8.840501308441162109e-02 1.741594076156616211e-01 2.663478851318359375e-01 -2.370045781135559082e-01 1.398570090532302856e-01 -3.373559191823005676e-02 -2.729011178016662598e-01 -2.623637020587921143e-01 4.064474254846572876e-02 -7.966434210538864136e-02 -3.537850379943847656e-01 9.792933613061904907e-02 2.064152061939239502e-01 -1.151717081665992737e-01 -4.272292554378509521e-02 -1.245070919394493103e-01 -1.819607913494110107e-01 -3.865374624729156494e-02 -1.376571953296661377e-01
4.710519686341285706e-02 7.372143864631652832e-02 -1.034538224339485168e-01 -1.875417530536651611e-01 5.718734115362167358e-03 -2.515746057033538818e-01 9.778857231140136719e-02 1.268340796232223511e-01 3.530400618910789490e-02 3.068061769008636475e-01 -3.734664618968963623e-02 1.679392307996749878e-01 -2.629867941141128540e-02 -2.926555573940277100e-01 -2.375096529722213745e-01 1.552687287330627441e-01 -7.672001421451568604e-02 -3.402993977069854736e-01 1.430676579475402832e-01 -1.449970901012420654e-01 9.854431450366973877e-02 -4.673431813716888428e-01 1.215671822428703308e-01 -8.591131120920181274e-02 2.057645767927169800e-01 -1.502614002674818039e-02 -2.431759536266326904e-01 1.261711567640304565e-01 5.797931924462318420e-02 1.055628657341003418e-01 1.411319524049758911e-01 1.276279613375663757e-02
-1.620229035615921021e-01 4.517550393939018250e-02 -9.920950047671794891e-03 -7.331065088510513306e-02 1.684671640396118164e-01 1.492473334074020386e-01 2.374162375926971436e-01 1.923691779375076294e-01 3.691025078296661377e-02 1.612673550844192505e-01 -4.002447426319122314e-01 -1.639981865882873535e-01 -9.823908098042011261e-03 -3.258761763572692871e-01 -3.772377967834472656e-02 2.905638515949249268e-01 -2.665342986583709717e-01 -1.674980372190475464e-01 -2.341168820858001709e-01 5.197763815522193909e-02 1.465376932173967361e-02 -2.468021661043167114e-01 2.278353571891784668e-01 -1.875353604555130005e-01 1.792938411235809326e-01 4.041113331913948059e-02 8.512696623802185059e-02 -9.450847283005714417e-03 -1.253051012754440308e-01 1.631579548120498657e-01 1.532510370016098022e-01 -6.218758225440979004e-02
-1.097770631313323975e-01 5.199046432971954346e-02 1.890802532434463501e-01 -1.195258647203445435e-01 -1.611932516098022461e-01 -5.047254264354705811e-02 3.953200578689575195e-01 1.039683818817138672e-01 -3.914151713252067566e-02 4.467821493744850159e-02 1.748736053705215454e-01 8.442982286214828491e-02 -2.561672031879425049e-01 -3.050840497016906738e-01 -1.489319801330566406e-01 2.056761682033538818e-01 -3.466793000698089600e-01 -2.913353145122528076e-01 -1.478967517614364624e-01 -2.889941930770874023e-01 1.277399510145187378e-01 -3.875539824366569519e-02 1.172626987099647522e-01 -4.217489436268806458e-02 1.175789907574653625e-01 -1.185292750597000122e-01 2.731491625308990479e-01 9.359245747327804565e-02 -2.040598727762699127e-02 4.375436156988143921e-02 -1.146466061472892761e-01 -6.819060444831848145e-02
3.727675974369049072e-02 -7.901606149971485138e-03 1.323759406805038452e-01 5.877432227134704590e-02 -7.232235372066497803e-02 -2.360818535089492798e-01 3.655804991722106934e-01 1.444386839866638184e-01 -1.780416220426559448e-01 1.852632910013198853e-01 2.436583861708641052e-02 2.384393215179443359e-01 -3.391814976930618286e-02 -3.900693356990814209e-01 1.631604433059692383e-01 2.333172857761383057e-01 -1.035546809434890747e-01 1.215552240610122681e-01 1.816384941339492798e-01 1.029055938124656677e-02 1.366414278745651245e-01 -2.440702021121978760e-01 1.176133528351783752e-01 -4.042251035571098328e-02 -3.846092522144317627e-02 2.424930036067962646e-01 2.597448527812957764e-01 2.536378800868988037e-01 1.578879193402826786e-03 9.225072711706161499e-02 6.882783770561218262e-02 -2.159277498722076416e-01
-1.606904566287994385e-01 7.967764139175415039e-02 -1.731522083282470703e-01 2.011170834302902222e-01 7.472775876522064209e-02 -2.951111495494842529e-01 -1.116031548008322716e-03 8.367258310317993164e-02 -1.164038181304931641e-01 1.717011779546737671e-01 -2.980154156684875488e-01 -6.460894644260406494e-02 -1.316264718770980835e-01 -3.687393367290496826e-01 9.467279165983200073e-02 -7.406572252511978149e-02 -1.009481698274612427e-01 -1.453457176685333252e-01 1.513462886214256287e-02 2.030424028635025024e-01 -2.065509706735610962e-01 -5.637088418006896973e-02 1.216427758336067200e-01 -2.302355915307998657e-01 7.382523268461227417e-02 1.929721981287002563e-02 7.545493543148040771e-02 4.137668609619140625e-01 3.674848377704620361e-02 -1.615359634160995483e-02 3.043136000633239746e-01 -1.749478727579116821e-01
2.586249411106109619e-01 -4.780489951372146606e-03 3.532081469893455505e-02 -2.785633318126201630e-02 1.239425018429756165e-01 -2.477883100509643555e-01 1.081899330019950867e-01 1.223481819033622742e-01 -3.563341796398162842e-01 -6.633001565933227539e-02 -2.151389569044113159e-01 3.697287663817405701e-02 1.524810343980789185e-01 -4.467328786849975586e-01 -3.380200266838073730e-02 1.451785564422607422e-01 1.910088509321212769e-01 -2.870862558484077454e-02 -1.396551579236984253e-01 -1.248401105403900146e-01 8.881397545337677002e-02 -2.075127810239791870e-01 -1.598356320755556226e-04 -1.138507425785064697e-01 -4.875904694199562073e-02 1.401481777429580688e-01 1.237047538161277771e-01 4.254759550094604492e-01 -4.713119938969612122e-02 1.594443619251251221e-01 1.285712718963623047e-01 6.878494471311569214e-02
1.567026674747467041e-01 -1.185156255960464478e-01 1.986305713653564453e-01 -3.435982167720794678e-01 -2.331516146659851074e-02 -1.091321036219596863e-01 1.570742279291152954e-01 2.005763649940490723e-01 -2.880877256393432617e-02 9.184973686933517456e-02 -3.965798020362854004e-02 -1.355344802141189575e-01 -1.973247975111007690e-01 -3.014082014560699463e-01 2.540275752544403076e-01 3.874775394797325134e-02 -1.637687981128692627e-01 -2.468871176242828369e-01 -5.020543560385704041e-02 -1.446958631277084351e-01 -1.420938521623611450e-01 -2.703626155853271484e-01 -1.853001449489966035e-04 2.324306368827819824e-01 3.520697355270385742e-01 -1.450883150100708008e-01 -6.817694753408432007e-02 2.698999084532260895e-02 -2.336696535348892212e-01 -1.838629096746444702e-01 3.157078474760055542e-02 -5.637655779719352722e-02
7.055774331092834473e-02 2.339742630720138550e-01 4.764325916767120361e-02 1.275727152824401855e-01 3.220164030790328979e-02 -1.777405887842178345e-01 3.133831024169921875e-01 -1.595024913549423218e-01 -8.557046204805374146e-02 1.708631962537765503e-01 -1.026491969823837280e-01 -1.332901045680046082e-02 -4.321696758270263672e-01 -3.456289172172546387e-01 -1.571048945188522339e-01 2.198879122734069824e-01 4.545757919549942017e-02 -1.079619303345680237e-01 1.808364391326904297e-01 1.712831109762191772e-02 -2.366698384284973145e-01 -2.013162896037101746e-02 -2.497610449790954590e-01 -1.168071180582046509e-01 -6.189344450831413269e-02 1.113234907388687134e-01 2.946197800338268280e-02 -3.928570821881294250e-02 3.864580020308494568e-02 1.199611574411392212e-01 3.033674657344818115e-01 -1.823454052209854126e-01
-1.822554320096969604e-01 1.085866615176200867e-01 1.572442501783370972e-01 -2.649679780006408691e-01 1.466237902641296387e-01 3.478369675576686859e-03 -4.994752351194620132e-03 2.216481044888496399e-02 -1.231287866830825806e-01 1.322474926710128784e-01 -1.049679592251777649e-01 -1.566086858510971069e-01 -1.886278688907623291e-01 -2.096009999513626099e-01 9.603781253099441528e-02 3.055573701858520508e-01 -8.127044141292572021e-02 -1.071404144167900085e-01 -2.316022366285324097e-01 -7.128366827964782715e-02 -3.578051328659057617e-01 -9.962741285562515259e-02 2.159238755702972412e-01 -1.589688658714294434e-01 1.422432158142328262e-02 7.743966579437255859e-02 5.270468071103096008e-02 -2.726741135120391846e-01 -2.676513195037841797e-01 1.308651566505432129e-01 3.414105176925659180e-01 -1.115063279867172241e-01
7.870625704526901245e-02 1.926567591726779938e-02 -1.725013554096221924e-02 -1.206848472356796265e-01 9.427475929260253906e-02 -4.509979784488677979e-01 2.075174152851104736e-01 2.119850739836692810e-02 -2.101903259754180908e-01 2.076273113489151001e-01 -6.931395828723907471e-02 2.834381461143493652e-01 -1.218896210193634033e-01 -2.963864505290985107e-01 1.810809224843978882e-02 3.144275844097137451e-01 -1.084259897470474243e-01 8.029457181692123413e-02 1.027238443493843079e-01 -1.848859488964080811e-01 2.298651188611984253e-01 -2.225786596536636353e-01 -6.968502700328826904e-02 1.183742657303810120e-01 -1.239315718412399292e-01 1.617898046970367432e-01 1.257726997137069702e-01 1.445809453725814819e-01 -1.462592035531997681e-01 -9.381362050771713257e-02 1.549701243638992310e-01 -1.783104687929153442e-01
-1.727711223065853119e-02 8.432985097169876099e-02 1.204688325524330139e-01 -2.691412270069122314e-01 2.627963386476039886e-02 -3.453398644924163818e-01 3.386493921279907227e-01 2.311424612998962402e-01 -3.746460005640983582e-02 1.203309148550033569e-01 -3.113209605216979980e-01 1.180062219500541687e-01 2.001160196959972382e-02 -1.261714398860931396e-01 1.899848729372024536e-01 2.247670292854309082e-01 -2.635235488414764404e-01 1.216848660260438919e-02 1.312289535999298096e-01 -2.821912765502929688e-01 -2.272548899054527283e-02 -1.741165854036808014e-02 -2.987643517553806305e-02 -1.613705307245254517e-01 6.744914501905441284e-02 -2.555754035711288452e-02 2.675422839820384979e-02 -1.261084675788879395e-01 7.232070714235305786e-02 2.070772051811218262e-01 3.395803570747375488e-01 9.203322976827621460e-02
-1.006808970123529434e-02 1.204570382833480835e-02 1.702269464731216431e-01 -3.597135543823242188e-01 2.111245878040790558e-02 -3.261285275220870972e-02 1.421115100383758545e-01 1.027937382459640503e-01 1.514096856117248535e-01 2.594698071479797363e-01 9.350880235433578491e-02 -3.120035631582140923e-03 -2.971829175949096680e-01 -2.322220206260681152e-01 -2.010153606534004211e-02 1.711535006761550903e-01 1.093430146574974060e-01 -1.780791282653808594e-01 5.285745859146118164e-02 -2.180612534284591675e-01 -2.752621173858642578e-01 5.904043838381767273e-02 3.781937658786773682e-01 -1.884920746088027954e-01 1.230341717600822449e-01 4.253582656383514404e-02 -2.135151624679565430e-01 -1.466288417577743530e-01 -4.737984761595726013e-02 1.125445682555437088e-02 3.161143660545349121e-01 1.614480977877974510e-03
4.815753921866416931e-02 3.655884787440299988e-02 2.790007889270782471e-01 -1.662988364696502686e-01 5.715097486972808838e-02 -3.118811547756195068e-01 3.913130462169647217e-01 2.713991403579711914e-01 -1.300666388124227524e-02 -1.765673160552978516e-01 -1.605302691459655762e-01 2.660592496395111084e-01 -3.126850426197052002e-01 -9.234180301427841187e-02 -1.281993240118026733e-01 5.366722121834754944e-02 -9.288314729928970337e-02 -2.891401387751102448e-02 -1.011450439691543579e-01 -9.896926581859588623e-02 3.519206494092941284e-02 9.756717085838317871e-02 1.831116825342178345e-01 -1.511037796735763550e-01 1.605224013328552246e-01 -1.317795664072036743e-01 3.024260401725769043e-01 1.225714385509490967e-01 -1.554942429065704346e-01 1.509792506694793701e-01 7.894755899906158447e-02 -1.028502061963081360e-01
-6.586904823780059814e-02 1.847324669361114502e-01 7.200361788272857666e-02 -2.247967869043350220e-01 5.898457020521163940e-03 -4.039453566074371338e-01 1.262299269437789917e-01 2.876617573201656342e-02 -1.245597898960113525e-01 3.334933519363403320e-01 -1.139851883053779602e-01 2.078903317451477051e-01 -1.435929089784622192e-01 -1.337863504886627197e-01 -3.827005997300148010e-02 -4.077306017279624939e-02 2.373553067445755005e-01 -1.987589895725250244e-01 1.267805546522140503e-01 -4.374058544635772705e-02 -6.787551194429397583e-02 1.695173210464417934e-03 2.264155149459838867e-01 -1.673097759485244751e-01 1.835396438837051392e-01 7.656554877758026123e-02 1.956873834133148193e-01 4.065915942192077637e-02 -5.224539339542388916e-02 -1.374818831682205200e-01 2.524199485778808594e-01 3.724543452262878418e-01
-5.969150736927986145e-02 1.284519881010055542e-01 -3.231448587030172348e-03 3.989930823445320129e-02 -8.167022466659545898e-02 1.770473457872867584e-02 3.032396137714385986e-01 5.402921512722969055e-02 3.031429089605808258e-02 2.267597764730453491e-01 -2.005434334278106689e-01 3.023427426815032959e-01 9.539090842008590698e-02 -4.893232882022857666e-01 1.641398817300796509e-01 2.165561765432357788e-01 -2.992755733430385590e-02 7.591761648654937744e-02 2.841087989509105682e-02 2.421766519546508789e-01 -2.785933613777160645e-01 -9.232066571712493896e-02 -1.805322826839983463e-03 -9.456650167703628540e-02 -1.363536864519119263e-01 -1.184706836938858032e-01 -1.208279877901077271e-01 1.031673029065132141e-01 -8.781889826059341431e-02 -4.116435348987579346e-02 3.759345412254333496e-01 1.820397935807704926e-02
-2.228684872388839722e-01 -2.927250042557716370e-02 -5.037715286016464233e-02 -9.866175800561904907e-02 3.904606401920318604e-02 -4.025889933109283447e-02 4.242512583732604980e-02 -2.210341207683086395e-02 1.906717121601104736e-01 -1.248313765972852707e-02 -2.344166301190853119e-02 3.292085230350494385e-01 -1.002718135714530945e-01 -5.519921183586120605e-01 9.771905094385147095e-02 -3.739722305908799171e-03 -1.379472911357879639e-01 9.062192589044570923e-02 -2.354534566402435303e-01 -1.756610125303268433e-01 -2.468235325068235397e-03 -2.114913016557693481e-01 7.534434553235769272e-03 -1.781422197818756104e-01 -2.972159162163734436e-02 9.103883802890777588e-02 -1.944521218538284302e-01 2.666834890842437744e-01 -3.102302253246307373e-01 -2.177423834800720215e-01 4.006683826446533203e-02 -9.267570078372955322e-02
9.425172954797744751e-02 -2.078057974576950073e-01 4.198350310325622559e-01 9.200084954500198364e-02 3.545983508229255676e-02 -2.430633008480072021e-01 3.121855258941650391e-01 -5.074067041277885437e-03 -2.721516788005828857e-01 1.730046719312667847e-01 1.455012708902359009e-01 1.417311429977416992e-01 -8.300536125898361206e-02 -1.236604750156402588e-01 3.219540119171142578e-01 1.003470346331596375e-01 4.535962268710136414e-02 5.672748759388923645e-02 -2.059535384178161621e-01 1.924967579543590546e-02 -9.186129271984100342e-02 -3.008439242839813232e-01 1.332237273454666138e-01 -1.632431745529174805e-01 6.951270252466201782e-02 3.939183428883552551e-02 -7.206293940544128418e-02 2.608205676078796387e-01 -1.587625592947006226e-01 7.704316824674606323e-02 1.163422316312789917e-01 -9.239967912435531616e-02
1.975251287221908569e-01 -2.326501160860061646e-01 1.099416613578796387e-01 -1.671102270483970642e-02 7.755129039287567139e-02 -1.301805973052978516e-01 1.102364808320999146e-01 2.275947630405426025e-01 -1.694403439760208130e-01 1.013185083866119385e-01 -1.211711540818214417e-01 2.136222273111343384e-01 -1.114526614546775818e-01 -3.964754343032836914e-01 1.079849200323224068e-03 2.023231089115142822e-01 9.495672583580017090e-02 -5.499064549803733826e-02 9.984884411096572876e-02 -2.937022745609283447e-01 -2.534303665161132812e-01 -2.759598791599273682e-01 1.215961202979087830e-01 6.820780038833618164e-02 -2.533462941646575928e-01 1.628522276878356934e-01 -9.006253676488995552e-04 1.193781867623329163e-01 2.007055431604385376e-01 -2.474180907011032104e-01 1.362450718879699707e-01 -6.802497059106826782e-02
1.082066372036933899e-01 -7.366894185543060303e-02 1.026993840932846069e-01 -1.310133337974548340e-01 -1.891392841935157776e-02 -2.775757014751434326e-01 1.389499455690383911e-01 -1.767524704337120056e-02 1.555545777082443237e-01 -6.991387903690338135e-02 -1.474683880805969238e-01 -2.020873278379440308e-01 4.664606600999832153e-02 -6.983309239149093628e-02 5.974952876567840576e-02 4.159580171108245850e-01 -9.367664903402328491e-02 -7.901617139577865601e-02 -8.531285822391510010e-02 -2.483386546373367310e-01 -2.150329798460006714e-01 -2.674964964389801025e-01 1.625494211912155151e-01 -5.572779476642608643e-02 4.472361207008361816e-01 2.219733148813247681e-01 -2.483150511980056763e-01 -1.059381142258644104e-01 -1.057564094662666321e-01 -3.384476155042648315e-02 9.685761481523513794e-02 -8.737534284591674805e-02
3.525885287672281265e-03 -1.165185347199440002e-01 7.336555514484643936e-03 -2.823095768690109253e-02 5.321762338280677795e-02 -1.778010278940200806e-01 3.544841110706329346e-01 1.857242435216903687e-01 -3.566357865929603577e-02 8.779717236757278442e-02 1.528557240962982178e-01 1.815702021121978760e-01 -1.780137978494167328e-02 -6.194593906402587891e-01 7.479357719421386719e-02 8.149057626724243164e-02 1.074632108211517334e-01 -1.401677578687667847e-01 -1.759415492415428162e-02 -2.082471996545791626e-01 -1.401785016059875488e-02 -2.270869016647338867e-01 -1.027123183012008667e-01 8.020071312785148621e-03 -1.535016745328903198e-01 -8.799356967210769653e-02 -1.669557988643646240e-01 2.083093672990798950e-01 9.076502174139022827e-02 4.176543653011322021e-02 1.788707375526428223e-01 -2.180984914302825928e-01
1.099169254302978516e-03 -2.995138987898826599e-02 -2.111725974828004837e-03 -2.948322892189025879e-01 -1.892023533582687378e-01 -2.279064059257507324e-01 9.651412814855575562e-02 5.151470750570297241e-02 -1.095935404300689697e-01 3.189562261104583740e-01 -1.306794732809066772e-01 1.192599833011627197e-01 -2.763714194297790527e-01 -2.112038880586624146e-01 7.684762030839920044e-02 3.836144804954528809e-01 1.837570220232009888e-01 -1.207910571247339249e-02 2.277011573314666748e-01 -1.284527629613876343e-01 -6.290891766548156738e-02 -1.640163362026214600e-01 2.494540065526962280e-01 -2.060946226119995117e-01 2.293789945542812347e-02 -1.394798904657363892e-01 -2.454320341348648071e-01 -1.098175868391990662e-01 -1.272189766168594360e-01 1.274414826184511185e-03 2.163710147142410278e-01 -1.624920964241027832e-02
-8.515265583992004395e-02 1.298099309206008911e-01 7.909994572401046753e-03 -2.714712917804718018e-01 -2.339902818202972412e-01 -3.040099740028381348e-01 1.442382484674453735e-01 9.649360179901123047e-02 -1.766485162079334259e-03 2.104303091764450073e-01 -1.392461210489273071e-01 2.702019214630126953e-01 -1.155440658330917358e-01 -1.083290949463844299e-01 -1.231527924537658691e-01 1.272418200969696045e-01 -1.050263345241546631e-01 -1.061026602983474731e-01 -5.303155630826950073e-03 -3.096264004707336426e-01 2.396274916827678680e-02 -1.481353072449564934e-03 2.316939085721969604e-01 -1.028221547603607178e-01 -6.518261134624481201e-02 3.412696998566389084e-03 -2.921673655509948730e-01 7.352194935083389282e-02 -7.588554918766021729e-02 -3.178882896900177002e-01 3.822172880172729492e-01 2.792056649923324585e-02
1.375995925627648830e-03 -1.311779171228408813e-01 -2.895602723583579063e-03 -4.150789678096771240e-01 -7.972768694162368774e-02 -1.946620643138885498e-01 1.729003489017486572e-01 2.099871635437011719e-01 -1.688848435878753662e-01 1.476468592882156372e-01 1.559842284768819809e-02 1.802055239677429199e-01 -1.818455755710601807e-01 -2.197537124156951904e-01 3.178277015686035156e-01 1.098451390862464905e-02 -1.326166689395904541e-01 -2.133728116750717163e-01 -4.294744506478309631e-02 4.823159426450729370e-02 6.741301715373992920e-02 -2.976850569248199463e-01 7.294013351202011108e-02 2.781988680362701416e-02 4.338863492012023926e-02 -2.715087123215198517e-02 2.209427207708358765e-01 2.240971028804779053e-01 -2.207810878753662109e-01 -4.158369265496730804e-03 2.147274315357208252e-01 2.522966563701629639e-01
2.395643442869186401e-01 1.103234216570854187e-01 9.511841088533401489e-02 -2.037727683782577515e-01 -4.828323796391487122e-02 -2.002138197422027588e-01 1.954747922718524933e-02 6.815392524003982544e-02 -2.766515910625457764e-01 1.405379772186279297e-01 -2.190389484167098999e-01 6.941988319158554077e-02 -8.217870444059371948e-02 -2.687586545944213867e-01 -7.037750631570816040e-02 1.674663722515106201e-01 -2.561546675860881805e-02 -6.054147961549460888e-04 -1.247427091002464294e-01 -2.564904689788818359e-01 -1.048452332615852356e-01 1.455685049295425415e-01 7.394700497388839722e-02 -2.349221557378768921e-01 4.362127482891082764e-01 1.639410704374313354e-01 3.138315677642822266e-01 -7.424691319465637207e-02 1.926180720329284668e-02 -4.861443489789962769e-02 1.322213709354400635e-01 2.348068505525588989e-01
-1.758773624897003174e-01 -1.803582459688186646e-01 -5.681014806032180786e-02 3.663472086191177368e-02 -8.408549241721630096e-03 -3.692473173141479492e-01 4.195257723331451416e-01 3.158784508705139160e-01 -1.535639613866806030e-01 6.280007655732333660e-04 8.096244931221008301e-02 1.210025101900100708e-01 5.519026890397071838e-03 -4.023385047912597656e-01 -9.492256492376327515e-02 4.102632403373718262e-02 -1.342814713716506958e-01 -1.191931776702404022e-03 1.759886890649795532e-01 -2.114387415349483490e-02 -2.157579213380813599e-01 -2.045081704854965210e-01 -1.407342106103897095e-01 -1.468885038048028946e-02 1.070455685257911682e-01 -7.221383601427078247e-02 -7.048562169075012207e-02 2.615345120429992676e-01 -1.162449792027473450e-01 1.886170208454132080e-01 6.968796998262405396e-02 -2.361438982188701630e-02
4.126775637269020081e-02 2.678267061710357666e-01 2.033593058586120605e-01 -1.524665057659149170e-01 -7.543308287858963013e-02 -9.369582682847976685e-02 -1.176280155777931213e-01 4.175042212009429932e-01 -7.434733957052230835e-02 -6.960072368383407593e-02 -9.456490725278854370e-02 2.387621402740478516e-01 3.883177787065505981e-02 -3.288993835449218750e-01 2.210114896297454834e-01 2.419052273035049438e-01 9.008228033781051636e-02 -3.046393208205699921e-02 -1.391849666833877563e-01 -1.349969357252120972e-01 5.656454339623451233e-02 -6.936544179916381836e-02 -2.622052133083343506e-01 -8.409069478511810303e-02 9.714839607477188110e-02 2.258435823023319244e-02 -6.408293545246124268e-02 6.970550864934921265e-02 -1.402794718742370605e-01 -3.421910479664802551e-02 1.272347718477249146e-01 4.237407147884368896e-01
3.588939607143402100e-01 7.385388016700744629e-02 7.663855701684951782e-02 -4.991055652499198914e-02 -1.146296411752700806e-01 -1.190182194113731384e-01 2.874170839786529541e-01 3.299695551395416260e-01 9.209510684013366699e-02 2.042168229818344116e-01 -2.143135070800781250e-01 -2.023272961378097534e-01 -2.775430083274841309e-01 -6.270314007997512817e-02 -8.756091445684432983e-02 1.122969686985015869e-01 5.815852060914039612e-02 -1.123360637575387955e-02 -1.103222966194152832e-01 1.087733954191207886e-01 -1.006962731480598450e-01 4.368890449404716492e-02 -1.019173264503479004e-01 -1.704802215099334717e-01 1.279883831739425659e-01 1.961051374673843384e-01 7.922045886516571045e-03 2.724305987358093262e-01 2.047969549894332886e-01 -3.840731829404830933e-02 3.645861446857452393e-01 1.257802546024322510e-01
9.794393926858901978e-02 2.385792732238769531e-01 9.113699197769165039e-02 1.627203077077865601e-01 6.194032728672027588e-02 -1.442160159349441528e-01 2.257098704576492310e-01 3.996422886848449707e-02 -3.010429143905639648e-01 -8.249527215957641602e-02 -2.607502639293670654e-01 -4.169992730021476746e-02 1.980766467750072479e-02 -3.560037910938262939e-01 1.374714672565460205e-01 -1.836344450712203979e-01 1.825226098299026489e-01 -1.926450729370117188e-01 3.550555184483528137e-02 -4.590514674782752991e-02 -1.144461333751678467e-01 -2.036436796188354492e-01 -1.160996630787849426e-01 -1.293243467807769775e-01 -6.874267011880874634e-02 7.637370377779006958e-02 1.564112454652786255e-01 4.366613924503326416e-01 -5.021148547530174255e-02 -5.979037284851074219e-02 2.877366244792938232e-01 -3.823181614279747009e-02
-6.153412908315658569e-02 6.583334505558013916e-02 1.146798729896545410e-01 -3.512469306588172913e-02 7.466086745262145996e-02 -2.646431922912597656e-01 1.349383220076560974e-02 1.963194310665130615e-01 1.682775914669036865e-01 2.161692678928375244e-01 -7.162033766508102417e-02 -1.965028047561645508e-01 -3.852734714746475220e-02 -3.991007208824157715e-01 2.527463138103485107e-01 2.259932905435562134e-01 1.578879952430725098e-01 -2.875432837754487991e-03 -5.262481048703193665e-02 -3.865711092948913574e-01 -1.596516966819763184e-01 3.954576328396797180e-02 1.402350217103958130e-01 -2.670763731002807617e-01 3.022220730781555176e-02 1.732959784567356110e-02 -2.681798636913299561e-01 -9.190552681684494019e-02 -1.897916495800018311e-01 1.558253914117813110e-01 1.627224087715148926e-01 7.140372693538665771e-02
-2.185554802417755127e-01 9.684622287750244141e-02 -5.844920501112937927e-02 -1.453641504049301147e-01 3.390713036060333252e-02 -4.560063779354095459e-02 1.104419380426406860e-01 1.078308597207069397e-01 -4.420816898345947266e-02 1.677010059356689453e-01 -3.868859112262725830e-01 2.455103956162929535e-02 -1.756984889507293701e-01 -2.411538362503051758e-01 1.666804216802120209e-02 2.131075412034988403e-01 -1.577564626932144165e-01 -1.587593406438827515e-01 -1.744275540113449097e-01 1.479589752852916718e-02 -9.604817628860473633e-02 -1.638599038124084473e-01 3.135057687759399414e-01 4.090194031596183777e-02 2.301201969385147095e-01 1.278774142265319824e-01 1.116102561354637146e-01 -6.210053712129592896e-02 -4.086604714393615723e-01 6.515360623598098755e-02 3.182964622974395752e-01 -3.495782986283302307e-02
-1.499402821063995361e-01 7.058728486299514771e-02 -2.336758188903331757e-02 6.664072722196578979e-02 3.696083277463912964e-02 -2.128912955522537231e-01 1.384957879781723022e-01 3.923732787370681763e-02 -1.777406930923461914e-01 -8.992484956979751587e-02 -2.042518705129623413e-01 3.789606392383575439e-01 -2.468929588794708252e-01 -3.187206983566284180e-01 8.503841608762741089e-02 1.542977988719940186e-01 -1.085802614688873291e-01 -9.410306066274642944e-02 -2.168706804513931274e-02 -2.692368924617767334e-01 1.017894744873046875e-01 5.614089965820312500e-02 3.397668600082397461e-01 -1.055049374699592590e-01 2.430537492036819458e-01 -3.381012380123138428e-02 2.583226887509226799e-03 2.891765832901000977e-01 1.912269294261932373e-01 -7.576110772788524628e-03 2.122440040111541748e-01 1.494728773832321167e-01
6.188020482659339905e-02 -2.764748036861419678e-01 9.714487940073013306e-02 -5.858994275331497192e-02 -4.593149200081825256e-02 -4.234775528311729431e-02 3.111298382282257080e-01 1.889197975397109985e-01 -7.021239399909973145e-02 1.951440274715423584e-01 1.600427776575088501e-01 -1.017654761672019958e-01 -3.798685669898986816e-01 -3.373622000217437744e-01 2.122743576765060425e-01 8.472484350204467773e-02 4.218013212084770203e-02 -2.421210259199142456e-01 -1.248047798871994019e-01 -2.701329439878463745e-02 -2.396863251924514771e-01 -1.411472558975219727e-01 -1.825031340122222900e-01 -3.126379251480102539e-01 -9.424839913845062256e-02 4.256669431924819946e-02 -1.024408936500549316e-01 -1.072588860988616943e-01 -5.857191607356071472e-02 -1.822553724050521851e-01 1.175158172845840454e-01 1.133731827139854431e-01
-6.458810064941644669e-03 2.384214401245117188e-01 2.927966415882110596e-01 -3.284597024321556091e-02 1.980992704629898071e-01 -2.370968312025070190e-01 2.458175867795944214e-01 7.581569999456405640e-02 1.056996434926986694e-01 2.795962989330291748e-01 -1.554476767778396606e-01 -1.501253396272659302e-01 -5.983734875917434692e-02 -2.367639839649200439e-01 1.793308109045028687e-01 9.474953263998031616e-02 -7.445660978555679321e-02 -1.624220013618469238e-01 -2.700794860720634460e-02 -4.063548147678375244e-01 -1.158275082707405090e-01 -1.084007918834686279e-01 2.444231696426868439e-02 -1.868833005428314209e-01 2.016421556472778320e-01 1.927253901958465576e-01 -9.080830030143260956e-03 -2.380596995353698730e-01 -1.209967434406280518e-01 1.949579119682312012e-01 7.596889883279800415e-02 8.002500981092453003e-02
-4.534961283206939697e-02 1.664201766252517700e-01 -7.095694541931152344e-02 -6.182255223393440247e-02 9.598034620285034180e-02 -7.921867072582244873e-03 1.150539144873619080e-01 1.165826395153999329e-01 -4.838455840945243835e-02 2.446488589048385620e-01 -3.463191688060760498e-01 7.246794644743204117e-03 -7.887040823698043823e-02 -3.011502623558044434e-01 -1.190869286656379700e-01 7.570785284042358398e-02 -1.786178499460220337e-01 -1.752430945634841919e-01 -1.779846549034118652e-01 5.634528771042823792e-02 -8.496587723493576050e-02 -2.658918797969818115e-01 2.938516139984130859e-01 -9.548099339008331299e-02 3.195418715476989746e-01 1.397998929023742676e-01 9.126146137714385986e-02 -2.531429752707481384e-02 -3.733206391334533691e-01 1.733019053936004639e-01 2.114870101213455200e-01 -1.033337712287902832e-01
-1.989715499803423882e-03 -8.930274099111557007e-02 3.508270084857940674e-01 1.979066133499145508e-01 -2.048452571034431458e-02 -3.090013861656188965e-01 1.502303332090377808e-01 1.712514609098434448e-01 -1.557109802961349487e-01 6.341747194528579712e-02 -1.167711317539215088e-01 8.862175047397613525e-02 -2.066369503736495972e-01 -1.406868547201156616e-01 8.652052283287048340e-02 -1.461275760084390640e-02 -5.743878334760665894e-02 5.841566994786262512e-02 1.330277323722839355e-01 -4.176575317978858948e-02 -3.516646623611450195e-01 5.010776687413454056e-03 -2.534996867179870605e-01 -9.994751214981079102e-02 1.641374528408050537e-01 9.247577190399169922e-02 -8.572424948215484619e-02 3.210895657539367676e-01 -8.961246162652969360e-02 1.297986805438995361e-01 3.926952183246612549e-01 -1.135959476232528687e-01
1.658812165260314941e-01 4.568905383348464966e-02 1.154884845018386841e-01 -2.440406531095504761e-01 -5.215027928352355957e-02 -2.832025289535522461e-01 2.397710829973220825e-01 2.219895571470260620e-01 -5.992409959435462952e-02 -3.093989100307226181e-03 -6.515177339315414429e-02 1.635236740112304688e-01 -9.887006133794784546e-02 -1.305507868528366089e-01 -1.107369922101497650e-02 3.033109903335571289e-01 9.881006553769111633e-03 -5.626350641250610352e-03 -4.956982284784317017e-02 -4.456668794155120850e-01 1.867369376122951508e-02 2.012660168111324310e-02 1.777578741312026978e-01 -9.995959699153900146e-03 -1.525225490331649780e-01 9.612150490283966064e-02 -2.624356150627136230e-01 1.393122822046279907e-01 1.021188348531723022e-01 -2.018969357013702393e-01 3.842175900936126709e-01 3.212563320994377136e-02
-1.747271120548248291e-01 2.194188535213470459e-01 1.426248997449874878e-01 3.235673606395721436e-01 3.996296823024749756e-01 -1.466265618801116943e-01 1.359585821628570557e-01 1.896007210016250610e-01 -4.313645884394645691e-02 3.201532065868377686e-01 -1.787463724613189697e-01 1.061066314578056335e-01 -1.033262908458709717e-01 -2.047715336084365845e-01 2.362761646509170532e-01 5.550719797611236572e-02 -3.715258836746215820e-02 -2.057030797004699707e-01 -1.380738615989685059e-01 -1.347086671739816666e-02 -3.486330211162567139e-01 -1.636200249195098877e-01 -7.254352420568466187e-02 -1.373646501451730728e-02 -3.732759878039360046e-02 7.935503125190734863e-02 4.026826098561286926e-02 4.393517225980758667e-02 -1.045180708169937134e-01 -1.670289784669876099e-01 1.837407946586608887e-01 -3.217567875981330872e-02
-3.202618390787392855e-04 5.645623803138732910e-02 -6.980369985103607178e-02 -1.404221951961517334e-01 -1.541017442941665649e-01 -1.574854701757431030e-01 3.956198394298553467e-01 -1.713539659976959229e-02 -2.241192162036895752e-01 1.592126558534801006e-03 1.777643859386444092e-01 -1.027501299977302551e-01 3.694792045280337334e-03 -2.844689190387725830e-01 3.570734336972236633e-02 1.239136420190334320e-02 1.360613852739334106e-01 -4.654985666275024414e-01 -1.457609981298446655e-01 -2.734735012054443359e-01 -3.456895053386688232e-02 -1.191054582595825195e-01 -1.710657328367233276e-01 -7.281606644392013550e-02 1.877889633178710938e-01 -6.827631592750549316e-02 1.813463866710662842e-02 3.747986853122711182e-01 -1.150958016514778137e-01 -9.168867766857147217e-02 8.826383948326110840e-02 -2.744847349822521210e-02
-1.135843768715858459e-01 -3.132014349102973938e-02 1.151635199785232544e-01 -2.058593370020389557e-02 -1.847333163022994995e-01 -3.539959713816642761e-02 2.123882174491882324e-01 -1.261354088783264160e-01 2.352640032768249512e-01 1.852596849203109741e-01 -1.230217665433883667e-01 -3.415078297257423401e-02 -3.458568155765533447e-01 -4.212795794010162354e-01 4.442133381962776184e-02 1.157398521900177002e-01 4.280646145343780518e-02 -8.561675250530242920e-02 -5.001545883715152740e-03 -2.968798205256462097e-02 -3.817801475524902344e-01 -2.926159463822841644e-02 -1.206814348697662354e-01 1.264576315879821777e-01 2.576844953000545502e-02 -1.388184130191802979e-01 -9.456175565719604492e-02 2.077219039201736450e-01 -3.662940859794616699e-01 -2.292704880237579346e-01 7.036758959293365479e-02 8.154512196779251099e-02
-9.277837350964546204e-03 1.279437988996505737e-01 1.858723014593124390e-01 -2.649378180503845215e-01 2.852465026080608368e-02 -3.041445314884185791e-01 2.643264532089233398e-01 2.080353051424026489e-01 -5.587443709373474121e-02 5.728722363710403442e-02 -3.700192868709564209e-01 1.585472226142883301e-01 2.823073230683803558e-02 -2.325036972761154175e-01 2.440776675939559937e-01 1.755304783582687378e-01 -7.983399927616119385e-02 -2.179573103785514832e-02 1.341913342475891113e-01 -2.540443241596221924e-01 -1.819654256105422974e-01 -2.435400038957595825e-01 6.448632478713989258e-02 5.368936061859130859e-02 -5.423865839838981628e-02 -7.620570808649063110e-02 -1.865818165242671967e-02 -1.672977060079574585e-01 1.021119393408298492e-02 1.554226726293563843e-01 3.021384179592132568e-01 1.309642195701599121e-01
1.353062242269515991e-01 -3.811157867312431335e-02 -2.835350483655929565e-02 1.129213422536849976e-01 4.283135235309600830e-01 -1.895124018192291260e-01 6.157041341066360474e-02 1.114354729652404785e-01 -5.316019803285598755e-02 1.414488703012466431e-01 1.111525073647499084e-01 -4.458986688405275345e-03 8.889799565076828003e-02 -1.186020448803901672e-01 6.087924167513847351e-02 1.257136315107345581e-01 -2.090342640876770020e-01 7.558342069387435913e-02 -4.716414213180541992e-02 -1.932697147130966187e-01 -2.085451632738113403e-01 2.829580381512641907e-02 1.124486848711967468e-01 -8.878959715366363525e-02 2.417670637369155884e-01 7.777084410190582275e-02 1.328540146350860596e-01 4.644692540168762207e-01 -3.122038543224334717e-01 -1.956650763750076294e-01 2.219802737236022949e-01 1.330475509166717529e-01
-6.821341812610626221e-02 -1.720402687788009644e-01 9.273222088813781738e-02 -1.923683285713195801e-01 1.947334706783294678e-01 -5.929300561547279358e-02 3.173767924308776855e-01 3.275302052497863770e-01 1.949086934328079224e-01 2.162747383117675781e-01 -2.239390909671783447e-01 -1.388661861419677734e-01 -3.301620185375213623e-01 -2.901782095432281494e-01 1.882124096155166626e-01 -6.503515690565109253e-02 -1.266327202320098877e-01 -6.692840903997421265e-02 4.918035864830017090e-02 -3.297326862812042236e-01 -2.574677765369415283e-01 -5.034419521689414978e-02 6.089699640870094299e-02 -5.849995091557502747e-02 1.213536560535430908e-01 -7.238743361085653305e-03 -3.650556132197380066e-02 8.703652024269104004e-02 2.038705348968505859e-01 8.351331949234008789e-02 -6.054345145821571350e-02 1.183860655874013901e-02
-3.393845167011022568e-03 -1.980958729982376099e-01 2.999748587608337402e-01 -2.188761383295059204e-01 3.750651702284812927e-02 -1.281714886426925659e-01 -1.774366199970245361e-02 -1.329716593027114868e-01 -2.118815332651138306e-01 5.562206357717514038e-02 -1.927185356616973877e-01 -2.458864822983741760e-02 -1.813722699880599976e-01 -1.868636459112167358e-01 -1.468180567026138306e-01 2.027603834867477417e-01 4.092013463377952576e-02 -9.838070720434188843e-02 -3.336931169033050537e-01 -1.109207421541213989e-01 -3.296513557434082031e-01 -2.396606355905532837e-01 1.774372532963752747e-02 -8.321926742792129517e-02 9.175201505422592163e-02 1.784347593784332275e-01 -1.484102904796600342e-01 -9.954926371574401855e-02 -2.481200844049453735e-01 3.700211271643638611e-02 2.732771039009094238e-01 2.294531762599945068e-01
1.654807850718498230e-02 -1.542810052633285522e-01 2.299651652574539185e-01 -2.357061803340911865e-01 1.180489268153905869e-02 -4.945504665374755859e-02 1.350342668592929840e-02 1.383918374776840210e-01 -4.354913532733917236e-02 1.232155933976173401e-01 -2.580170035362243652e-01 -9.383904933929443359e-02 -1.171386614441871643e-01 -2.649846374988555908e-01 -2.611552476882934570e-01 -3.817902877926826477e-02 2.556977272033691406e-01 5.777558684349060059e-02 -2.972107827663421631e-01 -1.635221838951110840e-01 -2.460721880197525024e-01 -3.056250810623168945e-01 5.905706062912940979e-02 -1.473723202943801880e-01 2.656114995479583740e-01 3.050086498260498047e-01 -5.231313034892082214e-02 -4.264095798134803772e-02 -1.370089203119277954e-01 1.294114738702774048e-01 6.403406616300344467e-03 1.812599599361419678e-01
-2.237181179225444794e-02 2.380224913358688354e-01 2.578283548355102539e-01 1.703342795372009277e-02 2.414357364177703857e-01 7.188309729099273682e-02 1.311058998107910156e-01 -1.074599549174308777e-01 7.416616380214691162e-02 1.036195307970046997e-01 -2.166871428489685059e-01 1.198849081993103027e-01 -7.597098499536514282e-02 -2.599166333675384521e-01 1.201664190739393234e-02 4.475187510251998901e-02 -2.636640369892120361e-01 3.289842605590820312e-02 2.339044064283370972e-01 -2.531591355800628662e-01 -3.585549592971801758e-01 -7.878991961479187012e-02 -6.461449712514877319e-02 -2.198052853345870972e-01 2.018830478191375732e-01 6.912966817617416382e-02 1.559156924486160278e-01 1.285141613334417343e-02 -2.832913100719451904e-01 -1.163333281874656677e-01 2.480202168226242065e-01 1.699203848838806152e-01
-6.145315244793891907e-02 -8.994556218385696411e-02 -3.680933639407157898e-02 2.054451256990432739e-01 1.645013540983200073e-01 -1.508511751890182495e-01 3.590096831321716309e-01 1.524210423231124878e-01 -1.030827611684799194e-01 6.467120349407196045e-02 3.112203255295753479e-02 1.502391397953033447e-01 -1.798959225416183472e-01 -4.127735197544097900e-01 -1.431247405707836151e-02 2.189690321683883667e-01 7.952111959457397461e-02 9.981323033571243286e-03 3.790219500660896301e-02 -3.042856045067310333e-02 -4.207073152065277100e-02 2.029994577169418335e-01 1.094312220811843872e-01 2.458504959940910339e-02 3.968346416950225830e-01 2.221861183643341064e-01 -2.492173761129379272e-02 2.465512752532958984e-01 -4.618770629167556763e-02 2.548874318599700928e-01 1.205840855836868286e-01 1.978625506162643433e-01
-2.002151496708393097e-02 1.222531497478485107e-01 1.751392781734466553e-01 3.028437495231628418e-02 2.372764945030212402e-01 -2.778928577899932861e-01 3.314884305000305176e-01 2.134584039449691772e-01 -3.892373992130160332e-03 2.560808658599853516e-01 -6.552098691463470459e-02 -1.978584825992584229e-01 5.868701636791229248e-02 -2.626557350158691406e-01 2.188925445079803467e-01 1.244015544652938843e-01 -7.187051326036453247e-02 -4.651993513107299805e-02 -9.656587988138198853e-02 -4.160957336425781250e-01 -1.674057841300964355e-01 4.447886347770690918e-02 2.787226624786853790e-02 6.926710717380046844e-03 3.304889053106307983e-02 -3.128977958112955093e-03 -3.077581524848937988e-02 -1.361461877822875977e-01 -7.990103214979171753e-02 2.099454253911972046e-01 3.527264297008514404e-01 5.615370348095893860e-02
-2.302185893058776855e-01 1.402795407921075821e-02 2.848453074693679810e-02 -8.634692430496215820e-02 -8.576100226491689682e-04 2.185247372835874557e-03 7.351955771446228027e-02 1.250051856040954590e-01 -1.665129065513610840e-01 2.240668982267379761e-01 -3.333974182605743408e-01 -2.243937253952026367e-01 -2.113460153341293335e-01 -2.156352102756500244e-01 -1.234669983386993408e-01 7.751938700675964355e-02 -3.186840936541557312e-02 -4.269324243068695068e-02 -1.466148346662521362e-01 -1.043299511075019836e-01 -2.356319576501846313e-01 -3.203171193599700928e-01 3.262073695659637451e-01 -1.209509521722793579e-01 1.896862834692001343e-01 5.449448153376579285e-02 4.107398167252540588e-02 -4.053854569792747498e-02 -3.369040787220001221e-01 1.835931092500686646e-01 2.467070370912551880e-01 -2.999538555741310120e-02
-5.402357131242752075e-02 8.104886114597320557e-02 -1.004842296242713928e-01 1.926752328872680664e-01 -1.241406649351119995e-01 1.019676253199577332e-01 7.836812734603881836e-02 2.553111016750335693e-01 -9.352792799472808838e-02 5.801354721188545227e-02 -1.803346350789070129e-02 1.070606559514999390e-01 -1.095376983284950256e-01 -5.050485730171203613e-01 2.224652320146560669e-01 2.683909237384796143e-01 1.656361818313598633e-01 -2.613282576203346252e-02 9.261886775493621826e-02 -7.932032644748687744e-02 2.975941076874732971e-02 -5.443495512008666992e-02 1.071947962045669556e-01 5.207873880863189697e-02 -9.412291646003723145e-02 1.980687677860260010e-01 1.919652894139289856e-02 1.717665493488311768e-01 -5.551413074135780334e-02 7.370118796825408936e-02 4.918031990528106689e-01 -2.104144692420959473e-01
-1.831693015992641449e-02 2.734142839908599854e-01 4.980827122926712036e-02 -2.875988483428955078e-01 -6.840272247791290283e-02 -2.813876569271087646e-01 1.046851202845573425e-01 1.097113862633705139e-01 -2.698232792317867279e-02 2.774246335029602051e-01 -1.163824945688247681e-01 9.231724590063095093e-02 -2.257849276065826416e-01 -1.787935346364974976e-01 2.767422497272491455e-01 1.590165346860885620e-01 -6.656516343355178833e-02 -1.106681674718856812e-01 -1.427410989999771118e-01 -1.114578992128372192e-01 2.959700650535523891e-04 -2.940880954265594482e-01 6.603940576314926147e-02 6.146519258618354797e-02 9.318356961011886597e-02 -3.357324898242950439e-01 -1.018753945827484131e-01 -4.082219302654266357e-02 2.010541595518589020e-02 -7.586190104484558105e-02 3.776714503765106201e-01 -1.481234133243560791e-01
-2.708291076123714447e-02 -1.121596992015838623e-01 9.014941006898880005e-02 -1.089129298925399780e-01 1.486928109079599380e-02 -1.493117362260818481e-01 1.215834543108940125e-01 5.287141725420951843e-02 3.399357572197914124e-02 -9.899393469095230103e-02 2.545424103736877441e-01 1.448854655027389526e-01 -1.602284461259841919e-01 -4.885214865207672119e-01 1.071653589606285095e-01 4.442756772041320801e-01 -2.189648896455764771e-01 -1.400874257087707520e-01 -1.174695938825607300e-01 -3.680358231067657471e-01 3.582385182380676270e-02 -1.745145709719508886e-05 6.848506629467010498e-02 -4.484000802040100098e-02 -1.848431527614593506e-01 1.702839732170104980e-01 -2.673179097473621368e-02 1.712734103202819824e-01 1.861016899347305298e-01 -5.011648684740066528e-02 9.769412688910961151e-03 -3.763856738805770874e-02
-3.041716851294040680e-02 -2.693844735622406006e-01 -6.665811687707901001e-02 -1.661271750926971436e-01 -1.280878335237503052e-01 -3.713772892951965332e-01 3.341951668262481689e-01 1.577214896678924561e-01 -7.886585593223571777e-02 -1.154277175664901733e-01 1.167176067829132080e-01 2.309747599065303802e-02 -1.592256575822830200e-01 -2.406740337610244751e-01 2.809477783739566803e-02 1.077681183815002441e-01 -8.470793813467025757e-02 -1.116667017340660095e-01 6.576655805110931396e-02 -1.053936555981636047e-01 -2.346242517232894897e-01 -2.697308957576751709e-01 -6.157042086124420166e-02 -1.326174437999725342e-01 1.166822090744972229e-01 -1.376514285802841187e-01 2.849415540695190430e-01 3.828816711902618408e-01 -1.265711933374404907e-01 9.202975034713745117e-02 -8.149253204464912415e-03 -7.090105861425399780e-02
-2.778765261173248291e-01 6.414984166622161865e-02 1.350157707929611206e-01 1.843168213963508606e-02 1.288138478994369507e-01 1.073898077011108398e-01 2.286575138568878174e-01 8.430629968643188477e-02 -1.026947889477014542e-02 1.110895797610282898e-01 -7.322611659765243530e-02 5.856121703982353210e-02 -3.378699421882629395e-01 -1.971523910760879517e-01 8.191721141338348389e-02 -9.859645366668701172e-02 -1.709592193365097046e-01 6.765034794807434082e-02 -1.835253834724426270e-01 -6.106396764516830444e-02 -3.587699532508850098e-01 1.846455596387386322e-02 1.756920516490936279e-01 -1.515844315290451050e-01 3.238558769226074219e-03 3.816284835338592529e-01 -2.545496262609958649e-02 3.192156851291656494e-01 1.293406486511230469e-01 1.274493429809808731e-02 3.023323416709899902e-01 -1.061993613839149475e-01
-1.777221560478210449e-01 3.070877194404602051e-01 -2.650153264403343201e-02 -2.829241156578063965e-01 9.526494890451431274e-02 -6.660234928131103516e-02 2.490943074226379395e-01 9.000042080879211426e-02 3.948110714554786682e-02 2.090064585208892822e-01 -2.531429529190063477e-01 2.996139600872993469e-02 -1.322544515132904053e-01 -2.994354367256164551e-01 3.172965049743652344e-01 6.381816416978836060e-02 -1.056489273905754089e-01 -8.732458204030990601e-02 -9.939103573560714722e-02 2.206083089113235474e-01 -2.259872704744338989e-01 -9.985123574733734131e-02 1.209927722811698914e-01 -1.787256449460983276e-01 -9.190450608730316162e-02 -1.350663602352142334e-01 -1.424468904733657837e-01 1.117594838142395020e-01 -2.320882678031921387e-01 -1.210903376340866089e-01 2.215373665094375610e-01 -1.598322689533233643e-01
2.140077203512191772e-01 -6.257875263690948486e-02 -7.552652060985565186e-02 -9.679575264453887939e-02 3.989925608038902283e-02 -1.998465508222579956e-01 8.107055723667144775e-02 2.341631203889846802e-01 1.269452273845672607e-01 -1.255967915058135986e-01 -4.493963718414306641e-02 3.159209787845611572e-01 -5.076466128230094910e-02 -4.026192426681518555e-01 -6.072140857577323914e-02 1.841218024492263794e-01 1.150306016206741333e-01 -2.065774984657764435e-02 7.127552479505538940e-02 -2.403550148010253906e-01 2.174271792173385620e-01 -2.338098585605621338e-01 -2.712806165218353271e-01 -1.489286273717880249e-01 9.331035614013671875e-02 1.057633981108665466e-01 7.827840745449066162e-02 9.144062548875808716e-02 -6.653337180614471436e-02 -2.921172976493835449e-01 3.120713233947753906e-01 -2.322628349065780640e-02
1.077745705842971802e-01 -3.953224048018455505e-02 2.272536158561706543e-01 -2.947013378143310547e-01 2.683148682117462158e-01 -4.971690475940704346e-02 1.918149441480636597e-01 2.069541662931442261e-01 5.639147385954856873e-02 2.068986296653747559e-01 -3.353852033615112305e-01 2.868307568132877350e-02 -4.019307792186737061e-01 -6.284836679697036743e-02 3.443165421485900879e-01 3.551137447357177734e-02 7.805807888507843018e-02 -1.347056478261947632e-01 4.731635004281997681e-02 -3.209604322910308838e-01 -2.046703994274139404e-01 -1.094805747270584106e-01 3.659001365303993225e-02 -1.820127218961715698e-01 7.039550226181745529e-03 -9.370639920234680176e-02 -2.939711511135101318e-02 1.400863677263259888e-01 4.795558378100395203e-02 1.183408778160810471e-02 -5.347230937331914902e-03 3.359905676916241646e-03
-6.791504472494125366e-02 5.729632079601287842e-02 2.944844774901866913e-03 2.638095617294311523e-01 3.776928484439849854e-01 -3.469054698944091797e-01 7.999274879693984985e-02 1.164011731743812561e-01 2.325018309056758881e-02 2.993155717849731445e-01 -1.010556221008300781e-01 1.367017030715942383e-01 -1.127695813775062561e-01 -3.399153947830200195e-01 2.559835612773895264e-01 8.446320146322250366e-02 -1.083922535181045532e-01 -2.441604882478713989e-01 -7.946427911520004272e-02 4.839129745960235596e-03 -3.303908109664916992e-01 -4.448584839701652527e-02 -2.408745735883712769e-01 -8.702554553747177124e-02 1.524636745452880859e-01 -3.605804592370986938e-02 1.875220052897930145e-02 -8.600814267992973328e-03 2.316783554852008820e-02 -1.086549367755651474e-02 1.674634963274002075e-01 1.072576865553855896e-01
5.505077075213193893e-03 2.173611521720886230e-01 2.112552225589752197e-01 5.809338390827178955e-02 4.191911965608596802e-02 1.429490149021148682e-01 1.514226049184799194e-01 1.652391441166400909e-02 -3.125548735260963440e-02 3.275487422943115234e-01 -1.154102012515068054e-01 -5.002121999859809875e-02 -3.829371333122253418e-01 -2.310195714235305786e-01 3.907674551010131836e-02 1.941608190536499023e-01 1.831080019474029541e-02 1.999999955296516418e-02 -5.896734818816184998e-02 -2.960656881332397461e-01 -2.917238771915435791e-01 -1.263320632278919220e-02 6.573419272899627686e-02 -1.506832689046859741e-01 -1.167378127574920654e-01 1.299137324094772339e-01 -5.160634964704513550e-02 2.360409647226333618e-01 1.207003369927406311e-02 -3.875089287757873535e-01 2.288404479622840881e-02 2.283225804567337036e-01
-3.410241752862930298e-02 3.621011674404144287e-01 2.827036976814270020e-01 -3.196012228727340698e-02 4.246443510055541992e-02 -1.387145072221755981e-01 1.245321556925773621e-01 3.262458145618438721e-01 -8.401450514793395996e-02 3.236800804734230042e-02 -1.808919608592987061e-01 2.316323071718215942e-01 -4.799382016062736511e-02 -6.274529546499252319e-02 2.397882193326950073e-01 1.597713530063629150e-01 4.869256634265184402e-03 -6.951145082712173462e-02 3.231662791222333908e-03 -2.694649398326873779e-01 -3.304551541805267334e-01 -2.040823847055435181e-01 2.174549549818038940e-01 -1.998605206608772278e-03 1.906411051750183105e-01 -8.623246848583221436e-02 -2.249186038970947266e-01 3.170416504144668579e-02 2.231654375791549683e-01 6.259823590517044067e-02 1.833811998367309570e-01 4.121132940053939819e-02
5.731840152293443680e-03 1.236531361937522888e-01 6.825160235166549683e-02 6.401527673006057739e-02 1.889313571155071259e-02 9.539210051298141479e-02 1.756857335567474365e-01 2.683749198913574219e-01 -4.626079648733139038e-02 1.993241757154464722e-01 1.416890649124979973e-03 1.336756199598312378e-01 -2.981880009174346924e-01 -4.539378359913825989e-02 1.886551268398761749e-02 2.189916819334030151e-01 -1.746394112706184387e-02 -8.443738333880901337e-03 -8.478844165802001953e-02 -3.505646586418151855e-01 -3.739478588104248047e-01 -5.734203383326530457e-02 1.791231334209442139e-01 -2.582788467407226562e-01 -1.324210166931152344e-01 1.441493481397628784e-01 -2.593211829662322998e-02 2.745779156684875488e-01 2.706321701407432556e-02 -2.856981754302978516e-01 2.528233826160430908e-02 3.078770339488983154e-01
-9.702841751277446747e-03 6.267007440328598022e-02 1.660598218441009521e-01 6.615614984184503555e-03 -6.189278326928615570e-03 -2.812013961374759674e-02 1.994028687477111816e-01 2.634863853454589844e-01 -3.191216289997100830e-02 5.285413563251495361e-02 8.784553408622741699e-02 -1.775217950344085693e-01 1.924744620919227600e-02 -4.712186157703399658e-01 -5.558754503726959229e-02 6.293059885501861572e-02 -2.718635462224483490e-02 -1.842375993728637695e-01 1.266057640314102173e-01 -2.024108618497848511e-01 -1.814721673727035522e-01 -2.466059327125549316e-01 -2.869611084461212158e-01 -1.433461531996726990e-02 8.619340509176254272e-02 -5.494626611471176147e-02 -1.536652743816375732e-01 2.957812249660491943e-01 -3.989385068416595459e-01 -1.548626720905303955e-01 8.243563026189804077e-02 -7.983850687742233276e-02
[truncated: 3,274,658 more chars]
