# Supplementary material for: The Language of Innovation
Source: PLoS One. 2020 Apr 30;15(4):e0230107. doi: 10.1371/journal.pone.0230107 (PMC7194493; doi:10.1371/journal.pone.0230107)
Supplement: S18 File — (GZ) [file pone.0230107.s018.tar.gz › 1996-2000/V2Run_20_VS_4500_embeddings1996-2000ED32.txt]

1.550731807947158813e-01 -5.020194221287965775e-03 7.626726478338241577e-02 9.057094901800155640e-02 1.729906648397445679e-01 2.788717150688171387e-01 -4.436326399445533752e-02 3.886221349239349365e-01 1.588194519281387329e-01 3.097316063940525055e-02 -1.841889321804046631e-01 -9.817846119403839111e-02 -2.578482404351234436e-02 6.054562050849199295e-03 -2.310197055339813232e-01 4.180170297622680664e-01 -8.542811125516891479e-02 1.894390136003494263e-01 -2.938356399536132812e-01 8.891031891107559204e-02 3.168450295925140381e-02 2.146967053413391113e-01 -1.700976863503456116e-02 3.240377604961395264e-01 2.290093004703521729e-01 8.663628995418548584e-02 4.521057382225990295e-02 -2.231265977025032043e-02 -1.049584001302719116e-01 -1.843233555555343628e-01 -5.232024937868118286e-02 -5.118108168244361877e-02
1.660109609365463257e-01 -1.557563617825508118e-02 -3.803116455674171448e-02 2.851534187793731689e-01 -2.498489245772361755e-02 -2.122776359319686890e-01 5.932092666625976562e-02 3.042995929718017578e-01 -9.913986921310424805e-02 -2.087617814540863037e-01 3.810815513134002686e-02 -6.569872051477432251e-02 -5.390234291553497314e-02 -4.725223407149314880e-02 -1.452816426753997803e-01 1.853648871183395386e-01 -6.032942980527877808e-02 3.174009919166564941e-01 -3.057444095611572266e-01 2.676263749599456787e-01 8.153314888477325439e-02 2.834190428256988525e-01 -2.136450074613094330e-02 1.431244760751724243e-01 1.365713030099868774e-01 -3.641348332166671753e-02 -1.102488189935684204e-01 2.807403206825256348e-01 -5.079986993223428726e-03 -3.233771026134490967e-01 -7.324997335672378540e-02 1.718672662973403931e-01
1.967877596616744995e-01 1.475877463817596436e-01 3.393979966640472412e-01 3.194290399551391602e-01 1.249391734600067139e-01 -1.396649479866027832e-01 2.046258896589279175e-01 1.027855277061462402e-02 1.031332910060882568e-01 -1.245980784296989441e-01 -2.512392699718475342e-01 -2.135607302188873291e-01 -1.329048573970794678e-01 -8.739210665225982666e-02 -4.235341250896453857e-01 3.792078793048858643e-01 -3.827677667140960693e-02 1.149463504552841187e-01 -1.729332506656646729e-01 1.852216571569442749e-02 8.688460290431976318e-02 5.261111259460449219e-02 -1.225656419992446899e-01 1.155040338635444641e-01 1.404862403869628906e-01 4.551932960748672485e-02 1.346282958984375000e-01 -1.629670411348342896e-01 5.717591196298599243e-02 -8.415997773408889771e-02 -3.105160221457481384e-02 -1.967008225619792938e-02
2.303336709737777710e-01 1.728193014860153198e-01 -4.344486165791749954e-03 1.918374001979827881e-01 -7.866838574409484863e-02 1.357814967632293701e-01 -2.203327417373657227e-01 2.650450468063354492e-01 3.068935275077819824e-01 -2.980546094477176666e-03 -1.227357462048530579e-01 -5.236680060625076294e-02 -1.616273522377014160e-01 6.828312575817108154e-02 -1.996946632862091064e-01 3.701886907219886780e-02 -1.855681687593460083e-01 -2.890154123306274414e-01 -2.397515028715133667e-01 -8.821447193622589111e-02 2.280201613903045654e-01 -2.118175029754638672e-01 2.466254830360412598e-01 -1.065485477447509766e-01 1.523311138153076172e-01 -1.108617261052131653e-01 3.178433701395988464e-02 -5.583111778832972050e-04 1.046364158391952515e-01 -2.968108654022216797e-01 -2.166605293750762939e-01 -1.343420594930648804e-01
1.569015905261039734e-02 2.983726561069488525e-01 1.677106916904449463e-01 -1.430519670248031616e-02 1.074390560388565063e-01 -2.363794893026351929e-01 6.940589100122451782e-02 1.578290462493896484e-01 1.359728276729583740e-01 1.231306698173284531e-03 -2.178055942058563232e-01 -4.132245481014251709e-02 -9.471108019351959229e-02 -3.297196924686431885e-01 -1.522835046052932739e-01 4.411024153232574463e-01 -2.996510267257690430e-01 1.664590537548065186e-01 -3.508869409561157227e-01 6.531048566102981567e-02 6.881804764270782471e-02 1.890338957309722900e-01 -2.768991049379110336e-03 -1.257458031177520752e-01 3.059859760105609894e-02 2.114830762147903442e-01 1.013126969337463379e-01 2.557151578366756439e-02 2.096874639391899109e-02 9.278696030378341675e-02 -1.208980754017829895e-01 -2.730656601488590240e-02
2.992879450321197510e-01 9.511236846446990967e-02 6.386947631835937500e-02 -3.124156780540943146e-02 1.481533944606781006e-01 -3.801771402359008789e-01 -1.667321622371673584e-01 1.044364646077156067e-01 2.992692887783050537e-01 -2.023670226335525513e-01 -3.017908334732055664e-01 -1.421805936843156815e-02 -9.888081252574920654e-02 -1.112545356154441833e-01 -1.260002851486206055e-01 1.975056529045104980e-01 -1.108351945877075195e-01 1.617898195981979370e-01 -3.527061343193054199e-01 6.417687982320785522e-03 1.195773035287857056e-01 1.370342820882797241e-01 9.677918255329132080e-02 -7.476491853594779968e-03 1.966681890189647675e-02 1.928172111511230469e-01 2.791999280452728271e-01 -3.838011622428894043e-02 2.587121129035949707e-01 -4.585850611329078674e-02 -2.402115426957607269e-02 1.717863418161869049e-02
1.299547553062438965e-01 -1.186302900314331055e-01 4.517981782555580139e-02 5.703097954392433167e-02 3.480492532253265381e-01 -9.122701734304428101e-02 -5.792623385787010193e-03 -3.581869602203369141e-02 2.941968441009521484e-01 -3.265881910920143127e-02 -3.036783775314688683e-03 5.699447914958000183e-02 2.657836489379405975e-02 -7.777748256921768188e-02 -4.385539591312408447e-01 3.951023221015930176e-01 -1.053065657615661621e-01 -8.072344586253166199e-03 -3.626570701599121094e-01 -1.104216426610946655e-01 3.743719309568405151e-02 2.446946799755096436e-01 6.515303999185562134e-02 1.991695910692214966e-02 8.790905773639678955e-02 -5.497128237038850784e-03 1.155390962958335876e-01 1.420835256576538086e-01 1.910455375909805298e-01 -1.983156651258468628e-01 -1.881131231784820557e-01 -1.166406199336051941e-01
1.949971765279769897e-01 -5.176791921257972717e-02 2.303920239210128784e-01 -1.179382205009460449e-01 3.004345297813415527e-01 -5.426573753356933594e-02 -6.494850665330886841e-02 7.908783107995986938e-02 3.245056867599487305e-01 -1.748176813125610352e-01 3.915013745427131653e-02 -3.252219855785369873e-01 -4.129777848720550537e-02 -1.965368688106536865e-01 -2.085836529731750488e-01 3.753269314765930176e-01 -1.014070287346839905e-01 8.604314923286437988e-02 -1.906654089689254761e-01 1.221139281988143921e-01 3.980453684926033020e-02 1.205231845378875732e-01 6.347480416297912598e-02 -1.573185622692108154e-01 3.105992078781127930e-01 9.938735514879226685e-02 -6.748912483453750610e-02 -3.296644613146781921e-02 2.359149307012557983e-01 -1.741372495889663696e-01 -7.830490916967391968e-02 5.298597738146781921e-02
3.750377595424652100e-01 1.455117017030715942e-01 -3.694464266300201416e-02 2.878763712942600250e-02 -9.288346022367477417e-02 5.373297631740570068e-02 3.115023970603942871e-01 1.450176388025283813e-01 2.638549804687500000e-01 4.464524984359741211e-02 -1.543632298707962036e-01 -1.888314634561538696e-01 -1.184399649500846863e-01 7.233189046382904053e-02 8.133259601891040802e-03 3.486946821212768555e-01 -1.084665358066558838e-01 1.288093067705631256e-02 -2.101016789674758911e-01 3.595929145812988281e-01 7.455897331237792969e-02 1.999647766351699829e-01 -3.305651247501373291e-02 -1.183648034930229187e-02 1.997816711664199829e-01 6.012044474482536316e-02 1.125389784574508667e-01 5.661730654537677765e-03 8.957509696483612061e-02 -3.387276530265808105e-01 -1.425859332084655762e-01 5.399297550320625305e-02
2.666800320148468018e-01 3.662904351949691772e-02 5.774828419089317322e-02 9.990349411964416504e-02 7.740189135074615479e-02 1.513445228338241577e-01 -2.326271682977676392e-01 3.685752451419830322e-01 -8.236254006624221802e-02 -2.565164864063262939e-01 -3.230949863791465759e-02 5.389832332730293274e-02 -8.470599353313446045e-02 9.763498790562152863e-03 -8.402270078659057617e-02 2.872656583786010742e-01 -2.794360220432281494e-01 -1.938294321298599243e-01 -3.239343166351318359e-01 -2.837910056114196777e-01 2.531934976577758789e-01 1.709529161453247070e-01 -4.371496848762035370e-03 6.248825788497924805e-02 6.902327388525009155e-02 -4.809740185737609863e-02 -9.668985754251480103e-02 8.330451697111129761e-02 -8.829581737518310547e-02 -1.490074843168258667e-01 -2.624459862709045410e-01 -3.682188689708709717e-02
1.228347346186637878e-01 1.946705132722854614e-01 2.319347262382507324e-01 6.451108306646347046e-02 2.544331252574920654e-01 -2.196497619152069092e-01 -5.587108805775642395e-02 4.131421819329261780e-02 3.938366845250129700e-02 3.292706608772277832e-02 -9.802390635013580322e-02 -1.396284103393554688e-01 1.442972570657730103e-01 -2.629166236147284508e-03 -2.735490202903747559e-01 3.672650754451751709e-01 -2.583023011684417725e-01 -1.247916072607040405e-01 -3.353194296360015869e-01 8.476118743419647217e-02 1.445679664611816406e-01 1.479611098766326904e-01 2.619779296219348907e-02 -6.759979575872421265e-02 2.636807262897491455e-01 1.647554039955139160e-01 4.357689246535301208e-02 -1.101390197873115540e-01 -1.007012501358985901e-01 -3.677190542221069336e-01 2.153285220265388489e-02 -4.979667067527770996e-02
2.175868600606918335e-01 4.254990443587303162e-02 2.491301447153091431e-01 9.541736543178558350e-02 6.355094909667968750e-02 -1.486780494451522827e-01 -4.172831773757934570e-02 -1.118059083819389343e-01 3.087676167488098145e-01 6.422650814056396484e-02 -7.544505596160888672e-02 -1.410286724567413330e-01 -3.659759834408760071e-02 -1.239473819732666016e-01 -2.227775156497955322e-01 3.142456114292144775e-01 -1.028666459023952484e-02 2.116511017084121704e-01 -4.216947555541992188e-01 -3.607570379972457886e-02 1.453656703233718872e-01 2.328668534755706787e-01 3.081789612770080566e-01 -8.755559474229812622e-02 1.643510162830352783e-01 8.639425039291381836e-02 5.574840679764747620e-02 -1.203964427113533020e-01 2.036694139242172241e-01 -1.884636282920837402e-01 -6.360101699829101562e-02 -1.183717995882034302e-01
1.799526214599609375e-01 -2.583940029144287109e-01 2.483084797859191895e-01 1.284874379634857178e-01 -2.219870686531066895e-01 -2.058869786560535431e-02 2.371872775256633759e-02 2.416315078735351562e-01 2.597954571247100830e-01 -1.140195280313491821e-01 5.115881189703941345e-02 -1.655460596084594727e-01 -7.637031376361846924e-02 -2.457923814654350281e-02 -4.833099618554115295e-02 3.648062348365783691e-01 -2.416358888149261475e-01 7.584240287542343140e-02 -1.491900086402893066e-01 2.029390037059783936e-01 1.729191243648529053e-01 2.883949279785156250e-01 2.627071440219879150e-01 -1.074850261211395264e-01 7.843072712421417236e-02 -1.276240050792694092e-01 2.703354358673095703e-01 -6.618567276746034622e-03 -5.392775312066078186e-02 -1.869726330041885376e-01 8.095226436853408813e-02 -2.128121443092823029e-02
1.294669359922409058e-01 9.651032835245132446e-02 -1.122514382004737854e-01 1.205591559410095215e-01 6.460039876401424408e-04 -9.714984148740768433e-02 -1.040717139840126038e-01 1.598969250917434692e-01 2.076398283243179321e-01 -2.437717318534851074e-01 -2.845801226794719696e-02 -3.114116489887237549e-01 -2.802007198333740234e-01 8.472064137458801270e-02 -2.610068619251251221e-01 2.418272197246551514e-01 2.761037461459636688e-02 8.430944383144378662e-02 -2.145035266876220703e-01 1.969223320484161377e-01 9.708213061094284058e-02 3.550696372985839844e-01 -1.232150718569755554e-01 -1.018236875534057617e-01 1.959405690431594849e-01 -3.832118213176727295e-01 1.350924838334321976e-02 1.049773618578910828e-01 9.978690743446350098e-02 2.538411132991313934e-02 6.205281615257263184e-02 -1.540216207504272461e-01
-1.029556244611740112e-02 2.868551909923553467e-01 -1.095759570598602295e-01 1.128784865140914917e-01 -2.447690218687057495e-01 -7.720705866813659668e-02 -2.601352892816066742e-02 2.012416422367095947e-01 9.637919813394546509e-02 -2.900875508785247803e-01 -1.695744842290878296e-01 -4.359694942831993103e-02 -1.056766137480735779e-01 -2.725041806697845459e-01 -1.770489215850830078e-01 2.183346599340438843e-01 -3.617180883884429932e-02 2.561963498592376709e-01 -2.847916781902313232e-01 -2.009654790163040161e-01 -2.361310832202434540e-02 2.923800051212310791e-01 -1.924621462821960449e-01 -1.523552089929580688e-01 1.338738352060317993e-01 1.200064346194267273e-01 4.457949846982955933e-02 -9.045781916938722134e-04 -2.150273621082305908e-01 -2.254456281661987305e-01 -5.078613013029098511e-02 -1.690685302019119263e-01
-6.169460248202085495e-03 -9.668134897947311401e-02 4.032358899712562561e-02 5.256528779864311218e-02 1.911552995443344116e-01 -1.708384752273559570e-01 -2.896265685558319092e-01 9.331663697957992554e-02 4.766831696033477783e-01 -6.231652200222015381e-02 5.347246676683425903e-02 -1.586659550666809082e-01 2.370684295892715454e-01 -4.131935909390449524e-02 -2.336002439260482788e-01 2.410308718681335449e-01 -3.116957247257232666e-01 2.309165745973587036e-01 -2.689264118671417236e-01 -1.382609307765960693e-01 -6.744155287742614746e-02 1.164879947900772095e-01 1.282206028699874878e-01 -8.340861648321151733e-02 1.180727034807205200e-01 -4.711380973458290100e-02 -8.787005394697189331e-02 -1.184314936399459839e-01 1.361141353845596313e-01 -1.875184029340744019e-01 -1.192868500947952271e-01 9.451218694448471069e-02
1.670646667480468750e-01 5.537436157464981079e-02 1.767456531524658203e-01 1.392369866371154785e-01 -5.076816305518150330e-03 3.570484742522239685e-02 -2.301682382822036743e-01 3.419379889965057373e-01 -5.332178995013237000e-02 -1.731669753789901733e-01 3.296392858028411865e-01 -4.604436829686164856e-02 -6.703305989503860474e-02 -2.400236129760742188e-01 -2.037502378225326538e-01 8.689590543508529663e-02 -3.102713823318481445e-01 3.313597291707992554e-02 -1.768663376569747925e-01 -2.550806403160095215e-01 2.005224078893661499e-01 4.592609032988548279e-02 5.213275924324989319e-02 1.506862938404083252e-01 2.951766550540924072e-01 -9.387243539094924927e-02 2.247891016304492950e-02 3.807406872510910034e-02 1.596468128263950348e-02 -1.979825347661972046e-01 -3.010721206665039062e-01 -5.446357652544975281e-02
3.296298980712890625e-01 -9.890161454677581787e-02 -2.239859849214553833e-01 1.852178275585174561e-01 -8.722960948944091797e-02 -2.164893597364425659e-01 4.952752962708473206e-02 2.922883629798889160e-01 2.225626260042190552e-01 -1.023173332214355469e-02 -3.580406308174133301e-02 -2.701505720615386963e-01 -1.175841316580772400e-01 -2.606152594089508057e-01 -6.359314173460006714e-02 5.083144828677177429e-02 1.034933328628540039e-01 2.621106803417205811e-01 -2.138582915067672729e-01 -2.895028516650199890e-02 -5.891285091638565063e-02 3.008255064487457275e-01 2.619049139320850372e-02 4.044299200177192688e-02 3.489020466804504395e-02 -2.854525446891784668e-01 9.156276285648345947e-02 2.089229524135589600e-01 2.340220808982849121e-01 -1.099626347422599792e-01 -1.287586688995361328e-01 4.476943239569664001e-02
1.120530739426612854e-01 -3.492254912853240967e-01 1.816004514694213867e-01 1.984398812055587769e-01 -1.198910102248191833e-01 -1.597764790058135986e-01 -6.650050729513168335e-02 1.527861803770065308e-01 2.044455558061599731e-01 -2.830169200897216797e-01 -1.287844479084014893e-01 -1.809056401252746582e-01 -1.758157014846801758e-01 -1.063483208417892456e-01 -1.076872050762176514e-01 2.914175987243652344e-01 -4.581703245639801025e-02 1.365046799182891846e-01 -1.215188577771186829e-01 1.776632964611053467e-01 1.969254016876220703e-01 -5.843354761600494385e-02 5.931791663169860840e-02 8.302096277475357056e-02 1.553458124399185181e-01 -1.483598947525024414e-01 4.215824007987976074e-01 1.777319610118865967e-01 1.233191415667533875e-01 -5.479218438267707825e-02 -1.144595742225646973e-01 9.521761536598205566e-02
2.421540021896362305e-01 5.553340539336204529e-02 7.930915802717208862e-02 1.004869267344474792e-01 1.656625419855117798e-01 1.190542653203010559e-01 -8.665248751640319824e-02 3.089845180511474609e-01 1.894337385892868042e-01 -2.274113446474075317e-01 -1.506053954362869263e-01 4.926006495952606201e-02 8.742868900299072266e-02 -6.954006850719451904e-02 -9.619986265897750854e-02 9.120604395866394043e-02 -1.522063314914703369e-01 -7.064412534236907959e-02 -3.565635085105895996e-01 -3.086405694484710693e-01 2.548205554485321045e-01 -5.806746333837509155e-02 6.220380961894989014e-02 2.039240002632141113e-01 1.220937371253967285e-01 -3.382466435432434082e-01 9.452448040246963501e-02 6.998863071203231812e-02 -2.362202666699886322e-02 -1.797019690275192261e-01 -2.838716506958007812e-01 -1.167536601424217224e-01
3.962465822696685791e-01 1.378969382494688034e-02 -4.647292662411928177e-03 2.469523549079895020e-01 1.260259151458740234e-01 6.991812586784362793e-02 -2.776149213314056396e-01 4.620003998279571533e-01 7.889959216117858887e-02 7.527390494942665100e-03 -7.994966953992843628e-02 -4.478788375854492188e-02 9.229057282209396362e-02 5.453520454466342926e-03 -5.666008964180946350e-02 1.088202819228172302e-01 -1.379473358392715454e-01 -8.826535195112228394e-02 -2.623102366924285889e-01 -1.686794459819793701e-01 1.830095797777175903e-01 -1.177322957664728165e-02 2.902715466916561127e-02 -1.210292708128690720e-02 1.333716660737991333e-01 -3.137667775154113770e-01 -4.742923751473426819e-02 1.751416735351085663e-02 2.113238573074340820e-01 -2.819683551788330078e-01 -1.737506091594696045e-01 1.948538236320018768e-02
1.520123630762100220e-01 -1.528116166591644287e-01 -1.294232755899429321e-01 -6.073205545544624329e-02 6.080655381083488464e-02 5.369698628783226013e-03 1.727108359336853027e-01 2.730831205844879150e-01 -1.610713265836238861e-02 -1.837936341762542725e-01 -4.165599942207336426e-01 -2.544089779257774353e-02 -1.620638221502304077e-01 -3.050565123558044434e-01 -2.156142294406890869e-01 2.998650372028350830e-01 -1.962431967258453369e-01 1.690107136964797974e-01 -3.973119556903839111e-01 7.713181432336568832e-03 -6.224418804049491882e-02 2.076819539070129395e-01 2.070473730564117432e-01 -1.304786186665296555e-03 5.213896930217742920e-02 4.245353862643241882e-02 5.047049745917320251e-02 -1.139760613441467285e-01 -8.396846801042556763e-02 -1.376780420541763306e-01 -8.032297715544700623e-03 -5.735679995268583298e-03
6.007828563451766968e-02 7.089065760374069214e-02 -3.342811390757560730e-02 2.244664281606674194e-01 -2.880487442016601562e-01 1.376814991235733032e-01 -1.694913357496261597e-01 3.591928184032440186e-01 -4.600839316844940186e-02 1.447881162166595459e-01 -2.519333548843860626e-02 -7.139272242784500122e-02 1.408038437366485596e-01 5.956138297915458679e-02 7.252690196037292480e-02 2.310562282800674438e-01 -3.051586747169494629e-01 8.284886716865003109e-04 -3.937259018421173096e-01 -1.598381251096725464e-02 1.876507103443145752e-01 -7.474438101053237915e-02 1.154113635420799255e-01 -7.620519399642944336e-02 1.128355562686920166e-01 8.359416574239730835e-02 -4.433417692780494690e-02 -7.583597209304571152e-03 7.214513421058654785e-02 -7.975722104310989380e-02 -2.722052037715911865e-01 -3.919513821601867676e-01
1.378246396780014038e-01 4.318871349096298218e-02 1.860889419913291931e-02 -1.862750761210918427e-02 2.428985387086868286e-02 1.290169954299926758e-01 1.447544991970062256e-01 3.362508118152618408e-01 -3.141887858510017395e-02 1.586777903139591217e-02 -3.103642761707305908e-01 -9.271246194839477539e-02 -2.110635489225387573e-01 -1.216931492090225220e-01 -2.603164315223693848e-01 3.174864053726196289e-01 -1.738011837005615234e-01 1.030112281441688538e-01 -2.818825244903564453e-01 2.709407210350036621e-01 1.294995397329330444e-01 5.909064784646034241e-02 -1.303978115320205688e-01 3.481971099972724915e-02 2.217881977558135986e-01 -1.907766163349151611e-01 -1.132918149232864380e-01 1.987512409687042236e-02 3.663017451763153076e-01 4.100436717271804810e-02 1.460373103618621826e-01 7.034547626972198486e-02
1.957505494356155396e-01 -8.578319847583770752e-02 3.129954636096954346e-01 2.746373414993286133e-03 7.856942713260650635e-02 -3.673150837421417236e-01 -3.184464201331138611e-02 1.629315018653869629e-01 1.448830366134643555e-01 -1.192969083786010742e-01 -3.457152470946311951e-02 -4.783296585083007812e-02 4.844170808792114258e-02 -2.666813135147094727e-01 -2.041057944297790527e-01 3.297860622406005859e-01 -3.798584342002868652e-01 1.616295427083969116e-01 -2.438718825578689575e-01 -4.814111441373825073e-02 1.608860641717910767e-01 6.793378852307796478e-04 -1.102953702211380005e-01 -1.951178014278411865e-01 2.650509774684906006e-01 -1.451654918491840363e-02 6.276772171258926392e-02 -2.952021546661853790e-02 1.274286210536956787e-01 -1.239369958639144897e-01 4.350128024816513062e-02 -8.951123058795928955e-02
4.374501481652259827e-02 1.139767244458198547e-01 3.057138025760650635e-01 1.764142513275146484e-01 8.738539367914199829e-02 -3.167732059955596924e-01 1.734189689159393311e-01 6.045844778418540955e-02 2.935025990009307861e-01 2.346991095691919327e-03 8.191399276256561279e-02 -9.693085402250289917e-02 -6.011579185724258423e-02 2.198872342705726624e-02 -7.404910027980804443e-02 3.017005026340484619e-01 -3.632575273513793945e-02 -9.434738755226135254e-02 -3.739458620548248291e-01 -1.206039041280746460e-01 -2.204891666769981384e-02 2.184605598449707031e-01 2.551985085010528564e-01 3.989700973033905029e-02 1.003934592008590698e-01 -5.387415364384651184e-02 1.540001928806304932e-01 3.012149594724178314e-02 5.628659576177597046e-02 -1.995502710342407227e-01 -1.095570400357246399e-01 -3.792314827442169189e-01
2.071948945522308350e-01 -4.628764465451240540e-02 1.210514158010482788e-01 4.306578636169433594e-01 4.867529869079589844e-02 -2.259075939655303955e-01 -2.994580753147602081e-02 -1.547703444957733154e-01 9.156960248947143555e-02 1.924222856760025024e-01 -1.709804236888885498e-01 -1.989051699638366699e-01 -1.114957332611083984e-01 -2.491947710514068604e-01 -3.057112097740173340e-01 2.609558999538421631e-01 6.638655811548233032e-02 -5.873822420835494995e-02 -3.129587769508361816e-01 -1.417406052350997925e-01 -1.028093993663787842e-01 1.874756515026092529e-01 8.675539493560791016e-02 -6.301178131252527237e-03 -2.099413424730300903e-03 6.563667953014373779e-02 2.726706266403198242e-01 -1.677437569014728069e-03 5.609603971242904663e-02 -2.180145531892776489e-01 -6.963132321834564209e-02 -1.135523542761802673e-01
1.733281314373016357e-01 9.964416921138763428e-02 9.686104208230972290e-02 1.096162796020507812e-01 2.024595141410827637e-01 -1.627113372087478638e-01 -1.725521832704544067e-01 -7.061602920293807983e-02 2.728909254074096680e-01 -1.322633773088455200e-02 -1.397934108972549438e-01 -1.924554444849491119e-02 -2.661085221916437149e-03 -2.712435275316238403e-02 -2.862347960472106934e-01 3.585407435894012451e-01 -1.191319450736045837e-01 1.155283898115158081e-01 -2.709277272224426270e-01 -7.841103523969650269e-02 -3.475005971267819405e-03 1.989037990570068359e-01 2.353564202785491943e-01 -2.211014553904533386e-02 -6.599169969558715820e-02 -4.805853590369224548e-02 1.421194076538085938e-01 -4.480322077870368958e-02 1.311437189579010010e-01 -4.652848243713378906e-01 -2.547883689403533936e-01 2.453513443470001221e-02
2.183800190687179565e-01 -2.811235561966896057e-02 1.114524435251951218e-03 1.326868534088134766e-01 5.289491266012191772e-02 -2.476182729005813599e-01 -7.400476187467575073e-02 -2.404065243899822235e-02 1.241037771105766296e-01 -1.309178620576858521e-01 1.593599915504455566e-01 -2.502297461032867432e-01 3.556703031063079834e-02 -1.385699808597564697e-01 -2.639687657356262207e-01 4.473548233509063721e-01 -7.721219211816787720e-02 2.542738616466522217e-01 -2.593364119529724121e-01 -9.245850890874862671e-02 2.428696900606155396e-01 2.639063298702239990e-01 1.182475760579109192e-01 1.698030233383178711e-01 -5.679542198777198792e-02 1.331170350313186646e-01 1.123564913868904114e-01 4.728687182068824768e-02 1.748543977737426758e-01 -2.227098196744918823e-01 -1.357313096523284912e-01 -2.549235895276069641e-02
2.894365042448043823e-02 5.900086089968681335e-02 1.421038508415222168e-01 9.333591163158416748e-02 9.054193645715713501e-02 -1.982716470956802368e-01 1.229021251201629639e-01 3.143375273793935776e-03 2.390946447849273682e-01 5.547393113374710083e-02 -1.914818584918975830e-01 -1.107357963919639587e-01 2.496451139450073242e-01 -1.141767278313636780e-01 -1.744239777326583862e-01 4.183129370212554932e-01 3.797867149114608765e-02 -6.649736315011978149e-02 -3.929296731948852539e-01 3.802364692091941833e-02 -1.067967563867568970e-01 -2.590918913483619690e-02 2.829596102237701416e-01 5.623001605272293091e-02 -4.506342858076095581e-02 -1.034459918737411499e-01 1.521799117326736450e-01 1.259441375732421875e-01 1.600953638553619385e-01 -2.998927831649780273e-01 -2.109567821025848389e-01 -2.130306065082550049e-01
3.874635696411132812e-01 1.984409615397453308e-02 1.422637999057769775e-01 7.335985451936721802e-02 1.131464615464210510e-01 1.474911123514175415e-01 -2.155675590038299561e-01 2.404438555240631104e-01 3.011707775294780731e-02 7.220992445945739746e-02 -1.266042888164520264e-01 -4.227932170033454895e-02 -2.554431259632110596e-01 -1.402421891689300537e-01 -5.797932296991348267e-02 2.586419880390167236e-01 -1.255394369363784790e-01 9.165764600038528442e-02 7.980237156152725220e-02 5.131771788001060486e-02 2.361910045146942139e-01 -1.545881666243076324e-02 -1.138037145137786865e-01 -1.852874904870986938e-01 -7.973401248455047607e-02 -4.927154630422592163e-02 -2.170651853084564209e-01 3.643957972526550293e-01 -1.057770699262619019e-01 -3.237320184707641602e-01 -1.338646113872528076e-01 -2.164172232151031494e-01
-1.385485082864761353e-01 1.680394052527844906e-03 -1.970441266894340515e-02 1.836244612932205200e-01 -3.838454186916351318e-02 -6.708969920873641968e-02 2.721646800637245178e-02 1.703515648841857910e-01 9.473126381635665894e-03 3.936740756034851074e-02 -1.567843258380889893e-01 -5.527430772781372070e-01 -2.276460528373718262e-01 -2.369242608547210693e-01 7.126858085393905640e-02 1.606428623199462891e-01 -2.333176136016845703e-01 8.588428795337677002e-02 -4.857390522956848145e-01 4.931285046041011810e-03 1.003597527742385864e-01 9.922277182340621948e-02 2.672646008431911469e-02 2.485149800777435303e-01 -3.881181403994560242e-02 -8.272276073694229126e-02 -1.116051226854324341e-01 1.814523153007030487e-02 -1.372388913296163082e-03 -4.116480425000190735e-02 -1.918273568153381348e-01 -2.395179681479930878e-02
1.717427372932434082e-01 8.154517412185668945e-02 2.461538165807723999e-01 7.299356162548065186e-02 6.408286094665527344e-02 -3.119581043720245361e-01 -1.003672480583190918e-01 1.320457011461257935e-01 2.633605599403381348e-01 -2.242652326822280884e-01 -7.631126046180725098e-02 -1.605075597763061523e-01 8.963242173194885254e-03 -9.172225743532180786e-02 -3.581007719039916992e-01 3.137289881706237793e-01 -1.062417030334472656e-01 1.449609100818634033e-01 -2.067980617284774780e-01 -7.798848301172256470e-02 2.166269123554229736e-01 1.997457742691040039e-01 8.397212624549865723e-02 -1.679663509130477905e-01 3.152154386043548584e-02 1.573077142238616943e-01 9.053125977516174316e-03 -3.302092663943767548e-03 2.295862436294555664e-01 -1.770338714122772217e-01 -2.612039148807525635e-01 3.545545041561126709e-02
2.817060947418212891e-01 8.485853672027587891e-02 1.166665777564048767e-01 2.821314632892608643e-01 4.368844907730817795e-03 -3.812085986137390137e-01 1.081636175513267517e-01 -7.716934382915496826e-02 1.649518311023712158e-01 -3.620315715670585632e-02 -2.098637446761131287e-02 -1.753715574741363525e-01 -1.464636772871017456e-01 -5.467651039361953735e-02 -2.082484513521194458e-01 3.045362830162048340e-01 1.016231328248977661e-01 2.743880152702331543e-01 -1.734776049852371216e-01 4.879218526184558868e-03 -3.353106230497360229e-02 1.461876332759857178e-01 9.666655957698822021e-02 -5.545771121978759766e-02 3.758353739976882935e-02 1.873872727155685425e-01 -7.436796277761459351e-02 2.602963745594024658e-01 1.674053072929382324e-01 -2.621933817863464355e-01 -6.790449470281600952e-02 -2.740985453128814697e-01
-1.067802459001541138e-01 9.231536835432052612e-02 5.155240185558795929e-03 -2.093665115535259247e-02 -2.052806317806243896e-01 3.119534812867641449e-02 -2.235331535339355469e-01 2.684603035449981689e-01 8.192353881895542145e-03 7.357793301343917847e-02 -3.599828481674194336e-02 -4.040815830230712891e-01 -1.340158283710479736e-01 -1.420413106679916382e-01 -7.765485346317291260e-02 2.102414816617965698e-01 -2.321045994758605957e-01 3.524700552225112915e-02 -3.084501028060913086e-01 1.355974376201629639e-01 -5.826011672616004944e-02 -8.223348855972290039e-02 2.649027854204177856e-02 1.002860590815544128e-01 5.908286944031715393e-02 -1.900143474340438843e-01 9.591683745384216309e-02 -5.474918987601995468e-03 1.893439888954162598e-01 -4.537555575370788574e-01 -1.221700757741928101e-01 -2.469367086887359619e-01
3.874475061893463135e-01 -5.201067775487899780e-02 1.882030963897705078e-01 -1.038784533739089966e-02 2.562596201896667480e-01 -6.326369941234588623e-02 -6.572868674993515015e-02 1.075118258595466614e-01 2.711365520954132080e-01 -3.623149171471595764e-02 -6.247144192457199097e-02 -1.316923052072525024e-01 1.695809960365295410e-01 -4.940612986683845520e-02 -3.019255399703979492e-01 3.077669143676757812e-01 -2.223019897937774658e-01 2.031655758619308472e-01 -3.931887149810791016e-01 -1.169931143522262573e-01 8.493570610880851746e-03 5.303099751472473145e-02 1.908109784126281738e-01 1.604575216770172119e-01 -3.400930017232894897e-02 2.822556719183921814e-02 -1.649620234966278076e-01 -3.248007968068122864e-02 1.824862807989120483e-01 -1.290718913078308105e-01 -8.006497472524642944e-02 4.835442826151847839e-02
1.685505360364913940e-02 -2.230020463466644287e-01 1.779591292142868042e-01 2.752299606800079346e-01 1.704671382904052734e-01 -5.434108152985572815e-02 1.666247397661209106e-01 1.228221133351325989e-01 2.932170033454895020e-01 -1.070868149399757385e-01 -2.768297214061021805e-03 -2.557403445243835449e-01 -2.681488394737243652e-01 -2.068414390087127686e-01 3.704594820737838745e-02 2.048708498477935791e-01 -5.613163579255342484e-03 -2.941188588738441467e-02 -3.479663729667663574e-01 -1.176110357046127319e-01 -1.345943212509155273e-01 -1.028276327997446060e-02 -1.633406803011894226e-02 6.955803930759429932e-02 -1.859242171049118042e-01 -1.808646768331527710e-01 -3.254422545433044434e-01 2.287643849849700928e-01 1.247678026556968689e-01 -1.788002997636795044e-01 -5.519960448145866394e-02 -1.075753420591354370e-01
2.309832274913787842e-01 -2.416849881410598755e-02 2.201581448316574097e-01 1.169062629342079163e-01 1.402893662452697754e-01 -1.544074565172195435e-01 -2.275494337081909180e-01 4.368040338158607483e-02 3.483128249645233154e-01 -1.188518851995468140e-01 1.325623691082000732e-01 -2.258284091949462891e-01 8.326151221990585327e-02 -6.130145490169525146e-02 -1.044585481286048889e-01 3.891270458698272705e-01 -1.612424254417419434e-01 2.001772522926330566e-01 -3.477479219436645508e-01 -2.304905802011489868e-01 -4.708087816834449768e-02 2.603635378181934357e-02 1.985046714544296265e-01 -5.316703766584396362e-02 1.075378134846687317e-01 1.907851248979568481e-01 -1.048981472849845886e-01 1.404787003993988037e-01 7.416874170303344727e-02 -1.507536619901657104e-01 5.326096713542938232e-02 1.210790649056434631e-01
2.726471722126007080e-01 2.283337265253067017e-01 9.516452252864837646e-02 2.792094349861145020e-01 5.943675711750984192e-02 2.093151509761810303e-01 -2.645389735698699951e-01 4.208424091339111328e-01 2.337318360805511475e-01 -3.198630735278129578e-02 -7.821518927812576294e-02 -1.426260769367218018e-01 -6.665883213281631470e-02 -6.155768409371376038e-02 1.981239467859268188e-01 -3.962464630603790283e-03 -1.556894928216934204e-01 3.620696440339088440e-02 -2.994557917118072510e-01 -2.635511159896850586e-01 1.744039803743362427e-01 -2.181260660290718079e-02 1.171353384852409363e-01 5.757134780287742615e-02 1.498018950223922729e-01 -1.107141003012657166e-02 1.188356280326843262e-01 3.607814759016036987e-02 1.230866312980651855e-01 5.785629153251647949e-02 -1.559894531965255737e-01 -2.214394807815551758e-01
9.003126621246337891e-02 -1.447229925543069839e-02 2.029780745506286621e-01 2.313930839300155640e-01 1.370492577552795410e-02 -1.782679557800292969e-01 -1.376303285360336304e-01 2.968481779098510742e-01 2.371304929256439209e-01 2.507158927619457245e-02 -9.528136998414993286e-02 -3.898403942584991455e-01 -2.177844196557998657e-01 -2.127101831138134003e-02 -1.308272629976272583e-01 1.234525069594383240e-01 3.450040146708488464e-02 1.869764477014541626e-01 -2.338880598545074463e-01 3.052392601966857910e-01 -2.202807962894439697e-01 2.684277296066284180e-01 -9.222101420164108276e-02 -1.390347629785537720e-01 1.071119084954261780e-01 -1.416655629873275757e-01 8.419156819581985474e-02 5.717608332633972168e-02 9.833257645368576050e-02 -1.744517832994461060e-01 1.126167997717857361e-01 -1.806628406047821045e-01
1.203067079186439514e-01 -3.589782118797302246e-02 1.135317310690879822e-01 1.934044063091278076e-01 6.446911953389644623e-03 -1.587976962327957153e-01 1.634486466646194458e-01 2.711509466171264648e-01 3.971402049064636230e-01 7.588510215282440186e-02 -1.715870797634124756e-01 -1.676947921514511108e-01 2.697989344596862793e-02 1.092186048626899719e-01 -2.270601093769073486e-01 2.225697338581085205e-01 -2.724690735340118408e-01 2.191408872604370117e-01 -3.056836128234863281e-01 2.801468968391418457e-01 -1.155366096645593643e-02 2.620643973350524902e-01 -1.307830959558486938e-01 1.784771867096424103e-02 4.467108286917209625e-03 -5.598394572734832764e-02 2.179440557956695557e-01 -4.207606241106987000e-02 1.325474977493286133e-01 1.036004573106765747e-01 -9.035906940698623657e-02 -6.589315831661224365e-02
2.941470742225646973e-01 8.691398426890373230e-03 1.754244565963745117e-01 -9.899548441171646118e-02 1.906837075948715210e-01 -1.388596296310424805e-01 -1.244641095399856567e-01 -2.134620398283004761e-02 3.455438613891601562e-01 2.276527695357799530e-02 -5.724540352821350098e-02 -1.269960850477218628e-01 6.656622141599655151e-02 -4.810078814625740051e-02 -3.150900304317474365e-01 3.951014876365661621e-01 2.526456676423549652e-02 1.691224239766597748e-02 -3.508141338825225830e-01 -1.981822997331619263e-01 -2.471088431775569916e-02 -8.261645585298538208e-02 5.698745697736740112e-02 -1.476931422948837280e-01 1.058219075202941895e-01 -5.132269486784934998e-02 1.661838442087173462e-01 6.311281584203243256e-03 -4.835541546344757080e-02 -3.308174014091491699e-01 -2.862424403429031372e-02 -2.234466224908828735e-01
1.947401612997055054e-01 8.185826241970062256e-02 1.723443269729614258e-01 1.507919877767562866e-01 6.748575717210769653e-02 7.828568667173385620e-02 -1.079833135008811951e-01 3.415488004684448242e-01 -7.496277242898941040e-02 -9.300090372562408447e-02 -7.402238249778747559e-02 3.112026862800121307e-02 -1.991221755743026733e-01 -2.807316777762025595e-04 -1.413165181875228882e-01 3.644551634788513184e-01 -1.753910332918167114e-01 5.106614902615547180e-02 -1.644131541252136230e-01 -2.722874581813812256e-01 2.888508439064025879e-01 1.555057335644960403e-02 6.258752942085266113e-02 6.329193711280822754e-02 3.015508055686950684e-01 -2.068451344966888428e-01 8.344364166259765625e-02 7.160636037588119507e-02 3.195405378937721252e-02 -3.768193069845438004e-03 -4.144396185874938965e-01 7.763271033763885498e-02
2.142115384340286255e-01 1.270852144807577133e-02 2.037419527769088745e-01 -5.162160471081733704e-02 1.598111838102340698e-01 -2.279432564973831177e-01 -3.125253021717071533e-01 3.343442454934120178e-02 2.943816781044006348e-01 -9.697485715150833130e-03 -6.279880553483963013e-02 -9.384717047214508057e-02 8.162374049425125122e-02 -1.065366640686988831e-01 -3.076788783073425293e-01 2.532326281070709229e-01 -1.021893471479415894e-01 2.478934228420257568e-01 -1.676424741744995117e-01 -5.879749730229377747e-02 1.638476550579071045e-01 3.505943119525909424e-01 8.646858483552932739e-02 -8.347651921212673187e-03 8.809506893157958984e-02 1.639670282602310181e-01 6.174946203827857971e-02 2.064590156078338623e-01 2.970323860645294189e-01 -1.571287065744400024e-01 -2.498552948236465454e-02 -4.227770864963531494e-02
9.065520763397216797e-02 1.841093450784683228e-01 -8.545929938554763794e-02 1.635872721672058105e-01 -5.399005115032196045e-02 -1.544333845376968384e-01 -7.777822203934192657e-03 1.486173421144485474e-01 2.594813108444213867e-01 -8.988836407661437988e-02 -2.700265049934387207e-01 8.461482077836990356e-02 -1.108562722802162170e-01 -5.378694534301757812e-01 -2.873668968677520752e-01 1.707103699445724487e-01 -1.468755453824996948e-01 2.390693873167037964e-01 -1.348757743835449219e-01 1.930547878146171570e-02 -2.071097940206527710e-01 2.280503958463668823e-01 1.287921667098999023e-01 -4.588189534842967987e-03 -5.167743563652038574e-02 7.399945706129074097e-02 -2.692791447043418884e-02 4.000405594706535339e-02 -2.128336019814014435e-02 -2.057303935289382935e-01 4.406015947461128235e-02 -2.052274942398071289e-01
2.123599946498870850e-01 1.922774314880371094e-01 2.484936416149139404e-01 1.350200623273849487e-01 -8.847478032112121582e-02 -2.473133802413940430e-01 -1.282459795475006104e-01 1.923234015703201294e-01 2.028488554060459137e-02 1.435291469097137451e-01 9.640064835548400879e-02 -8.294142037630081177e-02 -7.834226824343204498e-03 -1.277952492237091064e-01 -2.908099591732025146e-01 3.103708028793334961e-01 2.181358933448791504e-01 2.830897271633148193e-01 -1.985974013805389404e-01 2.263643443584442139e-01 2.374514490365982056e-01 5.036881938576698303e-02 1.360744982957839966e-01 6.883955001831054688e-02 1.114500388503074646e-01 -8.612539619207382202e-02 1.990512460470199585e-01 1.446384042501449585e-01 2.368208765983581543e-01 1.040907874703407288e-01 -1.733048856258392334e-01 -5.598061531782150269e-02
-1.006521210074424744e-01 1.711935698986053467e-01 3.688364848494529724e-02 9.809470176696777344e-02 -2.203257679939270020e-01 -6.520643085241317749e-02 -1.512590199708938599e-01 2.828188538551330566e-01 -8.401712775230407715e-02 1.061928644776344299e-01 -8.916126936674118042e-02 -2.924092710018157959e-01 -2.480320185422897339e-01 -1.840661317110061646e-01 7.124634832143783569e-02 2.128391861915588379e-01 -4.663120955228805542e-02 3.103843517601490021e-02 -4.424410760402679443e-01 2.502717673778533936e-01 1.656955927610397339e-01 2.980848960578441620e-02 -2.133711241185665131e-02 -3.214634954929351807e-02 -1.115573495626449585e-01 -8.710065484046936035e-02 -8.477265015244483948e-03 1.250725090503692627e-01 1.594538539648056030e-01 -3.272989690303802490e-01 -1.253544986248016357e-01 -2.469446659088134766e-01
3.017010092735290527e-01 -1.009630635380744934e-01 -5.778251960873603821e-02 1.284106224775314331e-01 3.282812237739562988e-02 -1.825915127992630005e-01 1.984461694955825806e-01 1.773268282413482666e-01 8.300333470106124878e-02 1.816997230052947998e-01 3.150453791022300720e-02 -5.014590919017791748e-02 -4.115481376647949219e-01 -1.776012629270553589e-01 -1.032169088721275330e-01 1.049415469169616699e-01 -1.349479258060455322e-01 -4.106935486197471619e-02 -3.098898828029632568e-01 -2.693884447216987610e-02 2.637959718704223633e-01 1.415747553110122681e-01 -1.568684875965118408e-01 7.926170527935028076e-02 9.615334123373031616e-02 -1.445829570293426514e-01 3.803271949291229248e-01 5.996855348348617554e-02 1.766390949487686157e-01 -1.318867355585098267e-01 -2.084264010190963745e-01 1.054914481937885284e-02
6.407676637172698975e-02 3.037159740924835205e-01 -4.338468983769416809e-02 2.368782609701156616e-01 8.057365566492080688e-02 2.474985457956790924e-02 -2.233928591012954712e-01 8.862888813018798828e-02 1.838538348674774170e-01 -1.849013417959213257e-01 -1.735769510269165039e-01 -2.771493792533874512e-01 6.162428110837936401e-02 -4.050428420305252075e-02 -4.680238664150238037e-02 2.211132645606994629e-01 2.241989076137542725e-01 2.286544302478432655e-03 -1.406587511301040649e-01 3.518438041210174561e-01 -1.073641553521156311e-01 1.726912856101989746e-01 1.153035312891006470e-01 2.298153191804885864e-01 7.269658148288726807e-02 -6.225888803601264954e-02 1.982902176678180695e-03 7.072614133358001709e-02 -2.107988446950912476e-01 -1.816815137863159180e-01 -3.834528326988220215e-01 -9.688015282154083252e-02
-1.197932437062263489e-01 -9.789359569549560547e-02 6.260374188423156738e-02 3.084437251091003418e-01 1.652060002088546753e-01 1.603962630033493042e-01 -1.032016277313232422e-01 8.461057394742965698e-02 1.175846979022026062e-01 8.280482143163681030e-02 2.179975993931293488e-02 -1.149301901459693909e-01 -1.255792230367660522e-01 -1.829072982072830200e-01 1.160177290439605713e-01 4.835928678512573242e-01 -2.010606378316879272e-01 2.774027548730373383e-02 4.864248633384704590e-02 2.256491333246231079e-01 4.269339442253112793e-01 1.352513283491134644e-01 -1.340598613023757935e-02 2.448189072310924530e-03 4.085081443190574646e-02 -3.365317825227975845e-03 -1.313353478908538818e-01 1.661976426839828491e-01 1.743161380290985107e-01 -3.851489722728729248e-02 -2.971975207328796387e-01 -1.152808070182800293e-01
2.020553201436996460e-01 1.050957366824150085e-01 1.529983580112457275e-01 3.855172097682952881e-01 7.193504273891448975e-02 7.995072752237319946e-02 -1.752258241176605225e-01 3.165776729583740234e-01 1.540726870298385620e-01 -2.122209221124649048e-01 -5.480489507317543030e-02 4.885975271463394165e-02 -2.014006972312927246e-01 9.710109978914260864e-02 -3.474653512239456177e-02 6.094241887331008911e-02 -1.514535844326019287e-01 -1.171445399522781372e-01 -3.472720086574554443e-01 -5.888580158352851868e-02 2.500537037849426270e-01 -3.149836137890815735e-02 2.769699394702911377e-01 8.097632974386215210e-02 1.456481367349624634e-01 -1.157029345631599426e-01 -2.272300235927104950e-02 -1.133009716868400574e-01 1.497713327407836914e-01 -1.860450506210327148e-01 -2.816068828105926514e-01 -1.127359047532081604e-01
2.829704582691192627e-01 2.476951479911804199e-01 -1.570136398077011108e-01 2.212045639753341675e-01 -3.565878421068191528e-02 3.681591898202896118e-02 -2.582086026668548584e-01 1.590906828641891479e-01 8.004558086395263672e-02 3.267304971814155579e-02 -1.657131016254425049e-01 1.294948309659957886e-01 3.195657953619956970e-02 6.377677619457244873e-02 1.380542851984500885e-02 1.053311675786972046e-01 -2.737590670585632324e-01 1.550655812025070190e-01 -2.391073256731033325e-01 -1.064327210187911987e-01 2.916049659252166748e-01 1.904959790408611298e-02 6.649527698755264282e-02 2.408961504697799683e-01 -1.820415109395980835e-01 1.564850360155105591e-01 -2.716658823192119598e-02 2.488780319690704346e-01 2.134411036968231201e-01 -5.534059554338455200e-02 -3.713835179805755615e-01 -1.068297401070594788e-02
2.336930185556411743e-01 -3.026407212018966675e-02 1.907253563404083252e-01 3.121395129710435867e-03 2.956769764423370361e-01 -1.260148733854293823e-01 -1.648422777652740479e-01 8.693698793649673462e-02 2.443664222955703735e-01 1.757663339376449585e-01 -7.416974753141403198e-02 -6.915206462144851685e-02 -8.526841551065444946e-02 -1.207505762577056885e-01 -2.143286913633346558e-01 3.127976655960083008e-01 -9.718461334705352783e-02 -1.236568391323089600e-02 -3.026178479194641113e-01 -8.633536100387573242e-02 -2.008269727230072021e-01 9.408304095268249512e-02 1.180340424180030823e-01 -1.904738098382949829e-01 -5.184587836265563965e-02 -4.880053550004959106e-02 7.833462953567504883e-02 -2.018661051988601685e-02 3.544356822967529297e-01 -2.522699534893035889e-01 -2.402597367763519287e-01 -1.920946538448333740e-01
8.946844190359115601e-02 7.629903405904769897e-02 -4.043879359960556030e-02 -1.817163378000259399e-01 9.562323987483978271e-02 -1.158708781003952026e-01 -1.333775520324707031e-01 2.301620692014694214e-01 1.007243897765874863e-02 -8.832176774740219116e-02 -3.495557606220245361e-02 -1.755778193473815918e-01 2.496870420873165131e-02 -2.753193378448486328e-01 -3.078814446926116943e-01 2.771704792976379395e-01 -3.511747121810913086e-01 6.699783354997634888e-02 -2.229481339454650879e-01 2.206491082906723022e-01 1.314433515071868896e-01 1.414066646248102188e-02 1.305342302657663822e-03 -2.227281779050827026e-02 3.118205070495605469e-01 -2.531222701072692871e-01 -7.396652363240718842e-03 -1.696018576622009277e-01 -7.656341046094894409e-02 -4.766441881656646729e-02 -3.505039513111114502e-01 7.003336399793624878e-02
-2.072853446006774902e-01 1.114545017480850220e-01 1.481732726097106934e-02 1.062011793255805969e-01 -5.159039050340652466e-02 8.868110924959182739e-02 -7.655638456344604492e-02 2.495774775743484497e-01 -8.045305730774998665e-04 2.126415967941284180e-01 -5.947132594883441925e-03 -3.415368199348449707e-01 -3.597451448440551758e-01 -1.421783119440078735e-01 -4.657936468720436096e-02 3.606424629688262939e-01 -1.701364964246749878e-01 1.194437146186828613e-01 -4.303092956542968750e-01 1.121121793985366821e-01 3.014585562050342560e-02 6.706859171390533447e-02 -2.080873958766460419e-02 2.278569489717483521e-01 4.091624915599822998e-02 -9.809539467096328735e-02 1.712700128555297852e-01 1.079442799091339111e-01 7.929519563913345337e-02 -1.123314201831817627e-01 1.284583192318677902e-02 -2.015251666307449341e-01
2.616721093654632568e-01 -2.861196920275688171e-02 2.090697921812534332e-02 3.943144157528877258e-02 2.522192150354385376e-02 -1.221509501338005066e-01 2.093620896339416504e-01 1.987074613571166992e-01 2.668369114398956299e-01 -7.986497133970260620e-02 -1.627622991800308228e-01 -2.403930723667144775e-01 -1.435368508100509644e-01 -1.766091585159301758e-01 -4.032425209879875183e-02 1.052143871784210205e-01 -4.696882367134094238e-01 1.011173948645591736e-01 -2.810952067375183105e-01 2.459469884634017944e-01 -5.356333777308464050e-02 8.071206510066986084e-02 -2.632699012756347656e-01 1.316082179546356201e-01 -4.262658208608627319e-02 -1.017898172140121460e-01 1.967021673917770386e-01 4.126194491982460022e-02 2.790304273366928101e-02 -2.632994651794433594e-01 -1.121471151709556580e-01 -4.343280941247940063e-02
1.751457713544368744e-02 7.062613219022750854e-02 1.859132200479507446e-01 -1.022838614881038666e-02 7.555191963911056519e-02 -4.033915400505065918e-01 3.252785280346870422e-02 4.377299919724464417e-02 1.347675025463104248e-01 -6.982767372392117977e-04 -9.281906485557556152e-02 -2.225077748298645020e-01 -1.654888093471527100e-01 -9.457791596651077271e-02 -3.019305467605590820e-01 2.026685923337936401e-01 -3.105515539646148682e-01 3.169705346226692200e-02 6.530568003654479980e-02 1.469297707080841064e-02 2.007658928632736206e-01 -4.638910293579101562e-03 3.023713827133178711e-01 2.156381309032440186e-01 1.857312619686126709e-01 2.425838708877563477e-01 2.342204749584197998e-02 8.109449595212936401e-02 9.300839900970458984e-02 -2.943394184112548828e-01 -2.223331481218338013e-01 -1.356590539216995239e-01
1.316412687301635742e-01 7.989871501922607422e-02 -4.967730864882469177e-02 1.136762872338294983e-01 7.916514575481414795e-02 -3.009817600250244141e-01 4.064597934484481812e-02 4.968259856104850769e-02 -1.291313022375106812e-01 -6.618652492761611938e-02 -1.719063073396682739e-01 -1.463580280542373657e-01 -3.794637918472290039e-01 -1.770047843456268311e-01 -1.826359480619430542e-01 1.001527979969978333e-01 -2.389775514602661133e-01 -1.061372831463813782e-01 -2.342733889818191528e-01 1.567501872777938843e-01 1.869202405214309692e-01 2.710827291011810303e-01 3.674252703785896301e-02 3.525284230709075928e-01 6.851365789771080017e-03 1.035468056797981262e-01 1.555517036467790604e-02 1.776055432856082916e-02 1.891737431287765503e-01 -3.115327954292297363e-01 1.562769524753093719e-02 2.070989012718200684e-01
2.386564761400222778e-01 1.418528705835342407e-01 6.823843717575073242e-02 1.749254316091537476e-01 1.126260682940483093e-01 1.815740466117858887e-01 -2.346189767122268677e-01 2.482984960079193115e-01 3.687535412609577179e-03 -1.483751982450485229e-01 1.509979218244552612e-01 5.930632725358009338e-02 6.236751005053520203e-02 7.131938636302947998e-02 -9.560049325227737427e-02 3.886017799377441406e-01 -1.567448228597640991e-01 4.061041027307510376e-02 -2.620915770530700684e-01 -9.487826377153396606e-02 8.202053606510162354e-02 -1.963874250650405884e-01 -1.548021286725997925e-01 1.522519886493682861e-01 5.174481496214866638e-02 -1.738136112689971924e-01 4.387868568301200867e-02 1.233796998858451843e-01 -9.765839576721191406e-02 -3.156909644603729248e-01 -3.740165233612060547e-01 -1.111995726823806763e-01
2.159019112586975098e-01 -9.749218076467514038e-02 -2.201078683137893677e-01 1.227774843573570251e-02 2.285029441118240356e-01 -3.409756347537040710e-02 4.921686276793479919e-02 2.696606516838073730e-01 1.648664027452468872e-01 -2.639921605587005615e-01 8.801659941673278809e-02 -2.022821605205535889e-01 -2.809826135635375977e-01 -1.553821712732315063e-01 -1.628537625074386597e-01 4.662645980715751648e-02 -1.843275725841522217e-01 -2.707126736640930176e-02 -9.753401577472686768e-02 2.157797664403915405e-01 -1.228162925690412521e-02 2.080013900995254517e-01 1.418404877185821533e-01 4.861147999763488770e-01 2.492204308509826660e-03 1.009598821401596069e-01 -7.095377659425139427e-04 -2.853122726082801819e-02 6.344500929117202759e-02 -2.757322192192077637e-01 4.987661540508270264e-02 -7.252721488475799561e-02
3.005590736865997314e-01 3.309154137969017029e-02 -6.723173707723617554e-02 2.774856612086296082e-02 -1.314241290092468262e-01 -1.589682549238204956e-01 5.178262293338775635e-02 9.469231963157653809e-02 2.185664921998977661e-01 -7.470446079969406128e-02 -4.090761765837669373e-02 -1.573251336812973022e-01 -1.359660625457763672e-01 -4.272164106369018555e-01 -1.558148562908172607e-01 3.842481672763824463e-01 -1.614628285169601440e-01 1.284404546022415161e-01 -2.104579806327819824e-01 -2.085459530353546143e-01 1.108439341187477112e-01 2.999517321586608887e-01 6.143085286021232605e-02 -1.466078013181686401e-01 -9.011276066303253174e-02 2.417935729026794434e-01 -3.249768540263175964e-02 9.458102285861968994e-03 -2.673309855163097382e-02 -1.198405474424362183e-01 -6.212572380900382996e-02 -2.276914715766906738e-01
2.608439326286315918e-01 2.074119746685028076e-01 2.694403231143951416e-01 -1.599865965545177460e-02 -1.413176506757736206e-01 -1.641612946987152100e-01 -2.453189715743064880e-02 1.283087283372879028e-01 1.549446731805801392e-01 1.437921822071075439e-01 8.846233785152435303e-02 -7.870575040578842163e-02 -8.859474211931228638e-02 -3.451407551765441895e-01 -1.331248581409454346e-01 2.616781890392303467e-01 -2.364552319049835205e-01 8.890053629875183105e-02 -1.801126003265380859e-01 1.116227582097053528e-01 1.117732748389244080e-01 1.405645757913589478e-01 -3.659196197986602783e-02 1.922332495450973511e-01 4.296461641788482666e-01 -2.131646126508712769e-01 3.414034470915794373e-02 -1.912273615598678589e-01 7.508415728807449341e-02 -7.540506124496459961e-02 4.790702369064092636e-03 1.478353142738342285e-01
1.980779170989990234e-01 -2.535929717123508453e-02 -1.032682731747627258e-01 2.011112123727798462e-01 4.490983858704566956e-02 -4.246858358383178711e-01 -2.734620571136474609e-01 1.651858091354370117e-01 1.276165097951889038e-01 1.068809106945991516e-01 2.816475927829742432e-03 -1.837364286184310913e-01 -1.123933121562004089e-01 -1.015643179416656494e-01 -2.647835612297058105e-01 1.797095388174057007e-01 1.563387922942638397e-02 3.114159591495990753e-02 -4.033294618129730225e-01 2.894548475742340088e-01 -1.264494508504867554e-01 9.038247913122177124e-02 -1.425520181655883789e-01 -8.906193077564239502e-02 -1.689073294401168823e-01 -1.235740855336189270e-01 3.000008128583431244e-02 -8.266829699277877808e-02 8.891067653894424438e-02 -1.017796993255615234e-01 -1.672897636890411377e-01 -1.996758580207824707e-01
8.030870556831359863e-02 -1.632982343435287476e-01 8.276425302028656006e-02 -1.322770304977893829e-02 1.639044433832168579e-01 -2.339952439069747925e-01 -1.681362688541412354e-01 -2.915560826659202576e-02 5.678531527519226074e-02 -1.773872077465057373e-01 -1.938639283180236816e-01 -1.408819258213043213e-01 -1.081499550491571426e-02 -1.212674155831336975e-01 -1.868323236703872681e-01 5.554224848747253418e-01 6.910552829504013062e-02 1.295918971300125122e-01 -2.340975552797317505e-01 1.845704764127731323e-01 1.111227422952651978e-01 2.883351445198059082e-01 2.380565702915191650e-01 3.353606909513473511e-02 5.749948904849588871e-04 4.836853593587875366e-02 -1.121050789952278137e-01 8.352506160736083984e-02 1.314419955015182495e-01 -1.989312022924423218e-01 -2.300584614276885986e-01 5.827619135379791260e-02
1.597897112369537354e-01 -6.470935046672821045e-02 1.504861116409301758e-01 5.903774127364158630e-02 1.223063841462135315e-01 -1.515920311212539673e-01 1.039370670914649963e-01 1.344167888164520264e-01 1.993993520736694336e-01 2.714878320693969727e-02 3.050763905048370361e-02 -1.028887107968330383e-01 2.528840303421020508e-01 -1.505190581083297729e-01 -1.371797770261764526e-01 4.913363456726074219e-01 -1.578010767698287964e-01 -2.241937369108200073e-01 -4.332170188426971436e-01 -4.288123175501823425e-02 -4.278646036982536316e-02 1.311230957508087158e-01 -2.229508571326732635e-02 2.753954529762268066e-01 1.827369332313537598e-01 8.738061785697937012e-02 6.477795541286468506e-02 -1.603851169347763062e-01 7.673712074756622314e-02 7.304390519857406616e-02 -1.660726070404052734e-01 9.323833882808685303e-02
4.186587631702423096e-01 1.800843924283981323e-01 1.435059458017349243e-01 2.471295893192291260e-01 9.257024526596069336e-02 -3.686538040637969971e-01 -2.281926274299621582e-01 2.691001296043395996e-01 -2.321573265362530947e-04 2.804011851549148560e-02 -1.224034950137138367e-01 -4.589644074440002441e-02 -2.648298814892768860e-02 -1.859810948371887207e-01 -1.159865595400333405e-02 2.841906547546386719e-01 -2.277433127164840698e-01 -5.916666239500045776e-02 -5.580418556928634644e-02 -7.101918011903762817e-02 1.295945197343826294e-01 -1.204704679548740387e-02 2.646836042404174805e-01 -1.639279425144195557e-01 1.428778469562530518e-01 9.067433327436447144e-02 1.457508951425552368e-01 2.484273537993431091e-02 -3.478896617889404297e-02 9.593656659126281738e-02 -2.540787458419799805e-01 6.884422153234481812e-02
1.249928772449493408e-01 1.124334782361984253e-01 8.831211924552917480e-02 2.893089652061462402e-01 6.829389184713363647e-02 1.313792169094085693e-01 -2.514846622943878174e-01 2.309769392013549805e-01 8.063315600156784058e-02 -1.723570972681045532e-01 -1.166476905345916748e-01 3.739545121788978577e-02 -3.705210238695144653e-02 4.110903292894363403e-02 -7.859301567077636719e-02 7.387370616197586060e-02 -2.399780601263046265e-01 -2.130695283412933350e-01 -3.889126777648925781e-01 -8.656769990921020508e-02 3.199573159217834473e-01 -1.784715219400823116e-03 2.049534022808074951e-01 1.212562248110771179e-01 2.848281860351562500e-01 -1.716538369655609131e-01 5.032645165920257568e-02 -9.887656569480895996e-02 1.583808213472366333e-01 -2.903739511966705322e-01 -1.337548047304153442e-01 -6.923396885395050049e-02
2.402783483266830444e-01 1.153382882475852966e-01 1.002133823931217194e-02 1.304016113281250000e-01 2.566138207912445068e-01 8.287856727838516235e-02 -2.508744895458221436e-01 4.173935353755950928e-01 4.255281016230583191e-02 -2.488730289041996002e-02 -9.032869338989257812e-02 -7.058431953191757202e-02 1.610247604548931122e-02 1.146487742662429810e-01 -1.453541815280914307e-01 2.181874811649322510e-01 -1.631697416305541992e-01 -1.887512803077697754e-01 -2.429377436637878418e-01 -1.784579157829284668e-01 3.481260836124420166e-01 -7.244805991649627686e-02 -1.092632636427879333e-01 2.567902207374572754e-01 2.107952386140823364e-01 -2.280684262514114380e-01 4.355698078870773315e-02 6.619524210691452026e-02 -1.066052168607711792e-01 -7.686492800712585449e-02 -1.637701243162155151e-01 -3.881149925291538239e-03
1.371616404503583908e-02 1.689568608999252319e-01 1.851808093488216400e-02 1.316252350807189941e-01 -6.399016082286834717e-02 2.138069719076156616e-01 2.003793139010667801e-03 3.170620799064636230e-01 -9.043900668621063232e-02 4.793011769652366638e-02 -9.008502215147018433e-02 -4.016775488853454590e-01 -2.513766884803771973e-01 -1.108832508325576782e-01 -8.778748661279678345e-02 2.149336040019989014e-01 -1.159463152289390564e-01 1.640453487634658813e-01 -3.761380314826965332e-01 1.291956752538681030e-01 1.172041222453117371e-01 -7.561787217855453491e-02 1.521707046777009964e-02 1.667286455631256104e-01 5.770141631364822388e-02 -1.622973829507827759e-01 9.437862038612365723e-02 -3.795119747519493103e-02 4.933030158281326294e-02 -3.661348521709442139e-01 -1.816235482692718506e-01 -1.960309296846389771e-01
1.039264574646949768e-01 9.010701626539230347e-02 5.300065502524375916e-02 3.950738608837127686e-01 5.182889848947525024e-02 1.791200339794158936e-01 -1.337031135335564613e-03 3.196099698543548584e-01 1.242444440722465515e-01 -2.363790422677993774e-01 4.792721942067146301e-02 5.246241763234138489e-02 1.168791651725769043e-01 5.627601221203804016e-02 -1.176724880933761597e-01 3.174007534980773926e-01 -1.972504705190658569e-01 -1.126888394355773926e-01 -3.240160048007965088e-01 -1.910162270069122314e-01 2.237560451030731201e-01 -9.614112973213195801e-02 5.456445366144180298e-02 1.822642982006072998e-01 6.400592625141143799e-02 -2.720798850059509277e-01 -4.787465557456016541e-02 2.666634023189544678e-01 -4.889946058392524719e-02 -2.680310234427452087e-02 -1.743177324533462524e-01 -6.226590648293495178e-02
-3.901417180895805359e-02 -1.861052662134170532e-01 -8.476753532886505127e-02 -1.931429058313369751e-01 -1.992066949605941772e-01 -2.468796670436859131e-01 -2.775712013244628906e-01 9.481217712163925171e-02 1.439397335052490234e-01 5.784962698817253113e-02 -1.849597394466400146e-01 -3.614518344402313232e-01 -2.323603630065917969e-01 1.136603020131587982e-02 6.379029899835586548e-02 3.938730657100677490e-01 -9.687270969152450562e-02 1.300677210092544556e-01 -2.803370654582977295e-01 2.027517110109329224e-01 9.370451420545578003e-02 -2.915095910429954529e-02 -1.710273921489715576e-01 9.378223866224288940e-02 1.401637494564056396e-01 8.464256301522254944e-03 1.130466833710670471e-01 8.558326214551925659e-02 -8.547315001487731934e-02 -2.554970979690551758e-01 1.381995230913162231e-01 -7.250262051820755005e-02
2.359756976366043091e-01 1.437461525201797485e-01 9.630522876977920532e-02 1.711836606264114380e-01 1.817098557949066162e-01 1.478631943464279175e-01 -1.330661773681640625e-01 3.269844353199005127e-01 1.288831681013107300e-01 -2.239304780960083008e-01 -7.625343278050422668e-03 7.354573812335729599e-03 -1.039180085062980652e-01 -1.283356696367263794e-01 2.666924847289919853e-03 3.420456945896148682e-01 -1.354742348194122314e-01 -2.256941050291061401e-01 -2.758825421333312988e-01 -2.001363337039947510e-01 2.705480158329010010e-01 -4.271119460463523865e-02 -8.785331994295120239e-02 8.585325628519058228e-02 2.212074249982833862e-01 -3.191852569580078125e-01 4.253054037690162659e-02 9.095449349842965603e-04 1.649910956621170044e-01 -1.435624659061431885e-01 -1.353675127029418945e-01 9.095385670661926270e-03
2.790016829967498779e-01 -4.709966853260993958e-02 1.504033654928207397e-01 6.584529578685760498e-02 2.414962798357009888e-01 -7.468169182538986206e-02 -1.975575536489486694e-01 1.570286750793457031e-01 2.618292868137359619e-01 -1.151728034019470215e-01 -7.232850790023803711e-02 -2.134696841239929199e-01 2.520128190517425537e-01 -1.973018944263458252e-01 -3.240109980106353760e-01 1.904890239238739014e-01 -2.229788005352020264e-01 1.587194949388504028e-01 -2.709878385066986084e-01 -3.840371593832969666e-02 1.427822560071945190e-01 7.634463161230087280e-02 2.999636530876159668e-01 -8.552044630050659180e-02 7.044513523578643799e-02 -7.043245434761047363e-02 -9.969748556613922119e-02 -4.325070977210998535e-02 1.158831417560577393e-01 -1.705730557441711426e-01 6.941013038158416748e-02 2.160255610942840576e-01
2.108263373374938965e-01 -1.348602864891290665e-02 1.293863803148269653e-01 8.706361055374145508e-02 -9.234519675374031067e-03 -1.896627098321914673e-01 6.206148490309715271e-02 -8.007380180060863495e-03 2.722493708133697510e-01 -1.014731265604496002e-02 -2.539679706096649170e-01 -1.630483120679855347e-01 2.656592428684234619e-01 -1.269053518772125244e-01 -1.592222899198532104e-01 3.155952692031860352e-01 -1.751095354557037354e-01 3.066201508045196533e-01 -1.834670901298522949e-01 3.550499677658081055e-02 2.345231175422668457e-01 2.154222279787063599e-01 6.960648298263549805e-02 -2.359505277127027512e-03 2.510155439376831055e-01 1.804620474576950073e-01 2.311570793390274048e-01 -1.338655352592468262e-01 1.127223297953605652e-01 -6.335230171680450439e-02 -2.030434757471084595e-01 -1.529819667339324951e-01
1.586317121982574463e-01 1.677674800157546997e-01 1.091954782605171204e-01 -2.227385640144348145e-01 1.301775034517049789e-02 1.816911436617374420e-02 -1.029484439641237259e-02 2.738112509250640869e-01 2.558726966381072998e-01 -2.275619059801101685e-01 -2.386776655912399292e-01 -2.481565326452255249e-01 -8.184248954057693481e-02 -1.138174310326576233e-01 1.782073825597763062e-01 9.341871738433837891e-02 -4.060226976871490479e-01 8.403495699167251587e-02 -2.854761779308319092e-01 1.296423077583312988e-01 -1.955626010894775391e-01 2.237158268690109253e-01 8.180402964353561401e-02 1.389300376176834106e-01 1.188221946358680725e-01 1.052956655621528625e-01 -7.992941886186599731e-02 1.189769338816404343e-02 1.879498958587646484e-01 -1.863161325454711914e-01 -2.128463424742221832e-02 -1.640097200870513916e-01
8.987448364496231079e-02 2.083771824836730957e-01 1.236707195639610291e-01 2.367443442344665527e-01 9.793692827224731445e-02 9.972533583641052246e-02 -1.961531639099121094e-01 2.736077904701232910e-01 1.453339774161577225e-02 -1.023099645972251892e-01 -6.962870806455612183e-02 -1.128220185637474060e-01 2.391157206147909164e-03 1.181101202964782715e-01 5.107787437736988068e-03 9.758765250444412231e-02 -1.672337204217910767e-01 -1.518620848655700684e-01 -4.286530017852783203e-01 -1.360286921262741089e-01 3.276657462120056152e-01 -7.936534285545349121e-02 2.168923616409301758e-01 2.168728560209274292e-01 2.371499389410018921e-01 -9.944048523902893066e-02 -1.725685745477676392e-01 -3.884236514568328857e-02 1.043437495827674866e-01 -2.708491384983062744e-01 -2.177799642086029053e-01 -4.915519803762435913e-02
2.230562865734100342e-01 1.353766769170761108e-01 -1.094178631901741028e-01 3.194651603698730469e-01 -8.337169885635375977e-02 -5.759292095899581909e-02 -3.005200624465942383e-01 2.514097690582275391e-01 4.098724573850631714e-02 -1.467213481664657593e-01 -1.462522745132446289e-01 -1.932713985443115234e-01 4.288828466087579727e-03 -2.175541780889034271e-02 1.550761014223098755e-01 8.573181182146072388e-02 -2.851147949695587158e-01 -6.705014407634735107e-02 -2.702181637287139893e-01 -1.508761197328567505e-01 1.530491709709167480e-01 -1.631281524896621704e-01 1.048856321722269058e-02 1.619338542222976685e-01 1.471309959888458252e-01 -2.226300537586212158e-01 1.658649742603302002e-02 2.444486599415540695e-03 1.430144608020782471e-01 -1.738292425870895386e-01 -3.713672757148742676e-01 -1.491634100675582886e-01
1.097520887851715088e-01 -2.520512342453002930e-01 -1.043137088418006897e-01 9.371889382600784302e-02 4.494585096836090088e-02 -4.785909876227378845e-02 -2.181560844182968140e-01 -4.699077084660530090e-02 -1.807226240634918213e-02 -7.315506041049957275e-02 -1.733649224042892456e-01 1.272268593311309814e-01 -5.748348194174468517e-04 -3.102593719959259033e-01 -6.207056716084480286e-02 3.719640374183654785e-01 2.840072661638259888e-02 -2.091294378042221069e-01 -2.458356171846389771e-01 4.964524134993553162e-02 1.089275777339935303e-01 2.147840559482574463e-01 2.075741887092590332e-01 3.106845915317535400e-01 1.876708567142486572e-01 1.800440996885299683e-01 -1.261683274060487747e-02 1.668552607297897339e-01 1.907768547534942627e-01 9.070374071598052979e-02 -2.828570902347564697e-01 -1.869215369224548340e-01
-2.499290183186531067e-02 8.702680468559265137e-02 -7.031185925006866455e-02 1.470100879669189453e-01 -2.151028215885162354e-01 2.442707419395446777e-01 -1.401309669017791748e-01 9.017309546470642090e-02 9.889063984155654907e-02 2.593378908932209015e-02 -1.712178289890289307e-01 -3.441537320613861084e-01 -8.932652324438095093e-02 -2.221754938364028931e-01 7.634503394365310669e-02 3.904095888137817383e-01 -1.295530050992965698e-02 3.980973735451698303e-02 -4.765776991844177246e-01 -3.526042215526103973e-03 3.367913304828107357e-04 9.201289713382720947e-02 -7.728812843561172485e-02 1.060941293835639954e-01 -1.617741286754608154e-01 -2.600972652435302734e-01 2.044685631990432739e-01 -1.554628182202577591e-02 3.208670997992157936e-03 -1.775875985622406006e-01 -1.152399703860282898e-01 -1.498546898365020752e-01
1.640842258930206299e-01 5.603640154004096985e-02 -1.149945706129074097e-02 -7.536087930202484131e-02 -9.383409470319747925e-02 1.040145233273506165e-01 -1.043397635221481323e-01 3.863000869750976562e-01 6.270238664001226425e-03 2.848985195159912109e-01 -3.115703165531158447e-01 -3.451781570911407471e-01 -2.130494266748428345e-01 -2.786291018128395081e-02 -1.986827552318572998e-01 1.533582247793674469e-02 -2.405926287174224854e-01 1.239416841417551041e-02 -1.333022564649581909e-01 3.175219986587762833e-03 -7.867558300495147705e-02 2.227949649095535278e-01 -1.350887715816497803e-01 8.870394527912139893e-02 -5.472705513238906860e-02 -3.320282697677612305e-02 -6.370193511247634888e-02 1.417278349399566650e-01 1.484955102205276489e-01 -2.011763602495193481e-01 -3.377031385898590088e-01 -1.962353587150573730e-01
1.897136867046356201e-01 -1.477425843477249146e-01 3.486192822456359863e-01 3.061706721782684326e-01 6.871981173753738403e-02 -1.122935414314270020e-01 2.396966516971588135e-01 1.739118397235870361e-01 4.386043846607208252e-01 6.478507816791534424e-02 -2.201575636863708496e-01 -5.004284903407096863e-02 4.828428104519844055e-02 -1.031007245182991028e-01 -1.539105623960494995e-01 7.952143996953964233e-02 -1.776560246944427490e-01 3.053703308105468750e-01 -2.014717012643814087e-01 1.763914078474044800e-01 6.040178611874580383e-02 2.072862088680267334e-01 -1.271568797528743744e-02 6.208126246929168701e-02 1.702380552887916565e-02 8.983976393938064575e-02 2.455252707004547119e-01 9.273363649845123291e-02 1.678758673369884491e-02 -5.731148272752761841e-02 -2.887043810915201902e-04 -5.827685445547103882e-02
6.882832944393157959e-02 1.736046522855758667e-01 1.427345722913742065e-01 1.561540514230728149e-01 4.555097222328186035e-02 3.307507932186126709e-01 -1.172238290309906006e-01 4.922402650117874146e-02 1.555184274911880493e-01 -1.211832389235496521e-01 -2.907146215438842773e-01 4.643013700842857361e-02 -9.463091194629669189e-02 3.210921213030815125e-02 -5.818084254860877991e-02 2.707892060279846191e-01 -3.436422348022460938e-01 -1.466387212276458740e-01 -1.781021505594253540e-01 1.812067627906799316e-01 8.893749117851257324e-02 2.768170237541198730e-01 2.652564644813537598e-01 1.044354289770126343e-01 9.903810918331146240e-02 -9.268993884325027466e-02 -3.286912664771080017e-02 1.510702222585678101e-01 1.366189569234848022e-01 -2.242202013731002808e-01 -3.131521642208099365e-01 -3.508263826370239258e-02
1.613807380199432373e-01 1.274241358041763306e-01 -2.621890604496002197e-02 3.465707302093505859e-01 9.748230129480361938e-02 1.007847264409065247e-01 -2.020624876022338867e-01 2.830319404602050781e-01 1.923990547657012939e-01 -1.615005135536193848e-01 -7.048694789409637451e-02 2.144132554531097412e-02 -7.535401731729507446e-02 -3.353093191981315613e-02 -5.686579272150993347e-02 4.752431064844131470e-02 -2.914261221885681152e-01 -1.061526611447334290e-01 -4.036335051059722900e-01 -8.225080370903015137e-02 1.916852444410324097e-01 -7.221692800521850586e-02 2.273649126291275024e-01 9.976387023925781250e-02 3.465776145458221436e-01 -1.665480434894561768e-02 -2.571685053408145905e-02 -7.299029082059860229e-02 1.722808033227920532e-01 -2.770402431488037109e-01 -1.142705455422401428e-01 -1.183823402971029282e-02
1.860442906618118286e-01 2.105033993721008301e-01 8.369520306587219238e-03 2.354852408170700073e-01 2.153535336256027222e-01 7.429257035255432129e-02 -7.591287791728973389e-02 3.343596160411834717e-01 -2.866348624229431152e-02 -2.036632448434829712e-01 -6.753376871347427368e-02 1.254522353410720825e-01 3.046342544257640839e-02 8.295852690935134888e-02 1.969680888578295708e-03 4.193693995475769043e-01 -1.209821701049804688e-01 -2.050784183666110039e-03 -1.992817521095275879e-01 -2.602564394474029541e-01 1.801031827926635742e-01 -5.487763881683349609e-02 8.370492607355117798e-02 9.817766398191452026e-02 1.199869289994239807e-01 -1.754673868417739868e-01 -9.638101607561111450e-02 2.504924535751342773e-01 -7.253770530223846436e-02 -3.608385920524597168e-01 -1.407914608716964722e-01 -5.586816370487213135e-02
2.680616378784179688e-01 1.042253598570823669e-01 6.076146662235260010e-02 3.744807541370391846e-01 -2.222919017076492310e-01 1.214177384972572327e-01 -2.089340388774871826e-01 1.785141527652740479e-01 -9.812767058610916138e-02 3.567959740757942200e-02 -1.499398201704025269e-01 -1.565098166465759277e-01 -2.330791950225830078e-02 -1.958339847624301910e-02 4.072291031479835510e-02 2.179961800575256348e-01 -2.365979701280593872e-01 -2.583963423967361450e-02 -2.455378919839859009e-01 -2.326360344886779785e-01 1.710349172353744507e-01 -8.288980275392532349e-02 1.041710674762725830e-01 7.327907532453536987e-02 5.594783276319503784e-02 -3.132798522710800171e-02 -1.157435625791549683e-01 4.278694465756416321e-02 2.718942165374755859e-01 -1.793789863586425781e-01 -1.401233579963445663e-02 -4.202982485294342041e-01
1.148326173424720764e-01 -3.937439247965812683e-02 7.848918437957763672e-02 1.764662116765975952e-01 -3.987354692071676254e-03 -2.847685813903808594e-01 1.576024144887924194e-01 1.362851709127426147e-01 2.300349771976470947e-01 -1.775846034288406372e-01 -1.097277253866195679e-01 -1.115158870816230774e-01 -1.403611302375793457e-01 -4.753910377621650696e-02 -5.147302523255348206e-02 2.992242574691772461e-01 -2.109963893890380859e-01 -9.595399349927902222e-02 -2.248601168394088745e-01 5.148105025291442871e-01 8.321817964315414429e-02 -5.491402000188827515e-02 1.719888299703598022e-02 -1.999765485525131226e-01 7.791533321142196655e-02 -2.881208360195159912e-01 -3.698185086250305176e-02 2.002580612897872925e-01 7.524658925831317902e-03 -1.243253499269485474e-01 -6.094127520918846130e-02 -1.761772185564041138e-01
2.104655504226684570e-01 2.395512014627456665e-01 -3.544320538640022278e-02 2.159820348024368286e-01 7.269065827131271362e-02 2.565237507224082947e-02 -1.286266297101974487e-01 2.196531295776367188e-01 2.122823596000671387e-01 4.731474816799163818e-02 -2.475785464048385620e-02 -1.523179858922958374e-01 -2.109720110893249512e-01 -2.387664914131164551e-01 -1.146526038646697998e-01 2.679029293358325958e-02 2.122066766023635864e-01 -7.300984114408493042e-02 -6.179650779813528061e-03 9.919263422489166260e-02 -1.072801426053047180e-01 8.643134683370590210e-02 2.505377531051635742e-01 4.104648530483245850e-01 -4.256984964013099670e-02 -1.164793781936168671e-02 3.185876831412315369e-02 4.393977522850036621e-01 1.619804799556732178e-01 -1.021526008844375610e-01 -2.106978744268417358e-01 -7.492595911026000977e-02
2.276385724544525146e-01 -1.443196833133697510e-01 1.725883930921554565e-01 -9.295886266045272350e-04 3.735631704330444336e-02 -1.700236052274703979e-01 -2.391580492258071899e-01 -1.266867667436599731e-01 1.219060197472572327e-01 -1.737725138664245605e-01 -2.303729206323623657e-02 -2.701548039913177490e-01 1.846886985003948212e-02 -1.913374476134777069e-02 -3.939158916473388672e-01 3.270039558410644531e-01 -1.930141001939773560e-01 6.936426460742950439e-02 -3.793362379074096680e-01 2.107364498078823090e-02 1.236812397837638855e-01 9.693142771720886230e-02 2.390180677175521851e-01 1.125573813915252686e-01 9.755986183881759644e-02 1.785435527563095093e-01 1.048055142164230347e-01 2.820764854550361633e-02 1.476563662290573120e-01 -3.236838430166244507e-02 -2.065580189228057861e-01 -1.142150983214378357e-01
2.436110675334930420e-01 9.129092097282409668e-02 1.514266580343246460e-01 3.387087285518646240e-01 7.641188800334930420e-02 8.354076743125915527e-02 -2.695896029472351074e-01 2.863888144493103027e-01 4.291161149740219116e-02 -2.165677584707736969e-02 -2.006842494010925293e-01 6.179037317633628845e-02 -3.957762941718101501e-02 -2.423429302871227264e-02 -8.026131987571716309e-02 1.125000342726707458e-01 -2.385667115449905396e-01 -2.143844813108444214e-01 -1.947980076074600220e-01 -2.754711806774139404e-01 3.274668157100677490e-01 -6.182116642594337463e-02 -9.540344774723052979e-02 1.212047711014747620e-01 1.888054460287094116e-01 -3.049736320972442627e-01 -8.225625008344650269e-02 5.773422867059707642e-02 -2.248046174645423889e-02 -1.607940047979354858e-01 -2.033017724752426147e-01 -3.866599872708320618e-02
9.974786639213562012e-02 4.036511108279228210e-02 7.217255979776382446e-02 1.404967755079269409e-01 1.205349415540695190e-01 -2.441068589687347412e-01 -4.144676029682159424e-01 2.336149960756301880e-01 1.542092114686965942e-01 2.410420961678028107e-02 -2.257190197706222534e-01 -2.441690862178802490e-01 -1.529916971921920776e-01 -1.035919561982154846e-01 1.158891320228576660e-01 -1.072941231541335583e-03 -1.967219412326812744e-01 -2.359471283853054047e-02 -1.430972814559936523e-01 -2.161428928375244141e-01 3.992694020271301270e-01 1.327071934938430786e-01 -5.251673981547355652e-02 -1.123685687780380249e-01 2.279696315526962280e-01 -8.523160219192504883e-02 1.552955657243728638e-01 -2.769379019737243652e-01 -9.481925517320632935e-02 -7.503564655780792236e-02 -8.048351109027862549e-02 -2.215501293540000916e-02
1.213590353727340698e-01 1.277603805065155029e-01 -3.440483659505844116e-02 3.876864314079284668e-01 7.927644252777099609e-02 1.348269134759902954e-01 -1.995252668857574463e-01 3.320029675960540771e-01 2.079532146453857422e-01 -1.613093614578247070e-01 -1.697183847427368164e-01 8.265557885169982910e-02 -2.842510677874088287e-02 4.869850724935531616e-02 -9.707631170749664307e-02 7.396697252988815308e-02 -1.493653953075408936e-01 -1.636168062686920166e-01 -3.629558980464935303e-01 -5.247029289603233337e-02 2.459413707256317139e-01 -8.193747699260711670e-02 1.370367109775543213e-01 1.006373837590217590e-01 2.825639247894287109e-01 -5.193756148219108582e-02 8.198342286050319672e-03 -1.157057583332061768e-01 1.850368529558181763e-01 -2.015920281410217285e-01 -2.570903599262237549e-01 -5.781585723161697388e-02
2.916827797889709473e-02 -1.017869040369987488e-01 1.819194704294204712e-01 1.103866621851921082e-01 -2.786105275154113770e-01 1.727810800075531006e-01 1.246432811021804810e-01 2.593208253383636475e-01 1.546879559755325317e-01 -5.130632221698760986e-02 -1.454425305128097534e-01 -2.764801681041717529e-01 -1.881664246320724487e-01 -1.589377969503402710e-01 -2.168758958578109741e-01 2.869654893875122070e-01 -1.218367144465446472e-01 -6.782250851392745972e-02 -1.214991360902786255e-01 2.996540069580078125e-01 1.190210059285163879e-01 1.456059217453002930e-01 1.474758982658386230e-01 1.068196073174476624e-01 2.135497033596038818e-01 -1.091795638203620911e-01 -1.870078742504119873e-01 3.544847369194030762e-01 -1.599559038877487183e-01 3.179673850536346436e-02 -2.248332276940345764e-02 3.546933084726333618e-02
-1.109435260295867920e-01 3.171447664499282837e-02 -9.662828594446182251e-02 2.661448530852794647e-02 6.410706043243408203e-02 1.444551199674606323e-01 -1.032738238573074341e-01 3.461191952228546143e-01 3.088949620723724365e-01 4.324556142091751099e-02 1.243583038449287415e-01 2.496524713933467865e-02 -1.113124489784240723e-01 -1.425857841968536377e-01 -1.367974579334259033e-01 3.580394387245178223e-01 -1.748425811529159546e-01 2.331337779760360718e-01 8.782742917537689209e-02 6.515733897686004639e-02 2.732191421091556549e-02 -2.770064175128936768e-01 1.760442703962326050e-01 3.020351827144622803e-01 9.091695398092269897e-02 -3.258503973484039307e-02 -9.145390987396240234e-02 5.945542082190513611e-02 -5.328252911567687988e-02 -3.704576194286346436e-01 -2.638993263244628906e-01 -2.597327716648578644e-02
2.321376502513885498e-01 6.190729886293411255e-02 1.883776485919952393e-01 1.104776188731193542e-01 -3.821253310889005661e-03 -3.240734338760375977e-01 -1.528896987438201904e-01 -2.149953879415988922e-02 1.000923737883567810e-01 -7.271368801593780518e-02 -1.871471852064132690e-01 -2.174760848283767700e-01 7.243759185075759888e-02 -2.324391603469848633e-01 -2.313602864742279053e-01 3.347577154636383057e-01 -2.985862493515014648e-01 1.024607270956039429e-01 -1.189618632197380066e-01 -8.942145854234695435e-02 5.286752805113792419e-02 1.319642215967178345e-01 -5.800154432654380798e-02 -8.172906935214996338e-02 4.748764038085937500e-01 -9.402786195278167725e-02 8.083142340183258057e-02 2.768296375870704651e-02 1.079505905508995056e-01 -8.398927003145217896e-02 -5.550494790077209473e-02 1.665250957012176514e-01
-1.082183867692947388e-01 -2.192045003175735474e-01 -1.444056443870067596e-02 -7.101767510175704956e-02 -9.974916279315948486e-02 2.050517648458480835e-01 6.612357217818498611e-03 2.748452723026275635e-01 2.489114701747894287e-01 -2.417128533124923706e-02 1.792775839567184448e-01 -2.485785484313964844e-01 -2.102447748184204102e-01 -1.440904885530471802e-01 -5.798998847603797913e-02 2.006604671478271484e-01 -7.275617867708206177e-02 -6.449866294860839844e-02 -2.225205451250076294e-01 1.992108821868896484e-01 1.259191185235977173e-01 2.305553555488586426e-01 1.687655150890350342e-01 -2.170067466795444489e-02 2.375153452157974243e-01 4.906248673796653748e-02 9.144329279661178589e-02 1.811912506818771362e-01 -1.865482032299041748e-01 -1.368158906698226929e-01 -3.095047771930694580e-01 -3.104807436466217041e-01
2.962366119027137756e-02 -1.591130346059799194e-01 1.904080808162689209e-01 8.407979458570480347e-02 -5.711378902196884155e-02 -1.568371243774890900e-02 -2.686395123600959778e-02 3.524675667285919189e-01 2.107997536659240723e-01 9.206694364547729492e-02 -8.634422719478607178e-02 -2.947406172752380371e-01 -1.646368652582168579e-01 -2.421090751886367798e-02 -3.817077726125717163e-02 1.160274967551231384e-01 -2.218520492315292358e-01 -1.537616830319166183e-02 -1.695258915424346924e-01 4.700303077697753906e-01 8.634195476770401001e-02 1.020961031317710876e-01 1.426451057195663452e-01 2.889080345630645752e-01 2.228242456912994385e-01 -5.568726919591426849e-03 -2.692674659192562103e-02 3.128999173641204834e-01 -5.429866164922714233e-02 1.998497098684310913e-01 1.144435722380876541e-02 -4.267324693500995636e-03
2.466173470020294189e-01 6.228379905223846436e-03 4.441885650157928467e-02 -3.884032741189002991e-02 4.395829513669013977e-02 6.045723706483840942e-02 -2.527183592319488525e-01 -1.063887402415275574e-02 1.016241684556007385e-01 7.091274857521057129e-02 -1.736679971218109131e-01 -3.064928352832794189e-01 -4.660887420177459717e-01 7.059144973754882812e-02 -2.990046441555023193e-01 1.287889182567596436e-01 -9.273340553045272827e-02 2.687501907348632812e-01 -3.409753143787384033e-01 1.183305680751800537e-02 1.202277317643165588e-01 -1.575966179370880127e-01 1.885216236114501953e-01 2.688128650188446045e-01 -4.705343022942543030e-02 -1.345486491918563843e-01 -1.240110211074352264e-02 2.553800866007804871e-02 -6.041028723120689392e-02 1.535332649946212769e-01 -1.003757305443286896e-02 -7.521288841962814331e-02
1.085495799779891968e-01 -2.367695048451423645e-02 2.161666005849838257e-01 6.588964164257049561e-02 1.010041385889053345e-01 -1.111908704042434692e-01 -1.162766665220260620e-01 2.297299914062023163e-02 1.606749743223190308e-01 1.568030714988708496e-01 -1.036361083388328552e-01 -7.383139431476593018e-02 -7.081937044858932495e-02 -1.886331290006637573e-02 -2.992697954177856445e-01 2.475439757108688354e-01 -4.024269059300422668e-02 -1.115806773304939270e-02 -4.447681605815887451e-01 -2.045074710622429848e-03 9.557612985372543335e-02 -9.007106721401214600e-02 4.701855033636093140e-02 -1.284818947315216064e-01 -3.852538391947746277e-02 1.297108232975006104e-01 3.335447907447814941e-01 1.301892548799514771e-01 1.476183235645294189e-01 -4.231389462947845459e-01 -2.944355905055999756e-01 8.714061230421066284e-02
1.193628832697868347e-01 1.647943556308746338e-01 1.114931926131248474e-01 1.940319091081619263e-01 2.865681648254394531e-01 -1.485593765974044800e-01 2.469235062599182129e-01 -3.364006802439689636e-02 1.424334347248077393e-01 -1.265819817781448364e-01 -3.273329138755798340e-01 -2.262926399707794189e-01 -2.867993712425231934e-02 -1.026351302862167358e-01 -1.940618455410003662e-01 2.501021623611450195e-01 -1.624184101819992065e-01 1.135428994894027710e-01 -2.695850729942321777e-01 6.016713008284568787e-02 2.491974681615829468e-01 2.385802865028381348e-01 -9.060085564851760864e-02 1.811893731355667114e-01 3.300248384475708008e-01 4.195475578308105469e-02 1.849003583192825317e-01 4.392763599753379822e-03 -2.692305110394954681e-02 -2.044579945504665375e-02 6.908240914344787598e-02 -9.779457002878189087e-02
-5.785224959254264832e-03 1.179252266883850098e-01 1.019795089960098267e-01 2.365398854017257690e-01 -2.176448553800582886e-01 -2.846951782703399658e-01 -1.050665006041526794e-01 1.404865235090255737e-01 2.869606614112854004e-01 1.330977678298950195e-02 -1.548787951469421387e-01 4.581481963396072388e-02 -2.588129974901676178e-02 -2.003834694623947144e-01 2.079761475324630737e-01 4.896225929260253906e-01 6.224461644887924194e-02 1.954775489866733551e-02 -1.024130359292030334e-01 -1.836401075124740601e-01 -2.183820158243179321e-01 7.464051991701126099e-02 -1.466261297464370728e-01 3.993368893861770630e-02 2.695635557174682617e-01 -1.170851439237594604e-01 2.285897582769393921e-01 -8.464197814464569092e-02 -2.441065944731235504e-02 -6.459347158670425415e-02 -1.712443083524703979e-01 1.529291570186614990e-01
1.602062880992889404e-01 1.416454836726188660e-02 1.349646598100662231e-01 7.204250991344451904e-02 -1.628062725067138672e-01 -2.959682643413543701e-01 -6.828800588846206665e-02 1.216047927737236023e-01 1.366509962826967239e-02 -5.427400395274162292e-02 3.309746831655502319e-02 -4.805274307727813721e-01 -8.293112367391586304e-02 -4.412385448813438416e-02 -3.504798412322998047e-01 2.239609956741333008e-01 -1.924621015787124634e-01 9.053069166839122772e-03 -3.680728971958160400e-01 1.259367316961288452e-01 -1.698054522275924683e-01 3.839376568794250488e-02 2.424967885017395020e-01 -6.965003907680511475e-03 4.820226505398750305e-02 1.166318506002426147e-01 -1.562301218509674072e-01 3.295148536562919617e-02 1.295699477195739746e-01 -2.475161850452423096e-01 2.254368364810943604e-02 -5.115352943539619446e-02
2.687047719955444336e-01 -1.089870557188987732e-01 3.018875606358051300e-02 1.547435969114303589e-01 1.629713326692581177e-01 1.557201594114303589e-01 -1.469371169805526733e-01 2.795243859291076660e-01 8.411839604377746582e-02 -4.577864333987236023e-02 -1.021523494273424149e-02 1.058653518557548523e-01 6.731991469860076904e-02 -8.824417367577552795e-03 -2.945578843355178833e-02 2.947101891040802002e-01 -2.478420436382293701e-01 -1.343706995248794556e-01 -3.631763160228729248e-01 -2.010368853807449341e-01 3.068320751190185547e-01 -2.377212978899478912e-02 6.845448911190032959e-02 9.926811605691909790e-02 8.210711181163787842e-02 -3.044807910919189453e-01 2.086370252072811127e-02 1.745436042547225952e-01 3.345919027924537659e-02 -1.398850828409194946e-01 -3.354770839214324951e-01 5.555469170212745667e-02
3.834904730319976807e-02 -2.538375854492187500e-01 3.940121456980705261e-02 2.105773985385894775e-02 -7.170946151018142700e-02 -4.019940793514251709e-01 -1.347015351057052612e-01 1.074109971523284912e-02 2.001154869794845581e-01 1.821017824113368988e-02 -7.627810537815093994e-02 -3.131100833415985107e-01 -1.470845490694046021e-01 -1.965762376785278320e-01 -3.839179575443267822e-01 5.812253057956695557e-02 1.107005551457405090e-01 8.766999840736389160e-02 -3.722882568836212158e-01 2.573665082454681396e-01 1.565034314990043640e-02 6.180988997220993042e-02 -1.310383081436157227e-01 -5.749227851629257202e-02 -4.179148003458976746e-02 4.467532038688659668e-02 1.209969166666269302e-02 1.701314300298690796e-01 -3.463353589177131653e-02 -1.191160008311271667e-01 -1.502027511596679688e-01 -2.677986919879913330e-01
1.492742896080017090e-01 5.535552278161048889e-02 -2.557829953730106354e-02 7.608284056186676025e-02 6.152807921171188354e-02 9.771154820919036865e-02 -6.648824363946914673e-02 2.239639610052108765e-01 1.261681132018566132e-02 -7.975587621331214905e-03 -4.001755416393280029e-01 -2.789492309093475342e-01 -1.691004037857055664e-01 -1.910128146409988403e-01 1.241484656929969788e-01 1.780277639627456665e-01 -2.227250486612319946e-01 5.187957733869552612e-02 -1.210791170597076416e-01 8.090209215879440308e-02 9.357938915491104126e-02 7.772459089756011963e-02 -1.609193235635757446e-01 1.030769646167755127e-01 2.380277067422866821e-01 -3.378578424453735352e-01 1.909611076116561890e-01 2.336362600326538086e-01 2.631168663501739502e-01 -2.067188918590545654e-01 -1.312678456306457520e-01 -1.845535188913345337e-01
9.784296154975891113e-02 -4.521606024354696274e-03 2.496136277914047241e-01 -2.355383150279521942e-02 -3.304741112515330315e-03 -2.359915375709533691e-01 1.894358843564987183e-01 2.008713632822036743e-01 1.501462012529373169e-01 1.289485841989517212e-01 -1.470366865396499634e-01 -7.502743601799011230e-02 -6.096611171960830688e-02 7.986279204487800598e-03 -4.452952146530151367e-01 1.955075114965438843e-01 -1.347393393516540527e-01 -9.129906445741653442e-02 -3.527949154376983643e-01 5.052614957094192505e-02 1.782289743423461914e-01 1.552903205156326294e-01 1.363530308008193970e-01 -2.170820161700248718e-02 -5.061388388276100159e-02 -2.210195362567901611e-01 1.334791779518127441e-01 -1.077624559402465820e-01 -1.005956903100013733e-01 -1.927595287561416626e-01 -3.576160371303558350e-01 6.661085039377212524e-02
7.753531634807586670e-02 2.547036707401275635e-01 1.758681237697601318e-01 1.102526560425758362e-01 7.069623470306396484e-02 -1.814330965280532837e-01 -2.883087992668151855e-01 3.948945999145507812e-01 7.398074120283126831e-02 -1.015221402049064636e-01 1.750792860984802246e-01 -7.812744379043579102e-02 5.808958783745765686e-02 -3.395314216613769531e-01 -8.178187906742095947e-02 3.263064920902252197e-01 -1.077145636081695557e-01 -1.180093619041144848e-03 -9.573565423488616943e-02 1.877080500125885010e-01 7.512779533863067627e-02 2.931005880236625671e-02 2.953741885721683502e-02 -6.290271878242492676e-02 1.871125996112823486e-01 -3.160244822502136230e-01 -6.437684595584869385e-02 1.827601641416549683e-01 1.196397189050912857e-02 1.506631970405578613e-01 -2.474310696125030518e-01 -2.939143776893615723e-02
3.145960271358489990e-01 -2.662685513496398926e-02 2.158159576356410980e-02 -1.868491247296333313e-02 5.828768387436866760e-02 -2.466599196195602417e-01 1.186095364391803741e-02 5.032829940319061279e-02 3.618944287300109863e-01 -4.382767900824546814e-02 -4.941856116056442261e-02 -3.604174405336380005e-02 -3.584489971399307251e-02 -6.420753896236419678e-02 -1.624351292848587036e-01 4.195667207241058350e-01 1.601936668157577515e-01 1.412083953619003296e-01 -2.774571776390075684e-01 8.584006689488887787e-03 4.135358035564422607e-01 2.410868853330612183e-01 1.345605254173278809e-01 1.773438043892383575e-02 2.314754724502563477e-01 -2.311324328184127808e-02 -1.533315628767013550e-01 -3.149320930242538452e-02 3.640196844935417175e-02 -1.586114056408405304e-02 5.237754806876182556e-02 1.870381981134414673e-01
9.212107956409454346e-02 -1.003826484084129333e-01 2.111704051494598389e-01 9.892433881759643555e-02 -2.009133100509643555e-01 1.975369006395339966e-01 -5.657980963587760925e-02 3.468380570411682129e-01 -9.615610539913177490e-02 6.577694416046142578e-02 -6.651278585195541382e-02 -2.613847851753234863e-01 -4.040269255638122559e-01 -8.978153765201568604e-02 9.426537901163101196e-02 2.388466596603393555e-01 -1.479378640651702881e-01 1.862868107855319977e-02 -1.048203557729721069e-01 1.929026991128921509e-01 7.232289761304855347e-02 -7.700905948877334595e-02 -4.357837513089179993e-02 2.614324986934661865e-01 1.799840033054351807e-01 -1.116809919476509094e-01 -2.404551506042480469e-01 -1.099488288164138794e-01 1.034108772873878479e-01 -1.345373690128326416e-01 -1.286870092153549194e-01 -2.977506816387176514e-01
1.991554200649261475e-01 7.571815699338912964e-02 7.975687831640243530e-02 2.295229583978652954e-01 4.905252158641815186e-02 9.341837465763092041e-02 -2.897157371044158936e-01 3.345796763896942139e-01 8.888859301805496216e-02 -1.766923218965530396e-01 -2.279963903129100800e-02 1.226788200438022614e-02 -1.190917789936065674e-01 3.078518994152545929e-02 -1.566377431154251099e-01 9.824217855930328369e-02 -7.817025482654571533e-02 -1.598333716392517090e-01 -4.459850490093231201e-01 -1.496984958648681641e-01 2.187913954257965088e-01 -1.649830937385559082e-01 1.703358888626098633e-01 1.048205718398094177e-01 2.494093924760818481e-01 -8.512942492961883545e-02 -1.974417641758918762e-02 5.398682877421379089e-02 2.208969891071319580e-01 -2.152284681797027588e-01 -2.321351021528244019e-01 -9.807427227497100830e-02
2.269246131181716919e-01 1.741237491369247437e-01 2.863273024559020996e-01 1.556255966424942017e-01 1.091287657618522644e-01 -1.839715540409088135e-01 6.440754234790802002e-02 4.832856729626655579e-02 2.045641243457794189e-01 1.596295391209423542e-03 -1.405016630887985229e-01 -1.596388667821884155e-01 5.645227432250976562e-02 -2.356295101344585419e-02 -2.917649447917938232e-01 2.470101863145828247e-01 4.195905104279518127e-02 -8.696873486042022705e-02 -4.147646129131317139e-01 -1.162197887897491455e-01 -2.230340987443923950e-01 2.940822541713714600e-01 9.005818516016006470e-02 -5.642912350594997406e-03 1.302945464849472046e-01 1.105184331536293030e-01 8.675655722618103027e-02 1.469369381666183472e-01 9.398320317268371582e-02 -2.466678619384765625e-01 -2.036357372999191284e-01 -1.187542974948883057e-01
1.051200777292251587e-01 -1.144259423017501831e-01 -1.760465838015079498e-02 -5.270505324006080627e-02 -3.115602768957614899e-02 5.053109675645828247e-02 -2.043460123240947723e-02 4.956877231597900391e-01 1.348235905170440674e-01 1.194501668214797974e-01 -3.765817880630493164e-01 -3.050045371055603027e-01 -2.654601037502288818e-01 -2.507257759571075439e-01 -3.699635714292526245e-02 3.783718124032020569e-02 -1.437335908412933350e-01 -2.628863975405693054e-02 -2.318435758352279663e-01 9.403109550476074219e-02 -1.350700408220291138e-01 -1.778567582368850708e-02 -1.741237342357635498e-01 1.949640512466430664e-01 6.136999279260635376e-02 -7.505505532026290894e-02 -1.439069807529449463e-01 2.828550934791564941e-01 3.731428086757659912e-02 2.337276749312877655e-02 -1.916787177324295044e-01 -8.448170498013496399e-03
3.276456296443939209e-01 1.249287351965904236e-01 9.028425812721252441e-02 2.926247119903564453e-01 -9.859059937298297882e-03 -7.458387990482151508e-04 -1.747657209634780884e-01 3.116044998168945312e-01 8.916819840669631958e-02 -4.813773185014724731e-02 -5.869980156421661377e-02 -9.105625003576278687e-02 -8.563885092735290527e-02 1.258820444345474243e-01 1.417727582156658173e-02 9.044357389211654663e-02 -2.282987833023071289e-01 -1.531284749507904053e-01 -2.055482864379882812e-01 -3.188860416412353516e-02 1.887857466936111450e-01 -1.953708529472351074e-01 2.332257628440856934e-01 1.550121754407882690e-01 2.662350535392761230e-01 -8.068411052227020264e-02 -4.650622978806495667e-02 -5.143040418624877930e-02 6.763348728418350220e-02 -2.127405405044555664e-01 -1.976059228181838989e-01 -3.997592926025390625e-01
1.553284823894500732e-01 -1.350505650043487549e-01 2.187563776969909668e-01 5.076648294925689697e-02 1.346499025821685791e-01 1.214176695793867111e-02 -1.067884117364883423e-01 1.440169811248779297e-01 1.005015820264816284e-01 -2.530690431594848633e-01 -7.662604004144668579e-02 -3.036367893218994141e-01 -7.042939960956573486e-02 1.318980753421783447e-01 -3.079138696193695068e-01 4.060683548450469971e-01 -1.263642869889736176e-02 1.832019351422786713e-02 -8.595779538154602051e-02 2.120665162801742554e-01 4.224765896797180176e-01 1.620577275753021240e-01 1.827182620763778687e-01 -3.954779729247093201e-02 4.701732471585273743e-02 1.046527996659278870e-01 9.551800042390823364e-02 2.228572815656661987e-01 -7.006716728210449219e-02 -1.818142384290695190e-01 -5.823365412652492523e-03 -1.419884036295115948e-03
1.066784039139747620e-01 1.303652077913284302e-01 -1.426785439252853394e-01 2.638485729694366455e-01 4.161622375249862671e-02 1.212583333253860474e-01 -1.613078117370605469e-01 7.521698623895645142e-02 1.477302610874176025e-01 4.133189097046852112e-02 -2.591389119625091553e-01 -2.943057119846343994e-01 -3.917558491230010986e-01 -1.431558839976787567e-02 -5.000039562582969666e-02 2.799504101276397705e-01 -1.202533170580863953e-01 3.307181596755981445e-01 -3.362692892551422119e-01 -6.161323562264442444e-02 1.376630067825317383e-01 -6.463368982076644897e-02 2.265760898590087891e-01 5.108576640486717224e-02 -1.139143258333206177e-01 7.527481764554977417e-02 -8.317361027002334595e-02 1.732317060232162476e-01 -1.992769986391067505e-01 4.044053331017494202e-02 -7.436116039752960205e-02 -3.816972300410270691e-02
2.850305736064910889e-01 8.511863648891448975e-02 4.162735864520072937e-02 1.943289786577224731e-01 2.362640202045440674e-01 1.244308724999427795e-01 -2.656365334987640381e-01 3.389297723770141602e-01 1.423101425170898438e-01 -1.293414980173110962e-01 -1.533996015787124634e-01 -1.385201066732406616e-01 -5.012937635183334351e-02 4.169409722089767456e-02 -1.037430018186569214e-01 2.673679031431674957e-02 -3.029685914516448975e-01 -1.521882414817810059e-01 -3.642025589942932129e-01 -1.606992334127426147e-01 1.132193505764007568e-01 -7.460357248783111572e-02 8.431971818208694458e-02 6.843775510787963867e-02 2.555522024631500244e-01 -1.144134104251861572e-01 -2.024469897150993347e-02 -1.997570320963859558e-02 1.507099717855453491e-01 -5.339572578668594360e-02 -2.668614387512207031e-01 -2.006583660840988159e-01
3.232103288173675537e-01 -8.811634033918380737e-03 -6.753313541412353516e-02 3.051847517490386963e-01 2.364547997713088989e-01 1.393787413835525513e-01 -3.255124390125274658e-01 1.113147437572479248e-01 2.061495184898376465e-01 -1.104024872183799744e-01 -6.621131300926208496e-02 -1.238070279359817505e-01 -1.117983949370682240e-03 1.375333219766616821e-01 4.994697868824005127e-02 2.075760513544082642e-01 -1.577100902795791626e-01 -8.609369397163391113e-02 -1.806367635726928711e-01 -2.555686533451080322e-01 3.176449835300445557e-01 -3.769357129931449890e-02 1.050061732530593872e-02 -2.191570028662681580e-02 9.944181144237518311e-02 -2.031750231981277466e-01 4.790005914401262999e-04 2.745105698704719543e-02 3.784761950373649597e-02 -1.369052082300186157e-01 -3.191498219966888428e-01 -2.409994155168533325e-01
9.400776773691177368e-02 -1.079157516360282898e-01 3.516545295715332031e-01 1.348081529140472412e-01 -2.068587094545364380e-01 2.244113832712173462e-01 2.590392529964447021e-02 4.581855237483978271e-01 5.763492360711097717e-02 1.381002739071846008e-02 -1.464113444089889526e-01 4.360073804855346680e-02 7.347857113927602768e-03 8.752204477787017822e-03 -5.121054500341415405e-02 2.397667616605758667e-01 -2.084675878286361694e-01 3.387629985809326172e-01 -1.222641766071319580e-01 -1.595277637243270874e-01 1.279551684856414795e-01 -8.680797182023525238e-03 2.015825808048248291e-01 -1.643781363964080811e-02 -9.751988202333450317e-02 -1.746485978364944458e-01 -5.902800336480140686e-02 -4.022558033466339111e-02 1.626882404088973999e-01 -1.427793204784393311e-01 -9.596886485815048218e-02 -2.994778156280517578e-01
2.395442575216293335e-01 1.347175240516662598e-02 4.218850657343864441e-02 1.561592668294906616e-01 3.833455219864845276e-02 -2.403255850076675415e-01 -1.993531128391623497e-03 8.851953595876693726e-02 -2.442581206560134888e-02 8.336367458105087280e-02 -4.415539652109146118e-02 -5.475257039070129395e-01 -3.177281469106674194e-02 -6.280647218227386475e-02 -1.231027916073799133e-01 1.718529164791107178e-01 -3.043531179428100586e-01 7.393845915794372559e-02 -4.487330615520477295e-01 -3.049878589808940887e-02 3.385770320892333984e-02 1.331295967102050781e-01 1.428398340940475464e-01 5.135440826416015625e-02 2.223946712911128998e-02 9.726922959089279175e-02 -8.035155385732650757e-02 1.612202078104019165e-01 2.091285139322280884e-01 3.016157262027263641e-02 2.056064009666442871e-01 -1.366077065467834473e-01
6.307100504636764526e-02 -8.791625499725341797e-02 3.959455192089080811e-01 2.851485610008239746e-01 2.821104787290096283e-02 -1.572997421026229858e-01 -5.829592794179916382e-02 3.383310744538903236e-03 2.146916687488555908e-01 1.674272934906184673e-03 -4.776917025446891785e-02 -1.228803694248199463e-01 3.720884025096893311e-01 -3.577509820461273193e-01 -1.174787506461143494e-01 2.788125276565551758e-01 -1.413990110158920288e-01 1.801981031894683838e-02 -3.223657310009002686e-01 8.967579901218414307e-02 -8.225397020578384399e-02 8.580203354358673096e-02 -5.915633961558341980e-02 1.963538974523544312e-01 8.217518031597137451e-02 1.033252403140068054e-01 1.118646860122680664e-01 9.225669316947460175e-03 1.895664334297180176e-01 -1.909602880477905273e-01 -3.704000636935234070e-02 8.688180148601531982e-02
-1.646930426359176636e-01 7.153862714767456055e-02 1.340000331401824951e-01 2.222275882959365845e-01 -2.554569952189922333e-02 -3.469041734933853149e-02 1.277725771069526672e-02 3.337468802928924561e-01 2.484865486621856689e-01 -1.725045591592788696e-02 -1.300056874752044678e-01 -1.840086132287979126e-01 4.576079547405242920e-02 -1.756615638732910156e-01 -1.017807126045227051e-01 -6.362933665513992310e-02 6.609635800123214722e-02 -1.451613008975982666e-01 -2.975256741046905518e-01 1.365758925676345825e-01 4.029071033000946045e-01 3.371789753437042236e-01 -1.673037409782409668e-01 8.600082248449325562e-02 8.576586842536926270e-03 2.689040005207061768e-01 -1.702221781015396118e-01 1.955092549324035645e-01 1.709263622760772705e-01 -1.584151946008205414e-02 -1.145052611827850342e-01 2.573044970631599426e-02
-1.203817576169967651e-01 -4.407075047492980957e-02 9.624991565942764282e-02 1.827678680419921875e-01 1.234966963529586792e-01 -7.427394855767488480e-03 1.131756789982318878e-02 2.683873474597930908e-01 1.083773374557495117e-01 1.278531998395919800e-01 -2.326083183288574219e-01 -4.886561036109924316e-01 -3.185726404190063477e-01 -2.563367187976837158e-01 1.788825541734695435e-01 3.960392177104949951e-01 -4.034960269927978516e-02 1.323523521423339844e-01 -3.037660419940948486e-01 -3.336802124977111816e-02 -1.287893503904342651e-01 -1.194451376795768738e-01 -3.565477207303047180e-02 4.584779217839241028e-02 1.368688233196735382e-02 -3.906941413879394531e-02 -4.186439141631126404e-02 3.611811902374029160e-03 -9.840324521064758301e-02 -5.968423187732696533e-02 -1.122718378901481628e-01 1.776058971881866455e-02
1.510293185710906982e-01 3.683227002620697021e-01 6.284467130899429321e-02 6.247708201408386230e-02 1.117253005504608154e-01 -1.791410446166992188e-01 -3.486369848251342773e-01 2.314062230288982391e-02 3.933591544628143311e-01 5.341632664203643799e-02 -9.846889227628707886e-02 -1.780635267496109009e-01 -1.876924484968185425e-01 -1.582310944795608521e-01 8.083882182836532593e-02 1.559778451919555664e-01 7.255107909440994263e-02 3.157061710953712463e-02 -9.066151082515716553e-02 2.885167598724365234e-01 -1.495073735713958740e-01 2.139768004417419434e-01 5.578508600592613220e-02 1.973605304956436157e-01 -2.895534597337245941e-02 -7.403098512440919876e-03 1.663708388805389404e-01 1.757918447256088257e-01 -1.076199933886528015e-01 -1.468834578990936279e-01 -1.102620959281921387e-01 -2.533541619777679443e-01
2.907045483589172363e-01 1.930144578218460083e-01 -7.585516665130853653e-03 3.520545661449432373e-01 1.129210591316223145e-01 2.205905467271804810e-01 -1.938948184251785278e-01 2.498036921024322510e-01 1.565269678831100464e-01 -2.132890671491622925e-01 -1.534091383218765259e-01 -4.458084329962730408e-02 -3.600269928574562073e-02 1.076237410306930542e-01 -3.869862854480743408e-02 9.960934519767761230e-02 -2.180336862802505493e-01 -3.599547967314720154e-02 -3.873457908630371094e-01 -6.652306765317916870e-03 2.592886388301849365e-01 -1.166589111089706421e-01 1.817158013582229614e-01 3.546462208032608032e-02 2.693944275379180908e-01 -1.382040604948997498e-02 -5.148647725582122803e-02 5.575415864586830139e-02 1.150659173727035522e-01 -1.835315376520156860e-01 -1.324477791786193848e-01 -1.264536976814270020e-01
-1.076136827468872070e-01 2.868399769067764282e-02 2.410020381212234497e-01 2.765072882175445557e-01 1.118679996579885483e-02 2.687359452247619629e-01 -1.610216051340103149e-01 -1.856220699846744537e-02 1.130043491721153259e-01 -5.523065477609634399e-02 -1.033700481057167053e-01 -2.400498092174530029e-01 1.766122318804264069e-02 -2.160419374704360962e-01 -7.867869734764099121e-02 2.176328748464584351e-01 -2.616231143474578857e-01 -1.587519347667694092e-01 -1.450815945863723755e-01 2.349404096603393555e-01 -8.867520838975906372e-02 1.041228100657463074e-01 1.395604163408279419e-01 4.404329881072044373e-02 2.949428558349609375e-01 1.086436770856380463e-02 -1.721924543380737305e-01 3.895132839679718018e-01 5.248476937413215637e-02 -1.989322304725646973e-01 -1.515166759490966797e-01 -1.612109243869781494e-01
2.586418092250823975e-01 1.166149675846099854e-01 3.363714367151260376e-02 3.914500474929809570e-01 1.049404218792915344e-01 1.465409398078918457e-01 -1.451223790645599365e-01 3.099394142627716064e-01 1.477715969085693359e-01 -1.740515790879726410e-02 -1.664188057184219360e-01 3.130179643630981445e-02 -7.611148804426193237e-02 3.775339201092720032e-02 -1.205569356679916382e-01 8.457507938146591187e-02 -1.635323762893676758e-01 -1.812470704317092896e-01 -3.632327616214752197e-01 -1.543560922145843506e-01 1.157313883304595947e-01 -9.473461657762527466e-02 1.701497137546539307e-01 6.875766068696975708e-02 3.151705265045166016e-01 -1.443913727998733521e-01 -1.289879828691482544e-01 -6.948844343423843384e-02 1.497087627649307251e-01 -1.792346984148025513e-01 -2.225837111473083496e-01 -1.366682648658752441e-01
1.498207449913024902e-01 8.383903652429580688e-02 6.639053672552108765e-02 1.273521780967712402e-01 1.603712141513824463e-01 -1.132804006338119507e-01 -2.402098029851913452e-01 1.142633929848670959e-01 3.321738243103027344e-01 -7.623612135648727417e-02 2.105031758546829224e-01 -9.897620230913162231e-02 3.340410068631172180e-02 -2.038600742816925049e-01 -2.764852046966552734e-01 3.173818588256835938e-01 9.152168035507202148e-02 -1.159054636955261230e-01 -1.957157701253890991e-01 2.159686982631683350e-01 -9.732018411159515381e-02 1.006864979863166809e-01 -2.212954126298427582e-02 1.893694102764129639e-01 -4.808647558093070984e-02 1.489255726337432861e-01 2.633189260959625244e-01 8.627814799547195435e-02 -2.003956288099288940e-01 -1.374372988939285278e-01 -6.739891320466995239e-02 -3.505740463733673096e-01
3.290910422801971436e-01 1.188856735825538635e-01 1.548246741294860840e-01 3.351337611675262451e-01 3.108301386237144470e-02 -2.194274067878723145e-01 -4.695343971252441406e-02 -1.109922304749488831e-01 -7.249273359775543213e-02 4.323883354663848877e-02 -2.153723537921905518e-01 -1.104977354407310486e-01 -1.418384071439504623e-02 -1.032738834619522095e-01 -8.767459541559219360e-02 3.715800046920776367e-01 -2.672210633754730225e-01 1.785888522863388062e-01 -1.980077177286148071e-01 1.149460077285766602e-01 4.717928543686866760e-02 1.433845758438110352e-01 -1.566922366619110107e-01 1.970292180776596069e-01 8.385463058948516846e-02 8.043190836906433105e-02 1.187921687960624695e-01 1.360216736793518066e-01 -2.739523351192474365e-01 -9.781807661056518555e-02 1.793031841516494751e-01 -2.248013317584991455e-01
2.840411365032196045e-01 -4.024184774607419968e-03 -1.309869736433029175e-01 2.085545063018798828e-01 5.936778709292411804e-02 1.281799226999282837e-01 1.346392035484313965e-01 1.728206872940063477e-01 3.388299942016601562e-01 -1.297150366008281708e-02 -3.755322098731994629e-01 -8.626307547092437744e-02 -1.371781229972839355e-01 -1.213548704981803894e-01 -5.107488855719566345e-02 1.709509342908859253e-01 -1.712051033973693848e-01 2.525242865085601807e-01 3.769524395465850830e-02 2.812807857990264893e-01 -1.726078987121582031e-02 3.767400383949279785e-01 -1.728480607271194458e-01 2.126459181308746338e-01 1.928483098745346069e-01 6.235239282250404358e-02 7.994182407855987549e-02 7.596018165349960327e-02 4.140662774443626404e-02 -1.671547628939151764e-02 -1.246010810136795044e-01 1.347024925053119659e-02
2.210718989372253418e-01 1.323134601116180420e-01 5.529614910483360291e-02 2.794661521911621094e-01 9.686584025621414185e-02 6.718849390745162964e-02 -3.253693282604217529e-01 2.858978807926177979e-01 1.568036228418350220e-01 -1.621039211750030518e-01 -1.694204658269882202e-01 4.553563147783279419e-02 -5.659682676196098328e-02 5.523682385683059692e-02 -9.225433319807052612e-02 1.665568165481090546e-02 -1.604722738265991211e-01 -1.413384377956390381e-01 -3.462281823158264160e-01 -4.646367579698562622e-02 3.129615783691406250e-01 -1.709616482257843018e-01 1.418491750955581665e-01 6.589285284280776978e-02 2.551054954528808594e-01 -3.542300686240196228e-02 7.220656424760818481e-02 -8.342851698398590088e-02 2.328499704599380493e-01 -2.076628953218460083e-01 -2.129111438989639282e-01 -1.170402392745018005e-01
3.583030998706817627e-01 -1.369934827089309692e-01 3.037607371807098389e-01 -2.285503447055816650e-01 2.216072566807270050e-02 -7.150965929031372070e-02 1.325373053550720215e-01 1.681653112173080444e-01 7.625388354063034058e-02 -4.511594772338867188e-02 -1.405452489852905273e-01 -1.472813487052917480e-01 -2.900469899177551270e-01 -1.441429704427719116e-01 -1.587377786636352539e-01 2.000661641359329224e-01 -2.494488805532455444e-01 -1.238209605216979980e-01 -3.815383017063140869e-01 2.781938910484313965e-01 3.315304219722747803e-02 -2.336581423878669739e-02 -1.570573076605796814e-02 -3.873846679925918579e-02 9.680266678333282471e-02 -9.671778231859207153e-02 1.474860310554504395e-01 2.574000954627990723e-01 -2.786564826965332031e-02 -1.202139183878898621e-01 -1.041529327630996704e-01 -2.742545865476131439e-02
1.033770143985748291e-01 -1.194735690951347351e-01 1.497688889503479004e-01 4.926420375704765320e-02 2.167513519525527954e-01 -4.204748570919036865e-01 -1.280387938022613525e-01 6.962587684392929077e-02 4.391164053231477737e-03 2.174840494990348816e-02 -2.666970789432525635e-01 -1.418129354715347290e-01 -1.240249499678611755e-01 1.112659648060798645e-01 -2.361898124217987061e-01 3.532927930355072021e-01 -3.038147985935211182e-01 1.378143280744552612e-01 -3.028820455074310303e-02 7.154379040002822876e-02 1.055522859096527100e-01 6.793349981307983398e-02 1.228105798363685608e-01 3.089395165443420410e-01 1.385869830846786499e-01 2.615466117858886719e-01 3.293471038341522217e-02 -6.215792149305343628e-02 9.429008513689041138e-02 -1.753244996070861816e-01 -9.342844784259796143e-02 -1.432886123657226562e-01
2.838067412376403809e-01 -1.862160563468933105e-01 8.249246515333652496e-03 1.353022009134292603e-01 4.469185695052146912e-02 3.684829920530319214e-03 -1.814849376678466797e-01 2.192104011774063110e-01 -3.676766902208328247e-02 3.337832167744636536e-02 -2.103126645088195801e-01 1.067390292882919312e-01 -1.969020664691925049e-01 -2.551770806312561035e-01 -3.140030503273010254e-01 4.100550711154937744e-01 2.532524466514587402e-01 -7.220248132944107056e-02 -2.025432288646697998e-01 -6.676160544157028198e-02 2.314596176147460938e-01 -1.218251883983612061e-01 -6.313452124595642090e-02 -1.462333351373672485e-01 1.911629885435104370e-01 2.293702447786927223e-03 -4.061800241470336914e-02 2.138010710477828979e-01 -4.188990592956542969e-02 -2.583822421729564667e-02 2.243234366178512573e-01 -9.702316671609878540e-02
8.848037570714950562e-02 4.500767961144447327e-02 1.300478279590606689e-01 1.315606683492660522e-01 -2.397704422473907471e-01 -3.893109261989593506e-01 -1.095610857009887695e-01 -3.614717721939086914e-02 2.028780281543731689e-01 1.199898272752761841e-01 -7.939460687339305878e-03 -1.241983845829963684e-01 -2.450562827289104462e-02 -1.669194400310516357e-01 -8.214443176984786987e-02 5.230637192726135254e-01 3.297904431819915771e-01 -3.690466750413179398e-03 -2.527182996273040771e-01 6.415897980332374573e-03 1.071655303239822388e-01 6.364847719669342041e-02 -2.109789550304412842e-01 -1.341644441708922386e-03 8.605721592903137207e-02 7.335019856691360474e-02 1.468434929847717285e-01 -5.061987787485122681e-02 7.528157532215118408e-02 -5.059260874986648560e-02 -2.343340367078781128e-01 -1.446616351604461670e-01
2.472317069768905640e-01 -1.525069586932659149e-03 2.699715793132781982e-01 5.121203884482383728e-02 -4.898797720670700073e-02 -2.000794112682342529e-01 2.317079752683639526e-01 7.274035364389419556e-02 3.285445272922515869e-01 4.562888760119676590e-03 -2.702495455741882324e-01 -1.321925818920135498e-01 -9.536191821098327637e-02 -7.207241654396057129e-02 -7.969929836690425873e-03 1.167781949043273926e-01 -3.692183494567871094e-01 8.515068143606185913e-02 -2.703182995319366455e-01 2.427214086055755615e-01 2.870054244995117188e-01 9.727216511964797974e-02 -1.295883059501647949e-01 1.048472598195075989e-01 1.911446750164031982e-01 -9.787704050540924072e-02 1.320177465677261353e-01 -1.744308173656463623e-01 2.399577945470809937e-02 -2.095171958208084106e-01 -3.585961833596229553e-02 2.420221269130706787e-02
1.289488822221755981e-01 1.335078924894332886e-01 4.338007420301437378e-03 2.902304828166961670e-01 -2.784905433654785156e-01 5.588110536336898804e-02 -7.332658022642135620e-02 2.559249401092529297e-01 1.039066910743713379e-01 -1.251793801784515381e-01 -1.780767738819122314e-01 -7.562660425901412964e-02 7.858937978744506836e-02 4.735502600669860840e-02 -2.575121819972991943e-02 2.783046960830688477e-01 -3.625847399234771729e-01 -1.115285381674766541e-01 -1.574257314205169678e-01 -6.440000981092453003e-02 1.737893074750900269e-01 -5.404177308082580566e-02 1.589071303606033325e-01 1.132201850414276123e-01 -5.332390218973159790e-02 -9.249068051576614380e-02 -7.973272353410720825e-03 -3.191778063774108887e-02 2.262683361768722534e-01 -1.519795954227447510e-01 -6.357228010892868042e-02 -4.944307208061218262e-01
5.543664470314979553e-02 -1.303294897079467773e-01 9.234744310379028320e-02 -3.973341546952724457e-03 1.586948521435260773e-02 -4.072197675704956055e-01 -2.367837168276309967e-02 1.241282820701599121e-01 3.867494463920593262e-01 -1.419077441096305847e-02 -1.865403652191162109e-01 -3.054886162281036377e-01 3.127802535891532898e-02 -8.905178308486938477e-02 -1.193405911326408386e-01 1.654846668243408203e-01 -1.193299368023872375e-01 -3.153461217880249023e-01 -2.133072167634963989e-01 -8.101899921894073486e-02 -2.214924544095993042e-01 1.067608147859573364e-01 9.091568738222122192e-02 5.166872963309288025e-02 5.229604989290237427e-02 -2.291431725025177002e-01 1.219272091984748840e-01 3.005995750427246094e-01 1.191942468285560608e-01 1.719402335584163666e-02 -1.748228520154953003e-01 -1.350675076246261597e-01
2.032670974731445312e-01 -1.486303806304931641e-01 1.699214726686477661e-01 -1.619488298892974854e-01 2.540737986564636230e-01 -2.416044920682907104e-01 -7.024775445461273193e-02 1.596605591475963593e-02 1.274608373641967773e-01 -5.394209641963243484e-03 -1.486517675220966339e-02 -1.351508498191833496e-01 -8.098433609120547771e-04 -2.102893739938735962e-01 -2.093418985605239868e-01 1.813562363386154175e-01 -1.554172337055206299e-01 1.250615119934082031e-01 -1.078916937112808228e-01 2.922064661979675293e-01 -2.744352631270885468e-02 9.916207194328308105e-02 -5.818565562367439270e-02 4.013906717300415039e-01 8.633393049240112305e-02 1.785114854574203491e-01 -1.498382091522216797e-01 -2.969244495034217834e-02 1.536977142095565796e-01 -2.228531241416931152e-01 -1.614848710596561432e-02 -3.867423236370086670e-01
1.095672622323036194e-01 -4.619104787707328796e-02 3.056391775608062744e-01 -4.439888522028923035e-02 1.191012710332870483e-01 -1.731173247098922729e-01 3.643691167235374451e-02 -1.704541146755218506e-01 2.535260021686553955e-01 1.505985409021377563e-01 -1.770316064357757568e-01 -3.632524237036705017e-02 -1.630031764507293701e-01 1.909195678308606148e-03 -1.647124290466308594e-01 4.603736996650695801e-01 -8.036363124847412109e-02 -7.536022365093231201e-02 -2.342581897974014282e-01 -1.482666730880737305e-01 2.473244220018386841e-01 2.438164651393890381e-01 2.045262604951858521e-01 7.550918310880661011e-02 -1.919022575020790100e-02 -9.970390051603317261e-02 2.342706769704818726e-01 9.028965979814529419e-02 5.436149984598159790e-02 -2.656551301479339600e-01 -1.563950181007385254e-01 -4.688057675957679749e-02
3.642726838588714600e-01 6.849108636379241943e-02 1.476408839225769043e-01 7.085152715444564819e-02 -1.217831522226333618e-01 -3.716233670711517334e-01 -2.359151542186737061e-01 3.417671844363212585e-02 1.044342443346977234e-01 -5.630841106176376343e-02 -1.070751547813415527e-01 -3.895259797573089600e-01 3.935739398002624512e-02 1.296788826584815979e-02 -3.358602821826934814e-01 2.315701097249984741e-01 -1.747780144214630127e-01 -1.174496933817863464e-01 -2.523781955242156982e-01 -3.179229050874710083e-02 -4.052397981286048889e-02 2.632233202457427979e-01 1.919458210468292236e-01 1.974933547899127007e-03 4.583904519677162170e-03 7.461173832416534424e-02 -1.417804807424545288e-01 7.417296618223190308e-02 1.263145059347152710e-01 -3.391730412840843201e-02 8.104546368122100830e-02 -9.451176971197128296e-02
4.102206528186798096e-01 4.021919518709182739e-02 1.208904534578323364e-01 -5.539931356906890869e-03 2.868262119591236115e-02 -2.398610562086105347e-01 7.976551353931427002e-02 7.741603255271911621e-02 1.744908988475799561e-01 -1.983176171779632568e-01 -9.985707700252532959e-02 -1.983464807271957397e-01 -1.967464834451675415e-01 -1.410257220268249512e-01 1.240419372916221619e-01 3.329767286777496338e-01 -2.904255688190460205e-01 -7.338222116231918335e-02 -5.789734050631523132e-02 1.281487643718719482e-01 1.620443165302276611e-01 1.426661312580108643e-01 -2.637678980827331543e-01 1.140631660819053650e-01 2.349327951669692993e-01 -8.864150941371917725e-02 1.046348437666893005e-01 -4.264485836029052734e-02 -1.868671327829360962e-01 -2.668262124061584473e-01 5.174905806779861450e-02 -1.322276890277862549e-01
2.223793864250183105e-01 2.102642208337783813e-01 8.197985589504241943e-02 1.941742897033691406e-01 1.524399518966674805e-01 1.043120995163917542e-01 -2.704598903656005859e-01 2.764872014522552490e-01 7.088023424148559570e-02 -6.338135339319705963e-03 -2.697835490107536316e-02 8.905784343369305134e-04 -1.089667901396751404e-01 -1.532236486673355103e-01 -7.703287899494171143e-02 1.637829095125198364e-01 -2.379109263420104980e-01 -1.433647722005844116e-01 -3.617564737796783447e-01 -3.636896312236785889e-01 1.747285127639770508e-01 -8.261045813560485840e-02 5.106925033032894135e-03 1.876962184906005859e-01 2.683062553405761719e-01 -2.399907112121582031e-01 2.784637361764907837e-02 -1.406009402126073837e-02 1.009300425648689270e-01 -1.480904817581176758e-01 -1.662893146276473999e-01 3.265864029526710510e-02
-2.641912922263145447e-02 -3.065742738544940948e-02 1.232371777296066284e-01 1.425175694748759270e-03 -1.796748489141464233e-02 -8.299130946397781372e-02 -2.599248290061950684e-01 -1.687313169240951538e-01 3.202455639839172363e-01 -2.374721467494964600e-01 -1.910090595483779907e-01 -2.755058407783508301e-01 -2.420405149459838867e-01 -2.591562569141387939e-01 8.013307303190231323e-02 2.661482393741607666e-01 9.360969066619873047e-02 -4.873004555702209473e-02 -1.129542216658592224e-01 5.308435484766960144e-02 1.213261634111404419e-01 1.047390401363372803e-01 -2.125573605298995972e-01 1.222107261419296265e-01 1.557796746492385864e-01 -1.362458318471908569e-01 -1.220318078994750977e-01 -3.047770559787750244e-01 1.561579555273056030e-01 -2.601049840450286865e-01 2.459993399679660797e-02 -2.231920361518859863e-01
2.532701194286346436e-01 1.990324407815933228e-01 2.173484116792678833e-01 9.410353004932403564e-02 2.061868458986282349e-01 -9.723746776580810547e-02 4.684024490416049957e-03 2.254033647477626801e-02 3.534984290599822998e-01 1.008523106575012207e-01 -7.720206677913665771e-02 -1.281801909208297729e-01 1.400431543588638306e-01 -8.581069856882095337e-02 -2.827762067317962646e-01 1.768942922353744507e-01 -4.110413417220115662e-02 7.929726503789424896e-03 -4.416560828685760498e-01 -1.588088423013687134e-01 -1.726789176464080811e-01 1.544250398874282837e-01 1.104822158813476562e-01 7.474716752767562866e-02 -4.374110326170921326e-02 6.378012150526046753e-02 1.843891292810440063e-01 1.762565523386001587e-01 1.902890950441360474e-01 -2.271230667829513550e-01 -1.597239822149276733e-01 -1.185302361845970154e-01
1.693034917116165161e-01 8.974432200193405151e-02 2.895815968513488770e-01 8.392708003520965576e-02 1.616385877132415771e-01 -2.164839953184127808e-01 -2.450842261314392090e-01 -1.004049181938171387e-01 1.601042449474334717e-01 -1.097788959741592407e-01 7.488784193992614746e-02 -1.313248425722122192e-01 -6.774865835905075073e-02 -3.140969201922416687e-02 -3.673791587352752686e-01 3.651376366615295410e-01 -2.811397314071655273e-01 1.494421809911727905e-02 -2.688463032245635986e-01 -5.810247734189033508e-02 9.730952233076095581e-02 1.712401658296585083e-01 2.162588834762573242e-01 3.099612193182110786e-03 -1.904186792671680450e-02 -2.336142119020223618e-03 -1.133165229111909866e-02 6.681872904300689697e-02 2.097397893667221069e-01 -1.839394122362136841e-01 -4.984494298696517944e-02 -2.628225088119506836e-01
1.999082118272781372e-01 -1.693776249885559082e-01 3.082183189690113068e-02 9.881101548671722412e-02 7.960551232099533081e-02 -2.022620588541030884e-01 -2.965043187141418457e-01 3.579783141613006592e-01 2.293324768543243408e-01 2.408461831510066986e-02 4.236679896712303162e-02 -2.635874748229980469e-01 -8.929848670959472656e-02 -1.984379589557647705e-01 1.225765645503997803e-01 -1.319197714328765869e-01 -3.111047446727752686e-01 -3.395551443099975586e-02 -1.822022199630737305e-01 -2.045728862285614014e-01 2.754611670970916748e-01 -4.682737216353416443e-02 7.192843127995729446e-03 1.107219010591506958e-01 -2.540499344468116760e-02 -1.769188940525054932e-01 2.760799825191497803e-01 3.312093019485473633e-02 -1.491511762142181396e-01 -2.397989183664321899e-01 2.675087563693523407e-02 -3.073177940677851439e-04
3.859337866306304932e-01 6.662580650299787521e-03 -3.871897608041763306e-02 1.636891663074493408e-01 3.333941102027893066e-02 1.444590687751770020e-01 -3.078625798225402832e-01 2.400755733251571655e-01 1.492052972316741943e-01 -1.911446684971451759e-03 -2.470493316650390625e-01 2.412086119875311852e-03 -1.209579408168792725e-01 1.051819026470184326e-01 1.411512047052383423e-01 3.150587081909179688e-01 -1.469495892524719238e-01 -1.063863113522529602e-01 -1.977567672729492188e-01 -1.476749330759048462e-01 2.316625267267227173e-01 -2.227266728878021240e-01 1.203008517622947693e-01 3.258991986513137817e-02 -9.505310445092618465e-04 8.619072288274765015e-02 -1.037666201591491699e-02 -6.590534001588821411e-02 2.098400890827178955e-01 -1.280832290649414062e-01 -2.770772278308868408e-01 -2.416801303625106812e-01
6.229704245924949646e-02 -6.908345222473144531e-02 -7.157335430383682251e-02 6.395845115184783936e-02 -6.141478568315505981e-02 1.588945649564266205e-02 -5.522127449512481689e-02 3.910894989967346191e-01 -4.481320828199386597e-02 2.466528713703155518e-01 -1.418336480855941772e-01 -8.687658607959747314e-02 -2.539599537849426270e-01 -2.220550924539566040e-01 1.579396426677703857e-01 2.207245230674743652e-01 -2.192630916833877563e-01 -5.247970297932624817e-02 -1.178438737988471985e-01 -1.110325008630752563e-01 -4.955653473734855652e-02 2.438086569309234619e-01 1.034122556447982788e-01 7.026422768831253052e-02 3.339097276329994202e-02 -2.208841592073440552e-01 1.016903370618820190e-01 -4.920748621225357056e-02 6.303143221884965897e-03 -5.201069712638854980e-01 -1.584243327379226685e-01 -1.767437458038330078e-01
4.877374041825532913e-03 1.631891876459121704e-01 3.399783372879028320e-01 -3.115442954003810883e-02 1.622672975063323975e-01 -1.423864662647247314e-01 -6.320787966251373291e-02 -8.615529537200927734e-02 1.543439328670501709e-01 9.425574541091918945e-02 -2.048602998256683350e-01 -2.338678948581218719e-02 -1.660514771938323975e-01 -8.882480114698410034e-02 -3.586493134498596191e-01 2.452944517135620117e-01 -2.459623478353023529e-02 5.766483023762702942e-02 -3.887841403484344482e-01 1.397116184234619141e-01 4.425263032317161560e-02 1.532986909151077271e-01 -6.296463310718536377e-02 -5.652259662747383118e-02 -6.767838727682828903e-03 -1.170770302414894104e-01 1.166455969214439392e-01 1.443454772233963013e-01 7.687842845916748047e-02 -3.455343842506408691e-01 -3.385621011257171631e-01 6.277448683977127075e-02
-6.525400280952453613e-02 7.862846553325653076e-02 -8.478683978319168091e-02 -1.612259261310100555e-02 -9.852255135774612427e-02 -9.811078198254108429e-03 -1.704232692718505859e-01 2.632302641868591309e-01 1.371780931949615479e-01 1.384081393480300903e-01 7.314865291118621826e-02 -3.145214915275573730e-01 -1.346619278192520142e-01 -2.057717591524124146e-01 1.917259097099304199e-01 3.598011434078216553e-01 -1.849843561649322510e-01 1.603740751743316650e-01 -4.270159304141998291e-01 8.412876725196838379e-02 6.297572702169418335e-02 -9.224569052457809448e-02 -2.274805754423141479e-01 2.163118124008178711e-01 6.086126714944839478e-02 -2.092258483171463013e-01 1.246043816208839417e-01 1.076135635375976562e-01 -1.746936440467834473e-01 -1.907097250223159790e-01 -3.126727649942040443e-03 -5.635601282119750977e-02
1.384351588785648346e-02 -1.986702159047126770e-02 5.519373714923858643e-02 2.747282385826110840e-01 -3.110189177095890045e-02 -1.695223152637481689e-02 1.339139509946107864e-02 2.042632102966308594e-01 1.149348020553588867e-01 2.466389834880828857e-01 -1.739256381988525391e-01 -4.797998368740081787e-01 -2.894904017448425293e-01 -2.095902562141418457e-01 1.168246567249298096e-01 1.886033862829208374e-01 -2.583390474319458008e-01 1.931153237819671631e-01 -3.253574371337890625e-01 1.050326153635978699e-01 -1.330832540988922119e-01 1.385073661804199219e-01 7.623172551393508911e-02 1.909516155719757080e-01 -6.914984900504350662e-03 -4.228688403964042664e-02 -8.997916243970394135e-03 -6.688408553600311279e-02 -3.884571045637130737e-02 1.333752553910017014e-02 -2.409529983997344971e-01 7.524914573878049850e-03
-2.086882442235946655e-01 -3.777317330241203308e-02 -1.212693471461534500e-02 4.266893491148948669e-02 -1.927050799131393433e-01 -8.782973140478134155e-02 -2.229766398668289185e-01 1.240004822611808777e-01 1.750330924987792969e-01 2.344783991575241089e-01 4.636986926198005676e-02 -3.212789297103881836e-01 -1.516522616147994995e-01 -2.501330971717834473e-01 1.788581162691116333e-01 4.083545506000518799e-01 -1.470951437950134277e-01 1.936703175306320190e-01 -2.238404452800750732e-01 -1.218238919973373413e-01 2.833574451506137848e-02 9.816666692495346069e-02 -2.524035871028900146e-01 5.364683270454406738e-02 2.941681258380413055e-02 1.464998465962707996e-03 8.445516973733901978e-02 1.672389209270477295e-01 3.412416577339172363e-02 -3.513333499431610107e-01 3.122710436582565308e-02 7.180147618055343628e-02
-2.867046929895877838e-02 1.495745778083801270e-01 -1.736164689064025879e-01 1.781825423240661621e-01 -1.309837549924850464e-01 1.497242599725723267e-01 -1.279323548078536987e-01 2.777781188488006592e-01 7.255275547504425049e-02 2.771189808845520020e-01 -1.887944042682647705e-01 -3.878016173839569092e-01 -1.751264482736587524e-01 -1.233914941549301147e-01 -1.276860684156417847e-01 2.436193674802780151e-01 -1.990496516227722168e-01 -2.996445074677467346e-02 -3.665449619293212891e-01 9.102858603000640869e-02 6.222924217581748962e-02 -1.331894472241401672e-02 9.381046891212463379e-02 2.263227701187133789e-01 -5.010566860437393188e-02 -1.228820905089378357e-01 8.424077928066253662e-02 2.413688041269779205e-02 -5.165201611816883087e-03 -3.062035143375396729e-01 7.915145903825759888e-02 -1.399899870157241821e-01
-1.190666109323501587e-02 3.682542964816093445e-02 2.624196931719779968e-03 7.235437631607055664e-02 1.159691214561462402e-01 1.594323813915252686e-01 4.131366312503814697e-02 2.487334609031677246e-01 1.415775436908006668e-02 -1.298398673534393311e-01 -1.893838196992874146e-01 -2.336012423038482666e-01 -1.625615917146205902e-02 -1.603449881076812744e-01 -1.082871705293655396e-01 2.737820446491241455e-01 -2.090631574392318726e-01 -2.935715485364198685e-03 -3.935596719384193420e-02 2.002302855253219604e-01 3.100848495960235596e-01 1.323701720684766769e-02 4.615068808197975159e-02 6.069698929786682129e-02 4.185954630374908447e-01 -1.653368175029754639e-01 -1.152924746274948120e-01 4.684243500232696533e-01 -1.899971067905426025e-02 -7.833430171012878418e-02 -1.997344195842742920e-01 3.877126052975654602e-02
3.564208149909973145e-01 9.993828088045120239e-02 5.824431031942367554e-02 -1.461752653121948242e-01 -1.086728349328041077e-01 -1.192280873656272888e-01 6.471432000398635864e-02 -4.703149572014808655e-02 1.043937355279922485e-01 -7.222872227430343628e-02 -3.258669972419738770e-01 4.979446530342102051e-03 -9.580473601818084717e-02 -3.025774657726287842e-01 -9.572596848011016846e-02 9.477420896291732788e-02 -2.159395664930343628e-01 -4.847271833568811417e-03 -3.105777204036712646e-01 3.315083682537078857e-01 2.753771543502807617e-01 1.472600251436233521e-01 -1.594997197389602661e-01 5.477670952677726746e-02 9.119561314582824707e-02 -1.208067983388900757e-01 7.283234596252441406e-02 -1.213272437453269958e-01 5.605901032686233521e-02 -2.070736736059188843e-01 -5.534878745675086975e-02 -3.059339523315429688e-01
3.184234201908111572e-01 7.897465676069259644e-02 1.547011733055114746e-01 2.431672997772693634e-02 8.801187574863433838e-02 3.471658378839492798e-02 -1.858785897493362427e-01 2.814236879348754883e-01 1.075680553913116455e-01 -1.046782732009887695e-01 -4.042658954858779907e-02 -8.056835830211639404e-02 -1.180198043584823608e-01 -2.497487664222717285e-01 -1.411979496479034424e-01 2.898313403129577637e-01 -2.526174485683441162e-01 1.433560997247695923e-01 5.827238410711288452e-02 2.863483689725399017e-02 1.995804011821746826e-01 8.229109644889831543e-02 -4.675671458244323730e-02 3.949137777090072632e-02 3.500444591045379639e-01 -2.177027612924575806e-01 -2.550660073757171631e-01 5.414098128676414490e-02 -1.150464862585067749e-01 1.845774054527282715e-01 -3.291441202163696289e-01 -4.195663332939147949e-02
-6.086280941963195801e-02 -1.303663551807403564e-01 -5.281898006796836853e-02 4.907444864511489868e-02 -2.559611499309539795e-01 -3.198690712451934814e-01 -2.585791647434234619e-01 1.700458824634552002e-01 6.579015403985977173e-02 9.779210388660430908e-02 5.514555145055055618e-03 -3.043127954006195068e-01 -3.131527006626129150e-01 -8.661067485809326172e-02 -9.584539383649826050e-02 1.984525471925735474e-01 -1.764532178640365601e-01 1.071556210517883301e-01 -1.822844296693801880e-01 -7.081019878387451172e-02 2.406685501337051392e-01 -6.077015399932861328e-02 -3.075049221515655518e-01 1.302037537097930908e-01 1.438168585300445557e-01 -1.369509100914001465e-01 9.110230207443237305e-02 3.102689087390899658e-01 -2.033302746713161469e-02 -1.830523163080215454e-01 1.310454607009887695e-01 -2.721650525927543640e-02
1.303728967905044556e-01 -1.958214119076728821e-02 2.536779455840587616e-02 2.345867156982421875e-01 -7.791165262460708618e-02 -1.201912015676498413e-01 -5.419129505753517151e-03 2.196646183729171753e-01 2.811995148658752441e-01 -7.287494093179702759e-02 1.561190932989120483e-01 9.945868700742721558e-02 4.071424901485443115e-02 -8.364483714103698730e-02 -2.828128337860107422e-01 1.711262315511703491e-01 1.959304213523864746e-01 2.060505300760269165e-01 -4.381798803806304932e-01 2.371985614299774170e-01 2.440124601125717163e-01 5.761017277836799622e-02 1.326244026422500610e-01 1.317459195852279663e-01 1.391392666846513748e-02 -5.078114569187164307e-02 1.863682568073272705e-01 4.290850088000297546e-02 -1.939022541046142578e-01 -7.722294330596923828e-02 5.125509947538375854e-02 -3.303390741348266602e-01
-9.669215977191925049e-02 -4.164798185229301453e-03 3.980025053024291992e-01 -1.779293082654476166e-02 7.594007253646850586e-02 -2.440276890993118286e-01 2.769964747130870819e-02 -1.063119694590568542e-01 1.922085434198379517e-01 -2.697750180959701538e-02 -7.788622379302978516e-02 -9.944766014814376831e-02 2.544226823374629021e-03 -8.432269096374511719e-02 -3.679191470146179199e-01 3.143334388732910156e-01 -4.120187088847160339e-02 7.908827811479568481e-02 -2.616634368896484375e-01 8.435095101594924927e-02 1.329202353954315186e-01 2.184022516012191772e-01 4.657361283898353577e-02 2.724678814411163330e-01 -1.951579935848712921e-02 -1.256598979234695435e-01 1.494131237268447876e-01 1.437775492668151855e-01 1.942845992743968964e-02 -3.648506402969360352e-01 -1.694973558187484741e-01 -1.136182621121406555e-01
2.017597109079360962e-01 -1.413747966289520264e-01 1.677445620298385620e-01 1.177544668316841125e-01 -3.518656194210052490e-01 -3.804596140980720520e-02 1.320859193801879883e-01 7.270811498165130615e-02 3.099164962768554688e-01 -1.801105737686157227e-01 -4.677278921008110046e-02 -1.039364263415336609e-01 -3.182958364486694336e-01 -1.899299174547195435e-01 -1.605058014392852783e-01 1.808998733758926392e-01 -1.762639880180358887e-01 -9.316518157720565796e-02 -3.103855550289154053e-01 3.230751454830169678e-01 1.783217936754226685e-01 6.618829909712076187e-03 -1.014705076813697815e-01 -2.091213762760162354e-01 1.503712311387062073e-02 -3.413861617445945740e-02 1.079120486974716187e-01 3.006501868367195129e-02 1.669275313615798950e-01 -2.039099931716918945e-01 -4.130800440907478333e-02 -2.310234308242797852e-02
2.519034594297409058e-02 -6.233087554574012756e-02 3.512009084224700928e-01 -1.201125085353851318e-01 3.458912018686532974e-03 -1.464601904153823853e-01 -1.095305308699607849e-01 -8.470225334167480469e-02 2.519396245479583740e-01 4.001044202595949173e-03 -1.422519050538539886e-02 -2.478525601327419281e-02 -1.456936448812484741e-01 -1.282871961593627930e-01 -2.717073559761047363e-01 5.151174664497375488e-01 -7.332372665405273438e-02 -1.273328810930252075e-01 -1.767182797193527222e-01 -2.361098676919937134e-02 3.878899663686752319e-02 1.131651848554611206e-01 2.281654477119445801e-01 1.509032994508743286e-01 -1.797670125961303711e-02 -8.057038940023630857e-05 1.856627315282821655e-01 1.768907159566879272e-01 1.545178741216659546e-01 -3.337269425392150879e-01 -1.213743090629577637e-01 -1.316494345664978027e-01
-2.370632998645305634e-02 -1.175755113363265991e-01 3.189969658851623535e-01 1.839749515056610107e-01 -5.192128941416740417e-02 -1.634894609451293945e-01 1.021725237369537354e-01 8.257198333740234375e-02 4.775539338588714600e-01 1.066959425806999207e-01 -2.690427936613559723e-02 -8.260931819677352905e-02 -3.289675414562225342e-01 6.298382580280303955e-02 8.410217612981796265e-02 2.277917861938476562e-01 -6.414009630680084229e-02 1.801382601261138916e-01 -1.984703689813613892e-01 -6.819339096546173096e-02 1.766050755977630615e-01 -1.820881478488445282e-02 -8.984965831041336060e-02 -2.893708879128098488e-04 -6.054266914725303650e-02 -1.059907004237174988e-01 -3.470700681209564209e-01 -7.471497356891632080e-02 -1.973037421703338623e-02 -2.013011127710342407e-01 -2.362806797027587891e-01 -1.652557253837585449e-01
1.462090015411376953e-02 -9.630325436592102051e-02 -4.054749757051467896e-02 7.393106073141098022e-02 2.229786664247512817e-02 6.668962538242340088e-02 -7.596515864133834839e-02 9.472864121198654175e-02 1.644154191017150879e-01 1.489254981279373169e-01 -2.131240218877792358e-01 -5.235039591789245605e-01 -2.253143638372421265e-01 -1.798368543386459351e-01 6.366994976997375488e-02 9.077505022287368774e-02 -2.085407450795173645e-02 3.536845743656158447e-02 -4.391104280948638916e-01 2.439664155244827271e-01 -4.313876852393150330e-02 3.004797995090484619e-01 -6.311538815498352051e-02 1.695696413516998291e-01 1.117883902043104172e-02 -1.184961646795272827e-01 -1.604562997817993164e-01 1.778030395507812500e-01 -1.693672090768814087e-01 -4.708130657672882080e-02 -1.240323558449745178e-01 -5.384905636310577393e-02
2.057905793190002441e-01 6.788970530033111572e-02 1.930401772260665894e-01 8.010031282901763916e-02 3.536174818873405457e-02 -3.976544737815856934e-01 -8.637856692075729370e-02 2.193095684051513672e-01 -2.142050489783287048e-02 -3.305527567863464355e-02 -1.003702729940414429e-01 -1.096236258745193481e-01 1.251436471939086914e-01 -1.377429813146591187e-01 -3.559543490409851074e-01 3.804893791675567627e-01 -3.171696066856384277e-01 1.387465000152587891e-01 -1.890831738710403442e-01 -1.112028658390045166e-01 -9.043864905834197998e-03 1.401284337043762207e-01 6.903813034296035767e-02 -7.574287801980972290e-02 3.430209755897521973e-01 -6.837879121303558350e-02 -3.985213115811347961e-02 -1.404843181371688843e-01 8.853635191917419434e-02 -9.835889935493469238e-02 -4.712312296032905579e-02 -5.555833876132965088e-02
7.017113268375396729e-02 7.287830859422683716e-02 9.464834630489349365e-02 2.406728863716125488e-01 7.391905039548873901e-02 -9.145628660917282104e-02 -2.143088877201080322e-01 4.066561460494995117e-01 -1.180049479007720947e-01 -1.111058220267295837e-01 -3.945497050881385803e-02 5.243612453341484070e-02 1.448408048599958420e-02 1.264920234680175781e-01 -2.696628868579864502e-01 1.787380725145339966e-01 -2.670368552207946777e-01 -1.403079479932785034e-01 -2.269410789012908936e-01 -1.487039029598236084e-01 1.569765359163284302e-01 6.614544987678527832e-02 -2.137815393507480621e-02 1.481545716524124146e-01 2.181594967842102051e-01 -2.408654838800430298e-01 2.449107170104980469e-02 3.270671069622039795e-01 1.187054719775915146e-02 -1.543891876935958862e-01 -2.896029055118560791e-01 9.614033997058868408e-02
-1.131304651498794556e-01 1.966293342411518097e-02 2.968327403068542480e-01 3.480642437934875488e-01 4.640051722526550293e-02 -3.487578127533197403e-03 -1.573068946599960327e-01 5.983972176909446716e-02 -5.567548796534538269e-02 1.106303557753562927e-01 -9.011805057525634766e-02 9.067673236131668091e-02 -1.280457377433776855e-01 -2.515441775321960449e-01 6.879737973213195801e-02 3.737052083015441895e-01 5.327188223600387573e-02 -1.495747715234756470e-01 -1.068306639790534973e-01 1.564856171607971191e-01 1.858545690774917603e-01 1.961776167154312134e-01 2.239396870136260986e-01 2.061139345169067383e-01 1.019870862364768982e-01 1.296500712633132935e-01 -3.315702676773071289e-01 3.320133090019226074e-01 2.871725149452686310e-02 -1.131724789738655090e-01 -5.904753878712654114e-02 -7.194901350885629654e-03
-7.370884716510772705e-02 2.705074548721313477e-01 7.321495213545858860e-04 3.976012766361236572e-01 1.600082963705062866e-01 -1.608340144157409668e-01 -1.559496223926544189e-01 4.166811108589172363e-01 1.703498661518096924e-01 2.085100859403610229e-01 -2.204864770174026489e-01 -2.155957221984863281e-01 3.883874043822288513e-02 -1.617321670055389404e-01 7.666266709566116333e-02 1.348786056041717529e-01 -2.834711670875549316e-01 1.289764046669006348e-01 -1.219747215509414673e-01 -1.667513847351074219e-01 6.104624643921852112e-02 -8.038350939750671387e-02 1.386570632457733154e-01 2.213875055313110352e-01 -1.578442454338073730e-01 -1.007329523563385010e-01 -2.847045846283435822e-02 -1.682674139738082886e-01 4.924617335200309753e-02 9.790377691388130188e-03 -9.675979614257812500e-02 -1.985516957938671112e-02
-5.018817633390426636e-02 2.225422114133834839e-01 -1.330761760473251343e-01 6.316139479167759418e-05 -1.964835375547409058e-01 1.200927942991256714e-01 -1.843001395463943481e-01 4.653313755989074707e-01 -3.029721789062023163e-02 8.482128381729125977e-02 -9.439457207918167114e-02 -3.304236829280853271e-01 -1.497451961040496826e-01 -1.971201449632644653e-01 1.031233519315719604e-01 2.971871495246887207e-01 -1.561970412731170654e-01 6.101455166935920715e-02 -2.421115785837173462e-01 7.922435179352760315e-03 9.995406866073608398e-02 -8.908154815435409546e-02 -4.476641491055488586e-02 1.841378957033157349e-01 3.981085121631622314e-02 -1.723368763923645020e-01 1.104820594191551208e-01 8.878295868635177612e-02 1.435507386922836304e-01 -2.748978734016418457e-01 -1.346466690301895142e-01 -1.842955350875854492e-01
1.760412901639938354e-01 -5.986021831631660461e-03 2.523754239082336426e-01 5.062914267182350159e-02 7.527684420347213745e-02 -4.612322747707366943e-01 -1.159644573926925659e-01 -6.016446650028228760e-02 3.483589589595794678e-01 2.880200147628784180e-01 -4.185759648680686951e-02 1.151590794324874878e-01 1.084665395319461823e-02 -1.218245178461074829e-01 -2.677436172962188721e-01 3.587954342365264893e-01 -1.477257162332534790e-01 1.335649192333221436e-02 -2.142478525638580322e-01 8.514271676540374756e-02 5.080854985862970352e-03 -3.509269654750823975e-02 1.946581006050109863e-01 4.691475629806518555e-02 2.041800320148468018e-02 9.821406006813049316e-02 1.468577794730663300e-02 1.337169408798217773e-01 -1.761446893215179443e-01 -2.073689550161361694e-01 -8.485208451747894287e-02 -8.157484978437423706e-02
1.539969146251678467e-01 -2.674198448657989502e-01 -1.992795802652835846e-02 1.534577310085296631e-01 -1.655554771423339844e-01 -3.325620666146278381e-02 -1.180376484990119934e-01 2.906330525875091553e-01 1.766968369483947754e-01 -1.349623054265975952e-01 -4.283444955945014954e-02 -1.997250318527221680e-01 5.385857075452804565e-02 -2.506653070449829102e-01 -2.634500619024038315e-03 2.951690852642059326e-01 -3.489792943000793457e-01 5.499912425875663757e-02 9.020576626062393188e-02 1.482712477445602417e-01 1.605598628520965576e-01 2.372609972953796387e-01 1.180080398917198181e-01 2.339067459106445312e-01 2.506651282310485840e-01 -1.167253851890563965e-01 9.501489251852035522e-02 2.273880690336227417e-01 -9.357861429452896118e-02 -5.728932470083236694e-02 1.128578651696443558e-02 2.342701703310012817e-01
-1.531644314527511597e-01 8.229803293943405151e-02 2.031386196613311768e-01 4.233976453542709351e-02 2.074821293354034424e-01 -1.877270936965942383e-01 1.772114783525466919e-01 7.662778347730636597e-02 3.357723355293273926e-01 1.331216543912887573e-01 -1.097989976406097412e-01 -9.580434858798980713e-02 -6.844469159841537476e-02 -1.413599681109189987e-02 -1.627939492464065552e-01 4.634970128536224365e-01 3.301749378442764282e-02 -1.171117648482322693e-01 -2.677813172340393066e-01 4.687059298157691956e-02 9.620091319084167480e-02 2.104367017745971680e-01 3.454499542713165283e-01 1.583968847990036011e-01 2.099815011024475098e-01 -1.086287871003150940e-01 1.030618473887443542e-01 1.478909254074096680e-01 1.413253247737884521e-01 -8.779940754175186157e-02 -7.284740358591079712e-02 -7.199005782604217529e-02
-1.559436172246932983e-01 -2.425292134284973145e-02 2.306142747402191162e-01 -9.697368368506431580e-03 1.775820255279541016e-01 -2.674226164817810059e-01 -5.654254183173179626e-02 -7.955563068389892578e-02 1.220615953207015991e-01 -1.939655095338821411e-01 -2.735901772975921631e-01 -1.173587366938591003e-01 -1.487794965505599976e-01 -6.529919058084487915e-02 -2.061343491077423096e-01 3.473085165023803711e-01 -1.651245802640914917e-01 1.205814406275749207e-01 -9.459724277257919312e-02 -1.804534345865249634e-01 6.400737911462783813e-02 1.711347848176956177e-01 5.560539290308952332e-02 8.782368153333663940e-02 4.356793761253356934e-01 -1.645287871360778809e-02 2.301763147115707397e-01 -2.154807932674884796e-02 1.239698007702827454e-01 -2.430495172739028931e-01 -1.528310924768447876e-01 -9.869796782732009888e-02
5.418849736452102661e-02 6.706287711858749390e-02 -2.557652629911899567e-02 2.712999880313873291e-01 4.032907634973526001e-02 -4.858053922653198242e-01 -1.185514703392982483e-01 2.870941460132598877e-01 2.758555710315704346e-01 2.392041087150573730e-01 9.583396464586257935e-02 -7.047061622142791748e-02 -2.886734604835510254e-01 -3.769783675670623779e-02 9.317909181118011475e-02 9.367550909519195557e-02 3.811938315629959106e-02 -7.849488407373428345e-02 -3.323580920696258545e-01 1.037417426705360413e-01 -6.448113918304443359e-02 6.073262542486190796e-02 -1.317951083183288574e-01 -2.036242336034774780e-01 1.450731605291366577e-01 1.327621042728424072e-01 -1.046798676252365112e-01 -1.710766367614269257e-02 -2.079299837350845337e-02 -1.194343492388725281e-01 -2.341291606426239014e-01 -1.398847848176956177e-01
1.007629260420799255e-01 6.795336306095123291e-02 6.061071529984474182e-02 1.119646877050399780e-01 -4.140419661998748779e-01 1.033459696918725967e-02 -1.350242048501968384e-01 3.369534313678741455e-01 -6.708791013807058334e-03 1.695353239774703979e-01 -1.458840519189834595e-01 -2.983832955360412598e-01 -3.285550177097320557e-01 -1.030764356255531311e-01 -1.716439612209796906e-02 1.331270933151245117e-01 -7.417309284210205078e-02 -4.181436449289321899e-02 -1.658955365419387817e-01 1.591047272086143494e-02 3.664656728506088257e-02 -1.839785426855087280e-01 8.911003917455673218e-02 7.350540161132812500e-02 9.391821920871734619e-02 -2.473778575658798218e-01 1.108047901652753353e-03 8.264881325885653496e-04 1.390507668256759644e-01 -1.609828174114227295e-01 -1.466628015041351318e-01 -4.119246006011962891e-01
-4.289017990231513977e-03 -1.773200333118438721e-01 2.256703525781631470e-01 5.317166820168495178e-02 -1.508942991495132446e-02 -6.272371113300323486e-02 -2.274217307567596436e-01 -1.040783058851957321e-02 1.566670387983322144e-01 -1.437744684517383575e-02 -9.885323792695999146e-02 1.630012542009353638e-01 -2.052565850317478180e-02 -2.126635760068893433e-01 -9.250642359256744385e-02 6.097784638404846191e-01 3.567763417959213257e-02 -1.792693436145782471e-01 -1.231680512428283691e-01 4.270868003368377686e-02 2.496238499879837036e-01 1.954851001501083374e-01 2.001747488975524902e-01 1.155426204204559326e-01 2.283084690570831299e-01 1.017710715532302856e-01 3.457590565085411072e-02 -3.975398093461990356e-02 1.135298535227775574e-01 1.422909051179885864e-01 -1.778455227613449097e-01 -1.931139230728149414e-01
2.561100721359252930e-01 -2.239034138619899750e-02 -3.880234435200691223e-02 1.749936193227767944e-01 -4.842890799045562744e-02 -2.003694176673889160e-01 -1.581117361783981323e-01 1.885795146226882935e-01 1.815588772296905518e-01 -1.391131728887557983e-01 -3.446317017078399658e-01 -3.409372270107269287e-02 7.331469655036926270e-02 -2.454508244991302490e-01 -1.878335624933242798e-01 2.138962149620056152e-01 9.194390475749969482e-02 -1.556462198495864868e-01 -8.436479419469833374e-02 1.432759612798690796e-01 6.897351890802383423e-02 1.831075400114059448e-01 -1.694620400667190552e-01 1.838654130697250366e-01 4.470362141728401184e-02 5.536532402038574219e-02 -1.522252708673477173e-01 -2.039959430694580078e-01 -1.299048066139221191e-01 -2.851337492465972900e-01 9.444865584373474121e-02 -3.764801323413848877e-01
1.434073895215988159e-01 -1.900757849216461182e-02 1.168069392442703247e-01 8.278951048851013184e-02 -2.758506871759891510e-02 -2.567793428897857666e-01 -2.573083043098449707e-01 5.042223632335662842e-02 1.513210535049438477e-01 5.408220365643501282e-02 7.032766938209533691e-02 -2.262299656867980957e-01 7.193461060523986816e-02 -1.146394014358520508e-02 -4.454149901866912842e-01 3.775199353694915771e-01 -3.211079239845275879e-01 1.619940400123596191e-01 -3.479791581630706787e-01 -1.037358958274126053e-02 -6.070930883288383484e-02 -3.953959047794342041e-02 1.397056430578231812e-01 6.140869576483964920e-03 -9.115456044673919678e-02 6.445951014757156372e-02 -4.399310797452926636e-02 1.509424299001693726e-01 2.518208622932434082e-01 1.125104129314422607e-01 -2.994565665721893311e-02 -7.383637875318527222e-02
-9.358780458569526672e-03 -5.101229250431060791e-02 -1.035974696278572083e-01 1.942023336887359619e-01 -2.753309309482574463e-01 -2.637670338153839111e-01 -2.721231877803802490e-01 1.901677846908569336e-01 2.383697628974914551e-01 -1.130684614181518555e-01 -1.411634832620620728e-01 -1.450514197349548340e-01 -9.034779667854309082e-02 -2.604432702064514160e-01 -1.788368076086044312e-01 -1.568997502326965332e-01 -4.394285753369331360e-02 -1.742149442434310913e-01 -5.474409088492393494e-02 1.633749455213546753e-01 7.370521873235702515e-02 1.024330183863639832e-01 -1.563342511653900146e-01 3.930454850196838379e-01 1.789385825395584106e-01 -5.460843443870544434e-02 -2.228864282369613647e-01 -3.890375047922134399e-02 1.170776188373565674e-01 -2.458287179470062256e-01 9.090540930628776550e-03 -1.812953650951385498e-01
-4.516606032848358154e-02 6.097071990370750427e-02 3.930023685097694397e-02 7.143573462963104248e-02 1.348087936639785767e-01 1.227063164114952087e-01 -1.035323515534400940e-01 1.019604727625846863e-01 8.387574553489685059e-02 -1.302003562450408936e-01 -2.229332923889160156e-01 -2.531252801418304443e-01 -8.904841542243957520e-02 -1.665977537631988525e-01 8.249185979366302490e-02 2.282771766185760498e-01 -1.779002249240875244e-01 1.470727846026420593e-02 -1.521427184343338013e-01 -9.249702841043472290e-02 6.969203054904937744e-02 3.212399482727050781e-01 1.774937212467193604e-01 2.247503399848937988e-01 -2.491034194827079773e-02 -3.091685175895690918e-01 1.842197179794311523e-01 2.522924840450286865e-01 4.141092002391815186e-01 -2.339026033878326416e-01 -1.499484330415725708e-01 -6.912935525178909302e-02
3.035469949245452881e-01 2.376195415854454041e-02 2.579228281974792480e-01 -5.483150109648704529e-02 -1.122511550784111023e-01 -1.128606647253036499e-01 3.206032514572143555e-02 2.808877527713775635e-01 8.002571761608123779e-02 1.919978857040405273e-01 -3.511233925819396973e-01 -2.332955747842788696e-01 -1.629538685083389282e-01 -1.842037886381149292e-01 -1.180554106831550598e-01 -9.701715782284736633e-03 -6.068739667534828186e-02 1.933991909027099609e-02 -3.119265139102935791e-01 1.495550125837326050e-01 2.957553863525390625e-01 3.710092008113861084e-01 -5.320522189140319824e-02 -2.566820383071899414e-02 1.690768599510192871e-01 -7.603818178176879883e-02 -9.842818975448608398e-02 3.392222896218299866e-02 -8.332601934671401978e-02 -3.095433302223682404e-02 -2.042173221707344055e-02 1.764814257621765137e-01
2.098263502120971680e-01 1.292682439088821411e-02 7.932696491479873657e-03 1.254910230636596680e-01 1.073591485619544983e-01 -1.783856898546218872e-01 -1.334830969572067261e-01 -2.666156971827149391e-03 3.159466683864593506e-01 -4.830279946327209473e-02 4.543879255652427673e-02 -2.406847774982452393e-01 -5.541788786649703979e-02 -7.480364292860031128e-02 -3.693180382251739502e-01 3.011467456817626953e-01 -3.014661073684692383e-01 -1.250854730606079102e-01 -4.254447519779205322e-01 -2.725399136543273926e-01 8.253387361764907837e-02 2.656390704214572906e-02 1.699717491865158081e-01 -4.313318058848381042e-02 2.920546941459178925e-02 7.294012606143951416e-02 -1.610745191574096680e-01 7.636346854269504547e-03 2.148758918046951294e-01 3.442760184407234192e-02 -1.861196383833885193e-02 3.104251995682716370e-02
2.276072651147842407e-01 -1.183609515428543091e-01 -1.031288951635360718e-01 -6.648599356412887573e-02 -7.515151798725128174e-02 4.959923774003982544e-02 1.276762187480926514e-01 3.578788042068481445e-01 1.590490639209747314e-01 1.611401587724685669e-01 -3.092710673809051514e-01 -3.377887904644012451e-01 -1.177421659231185913e-01 -2.189748734235763550e-01 -7.552343606948852539e-02 1.456446293741464615e-02 -2.351934015750885010e-01 -2.557922154664993286e-02 -1.385954916477203369e-01 6.351915746927261353e-02 -1.470700800418853760e-01 3.617014735937118530e-02 -1.148357763886451721e-01 2.548163235187530518e-01 2.333446592092514038e-01 -1.762380599975585938e-01 -2.213466912508010864e-01 2.738879621028900146e-01 -8.887795358896255493e-02 -1.169125139713287354e-01 -7.263050228357315063e-02 -1.458416879177093506e-01
-6.186953932046890259e-02 -1.140588223934173584e-01 2.169911377131938934e-02 2.385061234235763550e-01 3.118524253368377686e-01 1.888467669486999512e-01 -2.460869401693344116e-01 2.494510710239410400e-01 -5.081206560134887695e-02 -4.923145473003387451e-02 2.445366792380809784e-02 -2.718072235584259033e-01 -8.213274925947189331e-02 -1.522749811410903931e-01 -4.308811621740460396e-04 3.168558776378631592e-01 -1.764549762010574341e-01 1.911543607711791992e-01 -7.342208921909332275e-02 1.403008699417114258e-01 -4.022828768938779831e-03 -9.663727134466171265e-02 2.211342453956604004e-01 1.573057472705841064e-01 1.209312006831169128e-01 -2.295696586370468140e-01 -2.004661858081817627e-01 1.418152898550033569e-01 1.734538190066814423e-02 -6.781897693872451782e-02 -3.352277874946594238e-01 -1.990938484668731689e-01
-1.956308037042617798e-01 -4.447428043931722641e-03 -7.442132383584976196e-02 9.859408438205718994e-02 5.761601775884628296e-02 -1.907197833061218262e-01 -3.793679177761077881e-01 1.101564839482307434e-01 1.585756242275238037e-01 -2.350508272647857666e-01 -5.756461992859840393e-02 5.102322250604629517e-02 4.445056989789009094e-02 -2.195353507995605469e-01 -2.352661043405532837e-01 4.063383638858795166e-01 -2.021681815385818481e-01 -2.673644721508026123e-01 -1.287367790937423706e-01 8.509795367717742920e-02 9.256476163864135742e-02 8.090367168188095093e-02 -2.852533757686614990e-01 6.120542436838150024e-02 2.647542953491210938e-01 1.675153523683547974e-01 2.563031949102878571e-02 -1.102451421320438385e-02 1.278121620416641235e-01 -1.651423871517181396e-01 -9.058816730976104736e-02 -8.128885924816131592e-02
4.146738350391387939e-02 -1.645474880933761597e-01 4.084566235542297363e-02 2.250232100486755371e-01 -2.397338673472404480e-02 1.278184503316879272e-01 -7.689265161752700806e-02 3.788923025131225586e-01 2.395835518836975098e-01 -3.745553642511367798e-02 -1.903995126485824585e-01 5.220629274845123291e-02 -2.326552420854568481e-01 1.147554349154233932e-02 -9.465014934539794922e-02 -2.443811297416687012e-02 -3.073695600032806396e-01 -1.695122867822647095e-01 -2.871924340724945068e-01 -1.275297552347183228e-01 -4.294033348560333252e-02 -5.046216025948524475e-02 1.840605139732360840e-01 1.420426666736602783e-01 3.120282590389251709e-01 6.618446111679077148e-02 -4.071721807122230530e-02 -8.229073137044906616e-02 2.741361856460571289e-01 -2.835132777690887451e-01 -2.033827602863311768e-01 5.877794697880744934e-02
-4.937264695763587952e-02 1.767706871032714844e-02 1.331240311264991760e-02 -1.643583178520202637e-02 1.649117022752761841e-01 1.686390340328216553e-01 -2.212415486574172974e-01 1.795450896024703979e-01 1.529829502105712891e-01 8.338652551174163818e-02 3.936269879341125488e-02 7.184767723083496094e-02 -6.019710376858711243e-02 -1.467986255884170532e-01 -2.605745196342468262e-01 3.963648378849029541e-01 -1.792989075183868408e-01 1.923333555459976196e-01 -4.925590381026268005e-02 -1.738487035036087036e-01 2.104301899671554565e-01 -1.345299035310745239e-01 -2.045259475708007812e-01 2.125860191881656647e-02 1.437472105026245117e-01 -3.198688030242919922e-01 -2.036275416612625122e-01 1.937831193208694458e-01 -3.819243237376213074e-02 -1.862408965826034546e-01 -1.396386623382568359e-01 -3.296157717704772949e-01
1.755555272102355957e-01 -5.828413367271423340e-02 -4.612737894058227539e-02 1.366590708494186401e-01 1.236490439623594284e-02 -8.759437501430511475e-02 -8.634886890649795532e-02 2.936135530471801758e-01 -3.190672025084495544e-02 2.045886963605880737e-01 -1.763997822999954224e-01 -3.268423080444335938e-01 -2.346427291631698608e-01 -1.030486226081848145e-01 6.731357425451278687e-02 2.736638486385345459e-01 -1.265885531902313232e-01 3.422958254814147949e-01 -3.079946637153625488e-01 -3.481344506144523621e-02 -2.165472656488418579e-01 4.085690155625343323e-02 7.861326634883880615e-02 1.492970138788223267e-01 8.728867769241333008e-02 -2.635160088539123535e-01 -4.517988115549087524e-02 -1.790424138307571411e-01 1.914944201707839966e-01 9.156790375709533691e-02 -1.887515038251876831e-01 -1.394188255071640015e-01
-1.819944083690643311e-01 -1.978818774223327637e-01 1.832612007856369019e-01 5.400910973548889160e-01 1.931488066911697388e-01 -2.264438867568969727e-01 3.110405430197715759e-02 1.258179545402526855e-02 1.090314686298370361e-01 8.521139621734619141e-02 -9.339739382266998291e-02 -1.598311215639114380e-01 -1.211316585540771484e-01 -1.610096693038940430e-01 -7.659781724214553833e-02 2.254031747579574585e-01 1.170049384236335754e-01 6.248397007584571838e-02 -2.522314190864562988e-01 1.612088382244110107e-01 3.329490721225738525e-01 -1.515091210603713989e-01 -8.452981710433959961e-02 9.607842564582824707e-02 5.504687502980232239e-02 -5.231515690684318542e-02 -2.585521638393402100e-01 -1.214419677853584290e-02 -5.919606611132621765e-02 -1.369065195322036743e-01 -5.789771303534507751e-02 -7.928875088691711426e-02
-7.768945395946502686e-02 7.104764133691787720e-02 9.146245568990707397e-02 4.816356673836708069e-02 4.544924013316631317e-03 -5.015319213271141052e-02 1.597864478826522827e-01 2.670023143291473389e-01 3.042859137058258057e-01 9.457532316446304321e-02 1.037288159132003784e-01 -2.027607858180999756e-01 -3.895933553576469421e-02 -1.226190179586410522e-01 3.008434316143393517e-03 7.117098569869995117e-02 -6.231184303760528564e-02 3.236133232712745667e-02 -2.110488861799240112e-01 -3.873990476131439209e-02 -3.448919579386711121e-02 -4.586295410990715027e-02 -4.350627586245536804e-02 -1.658114255405962467e-03 8.309201896190643311e-02 -1.772281378507614136e-01 -2.475849688053131104e-01 2.411174774169921875e-01 1.400681436061859131e-01 -3.219445049762725830e-01 -5.059216618537902832e-01 -3.327234983444213867e-01
2.919388711452484131e-01 -9.230560809373855591e-02 8.792173117399215698e-02 2.316595166921615601e-01 1.222637072205543518e-01 -2.082932442426681519e-01 -2.310187667608261108e-01 2.187538295984268188e-01 1.353558599948883057e-01 1.153372824192047119e-01 -1.483628451824188232e-01 -2.153443098068237305e-01 -3.175180554389953613e-01 -1.727128922939300537e-01 -5.405456945300102234e-02 1.377599537372589111e-01 2.022550851106643677e-01 -3.559350594878196716e-02 -3.338565230369567871e-01 2.145055681467056274e-01 -3.819900006055831909e-02 1.367603689432144165e-01 -2.293816208839416504e-01 -2.134353369474411011e-01 1.277787704020738602e-02 5.375845357775688171e-02 9.573163837194442749e-02 4.821763187646865845e-02 2.228445857763290405e-01 7.991042733192443848e-02 -1.714966297149658203e-01 -1.215018257498741150e-01
5.618656519800424576e-03 -7.930380105972290039e-02 3.670765459537506104e-01 3.164708614349365234e-01 -1.419356837868690491e-02 -3.584566712379455566e-01 -2.915661931037902832e-01 1.731151640415191650e-01 -4.501724243164062500e-02 1.291134655475616455e-01 -3.062252104282379150e-01 6.531804800033569336e-02 -9.758540987968444824e-02 -6.335831433534622192e-02 -7.903515547513961792e-02 2.703291177749633789e-01 4.874314740300178528e-02 1.126319915056228638e-01 -1.431584060192108154e-01 -2.077194303274154663e-02 -2.094206511974334717e-01 2.834849990904331207e-02 -2.346124202013015747e-01 2.365797013044357300e-01 5.821729823946952820e-02 1.558223068714141846e-01 -7.265707850456237793e-02 2.574079856276512146e-02 -1.817248910665512085e-01 -1.733589619398117065e-01 -7.344879955053329468e-02 1.084639579057693481e-01
1.830842792987823486e-01 -4.024522751569747925e-02 2.585659027099609375e-01 8.780749887228012085e-02 1.151006147265434265e-01 -2.401437424123287201e-02 -6.203876808285713196e-02 -3.427724540233612061e-02 3.678364157676696777e-01 -4.636553581804037094e-03 -1.033721044659614563e-01 -1.231154650449752808e-01 1.985089629888534546e-01 -1.083336845040321350e-01 -2.890393137931823730e-01 2.571386396884918213e-01 -1.067356914281845093e-01 -1.336452066898345947e-01 -4.468177855014801025e-01 -2.488432228565216064e-01 -1.428433209657669067e-01 9.961412847042083740e-02 7.910582423210144043e-02 4.862402379512786865e-02 -5.386133119463920593e-02 7.301377505064010620e-02 8.844292908906936646e-02 -2.307186648249626160e-02 6.203904747962951660e-02 -2.180282622575759888e-01 -3.342281579971313477e-01 4.356966819614171982e-03
2.228350043296813965e-01 -1.339078042656183243e-02 3.919241130352020264e-01 5.928542464971542358e-03 -1.668712049722671509e-01 -2.794431746006011963e-01 7.801140192896127701e-03 8.856230229139328003e-02 -5.080696567893028259e-02 -7.033282425254583359e-03 -1.999005079269409180e-01 -1.704316735267639160e-01 1.213871166110038757e-01 -2.258456051349639893e-01 4.514444991946220398e-02 2.733172774314880371e-01 -5.551230534911155701e-02 -3.091733455657958984e-01 -3.121470212936401367e-01 -3.279502317309379578e-02 3.894986957311630249e-02 1.332185566425323486e-01 1.797388345003128052e-01 7.007960695773363113e-03 3.316121101379394531e-01 -1.432422697544097900e-01 5.761437863111495972e-02 -5.522877909243106842e-03 -9.971376508474349976e-02 -2.512306869029998779e-01 -9.602393954992294312e-02 6.043195724487304688e-02
2.460108548402786255e-01 1.275945156812667847e-01 1.652459055185317993e-01 1.913198977708816528e-01 7.622457295656204224e-02 -2.517962455749511719e-01 1.693148165941238403e-02 1.226306185126304626e-01 6.061847135424613953e-02 -2.005886286497116089e-01 -1.069345548748970032e-01 -7.394033949822187424e-03 -1.528565492480993271e-02 -4.036940932273864746e-01 -6.720598042011260986e-02 3.301490545272827148e-01 -3.773624300956726074e-01 5.358432605862617493e-02 -1.511919200420379639e-01 4.183480516076087952e-02 8.821234107017517090e-02 5.261507257819175720e-02 -3.923268243670463562e-02 -7.224515080451965332e-02 3.268191814422607422e-01 1.318595856428146362e-01 6.051741540431976318e-02 -2.658423967659473419e-02 2.030868679285049438e-01 -1.158279925584793091e-01 3.681296110153198242e-02 -2.661972641944885254e-01
2.195544391870498657e-01 -1.652890741825103760e-01 2.015040367841720581e-01 9.228153526782989502e-02 -1.539032459259033203e-01 4.705453664064407349e-02 1.675493568181991577e-01 2.986023724079132080e-01 8.807605504989624023e-02 4.375664051622152328e-03 -2.207329571247100830e-01 -2.266699075698852539e-01 1.417290717363357544e-01 -1.719370037317276001e-01 -1.146805360913276672e-01 1.290790438652038574e-01 -7.116059958934783936e-02 3.475724458694458008e-01 -1.185134276747703552e-01 5.389751121401786804e-02 3.320160806179046631e-01 -2.396271973848342896e-01 -5.557445809245109558e-02 1.657566726207733154e-01 1.723083257675170898e-01 -2.103879749774932861e-01 -1.503444164991378784e-01 1.691559702157974243e-01 -1.373833417892456055e-01 -9.185683727264404297e-02 1.345642805099487305e-01 -1.823394596576690674e-01
-5.433535575866699219e-02 9.302318841218948364e-02 2.198721170425415039e-01 7.283776253461837769e-02 2.222789525985717773e-01 -2.091713063418865204e-02 -5.720918532460927963e-03 3.959577679634094238e-01 1.646086871623992920e-01 -2.248065322637557983e-01 -2.098100483417510986e-01 -6.721986830234527588e-02 -9.677872993052005768e-03 1.242253705859184265e-01 1.185218244791030884e-02 -1.046033874154090881e-01 -3.465124070644378662e-01 -1.161692440509796143e-01 -3.347705304622650146e-01 1.176068745553493500e-02 7.867269217967987061e-02 -1.524747163057327271e-01 -2.255599200725555420e-02 9.445154666900634766e-02 -1.381515432149171829e-02 -1.075840741395950317e-02 -9.182190895080566406e-02 1.123426184058189392e-01 1.567754149436950684e-01 -4.495205283164978027e-01 -1.130690500140190125e-01 -1.728285253047943115e-01
-1.146857291460037231e-01 -1.684278547763824463e-01 -6.060871109366416931e-02 1.835558861494064331e-01 -2.374983280897140503e-01 -2.866550385951995850e-01 -1.165197417140007019e-01 2.561673820018768311e-01 3.742298483848571777e-01 1.021732017397880554e-01 -3.247680664062500000e-01 -1.615524142980575562e-01 -1.489045470952987671e-01 -2.623361349105834961e-01 -2.700317278504371643e-02 1.948178112506866455e-01 -9.606508910655975342e-02 1.781783849000930786e-01 -4.230053722858428955e-02 1.037630587816238403e-01 1.540068387985229492e-01 -9.444610774517059326e-02 6.277731060981750488e-02 -2.510897219181060791e-01 9.922135621309280396e-03 -1.443842947483062744e-01 1.541979014873504639e-01 8.917960524559020996e-02 -1.433825194835662842e-01 1.339338421821594238e-01 -1.746008843183517456e-01 -1.295623779296875000e-01
6.386528257280588150e-03 8.410941064357757568e-02 7.917241007089614868e-02 4.175525903701782227e-01 -1.318749189376831055e-01 -3.419717252254486084e-01 -6.371559202671051025e-02 5.172780528664588928e-02 2.498171776533126831e-01 1.791675984859466553e-01 -1.662639826536178589e-01 3.508529067039489746e-02 -5.356684327125549316e-02 2.063969671726226807e-01 -3.983571827411651611e-01 2.278033196926116943e-01 2.743643708527088165e-02 -4.302501678466796875e-02 -3.358480930328369141e-01 -1.149092316627502441e-01 -8.886420726776123047e-02 -7.404820993542671204e-03 6.427735090255737305e-02 1.253425478935241699e-01 1.776561737060546875e-01 -8.269003033638000488e-02 -2.379388064146041870e-01 8.721876144409179688e-02 -9.964935481548309326e-02 7.173355668783187866e-02 -1.289039105176925659e-01 -3.240205347537994385e-02
2.080540210008621216e-01 -8.755504339933395386e-02 1.571415364742279053e-01 1.981216520071029663e-01 3.058871813118457794e-02 -1.691374033689498901e-01 8.600610494613647461e-02 1.905870586633682251e-01 1.891821324825286865e-01 -1.333739459514617920e-01 -5.266272276639938354e-02 -1.396844834089279175e-01 1.220000311732292175e-01 -3.476200103759765625e-01 -7.752601057291030884e-02 2.900870740413665771e-01 -2.408269941806793213e-01 1.357983201742172241e-01 -2.915665805339813232e-01 -6.702475249767303467e-02 2.565615810453891754e-02 1.167316883802413940e-01 3.212823346257209778e-02 -7.443670928478240967e-02 3.082228004932403564e-01 2.617855668067932129e-01 8.892372995615005493e-02 -1.703007370233535767e-01 2.223176062107086182e-01 -2.529569566249847412e-01 -3.822951018810272217e-02 8.929660171270370483e-02
-1.136369910091161728e-02 -4.617239534854888916e-02 -4.002824053168296814e-02 -3.882813826203346252e-02 3.944180160760879517e-02 -3.539953827857971191e-01 -2.647337019443511963e-01 1.256222426891326904e-01 1.114454716444015503e-01 2.278262823820114136e-01 -2.374933958053588867e-01 -4.105830192565917969e-01 -1.216330677270889282e-01 -1.346541047096252441e-01 1.630209386348724365e-01 1.865634918212890625e-01 -7.656170427799224854e-02 2.833831012248992920e-01 -3.855977058410644531e-01 1.318592485040426254e-02 1.877529174089431763e-02 5.470113083720207214e-02 -1.016214489936828613e-01 1.519324779510498047e-01 1.818526685237884521e-01 -1.156460419297218323e-01 5.481361597776412964e-02 1.088524162769317627e-01 -2.419378906488418579e-01 -7.213171571493148804e-02 -3.402271494269371033e-02 -1.751182228326797485e-02
1.622028648853302002e-01 5.075292661786079407e-02 5.473400652408599854e-02 3.632395863533020020e-01 -4.584397748112678528e-02 6.951487064361572266e-02 -2.231885641813278198e-01 8.240611851215362549e-02 5.371687933802604675e-02 1.204075068235397339e-01 -2.910389304161071777e-01 4.361504316329956055e-02 -1.736677289009094238e-01 2.074560970067977905e-01 -7.269650697708129883e-02 3.308328241109848022e-02 -4.124777913093566895e-01 5.416330322623252869e-02 -9.955667704343795776e-02 1.620287895202636719e-01 -3.996472433209419250e-02 6.889168918132781982e-02 7.499121129512786865e-02 7.457932084798812866e-02 1.369135826826095581e-01 -1.740623861551284790e-01 1.488133370876312256e-01 3.367219567298889160e-01 1.572392880916595459e-01 -2.826870381832122803e-01 -1.034040004014968872e-01 -2.498130202293395996e-01
-1.257272213697433472e-01 -1.746233105659484863e-01 -9.323539584875106812e-02 1.751320809125900269e-01 2.833722159266471863e-02 -2.037440240383148193e-01 -1.773496419191360474e-01 1.777341514825820923e-01 2.191523015499114990e-01 1.145758032798767090e-01 -2.836943864822387695e-01 8.684005588293075562e-02 5.945350509136915207e-03 -1.675368547439575195e-01 -8.375734090805053711e-02 1.703269034624099731e-01 -5.824737623333930969e-02 -7.543797791004180908e-02 -1.870125830173492432e-01 3.675375282764434814e-01 2.903022468090057373e-01 4.583000764250755310e-02 -7.117437198758125305e-03 -9.182920306921005249e-02 5.969240143895149231e-02 -8.882665634155273438e-02 -3.770311474800109863e-01 -1.084510162472724915e-01 6.358130276203155518e-02 -2.661924362182617188e-01 -1.526823616586625576e-03 -2.853029370307922363e-01
-2.765668630599975586e-01 1.049979217350482941e-02 -6.354953348636627197e-02 2.039636522531509399e-01 -2.183953113853931427e-02 -6.004221737384796143e-02 -2.344238311052322388e-01 3.316119015216827393e-01 -5.874169245362281799e-02 -1.456582080572843552e-02 2.650346234440803528e-02 -1.950575560331344604e-01 -3.876663446426391602e-01 -2.394036799669265747e-01 6.396353244781494141e-02 2.606546282768249512e-01 -5.889676138758659363e-02 1.734959036111831665e-01 -2.553245723247528076e-01 -2.122055957443080842e-05 3.112255223095417023e-02 -1.049006059765815735e-01 1.747039891779422760e-02 2.669700980186462402e-01 -5.767908692359924316e-02 -2.414501458406448364e-01 1.205527260899543762e-01 1.090873107314109802e-01 1.317012757062911987e-01 -1.275824159383773804e-01 -2.477455437183380127e-01 -1.460956335067749023e-01
8.590608835220336914e-02 1.752991229295730591e-02 1.957188593223690987e-03 5.521254613995552063e-02 -8.921184390783309937e-02 7.981006056070327759e-02 -5.808935686945915222e-02 3.388251960277557373e-01 1.287639327347278595e-02 1.483783125877380371e-01 -1.459529399871826172e-01 -4.238707721233367920e-01 -2.928347885608673096e-01 -2.793762087821960449e-01 2.784427627921104431e-02 2.258972823619842529e-01 -3.732323646545410156e-01 4.033508524298667908e-02 -2.625700831413269043e-01 1.456520855426788330e-01 1.864927262067794800e-02 7.426725327968597412e-02 -8.426006138324737549e-02 2.217097729444503784e-01 -1.155748683959245682e-02 -1.591597199440002441e-01 1.177896559238433838e-01 1.657879799604415894e-01 -1.711311638355255127e-01 -6.649775058031082153e-02 -9.403276443481445312e-02 -1.241603493690490723e-01
-7.977595925331115723e-02 -1.188010498881340027e-01 -1.370887458324432373e-01 2.388480901718139648e-01 -1.209420561790466309e-01 4.088244214653968811e-02 -4.913689196109771729e-02 2.863796055316925049e-01 -8.573298901319503784e-02 5.180691927671432495e-02 -3.011088371276855469e-01 -3.852598369121551514e-01 -1.208759099245071411e-01 1.057126373052597046e-02 -1.417514681816101074e-01 1.943372339010238647e-01 5.762983113527297974e-02 -1.855401135981082916e-02 -2.362356781959533691e-01 1.291812062263488770e-01 -8.480180054903030396e-02 1.478914767503738403e-01 9.836173802614212036e-02 7.912215590476989746e-02 2.404639869928359985e-01 -3.139736354351043701e-01 -2.081507258117198944e-02 -4.814931657165288925e-03 7.236374914646148682e-02 -4.233988821506500244e-01 -8.514189720153808594e-02 -1.071219146251678467e-01
-2.418470829725265503e-01 -1.219702288508415222e-01 1.032997891306877136e-01 1.790687292814254761e-01 2.119842171669006348e-01 1.939010918140411377e-01 -1.460517644882202148e-01 1.580098271369934082e-01 6.369281560182571411e-02 -2.023510262370109558e-02 -2.851933240890502930e-01 -2.119929194450378418e-01 -1.791426986455917358e-01 -1.979094892740249634e-01 -1.079424098134040833e-02 2.596847414970397949e-01 -3.196992576122283936e-01 -2.481280267238616943e-02 -8.656750619411468506e-02 2.594392299652099609e-01 -8.997228741645812988e-02 6.528561562299728394e-02 -7.149361073970794678e-03 4.304433614015579224e-02 1.787453889846801758e-01 8.691184967756271362e-02 -2.270702868700027466e-01 1.764579266309738159e-01 1.140148639678955078e-01 1.264363247901201248e-02 -3.813177347183227539e-01 -1.133877262473106384e-01
2.945184707641601562e-01 -2.577077746391296387e-01 3.920712321996688843e-02 1.297957003116607666e-01 -1.283093690872192383e-01 7.857416570186614990e-02 -1.679271608591079712e-01 -1.149852722883224487e-01 1.820115298032760620e-01 1.111012920737266541e-01 3.714410820975899696e-03 -1.052052825689315796e-01 -5.107269808650016785e-02 2.266247756779193878e-02 -4.497439786791801453e-02 2.232382893562316895e-01 -2.211174815893173218e-01 2.962447702884674072e-02 -5.042084455490112305e-01 8.960617333650588989e-02 1.084717437624931335e-01 2.263658493757247925e-01 -3.666300773620605469e-01 2.887067943811416626e-02 1.673021912574768066e-02 1.816414669156074524e-02 1.605063229799270630e-01 1.755799911916255951e-02 -1.394801586866378784e-01 -1.712244898080825806e-01 -1.899982541799545288e-01 -1.761601567268371582e-01
3.331867158412933350e-01 -1.851898133754730225e-01 3.459243476390838623e-01 2.899996750056743622e-02 -1.319275796413421631e-01 -4.277250468730926514e-01 -1.395800560712814331e-01 2.372405529022216797e-01 -2.919270284473896027e-02 1.861750520765781403e-02 -1.818959265947341919e-01 1.494280248880386353e-01 -3.491303697228431702e-02 -3.069911301136016846e-01 -3.100124895572662354e-01 1.937524825334548950e-01 -4.607748612761497498e-02 -2.057896554470062256e-01 -1.591270416975021362e-01 1.113178655505180359e-01 2.316567450761795044e-01 8.900584280490875244e-02 1.025777310132980347e-02 1.390504240989685059e-01 6.985946558415889740e-03 2.659783512353897095e-02 3.712171688675880432e-02 1.897612586617469788e-02 1.690341159701347351e-02 3.600226715207099915e-02 -3.210044279694557190e-02 -6.343577802181243896e-02
2.121908217668533325e-01 1.149650141596794128e-01 -2.305206656455993652e-02 1.752582341432571411e-01 1.963700056076049805e-01 -1.182157546281814575e-01 -2.646023035049438477e-01 1.785988658666610718e-01 2.627230584621429443e-01 -1.702442020177841187e-01 6.989799905568361282e-03 -2.520621418952941895e-01 9.899912029504776001e-02 -4.613101109862327576e-02 -4.036285281181335449e-01 3.776634335517883301e-01 -1.071056202054023743e-01 1.005925163626670837e-01 -3.210096955299377441e-01 -1.537540853023529053e-01 -8.394195698201656342e-03 1.875750534236431122e-02 1.295177340507507324e-01 -5.015224590897560120e-02 1.171034947037696838e-01 1.666580587625503540e-01 -1.377028077840805054e-01 8.355239778757095337e-02 1.808415800333023071e-01 6.835859268903732300e-02 6.304216384887695312e-02 -1.501804124563932419e-02
2.821665704250335693e-01 9.895251691341400146e-02 7.487396895885467529e-02 -6.530126184225082397e-02 -1.319262292236089706e-02 -1.151676848530769348e-01 1.589617691934108734e-02 1.494276970624923706e-01 1.988098770380020142e-01 -5.766295269131660461e-02 -1.698396354913711548e-01 -5.040509626269340515e-02 -1.452913582324981689e-01 -2.777036428451538086e-01 -9.442812204360961914e-02 3.520538210868835449e-01 -1.395904272794723511e-01 3.174033463001251221e-01 -2.795201241970062256e-01 -1.172196567058563232e-01 -8.683373779058456421e-02 2.529445588588714600e-01 1.548570096492767334e-01 -2.415102161467075348e-02 1.493861228227615356e-01 3.493666648864746094e-01 -1.075942143797874451e-01 -8.598396927118301392e-02 5.367240682244300842e-02 -2.186467349529266357e-01 4.340729117393493652e-02 -1.878172457218170166e-01
2.347805052995681763e-01 8.963072299957275391e-02 -9.678725898265838623e-02 -1.346135139465332031e-01 -5.742656067013740540e-02 -6.837307661771774292e-02 -3.413970768451690674e-01 1.555598974227905273e-01 1.703217476606369019e-01 -3.039539791643619537e-02 -6.271667778491973877e-02 -2.985894381999969482e-01 3.981098160147666931e-02 -4.957082495093345642e-02 -4.326556324958801270e-01 1.272493898868560791e-01 5.382710695266723633e-02 2.219372689723968506e-01 -2.176569551229476929e-01 -1.046039462089538574e-01 7.734848558902740479e-02 -2.317851036787033081e-02 5.330447852611541748e-02 2.952742576599121094e-01 2.098830044269561768e-01 -8.572560548782348633e-02 -4.146344214677810669e-02 1.514860987663269043e-01 -1.065308824181556702e-01 -2.043682932853698730e-01 -1.594697870314121246e-02 3.061529099941253662e-01
2.538518011569976807e-01 9.683609753847122192e-02 7.433005422353744507e-02 5.557751283049583435e-02 -1.499935835599899292e-01 -4.929865524172782898e-02 -4.696149006485939026e-02 6.390385329723358154e-02 2.113486826419830322e-01 -4.923046380281448364e-02 -1.730843633413314819e-01 -7.885743677616119385e-02 -2.198078185319900513e-01 -3.937583863735198975e-01 -1.374088823795318604e-01 1.676098108291625977e-01 -4.102405309677124023e-01 2.095420956611633301e-01 -2.726256251335144043e-01 1.195010691881179810e-01 7.183418422937393188e-02 1.366768181324005127e-01 -3.681643400341272354e-03 1.080949231982231140e-02 3.056550621986389160e-01 7.561828196048736572e-02 1.247282698750495911e-01 -1.908618658781051636e-01 -9.745140373706817627e-02 -1.571772545576095581e-01 2.038361132144927979e-01 -3.295591846108436584e-02
1.060081198811531067e-01 -7.923819869756698608e-02 2.730247378349304199e-01 2.785002887248992920e-01 -2.898244857788085938e-01 1.525253355503082275e-01 -2.792379446327686310e-02 3.619759380817413330e-01 -7.823792099952697754e-02 -2.039620578289031982e-01 -2.841406464576721191e-01 -2.815964818000793457e-02 1.407008916139602661e-01 -1.094171106815338135e-01 -2.227902598679065704e-02 1.689844876527786255e-01 -3.577747195959091187e-02 1.916407048702239990e-01 -2.639210224151611328e-01 7.447274029254913330e-02 -3.750538825988769531e-02 -2.154442518949508667e-01 1.165140792727470398e-01 4.095757752656936646e-02 -4.183995723724365234e-02 -1.023821756243705750e-01 -9.252817183732986450e-02 1.394110321998596191e-01 1.202159002423286438e-01 -1.353812664747238159e-01 -1.948131173849105835e-01 -3.376305699348449707e-01
-1.523408293724060059e-01 -7.774396240711212158e-02 4.972531646490097046e-02 8.274521678686141968e-02 1.970794647932052612e-01 -4.582025855779647827e-02 8.311767876148223877e-02 4.096777141094207764e-01 3.078231513500213623e-01 9.436120092868804932e-02 -4.431919753551483154e-02 -2.236987352371215820e-01 -2.164534479379653931e-01 -6.210977677255868912e-03 1.300111114978790283e-01 2.033185660839080811e-01 -2.548912167549133301e-01 1.345122754573822021e-01 -3.533387780189514160e-01 -5.526863038539886475e-03 -9.545093029737472534e-02 1.295116245746612549e-01 -1.811101883649826050e-01 -9.130518883466720581e-02 4.430832713842391968e-02 -8.580265939235687256e-02 -3.708278238773345947e-01 -8.229164779186248779e-02 -1.876881346106529236e-02 -4.855865612626075745e-02 -1.680061221122741699e-01 -1.594923138618469238e-01
1.112394456868059933e-04 -6.798592954874038696e-02 1.578614115715026855e-01 2.204221785068511963e-01 5.952486023306846619e-02 1.356789916753768921e-01 -1.442195922136306763e-01 4.462262690067291260e-01 4.095717519521713257e-02 1.185886263847351074e-01 -2.170775681734085083e-01 -1.922073960304260254e-01 -7.724845316261053085e-03 -7.993556559085845947e-03 -8.008608222007751465e-02 1.959610357880592346e-02 -2.949106693267822266e-01 1.974991150200366974e-02 -3.032653331756591797e-01 -2.169963717460632324e-01 5.669834837317466736e-02 -2.306691706180572510e-01 -1.226463615894317627e-01 -4.049269482493400574e-02 -1.319292932748794556e-01 -2.471227012574672699e-02 -1.380808502435684204e-01 2.741421759128570557e-01 1.782854497432708740e-01 -3.146934509277343750e-01 -4.686448723077774048e-02 -1.688187718391418457e-01
-9.449296444654464722e-02 -2.260835170745849609e-01 1.630808860063552856e-01 3.632190451025962830e-02 -2.548894584178924561e-01 -5.408405885100364685e-02 -1.455535888671875000e-01 2.260689586400985718e-01 4.113747179508209229e-01 8.472649753093719482e-02 -1.971589028835296631e-01 -2.928616106510162354e-01 2.283390909433364868e-01 -2.960090041160583496e-01 -1.316267400979995728e-01 -8.886252343654632568e-02 6.575924903154373169e-02 -3.847424313426017761e-02 -1.657339185476303101e-01 5.906624719500541687e-02 2.812730371952056885e-01 1.839490681886672974e-01 -1.396764218807220459e-01 1.882848590612411499e-01 6.175617687404155731e-03 9.806482493877410889e-02 4.412588849663734436e-02 1.381178498268127441e-01 -8.632263541221618652e-02 -1.230606064200401306e-01 -2.188040763139724731e-01 -1.920126611366868019e-03
1.103675290942192078e-01 -6.667573470622301102e-03 -5.322903394699096680e-03 3.932998478412628174e-01 2.883165776729583740e-01 -7.262029498815536499e-02 -3.558003604412078857e-01 3.010337054729461670e-01 8.008952438831329346e-02 -1.296202186495065689e-02 -2.257879227399826050e-01 -3.757300972938537598e-01 1.135467365384101868e-01 -3.640393540263175964e-02 8.499725908041000366e-02 2.707585692405700684e-01 -5.503198504447937012e-02 2.477249503135681152e-01 -4.516066983342170715e-02 -2.496634572744369507e-01 -1.654602438211441040e-01 -4.785584285855293274e-02 -4.438425227999687195e-02 4.373926669359207153e-02 6.252084393054246902e-03 -1.649521291255950928e-01 7.011719793081283569e-02 3.825154155492782593e-02 -1.661537736654281616e-01 -4.238067567348480225e-02 -4.574435576796531677e-02 -8.072264492511749268e-02
2.558856904506683350e-01 1.776027865707874298e-02 1.851751208305358887e-01 9.119433909654617310e-02 3.064337745308876038e-02 -2.205113768577575684e-01 2.045396715402603149e-01 1.963137388229370117e-01 1.883937567472457886e-01 6.448173522949218750e-02 -2.881407439708709717e-01 8.556512743234634399e-02 -2.105345875024795532e-01 -2.299890071153640747e-01 -9.222052991390228271e-02 -7.224944233894348145e-02 -1.604597866535186768e-01 -6.193848699331283569e-02 -2.436696439981460571e-01 3.179199993610382080e-01 3.744502663612365723e-01 5.196364969015121460e-02 4.719405248761177063e-02 5.090334452688694000e-03 1.474102437496185303e-01 -2.218452095985412598e-01 2.027506381273269653e-01 2.578638866543769836e-02 1.366709917783737183e-01 -1.712653189897537231e-01 -1.570966094732284546e-01 -1.067933905869722366e-02
1.714332401752471924e-01 -9.580292552709579468e-02 2.011530101299285889e-03 1.012535542249679565e-01 -3.422242030501365662e-02 -3.904207050800323486e-01 -5.106792598962783813e-02 -1.033430248498916626e-01 3.392062187194824219e-01 8.280196785926818848e-02 -1.839179545640945435e-01 -3.148127496242523193e-01 -2.452097982168197632e-01 -9.501910209655761719e-02 -2.876973152160644531e-01 1.923706233501434326e-01 1.262688934803009033e-01 1.389588862657546997e-01 -2.953233420848846436e-01 1.230902522802352905e-01 -2.129005938768386841e-01 3.929173946380615234e-02 -3.855777031276375055e-04 -1.588367857038974762e-02 8.014369755983352661e-02 3.128083050251007080e-02 -1.140095852315425873e-02 1.604127734899520874e-01 -1.045519188046455383e-01 -4.232471808791160583e-02 -7.313265651464462280e-02 -3.231537938117980957e-01
2.464237213134765625e-01 1.542768031358718872e-01 -2.847725409083068371e-04 -6.359072029590606689e-02 -1.198612526059150696e-01 3.512272611260414124e-02 9.622191637754440308e-02 2.815176248550415039e-01 -5.595453456044197083e-02 3.987712785601615906e-02 -2.870710790157318115e-01 -1.188630163669586182e-01 -3.064250648021697998e-01 -1.642057597637176514e-01 2.259301394224166870e-02 1.822481602430343628e-01 -2.103423625230789185e-01 -1.833248883485794067e-02 -3.079867959022521973e-01 -5.161929130554199219e-02 -1.228132634423673153e-03 2.092069536447525024e-01 -1.371109578758478165e-02 6.565167009830474854e-02 1.104736849665641785e-01 2.453776001930236816e-01 1.560044824145734310e-03 1.438839435577392578e-01 4.070093929767608643e-01 -7.980399578809738159e-02 -1.058795377612113953e-01 -2.911222875118255615e-01
-1.699868589639663696e-01 -1.864226758480072021e-01 -2.170280180871486664e-02 1.006294414401054382e-01 2.388519495725631714e-01 1.981328800320625305e-02 5.427081137895584106e-02 2.053072303533554077e-01 3.987815082073211670e-01 8.010005950927734375e-02 -2.259263396263122559e-01 -3.280329108238220215e-01 -3.303112387657165527e-01 6.400945782661437988e-02 -3.634091094136238098e-02 2.375102490186691284e-01 3.466126695275306702e-02 8.266556262969970703e-02 -3.238254785537719727e-01 -3.295889124274253845e-03 6.882840394973754883e-02 3.121022321283817291e-02 -2.287666499614715576e-02 -1.228141710162162781e-01 1.210893038660287857e-02 -1.867535561323165894e-01 -2.776430249214172363e-01 3.191393241286277771e-02 -1.057733688503503799e-02 -1.890301257371902466e-01 -2.118882685899734497e-01 9.670590050518512726e-03
2.395837903022766113e-01 -5.602367594838142395e-02 3.917842209339141846e-01 1.837027519941329956e-01 2.254793792963027954e-01 6.716673076152801514e-02 -1.697386205196380615e-01 2.949191629886627197e-01 2.259390801191329956e-02 -1.723200082778930664e-01 -4.706973955035209656e-02 -1.843605041503906250e-01 -5.050845071673393250e-02 -3.195039331912994385e-01 -3.525244295597076416e-01 4.852686077356338501e-02 1.359985861927270889e-02 -3.653754666447639465e-02 -5.463707447052001953e-02 -2.282971702516078949e-02 1.536152213811874390e-01 2.643017768859863281e-01 1.250008791685104370e-01 1.902351677417755127e-01 1.724114567041397095e-01 -7.102511823177337646e-02 1.768482774496078491e-01 -1.226370781660079956e-01 -1.513674389570951462e-02 1.915052682161331177e-01 -6.056167557835578918e-02 -1.070353016257286072e-01
1.105912551283836365e-01 2.200883626937866211e-01 -1.093468368053436279e-01 -2.156680375337600708e-01 -2.038229852914810181e-01 -2.237596958875656128e-01 -2.091672569513320923e-01 3.224256932735443115e-01 2.281230241060256958e-01 -7.871205359697341919e-02 -2.859663367271423340e-01 -9.631373733282089233e-02 -6.592181324958801270e-02 -2.568167746067047119e-01 -3.282554447650909424e-01 1.953066736459732056e-01 -2.879351973533630371e-01 1.140932142734527588e-01 -1.722181737422943115e-01 -1.001166179776191711e-01 4.835888370871543884e-02 3.091088309884071350e-02 -3.651868551969528198e-02 8.850461803376674652e-03 3.182087093591690063e-02 -1.846858183853328228e-03 3.412270545959472656e-02 6.991906464099884033e-02 3.581986995413899422e-03 -1.821973323822021484e-01 2.584915459156036377e-01 -1.692521423101425171e-01
2.050793766975402832e-01 2.023309469223022461e-01 2.342258095741271973e-01 1.160243898630142212e-01 1.941909044981002808e-01 1.998538374900817871e-01 1.692390590906143188e-01 3.213538825511932373e-01 -1.434730552136898041e-02 8.695910871028900146e-02 -1.694653183221817017e-01 -4.310446977615356445e-02 -2.890300154685974121e-01 -2.403570562601089478e-01 6.075270473957061768e-03 1.134176552295684814e-01 -3.495344519615173340e-01 4.127483442425727844e-02 -1.544754803180694580e-01 1.199187636375427246e-01 -3.954360261559486389e-02 1.051924005150794983e-01 4.169585555791854858e-02 2.512645423412322998e-01 2.587291896343231201e-01 1.032967567443847656e-01 -1.095064207911491394e-01 -7.815185189247131348e-02 7.307144999504089355e-02 -2.084523141384124756e-01 2.221799790859222412e-01 -1.143511384725570679e-01
2.161140143871307373e-01 -3.825918957591056824e-02 6.028745323419570923e-02 2.114125341176986694e-01 -1.530099362134933472e-01 -2.955728173255920410e-01 -8.671303838491439819e-02 3.188938498497009277e-01 1.143058985471725464e-01 -6.071882694959640503e-02 -2.052764147520065308e-01 -8.634552359580993652e-02 1.881050132215023041e-02 -1.241393834352493286e-01 -3.642939403653144836e-02 1.506731361150741577e-01 8.343910425901412964e-02 -1.192124634981155396e-01 -1.955008953809738159e-01 1.794994324445724487e-01 1.664702743291854858e-01 1.201095804572105408e-01 -2.241863012313842773e-01 9.250161051750183105e-02 6.862121820449829102e-02 2.371814548969268799e-01 -2.906791865825653076e-01 -2.292233258485794067e-01 -3.623088821768760681e-02 -1.643670499324798584e-01 5.828844383358955383e-02 -3.937964737415313721e-01
-7.704494148492813110e-02 -7.496501319110393524e-03 3.340096399188041687e-02 2.225655615329742432e-01 -1.734076291322708130e-01 3.058006428182125092e-02 8.783119916915893555e-02 2.210838496685028076e-01 4.864134490489959717e-01 1.089750528335571289e-01 -1.995556354522705078e-01 -1.349996924400329590e-01 -7.070588320493698120e-02 -1.552058756351470947e-01 -1.988658159971237183e-01 2.707923352718353271e-01 -2.947686612606048584e-01 7.557819783687591553e-02 6.851372122764587402e-02 3.126028180122375488e-01 8.264585584402084351e-02 2.900707125663757324e-01 -7.429699413478374481e-03 1.139148026704788208e-01 2.646995009854435921e-03 1.714642345905303955e-01 1.490556299686431885e-01 -1.224293559789657593e-01 1.023437455296516418e-01 -8.580031245946884155e-02 -1.533801555633544922e-01 1.675224304199218750e-02
1.484404951333999634e-01 -1.374825276434421539e-02 -4.857752006500959396e-03 3.893572092056274414e-01 -2.618578076362609863e-01 -8.859285712242126465e-02 4.369894415140151978e-02 4.809365421533584595e-02 2.218162566423416138e-01 -2.328292727470397949e-01 -1.669006198644638062e-01 -2.339377701282501221e-01 -1.468356996774673462e-01 2.704614540562033653e-03 -6.413185596466064453e-02 2.363522350788116455e-01 -2.604404389858245850e-01 -2.249562293291091919e-01 -2.158997803926467896e-01 2.600202560424804688e-01 6.181526556611061096e-02 2.041531354188919067e-02 -1.385459750890731812e-01 -6.953567266464233398e-02 1.534364223480224609e-01 8.256337791681289673e-02 2.616891264915466309e-01 2.717646062374114990e-01 1.957250386476516724e-01 -5.190573632717132568e-02 -9.090309962630271912e-03 -5.716095119714736938e-02
1.021944954991340637e-01 -1.844246126711368561e-02 1.962563097476959229e-01 2.544565796852111816e-01 1.210226491093635559e-01 1.298812329769134521e-01 -1.448598206043243408e-01 2.990183234214782715e-01 -1.475419849157333374e-01 3.416933864355087280e-02 -2.410272359848022461e-01 -1.860196143388748169e-01 -4.482107609510421753e-02 -1.246096044778823853e-01 2.463897876441478729e-02 5.563217401504516602e-02 -2.903999984264373779e-01 3.823068439960479736e-01 -2.515989840030670166e-01 1.881285803392529488e-03 2.847130596637725830e-01 -1.932215541601181030e-01 -5.270002782344818115e-02 3.689160197973251343e-02 5.747580155730247498e-02 6.214817985892295837e-02 -5.388319119811058044e-02 -4.354153946042060852e-02 -2.473520636558532715e-01 -1.735964268445968628e-01 -2.774093151092529297e-01 -1.029411405324935913e-01
1.237350478768348694e-01 5.417924746870994568e-02 -1.436362415552139282e-01 9.254933148622512817e-02 -6.675048917531967163e-02 -8.138920180499553680e-03 1.221459060907363892e-01 2.355980128049850464e-01 1.818893700838088989e-01 -5.410210043191909790e-02 -3.577474951744079590e-01 -2.624654769897460938e-01 -2.492194771766662598e-01 7.409778982400894165e-02 5.165285617113113403e-02 2.802494168281555176e-01 -3.590007126331329346e-01 2.916996367275714874e-03 -1.544105857610702515e-01 3.006220757961273193e-01 1.922610998153686523e-01 1.341042369604110718e-01 -9.298815578222274780e-02 2.084928452968597412e-01 -1.176713220775127411e-02 -1.630431413650512695e-01 1.420657485723495483e-01 6.197650730609893799e-02 -9.955377131700515747e-02 -2.310768216848373413e-01 -1.780265122652053833e-01 1.350333914160728455e-03
-3.918953239917755127e-02 -3.590697050094604492e-02 1.177924051880836487e-01 1.867371052503585815e-01 -5.284348875284194946e-02 -2.138457298278808594e-01 -1.513886451721191406e-01 2.208081781864166260e-01 2.354732304811477661e-01 -1.601135134696960449e-01 -1.723440885543823242e-01 6.154331378638744354e-03 -1.189262494444847107e-01 5.761065334081649780e-02 -1.584788411855697632e-01 3.290217220783233643e-01 6.353863328695297241e-02 1.624810248613357544e-01 -2.734656035900115967e-01 3.970506489276885986e-01 2.097088396549224854e-01 4.353059828281402588e-02 2.970984876155853271e-01 4.348586499691009521e-02 1.173697188496589661e-01 5.127857998013496399e-02 2.594268321990966797e-01 -3.423809632658958435e-02 -3.795090690255165100e-02 4.087261110544204712e-02 5.441417172551155090e-02 -2.769868373870849609e-01
2.995484694838523865e-02 1.298046857118606567e-01 1.279086768627166748e-01 1.988239735364913940e-01 3.723684640135616064e-04 -1.198497638106346130e-01 -2.968566715717315674e-01 -3.932282701134681702e-02 1.154563352465629578e-01 2.892016991972923279e-02 -1.546588987112045288e-01 7.820565998554229736e-02 2.417030632495880127e-01 -1.887231171131134033e-01 -9.309396147727966309e-02 4.948389530181884766e-01 2.764060534536838531e-02 -3.254272043704986572e-01 -2.360055893659591675e-01 1.106789559125900269e-01 1.982321143150329590e-01 4.149195179343223572e-02 -9.187096357345581055e-02 2.490035593509674072e-01 2.747702002525329590e-01 5.554561316967010498e-02 2.089164778590202332e-02 3.027975000441074371e-02 1.184452027082443237e-01 -1.728899329900741577e-01 -2.007895521819591522e-02 -1.421972364187240601e-01
9.806569665670394897e-02 -3.771923854947090149e-02 5.000591650605201721e-02 1.179512739181518555e-01 -1.099214795976877213e-02 -4.023785889148712158e-01 -1.842062175273895264e-01 -5.913381278514862061e-02 6.093482673168182373e-02 -6.106754019856452942e-02 -8.809397369623184204e-02 -3.506821095943450928e-01 -2.447819858789443970e-01 -9.676502645015716553e-02 -2.109322100877761841e-01 1.028563007712364197e-01 -6.547527760267257690e-02 1.365821957588195801e-01 -1.857691854238510132e-01 2.200203984975814819e-01 -7.796587795019149780e-02 9.305743128061294556e-02 2.723419852554798126e-02 3.134922683238983154e-01 6.007412448525428772e-02 3.403018116950988770e-01 -1.062832102179527283e-01 5.164333060383796692e-02 -2.109372317790985107e-01 -2.202621847391128540e-01 -9.087881445884704590e-02 -2.372560352087020874e-01
9.337637573480606079e-02 6.112647801637649536e-02 -1.732439845800399780e-01 1.646799892187118530e-01 -3.458549454808235168e-02 -1.360771209001541138e-01 -4.639826714992523193e-02 1.576096415519714355e-01 1.987062245607376099e-01 3.389026969671249390e-02 -3.534365892410278320e-01 -6.135439127683639526e-02 -1.518512219190597534e-01 -2.585561871528625488e-01 -5.046613980084657669e-03 8.665675669908523560e-02 -2.909850478172302246e-01 1.195218488574028015e-01 -2.847481966018676758e-01 -2.147113382816314697e-01 1.545271724462509155e-01 -2.415592521429061890e-01 3.261003494262695312e-01 2.713294625282287598e-01 7.463088631629943848e-02 -1.108855009078979492e-02 -1.204153224825859070e-01 1.396018564701080322e-01 -1.588346213102340698e-01 1.331271827220916748e-01 4.606983065605163574e-02 -2.094261348247528076e-01
3.142516314983367920e-01 -7.804976403713226318e-02 3.084196746349334717e-01 -1.135735735297203064e-01 -1.852518320083618164e-01 -3.096627891063690186e-01 -1.323567032814025879e-01 2.050538063049316406e-01 4.666904360055923462e-02 8.366679400205612183e-02 -5.756722763180732727e-02 -7.515710592269897461e-02 -3.099318407475948334e-02 -3.796848654747009277e-01 -2.033346146345138550e-01 2.369678914546966553e-01 -1.098597571253776550e-01 -6.479198485612869263e-02 -9.607347100973129272e-02 2.542611211538314819e-02 2.246607244014739990e-01 1.144954562187194824e-01 -2.824715524911880493e-02 3.319278359413146973e-01 1.782172471284866333e-01 -6.755865365266799927e-02 -1.243446618318557739e-01 -3.839523717761039734e-02 1.715793758630752563e-01 -1.532928179949522018e-02 -1.185716241598129272e-01 1.972375512123107910e-01
4.696803912520408630e-02 -2.521445155143737793e-01 7.362664490938186646e-02 1.165021061897277832e-01 -4.933340847492218018e-02 -2.889007329940795898e-02 -3.141234442591667175e-02 7.422259449958801270e-02 3.869267404079437256e-01 2.508619725704193115e-01 -8.080744743347167969e-02 -2.511613368988037109e-01 -4.955736994743347168e-01 1.003998145461082458e-01 -1.693911850452423096e-01 3.551673889160156250e-01 -1.533070355653762817e-01 -4.220629855990409851e-02 -4.313204437494277954e-02 -7.977718859910964966e-02 -5.686607584357261658e-02 -1.194029580801725388e-02 -5.087990686297416687e-02 9.192644059658050537e-02 5.962956324219703674e-02 -1.078876182436943054e-01 -2.081544995307922363e-01 -7.186292856931686401e-02 -2.598031759262084961e-01 -8.434818126261234283e-03 -8.199705183506011963e-02 -1.636690199375152588e-01
-1.392210572957992554e-01 1.229964196681976318e-01 2.252534478902816772e-01 3.045951128005981445e-01 -8.103998005390167236e-02 2.788966894149780273e-01 -1.426220834255218506e-01 4.345038160681724548e-02 1.223145425319671631e-01 -1.174313649535179138e-01 -3.235610723495483398e-01 -1.048170253634452820e-01 -1.625535637140274048e-01 -1.113434657454490662e-01 -1.095697805285453796e-01 1.704953759908676147e-01 -2.785340249538421631e-01 -1.288339942693710327e-01 -1.052678897976875305e-01 3.971247375011444092e-02 1.909321546554565430e-02 1.463626921176910400e-01 1.201512068510055542e-01 3.929104283452033997e-02 1.672989130020141602e-01 -2.798427939414978027e-01 2.090640924870967865e-02 3.273699879646301270e-01 1.686431020498275757e-01 -2.878803610801696777e-01 -1.240959540009498596e-01 -7.640987634658813477e-02
3.198834061622619629e-01 6.013252586126327515e-02 -4.683238640427589417e-02 2.857074141502380371e-01 1.692737191915512085e-01 7.243672013282775879e-02 -2.411587536334991455e-01 2.291869223117828369e-01 9.039289504289627075e-02 -1.428223587572574615e-02 -1.286834180355072021e-01 7.701242715120315552e-02 -2.155506461858749390e-01 2.961336076259613037e-02 -3.719257190823554993e-02 -2.689079754054546356e-02 -1.869335621595382690e-01 -1.990268230438232422e-01 -3.190392255783081055e-01 -1.075675711035728455e-01 1.904301047325134277e-01 -8.663398772478103638e-02 2.537619173526763916e-01 1.186808124184608459e-01 3.392936289310455322e-01 -8.443775027990341187e-02 -7.990200072526931763e-02 3.808680688962340355e-03 1.568959057331085205e-01 -2.856661379337310791e-01 -1.749304682016372681e-01 -9.853102266788482666e-02
4.344801306724548340e-01 -9.331483393907546997e-02 1.582938283681869507e-01 2.643590271472930908e-01 6.799900531768798828e-02 -1.230654120445251465e-01 -2.491871267557144165e-02 -8.456845767796039581e-03 2.205295413732528687e-01 1.659939438104629517e-01 -3.756425110623240471e-03 -1.776404827833175659e-01 1.416822313331067562e-03 -2.883683145046234131e-01 1.483084410429000854e-01 2.474514991044998169e-01 -3.283913731575012207e-01 1.365196704864501953e-01 -4.837737232446670532e-02 -7.810437679290771484e-02 2.830707430839538574e-01 1.256708651781082153e-01 4.680556431412696838e-02 -7.426021993160247803e-02 3.712401539087295532e-02 -2.120743393898010254e-01 2.143300026655197144e-01 -8.813606202602386475e-02 -1.712598949670791626e-01 3.786907065659761429e-03 -1.401860713958740234e-01 -1.592781543731689453e-01
1.568565517663955688e-01 1.741813272237777710e-01 2.408862486481666565e-02 8.051799982786178589e-02 -2.620986849069595337e-02 2.043072134256362915e-02 6.886203587055206299e-02 3.546710610389709473e-01 6.180286779999732971e-02 2.556521594524383545e-01 -1.991762816905975342e-01 -3.662265539169311523e-01 -1.855178624391555786e-01 -1.132579222321510315e-01 -3.396465443074703217e-03 1.363853663206100464e-01 -1.215381622314453125e-01 1.099203452467918396e-01 -2.443813383579254150e-01 7.012563943862915039e-02 1.021764203906059265e-01 -2.108515612781047821e-02 -2.839267952367663383e-03 2.219180315732955933e-01 1.531455013900995255e-02 -2.819873094558715820e-01 5.822531506419181824e-02 1.372377667576074600e-02 2.043914943933486938e-01 -3.450334370136260986e-01 -4.835365340113639832e-02 -3.152809441089630127e-01
-1.405836790800094604e-01 -1.357256472110748291e-01 1.161432117223739624e-01 2.165279723703861237e-02 -9.255003929138183594e-02 -2.423836588859558105e-01 -1.559751331806182861e-01 1.126999128609895706e-02 2.116768360137939453e-01 9.608391672372817993e-02 -2.914611697196960449e-01 -2.399174571037292480e-01 -1.591450870037078857e-01 -4.450849443674087524e-02 -6.359053403139114380e-02 4.365842640399932861e-01 1.397456973791122437e-01 -2.583283483982086182e-01 -2.726494073867797852e-01 -6.366597115993499756e-02 -1.470275409519672394e-02 -1.043205559253692627e-01 -1.475146412849426270e-01 3.182226121425628662e-01 2.449784278869628906e-01 -1.752285286784172058e-02 -1.174107939004898071e-01 8.857318758964538574e-02 -9.650246053934097290e-02 1.161755099892616272e-01 -1.610203236341476440e-01 9.006492048501968384e-02
2.764217853546142578e-01 7.393529266119003296e-02 -2.426255121827125549e-02 2.809832394123077393e-01 1.013646945357322693e-01 4.833464697003364563e-02 -2.357042133808135986e-01 3.075220584869384766e-01 1.993878930807113647e-01 -1.047854274511337280e-01 -6.990863382816314697e-02 4.441967234015464783e-02 -1.246073469519615173e-01 -5.168777331709861755e-02 8.037324994802474976e-02 2.449046634137630463e-02 -2.818950414657592773e-01 -1.273176074028015137e-01 -3.451552987098693848e-01 -1.021546572446823120e-01 2.589601278305053711e-01 -9.321852773427963257e-02 1.921494752168655396e-01 1.978921703994274139e-02 2.522108852863311768e-01 -2.950581721961498260e-02 1.154480800032615662e-01 3.426853194832801819e-02 1.922048926353454590e-01 -2.860131263732910156e-01 -2.370057255029678345e-01 -2.803820557892322540e-02
7.859739661216735840e-02 -7.211338728666305542e-02 -1.186908408999443054e-01 1.489944159984588623e-01 -1.168379783630371094e-01 1.506680846214294434e-01 -1.109061688184738159e-01 2.860721647739410400e-01 8.661151514388620853e-04 1.480052471160888672e-01 -1.619385182857513428e-01 -3.372488021850585938e-01 -2.333533465862274170e-01 -3.757692873477935791e-02 -1.473245769739151001e-01 2.436993271112442017e-01 4.165479168295860291e-02 2.021175324916839600e-01 -2.979705333709716797e-01 8.834306895732879639e-02 -4.172638524323701859e-03 1.948740631341934204e-01 1.887372508645057678e-02 -7.463190704584121704e-02 -5.937262997031211853e-02 -2.187696844339370728e-01 5.357947200536727905e-02 -6.231637299060821533e-02 1.358907669782638550e-01 -4.993389844894409180e-01 -1.176129952073097229e-01 -1.199860684573650360e-02
3.373052179813385010e-01 1.140545755624771118e-01 1.419024169445037842e-01 2.961401045322418213e-01 2.098849862813949585e-01 -2.631513178348541260e-01 -1.906305998563766479e-01 2.677330374717712402e-01 2.005942314863204956e-01 1.067110337316989899e-02 -1.177115961909294128e-01 -3.534404933452606201e-01 4.766079783439636230e-02 -2.091991156339645386e-01 1.118170246481895447e-01 2.889551781117916107e-02 -3.146372139453887939e-01 1.452867090702056885e-01 -4.455965384840965271e-02 -2.061207890510559082e-01 2.099625617265701294e-01 3.927994146943092346e-02 -2.393024042248725891e-02 3.923463448882102966e-02 6.329017877578735352e-02 -5.045573785901069641e-02 -3.088939934968948364e-02 -5.400644615292549133e-02 -2.728634178638458252e-01 -9.031359851360321045e-02 -8.572655729949474335e-03 1.167084090411663055e-02
2.138138860464096069e-01 6.726609170436859131e-02 2.778207324445247650e-02 1.308956295251846313e-01 -1.853284090757369995e-01 1.770162880420684814e-01 1.284857988357543945e-01 1.859875470399856567e-01 3.046242892742156982e-01 -2.761045098304748535e-01 -1.037220880389213562e-01 -1.837578415870666504e-01 -1.839645951986312866e-01 -1.545963734388351440e-01 -1.911246776580810547e-01 3.081163465976715088e-01 -1.947568207979202271e-01 -1.468205153942108154e-01 -2.369483858346939087e-01 2.113848924636840820e-01 -1.301081031560897827e-01 -1.971072517335414886e-02 1.541014946997165680e-02 1.243536844849586487e-01 1.273774355649948120e-01 7.469758391380310059e-02 3.348823487758636475e-01 1.232423558831214905e-01 1.169332563877105713e-01 -4.612914845347404480e-02 -1.905852705240249634e-01 1.330927461385726929e-01
1.343785375356674194e-01 -3.134043142199516296e-02 1.978655755519866943e-01 2.661008834838867188e-01 1.921590119600296021e-01 -6.436835974454879761e-02 6.972586363554000854e-02 1.719926893711090088e-01 3.311291337013244629e-01 -2.408081851899623871e-02 -1.616535186767578125e-01 1.095036230981349945e-02 -1.766540706157684326e-01 -3.224963843822479248e-01 8.809883147478103638e-02 5.875360965728759766e-02 1.450034826993942261e-01 1.842161566019058228e-01 -4.734842479228973389e-02 -2.449522018432617188e-01 2.276634424924850464e-02 -3.136399984359741211e-01 -2.460141927003860474e-01 -2.149134501814842224e-02 1.901228725910186768e-01 -5.036035552620887756e-02 -8.021227270364761353e-02 1.894630491733551025e-01 -1.757401078939437866e-01 -2.531774640083312988e-01 4.481009393930435181e-02 -2.397983372211456299e-01
1.375737190246582031e-01 -1.792506575584411621e-01 3.215450942516326904e-01 4.719794169068336487e-02 4.298571497201919556e-02 -3.027536869049072266e-01 3.521293168887495995e-03 2.704063057899475098e-01 8.314174413681030273e-02 -3.919952362775802612e-02 -9.287361055612564087e-02 3.090388141572475433e-02 -7.444605231285095215e-02 2.096273563802242279e-02 -3.500276505947113037e-01 4.127714335918426514e-01 8.091711997985839844e-02 1.084420979022979736e-01 -3.214152455329895020e-01 1.651913374662399292e-01 1.890692412853240967e-01 8.175042271614074707e-02 1.049240976572036743e-01 -4.366284981369972229e-02 6.556728482246398926e-02 -3.629783168435096741e-02 2.475807517766952515e-01 1.893875151872634888e-01 -4.891877993941307068e-02 1.101578176021575928e-01 7.371131330728530884e-02 -1.810595393180847168e-01
-1.702855713665485382e-02 -8.174235373735427856e-02 -2.149005187675356865e-03 3.405937552452087402e-01 -2.807048708200454712e-02 6.688636727631092072e-03 -3.382623493671417236e-01 -3.101133368909358978e-02 1.051941812038421631e-01 -7.362201064825057983e-02 -1.697589308023452759e-01 7.063767313957214355e-02 3.039946896024048328e-04 9.191476553678512573e-02 2.041685879230499268e-01 3.642006814479827881e-01 1.931437849998474121e-02 -1.200468000024557114e-02 -2.037864923477172852e-01 -3.529717773199081421e-02 1.632976233959197998e-01 4.680763781070709229e-01 -8.950981497764587402e-02 1.162075400352478027e-01 2.285441607236862183e-01 1.587529033422470093e-01 -1.467514336109161377e-01 2.297390997409820557e-01 7.651343941688537598e-02 -3.373442590236663818e-02 -7.185690570622682571e-03 -2.415982931852340698e-01
5.543336272239685059e-02 1.599398702383041382e-01 1.137298345565795898e-01 6.917813420295715332e-02 -6.662330124527215958e-03 -1.016908288002014160e-01 -1.636078208684921265e-01 1.475171558558940887e-02 1.939841806888580322e-01 5.105375498533248901e-02 -2.048014849424362183e-01 -1.251556724309921265e-01 -3.537027537822723389e-01 -5.670275539159774780e-03 8.967867121100425720e-03 7.739604264497756958e-02 -2.825278341770172119e-01 2.408936321735382080e-01 -3.911457061767578125e-01 -1.241918131709098816e-01 1.588898897171020508e-01 1.620539873838424683e-01 2.898162603378295898e-01 2.891893684864044189e-01 -2.501959204673767090e-01 2.814961969852447510e-02 -2.216880619525909424e-01 1.465645432472229004e-01 -5.521067976951599121e-02 8.429463952779769897e-02 3.676209971308708191e-02 -1.275900304317474365e-01
1.047389432787895203e-01 1.643758267164230347e-01 2.533905394375324249e-02 1.852399706840515137e-01 -1.895821839570999146e-02 -1.314331144094467163e-01 -3.773517906665802002e-01 1.446662750095129013e-02 2.456710189580917358e-01 -1.710377074778079987e-02 -1.047994047403335571e-01 5.430120229721069336e-02 2.814479768276214600e-01 -1.579337865114212036e-01 -1.070214062929153442e-01 4.246404170989990234e-01 9.339115582406520844e-03 -2.504708766937255859e-01 -1.691633909940719604e-01 1.047340109944343567e-01 2.639892995357513428e-01 6.051255762577056885e-02 -1.746380329132080078e-01 2.324009090662002563e-01 1.483168005943298340e-01 -6.725169718265533447e-03 1.521391123533248901e-01 3.669894859194755554e-02 1.403525471687316895e-01 2.057222276926040649e-02 -3.634436801075935364e-02 -2.608850300312042236e-01
-6.682714074850082397e-02 1.329889297485351562e-01 -1.002174839377403259e-01 5.329646170139312744e-02 -1.127060726284980774e-01 1.329600960016250610e-01 -2.191422283649444580e-01 2.230029180645942688e-02 3.047704696655273438e-01 3.782585635781288147e-02 -2.581238448619842529e-01 -2.420318126678466797e-01 -4.839406311511993408e-01 -2.202854864299297333e-02 -8.142507821321487427e-02 2.481346577405929565e-01 -1.992487460374832153e-01 1.073597520589828491e-01 -2.736359834671020508e-01 -9.730286151170730591e-02 1.108383536338806152e-01 3.248260915279388428e-02 1.159896701574325562e-01 2.336465567350387573e-01 -5.644316226243972778e-02 3.238516300916671753e-02 -3.451850032433867455e-03 3.124136328697204590e-01 -5.505317449569702148e-02 1.201195865869522095e-01 1.495370417833328247e-01 -7.091885805130004883e-02
8.323401212692260742e-03 -1.095770224928855896e-01 3.676546812057495117e-01 2.320486679673194885e-02 2.739232182502746582e-01 -2.216888666152954102e-01 9.222621470689773560e-02 1.634019017219543457e-01 1.096073389053344727e-01 -7.213980890810489655e-03 -9.813375025987625122e-02 -1.800446398556232452e-02 -2.221713811159133911e-01 -7.043351978063583374e-02 -2.709805965423583984e-01 4.643386602401733398e-01 9.059784002602100372e-03 -6.833086162805557251e-02 -2.912999391555786133e-01 8.750332891941070557e-02 2.832058072090148926e-02 1.954182386398315430e-01 2.518289089202880859e-01 7.644754648208618164e-02 -2.136828564107418060e-02 4.313776269555091858e-02 8.205179125070571899e-02 1.562356501817703247e-01 1.448557898402214050e-02 -2.858533263206481934e-01 -3.413416072726249695e-02 -7.338028401136398315e-02
2.433505654335021973e-01 1.250948756933212280e-01 2.555213570594787598e-01 1.004872694611549377e-01 -4.813223704695701599e-02 -1.538166403770446777e-01 -7.374234497547149658e-02 1.323150545358657837e-01 3.634370863437652588e-01 1.034049093723297119e-01 -1.343002170324325562e-01 -1.089549660682678223e-01 3.537667989730834961e-01 -1.986504197120666504e-01 3.869775682687759399e-02 2.955817878246307373e-01 -1.385091543197631836e-01 1.480529159307479858e-01 -2.401018738746643066e-01 -5.953463166952133179e-02 -8.965559303760528564e-02 5.497072637081146240e-02 3.242621663957834244e-03 1.787286847829818726e-01 1.656585335731506348e-01 1.818697154521942139e-01 9.440217912197113037e-02 -1.311887502670288086e-01 3.365135192871093750e-01 -1.024902462959289551e-01 -1.318267434835433960e-01 3.972065821290016174e-02
6.075789034366607666e-02 -2.104428112506866455e-01 -1.527924537658691406e-01 2.946615517139434814e-01 -2.245157361030578613e-01 -4.090049117803573608e-02 -2.189497053623199463e-01 1.930039376020431519e-01 1.534008532762527466e-01 1.755799651145935059e-01 1.509996354579925537e-01 -7.898136973381042480e-02 -2.525559365749359131e-01 -4.111513495445251465e-01 -7.396285235881805420e-02 2.390154153108596802e-01 7.807886600494384766e-02 -6.739250570535659790e-02 -2.503678798675537109e-01 -5.477321334183216095e-03 -3.947610501199960709e-03 6.044693663716316223e-02 -2.355190366506576538e-01 1.505293399095535278e-01 1.758105009794235229e-01 -1.204588115215301514e-01 -2.246540933847427368e-01 4.428642615675926208e-02 5.790947005152702332e-02 -4.157919809222221375e-02 1.722274161875247955e-02 -2.595660686492919922e-01
9.376020729541778564e-02 -1.217254027724266052e-01 2.334894686937332153e-01 3.140491247177124023e-02 1.410037726163864136e-01 -2.019210606813430786e-01 1.615629941225051880e-01 3.134461939334869385e-01 1.874633431434631348e-01 -7.814326882362365723e-02 -2.036050520837306976e-02 -1.178001388907432556e-01 -8.354893326759338379e-02 -1.985308248549699783e-03 -3.260984420776367188e-01 3.060950934886932373e-01 9.947641938924789429e-02 -9.050361812114715576e-02 -1.916083693504333496e-01 1.098511293530464172e-01 2.359659820795059204e-01 -4.148944467306137085e-02 7.535315304994583130e-02 1.505824923515319824e-01 2.149389833211898804e-01 -5.012714117765426636e-02 3.439203798770904541e-01 2.146682739257812500e-01 6.801705807447433472e-02 -1.876553744077682495e-01 2.160527110099792480e-01 -1.452831178903579712e-01
-1.152811571955680847e-01 -2.178427428007125854e-01 1.159290969371795654e-01 6.338515877723693848e-02 5.819480866193771362e-03 -1.878496855497360229e-01 -4.011929035186767578e-01 2.624107897281646729e-01 1.048820391297340393e-01 6.691876798868179321e-03 -1.416434496641159058e-01 2.575869858264923096e-01 7.594826817512512207e-02 -3.125121593475341797e-01 -1.016635075211524963e-01 1.426486670970916748e-01 -4.631232004612684250e-03 -1.018575951457023621e-01 -3.592494726181030273e-01 3.005119785666465759e-02 -6.285344809293746948e-02 2.873065881431102753e-03 -1.522148847579956055e-01 1.649861037731170654e-01 2.631155252456665039e-01 1.072261016815900803e-02 1.759925335645675659e-01 -5.510215088725090027e-02 3.356637060642242432e-01 -1.138244941830635071e-01 -3.502712026238441467e-02 1.305441930890083313e-02
2.263954132795333862e-01 -4.861693829298019409e-02 1.410934776067733765e-01 1.429944634437561035e-01 -2.978030778467655182e-02 -2.473967522382736206e-01 1.174218207597732544e-02 9.043053537607192993e-02 1.221931874752044678e-01 -5.055065080523490906e-02 -1.812063753604888916e-01 -7.805417757481336594e-03 3.236478567123413086e-01 -2.843953371047973633e-01 -1.341258734464645386e-01 2.447159886360168457e-01 -1.888174712657928467e-01 -1.880965828895568848e-01 -3.123690187931060791e-01 1.054280437529087067e-02 -3.171850740909576416e-01 2.175616174936294556e-01 9.274812787771224976e-02 2.052169591188430786e-01 1.321172118186950684e-01 -2.882707417011260986e-01 -5.586109682917594910e-02 -2.591848606243729591e-03 1.948852837085723877e-02 -1.856167167425155640e-01 -9.738489985466003418e-02 -7.974148541688919067e-02
-1.486672554165124893e-02 -8.338341861963272095e-02 9.809710830450057983e-02 4.219235777854919434e-01 1.722000688314437866e-01 9.742071852087974548e-03 2.489892393350601196e-02 2.736960947513580322e-01 -7.534890621900558472e-02 1.463639438152313232e-01 -1.414739638566970825e-01 -1.976768076419830322e-01 -1.972173303365707397e-01 -1.053442433476448059e-01 -9.003198891878128052e-02 2.130070626735687256e-01 -3.090804517269134521e-01 1.619556397199630737e-01 -9.244227409362792969e-02 -3.664367645978927612e-02 1.651214063167572021e-01 -2.495113164186477661e-01 1.343209594488143921e-01 2.260845154523849487e-02 -8.105494827032089233e-02 1.463540494441986084e-01 -2.525907456874847412e-01 1.937952935695648193e-01 -4.571102932095527649e-02 -6.302060186862945557e-02 -2.650718092918395996e-01 -2.546577155590057373e-01
-2.761034108698368073e-02 -3.554408252239227295e-02 4.562526196241378784e-02 2.194018065929412842e-01 9.096033126115798950e-02 -2.696388065814971924e-01 3.716066107153892517e-02 1.511044353246688843e-01 3.486199676990509033e-01 8.131077140569686890e-02 -1.405338197946548462e-01 -5.990415215492248535e-01 -4.924052208662033081e-02 4.705542325973510742e-02 -5.758878961205482483e-02 6.706587970256805420e-02 3.399765864014625549e-02 -3.401374444365501404e-02 -1.830886602401733398e-01 2.512002587318420410e-01 -3.168292343616485596e-02 2.380642741918563843e-01 1.305063534528017044e-02 -1.106601506471633911e-01 3.642412647604942322e-02 -4.146913066506385803e-02 2.464397996664047241e-02 -4.787994176149368286e-02 -7.131433486938476562e-02 -2.789993584156036377e-01 -2.010459452867507935e-01 -1.582400351762771606e-01
-1.263502985239028931e-01 3.033091723918914795e-01 -3.979829326272010803e-02 2.519492506980895996e-01 7.129469513893127441e-02 1.056338697671890259e-01 -2.724826931953430176e-01 7.383909821510314941e-02 1.590985059738159180e-01 1.765798963606357574e-02 -1.366219967603683472e-01 -1.839264780282974243e-01 -8.676022291183471680e-02 -2.669438123703002930e-01 -1.806256324052810669e-01 2.134302109479904175e-01 1.029656678438186646e-01 5.113236978650093079e-02 4.895111545920372009e-02 3.092726469039916992e-01 8.260757476091384888e-02 1.885223984718322754e-01 -8.818064816296100616e-03 1.037145406007766724e-01 2.650505900382995605e-01 -1.153897419571876526e-01 -5.389111116528511047e-02 1.208000630140304565e-01 -1.892062574625015259e-01 -7.200625538825988770e-02 -3.150806128978729248e-01 -3.002808988094329834e-01
1.815948039293289185e-01 -4.136259853839874268e-02 7.628132402896881104e-02 -2.462933212518692017e-01 7.158273458480834961e-02 -3.706089258193969727e-01 -1.551080346107482910e-01 2.283923476934432983e-01 5.046547390520572662e-03 -9.786318987607955933e-02 -1.597328782081604004e-01 -1.888659000396728516e-01 -1.653246730566024780e-01 -1.880148425698280334e-02 -2.970883846282958984e-01 1.333478987216949463e-01 -6.399732828140258789e-02 -4.515733569860458374e-02 -1.655912548303604126e-01 1.135338321328163147e-01 2.386981993913650513e-01 1.682550460100173950e-01 -5.506575107574462891e-02 4.467194080352783203e-01 2.045119255781173706e-01 2.095674574375152588e-01 2.002810314297676086e-02 1.362930387258529663e-01 6.083915755152702332e-02 -1.304001896642148495e-03 -2.365318825468420982e-03 -1.812966465950012207e-01
2.194474637508392334e-01 7.923333346843719482e-02 1.149796042591333389e-02 1.327877044677734375e-01 -1.559548266232013702e-02 -1.909790188074111938e-01 -3.474211553111672401e-03 8.917977660894393921e-02 8.181071281433105469e-02 1.528150886297225952e-01 -1.297424286603927612e-01 -3.526671528816223145e-01 -1.175346523523330688e-01 -1.056267693638801575e-01 2.092280052602291107e-02 1.972794085741043091e-01 -2.888480126857757568e-01 1.648580133914947510e-01 -5.748851895332336426e-01 3.721902891993522644e-02 -1.397521048784255981e-01 9.404248744249343872e-02 1.230348348617553711e-01 2.533940076828002930e-01 -4.389929398894309998e-02 1.087693050503730774e-01 -1.594198793172836304e-01 -6.287173181772232056e-02 1.232153475284576416e-01 1.787046790122985840e-01 -3.847066685557365417e-02 -7.486542314291000366e-02
-5.370859801769256592e-02 -2.275919020175933838e-01 -4.409084469079971313e-02 2.912871837615966797e-01 1.719631850719451904e-01 -2.010501772165298462e-01 -3.102465718984603882e-02 6.717437412589788437e-03 1.995719224214553833e-01 2.279132902622222900e-01 -1.095711290836334229e-01 -7.139912992715835571e-02 -1.910310685634613037e-01 -4.365595877170562744e-01 -2.794966995716094971e-01 1.807554364204406738e-01 -1.031471192836761475e-01 4.940323531627655029e-02 -4.495282471179962158e-02 -7.782443612813949585e-02 3.892491757869720459e-01 -6.497725378721952438e-03 -1.180462762713432312e-01 5.043662339448928833e-02 -4.013112187385559082e-02 -4.279922693967819214e-02 -2.425067275762557983e-01 7.131312973797321320e-03 -4.660359397530555725e-02 -1.487475633621215820e-01 -1.155496910214424133e-01 -2.272322177886962891e-01
3.915283083915710449e-01 -1.458690315485000610e-01 2.103758752346038818e-01 7.633418776094913483e-03 -2.383191371336579323e-03 -2.262150347232818604e-01 -2.425824850797653198e-01 2.433246672153472900e-01 1.249667024239897728e-03 -1.368477288633584976e-02 4.335221648216247559e-02 -2.307504601776599884e-02 -1.054206863045692444e-01 -3.792293667793273926e-01 -2.229684740304946899e-01 2.977980673313140869e-01 -7.167374342679977417e-02 -1.775359064340591431e-01 -1.464331448078155518e-01 1.058500856161117554e-01 1.279587298631668091e-01 2.474437803030014038e-01 1.430949103087186813e-02 3.375861346721649170e-01 1.312913745641708374e-01 -4.918626323342323303e-02 3.599803522229194641e-02 -6.796802580356597900e-02 5.230707675218582153e-02 1.608127206563949585e-01 -2.615675888955593109e-02 4.942751023918390274e-03
1.353937983512878418e-01 1.844236105680465698e-01 2.579935491085052490e-01 6.457439064979553223e-02 2.219268828630447388e-01 -7.681450992822647095e-02 -2.568995207548141479e-02 -4.779409244656562805e-02 3.678113818168640137e-01 7.368932664394378662e-02 -1.168018877506256104e-01 -1.156560704112052917e-01 1.623145341873168945e-01 1.331019550561904907e-01 -2.264182567596435547e-01 4.702419936656951904e-01 -2.060368210077285767e-01 -7.877728901803493500e-03 -1.501735001802444458e-01 -6.980831921100616455e-02 1.766872406005859375e-02 5.882717669010162354e-02 2.607178092002868652e-01 2.526377439498901367e-01 1.543161869049072266e-01 6.524675339460372925e-02 1.737456172704696655e-01 -2.532433159649372101e-02 1.015733480453491211e-01 -2.087655663490295410e-01 -4.638648778200149536e-02 -1.190720498561859131e-01
-1.310880333185195923e-01 -3.164091408252716064e-01 -6.738088279962539673e-02 8.520886301994323730e-02 -2.189529687166213989e-01 -2.612404823303222656e-01 -1.920353174209594727e-01 1.484389454126358032e-01 8.756988495588302612e-02 1.480656266212463379e-01 -4.740912839770317078e-02 -3.371065258979797363e-01 -3.795661926269531250e-01 -1.844689399003982544e-01 3.190971165895462036e-02 4.054042398929595947e-01 -1.748860999941825867e-02 1.516337394714355469e-01 -2.604410946369171143e-01 -4.580774158239364624e-02 8.894440531730651855e-02 -7.886597514152526855e-02 -1.393136233091354370e-01 1.332898139953613281e-01 1.569314301013946533e-01 -4.887015372514724731e-02 1.105857118964195251e-01 5.143910646438598633e-02 -5.252914130687713623e-02 -8.997335284948348999e-02 9.647361189126968384e-02 -1.633806154131889343e-02
-2.525477707386016846e-01 -7.857611030340194702e-02 1.525879930704832077e-02 7.436069101095199585e-02 -6.154833734035491943e-02 -3.438120484352111816e-01 -1.440712362527847290e-01 8.353760093450546265e-02 1.601839959621429443e-01 7.969265431165695190e-02 -9.583786129951477051e-02 -1.811773926019668579e-01 -2.089141309261322021e-01 4.912071861326694489e-03 1.673492044210433960e-01 2.917262315750122070e-01 -1.693938076496124268e-01 -1.448848694562911987e-01 -5.000485777854919434e-01 3.316885326057672501e-03 -2.922135293483734131e-01 1.365841925144195557e-01 -1.396542787551879883e-01 2.371221482753753662e-01 1.300495564937591553e-01 -6.292294710874557495e-02 -7.556470483541488647e-02 3.032577596604824066e-02 -6.577096879482269287e-02 -9.640497714281082153e-02 -1.385369300842285156e-01 -6.260941177606582642e-02
1.654333323240280151e-01 -1.032394766807556152e-01 2.514046132564544678e-01 6.320848315954208374e-02 -2.523975074291229248e-01 -2.552204132080078125e-01 -1.604146957397460938e-01 2.054576426744461060e-01 8.063712716102600098e-02 -4.282022118568420410e-01 -1.833538338541984558e-02 -1.029571667313575745e-01 -1.408549547195434570e-01 -1.710264533758163452e-01 3.137047588825225830e-01 3.378835320472717285e-02 5.203755199909210205e-02 4.574110731482505798e-02 -2.741622924804687500e-01 1.820181012153625488e-01 7.502557337284088135e-02 -7.551441900432109833e-03 4.690356552600860596e-02 4.756125435233116150e-02 2.792265117168426514e-01 3.780556470155715942e-02 1.502706706523895264e-01 2.552641034126281738e-01 -4.251921176910400391e-02 -5.656071007251739502e-02 3.217966854572296143e-02 -2.283071577548980713e-01
2.193119376897811890e-01 -1.024199184030294418e-03 5.320578441023826599e-02 1.363497823476791382e-01 1.960628181695938110e-01 -1.323342174291610718e-01 8.408876508474349976e-02 1.057194918394088745e-01 1.758338809013366699e-01 -1.408363133668899536e-01 -1.241853609681129456e-01 -2.318274416029453278e-02 -8.281765505671501160e-03 -3.994773924350738525e-01 -3.861324489116668701e-02 4.164657294750213623e-01 -3.155664205551147461e-01 1.751625537872314453e-01 -2.981537878513336182e-01 2.781054936349391937e-02 1.341198682785034180e-01 3.145913779735565186e-02 -2.855469472706317902e-02 -1.947088725864887238e-02 3.526605963706970215e-01 1.357335150241851807e-01 1.075938344001770020e-01 -1.600328385829925537e-01 7.746687531471252441e-02 -1.186864003539085388e-01 2.614830620586872101e-02 -1.188471764326095581e-01
1.063752770423889160e-01 -1.923776268959045410e-01 2.271792441606521606e-01 6.227093935012817383e-02 1.417775154113769531e-01 -1.524255126714706421e-01 -1.595845259726047516e-02 7.898807525634765625e-02 1.125791668891906738e-01 -2.385832965373992920e-01 -3.018246963620185852e-02 -2.903597950935363770e-01 2.774229273200035095e-02 -1.301582008600234985e-01 -2.049804329872131348e-01 3.763077557086944580e-01 -1.000152453780174255e-01 2.180398106575012207e-01 -1.758343428373336792e-01 2.021608203649520874e-01 2.865663468837738037e-01 7.854092866182327271e-02 1.966847181320190430e-01 1.124520823359489441e-01 -1.172803714871406555e-01 6.898207217454910278e-02 1.955528557300567627e-01 1.757680922746658325e-01 2.307858169078826904e-01 -2.344585806131362915e-01 -5.315965041518211365e-02 -1.501659899950027466e-01
1.971631646156311035e-01 -2.203619331121444702e-01 -9.123682975769042969e-03 1.549108773469924927e-01 -1.536732017993927002e-01 1.612821370363235474e-01 3.873300924897193909e-02 3.259069621562957764e-01 1.775481998920440674e-01 -7.853685319423675537e-02 -6.881519407033920288e-02 -2.156683206558227539e-01 -3.720161020755767822e-01 1.634453684091567993e-01 -2.920252382755279541e-01 1.843520849943161011e-01 -1.306569576263427734e-01 -1.824624277651309967e-02 -1.365166455507278442e-01 1.959937512874603271e-01 1.111486852169036865e-01 7.914856076240539551e-03 2.358978986740112305e-01 4.613303020596504211e-02 1.721262782812118530e-01 -1.621897667646408081e-01 1.204595640301704407e-01 2.602480649948120117e-01 -2.055095881223678589e-01 -5.904414877295494080e-02 -1.447750777006149292e-01 9.126490354537963867e-02
1.280497908592224121e-01 -4.423303902149200439e-02 2.271995991468429565e-01 1.600301563739776611e-01 4.405710399150848389e-01 -3.325225412845611572e-01 -8.521953970193862915e-02 4.978656023740768433e-02 2.574687600135803223e-01 -2.188207209110260010e-02 -4.259618371725082397e-02 -8.838767558336257935e-02 -9.753532707691192627e-02 -2.912427298724651337e-02 -9.918999671936035156e-02 1.633895486593246460e-01 -2.371995747089385986e-01 1.806289143860340118e-02 -3.059574365615844727e-01 -8.630803227424621582e-02 -2.404262311756610870e-02 7.517804950475692749e-02 2.671637237071990967e-01 2.071279436349868774e-01 1.225784718990325928e-01 3.377230763435363770e-01 1.023585349321365356e-01 -8.605099469423294067e-02 9.634713083505630493e-02 -8.872216939926147461e-02 -1.479818671941757202e-01 -5.035731196403503418e-02
2.327691018581390381e-01 7.329703122377395630e-02 3.524528443813323975e-01 4.279359057545661926e-02 5.016616359353065491e-02 -2.789516933262348175e-02 -2.022947669029235840e-01 -2.043522894382476807e-02 4.010491073131561279e-01 2.663910090923309326e-01 -1.969822449609637260e-03 2.321758121252059937e-02 5.162302032113075256e-02 -1.171508878469467163e-01 -4.225064218044281006e-01 2.864812910556793213e-01 -1.038294732570648193e-01 -1.921253837645053864e-02 -2.685885429382324219e-01 1.265374422073364258e-01 -1.715705096721649170e-01 2.693668566644191742e-02 1.414136439561843872e-01 6.258612871170043945e-02 1.940988600254058838e-01 -8.890151232481002808e-02 3.555693477392196655e-02 -1.471624821424484253e-01 -5.405062064528465271e-02 2.707840502262115479e-02 -1.653218865394592285e-01 -8.702463656663894653e-02
4.407206475734710693e-01 3.490042686462402344e-02 6.270157545804977417e-02 2.499178424477577209e-02 -7.864592969417572021e-02 -3.870978057384490967e-01 -1.401351094245910645e-01 9.649771451950073242e-02 1.996874809265136719e-02 -7.012532651424407959e-02 -9.126142412424087524e-02 -3.399679362773895264e-01 -3.990997746586799622e-02 -1.520382165908813477e-01 -3.133433759212493896e-01 2.509739995002746582e-01 -2.206403315067291260e-01 -6.233856827020645142e-02 -3.712179660797119141e-01 2.776107378304004669e-02 -1.204279810190200806e-01 1.950200498104095459e-01 9.972585737705230713e-02 5.574444308876991272e-02 1.263468861579895020e-01 8.976068347692489624e-02 5.986944958567619324e-02 1.049685329198837280e-01 4.664316400885581970e-02 -3.211707621812820435e-02 3.529404103755950928e-02 1.008800044655799866e-02
-1.613892465829849243e-01 -2.391240447759628296e-01 -3.145213425159454346e-02 2.934220731258392334e-01 -1.041557863354682922e-01 -3.483046591281890869e-01 -2.145769149065017700e-01 -1.533892303705215454e-01 1.467433869838714600e-01 2.024854123592376709e-01 -2.452576607465744019e-01 2.192552573978900909e-02 3.166447626426815987e-03 -3.466008901596069336e-01 -1.984306275844573975e-01 2.515694499015808105e-01 9.134436398744583130e-02 7.222677767276763916e-02 -1.891537457704544067e-01 -6.533773988485336304e-02 1.547764986753463745e-01 -7.383003085851669312e-02 -1.720408648252487183e-01 -1.303804945200681686e-02 2.461011111736297607e-01 2.134456858038902283e-02 3.745247051119804382e-02 6.169339176267385483e-03 -3.623967990279197693e-02 -1.643255725502967834e-02 -2.569454908370971680e-01 -1.978171020746231079e-01
1.236018538475036621e-01 -4.680902883410453796e-02 3.152605891227722168e-01 2.112514078617095947e-01 -2.954669892787933350e-01 7.294670492410659790e-02 5.089402571320533752e-02 3.053032755851745605e-01 8.204190991818904877e-03 3.954733163118362427e-02 -1.312342137098312378e-01 6.342091411352157593e-02 1.424490241333842278e-03 -1.891197711229324341e-01 3.345075249671936035e-02 1.032713204622268677e-01 -2.311971336603164673e-01 1.941707432270050049e-01 -2.700673341751098633e-01 4.869040101766586304e-02 1.057212650775909424e-01 -1.832432150840759277e-01 1.363099366426467896e-01 2.934632897377014160e-01 -1.754392981529235840e-01 -1.285148411989212036e-01 -2.671627998352050781e-01 -4.436250310391187668e-03 5.987142771482467651e-02 -1.374811530113220215e-01 -1.846426576375961304e-01 -2.974520325660705566e-01
-1.245582196861505508e-02 -2.595723569393157959e-01 -1.322258822619915009e-02 2.806676328182220459e-01 1.322021633386611938e-01 -8.637291938066482544e-02 -1.569819897413253784e-01 3.795360624790191650e-01 1.853889375925064087e-01 -4.213468171656131744e-03 9.639570862054824829e-02 -2.439060956239700317e-01 -2.412274712696671486e-03 -1.533049494028091431e-01 -2.470891475677490234e-01 4.525591433048248291e-02 1.815676838159561157e-01 -4.527749121189117432e-02 -4.190464913845062256e-01 1.751166731119155884e-01 7.872982323169708252e-02 2.080424427986145020e-01 1.030390188097953796e-01 -1.681196689605712891e-02 1.274604648351669312e-01 1.603055298328399658e-01 2.719265222549438477e-01 -4.575414583086967468e-03 6.726405769586563110e-02 -6.020357459783554077e-02 -3.403594344854354858e-02 -2.079230993986129761e-01
1.789769083261489868e-01 -3.267002999782562256e-01 6.011580582708120346e-03 9.223726391792297363e-02 -1.371076554059982300e-01 3.995390981435775757e-02 8.227343857288360596e-02 2.893676459789276123e-01 1.952002793550491333e-01 -1.843987852334976196e-01 6.950537115335464478e-02 -2.494983375072479248e-01 -2.634442150592803955e-01 -9.880990535020828247e-02 -1.434574276208877563e-01 2.099920660257339478e-01 -6.999003142118453979e-02 1.659226715564727783e-01 2.687544375658035278e-02 -2.355081140995025635e-01 2.510699331760406494e-01 1.867481172084808350e-01 2.190310973674058914e-03 3.086768090724945068e-01 8.560646325349807739e-02 -1.751763969659805298e-01 -5.437482520937919617e-02 1.621235907077789307e-01 2.309798449277877808e-01 3.703964874148368835e-02 1.007950529456138611e-01 -2.116878330707550049e-01
1.798019409179687500e-01 1.455441862344741821e-01 -1.093636266887187958e-02 2.814559340476989746e-01 2.240651696920394897e-01 1.437141001224517822e-01 -2.424959540367126465e-01 2.919655144214630127e-01 4.203257337212562561e-02 -1.769577860832214355e-01 -1.325246095657348633e-01 1.045934557914733887e-01 -1.985013484954833984e-01 -7.154611498117446899e-02 -9.006606042385101318e-02 5.048704519867897034e-02 -1.315176188945770264e-01 -9.318471699953079224e-02 -3.865706622600555420e-01 -5.769109725952148438e-02 2.201205939054489136e-01 -9.963411092758178711e-02 2.162287533283233643e-01 8.368892222642898560e-02 2.366327792406082153e-01 -1.153396442532539368e-01 1.451478805392980576e-02 -6.980929523706436157e-02 1.485177427530288696e-01 -2.965991199016571045e-01 -2.170258611440658569e-01 -1.143807172775268555e-01
2.833932340145111084e-01 -4.591033235192298889e-02 -1.016827672719955444e-01 1.713059544563293457e-01 3.946154844015836716e-03 -5.173240229487419128e-02 1.583580859005451202e-02 3.791045546531677246e-01 1.645635217428207397e-01 7.545684278011322021e-02 -3.782954216003417969e-01 2.566795982420444489e-02 1.166041865944862366e-01 -1.852631419897079468e-01 -5.802011117339134216e-02 6.455560773611068726e-02 2.275989204645156860e-01 -1.611462980508804321e-01 -1.167879551649093628e-01 1.108835488557815552e-01 3.319806456565856934e-01 1.226349174976348877e-01 4.908374696969985962e-02 2.720607221126556396e-01 7.830478996038436890e-02 1.577686518430709839e-01 -1.407672613859176636e-01 -1.834555119276046753e-01 -4.023563861846923828e-02 -1.033659279346466064e-01 -8.359635621309280396e-02 -3.001203238964080811e-01
1.245709583163261414e-01 -2.940768375992774963e-02 1.546056121587753296e-01 1.266292780637741089e-01 1.192323639988899231e-01 1.842036098241806030e-01 -2.024163007736206055e-01 2.900713682174682617e-01 1.566614955663681030e-01 -1.639938652515411377e-01 -1.396145075559616089e-01 -4.258653149008750916e-02 -2.582539319992065430e-01 1.927334964275360107e-01 -1.853148080408573151e-02 1.145769581198692322e-01 -1.996434032917022705e-01 -2.237191945314407349e-01 -2.959707379341125488e-01 3.223090991377830505e-02 -4.065278545022010803e-02 -7.208123803138732910e-02 1.191332191228866577e-01 1.177396327257156372e-01 3.064740300178527832e-01 1.025443077087402344e-01 7.156625390052795410e-02 -1.123663708567619324e-01 1.803485751152038574e-01 -3.634557425975799561e-01 -2.786865234375000000e-01 -4.932296648621559143e-02
1.918499618768692017e-01 -8.768276870250701904e-02 9.531842917203903198e-02 5.587317422032356262e-02 6.986354291439056396e-02 -1.930964887142181396e-01 1.330818086862564087e-01 2.837985455989837646e-01 2.822981178760528564e-01 -2.585612535476684570e-01 -8.774702250957489014e-02 -1.168430000543594360e-01 -2.142338082194328308e-02 4.427008330821990967e-03 -3.620136678218841553e-01 3.664674162864685059e-01 1.246533915400505066e-01 1.958686262369155884e-01 -2.747755125164985657e-02 9.027498215436935425e-02 2.766713201999664307e-01 1.614024788141250610e-01 2.341784089803695679e-01 5.115186050534248352e-02 7.274704426527023315e-02 -1.365196853876113892e-01 1.145703047513961792e-01 1.866555809974670410e-01 1.157666817307472229e-01 -1.939020305871963501e-01 -9.888289868831634521e-02 -1.166787222027778625e-01
1.799990534782409668e-01 -1.018475741147994995e-01 1.150374580174684525e-02 7.278288900852203369e-02 -6.789878010749816895e-02 1.376926302909851074e-01 1.313366442918777466e-01 3.499340116977691650e-01 8.897335827350616455e-02 2.015019655227661133e-01 -2.940264344215393066e-01 -3.581287264823913574e-01 -2.757095098495483398e-01 -2.799750268459320068e-01 -2.886819094419479370e-02 1.290645152330398560e-01 -2.791202962398529053e-01 -5.352356284856796265e-02 -2.114307284355163574e-01 2.040090505033731461e-03 -1.292966455221176147e-01 1.375374644994735718e-01 -2.028509378433227539e-01 1.658114045858383179e-01 -4.257347807288169861e-02 2.121179737150669098e-02 -1.818034201860427856e-01 1.819084733724594116e-01 -2.830709144473075867e-02 -1.780471391975879669e-02 -1.632513701915740967e-01 -1.657529473304748535e-01
6.352224852889776230e-03 -2.030916661024093628e-01 1.343770176172256470e-01 1.193679198622703552e-01 1.219807937741279602e-02 -2.246082276105880737e-01 -3.999826014041900635e-01 9.523073583841323853e-02 5.450636520981788635e-02 3.139425534754991531e-03 -3.980990648269653320e-01 -4.568089172244071960e-02 -2.336915880441665649e-01 -1.384943276643753052e-01 -1.488514244556427002e-01 2.723032534122467041e-01 -1.556758582592010498e-01 5.534963309764862061e-02 -1.269930452108383179e-01 -6.740303337574005127e-02 -2.171337306499481201e-01 -1.111134812235832214e-01 -2.068653553724288940e-01 1.485276818275451660e-01 -2.504634559154510498e-01 1.601593345403671265e-01 7.591713219881057739e-02 8.443268388509750366e-02 -1.116940081119537354e-01 -9.304097294807434082e-02 -2.744090259075164795e-01 -5.551917478442192078e-02
1.723862737417221069e-01 5.181976407766342163e-02 -3.082409687340259552e-02 3.434442728757858276e-02 -6.092790141701698303e-02 -2.157296091318130493e-01 -7.756593078374862671e-02 5.396659672260284424e-02 4.416885077953338623e-01 -8.828911185264587402e-02 -8.139995858073234558e-03 -2.980585396289825439e-01 7.663883268833160400e-02 2.324079908430576324e-02 -2.551682293415069580e-01 2.437251806259155273e-01 7.149594277143478394e-02 1.289723217487335205e-01 -2.567562162876129150e-01 2.237558364868164062e-01 5.337137728929519653e-03 -2.729387283325195312e-01 1.273239552974700928e-01 1.828440576791763306e-01 1.304571926593780518e-01 5.632237717509269714e-02 -3.801372349262237549e-01 1.231334172189235687e-02 4.108696058392524719e-02 -1.106549203395843506e-01 -5.647793784737586975e-02 1.992472112178802490e-01
9.807296842336654663e-02 1.136359050869941711e-01 3.099532797932624817e-03 1.197198927402496338e-01 2.484721988439559937e-01 -1.000856161117553711e-01 1.560433208942413330e-01 2.422798275947570801e-01 3.482528030872344971e-01 -4.879062622785568237e-02 -7.613033056259155273e-02 -4.905611276626586914e-02 -1.183916628360748291e-01 -4.963549226522445679e-02 -1.128071639686822891e-02 1.948187947273254395e-01 1.159188598394393921e-01 1.404526531696319580e-01 -4.792401492595672607e-01 -4.058391787111759186e-03 5.418080370873212814e-03 -3.045370243489742279e-02 5.381809547543525696e-02 8.003701269626617432e-02 6.052539870142936707e-02 -1.940294802188873291e-01 -4.332003295421600342e-01 -1.779719144105911255e-01 8.777995407581329346e-02 -4.308207705616950989e-02 -2.529129683971405029e-01 1.208813115954399109e-01
1.512048393487930298e-01 8.532737381756305695e-03 1.155722811818122864e-01 1.342665702104568481e-01 7.462041079998016357e-02 -8.821335434913635254e-02 1.750457882881164551e-01 5.708724725991487503e-03 1.986042410135269165e-01 1.362457275390625000e-01 -2.797221839427947998e-01 -6.823869049549102783e-02 -7.221691776067018509e-03 -6.690344959497451782e-02 -6.551476567983627319e-02 2.299753427505493164e-01 -3.570693135261535645e-01 3.060716688632965088e-01 -3.524795770645141602e-01 2.343465983867645264e-01 2.637420892715454102e-01 1.696300357580184937e-01 -2.026190310716629028e-01 1.756934076547622681e-01 2.541163749992847443e-02 1.279252916574478149e-01 2.551172375679016113e-01 -3.789570555090904236e-02 -4.917944595217704773e-02 -1.831298768520355225e-01 -1.801945641636848450e-02 -9.291306138038635254e-02
1.914351135492324829e-01 1.233663335442543030e-01 2.231410145759582520e-01 -1.248762826435267925e-03 -1.483344379812479019e-02 -1.113216355443000793e-01 -2.728947997093200684e-01 5.571424216032028198e-02 1.196513548493385315e-01 -8.694820106029510498e-02 -1.040486097335815430e-01 -2.311466448009014130e-02 2.566700279712677002e-01 -2.163603156805038452e-01 -3.561307862401008606e-02 5.709949731826782227e-01 -1.543403863906860352e-01 -1.000821590423583984e-01 -1.845011264085769653e-01 1.091414913535118103e-01 -1.830783933401107788e-01 -2.945310808718204498e-02 -2.038409113883972168e-01 2.666690349578857422e-01 2.972854077816009521e-01 1.327504869550466537e-03 4.211379587650299072e-02 3.050967585295438766e-03 5.875241383910179138e-02 -9.444303810596466064e-02 1.376808993518352509e-02 -7.319338619709014893e-02
1.277286410331726074e-01 9.187883138656616211e-02 -2.979928813874721527e-02 2.802964746952056885e-01 -1.947218328714370728e-01 1.080458089709281921e-01 -2.258244901895523071e-02 2.783084511756896973e-01 8.465377241373062134e-02 2.857139799743890762e-03 -9.006518125534057617e-02 -1.990212202072143555e-01 6.047978252172470093e-02 3.593701124191284180e-02 -1.406813114881515503e-01 1.806196570396423340e-01 -2.171757966279983521e-01 -1.043267454952001572e-02 -1.400271207094192505e-01 -1.833913922309875488e-01 1.561056077480316162e-01 -1.139137893915176392e-03 1.179253384470939636e-01 7.899184525012969971e-02 7.376787811517715454e-02 2.936157770454883575e-02 -1.385768409818410873e-02 -7.625155150890350342e-02 2.788814008235931396e-01 -9.594006836414337158e-02 -2.609529197216033936e-01 -5.861377716064453125e-01
4.495586827397346497e-02 1.806631311774253845e-02 2.946339845657348633e-01 -9.139078669250011444e-03 2.191555052995681763e-01 -1.326491385698318481e-01 1.484314352273941040e-01 8.231202512979507446e-02 3.188419342041015625e-01 -1.791930794715881348e-01 -2.487920075654983521e-01 -1.288851797580718994e-01 3.606404364109039307e-02 -4.455664195120334625e-03 -1.953938603401184082e-01 2.856836318969726562e-01 -5.677638575434684753e-03 3.550621867179870605e-02 -8.644339442253112793e-02 2.008265703916549683e-01 2.083953469991683960e-01 3.330489397048950195e-01 1.176283806562423706e-01 2.167507261037826538e-01 -1.388081610202789307e-01 -6.505883485078811646e-02 1.366614997386932373e-01 1.018561571836471558e-01 7.807886600494384766e-02 -2.601632773876190186e-01 1.324396580457687378e-02 -3.035816848278045654e-01
-1.701323315501213074e-02 -2.367603480815887451e-01 5.253544449806213379e-02 6.491827219724655151e-02 1.895454376935958862e-01 5.683143436908721924e-02 1.453007459640502930e-01 3.095429539680480957e-01 3.738877475261688232e-01 1.299663931131362915e-01 -3.797667920589447021e-01 -2.519948184490203857e-01 -1.518078148365020752e-01 -9.117426723241806030e-02 1.386137455701828003e-01 1.972765028476715088e-01 4.584166780114173889e-02 1.153251305222511292e-01 -3.265776634216308594e-01 -7.560402154922485352e-02 3.335580602288246155e-02 -1.401565596461296082e-02 -4.441893845796585083e-02 -1.379315108060836792e-01 -1.889605224132537842e-01 -1.063783243298530579e-01 -1.850771605968475342e-01 -4.934437572956085205e-02 -2.629868686199188232e-02 -2.840679287910461426e-01 -6.808964908123016357e-02 -8.298204839229583740e-02
-1.186831668019294739e-01 -1.341756880283355713e-01 6.404465436935424805e-02 1.409087181091308594e-01 4.799262434244155884e-02 -2.854583859443664551e-01 -9.390391409397125244e-02 1.161189228296279907e-01 5.215233191847801208e-02 1.952579319477081299e-01 -1.574903726577758789e-01 -1.756661981344223022e-01 -1.279009431600570679e-01 -1.869997978210449219e-01 2.301775850355625153e-02 4.954712390899658203e-01 -1.354512572288513184e-01 1.035274788737297058e-01 8.486562222242355347e-02 1.546696871519088745e-01 2.294954955577850342e-01 -9.725970774888992310e-02 1.100523844361305237e-01 -8.068737387657165527e-02 5.496087670326232910e-02 -3.264849260449409485e-02 -3.485342562198638916e-01 3.343782722949981689e-01 -5.466314032673835754e-03 -1.318947821855545044e-01 -4.946682974696159363e-02 -2.140614986419677734e-01
1.654783934354782104e-01 7.542505115270614624e-02 2.068360708653926849e-02 3.024147748947143555e-01 3.034769296646118164e-01 -1.839789599180221558e-01 -4.195445477962493896e-01 1.627042889595031738e-01 1.296240240335464478e-01 1.995609328150749207e-02 -1.457382142543792725e-01 -1.938233822584152222e-01 -2.428321689367294312e-01 -3.427270352840423584e-01 8.338714390993118286e-02 -7.703515142202377319e-02 -2.380957454442977905e-01 -6.767077837139368057e-03 -1.273401975631713867e-01 -1.232551708817481995e-01 1.348245143890380859e-01 1.502394378185272217e-01 -1.035506874322891235e-01 1.032682359218597412e-01 1.257601380348205566e-01 -2.293837517499923706e-01 1.451951712369918823e-01 -1.414541751146316528e-01 -8.565229177474975586e-02 -4.628092423081398010e-02 7.173700630664825439e-02 -8.280342817306518555e-02
1.603920310735702515e-01 1.291925758123397827e-01 3.814113736152648926e-01 2.065740525722503662e-01 6.850857753306627274e-03 -2.593937814235687256e-01 9.507060050964355469e-02 6.580356508493423462e-02 2.988806664943695068e-01 6.995713710784912109e-02 -1.569421887397766113e-01 -1.573740839958190918e-01 4.191869199275970459e-01 -1.774683296680450439e-01 -5.776039138436317444e-02 3.497804105281829834e-01 -5.815771594643592834e-02 -1.028647795319557190e-01 -2.428604513406753540e-01 -1.596900075674057007e-01 -9.748218581080436707e-03 1.802115887403488159e-01 -1.037449985742568970e-01 6.450614333152770996e-02 5.355377867817878723e-02 -9.165327250957489014e-02 -4.982271045446395874e-02 5.995583906769752502e-02 1.735460311174392700e-01 -5.223401263356208801e-02 -8.290127664804458618e-02 -9.598781168460845947e-02
1.392644643783569336e-01 1.055957451462745667e-01 -1.269812881946563721e-01 1.340591460466384888e-01 -4.087895900011062622e-02 3.220526129007339478e-02 -1.445941329002380371e-01 1.023781970143318176e-01 2.640431821346282959e-01 9.710814058780670166e-02 -1.494847983121871948e-01 -1.700251847505569458e-01 -3.369927704334259033e-01 5.358185153454542160e-03 1.974106952548027039e-02 2.617585659027099609e-01 -1.747290194034576416e-01 3.044915199279785156e-01 -3.689623773097991943e-01 -9.613683819770812988e-02 1.052252948284149170e-01 -8.362103253602981567e-02 3.147431612014770508e-01 2.134782373905181885e-01 -7.826941460371017456e-02 3.627040609717369080e-02 -1.913768984377384186e-02 2.385807931423187256e-01 -1.864269375801086426e-01 1.873039305210113525e-01 -1.245807483792304993e-01 -8.336600661277770996e-02
1.639148741960525513e-01 8.032242953777313232e-02 7.092650234699249268e-02 2.082100510597229004e-01 2.429965883493423462e-01 1.016271300613880157e-02 -5.120121240615844727e-01 2.872044444084167480e-01 -8.501403778791427612e-02 -5.469633638858795166e-02 -8.117523789405822754e-02 -3.531646728515625000e-02 -1.054253056645393372e-01 -2.904581129550933838e-01 1.284221410751342773e-01 8.145783096551895142e-02 -2.638718485832214355e-01 7.586785405874252319e-02 -1.719924062490463257e-01 1.718804799020290375e-02 2.367843687534332275e-01 5.195626989006996155e-02 -5.364060867577791214e-03 8.870025724172592163e-02 6.056565418839454651e-02 -8.099886029958724976e-02 -5.399728193879127502e-03 -1.324101239442825317e-01 -3.341770768165588379e-01 -9.750547260046005249e-02 -8.891763165593147278e-03 -2.384654283523559570e-01
5.692185088992118835e-02 -6.932883709669113159e-02 8.010299503803253174e-02 -1.840992271900177002e-01 1.541989594697952271e-01 3.342631757259368896e-01 -1.264260262250900269e-01 1.708494573831558228e-01 2.246969789266586304e-01 -7.423008326441049576e-03 7.591292262077331543e-03 1.600971817970275879e-02 -3.274127095937728882e-02 -1.895559430122375488e-01 -8.963450044393539429e-02 3.997254371643066406e-01 -1.761622577905654907e-01 3.166743516921997070e-01 -6.840206682682037354e-02 -2.010206133127212524e-02 1.865584701299667358e-01 -5.792627856135368347e-02 -7.259599864482879639e-02 7.121807336807250977e-02 6.596960872411727905e-02 -4.252106323838233948e-02 -1.716036051511764526e-01 2.126038074493408203e-01 -1.767328009009361267e-03 -4.288613796234130859e-01 -2.049523442983627319e-01 -1.537753641605377197e-01
9.720268845558166504e-02 1.591240316629409790e-01 6.166385859251022339e-02 6.092192977666854858e-02 2.643280662596225739e-02 2.260933071374893188e-01 -1.383512914180755615e-01 3.011408150196075439e-01 -5.767793580889701843e-02 1.018625721335411072e-01 -2.323731780052185059e-01 -3.043946921825408936e-01 -1.214119344949722290e-01 -1.665546149015426636e-01 -7.886881381273269653e-02 2.306536883115768433e-01 -2.336505651473999023e-01 -1.857159659266471863e-02 -1.369337588548660278e-01 -3.823405504226684570e-02 5.716172233223915100e-02 6.865495443344116211e-02 4.275336116552352905e-02 2.671880722045898438e-01 1.281158626079559326e-01 -3.573915064334869385e-01 2.131440490484237671e-01 1.415169388055801392e-01 2.616254985332489014e-01 -1.683844923973083496e-01 -1.589395403861999512e-01 -2.140170782804489136e-01
-3.298615664243698120e-02 -1.398456096649169922e-01 1.015760600566864014e-01 3.552814014256000519e-03 -4.370869323611259460e-02 1.871073804795742035e-02 -1.636491119861602783e-01 4.328821003437042236e-01 2.896786034107208252e-01 -1.891277134418487549e-01 -1.612920314073562622e-01 -4.453783631324768066e-01 -4.533749818801879883e-02 -2.630547285079956055e-01 -2.270204871892929077e-01 -1.671885102987289429e-01 2.939595654606819153e-02 -5.148496478796005249e-02 -7.741127908229827881e-02 -2.118044719099998474e-02 5.629113689064979553e-02 1.585580110549926758e-01 1.841340065002441406e-01 1.251636892557144165e-01 7.928901351988315582e-03 2.437945455312728882e-01 8.674480020999908447e-02 4.091184213757514954e-02 1.179279536008834839e-01 -2.876937016844749451e-02 -1.639304757118225098e-01 -2.442361116409301758e-01
3.684724271297454834e-01 -2.838248759508132935e-02 -3.918202593922615051e-03 1.761234998703002930e-01 4.295891523361206055e-02 -4.041291177272796631e-01 -2.834591269493103027e-01 2.515033185482025146e-01 6.370448321104049683e-02 2.419564500451087952e-02 4.239449743181467056e-03 -3.773410022258758545e-01 -1.695036441087722778e-01 1.120563223958015442e-02 -1.826298832893371582e-01 1.903942376375198364e-01 1.093605980277061462e-01 1.527358219027519226e-02 -3.832461237907409668e-01 1.104128360748291016e-01 -1.082828938961029053e-01 7.127057760953903198e-02 -1.339473575353622437e-01 -7.766743004322052002e-02 1.344682425260543823e-01 -2.355808950960636139e-02 6.251727789640426636e-02 2.912813797593116760e-02 5.113915354013442993e-02 -3.937927633523941040e-02 -3.823021193966269493e-03 -1.962030678987503052e-01
-1.322483718395233154e-01 2.347456961870193481e-01 9.126249700784683228e-02 1.061488091945648193e-01 -1.107201203703880310e-01 -5.978367105126380920e-02 -3.330117762088775635e-01 9.230340272188186646e-02 4.134794175624847412e-01 -1.115148365497589111e-01 -3.054807782173156738e-01 2.251206636428833008e-01 -5.713128298521041870e-02 -1.870388239622116089e-01 -5.944614484906196594e-02 2.310515493154525757e-01 -2.913384139537811279e-02 -2.699952721595764160e-01 -2.197395414113998413e-01 1.229605972766876221e-01 7.975788414478302002e-02 5.045935511589050293e-02 -2.200964093208312988e-01 2.666485905647277832e-01 1.005157455801963806e-01 1.424102038145065308e-01 -2.704599685966968536e-02 -1.048424169421195984e-01 4.890209063887596130e-02 -5.857308954000473022e-02 4.043913632631301880e-02 -1.866187602281570435e-01
1.654199063777923584e-01 -3.480936214327812195e-02 2.281864285469055176e-01 1.074074357748031616e-01 5.565913021564483643e-02 6.242459639906883240e-02 -5.631503835320472717e-02 8.132763952016830444e-02 2.212644070386886597e-01 -3.008070588111877441e-01 1.470860093832015991e-01 -2.061775475740432739e-01 -6.061336025595664978e-02 -4.350426793098449707e-02 -1.556656211614608765e-01 4.697833657264709473e-01 -6.253700703382492065e-02 1.389910429716110229e-01 -2.566981315612792969e-01 2.590133547782897949e-01 2.937523424625396729e-01 2.414531260728836060e-01 1.860488355159759521e-01 3.589760744944214821e-03 8.048026822507381439e-03 9.420163184404373169e-02 1.008531451225280762e-02 2.379832565784454346e-01 1.468378305435180664e-01 -8.249230682849884033e-03 8.044528216123580933e-02 -8.804670721292495728e-02
-9.314063936471939087e-02 1.888872087001800537e-01 -6.026965007185935974e-02 4.194339737296104431e-02 -9.441117942333221436e-02 2.916703820228576660e-01 -2.594863176345825195e-01 3.806517720222473145e-01 4.415141418576240540e-02 2.523012757301330566e-01 -1.598442792892456055e-01 -1.514007300138473511e-01 -1.925736516714096069e-01 3.142693638801574707e-02 -4.124446213245391846e-02 2.127928137779235840e-01 -3.822581768035888672e-01 3.762022778391838074e-02 -2.307547628879547119e-01 9.844359010457992554e-02 5.996593832969665527e-02 9.467841684818267822e-02 1.341678500175476074e-01 1.591718792915344238e-01 9.371346980333328247e-02 -9.705179184675216675e-02 1.509835571050643921e-01 2.325062872841954231e-03 -1.405604034662246704e-01 -2.886026203632354736e-01 6.065707281231880188e-02 -1.755167990922927856e-01
1.111728847026824951e-01 -2.284573949873447418e-02 8.709853887557983398e-02 2.973804175853729248e-01 1.264943033456802368e-01 2.211223244667053223e-01 -1.670584976673126221e-01 2.614451944828033447e-01 1.719275861978530884e-01 -1.641479879617691040e-01 -2.710060477256774902e-01 1.339357532560825348e-02 -1.692729741334915161e-01 3.989201039075851440e-02 -5.953208357095718384e-02 7.896608114242553711e-02 -3.099145889282226562e-01 -1.906682401895523071e-01 -2.871838212013244629e-01 3.214151039719581604e-02 -7.667014747858047485e-02 -5.668769031763076782e-02 1.957979239523410797e-02 8.807519078254699707e-02 2.464468479156494141e-01 3.392816334962844849e-02 4.560432583093643188e-02 8.677965402603149414e-02 2.796446382999420166e-01 -3.617407381534576416e-01 -2.146223932504653931e-01 -5.313518922775983810e-03
-2.525994367897510529e-02 1.519459635019302368e-01 1.063309833407402039e-01 6.094150245189666748e-02 -1.029459666460752487e-02 -2.417078763246536255e-01 -2.737319171428680420e-01 9.344027936458587646e-02 4.339084625244140625e-01 9.059891849756240845e-02 -1.525135487318038940e-01 2.876655757427215576e-01 3.907516598701477051e-02 -2.272609621286392212e-01 -1.600045263767242432e-01 3.134207427501678467e-01 1.580404043197631836e-01 -1.713005155324935913e-01 -1.185894906520843506e-01 -1.788538396358489990e-01 -3.185013774782419205e-03 8.543693274259567261e-02 -2.041439116001129150e-01 -5.259209498763084412e-02 1.969676017761230469e-01 -4.564088303595781326e-03 -2.579015493392944336e-01 5.130458250641822815e-02 6.182468309998512268e-02 -2.235957831144332886e-01 -1.586264669895172119e-01 -2.224633470177650452e-02
1.648686826229095459e-01 1.219598874449729919e-01 6.972536910325288773e-03 1.539645134471356869e-03 2.574537098407745361e-01 -2.346922177821397781e-03 -5.359264090657234192e-02 2.846382856369018555e-01 6.833659857511520386e-02 -1.260959208011627197e-01 1.016274392604827881e-01 3.809241950511932373e-02 5.122617632150650024e-02 -1.183956637978553772e-01 -1.040985882282257080e-01 3.118001818656921387e-01 -3.747389316558837891e-01 1.917220503091812134e-01 -1.071209311485290527e-01 -1.128427013754844666e-01 2.901223599910736084e-01 7.277338206768035889e-02 9.881316125392913818e-02 1.344492882490158081e-01 1.255757361650466919e-01 -1.619299948215484619e-01 -6.877512484788894653e-02 2.835772335529327393e-01 -2.580969631671905518e-01 -1.830620169639587402e-01 -3.206312060356140137e-01 -4.356684163212776184e-02
5.375412851572036743e-02 -6.292366236448287964e-02 1.382773816585540771e-01 -5.990071687847375870e-03 1.720476001501083374e-01 -4.308951199054718018e-01 -1.901880502700805664e-01 1.354496330022811890e-01 9.589920192956924438e-02 1.460994929075241089e-01 -1.041261404752731323e-01 -1.652342230081558228e-01 1.832917779684066772e-01 -1.466396003961563110e-01 -1.720857173204421997e-01 2.527101635932922363e-01 -3.431310504674911499e-02 1.367299407720565796e-01 -1.909638196229934692e-01 -1.873460263013839722e-01 -6.271226704120635986e-02 -4.422349855303764343e-02 6.662759929895401001e-02 3.532926551997661591e-03 3.755693137645721436e-01 2.399609386920928955e-01 1.968097537755966187e-01 1.432024175301194191e-03 1.088616326451301575e-01 -2.572760581970214844e-01 -2.607855200767517090e-01 -4.177691042423248291e-02
-4.466739948838949203e-03 -2.195648252964019775e-01 5.283505469560623169e-02 3.227219730615615845e-02 6.147743389010429382e-02 1.898254007101058960e-01 -1.407320052385330200e-01 2.051527500152587891e-01 2.091155052185058594e-01 2.680935263633728027e-01 4.529169201850891113e-02 -2.144129946827888489e-02 2.078913152217864990e-01 -2.058684229850769043e-01 -2.178138196468353271e-01 3.167991638183593750e-01 -7.048904150724411011e-02 1.243159621953964233e-01 1.061397567391395569e-01 -3.053596708923578262e-03 1.112609505653381348e-01 8.185555040836334229e-02 -4.854824393987655640e-02 2.015521377325057983e-01 1.080180257558822632e-01 1.041630133986473083e-01 5.356181040406227112e-02 2.642468214035034180e-01 -1.469062864780426025e-01 -4.554414451122283936e-01 -2.709472179412841797e-01 5.762652680277824402e-02
2.859421372413635254e-01 -1.786174923181533813e-01 4.799128696322441101e-02 3.120651245117187500e-01 3.274264931678771973e-01 -1.700465679168701172e-01 -8.384221047163009644e-02 1.843064129352569580e-01 4.325764998793601990e-02 -1.588101536035537720e-01 -1.644369065761566162e-01 -1.303999572992324829e-01 7.323103025555610657e-03 -2.274307012557983398e-01 -1.101039070636034012e-02 3.064567446708679199e-01 -4.083278179168701172e-01 1.557210111059248447e-03 -1.012475267052650452e-01 2.382214739918708801e-02 4.436844959855079651e-02 2.167519181966781616e-01 2.057770267128944397e-02 -5.735521763563156128e-02 2.742808163166046143e-01 8.616892993450164795e-02 -5.760382115840911865e-02 -1.772149801254272461e-01 -1.828002929687500000e-01 1.003143414855003357e-01 -3.871410712599754333e-02 2.310485724592581391e-04
7.657662034034729004e-02 -1.871294677257537842e-01 1.762831956148147583e-01 4.315773770213127136e-02 7.788111269474029541e-02 1.383450930006802082e-03 -2.442589700222015381e-01 9.218333661556243896e-02 2.065294831991195679e-01 -3.073297142982482910e-01 2.996646054089069366e-02 -1.231816858053207397e-01 -1.733863502740859985e-01 -1.938928849995136261e-02 -1.499395668506622314e-01 4.615176320075988770e-01 5.795703455805778503e-02 2.359185516834259033e-01 4.419888928532600403e-02 2.535543441772460938e-01 9.242428094148635864e-02 2.308436185121536255e-01 1.320919990539550781e-01 1.263090521097183228e-01 8.527298271656036377e-02 1.174720302224159241e-01 1.093240529298782349e-01 1.733621358871459961e-01 1.667682826519012451e-01 -3.185461759567260742e-01 -1.137491911649703979e-01 -8.404216170310974121e-02
-1.049186363816261292e-01 -1.207537055015563965e-01 4.235358163714408875e-02 3.473496735095977783e-01 1.854119747877120972e-01 -1.508245021104812622e-01 -3.674984350800514221e-02 5.957468226552009583e-02 2.278811037540435791e-01 7.921868562698364258e-02 -1.186998412013053894e-01 -1.327705234289169312e-01 -1.986066997051239014e-01 -3.061365485191345215e-01 -1.521092653274536133e-01 3.821597099304199219e-01 -1.367072165012359619e-01 1.041697189211845398e-01 7.097128033638000488e-02 1.829799115657806396e-01 3.210139572620391846e-01 -9.175512939691543579e-02 6.437788158655166626e-02 -6.346391886472702026e-02 -7.339354604482650757e-02 -9.239786863327026367e-02 -3.770705461502075195e-01 -9.190630167722702026e-02 -6.589834392070770264e-02 -1.770188659429550171e-01 -9.328072518110275269e-02 -3.219711408019065857e-02
2.512770295143127441e-01 1.853136578574776649e-03 -7.101797312498092651e-02 -4.513834044337272644e-02 -1.580524072051048279e-02 2.540072798728942871e-01 8.728258311748504639e-02 4.052506089210510254e-01 -4.685958381742238998e-03 1.988413557410240173e-02 -2.667888402938842773e-01 -3.358878195285797119e-01 -1.599105298519134521e-01 -3.216009214520454407e-02 -1.288629472255706787e-01 8.839246630668640137e-02 -1.980410367250442505e-01 -7.708304375410079956e-02 -2.290285676717758179e-01 9.983447194099426270e-02 -4.616741091012954712e-02 1.717566996812820435e-01 -1.120412275195121765e-01 2.088682502508163452e-01 2.373083494603633881e-02 8.524976670742034912e-02 -1.205928474664688110e-01 5.852613970637321472e-02 7.777421921491622925e-02 -2.513625919818878174e-01 -2.903954088687896729e-01 -2.880393862724304199e-01
1.600001007318496704e-01 6.945474445819854736e-02 1.278211735188961029e-02 2.300526201725006104e-02 -9.203889966011047363e-02 -6.826788932085037231e-02 -2.161671817302703857e-01 -2.239051042124629021e-03 1.769528836011886597e-01 3.506319224834442139e-02 -3.077839314937591553e-01 -2.099883407354354858e-01 -3.045275211334228516e-01 -6.548351794481277466e-02 -1.340101659297943115e-02 1.886941194534301758e-01 -1.369889676570892334e-01 1.719993203878402710e-01 -4.343729317188262939e-01 -5.665516108274459839e-02 1.963245868682861328e-02 -1.196457147598266602e-01 2.713185548782348633e-01 1.972501724958419800e-01 3.949894011020660400e-02 7.845301926136016846e-02 -1.668354570865631104e-01 3.027948737144470215e-01 -2.338751554489135742e-01 1.267459094524383545e-01 2.585426531732082367e-02 -1.967609673738479614e-01
-6.389772146940231323e-02 -1.791698187589645386e-01 1.036627143621444702e-01 -1.273103430867195129e-02 -6.912687420845031738e-02 -2.588708698749542236e-02 4.811722040176391602e-02 4.490210711956024170e-01 2.180612683296203613e-01 -2.339779771864414215e-02 -5.537264794111251831e-02 -2.781075835227966309e-01 -3.072136044502258301e-01 -5.624367296695709229e-02 3.726818040013313293e-02 6.559797376394271851e-02 -1.253007650375366211e-01 3.452543914318084717e-02 -1.344949901103973389e-01 2.030344456434249878e-01 3.676991676911711693e-03 1.466986536979675293e-01 2.492749597877264023e-03 -4.953453317284584045e-02 1.899300813674926758e-01 -1.459711790084838867e-01 -1.929032206535339355e-01 2.561050653457641602e-01 -5.647838860750198364e-02 -1.333167552947998047e-01 -3.415730595588684082e-01 -3.372890651226043701e-01
2.800200879573822021e-01 -6.959462165832519531e-02 -6.337676942348480225e-02 1.592925637960433960e-01 3.035992616787552834e-03 2.863925695419311523e-01 -2.545379698276519775e-01 1.269015967845916748e-01 1.437052041292190552e-01 -4.748228192329406738e-02 -2.628484070301055908e-01 -2.394117712974548340e-01 -1.671882122755050659e-01 -8.955657482147216797e-02 -1.556455641984939575e-01 1.019258871674537659e-01 -2.435779422521591187e-01 2.215875834226608276e-01 -2.268967628479003906e-01 -7.677174359560012817e-02 2.997726798057556152e-01 -2.703467011451721191e-01 5.738157778978347778e-02 5.159344896674156189e-02 -1.280087977647781372e-01 1.625147908926010132e-01 2.920841984450817108e-02 2.662777602672576904e-01 1.410127282142639160e-01 -3.495393320918083191e-02 -1.769372820854187012e-01 -5.339756235480308533e-02
4.054617881774902344e-02 -6.025055795907974243e-02 7.182062417268753052e-02 8.991057425737380981e-02 -2.441661665216088295e-03 -3.516915894579142332e-04 -9.193050861358642578e-02 5.753772854804992676e-01 1.013310849666595459e-01 -3.919819742441177368e-02 -5.268198996782302856e-02 -3.384346663951873779e-01 -1.320243775844573975e-01 -2.073721438646316528e-01 -2.650640904903411865e-01 -4.659835621714591980e-02 2.095372527837753296e-01 1.623067073523998260e-02 -2.660253643989562988e-01 1.719373315572738647e-01 2.002114206552505493e-01 1.305119991302490234e-01 1.543492674827575684e-01 1.489643156528472900e-01 1.519954353570938110e-01 2.579639852046966553e-01 1.012375131249427795e-01 -3.544300794601440430e-02 -8.432949334383010864e-02 -1.512577533721923828e-01 3.075679577887058258e-02 1.620676182210445404e-02
2.601838111877441406e-01 -2.915008179843425751e-02 1.459548920392990112e-01 2.638043463230133057e-01 -1.633219271898269653e-01 -1.777728646993637085e-01 3.980702720582485199e-03 1.410789601504802704e-02 2.665198147296905518e-01 1.291045844554901123e-01 -3.265925645828247070e-01 -2.300474047660827637e-02 -1.138441078364849091e-02 1.179275959730148315e-01 -2.872726693749427795e-02 -2.452846243977546692e-02 -3.053231835365295410e-01 1.029288545250892639e-01 -3.872925341129302979e-01 2.373703569173812866e-01 6.817711889743804932e-02 -3.113534301519393921e-03 -2.962051928043365479e-01 -4.276155680418014526e-02 7.903575897216796875e-02 -6.501711905002593994e-02 1.482907086610794067e-01 -6.232143193483352661e-02 -9.405755996704101562e-02 -2.004233151674270630e-01 -2.851741909980773926e-01 -2.532790973782539368e-02
-8.499275147914886475e-02 -8.365539461374282837e-02 1.844823509454727173e-01 1.964522302150726318e-01 1.750869303941726685e-01 -1.582854241132736206e-01 6.312785297632217407e-02 2.537489235401153564e-01 1.559336781501770020e-01 4.656203091144561768e-02 2.642966993153095245e-02 3.460027277469635010e-02 -3.410490751266479492e-01 -1.801871508359909058e-01 -1.124306246638298035e-01 3.476652503013610840e-01 -1.224642246961593628e-01 -1.424207687377929688e-01 -2.568786740303039551e-01 9.633796662092208862e-02 1.209869086742401123e-01 1.042436808347702026e-01 -7.317941635847091675e-02 -1.539513021707534790e-01 -2.225669622421264648e-01 -2.638945877552032471e-01 -2.493531852960586548e-01 3.461301326751708984e-02 -1.898260116577148438e-01 -2.966757118701934814e-01 -4.000764340162277222e-02 7.129275798797607422e-02
6.050451193004846573e-03 -1.488243192434310913e-01 5.060735344886779785e-02 3.011554665863513947e-02 -1.068076789379119873e-01 -4.342364072799682617e-01 -1.585093289613723755e-01 1.444325596094131470e-01 2.190550118684768677e-01 4.815599694848060608e-02 -4.145823419094085693e-02 -1.864558905363082886e-01 -2.326244860887527466e-01 4.039377346634864807e-02 -6.051893904805183411e-02 4.471635222434997559e-01 8.806111663579940796e-02 -1.970347911119461060e-01 -1.858445703983306885e-01 -1.297962516546249390e-01 -1.120264381170272827e-01 -8.290873467922210693e-02 -3.428295999765396118e-02 2.474182993173599243e-01 2.418922632932662964e-01 -3.257899731397628784e-02 -3.656481951475143433e-02 5.875582247972488403e-02 -3.148483932018280029e-01 2.554957568645477295e-02 -1.683714687824249268e-01 -9.983896464109420776e-02
1.436129659414291382e-01 -3.275767266750335693e-01 1.196125522255897522e-01 2.549935877323150635e-01 -1.308080703020095825e-01 -2.642704546451568604e-01 -2.138071507215499878e-02 1.643174141645431519e-01 1.732715368270874023e-01 -2.187041193246841431e-01 -1.499814093112945557e-01 -3.144234120845794678e-01 -8.630141615867614746e-02 -2.215838246047496796e-02 -1.798615306615829468e-01 2.220696955919265747e-01 -2.088489942252635956e-02 6.512990593910217285e-02 -3.155307471752166748e-01 3.246427476406097412e-01 -1.424336154013872147e-02 2.370763272047042847e-01 5.404786020517349243e-02 -1.815090030431747437e-01 1.655281037092208862e-01 -1.419822126626968384e-01 3.465732187032699585e-02 8.957524597644805908e-02 2.980001643300056458e-02 -1.074859499931335449e-01 -1.396922860294580460e-02 -1.348806619644165039e-01
3.591388463973999023e-02 1.476973891258239746e-01 2.650691270828247070e-01 2.753027081489562988e-01 -1.682965457439422607e-01 2.519473433494567871e-01 -1.087950617074966431e-01 1.766433715820312500e-01 1.579059362411499023e-01 -8.032686263322830200e-02 1.759974509477615356e-01 -2.845997810363769531e-01 -2.129739820957183838e-01 -2.524713277816772461e-01 -1.296572387218475342e-01 1.679814904928207397e-01 -1.233812421560287476e-01 9.701167792081832886e-02 -1.066826400347054005e-03 3.165313899517059326e-01 1.298269182443618774e-01 -9.407741017639636993e-03 5.402406677603721619e-02 3.077412843704223633e-01 6.492804735898971558e-02 4.625029489398002625e-02 1.482183299958705902e-02 2.554057836532592773e-01 -4.636583477258682251e-02 -1.345702707767486572e-01 -2.438985705375671387e-01 -8.699633181095123291e-02
1.206127703189849854e-01 -1.219497472047805786e-01 8.789905160665512085e-02 1.533460319042205811e-01 -2.293480783700942993e-01 -1.946100145578384399e-01 7.045707106590270996e-02 6.705448776483535767e-02 1.568361818790435791e-01 2.177523449063301086e-02 1.706922985613346100e-02 -3.929832577705383301e-02 5.853526666760444641e-02 9.231321513652801514e-02 3.102504834532737732e-02 4.093312621116638184e-01 1.595588400959968567e-02 -1.394299417734146118e-01 -4.978224635124206543e-01 6.836839765310287476e-02 5.265955999493598938e-02 -8.101299405097961426e-02 -2.789586782455444336e-01 1.462727487087249756e-01 3.555626273155212402e-01 7.755324244499206543e-02 1.480539590120315552e-01 -9.062937647104263306e-02 -1.123892050236463547e-02 -5.630192905664443970e-02 -2.707463204860687256e-01 -1.100728884339332581e-01
7.914182730019092560e-03 1.391652077436447144e-01 2.106129750609397888e-02 7.847815752029418945e-02 -1.193202957510948181e-01 1.232617627829313278e-02 -1.252323687076568604e-01 1.316703855991363525e-01 9.294554591178894043e-02 4.539420828223228455e-02 -2.000896483659744263e-01 -3.939643204212188721e-01 -1.116150096058845520e-01 -1.965169012546539307e-01 3.882263228297233582e-02 2.543085813522338867e-01 -7.920601218938827515e-02 1.682392507791519165e-01 -2.483027577400207520e-01 1.272005885839462280e-01 1.418846696615219116e-01 -4.125255718827247620e-02 -4.459462687373161316e-02 1.943170577287673950e-01 -1.077277138829231262e-01 -2.590138316154479980e-01 9.925296902656555176e-02 1.585814915597438812e-02 2.989622950553894043e-01 -4.420444667339324951e-01 5.079051107168197632e-02 -2.306685000658035278e-01
3.504081666469573975e-01 -1.234798226505517960e-02 -1.290158629417419434e-01 -3.620190918445587158e-02 -4.917772114276885986e-02 -3.238037824630737305e-01 -2.126230299472808838e-01 2.619230449199676514e-01 1.024122461676597595e-01 -7.435262203216552734e-02 2.405192935839295387e-03 -3.441133201122283936e-01 -6.860799342393875122e-02 -8.987208455801010132e-02 -2.027943581342697144e-01 2.021570652723312378e-01 6.441517919301986694e-02 3.223304450511932373e-01 -2.589187324047088623e-01 6.611278653144836426e-02 -7.259508222341537476e-02 1.283520907163619995e-01 -8.439468592405319214e-02 5.459228530526161194e-02 2.143898308277130127e-01 -3.819994861260056496e-03 -1.339556723833084106e-01 1.812863945960998535e-01 -1.707909703254699707e-01 -4.344065114855766296e-02 -1.226692646741867065e-01 2.337069511413574219e-01
1.571613997220993042e-01 8.937420696020126343e-02 1.091753542423248291e-01 1.348795555531978607e-02 2.026024758815765381e-01 -2.232679277658462524e-01 1.106318682432174683e-01 1.922368770465254784e-03 5.428158491849899292e-02 -5.880115181207656860e-02 -4.486215114593505859e-02 2.486855164170265198e-02 -3.604092448949813843e-02 -2.453147917985916138e-01 -1.188345551490783691e-01 5.061739087104797363e-01 -2.235028594732284546e-01 2.334788590669631958e-01 -2.732130587100982666e-01 -9.029264748096466064e-02 1.897758394479751587e-01 -4.326894506812095642e-02 2.945927157998085022e-02 1.431002914905548096e-01 3.598752617835998535e-01 -8.011632412672042847e-02 1.068299934267997742e-01 -1.233092397451400757e-01 1.126454919576644897e-01 -1.487326472997665405e-01 -9.939118474721908569e-02 -2.397761493921279907e-01
-1.593411415815353394e-01 -6.284546107053756714e-02 -6.058699265122413635e-02 1.607298664748668671e-02 -1.507618129253387451e-01 -2.632806897163391113e-01 -9.448304772377014160e-02 3.173412084579467773e-01 3.816803693771362305e-01 1.192677095532417297e-01 -3.432414233684539795e-01 -2.993216365575790405e-02 -6.167727336287498474e-02 -1.662277728319168091e-01 -5.329643189907073975e-02 9.467345476150512695e-02 8.161694556474685669e-02 2.907187938690185547e-01 -1.255092918872833252e-01 1.195263192057609558e-01 3.717510104179382324e-01 -1.962088607251644135e-02 2.058795243501663208e-01 -3.228266164660453796e-02 -9.234890341758728027e-02 -1.046678423881530762e-02 1.455527395009994507e-01 2.223775088787078857e-01 5.041475221514701843e-02 8.272217214107513428e-02 -2.212181687355041504e-01 -4.869537428021430969e-02
1.801793575286865234e-01 1.999640911817550659e-01 7.248312979936599731e-02 1.933844643644988537e-03 3.606462478637695312e-02 -3.849004209041595459e-01 -4.383383691310882568e-02 1.044006869196891785e-01 5.439146980643272400e-02 -7.760911434888839722e-02 -1.405270993709564209e-01 -2.474867254495620728e-01 -2.179223150014877319e-01 1.868871413171291351e-02 -1.677006334066390991e-01 1.655988395214080811e-01 -1.652515828609466553e-01 2.646251916885375977e-01 -1.903024315834045410e-01 1.239866837859153748e-01 5.003470182418823242e-02 1.033946722745895386e-01 1.086919233202934265e-01 4.318549335002899170e-01 2.896602265536785126e-02 3.162532448768615723e-01 -1.368315070867538452e-01 1.848715245723724365e-01 3.062236309051513672e-02 -1.833066493272781372e-01 3.780104964971542358e-02 -1.284716725349426270e-01
3.704289346933364868e-02 -8.967405557632446289e-02 7.866773009300231934e-02 2.614624798297882080e-01 -3.564653545618057251e-02 7.199901156127452850e-03 -3.424279093742370605e-01 3.535583242774009705e-02 1.403935253620147705e-01 7.925846427679061890e-02 -2.159528881311416626e-01 1.458411961793899536e-01 8.938229829072952271e-02 -2.839536666870117188e-01 4.556197673082351685e-02 3.185748457908630371e-01 3.655821317806839943e-03 -1.630405187606811523e-01 -1.634195148944854736e-01 -3.957990184426307678e-02 2.160983085632324219e-01 1.376049667596817017e-01 1.237375736236572266e-01 1.298391669988632202e-01 2.926904559135437012e-01 -3.847305104136466980e-02 -1.592213511466979980e-01 4.379897713661193848e-01 1.389801949262619019e-01 1.424902230501174927e-01 -1.816230639815330505e-02 -1.147577762603759766e-01
4.062844812870025635e-01 -2.231682837009429932e-01 7.883655279874801636e-02 2.079739123582839966e-01 2.369427680969238281e-01 -2.130058407783508301e-01 -5.701061710715293884e-02 -1.323411986231803894e-02 2.449711859226226807e-01 2.096592932939529419e-01 -1.479113996028900146e-01 -1.404387801885604858e-01 1.395689323544502258e-02 -5.542428046464920044e-02 -1.047363281250000000e-01 4.525720179080963135e-01 -1.796507388353347778e-01 1.443219780921936035e-01 -1.316137164831161499e-01 -1.433530747890472412e-01 1.393849998712539673e-01 1.019512489438056946e-01 -2.813630923628807068e-02 4.199559614062309265e-02 5.847140029072761536e-02 2.241902947425842285e-01 8.699771016836166382e-02 -1.373532712459564209e-01 2.318967133760452271e-01 -8.349902927875518799e-02 2.784219104796648026e-03 4.326197504997253418e-02
-9.010715037584304810e-02 -2.335312217473983765e-02 1.446930766105651855e-01 -1.391613855957984924e-02 1.062377914786338806e-01 -2.087467117235064507e-03 -2.388136237859725952e-01 1.234353557229042053e-01 2.849161326885223389e-01 -3.597053512930870056e-02 -1.810265034437179565e-01 1.364085823297500610e-01 -1.940852701663970947e-01 -1.776240170001983643e-01 4.761066660284996033e-02 3.231541216373443604e-01 -1.171896159648895264e-01 1.596462279558181763e-01 -5.854224413633346558e-02 -1.775769703090190887e-02 2.918644845485687256e-01 -1.425810456275939941e-01 -1.223680153489112854e-01 -7.872671633958816528e-02 2.026076912879943848e-01 -1.070259213447570801e-01 -4.679419845342636108e-02 3.581441044807434082e-01 -2.250924855470657349e-01 -7.025495171546936035e-02 8.863455802202224731e-02 -4.010165631771087646e-01
8.581010252237319946e-02 2.233925163745880127e-01 -3.391972929239273071e-02 5.067918822169303894e-02 -1.285330206155776978e-02 1.558859646320343018e-01 -1.840753257274627686e-01 2.118003666400909424e-01 2.624319493770599365e-01 9.136141277849674225e-03 -1.217182204127311707e-01 -4.267830252647399902e-01 -2.405682653188705444e-01 -3.046289272606372833e-02 1.080605238676071167e-01 2.637956142425537109e-01 -2.266953438520431519e-01 2.803701758384704590e-01 -3.269879817962646484e-01 -2.794716693460941315e-02 4.684983566403388977e-02 2.460489980876445770e-02 2.023883610963821411e-01 2.279193550348281860e-01 -2.448810786008834839e-01 -9.610201418399810791e-02 -2.457342110574245453e-02 1.125756800174713135e-01 -4.225724563002586365e-02 5.942055024206638336e-03 -1.089266091585159302e-01 1.584438234567642212e-02
-1.650150865316390991e-01 2.409092187881469727e-01 1.700926721096038818e-01 -5.252114497125148773e-03 -2.448101341724395752e-02 1.451341658830642700e-01 -1.759475320577621460e-01 1.176488623023033142e-01 2.816977500915527344e-01 3.819677513092756271e-03 -3.420190513134002686e-01 -3.237912654876708984e-01 -2.148276753723621368e-02 -7.498363498598337173e-03 1.796903610229492188e-01 2.606885731220245361e-01 -7.896603643894195557e-02 -6.444791797548532486e-03 -6.991522759199142456e-02 -3.816806524991989136e-02 1.850981563329696655e-01 2.142932862043380737e-01 2.815335616469383240e-02 1.851462572813034058e-01 1.480013281106948853e-01 -1.792478412389755249e-01 1.760364025831222534e-01 2.615800797939300537e-01 3.270176351070404053e-01 -1.026895567774772644e-01 -1.325854659080505371e-01 -3.117915801703929901e-02
-2.131166607141494751e-01 2.838981449604034424e-01 1.007081121206283569e-01 1.974943578243255615e-01 5.000822991132736206e-02 -2.887593396008014679e-02 -4.070350155234336853e-02 8.539541065692901611e-02 1.300686597824096680e-01 4.180538654327392578e-02 -1.799721457064151764e-02 -7.669794559478759766e-02 -2.629187405109405518e-01 -1.656568981707096100e-02 -2.188383340835571289e-01 2.485743314027786255e-01 -2.834549248218536377e-01 -3.743885084986686707e-02 -5.223988294601440430e-01 1.782983690500259399e-01 1.844087243080139160e-01 -1.551982760429382324e-01 -1.721898913383483887e-01 1.215172708034515381e-01 -1.878338307142257690e-01 -5.323747545480728149e-02 -2.414906024932861328e-01 8.266955614089965820e-02 -8.632092177867889404e-02 -7.858432829380035400e-02 4.188168421387672424e-02 3.169089928269386292e-02
1.745878532528877258e-02 -9.807933866977691650e-02 2.076070010662078857e-02 1.434283405542373657e-01 7.738912850618362427e-02 -2.001337409019470215e-01 -2.321301586925983429e-02 1.856995970010757446e-01 3.701554238796234131e-01 -1.590711474418640137e-01 9.146101772785186768e-02 -4.752624034881591797e-02 3.498789388686418533e-03 -1.281906068325042725e-01 -1.392490267753601074e-01 3.484135568141937256e-01 1.407847106456756592e-01 1.907768994569778442e-01 -3.622205853462219238e-01 2.638763785362243652e-01 2.571537494659423828e-01 -3.942423686385154724e-02 2.531807124614715576e-01 5.839557573199272156e-02 2.604115381836891174e-02 -4.735215753316879272e-02 2.111360281705856323e-01 1.370994150638580322e-01 -1.020545437932014465e-01 5.248654633760452271e-02 -3.402358293533325195e-02 -2.914982438087463379e-01
2.379541248083114624e-01 -1.393939740955829620e-02 -5.422452464699745178e-03 6.326430290937423706e-02 4.835968092083930969e-02 -2.255477011203765869e-01 -5.592236295342445374e-02 2.688047289848327637e-01 5.201104879379272461e-01 -3.538282122462987900e-03 -2.171218246221542358e-01 -8.452903479337692261e-02 -1.600853949785232544e-01 -2.146271467208862305e-01 -5.126412957906723022e-02 -8.834214508533477783e-02 2.434104382991790771e-01 -1.282203793525695801e-01 -2.010829448699951172e-01 5.085950344800949097e-02 3.514774143695831299e-01 1.988531947135925293e-01 1.746094413101673126e-02 5.655452981591224670e-02 1.636907607316970825e-01 -7.306259125471115112e-02 -3.967370092868804932e-02 1.576533913612365723e-01 -8.357243239879608154e-02 -6.953182816505432129e-02 -1.981021016836166382e-01 9.328380227088928223e-02
-1.591863036155700684e-01 1.423161178827285767e-01 -1.059917584061622620e-01 1.392961144447326660e-01 -1.678184270858764648e-01 -2.323540672659873962e-02 -1.792048960924148560e-01 3.063023090362548828e-01 1.012078598141670227e-01 9.400068968534469604e-02 7.923606038093566895e-02 -4.159635007381439209e-01 -1.743193268775939941e-01 -1.252689957618713379e-01 -6.584903597831726074e-02 2.734253108501434326e-01 -8.167627453804016113e-02 3.610622510313987732e-02 -3.352972269058227539e-01 2.122402489185333252e-01 5.894821602851152420e-03 6.021767854690551758e-02 1.188606955111026764e-02 6.935539841651916504e-02 -4.929869994521141052e-02 -1.436949372291564941e-01 -2.369599044322967529e-02 2.601082064211368561e-02 1.013776659965515137e-01 -4.371937513351440430e-01 3.625955432653427124e-02 -2.108673751354217529e-01
2.225800752639770508e-01 9.641894698143005371e-02 5.349050089716911316e-02 4.218995869159698486e-01 1.815525442361831665e-01 7.511553913354873657e-02 -1.499802768230438232e-01 3.220469057559967041e-01 3.179864585399627686e-01 -1.382304728031158447e-01 -7.490100711584091187e-02 4.521028697490692139e-02 -5.539735779166221619e-02 -8.152000606060028076e-02 6.443188339471817017e-02 5.656554549932479858e-02 -2.021820545196533203e-01 -2.243641167879104614e-01 -2.573108673095703125e-01 -1.218342781066894531e-01 1.715781390666961670e-01 -1.020474582910537720e-01 1.279616504907608032e-01 6.411185860633850098e-02 1.605061292648315430e-01 -7.609131745994091034e-03 3.327734023332595825e-02 -2.817488834261894226e-02 2.544256150722503662e-01 -2.451537102460861206e-01 -2.327945828437805176e-01 -1.057949364185333252e-01
2.962519824504852295e-01 -1.218694821000099182e-01 1.481094807386398315e-01 1.380367875099182129e-01 -7.292963564395904541e-02 -6.348621100187301636e-02 8.384404331445693970e-02 4.129886031150817871e-01 7.494715601205825806e-02 -9.181101620197296143e-02 -1.792725175619125366e-01 -1.316456645727157593e-01 -1.086743697524070740e-01 -2.591760456562042236e-01 -3.445312380790710449e-03 2.440624535083770752e-01 -2.408442795276641846e-01 3.866765797138214111e-01 -9.950398653745651245e-02 8.765903860330581665e-02 5.581136047840118408e-02 6.144775822758674622e-02 9.394838660955429077e-02 1.398105621337890625e-01 3.724466860294342041e-01 -7.653549313545227051e-02 7.704343181103467941e-03 6.735539436340332031e-02 1.678692251443862915e-01 -6.506054848432540894e-02 9.192148596048355103e-02 1.302706450223922729e-01
2.527071833610534668e-01 1.354397237300872803e-01 2.299971431493759155e-01 2.357537001371383667e-01 -8.132118731737136841e-02 -2.135076373815536499e-01 6.829959456808865070e-04 -6.599463522434234619e-02 3.083274662494659424e-01 1.206213957630097866e-03 9.148398414254188538e-03 -8.012537658214569092e-02 -2.135476469993591309e-02 -5.317658185958862305e-02 -2.449717819690704346e-01 3.012244105339050293e-01 -2.903090715408325195e-01 -5.404044315218925476e-02 -3.019986450672149658e-01 1.214985996484756470e-01 -2.743210792541503906e-01 1.251381784677505493e-01 1.672668457031250000e-01 3.351196646690368652e-02 2.148769646883010864e-01 -1.560251414775848389e-01 -9.102850407361984253e-02 -1.904419064521789551e-02 -2.372728288173675537e-01 1.076088398694992065e-01 -1.116327568888664246e-01 -1.564535498619079590e-01
-8.077944070100784302e-02 4.183123260736465454e-02 2.965629398822784424e-01 3.604572713375091553e-01 -1.711945533752441406e-01 7.598665356636047363e-02 -2.770813880488276482e-03 4.987435936927795410e-01 3.235600516200065613e-02 1.424063742160797119e-01 -2.042357921600341797e-01 -2.553947865962982178e-01 -5.484266672283411026e-03 2.484562061727046967e-02 5.227975174784660339e-02 2.755714952945709229e-01 -1.650786995887756348e-01 -1.064732745289802551e-01 -1.534352302551269531e-01 -6.040892377495765686e-02 -6.496582180261611938e-02 8.293443918228149414e-02 5.401995405554771423e-02 2.706486880779266357e-01 -2.128358185291290283e-01 -5.391887575387954712e-02 -8.829982578754425049e-02 7.227796316146850586e-02 -1.513268682174384594e-03 -1.986260712146759033e-01 -2.435248345136642456e-02 -1.676430106163024902e-01
2.734096944332122803e-01 -7.736511528491973877e-02 2.958616241812705994e-02 1.120924651622772217e-01 6.526464968919754028e-02 -2.873313426971435547e-01 -3.307703733444213867e-01 3.966499567031860352e-01 1.634081751108169556e-01 1.937574446201324463e-01 4.289305582642555237e-02 -2.459116876125335693e-01 -2.841908335685729980e-01 -6.388721615076065063e-02 -8.116228133440017700e-02 1.686379611492156982e-01 1.281103044748306274e-01 -1.807521469891071320e-02 -1.664649397134780884e-01 1.362728625535964966e-01 7.015155255794525146e-02 3.642659187316894531e-01 -2.793397009372711182e-01 -8.359184861183166504e-02 4.735247790813446045e-02 2.937656128779053688e-03 7.127582281827926636e-02 3.028286248445510864e-02 7.105497270822525024e-02 8.506457321345806122e-03 8.245489001274108887e-02 -4.116981290280818939e-03
4.836494475603103638e-02 2.175779342651367188e-01 -1.279676109552383423e-01 -1.917763054370880127e-01 5.274395644664764404e-02 -2.097162902355194092e-01 -2.187615931034088135e-01 2.684736251831054688e-01 2.949779629707336426e-01 -1.326037794351577759e-01 -2.964820563793182373e-01 -8.930914103984832764e-02 -1.034561917185783386e-01 -3.169384300708770752e-01 -3.178226649761199951e-01 1.232164055109024048e-01 -1.849384158849716187e-01 5.196483433246612549e-02 -2.274383604526519775e-01 -2.373422831296920776e-01 2.443481981754302979e-02 1.601514965295791626e-01 3.510999307036399841e-02 -2.472729980945587158e-02 1.234044730663299561e-01 -6.521568633615970612e-03 -6.414227932691574097e-02 1.143163591623306274e-01 -6.601294875144958496e-02 -1.494469791650772095e-01 2.618550956249237061e-01 -4.339779913425445557e-02
-2.269553095102310181e-01 1.811621338129043579e-02 1.590405404567718506e-01 2.898305356502532959e-01 1.123251318931579590e-01 -1.335083842277526855e-01 8.241242729127407074e-03 3.530032932758331299e-01 8.921866863965988159e-02 4.615082591772079468e-02 -2.274333238601684570e-01 -4.022302627563476562e-01 -1.304058432579040527e-01 -9.324220567941665649e-02 1.971597522497177124e-01 3.548589646816253662e-01 -4.711927846074104309e-02 -5.502475053071975708e-02 -8.673016726970672607e-02 -5.741118267178535461e-02 1.206307932734489441e-01 -1.430391371250152588e-01 1.673942804336547852e-01 2.975699305534362793e-01 -1.374737918376922607e-01 -9.779056161642074585e-02 6.943110493011772633e-04 1.182703822851181030e-01 -1.549279242753982544e-01 -9.413094818592071533e-02 -6.906040012836456299e-02 -1.480382382869720459e-01
1.654947847127914429e-01 -1.066997125744819641e-01 2.260902673006057739e-01 5.662795528769493103e-02 5.872675776481628418e-02 -2.287339568138122559e-01 -1.086559370160102844e-01 1.390755176544189453e-01 4.297633469104766846e-01 1.118840947747230530e-01 2.061069384217262268e-02 1.750962138175964355e-01 9.181579202413558960e-02 -1.901313066482543945e-01 -2.597299218177795410e-01 4.325654506683349609e-01 5.197469890117645264e-02 7.572378218173980713e-02 -1.648602932691574097e-01 9.628111124038696289e-02 1.918326914310455322e-01 9.774067252874374390e-02 2.355573773384094238e-01 -1.168501079082489014e-01 2.272458374500274658e-01 1.683652698993682861e-01 -1.422835737466812134e-01 -6.115285214036703110e-03 1.380975171923637390e-02 -1.196829527616500854e-01 -6.288896501064300537e-02 1.158384233713150024e-01
3.619126677513122559e-01 1.155267655849456787e-02 2.672095000743865967e-01 1.160022243857383728e-01 -8.548706769943237305e-03 -1.857528537511825562e-01 -2.717209756374359131e-01 1.287445574998855591e-01 1.987727880477905273e-01 2.957772230729460716e-03 -6.567911244928836823e-03 -2.788209617137908936e-01 -1.539951115846633911e-01 -1.465304046869277954e-01 5.095067247748374939e-02 3.385238945484161377e-01 1.152288913726806641e-01 1.606610715389251709e-01 -1.228022202849388123e-02 2.880408763885498047e-01 -2.971148118376731873e-02 3.082524538040161133e-01 -1.550032012164592743e-02 -5.506874620914459229e-02 1.291029751300811768e-01 -2.024102956056594849e-01 1.414489746093750000e-01 3.637628396973013878e-03 1.497103124856948853e-01 -1.185421720147132874e-01 -2.093339264392852783e-01 5.670208483934402466e-03
2.933883368968963623e-01 -8.045805990695953369e-02 1.497596055269241333e-01 1.756995916366577148e-01 -1.659143343567848206e-02 -6.381879001855850220e-02 -1.296262443065643311e-01 -2.752989716827869415e-02 1.093627884984016418e-01 -7.064204663038253784e-02 1.477401852607727051e-01 7.430581003427505493e-02 3.303091973066329956e-02 -5.110371112823486328e-01 1.693707145750522614e-02 2.831189930438995361e-01 -4.392757639288902283e-02 -8.682076632976531982e-02 -3.316943049430847168e-01 4.483300074934959412e-02 1.166131347417831421e-01 9.719222038984298706e-02 1.377271562814712524e-01 2.477645687758922577e-02 1.722512096166610718e-01 -3.285142779350280762e-01 -1.755403936840593815e-03 2.494217604398727417e-01 -2.065248638391494751e-01 3.705326095223426819e-02 -1.013536825776100159e-01 -1.643766909837722778e-01
1.815213859081268311e-01 7.634533196687698364e-02 2.536292001605033875e-02 3.867808282375335693e-01 5.660623684525489807e-02 2.176144570112228394e-01 -4.319049417972564697e-01 3.023264408111572266e-01 1.759259849786758423e-01 -2.943411469459533691e-02 -1.975242793560028076e-01 -1.399645805358886719e-01 -3.003667481243610382e-02 -2.119773998856544495e-02 1.402652859687805176e-01 8.757766336202621460e-03 -1.336037218570709229e-01 -3.280741395428776741e-03 -1.744284629821777344e-01 -7.264392822980880737e-02 3.110119104385375977e-01 -1.913462281227111816e-01 1.174295097589492798e-01 1.615994274616241455e-01 2.365876920521259308e-02 2.353677526116371155e-02 -1.415133127011358738e-03 -7.459651678800582886e-02 8.287024497985839844e-02 -1.903961449861526489e-01 -2.598362267017364502e-01 -1.637924760580062866e-01
2.374808639287948608e-01 2.471724897623062134e-02 -5.209788307547569275e-02 2.650744020938873291e-01 1.288912892341613770e-01 1.094510629773139954e-01 -2.857710123062133789e-01 2.459404170513153076e-01 2.135847210884094238e-01 -2.472705021500587463e-02 -1.067219153046607971e-01 1.096181198954582214e-01 -1.470009833574295044e-01 -1.022976338863372803e-01 -1.070645079016685486e-01 -7.248120754957199097e-02 -2.198814302682876587e-01 -1.561443805694580078e-01 -4.029897749423980713e-01 -6.319828331470489502e-02 2.571435868740081787e-01 -1.317133605480194092e-01 1.046818569302558899e-01 1.729388236999511719e-01 2.539815008640289307e-01 -8.906523138284683228e-02 1.203678827732801437e-02 -6.068403646349906921e-02 2.776666283607482910e-01 -1.156387329101562500e-01 -2.127144336700439453e-01 -7.346229255199432373e-02
2.872714400291442871e-01 1.583039015531539917e-01 -1.524337101727724075e-02 2.025197893381118774e-01 -3.284098580479621887e-02 -1.665620356798171997e-01 -1.461587846279144287e-01 1.454641204327344894e-02 5.033802986145019531e-01 -7.276979088783264160e-02 -9.891249984502792358e-02 -2.443649172782897949e-01 4.841089248657226562e-02 -6.091565638780593872e-02 -2.538189291954040527e-01 3.207492232322692871e-01 -1.179356500506401062e-01 5.182502046227455139e-02 -3.468100130558013916e-01 -8.369360864162445068e-02 -5.985913053154945374e-02 -1.650683465413749218e-03 2.030911743640899658e-01 -9.763612411916255951e-03 -7.906218059360980988e-03 1.636264175176620483e-01 -1.462405920028686523e-01 -3.213514387607574463e-02 2.317513376474380493e-01 3.571577742695808411e-02 5.120977014303207397e-02 5.969843268394470215e-02
3.939755856990814209e-01 1.540166735649108887e-01 1.743291318416595459e-01 3.143544495105743408e-01 2.046280205249786377e-01 -2.055257260799407959e-01 2.427476644515991211e-02 -3.281019255518913269e-02 2.121905684471130371e-01 1.917261630296707153e-01 -3.222662210464477539e-01 -2.917186170816421509e-02 -1.731035113334655762e-01 -7.752694189548492432e-02 -3.547802194952964783e-02 1.740205436944961548e-01 -2.408322095870971680e-01 7.870133221149444580e-02 -3.050817921757698059e-02 -1.048015896230936050e-02 1.625732779502868652e-01 1.535510420799255371e-01 -6.947895884513854980e-02 1.099878642708063126e-02 1.462532132863998413e-01 -2.158918976783752441e-01 1.398684382438659668e-01 -6.812986731529235840e-02 -2.740390896797180176e-01 -2.003234028816223145e-01 -1.239128857851028442e-01 9.534023702144622803e-02
2.439999394118785858e-02 4.975606128573417664e-02 8.016924560070037842e-02 -1.840047352015972137e-02 -1.903335750102996826e-01 -1.190616786479949951e-01 -3.982198983430862427e-02 2.136772274971008301e-01 2.965906858444213867e-01 -2.130500823259353638e-01 -8.270247280597686768e-02 -1.424020826816558838e-01 4.960897192358970642e-02 -4.465997815132141113e-01 -2.884165644645690918e-01 1.797987222671508789e-01 -2.290087193250656128e-01 2.349749505519866943e-01 -3.426324725151062012e-01 -2.686430811882019043e-01 2.183346450328826904e-02 7.804652303457260132e-02 3.491963818669319153e-02 3.938364237546920776e-02 -6.336858868598937988e-02 1.662508547306060791e-01 1.444738078862428665e-02 1.660059392452239990e-01 -1.901356503367424011e-02 -5.662735179066658020e-02 1.530331075191497803e-01 -1.471283733844757080e-01
-3.261855803430080414e-03 -4.936342686414718628e-02 6.220903992652893066e-02 -1.241565272212028503e-01 2.460604012012481689e-01 1.373812556266784668e-02 -2.090634107589721680e-01 2.425091415643692017e-01 1.192182451486587524e-01 -1.732125319540500641e-02 -7.881011068820953369e-02 6.705283373594284058e-02 -1.089689731597900391e-01 -9.141753613948822021e-02 2.094289958477020264e-01 4.478074014186859131e-01 -7.519270479679107666e-02 2.895412147045135498e-01 -1.945149749517440796e-01 1.012095063924789429e-01 2.662723958492279053e-01 2.121024951338768005e-02 -4.279938712716102600e-02 7.124922424554824829e-02 6.368996948003768921e-02 6.490612868219614029e-03 -1.601046919822692871e-01 3.256114423274993896e-01 -2.457162141799926758e-01 -1.417409628629684448e-01 1.193553954362869263e-01 -2.808512151241302490e-01
6.293991208076477051e-02 2.070963084697723389e-01 -5.619590729475021362e-02 2.720116376876831055e-01 9.841680526733398438e-02 -5.658194795250892639e-02 -1.485572308301925659e-01 1.869609206914901733e-01 3.552367985248565674e-01 -1.368445605039596558e-01 3.908364474773406982e-02 7.862988859415054321e-02 1.944008022546768188e-01 -1.664476543664932251e-01 -1.116368770599365234e-01 3.847562074661254883e-01 2.341188043355941772e-01 -2.079256176948547363e-01 -1.245238557457923889e-01 2.646014988422393799e-01 8.783724904060363770e-02 8.961232006549835205e-02 -6.698682904243469238e-02 3.211958408355712891e-01 -4.674418643116950989e-02 1.568581536412239075e-02 1.977779902517795563e-02 1.267727762460708618e-01 9.787656366825103760e-02 -3.095835447311401367e-02 -9.583161771297454834e-02 -2.861538827419281006e-01
2.226184308528900146e-02 1.599689945578575134e-02 3.364345431327819824e-01 -1.359602250158786774e-02 2.291272580623626709e-01 -3.149771094322204590e-01 -4.791444540023803711e-02 1.731089800596237183e-01 2.801420390605926514e-01 5.556209385395050049e-02 -2.576011465862393379e-04 6.827818579040467739e-04 -2.312720566987991333e-01 6.562626361846923828e-02 -2.726718187332153320e-01 4.029498398303985596e-01 6.129539757966995239e-02 2.172081731259822845e-02 -2.887772321701049805e-01 8.764766156673431396e-02 -8.596806228160858154e-02 -2.627047337591648102e-02 1.602798849344253540e-01 -2.639644593000411987e-02 1.516258120536804199e-01 -1.300947368144989014e-01 2.632519304752349854e-01 3.363002464175224304e-02 3.747645393013954163e-02 -2.197322845458984375e-01 -1.737617552280426025e-01 -7.632764428853988647e-02
9.689261764287948608e-02 5.546703562140464783e-02 2.050495445728302002e-01 2.740814685821533203e-01 1.202337741851806641e-01 1.825672239065170288e-01 -1.026096716523170471e-01 2.644903659820556641e-01 3.140795528888702393e-01 -2.264282852411270142e-01 -2.514694631099700928e-01 -7.001831382513046265e-02 -2.112703919410705566e-01 1.601045131683349609e-01 -1.787101626396179199e-01 -5.086893215775489807e-02 -2.474602758884429932e-01 -1.666137278079986572e-01 -2.085620015859603882e-01 -1.118418797850608826e-01 -9.097768366336822510e-02 -1.145372167229652405e-01 -3.134097903966903687e-02 2.122973203659057617e-01 2.888173460960388184e-01 9.178479760885238647e-02 1.826468110084533691e-02 1.500821951776742935e-02 1.787648648023605347e-01 -2.707365453243255615e-01 -5.275582149624824524e-02 -7.975507527589797974e-02
1.109853610396385193e-01 2.570031881332397461e-01 -9.906601160764694214e-02 1.846856772899627686e-01 2.376077231019735336e-03 2.149800211191177368e-02 -1.053758710622787476e-02 4.033006727695465088e-01 1.501663178205490112e-01 8.920096606016159058e-02 4.167507216334342957e-02 -2.828208506107330322e-01 -2.157178074121475220e-01 -1.759992390871047974e-01 -9.805373102426528931e-02 1.795616447925567627e-01 1.215486321598291397e-02 3.276346996426582336e-02 -2.503920197486877441e-01 3.291399478912353516e-01 -1.169256642460823059e-01 2.703255116939544678e-01 5.007057264447212219e-02 1.040819585323333740e-01 1.628438234329223633e-01 -1.146556511521339417e-01 1.367829442024230957e-01 1.340223252773284912e-01 1.280724853277206421e-01 -1.593340374529361725e-02 -2.371211647987365723e-01 -2.476364374160766602e-01
-7.412633299827575684e-02 -1.981982290744781494e-01 1.242316514253616333e-01 4.317035898566246033e-02 -9.547615796327590942e-02 3.819260746240615845e-02 -5.094368010759353638e-02 5.686503052711486816e-01 1.946489959955215454e-01 -2.931748051196336746e-03 -9.300950169563293457e-02 -9.195495396852493286e-02 1.927830092608928680e-02 -2.140528112649917603e-01 -2.716957330703735352e-01 2.511315643787384033e-01 -2.395575046539306641e-01 -6.140305846929550171e-02 3.633494302630424500e-02 2.535730302333831787e-01 1.885906308889389038e-01 8.829320967197418213e-02 3.180441632866859436e-02 1.895935088396072388e-02 1.887738704681396484e-01 -1.525800824165344238e-01 -1.643604412674903870e-02 2.869586944580078125e-01 -7.105518132448196411e-02 -4.785215109586715698e-02 3.492027893662452698e-02 2.042375206947326660e-01
5.907304212450981140e-02 3.298249542713165283e-01 -2.630937844514846802e-02 -1.601953059434890747e-01 -1.363449264317750931e-02 -2.079377323389053345e-01 -1.112757176160812378e-01 2.917462885379791260e-01 2.095841020345687866e-01 -4.038846492767333984e-02 -1.530599296092987061e-01 -1.355224102735519409e-01 1.103147771209478378e-02 -3.614827990531921387e-01 -3.275442123413085938e-01 1.639619469642639160e-01 -2.117580622434616089e-01 1.495860964059829712e-01 -2.391846328973770142e-01 -2.460383921861648560e-01 7.480003684759140015e-02 1.527808792889118195e-02 1.608121544122695923e-01 6.045291945338249207e-02 1.094973161816596985e-01 -1.925390399992465973e-02 -3.019577264785766602e-02 1.571182906627655029e-01 -5.648789554834365845e-02 -1.771554052829742432e-01 2.588381171226501465e-01 -9.111960232257843018e-02
2.201772034168243408e-01 -1.326545327901840210e-01 -1.192385852336883545e-01 -1.308993529528379440e-02 -1.331903040409088135e-01 5.265056714415550232e-02 1.005603969097137451e-01 4.444353878498077393e-01 1.399686634540557861e-01 2.350529283285140991e-01 -1.840484291315078735e-01 -3.074173927307128906e-01 -7.212909311056137085e-02 -3.135255873203277588e-01 -6.186337023973464966e-02 1.121930927038192749e-01 -2.820090651512145996e-01 4.950428009033203125e-02 -9.627624601125717163e-02 -1.266963314265012741e-02 -8.953250944614410400e-02 1.248244568705558777e-02 -1.893008947372436523e-01 2.516200244426727295e-01 1.481784880161285400e-01 -1.338298022747039795e-01 -2.238373309373855591e-01 2.048955559730529785e-01 -6.633998453617095947e-02 -1.373543888330459595e-01 -1.151245236396789551e-01 3.241655603051185608e-02
1.602285802364349365e-01 -7.367194630205631256e-03 2.259769141674041748e-01 1.022228747606277466e-01 7.178651541471481323e-02 -3.481647968292236328e-01 -1.254309713840484619e-01 -1.795722357928752899e-02 1.696144975721836090e-02 -2.462857663631439209e-01 -2.489501610398292542e-03 -5.306904017925262451e-02 3.555113077163696289e-02 -4.039551317691802979e-02 -2.687145173549652100e-01 3.816973268985748291e-01 -4.504700005054473877e-02 2.134445160627365112e-01 -3.751266300678253174e-01 -8.660578727722167969e-02 2.195751816034317017e-01 6.435735523700714111e-02 2.763974666595458984e-01 1.013257578015327454e-01 1.457459181547164917e-01 4.772469028830528259e-02 1.278433948755264282e-01 1.702551692724227905e-01 1.757408678531646729e-01 -1.826291531324386597e-01 -1.323970109224319458e-01 1.799768954515457153e-02
-5.294607207179069519e-02 2.804954349994659424e-01 -2.702511250972747803e-01 -1.674691960215568542e-02 -4.154904931783676147e-02 -2.426645345985889435e-02 5.398575961589813232e-02 3.198574185371398926e-01 1.505048424005508423e-01 -1.356017589569091797e-01 -3.068232238292694092e-01 -3.438633680343627930e-02 -6.724902987480163574e-02 -3.988969027996063232e-01 1.186480075120925903e-01 2.054137140512466431e-01 -1.459156125783920288e-01 3.262475365772843361e-03 -1.786144226789474487e-01 8.112405985593795776e-02 2.147711813449859619e-01 1.688333153724670410e-01 3.177623152732849121e-01 -9.211360593326389790e-04 1.397596299648284912e-01 5.202062055468559265e-02 -4.057907685637474060e-02 1.441694498062133789e-01 1.151641085743904114e-01 -2.453417032957077026e-01 1.905720215290784836e-03 -1.669374704360961914e-01
1.068886145949363708e-01 1.518985480070114136e-01 6.478654593229293823e-02 3.315546810626983643e-01 -5.211273953318595886e-02 1.738214939832687378e-01 1.819214373826980591e-01 2.253276556730270386e-01 2.027345150709152222e-01 -1.458862721920013428e-01 -1.578927598893642426e-02 -1.200058683753013611e-01 -1.863105446100234985e-01 -4.982561618089675903e-02 -1.821640133857727051e-01 1.720038801431655884e-01 -4.412935674190521240e-01 -1.308456361293792725e-01 -2.769225835800170898e-01 1.510797291994094849e-01 5.464034527540206909e-02 2.723584473133087158e-01 -2.371803112328052521e-02 3.046601638197898865e-02 8.602536469697952271e-02 2.497622743248939514e-02 4.364487901329994202e-02 7.663907110691070557e-02 2.242758572101593018e-01 2.034913003444671631e-01 -2.340786308050155640e-01 -7.245192676782608032e-02
-2.188399732112884521e-01 -1.073116883635520935e-01 -9.505413472652435303e-03 2.090233266353607178e-01 -3.287819400429725647e-02 4.997054859995841980e-02 -6.596782058477401733e-02 2.815481424331665039e-01 2.810131609439849854e-01 1.791348606348037720e-01 -5.533961579203605652e-02 -3.459688425064086914e-01 -3.550606966018676758e-01 -5.824669450521469116e-02 8.208328485488891602e-02 3.957821130752563477e-01 3.904582932591438293e-02 3.782362863421440125e-02 -3.365969955921173096e-01 -8.935416489839553833e-02 -2.816456370055675507e-02 5.579718202352523804e-02 -1.781884580850601196e-01 9.433128684759140015e-02 1.757692694664001465e-01 -4.663707315921783447e-02 1.108211651444435120e-01 5.735899135470390320e-02 -7.840801775455474854e-02 -1.890595108270645142e-01 1.215872615575790405e-01 9.406154602766036987e-02
1.821167767047882080e-01 1.768742650747299194e-01 2.893746495246887207e-01 1.929040253162384033e-01 3.196385800838470459e-01 -2.020664513111114502e-01 -7.197224348783493042e-02 -9.984913468360900879e-02 2.018975168466567993e-01 8.892610669136047363e-02 -2.163802236318588257e-01 -1.175991743803024292e-01 2.422215789556503296e-01 1.430661827325820923e-01 -1.367324143648147583e-01 3.927488327026367188e-01 -1.830142736434936523e-01 3.413026686757802963e-03 -1.869354993104934692e-01 -6.062660366296768188e-02 1.906913369894027710e-01 6.762132793664932251e-02 1.507433950901031494e-01 2.199977785348892212e-01 1.253950595855712891e-01 5.626413598656654358e-02 1.531727910041809082e-01 5.905291438102722168e-02 1.163951009511947632e-01 -1.156099215149879456e-01 -6.127750873565673828e-02 -1.853403002023696899e-01
3.948850631713867188e-01 -1.520604193210601807e-01 -1.226707920432090759e-01 3.871630430221557617e-01 -6.618271768093109131e-02 -2.698175907135009766e-01 1.372466385364532471e-01 3.627417236566543579e-02 3.009789288043975830e-01 -4.327110201120376587e-02 7.725012488663196564e-03 -1.725896298885345459e-01 -1.068354621529579163e-01 -8.966246992349624634e-02 -2.994575202465057373e-01 3.148895204067230225e-01 -1.387260407209396362e-01 1.267753541469573975e-01 -1.201279014348983765e-01 -4.868885502219200134e-02 1.958904042840003967e-02 7.487741764634847641e-03 2.159601747989654541e-01 8.534622937440872192e-02 -1.415947526693344116e-01 1.131532248109579086e-02 -1.214028969407081604e-01 5.187971144914627075e-02 1.641823649406433105e-01 -1.979635804891586304e-01 1.317581832408905029e-01 2.194049209356307983e-02
4.763755202293395996e-02 -9.754481911659240723e-02 1.793090403079986572e-01 1.854851394891738892e-01 1.660964041948318481e-01 2.564101107418537140e-02 -1.309521496295928955e-01 1.625224351882934570e-01 1.791212707757949829e-01 -9.332529455423355103e-02 -2.423454523086547852e-01 -1.482935398817062378e-01 2.653643302619457245e-02 -1.895916312932968140e-01 -9.918361902236938477e-02 1.568958461284637451e-01 -8.216522634029388428e-02 2.158713042736053467e-01 -1.712628751993179321e-01 1.320668030530214310e-03 -9.146051108837127686e-02 -2.621132433414459229e-01 -3.026165366172790527e-01 -7.163020223379135132e-02 -4.269237071275711060e-02 -2.502836287021636963e-01 -3.928136453032493591e-02 2.553090155124664307e-01 -4.035896956920623779e-01 -1.987157315015792847e-01 8.962830901145935059e-02 -2.432616204023361206e-01
8.680694550275802612e-02 -3.534267544746398926e-01 7.043409347534179688e-02 3.379160165786743164e-01 2.868706583976745605e-01 -1.922249048948287964e-01 -7.171439379453659058e-02 -3.375357016921043396e-02 2.140828520059585571e-01 4.685048013925552368e-03 -1.092449650168418884e-01 8.165045827627182007e-02 4.968044906854629517e-02 -2.600250840187072754e-01 -3.977595269680023193e-01 2.120765149593353271e-01 3.759199380874633789e-02 1.066065058112144470e-01 -2.020736336708068848e-01 1.086888313293457031e-01 2.725395262241363525e-01 -1.333599984645843506e-01 1.480099558830261230e-01 5.373584106564521790e-02 7.245222479104995728e-02 -5.998492985963821411e-02 -1.328776627779006958e-01 -5.946816131472587585e-02 -1.549466997385025024e-01 -6.602133810520172119e-02 -1.629682332277297974e-01 -1.338086277246475220e-01
4.384700059890747070e-01 4.207561537623405457e-02 9.475743770599365234e-02 2.575446963310241699e-01 -4.366920888423919678e-02 -2.923774719238281250e-01 6.431300938129425049e-02 9.700337052345275879e-02 1.368611007928848267e-01 6.248121708631515503e-02 -9.762559086084365845e-02 -8.189659565687179565e-02 -5.530776828527450562e-02 -6.991796195507049561e-02 2.253244258463382721e-02 4.304757416248321533e-01 -3.321668803691864014e-01 7.663863711059093475e-03 -9.465482085943222046e-02 1.032064575701951981e-02 2.649359703063964844e-01 8.021411485970020294e-03 -1.096958145499229431e-01 2.652205824851989746e-01 1.514727808535099030e-02 -1.144877299666404724e-01 8.607708662748336792e-02 -3.682832419872283936e-02 -1.101255491375923157e-01 -1.823015362024307251e-01 2.398522049188613892e-01 2.767027122899889946e-03
4.373974502086639404e-01 -2.273371815681457520e-01 -1.953197270631790161e-01 5.561602860689163208e-02 -9.994485974311828613e-02 -2.440073043107986450e-01 -8.165530860424041748e-02 1.259680390357971191e-01 2.616072297096252441e-01 1.771137863397598267e-01 -1.632983088493347168e-01 1.905255601741373539e-03 -1.055893898010253906e-01 2.231561578810214996e-02 -6.342360377311706543e-02 4.158659577369689941e-01 1.657620072364807129e-01 2.681625261902809143e-02 -2.850326299667358398e-01 9.239427000284194946e-02 -4.746082052588462830e-02 1.196533292531967163e-01 9.482995420694351196e-02 -8.979117870330810547e-02 1.919449679553508759e-02 1.423422843217849731e-01 1.630792468786239624e-01 7.333485782146453857e-02 -1.710846871137619019e-01 -1.213909238576889038e-01 -1.655486971139907837e-01 -1.816225647926330566e-01
-8.232753723859786987e-02 3.049882873892784119e-02 -1.056485176086425781e-01 3.056406602263450623e-02 9.004655480384826660e-02 -4.651130363345146179e-02 -1.460846513509750366e-01 1.739424467086791992e-01 -6.685586273670196533e-02 1.255288533866405487e-02 -2.204132825136184692e-01 -3.729330897331237793e-01 -7.830139994621276855e-02 -1.781016588211059570e-01 -4.155018366873264313e-03 1.870417892932891846e-01 -7.429013401269912720e-02 6.300402432680130005e-02 -4.536650180816650391e-01 7.304287701845169067e-02 1.349929720163345337e-01 3.315010294318199158e-02 -1.003412380814552307e-01 2.764478325843811035e-01 -1.030309349298477173e-01 -2.199015170335769653e-01 8.419191092252731323e-02 -1.726612076163291931e-02 2.986917197704315186e-01 -2.861454188823699951e-01 2.332088351249694824e-02 -2.978897690773010254e-01
1.995890885591506958e-01 -1.376684289425611496e-02 7.701607048511505127e-02 4.187916219234466553e-02 1.663170456886291504e-01 -1.249002441763877869e-01 -1.543126255273818970e-01 3.019218146800994873e-01 2.642680406570434570e-01 -4.387826099991798401e-02 1.290872693061828613e-01 6.273384392261505127e-02 -4.583570733666419983e-02 -7.535715401172637939e-02 -8.210579305887222290e-02 4.466277062892913818e-01 3.495856225490570068e-01 2.148594707250595093e-01 -3.114310204982757568e-01 1.332947313785552979e-01 1.164612174034118652e-01 1.024855449795722961e-01 2.058120518922805786e-01 -2.666466683149337769e-02 9.228399395942687988e-02 8.173558861017227173e-02 2.008321732282638550e-01 2.440750785171985626e-02 -1.092010065913200378e-01 -1.543027013540267944e-01 -1.254970431327819824e-01 -1.726901829242706299e-01
2.431075870990753174e-01 3.138203322887420654e-01 -2.772717550396919250e-02 3.374487161636352539e-01 7.236888259649276733e-02 1.484393328428268433e-01 -1.733920276165008545e-01 1.012427955865859985e-01 1.743074506521224976e-01 -1.355427596718072891e-02 -4.507618956267833710e-03 -2.332153022289276123e-01 -1.339930444955825806e-01 -1.593772768974304199e-01 -1.645185649394989014e-01 1.353097856044769287e-01 9.219326823949813843e-02 -5.081807821989059448e-02 -1.497443299740552902e-02 2.098717391490936279e-01 -9.516006708145141602e-02 1.382003575563430786e-01 6.831708364188671112e-03 3.035843074321746826e-01 2.410002052783966064e-02 -1.873169094324111938e-01 2.172639667987823486e-01 3.828899189829826355e-02 -1.805347353219985962e-01 -1.899308413267135620e-01 -3.011196851730346680e-01 -2.590109407901763916e-01
1.942486017942428589e-01 9.402734227478504181e-03 1.671278178691864014e-01 2.481948882341384888e-01 -4.680489003658294678e-02 1.915701031684875488e-01 -2.520845234394073486e-01 2.506502568721771240e-01 1.806300580501556396e-01 -2.448632381856441498e-02 -9.404760599136352539e-02 -8.879254013299942017e-02 -1.104458421468734741e-02 -3.067045239731669426e-03 3.591172024607658386e-02 1.048335507512092590e-01 -1.956746876239776611e-01 -2.042846083641052246e-01 -3.708086311817169189e-01 -1.068405881524085999e-01 2.418021559715270996e-01 -1.947999447584152222e-01 2.461377978324890137e-01 1.176841333508491516e-01 3.089115917682647705e-01 -1.058849021792411804e-01 -3.219817951321601868e-02 -1.886200606822967529e-01 9.500145912170410156e-02 -2.799731194972991943e-01 -1.200613230466842651e-01 -1.253071241080760956e-02
-2.536050081253051758e-01 -1.099918857216835022e-01 -1.597075164318084717e-02 4.532827436923980713e-02 -4.909544810652732849e-02 5.383625975809991360e-04 -8.519970625638961792e-02 2.349174320697784424e-01 1.748955845832824707e-01 1.265647709369659424e-01 -4.110970720648765564e-02 -3.906087577342987061e-01 -2.174143493175506592e-01 -2.564784605056047440e-03 -2.607367001473903656e-02 4.004140794277191162e-01 -9.106874465942382812e-02 2.136495709419250488e-01 -3.414559960365295410e-01 1.609505526721477509e-02 2.463971078395843506e-02 1.000678986310958862e-01 -2.704081833362579346e-01 1.534942090511322021e-01 2.097805887460708618e-01 -1.396918743848800659e-01 3.481308370828628540e-02 1.025789529085159302e-01 -1.481652408838272095e-01 -2.026560306549072266e-01 1.757561415433883667e-01 4.545613192021846771e-04
6.446494162082672119e-02 -8.515376597642898560e-02 2.254145741462707520e-01 1.723162978887557983e-01 -1.265569590032100677e-03 1.124035045504570007e-01 -2.147966325283050537e-01 2.978989668190479279e-02 3.255193829536437988e-01 -3.996947035193443298e-02 -6.126633659005165100e-02 -4.569179564714431763e-02 -2.572971880435943604e-01 -3.033228218555450439e-01 -4.692396149039268494e-03 2.884269058704376221e-01 9.027130901813507080e-02 8.833952248096466064e-02 -3.476699888706207275e-01 1.523509919643402100e-01 -1.997558176517486572e-01 -1.809948869049549103e-02 -1.267076432704925537e-01 2.659251540899276733e-02 -8.018780499696731567e-02 -2.553620934486389160e-01 -3.713278472423553467e-01 -2.242362052202224731e-01 2.700924873352050781e-02 -5.132253840565681458e-02 -9.931346774101257324e-02 -5.953335389494895935e-02
-2.630216442048549652e-02 2.180316895246505737e-01 -6.233363226056098938e-02 4.053800180554389954e-02 -1.412580609321594238e-01 1.954348683357238770e-01 -1.095227301120758057e-01 2.393220514059066772e-01 1.126195117831230164e-01 1.497915983200073242e-01 -1.301903575658798218e-01 -3.407323062419891357e-01 -1.215564087033271790e-01 -2.787080705165863037e-01 2.657207101583480835e-02 3.106659948825836182e-01 -1.269736699759960175e-02 -4.468650370836257935e-02 -3.507693111896514893e-01 2.317575663328170776e-01 9.919665008783340454e-02 1.364099383354187012e-01 -1.170307993888854980e-01 2.350376844406127930e-01 -1.552240997552871704e-01 -1.051292046904563904e-01 4.978130012750625610e-02 -2.230323478579521179e-02 1.306304037570953369e-01 -2.820132076740264893e-01 -8.664660155773162842e-02 -2.060570865869522095e-01
-3.364238515496253967e-02 -7.381378859281539917e-02 9.904426336288452148e-02 1.929218694567680359e-02 -1.787908375263214111e-01 1.714509278535842896e-01 -9.204641729593276978e-02 3.018249869346618652e-01 4.007402956485748291e-01 1.701252311468124390e-01 -1.929883807897567749e-01 -2.145182043313980103e-01 2.288332581520080566e-01 -1.357337683439254761e-01 -8.386680483818054199e-02 2.799446694552898407e-02 5.163271352648735046e-02 -2.013776302337646484e-01 -2.909395694732666016e-01 1.594829261302947998e-01 3.519524037837982178e-01 2.461213916540145874e-01 4.181297495961189270e-03 2.001676857471466064e-01 -2.525933086872100830e-02 1.624952256679534912e-01 5.148851498961448669e-02 9.963714331388473511e-02 -6.701951473951339722e-02 -9.615065902471542358e-02 -9.137366712093353271e-02 1.770999580621719360e-01
2.908496186137199402e-02 1.061632484197616577e-01 -1.598611772060394287e-01 1.846715062856674194e-01 2.698846459388732910e-01 1.266729738563299179e-02 -1.466020345687866211e-01 3.964519798755645752e-01 1.357365697622299194e-01 1.733030229806900024e-01 1.163176000118255615e-01 -2.168309837579727173e-01 -1.973916590213775635e-01 -7.402657717466354370e-02 6.690412014722824097e-02 -3.117519989609718323e-02 -3.752537667751312256e-01 -1.165943802334368229e-03 -2.033059448003768921e-01 -1.720565706491470337e-01 2.228878140449523926e-01 1.360222399234771729e-01 2.037628181278705597e-02 -2.581808343529701233e-02 2.248711287975311279e-01 -1.653919517993927002e-01 1.396025270223617554e-01 1.538522075861692429e-02 -9.750089049339294434e-02 -1.741461753845214844e-01 -2.094550132751464844e-01 -2.351518571376800537e-01
-3.756889700889587402e-01 2.714537084102630615e-01 1.105828657746315002e-01 1.892132461071014404e-01 9.681321680545806885e-02 1.041698679327964783e-01 -1.441269069910049438e-01 4.527374505996704102e-01 1.281810849905014038e-01 5.895800888538360596e-02 -1.679987013339996338e-01 -2.401925474405288696e-01 -1.813035011291503906e-01 1.259585469961166382e-01 -5.238299071788787842e-02 2.790028452873229980e-01 -1.395502090454101562e-01 -4.919601976871490479e-02 -1.918045282363891602e-01 -2.637340687215328217e-02 9.817791730165481567e-02 4.049021750688552856e-02 1.404880881309509277e-01 1.680438518524169922e-01 1.067049875855445862e-01 1.700949855148792267e-02 2.077699452638626099e-01 1.278105229139328003e-01 -6.505750864744186401e-02 -3.508350253105163574e-02 1.198921278119087219e-01 -2.153537869453430176e-01
1.684749424457550049e-01 4.229671135544776917e-02 -6.773917376995086670e-02 1.348784267902374268e-01 -1.464628428220748901e-01 -1.792687736451625824e-02 -1.110918149352073669e-01 -1.347811613231897354e-02 2.118823677301406860e-01 1.075840443372726440e-01 -4.066204428672790527e-01 -9.342387202195823193e-04 -1.850617378950119019e-01 -9.351646155118942261e-02 7.422302663326263428e-02 4.734404012560844421e-02 -2.246659696102142334e-01 5.060702189803123474e-02 -3.662946224212646484e-01 -1.086910963058471680e-01 1.602815091609954834e-01 -2.893869020044803619e-02 1.692819744348526001e-01 2.756803035736083984e-01 2.191025763750076294e-01 3.756640851497650146e-02 -3.148050606250762939e-02 2.719464302062988281e-01 -3.316343128681182861e-01 1.645344048738479614e-01 -1.756883040070533752e-02 -2.196991294622421265e-01
7.383521646261215210e-02 -2.154235392808914185e-01 5.947098508477210999e-02 7.649540901184082031e-03 2.167511731386184692e-01 3.865753114223480225e-02 -7.683604955673217773e-02 1.063228994607925415e-01 3.456870615482330322e-01 9.715521335601806641e-02 -2.817306220531463623e-01 7.902615517377853394e-02 4.334721341729164124e-02 -1.894476860761642456e-01 -4.215629696846008301e-01 2.098135650157928467e-01 6.721117347478866577e-02 1.153918802738189697e-01 -7.255138456821441650e-02 1.946105808019638062e-02 1.257692128419876099e-01 -1.336133033037185669e-01 -1.635858714580535889e-01 -2.047036886215209961e-01 4.818847402930259705e-02 -9.290550649166107178e-02 1.202459409832954407e-01 2.898118197917938232e-01 -2.384032011032104492e-01 -1.059805825352668762e-01 -1.707375943660736084e-01 -2.690117657184600830e-01
-2.193352207541465759e-02 -2.710289089009165764e-03 -9.646844118833541870e-02 7.233425974845886230e-03 3.228604048490524292e-02 2.729302830994129181e-02 -2.044396251440048218e-01 4.682935774326324463e-01 -1.334510892629623413e-01 1.641365885734558105e-01 -3.088465034961700439e-01 -1.171909347176551819e-01 -2.217132002115249634e-01 -5.851565301418304443e-02 -1.367890089750289917e-01 1.092386618256568909e-01 -3.548142313957214355e-01 -9.436005353927612305e-02 -1.735977232456207275e-01 -1.345059089362621307e-02 -1.313987225294113159e-01 3.314730525016784668e-01 -1.514762938022613525e-01 2.682137787342071533e-01 -9.721150994300842285e-02 -1.184624806046485901e-01 -3.082043491303920746e-02 4.374613240361213684e-02 2.392499707639217377e-02 -1.530170142650604248e-01 -1.385706812143325806e-01 -1.830388009548187256e-01
3.716600239276885986e-01 1.834937930107116699e-01 -8.847192674875259399e-02 2.114589512348175049e-01 1.027842611074447632e-01 2.105265110731124878e-01 -1.725130528211593628e-01 8.996708691120147705e-02 1.132512390613555908e-01 -2.257736632600426674e-03 -1.831493079662322998e-01 8.363619446754455566e-02 -2.261367291212081909e-01 9.784892946481704712e-02 -1.636457070708274841e-02 2.133842706680297852e-01 -1.334567815065383911e-01 2.687964737415313721e-01 -2.510180175304412842e-01 -4.808619618415832520e-02 3.078363537788391113e-01 -2.237787991762161255e-01 9.927424788475036621e-02 1.016445755958557129e-01 1.545769423246383667e-01 3.768471255898475647e-02 -8.319188654422760010e-02 2.031066268682479858e-01 2.013648748397827148e-01 -6.322810426354408264e-03 -2.077709734439849854e-01 -2.130212634801864624e-01
3.455502986907958984e-01 -2.335745394229888916e-01 -1.264625936746597290e-01 1.049000173807144165e-01 -1.490550935268402100e-01 -2.960910797119140625e-01 5.569010507315397263e-03 1.714192479848861694e-01 1.573486924171447754e-01 2.509022057056427002e-01 -1.879640370607376099e-01 2.753939852118492126e-02 -2.316564507782459259e-02 -1.543549299240112305e-01 -2.376402318477630615e-01 3.024196922779083252e-01 7.173799443989992142e-03 2.351998537778854370e-01 -2.239173650741577148e-01 -8.081747591495513916e-02 -2.007297873497009277e-01 1.213799566030502319e-01 -2.148780785501003265e-02 8.896765112876892090e-02 -1.868202351033687592e-02 1.734015345573425293e-01 2.290037274360656738e-01 -1.636895351111888885e-02 -9.293379634618759155e-02 -8.435993641614913940e-02 -2.629975676536560059e-01 -1.419642865657806396e-01
1.329374909400939941e-01 6.223730370402336121e-02 6.615509837865829468e-02 9.989603608846664429e-02 4.743521288037300110e-02 8.721730671823024750e-03 -3.330145776271820068e-02 3.763407170772552490e-01 1.025556772947311401e-01 1.707142144441604614e-01 -3.636439442634582520e-01 -2.959911227226257324e-01 4.794080927968025208e-02 2.563352882862091064e-02 7.315941900014877319e-02 1.269179880619049072e-01 -2.712678015232086182e-01 5.597003921866416931e-02 -6.223135814070701599e-02 9.653361886739730835e-02 1.043858379125595093e-01 -6.054504215717315674e-02 -1.113778278231620789e-01 1.871340721845626831e-01 5.959909781813621521e-02 -3.431836962699890137e-01 6.135879084467887878e-02 1.957120150327682495e-01 2.520550191402435303e-01 -1.985495239496231079e-01 -7.116460055112838745e-02 -3.343601226806640625e-01
-3.584053516387939453e-01 -4.355697426944971085e-03 1.973124444484710693e-01 1.403127312660217285e-01 1.910987794399261475e-01 -1.275938898324966431e-01 -2.451827973127365112e-01 3.426243662834167480e-01 -1.958708837628364563e-02 5.287278816103935242e-02 -6.077650561928749084e-02 -1.615040600299835205e-01 -1.615166664123535156e-01 -2.411216944456100464e-01 1.453115791082382202e-01 3.187747299671173096e-01 -1.559210568666458130e-01 7.992380857467651367e-02 -4.651103541254997253e-02 1.110069826245307922e-01 1.196309626102447510e-01 3.980479016900062561e-02 2.962907217442989349e-02 -4.375107958912849426e-02 4.826634004712104797e-02 1.195689961314201355e-01 -2.422691434621810913e-01 3.075085580348968506e-01 -8.315525949001312256e-02 -5.502826720476150513e-02 -2.713902480900287628e-02 -3.134493231773376465e-01
1.886742413043975830e-01 1.372604221105575562e-01 1.947101056575775146e-01 -7.336535304784774780e-02 -1.943520903587341309e-01 -4.834057018160820007e-02 -1.014798730611801147e-01 2.695059478282928467e-01 1.610807180404663086e-01 -1.013809144496917725e-01 -1.561736017465591431e-01 2.274453453719615936e-02 -1.037893965840339661e-01 -4.192178249359130859e-01 -9.314420819282531738e-02 1.204735562205314636e-01 -1.722562611103057861e-01 2.172573506832122803e-01 -3.235020339488983154e-01 -3.161491453647613525e-01 7.412273436784744263e-02 2.973576188087463379e-01 8.368073403835296631e-02 8.771010488271713257e-02 -3.944375738501548767e-02 1.978722959756851196e-01 -1.022605672478675842e-01 -7.849345356225967407e-02 -1.129573676735162735e-02 -1.298407018184661865e-01 1.891539394855499268e-01 -9.058984369039535522e-02
-1.419284492731094360e-01 -6.480910629034042358e-02 -7.909210026264190674e-02 1.405222266912460327e-01 2.975280210375785828e-02 -1.592328548431396484e-01 -5.684419535100460052e-03 1.188355386257171631e-01 1.543597429990768433e-01 2.808889150619506836e-01 -1.396291851997375488e-01 -2.571504116058349609e-01 -2.528933882713317871e-01 -1.966090798377990723e-01 1.096523553133010864e-01 3.276596069335937500e-01 -1.099812760949134827e-01 2.455142885446548462e-01 -4.135214686393737793e-01 -3.446148708462715149e-02 -8.061084896326065063e-02 1.254201978445053101e-01 -1.166233643889427185e-01 3.150500059127807617e-01 3.399700298905372620e-02 3.626997768878936768e-02 1.143180653452873230e-01 2.869089841842651367e-01 5.457859113812446594e-02 -1.207077503204345703e-01 5.793920904397964478e-02 -2.252387814223766327e-02
-1.116596348583698273e-02 6.091003119945526123e-02 2.333135753870010376e-01 -1.217823252081871033e-01 2.522192597389221191e-01 -2.204981893301010132e-01 -1.293779015541076660e-01 5.819657817482948303e-02 1.833531446754932404e-02 1.105021536350250244e-01 -3.977078944444656372e-02 -2.543534636497497559e-01 -4.209638014435768127e-02 -1.327851265668869019e-01 -1.897615939378738403e-01 4.528250992298126221e-01 -5.164122208952903748e-02 2.947567962110042572e-02 -2.166446745395660400e-01 -1.336602568626403809e-01 7.087716460227966309e-02 2.821634709835052490e-02 2.574100196361541748e-01 2.012967169284820557e-01 2.015648633241653442e-01 2.695528268814086914e-01 2.467187792062759399e-01 1.753768324851989746e-02 6.094583123922348022e-02 -1.414845585823059082e-01 -1.685605794191360474e-01 -2.184167206287384033e-01
7.268786430358886719e-02 1.700894534587860107e-01 -1.546546667814254761e-01 6.600970774888992310e-02 5.854143202304840088e-02 -1.990475058555603027e-01 -2.239231020212173462e-01 -4.246192798018455505e-02 2.069021463394165039e-01 -5.881055071949958801e-02 -7.834655698388814926e-04 2.107389569282531738e-01 -5.187994334846735001e-03 -1.584222167730331421e-01 -3.794785588979721069e-02 4.538709521293640137e-01 -1.566715836524963379e-01 -1.477145403623580933e-01 -2.486788779497146606e-01 2.793879946693778038e-03 3.898426517844200134e-02 2.314517647027969360e-01 -3.738620877265930176e-01 1.745163798332214355e-01 2.449569553136825562e-01 -3.664834052324295044e-02 -2.310481481254100800e-02 5.233802273869514465e-02 2.792427837848663330e-01 -1.123763695359230042e-01 -6.747841835021972656e-02 -1.611380130052566528e-01
2.117680758237838745e-01 -1.335713919252157211e-02 1.885939389467239380e-01 1.068318039178848267e-01 1.541144847869873047e-01 -3.605107963085174561e-01 -3.807543311268091202e-03 3.256567940115928650e-02 1.898099780082702637e-01 -1.379776000976562500e-02 -2.333153188228607178e-01 -3.021399080753326416e-01 -9.499702602624893188e-02 -1.332736164331436157e-01 7.639390230178833008e-02 2.887954376637935638e-02 7.506189495325088501e-02 -4.981127381324768066e-02 -3.316904902458190918e-01 -1.030154749751091003e-01 -5.064653232693672180e-02 2.335195988416671753e-02 7.944745570421218872e-02 1.227041184902191162e-01 2.827126085758209229e-01 7.943617552518844604e-02 2.877964079380035400e-01 -9.740395843982696533e-02 -2.098133713006973267e-01 -2.239391952753067017e-01 -2.213828712701797485e-01 -2.506892085075378418e-01
9.581144154071807861e-02 1.303013861179351807e-01 2.407320588827133179e-01 2.554147541522979736e-01 -2.264520525932312012e-02 2.465455085039138794e-01 -3.052328526973724365e-01 4.250383675098419189e-01 8.850850164890289307e-02 -1.729391217231750488e-01 -1.167788878083229065e-01 -5.236329510807991028e-02 -2.419790029525756836e-01 2.050418220460414886e-02 1.897844602353870869e-03 6.829927861690521240e-02 -1.866927146911621094e-01 -9.972105175256729126e-02 -1.893500089645385742e-01 -2.102196775376796722e-02 -2.477114088833332062e-02 6.905163824558258057e-02 1.945118233561515808e-02 1.352926194667816162e-01 8.368704468011856079e-02 -2.242422252893447876e-01 1.337323188781738281e-01 1.756229847669601440e-01 2.864701747894287109e-01 -2.265349626541137695e-01 -2.203719317913055420e-01 -6.816582381725311279e-02
3.302918374538421631e-02 -9.106793254613876343e-02 7.772131264209747314e-02 2.908293306827545166e-01 9.668229520320892334e-02 8.665116131305694580e-02 -1.929036378860473633e-01 3.920953273773193359e-01 3.364645242691040039e-01 -1.974114924669265747e-01 -1.707048565149307251e-01 4.655390605330467224e-02 -2.168595492839813232e-01 8.327013254165649414e-02 6.336628925055265427e-03 1.114313527941703796e-01 -3.322579860687255859e-01 -2.556765079498291016e-01 -1.634147763252258301e-01 -1.051421388983726501e-01 -1.556462235748767853e-02 -8.941534906625747681e-02 9.442681819200515747e-02 1.755956113338470459e-01 2.051813602447509766e-01 8.676341176033020020e-02 3.846960887312889099e-02 6.037050113081932068e-02 1.804150342941284180e-01 -3.038173913955688477e-01 2.738506719470024109e-02 2.029331959784030914e-02
1.432786434888839722e-01 5.564477294683456421e-02 2.100962847471237183e-01 1.546568721532821655e-01 1.394866853952407837e-01 -4.808526113629341125e-02 7.501804083585739136e-02 -2.220058813691139221e-02 2.004216164350509644e-01 3.699488043785095215e-01 1.934283226728439331e-01 5.838475748896598816e-02 -2.636924088001251221e-01 8.539428561925888062e-02 1.979328505694866180e-02 2.187491208314895630e-01 3.693461418151855469e-02 1.597053706645965576e-01 -4.444491863250732422e-01 -1.343119740486145020e-01 1.043913364410400391e-01 -4.556425288319587708e-02 -7.856884598731994629e-02 3.277665376663208008e-02 1.740957647562026978e-01 -8.625156432390213013e-02 -3.295847177505493164e-01 2.900938130915164948e-02 -8.318544365465641022e-03 -2.960027456283569336e-01 -4.621572420001029968e-02 -1.944185495376586914e-01
-8.800170570611953735e-02 9.280568361282348633e-02 -1.222430542111396790e-02 3.446593880653381348e-02 -1.076123267412185669e-01 -1.364571750164031982e-01 -5.114804580807685852e-02 6.020582914352416992e-01 1.546222418546676636e-01 -6.031576916575431824e-02 -1.255796663463115692e-02 -2.021240890026092529e-01 -2.397671192884445190e-01 -6.064647063612937927e-02 1.538161188364028931e-01 1.880239397287368774e-01 8.826188743114471436e-02 1.604924909770488739e-02 -2.376894354820251465e-01 2.824201583862304688e-01 -1.487080473452806473e-02 1.035144701600074768e-01 8.268406242132186890e-02 8.968980610370635986e-02 1.019857898354530334e-01 -5.038544535636901855e-02 1.955664157867431641e-01 3.908746689558029175e-02 2.388664931058883667e-01 -1.784440279006958008e-01 -2.474752515554428101e-01 -1.590531021356582642e-01
6.090207397937774658e-02 2.394980043172836304e-01 2.229359149932861328e-01 2.810520827770233154e-01 -2.180101722478866577e-01 2.147399634122848511e-01 -2.177420556545257568e-01 2.211277037858963013e-01 1.704065054655075073e-01 9.819760173559188843e-02 -3.450157642364501953e-01 7.553358376026153564e-02 2.792856469750404358e-02 1.798342168331146240e-01 -6.073259562253952026e-02 2.295709699392318726e-01 -2.742902636528015137e-01 9.028153121471405029e-02 -3.090118058025836945e-02 1.443695127964019775e-01 -1.568244770169258118e-02 8.417278528213500977e-02 4.606932401657104492e-02 1.627837568521499634e-01 1.607618480920791626e-01 -9.890720248222351074e-02 -6.030056998133659363e-02 1.302425265312194824e-01 3.471563756465911865e-02 -3.495580255985260010e-01 -2.091676145792007446e-01 -5.336412787437438965e-02
2.213827148079872131e-02 9.126529097557067871e-02 1.634728461503982544e-01 -5.795738194137811661e-03 1.945483684539794922e-01 2.479715049266815186e-01 -4.496343135833740234e-01 1.905867457389831543e-01 3.924051672220230103e-02 -1.647671917453408241e-03 -6.578702479600906372e-02 -1.693859510123729706e-02 -1.621773689985275269e-01 -1.959998607635498047e-01 -9.243083000183105469e-02 1.491470336914062500e-01 -3.473458588123321533e-01 1.420442312955856323e-01 -1.018281877040863037e-01 1.943055391311645508e-01 2.934931814670562744e-01 2.196229249238967896e-02 2.215615287423133850e-02 9.504745714366436005e-03 1.960924863815307617e-01 -1.631401479244232178e-01 -2.223733067512512207e-02 1.976855993270874023e-01 -8.274278789758682251e-02 -1.871728003025054932e-01 -8.127780631184577942e-03 -3.196699619293212891e-01
-1.082393750548362732e-01 1.050112619996070862e-01 2.017162442207336426e-01 6.243686750531196594e-02 1.993939876556396484e-01 -1.488898694515228271e-01 -1.249236147850751877e-02 5.973803997039794922e-02 3.696438968181610107e-01 3.056352213025093079e-02 -7.750883698463439941e-02 -1.643932014703750610e-01 4.254688695073127747e-02 -1.210671067237854004e-01 -3.073880970478057861e-01 3.769527077674865723e-01 -5.883313342928886414e-02 -2.844350039958953857e-01 -1.978419423103332520e-01 -4.695361945778131485e-03 6.753231585025787354e-02 1.061311066150665283e-01 2.008634358644485474e-01 1.517525315284729004e-01 -6.702613830566406250e-02 -2.467179149389266968e-01 1.590545028448104858e-01 1.998534947633743286e-01 1.970714926719665527e-01 -2.461822330951690674e-01 -1.972092129290103912e-02 -1.010207980871200562e-01
8.688227087259292603e-02 -4.979867860674858093e-02 3.319564759731292725e-01 1.290604472160339355e-02 1.636709123849868774e-01 -1.899284124374389648e-01 1.377071142196655273e-01 9.041270613670349121e-02 3.001320958137512207e-01 -2.904246449470520020e-01 -9.704717993736267090e-02 -2.048200517892837524e-01 -1.137198209762573242e-01 -8.798459917306900024e-02 -2.009587734937667847e-01 2.400335222482681274e-01 2.018922716379165649e-01 1.339608132839202881e-01 -1.528564244508743286e-01 6.120943278074264526e-02 3.773343861103057861e-01 2.193936556577682495e-01 1.317046284675598145e-01 1.608145087957382202e-01 -5.379291996359825134e-02 -1.308069080114364624e-01 1.836605221033096313e-01 1.112855598330497742e-01 -6.632709503173828125e-02 -1.664801537990570068e-01 -5.175178125500679016e-02 -1.571281254291534424e-01
-5.006856843829154968e-02 -6.154337525367736816e-02 -2.071523852646350861e-02 2.276613712310791016e-01 1.680819690227508545e-02 5.168418958783149719e-02 -9.947642683982849121e-02 4.982676506042480469e-01 2.467540949583053589e-01 -2.363408654928207397e-01 8.761394768953323364e-02 -3.560172915458679199e-01 -4.775533452630043030e-02 -9.508405625820159912e-02 -4.681511595845222473e-02 1.721346676349639893e-01 1.466108113527297974e-01 1.888837069272994995e-01 -2.817865908145904541e-01 1.415659487247467041e-01 -2.789623141288757324e-01 1.875379830598831177e-01 6.403698027133941650e-02 2.187059074640274048e-02 2.043652087450027466e-01 -5.263182893395423889e-02 1.595530509948730469e-01 1.511312276124954224e-01 -1.520670484751462936e-03 -1.283600088208913803e-02 -1.110934000462293625e-02 -1.367651671171188354e-01
3.757852017879486084e-01 1.975914239883422852e-01 3.455614671111106873e-02 1.761175319552421570e-02 1.440827250480651855e-01 -2.382318228483200073e-01 -1.293985247611999512e-01 4.200811982154846191e-01 3.051818609237670898e-01 3.035162985324859619e-01 1.096011511981487274e-02 -1.060524880886077881e-01 -1.540392339229583740e-01 2.050610817968845367e-02 1.766031421720981598e-02 1.683062911033630371e-01 2.082943320274353027e-01 2.479095757007598877e-02 -2.076424509286880493e-01 1.361832320690155029e-01 1.241510212421417236e-01 -6.655343621969223022e-02 -2.040037661790847778e-01 4.365481436252593994e-02 -9.822538122534751892e-03 -1.803118735551834106e-02 8.631661534309387207e-02 -8.188074827194213867e-02 -7.490979135036468506e-02 -2.149882614612579346e-01 -2.353431731462478638e-01 8.530296385288238525e-02
1.904895305633544922e-01 -5.937425792217254639e-02 4.385578632354736328e-02 4.771635830402374268e-01 2.752835676074028015e-02 -7.338923960924148560e-02 -2.026408463716506958e-01 3.795820474624633789e-01 1.073238849639892578e-01 -5.874566361308097839e-02 -2.281850129365921021e-01 -1.951757371425628662e-01 1.381165347993373871e-02 -6.803252547979354858e-02 -8.659818768501281738e-02 9.208270907402038574e-02 -3.455941975116729736e-01 -3.926150128245353699e-02 -2.049040496349334717e-01 1.100506186485290527e-01 2.795042395591735840e-01 2.730754576623439789e-02 6.013132259249687195e-02 -1.318447887897491455e-01 -3.666552528738975525e-02 -5.794159322977066040e-02 7.602609694004058838e-02 -1.746179312467575073e-01 -2.636108994483947754e-01 1.400102227926254272e-01 -9.078503400087356567e-02 1.058484800159931183e-02
7.522223889827728271e-02 -2.775712125003337860e-02 -4.890443384647369385e-02 -1.130451187491416931e-01 -6.869650632143020630e-02 1.681762635707855225e-01 -3.407068550586700439e-02 4.995050728321075439e-01 -6.506007164716720581e-03 1.916372030973434448e-01 -2.659894227981567383e-01 -2.897218763828277588e-01 -1.793631166219711304e-01 -1.043448746204376221e-01 -9.069662541151046753e-02 1.079701706767082214e-01 -2.730054259300231934e-01 -1.424558907747268677e-01 -2.248667627573013306e-01 6.926547735929489136e-02 -1.868920773267745972e-02 1.900052130222320557e-01 -1.672326773405075073e-01 7.300980389118194580e-02 3.948923572897911072e-02 2.112871967256069183e-02 -1.444287002086639404e-01 6.062423810362815857e-02 1.463285684585571289e-01 -1.677306890487670898e-01 -2.771530151367187500e-01 -2.597996294498443604e-01
5.185619741678237915e-02 -2.097835391759872437e-02 -1.508778631687164307e-01 2.987793684005737305e-01 -1.961385607719421387e-01 1.432562060654163361e-02 2.587915062904357910e-01 1.048241108655929565e-01 4.046327173709869385e-01 -1.550265550613403320e-01 -2.292006313800811768e-01 -1.455675065517425537e-01 1.845940016210079193e-02 -5.665868520736694336e-02 -2.975801229476928711e-01 3.173897266387939453e-01 -1.840900480747222900e-01 3.894817456603050232e-02 4.326495900750160217e-02 1.512575596570968628e-01 2.214875817298889160e-01 2.551095187664031982e-01 -1.409238576889038086e-01 2.337137162685394287e-01 8.246281743049621582e-02 -4.224949702620506287e-02 1.150288805365562439e-01 2.649021334946155548e-02 7.960458099842071533e-02 -4.716423153877258301e-02 -1.579921394586563110e-01 -9.517698734998703003e-02
-3.143655508756637573e-02 -5.869972333312034607e-02 1.894685029983520508e-01 2.255813181400299072e-01 8.814474195241928101e-02 2.675572931766510010e-01 -1.129942610859870911e-01 7.208036631345748901e-02 1.243705675005912781e-02 7.345115393400192261e-02 -2.566767632961273193e-01 -1.969694048166275024e-01 -2.023765742778778076e-01 -2.564806938171386719e-01 -1.612709276378154755e-02 2.317538261413574219e-01 -2.379620820283889771e-01 -9.198371320962905884e-02 -8.939604461193084717e-02 1.903744786977767944e-01 -3.765277937054634094e-02 2.184858918190002441e-01 1.702645719051361084e-01 6.443247199058532715e-02 1.384390890598297119e-01 1.155612319707870483e-01 -3.482247889041900635e-02 4.032314419746398926e-01 1.182244792580604553e-01 -1.539620161056518555e-01 -3.201360702514648438e-01 -1.114016249775886536e-01
3.093305528163909912e-01 -1.041020900011062622e-01 -1.044177189469337463e-01 1.679633557796478271e-01 6.743589881807565689e-03 -2.275755852460861206e-01 -8.635438978672027588e-02 -1.387193053960800171e-01 3.222204744815826416e-01 -7.153476122766733170e-03 -1.229460760951042175e-01 -1.753180325031280518e-01 4.984088242053985596e-02 2.750583551824092865e-02 -2.879668176174163818e-01 5.052253007888793945e-01 -2.812596559524536133e-01 7.312335819005966187e-02 -1.953468620777130127e-01 -1.227029114961624146e-01 2.703977376222610474e-02 -9.761044383049011230e-02 2.319037020206451416e-01 2.053169459104537964e-01 -2.278528548777103424e-02 7.011727988719940186e-02 -4.850616678595542908e-02 -6.151071563363075256e-02 1.293148398399353027e-01 -9.221328794956207275e-02 6.282994151115417480e-02 8.358967490494251251e-03
-1.692857476882636547e-03 -8.129884302616119385e-02 -1.681757904589176178e-02 4.636196494102478027e-01 -1.498959213495254517e-01 -1.493043899536132812e-01 -2.273463457822799683e-01 -1.642114967107772827e-01 1.833831518888473511e-01 1.213354021310806274e-01 -9.146302938461303711e-02 -2.140326946973800659e-01 -2.592909038066864014e-01 -6.884674727916717529e-02 -1.639585494995117188e-01 1.351324468851089478e-01 -6.660382449626922607e-02 4.116154313087463379e-01 -1.556992977857589722e-01 -8.086993545293807983e-02 4.045730084180831909e-02 -2.106080502271652222e-01 -1.120040789246559143e-01 -4.462648928165435791e-02 6.385002285242080688e-02 -9.502804279327392578e-02 -2.403506338596343994e-01 7.134841382503509521e-02 5.492406338453292847e-02 -2.501277029514312744e-01 -1.683077365159988403e-01 -7.651187945157289505e-03
1.132057458162307739e-01 -4.582447931170463562e-02 -1.157695725560188293e-01 -1.422647237777709961e-01 -1.029261853545904160e-02 7.790654897689819336e-02 -7.474622875452041626e-02 3.985225558280944824e-01 -5.321864970028400421e-03 2.328315377235412598e-01 -3.612193763256072998e-01 -2.657030522823333740e-01 -2.612715028226375580e-02 7.043063640594482422e-03 -7.913397997617721558e-02 1.489543914794921875e-01 -2.673125267028808594e-01 -1.468921899795532227e-01 -2.399104982614517212e-01 7.204543054103851318e-02 7.338076364248991013e-03 2.504411935806274414e-01 -1.383279860019683838e-01 1.760248988866806030e-01 -1.145377010107040405e-01 -1.300761550664901733e-01 -1.288937479257583618e-01 1.317799091339111328e-01 1.566470563411712646e-01 -2.399433106184005737e-01 -1.563627719879150391e-01 -2.389736175537109375e-01
2.566172480583190918e-01 5.380181595683097839e-02 1.501511484384536743e-01 4.273470863699913025e-02 1.235755309462547302e-01 -2.668322622776031494e-01 -1.995172798633575439e-01 -1.323552895337343216e-02 6.267312169075012207e-02 -1.265795230865478516e-01 -3.364038467407226562e-02 -3.241895437240600586e-01 8.069899678230285645e-02 1.585097163915634155e-01 -3.903537094593048096e-01 3.168594241142272949e-01 -2.513250112533569336e-01 -1.589020155370235443e-02 -2.527909874916076660e-01 -5.169796943664550781e-02 1.641950756311416626e-01 6.296709179878234863e-02 1.623536497354507446e-01 -1.499058865010738373e-02 8.738924562931060791e-02 -7.006604224443435669e-03 -2.807209454476833344e-02 7.950975000858306885e-02 2.495569586753845215e-01 -1.860255002975463867e-01 -2.121090292930603027e-01 -1.601964086294174194e-01
4.117624759674072266e-01 1.967964172363281250e-01 1.912126839160919189e-01 2.402321547269821167e-01 -2.929007634520530701e-02 -1.226478517055511475e-01 8.802560158073902130e-03 -7.669918984174728394e-02 2.979022860527038574e-01 4.627941548824310303e-02 -8.049144409596920013e-03 1.006984431296586990e-02 -1.402319669723510742e-01 -4.190582036972045898e-02 -1.312123495154082775e-03 3.751581013202667236e-01 -3.209705054759979248e-01 1.023930162191390991e-01 -2.711189389228820801e-01 6.506742537021636963e-02 9.471798688173294067e-02 1.211965084075927734e-01 -1.049448847770690918e-01 1.244673654437065125e-01 1.790793687105178833e-01 6.673257052898406982e-02 1.998391449451446533e-01 -1.536133587360382080e-01 -2.464270442724227905e-01 -4.340129904448986053e-03 7.678560167551040649e-02 -1.194171532988548279e-01
1.509580463171005249e-01 7.689028233289718628e-02 1.758231967687606812e-01 -4.286124184727668762e-02 2.641956806182861328e-01 -3.556107282638549805e-01 -1.457571983337402344e-01 3.114704042673110962e-02 1.478424966335296631e-01 2.029812633991241455e-01 -5.352343991398811340e-02 -1.010998860001564026e-01 -1.289484649896621704e-01 -8.074036985635757446e-02 -3.658275604248046875e-01 1.197157427668571472e-01 -2.273252904415130615e-01 1.493295878171920776e-01 -8.604530990123748779e-02 8.141493797302246094e-02 1.902523487806320190e-01 2.268080860376358032e-01 -9.747598320245742798e-02 3.692854344844818115e-01 4.156637936830520630e-02 2.124228179454803467e-01 4.589901864528656006e-02 -1.312775816768407822e-02 -1.312720179557800293e-01 -9.436836093664169312e-02 2.311186306178569794e-02 -2.744088470935821533e-01
-3.887096792459487915e-02 3.774243593215942383e-02 1.925414502620697021e-01 3.844538703560829163e-02 -5.788130313158035278e-02 2.265597321093082428e-02 -3.392994701862335205e-01 1.588486433029174805e-01 1.376398056745529175e-01 2.777587473392486572e-01 -3.011967837810516357e-01 -2.208282053470611572e-01 -7.423915714025497437e-02 -8.774882555007934570e-02 -7.926712743937969208e-03 2.472844347357749939e-02 -1.724504083395004272e-01 2.833732664585113525e-01 -3.050744831562042236e-01 -2.054784446954727173e-01 -2.538666129112243652e-02 1.630402356386184692e-02 3.226705789566040039e-01 3.096811473369598389e-01 -7.990877330303192139e-02 1.652698218822479248e-01 -1.922305673360824585e-01 9.200220555067062378e-02 -6.072054058313369751e-02 5.942335724830627441e-02 -1.785471290349960327e-01 -1.882959529757499695e-02
2.920292317867279053e-01 -1.637845858931541443e-02 3.232625604141503572e-04 2.048459351062774658e-01 1.815735846757888794e-01 1.754457205533981323e-01 -1.994202435016632080e-01 3.799322247505187988e-01 -1.561943739652633667e-01 -2.054841220378875732e-01 -9.640508145093917847e-02 -3.702496364712715149e-02 -1.274851709604263306e-01 -1.317662596702575684e-01 -1.520655304193496704e-01 2.019829750061035156e-01 -1.352157145738601685e-01 -6.184102594852447510e-02 -1.849412173032760620e-01 -1.241777241230010986e-01 3.174141943454742432e-01 -2.695081382989883423e-02 -3.316627582535147667e-03 8.968450129032135010e-02 2.000563144683837891e-01 -1.514889746904373169e-01 9.150166064500808716e-02 2.223114520311355591e-01 1.569371819496154785e-01 -1.753571331501007080e-01 -3.039532303810119629e-01 1.937915687449276447e-03
-1.423299610614776611e-01 -6.931772828102111816e-02 1.900412142276763916e-01 3.018224239349365234e-01 1.720065437257289886e-02 3.168283998966217041e-01 -4.093429818749427795e-02 1.824204027652740479e-01 8.217737823724746704e-02 1.411353498697280884e-01 -1.592003703117370605e-01 -2.210258692502975464e-01 -2.167111188173294067e-01 -1.977027654647827148e-01 8.473820984363555908e-03 3.035684227943420410e-01 -3.591942787170410156e-01 3.746490180492401123e-02 -1.098544597625732422e-01 1.082027554512023926e-01 -4.620340466499328613e-02 1.047954559326171875e-01 8.944255858659744263e-02 -1.562103908509016037e-02 1.264238059520721436e-01 5.068563669919967651e-02 -1.315894871950149536e-01 2.816511094570159912e-01 1.787584871053695679e-01 -3.213226422667503357e-02 -2.999980747699737549e-01 -1.385961323976516724e-01
4.193508997559547424e-03 1.015660911798477173e-01 2.541395425796508789e-01 6.050883978605270386e-02 4.276792705059051514e-02 -2.388002872467041016e-01 5.969981476664543152e-02 2.906096875667572021e-01 2.708570957183837891e-01 -3.369865566492080688e-02 -1.460358202457427979e-01 -3.071769140660762787e-02 1.727029234170913696e-01 -1.655844300985336304e-01 -9.212247282266616821e-02 2.931486368179321289e-01 -1.015539765357971191e-01 -2.832919657230377197e-01 -3.151682019233703613e-01 -9.604980796575546265e-02 -9.943173080682754517e-02 2.280429005622863770e-01 1.603153496980667114e-01 -4.846335947513580322e-02 5.956124886870384216e-02 -2.375144362449645996e-01 2.065917253494262695e-01 2.721475958824157715e-01 -1.102024838328361511e-01 -2.059467285871505737e-01 1.697960682213306427e-02 -7.411694526672363281e-02
2.313940972089767456e-01 3.352261334657669067e-02 1.417634934186935425e-01 2.293497771024703979e-01 -1.653988063335418701e-01 1.143959090113639832e-01 -1.573637425899505615e-01 3.788944184780120850e-01 -5.080042034387588501e-02 7.802783045917749405e-03 -1.807482540607452393e-01 -2.581060230731964111e-01 1.110041514039039612e-02 1.165593415498733521e-01 -2.414737455546855927e-02 2.158894091844558716e-01 -1.919394284486770630e-01 -2.906777895987033844e-02 -1.819557845592498779e-01 -7.769314944744110107e-02 1.259283423423767090e-01 -1.994766145944595337e-01 1.173948496580123901e-01 1.337585151195526123e-01 7.632230222225189209e-02 3.712108731269836426e-02 2.446343190968036652e-02 3.822237625718116760e-02 2.443995177745819092e-01 -1.545399278402328491e-01 -2.347471565008163452e-01 -4.346292018890380859e-01
-9.131813049316406250e-02 -1.940262168645858765e-01 6.250442564487457275e-02 1.739801913499832153e-01 -2.950820624828338623e-01 6.714540719985961914e-02 -1.265909075736999512e-01 1.627636551856994629e-01 3.640754222869873047e-01 1.812474429607391357e-02 -7.042495906352996826e-02 -1.465121060609817505e-01 1.790366023778915405e-01 -3.076752126216888428e-01 -1.823979616165161133e-01 -7.133857160806655884e-02 9.317263960838317871e-02 1.195271313190460205e-02 -3.446407020092010498e-01 1.016866490244865417e-01 2.578377127647399902e-01 1.241125389933586121e-01 -8.585086464881896973e-02 2.621739804744720459e-01 4.893992841243743896e-02 9.582448750734329224e-02 -1.948364451527595520e-02 2.752746939659118652e-01 -2.418588474392890930e-02 -4.960138723254203796e-02 -2.241934388875961304e-01 1.561610698699951172e-01
-4.230485111474990845e-02 2.714005112648010254e-01 -1.507012844085693359e-01 2.838500542566180229e-03 -1.485981047153472900e-01 -7.932551205158233643e-02 1.335359662771224976e-01 4.532506763935089111e-01 2.391853183507919312e-01 -2.970517277717590332e-01 -2.876006066799163818e-01 -1.346155554056167603e-01 -3.027426302433013916e-01 -2.378873229026794434e-01 -4.867326095700263977e-02 2.260619699954986572e-01 -1.696040928363800049e-01 -8.612634241580963135e-02 -1.100461557507514954e-01 8.575390279293060303e-02 1.817709207534790039e-01 -3.627978637814521790e-02 6.390528380870819092e-02 -8.667258918285369873e-02 1.645939201116561890e-01 -3.974820673465728760e-02 4.893003404140472412e-02 1.143641844391822815e-01 8.497591316699981689e-02 -2.047767639160156250e-01 2.730909734964370728e-02 8.090186864137649536e-02
2.087406218051910400e-01 -1.725729256868362427e-01 -5.717650428414344788e-02 1.313331872224807739e-01 1.475841253995895386e-01 -1.201704517006874084e-01 7.201412227004766464e-03 3.228312134742736816e-01 2.089846432209014893e-01 -1.405341774225234985e-01 -3.075585663318634033e-01 -7.028603553771972656e-02 1.124849021434783936e-01 -1.231054663658142090e-01 -1.181498542428016663e-01 1.930727958679199219e-01 1.253650635480880737e-01 -1.648707538843154907e-01 -7.961182296276092529e-02 8.472824841737747192e-02 2.355875074863433838e-01 9.821260720491409302e-02 -1.803498715162277222e-01 1.794656068086624146e-01 4.050144925713539124e-02 2.264392822980880737e-01 -6.436860561370849609e-02 -1.276897192001342773e-01 3.468652442097663879e-02 -2.945633828639984131e-01 1.096309870481491089e-01 -4.049492776393890381e-01
1.150942817330360413e-01 -1.633196137845516205e-02 2.657895088195800781e-01 2.549568712711334229e-01 1.229396983981132507e-01 -3.161960244178771973e-01 1.119830235838890076e-01 3.392688035964965820e-01 1.748051792383193970e-01 -3.350289165973663330e-02 -8.655755221843719482e-02 -3.733056783676147461e-02 -2.097961008548736572e-01 1.019768267869949341e-01 -2.670177519321441650e-01 3.172192573547363281e-01 1.332069039344787598e-01 -5.734201404266059399e-04 -7.986642420291900635e-02 2.269815839827060699e-02 2.106831967830657959e-02 1.075065955519676208e-01 3.026413917541503906e-01 1.863290220499038696e-01 2.007674276828765869e-01 -1.331012994050979614e-01 2.031501084566116333e-01 1.385183334350585938e-01 -4.145241156220436096e-02 -1.360641121864318848e-01 1.772205084562301636e-01 -9.014901518821716309e-02
-1.941600143909454346e-01 8.006584644317626953e-02 -1.267974078655242920e-01 -1.137253716588020325e-01 -2.133234143257141113e-01 -1.930949389934539795e-01 -2.520115673542022705e-01 3.688488006591796875e-01 2.522217035293579102e-01 -6.565936654806137085e-02 -1.664497256278991699e-01 -2.177489250898361206e-01 -1.603256762027740479e-01 -5.330744981765747070e-01 -1.498270928859710693e-01 9.639891982078552246e-02 -1.146657690405845642e-01 -1.526867318898439407e-02 -1.893225163221359253e-01 9.294881485402584076e-03 1.325478777289390564e-03 -3.083016490563750267e-03 -1.632419228553771973e-01 2.286508120596408844e-02 7.267871499061584473e-02 5.448764562606811523e-02 3.349916264414787292e-02 4.182885866612195969e-03 1.734304800629615784e-02 -1.011606752872467041e-01 -3.372796997427940369e-02 -2.496244907379150391e-01
1.144897639751434326e-01 -1.661446504294872284e-02 -1.091633364558219910e-01 1.563879400491714478e-01 -8.782804012298583984e-02 -1.581874787807464600e-01 -1.288433969020843506e-01 1.460408717393875122e-01 3.001335561275482178e-01 -7.490780204534530640e-02 -8.430250734090805054e-02 -8.041031658649444580e-02 -7.489991933107376099e-02 -9.921522438526153564e-02 -4.575681686401367188e-01 3.103649914264678955e-01 -2.094364613294601440e-01 1.228863894939422607e-01 -2.166895419359207153e-01 -4.040105938911437988e-01 -2.646727487444877625e-03 3.072239458560943604e-02 1.203026771545410156e-01 3.155400976538658142e-02 6.139196455478668213e-02 1.030831485986709595e-01 -7.514107227325439453e-02 1.449052393436431885e-01 2.710449099540710449e-01 1.682302802801132202e-01 7.549759000539779663e-02 1.228632554411888123e-01
6.243592873215675354e-02 -5.209221318364143372e-02 9.808254987001419067e-02 9.755400568246841431e-02 -4.377868026494979858e-02 9.040327370166778564e-02 -1.771196275949478149e-01 2.312269657850265503e-01 2.375898510217666626e-01 -7.840753346681594849e-02 -1.782579421997070312e-01 1.461904942989349365e-01 -2.752342224121093750e-01 -8.499406278133392334e-03 4.173073451966047287e-03 -7.652074564248323441e-04 -3.664865493774414062e-01 -1.180891543626785278e-01 -2.694278657436370850e-01 -9.884373843669891357e-02 -9.186644107103347778e-03 2.751974388957023621e-03 1.139642745256423950e-01 1.124873906373977661e-01 2.993943095207214355e-01 1.448928713798522949e-01 -5.168955028057098389e-02 -1.456921994686126709e-01 1.210345923900604248e-01 -4.653280973434448242e-01 -2.412433475255966187e-01 -8.647166937589645386e-02
3.536576926708221436e-01 -1.234987676143646240e-01 1.547867357730865479e-01 2.387476563453674316e-01 1.502331346273422241e-01 -1.430133134126663208e-01 -1.890652030706405640e-01 2.509176433086395264e-01 1.062142550945281982e-01 1.391949802637100220e-01 -3.079353570938110352e-01 -2.183887213468551636e-01 -1.339410780929028988e-03 -1.661793589591979980e-01 -2.913225442171096802e-02 -3.602850809693336487e-02 -2.114536166191101074e-01 -1.144348308444023132e-01 -1.562357842922210693e-01 7.376383990049362183e-02 2.549908757209777832e-01 2.063303142786026001e-01 1.476553082466125488e-01 -1.251716464757919312e-01 1.548418588936328888e-02 -1.819686740636825562e-01 3.801249840762466192e-04 -1.595123708248138428e-01 -3.313072919845581055e-01 -1.105118319392204285e-01 -1.215292811393737793e-01 -7.604908198118209839e-02
1.785238683223724365e-01 3.506346419453620911e-02 1.538884639739990234e-02 -5.916341766715049744e-02 5.067986994981765747e-02 6.983679533004760742e-02 -1.109960600733757019e-01 3.971250355243682861e-01 1.445382982492446899e-01 2.848632931709289551e-01 -3.234333992004394531e-01 -2.089233696460723877e-01 -1.126182600855827332e-01 1.250731479376554489e-02 1.665335148572921753e-02 9.199046343564987183e-02 -2.731114625930786133e-01 1.553147914819419384e-03 -1.185144558548927307e-01 1.311304867267608643e-01 1.863301359117031097e-02 1.234699264168739319e-01 -2.231300622224807739e-02 7.539699971675872803e-02 5.706718564033508301e-02 -3.262641727924346924e-01 1.332882344722747803e-01 1.304378360509872437e-01 2.168547660112380981e-01 -2.849784195423126221e-01 -9.277698397636413574e-02 -3.238431811332702637e-01
3.289517015218734741e-02 -2.716581523418426514e-02 2.496559470891952515e-01 2.153586447238922119e-01 8.998392522335052490e-02 -1.559446752071380615e-01 -6.813199818134307861e-02 3.962187469005584717e-01 1.162876933813095093e-01 -1.620860584080219269e-02 6.125468015670776367e-02 -1.806304156780242920e-01 6.881912052631378174e-02 -2.461295723915100098e-01 2.448138222098350525e-02 3.014809489250183105e-01 -3.191832900047302246e-01 8.078201115131378174e-02 -1.149789523333311081e-02 2.360309809446334839e-01 2.215194255113601685e-01 1.382243335247039795e-01 5.774885043501853943e-02 -5.754637718200683594e-02 4.212102591991424561e-01 -7.461377978324890137e-02 -1.324498504400253296e-01 9.716612286865711212e-03 -3.085530363023281097e-02 6.735835224390029907e-02 -1.138487085700035095e-01 1.741013228893280029e-01
1.198161765933036804e-01 9.583646059036254883e-02 2.282213717699050903e-01 3.272598981857299805e-01 -3.637611493468284607e-02 2.978116869926452637e-01 -1.211594715714454651e-01 2.952260076999664307e-01 1.113829612731933594e-01 3.361288458108901978e-02 -2.106396555900573730e-01 9.869848191738128662e-02 -1.575650274753570557e-01 9.085091203451156616e-02 2.723604813218116760e-02 2.553302645683288574e-01 -2.328032255172729492e-01 -6.178427487611770630e-02 -1.306520849466323853e-01 6.041454034857451916e-04 -2.056031487882137299e-02 -5.266296118497848511e-02 1.585018187761306763e-01 4.627298191189765930e-02 3.552731573581695557e-01 5.945004150271415710e-02 -5.045933648943901062e-02 1.248498558998107910e-01 1.898458749055862427e-01 -3.567969799041748047e-01 -2.024240940809249878e-01 -3.173182159662246704e-02
5.901935324072837830e-02 1.023215651512145996e-01 1.120254471898078918e-01 2.907424271106719971e-01 2.868982553482055664e-01 -1.303847134113311768e-01 -2.110944092273712158e-01 2.874674201011657715e-01 3.394166231155395508e-01 -1.018317937850952148e-01 6.208550557494163513e-02 1.022550985217094421e-01 -1.707984507083892822e-02 -7.465031743049621582e-02 -8.663293719291687012e-02 3.231441676616668701e-01 1.993591487407684326e-01 9.666549414396286011e-02 -3.086725771427154541e-01 2.089428007602691650e-01 1.568064540624618530e-01 -2.000833489000797272e-02 3.242631256580352783e-01 -1.423144936561584473e-01 1.715960912406444550e-02 1.633669734001159668e-01 7.904330641031265259e-02 2.159240283071994781e-02 -8.253138512372970581e-02 -1.080474555492401123e-01 8.416138589382171631e-02 -8.427490293979644775e-02
8.189214766025543213e-02 6.994889676570892334e-02 9.767315536737442017e-02 3.838256597518920898e-01 1.247092857956886292e-01 -1.840324848890304565e-01 -3.344596922397613525e-01 2.458616048097610474e-01 1.061358228325843811e-01 -1.286699175834655762e-01 -4.418890178203582764e-02 -4.682404398918151855e-01 7.655719667673110962e-02 -1.729413419961929321e-01 -1.910608410835266113e-01 8.074063062667846680e-02 -1.219120621681213379e-01 -6.857627630233764648e-02 -1.512597352266311646e-01 5.825537815690040588e-02 1.261642128229141235e-01 -8.451368659734725952e-02 1.243408471345901489e-01 -1.012215912342071533e-01 2.247663028538227081e-02 -2.062372118234634399e-01 1.570313572883605957e-01 -1.370302289724349976e-01 -1.426746845245361328e-01 -3.450805321335792542e-03 -1.989939510822296143e-01 -2.023486942052841187e-01
-1.329940259456634521e-01 -6.114660575985908508e-02 3.919822163879871368e-03 1.186197698116302490e-01 -1.142886932939291000e-02 1.120244488120079041e-01 -1.812832057476043701e-01 2.126433998346328735e-01 3.592031002044677734e-01 -1.205069720745086670e-01 4.125457722693681717e-03 -4.048567116260528564e-01 -1.859375834465026855e-01 -1.303127259016036987e-01 -1.117044612765312195e-01 -1.081270352005958557e-01 3.515226766467094421e-02 -6.033106893301010132e-02 -1.941091567277908325e-01 8.275596797466278076e-02 2.021806836128234863e-01 2.340616285800933838e-01 -2.050231024622917175e-02 1.006186977028846741e-01 3.705022335052490234e-01 1.739126145839691162e-01 -4.501396417617797852e-02 2.848770320415496826e-01 -1.126437708735466003e-01 -1.998611390590667725e-01 7.225470989942550659e-02 -1.623792350292205811e-01
2.823699116706848145e-01 -1.571611315011978149e-01 1.003239601850509644e-01 1.896956413984298706e-01 -1.678828299045562744e-01 -3.612482175230979919e-02 2.407275587320327759e-01 8.159943670034408569e-02 3.898840248584747314e-01 1.732935160398483276e-01 -2.199774682521820068e-01 -1.469355672597885132e-01 2.465328387916088104e-02 1.016559675335884094e-01 -1.348618324846029282e-02 2.841793000698089600e-01 -2.302844673395156860e-01 8.097444474697113037e-02 -4.571298062801361084e-01 2.046283334493637085e-01 -1.637139767408370972e-01 -3.295855224132537842e-02 -1.774191260337829590e-01 6.277974694967269897e-02 4.539417102932929993e-02 9.922467917203903198e-02 4.039445519447326660e-02 1.254462171345949173e-02 3.012595139443874359e-02 8.866355568170547485e-02 -7.794404029846191406e-02 -9.614420682191848755e-02
1.324174702167510986e-01 -7.212509214878082275e-02 7.567765563726425171e-02 1.604067236185073853e-01 1.685821712017059326e-01 9.201467782258987427e-02 -1.056770384311676025e-01 4.186615645885467529e-01 1.663107722997665405e-01 -2.269497662782669067e-01 -2.198021262884140015e-01 3.953211009502410889e-02 -2.400894612073898315e-01 8.136112987995147705e-02 4.480437561869621277e-02 1.165192872285842896e-01 -1.468233168125152588e-01 -2.621594369411468506e-01 -1.960655897855758667e-01 3.033253364264965057e-02 4.490950610488653183e-03 -1.616353392601013184e-01 1.119357720017433167e-01 2.436509728431701660e-01 2.479719221591949463e-01 1.675575971603393555e-01 7.490266859531402588e-02 2.648432925343513489e-02 1.487713754177093506e-01 -3.643266260623931885e-01 -1.430020928382873535e-01 -1.212623268365859985e-01
3.196071088314056396e-01 4.669279605150222778e-02 1.301799565553665161e-01 3.062937259674072266e-01 1.850892603397369385e-01 -7.856985181570053101e-02 -2.476017549633979797e-02 2.503371536731719971e-01 1.256872415542602539e-01 -1.481492910534143448e-02 -1.740594655275344849e-01 -1.107125207781791687e-01 6.841821596026420593e-03 -3.643966913223266602e-01 7.116306573152542114e-02 1.195389330387115479e-01 -2.640372142195701599e-02 -1.797802373766899109e-02 -6.320266425609588623e-02 -8.443409204483032227e-02 2.079528057947754860e-03 2.338039875030517578e-02 2.569510340690612793e-01 4.499064013361930847e-02 4.000993669033050537e-01 -2.408850938081741333e-02 8.029765635728836060e-02 -3.388285636901855469e-01 -2.505671679973602295e-01 -1.081300377845764160e-01 -1.545631885528564453e-01 -9.704722464084625244e-02
-2.019604295492172241e-02 -2.353078424930572510e-01 -2.878442406654357910e-02 8.100400865077972412e-02 -7.730230689048767090e-02 -3.736620545387268066e-01 -1.243094503879547119e-01 2.252494394779205322e-01 3.355312645435333252e-01 6.799311935901641846e-02 -5.085772648453712463e-02 7.152114808559417725e-02 -2.926710620522499084e-02 -2.903783507645130157e-02 -3.577195703983306885e-01 3.386984467506408691e-01 1.335385441780090332e-02 -2.534730732440948486e-02 -8.871471881866455078e-02 -6.960613280534744263e-02 1.962515898048877716e-02 4.109400510787963867e-02 -1.525598857551813126e-02 1.489144265651702881e-01 9.574279189109802246e-02 -2.801228165626525879e-01 -8.579937368631362915e-02 -1.981331706047058105e-01 -3.259634673595428467e-01 -8.201142773032188416e-03 -1.438582688570022583e-01 -2.376350164413452148e-01
-4.253675416111946106e-02 -1.094451099634170532e-01 1.718300879001617432e-01 3.295779973268508911e-02 -3.354812040925025940e-02 -2.784985005855560303e-01 -1.999751031398773193e-01 4.047244489192962646e-01 2.213839292526245117e-01 -1.215494647622108459e-01 -2.382382303476333618e-01 1.878042817115783691e-01 8.183366805315017700e-02 -2.637153565883636475e-01 -1.987708657979965210e-01 1.457038074731826782e-01 2.242291569709777832e-01 -4.167717695236206055e-02 -4.941188544034957886e-02 -1.123356297612190247e-01 1.463761832565069199e-02 -1.217202097177505493e-02 -2.888548374176025391e-01 3.469544053077697754e-01 1.580843776464462280e-01 1.123152002692222595e-01 9.382961690425872803e-02 2.090502828359603882e-01 -2.244188822805881500e-02 -9.059870988130569458e-02 -2.492881380021572113e-02 -9.812624752521514893e-02
-1.108894422650337219e-01 4.774729534983634949e-02 1.841549277305603027e-01 9.119696915149688721e-02 -1.456761956214904785e-01 -2.269162833690643311e-01 -2.063810676336288452e-01 -1.043210029602050781e-01 2.449369579553604126e-01 -6.589271128177642822e-02 -1.207763552665710449e-01 -2.737410180270671844e-02 -7.840563356876373291e-02 -1.248265281319618225e-01 -1.973079591989517212e-01 2.771867215633392334e-01 5.221519153565168381e-03 3.846317529678344727e-02 -3.325312435626983643e-01 -9.604629874229431152e-02 1.877493411302566528e-01 -4.367348849773406982e-01 -8.368910104036331177e-02 1.239562258124351501e-01 1.313896328210830688e-01 -6.348934769630432129e-02 -2.268205434083938599e-01 1.731117721647024155e-03 -7.841240614652633667e-02 -1.318360269069671631e-01 -3.462751805782318115e-01 1.183035522699356079e-01
1.831374168395996094e-01 9.173478186130523682e-02 3.822619318962097168e-01 -5.034196749329566956e-02 -3.411130455788224936e-04 -1.751800030469894409e-01 1.616397500038146973e-01 1.414249390363693237e-01 7.987754791975021362e-02 2.558096051216125488e-01 -1.368477493524551392e-01 1.662158221006393433e-01 -2.128653526306152344e-01 5.047407001256942749e-02 -2.334449887275695801e-01 1.783954948186874390e-01 -1.376329064369201660e-01 -2.813668549060821533e-02 -3.507536053657531738e-01 9.030144661664962769e-02 3.758503124117851257e-02 2.006785869598388672e-01 -7.594534009695053101e-02 1.304833441972732544e-01 -4.151597246527671814e-02 -9.969332814216613770e-02 9.164135903120040894e-02 1.445929557085037231e-01 1.628231853246688843e-01 -3.663229346275329590e-01 -2.304022908210754395e-01 1.003182232379913330e-01
-2.087964862585067749e-01 -2.839962244033813477e-01 1.503858417272567749e-01 -5.925985984504222870e-03 1.393556892871856689e-01 -2.113379351794719696e-02 -4.367786049842834473e-01 3.796370923519134521e-01 2.110674679279327393e-01 -8.291452378034591675e-02 -1.855961680412292480e-01 -9.243810921907424927e-02 2.957106940448284149e-02 -1.586877740919589996e-02 -3.048565983772277832e-01 1.557241976261138916e-01 -2.577920071780681610e-02 -5.321908369660377502e-02 -1.732126623392105103e-01 8.466082811355590820e-02 -5.989091470837593079e-02 -1.124935806728899479e-03 -2.796317934989929199e-01 2.055417299270629883e-01 6.612882763147354126e-02 -2.511612139642238617e-02 -4.080393165349960327e-02 -3.357071056962013245e-02 2.783898711204528809e-01 -2.240378782153129578e-02 1.536491811275482178e-01 -1.072409600019454956e-01
-6.744430400431156158e-03 -1.047591343522071838e-01 1.777231097221374512e-01 2.386059612035751343e-01 -2.397874891757965088e-01 1.169175505638122559e-01 -1.204373762011528015e-01 2.982540130615234375e-01 1.260169446468353271e-01 -6.932862102985382080e-02 -1.519536823034286499e-01 -7.064244151115417480e-02 -3.388569951057434082e-01 -4.958784207701683044e-02 4.243443533778190613e-02 1.526889055967330933e-01 -2.971101701259613037e-01 -1.160217449069023132e-01 -7.758703827857971191e-02 -1.982146874070167542e-03 -3.066196851432323456e-02 -5.051346495747566223e-02 4.892434552311897278e-02 1.195477917790412903e-01 2.047842293977737427e-01 -3.215931653976440430e-01 1.859953850507736206e-01 1.693492680788040161e-01 3.257007002830505371e-01 -1.498773694038391113e-01 -2.518953979015350342e-01 -7.813373208045959473e-02
-5.792571976780891418e-02 -2.591256797313690186e-01 2.392705529928207397e-01 2.068887650966644287e-01 -5.012081936001777649e-02 -2.053971588611602783e-01 1.694811433553695679e-01 1.553689390420913696e-01 2.675064206123352051e-01 3.292086124420166016e-01 -8.423221111297607422e-02 -3.554075956344604492e-02 -1.829964071512222290e-01 6.723682582378387451e-02 -2.417217195034027100e-01 3.520150482654571533e-01 -9.795500338077545166e-02 9.289042651653289795e-02 -1.740025430917739868e-01 -4.467236995697021484e-02 9.935521334409713745e-02 5.729250237345695496e-02 -5.943643674254417419e-02 5.274310335516929626e-02 1.356594171375036240e-02 -2.545263171195983887e-01 -1.278639733791351318e-01 -1.817863732576370239e-01 -3.044095635414123535e-01 -8.690404146909713745e-02 -7.193683087825775146e-02 -1.830646097660064697e-01
-1.684009581804275513e-01 5.116021260619163513e-02 1.351613253355026245e-01 1.002487912774085999e-01 -4.196903482079505920e-02 8.975633978843688965e-02 -1.602211892604827881e-01 2.290961444377899170e-01 1.427294164896011353e-01 2.600385248661041260e-01 -6.879074871540069580e-02 -4.351011514663696289e-01 -1.216210275888442993e-01 -2.450484186410903931e-01 7.246487587690353394e-02 1.953510046005249023e-01 -2.506911456584930420e-01 1.470477879047393799e-01 -3.560596406459808350e-01 1.690028309822082520e-01 3.069287911057472229e-02 1.111970562487840652e-02 3.993773087859153748e-02 3.425421118736267090e-01 1.347254961729049683e-01 3.315044101327657700e-03 2.266876697540283203e-01 -5.818356573581695557e-02 -6.445376574993133545e-02 -1.055791825056076050e-01 6.499643623828887939e-02 -1.325764041393995285e-02
9.841031581163406372e-02 -9.132211655378341675e-02 6.550934910774230957e-02 -5.423973500728607178e-02 -2.354826331138610840e-01 1.605423986911773682e-01 8.142050355672836304e-03 4.828061163425445557e-01 3.312747925519943237e-02 8.474117517471313477e-02 -1.227126345038414001e-01 -3.075551986694335938e-01 -1.351222246885299683e-01 1.133041642606258392e-02 -1.943646185100078583e-02 3.142392039299011230e-01 -2.905990481376647949e-01 2.338827773928642273e-02 -1.094970777630805969e-01 -4.228088632225990295e-02 -5.733679234981536865e-02 3.115949034690856934e-01 -1.673429161310195923e-01 6.000472232699394226e-02 1.020917110145092010e-02 -1.885619461536407471e-01 -1.182516571134328842e-02 7.371867448091506958e-02 -1.647533103823661804e-02 -1.305487602949142456e-01 -3.029986023902893066e-01 -2.092823982238769531e-01
3.285743594169616699e-01 1.939135193824768066e-01 -2.791806869208812714e-02 2.755694091320037842e-01 9.684678912162780762e-02 -1.527903322130441666e-02 -5.231796503067016602e-01 1.483648866415023804e-01 3.210723772644996643e-02 9.724291414022445679e-02 -5.325862765312194824e-02 -1.655679792165756226e-01 -9.649869799613952637e-02 -3.016933202743530273e-01 2.026812359690666199e-02 4.643342643976211548e-02 -2.105701863765716553e-01 1.319568604230880737e-01 -1.882579475641250610e-01 -1.501635164022445679e-01 3.340542782098054886e-03 -6.534619722515344620e-03 6.060830503702163696e-02 7.035981863737106323e-02 2.247646003961563110e-01 -9.079685062170028687e-02 -1.757351681590080261e-02 -1.034249439835548401e-01 -3.272171020507812500e-01 -6.004934757947921753e-02 -7.457290589809417725e-02 -1.196466609835624695e-01
2.821674048900604248e-01 -1.344153191894292831e-03 -1.724142394959926605e-02 2.555179782211780548e-02 -1.195595934987068176e-01 -1.059676706790924072e-02 1.094945743680000305e-01 3.463375568389892578e-01 1.449676454067230225e-01 2.012132406234741211e-01 -2.424906194210052490e-01 -3.005802631378173828e-01 1.104852370917797089e-02 -2.412925809621810913e-01 -1.341666877269744873e-01 1.081348359584808350e-01 -1.809672862291336060e-01 1.999803781509399414e-01 -3.906660526990890503e-02 -7.673764973878860474e-02 -3.278004378080368042e-02 -1.155425459146499634e-01 -1.439917534589767456e-01 1.775383800268173218e-01 3.991589248180389404e-01 -2.159210443496704102e-01 -1.869057416915893555e-01 2.279872745275497437e-01 -1.223872378468513489e-01 -4.350724443793296814e-02 1.020286232233047485e-01 -8.611723780632019043e-02
5.665934085845947266e-02 2.838986180722713470e-02 -3.060609474778175354e-02 -1.105806678533554077e-01 2.033414095640182495e-01 -4.129073023796081543e-01 -2.184565216302871704e-01 1.689021438360214233e-01 1.925559043884277344e-01 -1.577787548303604126e-01 -3.031295835971832275e-01 -3.113544285297393799e-01 -1.247652545571327209e-01 -7.700459659099578857e-02 -3.066076040267944336e-01 2.406108891591429710e-03 -8.039557933807373047e-02 1.220758333802223206e-01 -6.057178229093551636e-02 1.133783534169197083e-01 5.989004671573638916e-02 3.488947823643684387e-02 -2.277306094765663147e-02 4.034304618835449219e-01 1.494829654693603516e-01 1.503389775753021240e-01 -1.548499315977096558e-01 -6.775583326816558838e-02 7.338757859542965889e-04 -1.704276949167251587e-01 -7.286407798528671265e-02 -1.207330152392387390e-01
7.194530963897705078e-02 -6.039435975253582001e-03 2.681549191474914551e-01 1.275523304939270020e-01 3.518274724483489990e-01 -3.924970328807830811e-01 -8.384266495704650879e-02 1.209834739565849304e-01 1.240498274564743042e-01 1.603997647762298584e-01 -6.236764788627624512e-02 -1.702526025474071503e-02 -9.928454458713531494e-02 4.616009443998336792e-02 -1.537025719881057739e-01 -1.928305951878428459e-03 -1.274322867393493652e-01 1.697389781475067139e-01 -3.336484134197235107e-01 -2.466662079095840454e-01 1.594009250402450562e-01 9.462388604879379272e-02 5.304814130067825317e-02 1.310076266527175903e-01 2.234291583299636841e-01 3.472648859024047852e-01 1.260402649641036987e-01 1.788971386849880219e-02 1.038309037685394287e-01 -9.297819435596466064e-02 -2.716872654855251312e-02 -2.185325175523757935e-01
1.872988790273666382e-01 2.652098610997200012e-02 4.483731091022491455e-02 4.133480042219161987e-02 7.375200837850570679e-02 -2.646360099315643311e-01 -2.045188397169113159e-01 3.132281303405761719e-01 3.627810776233673096e-01 -5.733083933591842651e-02 9.799885749816894531e-02 6.921770423650741577e-02 -3.342719748616218567e-02 -6.300786882638931274e-02 -4.848147183656692505e-02 3.512243330478668213e-01 2.953994572162628174e-01 6.770975142717361450e-02 -1.828174740076065063e-01 1.722665429115295410e-01 1.838268935680389404e-01 1.071588844060897827e-01 1.636024415493011475e-01 1.341273933649063110e-01 -7.275169715285301208e-03 -1.272113900631666183e-02 1.673135459423065186e-01 3.519988059997558594e-02 -2.472167611122131348e-01 -7.461185008287429810e-02 -7.324562966823577881e-02 -3.442776799201965332e-01
-2.316292189061641693e-02 -1.867330372333526611e-01 1.604218930006027222e-01 1.193477064371109009e-01 -4.427910223603248596e-02 -3.561498224735260010e-01 -9.410535544157028198e-02 1.778641045093536377e-01 3.110688328742980957e-01 2.636320656165480614e-03 -1.321679502725601196e-01 -1.485557258129119873e-01 -4.286941587924957275e-01 5.712565779685974121e-02 4.783394932746887207e-02 2.883993089199066162e-01 1.761147975921630859e-01 -4.287813976407051086e-02 -3.776855766773223877e-01 -3.221207484602928162e-02 -7.016326487064361572e-02 -2.758136205375194550e-02 -1.712697893381118774e-01 5.258068814873695374e-02 7.218750566244125366e-02 9.879240393638610840e-02 -2.733961939811706543e-01 -2.263972721993923187e-02 2.991063706576824188e-02 -1.668417453765869141e-02 -1.472430080175399780e-01 -1.382215470075607300e-01
-1.673392504453659058e-01 -3.756229579448699951e-02 3.166036605834960938e-01 3.584038913249969482e-01 -7.356250286102294922e-02 2.115887105464935303e-01 3.821710497140884399e-02 4.657119214534759521e-01 6.462121754884719849e-02 8.299472928047180176e-02 -2.349880337715148926e-01 -1.866647303104400635e-01 -5.891880765557289124e-02 -3.913392871618270874e-02 1.093047708272933960e-01 3.214446902275085449e-01 -2.008486986160278320e-01 -8.034771680831909180e-02 -1.278776377439498901e-01 -9.421670436859130859e-02 5.655416846275329590e-02 3.280611336231231689e-02 9.434736520051956177e-02 1.956449896097183228e-01 -1.409142911434173584e-01 -1.178573258221149445e-02 -4.327134042978286743e-02 1.267543155699968338e-02 1.022217571735382080e-01 -1.476312875747680664e-01 2.238302677869796753e-02 -2.714944481849670410e-01
3.966870903968811035e-02 5.930529907345771790e-02 2.239459007978439331e-01 1.599721163511276245e-01 -2.392170950770378113e-02 -5.554232001304626465e-01 7.572644203901290894e-02 -9.060009568929672241e-02 3.080796897411346436e-01 4.941926151514053345e-02 -2.284306734800338745e-01 -2.137200832366943359e-01 -3.976507112383842468e-02 -9.017652273178100586e-02 7.647539954632520676e-03 1.931230723857879639e-01 4.720882046967744827e-03 -7.203635573387145996e-02 -3.069144487380981445e-01 -3.188224509358406067e-02 -1.509634703397750854e-01 -1.478340825997292995e-03 -1.127731129527091980e-01 2.805430591106414795e-01 1.725095212459564209e-01 1.997200101613998413e-01 1.154299601912498474e-01 3.396790102124214172e-02 -4.128817841410636902e-02 -7.229317724704742432e-02 -1.846040189266204834e-01 -1.187524273991584778e-01
6.553298979997634888e-02 -1.149301007390022278e-01 -1.014112308621406555e-01 2.124453037977218628e-01 -1.385995298624038696e-01 -1.540626282803714275e-03 1.111431866884231567e-01 2.733505368232727051e-01 1.495831161737442017e-01 4.846341162919998169e-02 -1.886680573225021362e-01 -3.047920465469360352e-01 -3.123724460601806641e-01 5.654005706310272217e-02 -1.565203666687011719e-01 2.312828600406646729e-01 -3.400042653083801270e-01 7.527998834848403931e-02 -6.199268624186515808e-03 2.467624992132186890e-01 -6.799857597798109055e-03 1.607018560171127319e-01 -1.392792016267776489e-01 1.785159558057785034e-01 6.575836241245269775e-02 -1.512744929641485214e-02 -1.381980776786804199e-01 8.431522548198699951e-02 -1.535243242979049683e-01 -3.221157565712928772e-02 -4.034691751003265381e-01 -1.063907295465469360e-01
7.117398828268051147e-02 -1.929932981729507446e-01 1.052516698837280273e-01 9.145556390285491943e-02 -6.765411794185638428e-02 -1.840180307626724243e-01 1.711247563362121582e-01 2.776345312595367432e-01 1.945594549179077148e-01 -1.456151530146598816e-02 -2.712229490280151367e-01 -4.490389227867126465e-01 -2.550003826618194580e-01 -9.153074026107788086e-02 1.397414803504943848e-01 1.164187788963317871e-01 -3.116218745708465576e-01 2.039739489555358887e-01 -3.199074268341064453e-01 -1.453399360179901123e-01 -3.565174713730812073e-02 1.272616386413574219e-01 -1.049138978123664856e-01 5.475628748536109924e-02 6.714012473821640015e-02 9.245165437459945679e-02 -1.604816317558288574e-01 1.042590737342834473e-01 1.706101149320602417e-01 3.453118726611137390e-02 -4.550801124423742294e-03 6.649032235145568848e-03
3.450735807418823242e-01 5.528488010168075562e-02 1.132665574550628662e-01 1.304216682910919189e-01 -1.195738986134529114e-01 -1.865631937980651855e-01 1.396081149578094482e-01 6.191139668226242065e-02 2.619104683399200439e-01 -6.681155413389205933e-02 6.808659993112087250e-03 -4.977788776159286499e-02 -1.470112055540084839e-01 -2.415172159671783447e-01 -3.396584987640380859e-01 2.707455158233642578e-01 -3.075430095195770264e-01 -1.302235126495361328e-01 -1.256107091903686523e-01 2.047556489706039429e-01 1.682655364274978638e-01 3.491261228919029236e-02 3.277603536844253540e-03 1.105460990220308304e-02 2.914679646492004395e-01 -1.636737436056137085e-01 1.833238601684570312e-01 1.208795905113220215e-01 -2.303480654954910278e-01 1.312157697975635529e-02 -1.129542067646980286e-01 -8.087295293807983398e-02
5.504236370325088501e-02 2.460890412330627441e-01 -1.419250965118408203e-01 -3.128007054328918457e-02 7.244636863470077515e-02 7.075487822294235229e-02 -2.777978219091892242e-02 8.827872574329376221e-02 -1.751328259706497192e-02 -8.833422511816024780e-02 -2.077174186706542969e-01 -1.247396506369113922e-02 -1.305011808872222900e-01 -2.364052236080169678e-01 7.898312807083129883e-02 1.523851007223129272e-01 -9.999366849660873413e-02 1.342047154903411865e-01 -2.098932117223739624e-01 -6.775425374507904053e-02 4.205818772315979004e-01 -9.152512252330780029e-02 -8.655316382646560669e-02 8.951596170663833618e-02 3.623014688491821289e-01 7.565194368362426758e-02 -1.869339644908905029e-01 2.638818919658660889e-01 -1.007161755114793777e-02 -2.106470316648483276e-01 -2.837076485157012939e-01 -3.142091333866119385e-01
1.160319074988365173e-01 -1.140518952161073685e-02 6.846565753221511841e-02 1.648679524660110474e-01 -1.354092955589294434e-01 -3.129866421222686768e-01 -1.284096669405698776e-02 -5.476239696145057678e-02 1.794395595788955688e-01 7.695714384317398071e-02 -1.228369846940040588e-01 5.945001263171434402e-03 2.377979904413223267e-01 6.327887624502182007e-02 -3.010479807853698730e-01 5.375843644142150879e-01 -3.366383910179138184e-02 -1.845017820596694946e-01 -3.240529894828796387e-01 -3.928685188293457031e-02 -1.047942489385604858e-01 1.121007278561592102e-02 3.019728697836399078e-02 1.511979103088378906e-01 1.777944713830947876e-01 4.397723078727722168e-02 -6.035387888550758362e-02 1.546499878168106079e-01 -7.670909911394119263e-02 1.301801800727844238e-01 -2.188878506422042847e-01 -1.822033077478408813e-01
9.076016396284103394e-02 1.002603247761726379e-01 7.121340185403823853e-02 1.859046891331672668e-02 1.497254520654678345e-01 1.554552316665649414e-01 -1.983213610947132111e-02 2.068044245243072510e-01 3.878124654293060303e-01 4.442491009831428528e-02 1.867200881242752075e-01 -2.883721888065338135e-01 7.384115457534790039e-02 -1.827236711978912354e-01 -1.261623948812484741e-02 3.698436915874481201e-01 -1.362397223711013794e-01 3.237512707710266113e-01 -1.134747755713760853e-03 1.058015972375869751e-01 9.446617960929870605e-02 -1.772260069847106934e-01 2.001844719052314758e-02 1.965361237525939941e-01 7.946322113275527954e-02 2.200470566749572754e-01 -1.986812502145767212e-01 9.850997477769851685e-02 4.179148375988006592e-02 -3.255688548088073730e-01 -1.937028765678405762e-02 1.200298666954040527e-01
1.044859737157821655e-01 -6.242486089468002319e-02 -3.203136101365089417e-02 3.726790845394134521e-02 -1.020352169871330261e-01 1.287791579961776733e-01 -3.252744972705841064e-01 3.229083865880966187e-02 2.882698774337768555e-01 -4.685855656862258911e-02 -3.735293149948120117e-01 4.041334614157676697e-02 -6.866590678691864014e-02 -2.997325547039508820e-02 3.060619905591011047e-02 1.976533830165863037e-01 9.440752118825912476e-02 5.326243638992309570e-01 -3.131960034370422363e-01 1.047534197568893433e-01 1.585870981216430664e-01 1.732430979609489441e-02 1.263920683413743973e-03 -1.293079853057861328e-01 2.971303183585405350e-03 4.030120745301246643e-02 1.130250096321105957e-01 1.333732604980468750e-01 -1.606690734624862671e-01 -2.769727818667888641e-02 -2.420020550489425659e-01 -1.252134889364242554e-01
2.148824930191040039e-01 1.974807530641555786e-01 -2.527290955185890198e-02 -3.160187974572181702e-02 6.643450260162353516e-02 -1.469596177339553833e-01 -2.783926129341125488e-01 4.157578572630882263e-02 3.583394587039947510e-01 -1.231463402509689331e-01 -1.784785240888595581e-01 1.508832424879074097e-01 -8.677558600902557373e-02 1.294390484690666199e-02 -2.502979338169097900e-01 2.563419640064239502e-01 2.065914273262023926e-01 -1.076947152614593506e-02 -4.022883176803588867e-01 2.731360308825969696e-02 5.974680930376052856e-02 2.783411554992198944e-02 -2.041123658418655396e-01 3.240988254547119141e-01 1.068591922521591187e-01 1.472786255180835724e-02 -7.498682290315628052e-02 -1.030071154236793518e-01 -9.896808117628097534e-02 -1.457343697547912598e-01 -7.891119271516799927e-02 2.283505052328109741e-01
-4.675422981381416321e-02 1.102659702301025391e-01 -7.304124534130096436e-02 3.193442244082689285e-03 -2.373474091291427612e-01 1.374680995941162109e-01 -1.235106363892555237e-01 3.360360860824584961e-01 -2.326283231377601624e-02 9.506575763225555420e-02 -3.544168546795845032e-02 -4.642682075500488281e-01 -1.547858268022537231e-01 -1.444323658943176270e-01 -8.851817995309829712e-02 2.485785037279129028e-01 -6.166322156786918640e-02 3.424853784963488579e-03 -2.965876460075378418e-01 3.041261620819568634e-02 -1.893743686378002167e-02 8.585682138800621033e-03 4.256290942430496216e-02 -3.400523588061332703e-02 -8.877066895365715027e-03 1.126927137374877930e-02 -4.862605035305023193e-02 1.400302052497863770e-01 2.230611592531204224e-01 -3.930627405643463135e-01 -2.210576832294464111e-01 -2.543117403984069824e-01
1.572226285934448242e-01 1.190383452922105789e-02 4.052052646875381470e-02 2.579768598079681396e-01 -5.328488536179065704e-03 7.740878313779830933e-02 9.245648048818111420e-03 4.171281158924102783e-01 8.591685444116592407e-02 -2.103924006223678589e-01 -3.839727640151977539e-01 1.985714770853519440e-02 -3.147754371166229248e-01 -3.948488831520080566e-02 2.322754636406898499e-02 2.434119395911693573e-02 -3.370907604694366455e-01 -1.554219275712966919e-01 -1.111065298318862915e-01 -1.338530331850051880e-01 8.489689975976943970e-02 1.400296227075159550e-03 1.549630761146545410e-01 1.527288705110549927e-01 3.160371482372283936e-01 8.676194399595260620e-02 5.567393824458122253e-02 3.635546192526817322e-02 1.604408919811248779e-01 -1.961393803358078003e-01 -1.606141179800033569e-01 3.404282033443450928e-02
2.486708462238311768e-01 -1.552444845438003540e-01 1.170274615287780762e-01 1.555725634098052979e-01 1.098520979285240173e-01 -2.324348241090774536e-01 -8.694901317358016968e-02 2.440192103385925293e-01 1.046824529767036438e-01 2.910279929637908936e-01 -3.323992015793919563e-03 -3.904112428426742554e-02 -2.094729542732238770e-01 -3.830525875091552734e-01 2.413914203643798828e-01 1.630469709634780884e-01 9.326756000518798828e-02 6.747753173112869263e-02 -2.582318782806396484e-01 -1.199628636240959167e-01 2.224278450012207031e-02 -1.504378467798233032e-01 -6.207370012998580933e-02 1.355794668197631836e-01 2.815593779087066650e-01 -2.626897580921649933e-02 -1.478385329246520996e-01 3.291078209877014160e-01 7.262362539768218994e-02 -1.133457198739051819e-01 4.398467764258384705e-02 -2.082286961376667023e-02
1.208547800779342651e-01 -2.049795091152191162e-01 1.216025054454803467e-01 1.321274042129516602e-01 6.667194515466690063e-02 -1.188196837902069092e-01 1.088331788778305054e-01 2.943045496940612793e-01 3.197087049484252930e-01 -5.708266049623489380e-02 -2.663248479366302490e-01 -1.368017494678497314e-01 -8.753485977649688721e-02 2.778735384345054626e-02 -5.109688639640808105e-02 1.851817965507507324e-01 1.591797024011611938e-01 -1.385204195976257324e-01 -1.648309230804443359e-01 1.632644981145858765e-01 -2.257962673902511597e-01 3.895708620548248291e-01 2.355044037103652954e-01 5.388324335217475891e-02 2.621042728424072266e-01 -8.968480676412582397e-02 1.528673768043518066e-01 2.181136459112167358e-01 8.893820643424987793e-02 -1.313761323690414429e-01 -1.622244529426097870e-02 -1.451673060655593872e-01
-5.419777706265449524e-02 2.112980931997299194e-01 1.192397531121969223e-02 1.216934844851493835e-01 -1.816810071468353271e-01 8.999527990818023682e-02 -1.416532546281814575e-01 3.427436351776123047e-01 -4.517952352762222290e-02 1.196700334548950195e-01 -2.083564549684524536e-02 -1.881463527679443359e-01 -1.538667231798171997e-01 -2.179558128118515015e-01 -1.061305180191993713e-01 1.836203336715698242e-01 -8.914047479629516602e-02 1.013385206460952759e-01 -4.152899980545043945e-01 1.234180182218551636e-01 1.119415741413831711e-03 7.539980113506317139e-02 1.012986376881599426e-01 1.766309589147567749e-01 7.408106233924627304e-03 -3.110947012901306152e-01 6.103453785181045532e-02 7.243569940328598022e-03 1.465516090393066406e-01 -2.290241718292236328e-01 -7.924211770296096802e-02 -3.957046270370483398e-01
2.302522808313369751e-01 1.120673567056655884e-01 8.227486163377761841e-02 2.586079537868499756e-01 1.330949552357196808e-02 1.620448976755142212e-01 -2.074439823627471924e-02 3.304744064807891846e-01 2.726158499717712402e-01 -7.444645464420318604e-02 -1.587162464857101440e-01 1.420694142580032349e-01 -2.316249459981918335e-01 1.350020430982112885e-02 -8.794976025819778442e-02 1.294693164527416229e-02 -3.438688814640045166e-01 -1.806795299053192139e-01 -1.874495893716812134e-01 -5.046392232179641724e-02 -6.984895467758178711e-02 -4.718113318085670471e-02 5.589247122406959534e-02 3.074697852134704590e-01 3.099670708179473877e-01 8.368047326803207397e-02 -3.925763815641403198e-02 -4.560093581676483154e-02 1.852265000343322754e-01 -2.090575844049453735e-01 -2.289822995662689209e-01 -8.506465703248977661e-02
2.002172730863094330e-02 1.702833920717239380e-01 9.170860797166824341e-02 1.547219753265380859e-01 2.581460960209369659e-02 -5.256549268960952759e-02 -3.112848997116088867e-01 7.243312150239944458e-02 2.848823070526123047e-01 -9.707322716712951660e-02 -6.284679472446441650e-02 1.141083985567092896e-01 1.027099341154098511e-01 -1.260782182216644287e-01 -1.217895224690437317e-01 4.468306601047515869e-01 1.194297224283218384e-01 -1.744182407855987549e-01 -1.280037611722946167e-01 2.779769599437713623e-01 1.228094398975372314e-01 7.146973162889480591e-02 -1.238217055797576904e-01 3.670629262924194336e-01 1.387208253145217896e-01 1.381875127553939819e-01 -2.370019070804119110e-02 -8.675278164446353912e-03 3.636590018868446350e-02 -1.237019076943397522e-01 -1.085121110081672668e-01 -3.289648592472076416e-01
-1.334902644157409668e-01 -7.341203093528747559e-02 2.105190604925155640e-01 1.546297222375869751e-01 1.406466513872146606e-01 -1.525558233261108398e-01 -6.640942767262458801e-03 9.534898400306701660e-02 1.468134373426437378e-01 1.264436691999435425e-01 -2.865372598171234131e-01 -5.343940258026123047e-01 -2.414420843124389648e-01 -2.165738940238952637e-01 2.103792876005172729e-01 2.652816474437713623e-01 -1.532195210456848145e-01 1.597592830657958984e-01 -2.380279153585433960e-01 1.394539140164852142e-02 -5.622548982501029968e-02 4.230009019374847412e-02 -2.100981958210468292e-02 1.182020083069801331e-01 8.068593591451644897e-02 -1.428119391202926636e-01 -1.085278764367103577e-01 1.071568280458450317e-01 -1.590128391981124878e-01 -3.679323196411132812e-02 -1.416286826133728027e-01 9.611801058053970337e-02
1.794928908348083496e-01 -2.385850548744201660e-01 -3.395546460524201393e-03 2.197451293468475342e-01 8.343185484409332275e-02 -1.236365213990211487e-01 -5.705648660659790039e-02 5.116195678710937500e-01 2.168769985437393188e-01 -4.934071376919746399e-02 -2.223870456218719482e-01 -8.553557097911834717e-02 4.660833626985549927e-02 -1.779067218303680420e-01 1.343220565468072891e-02 3.233833005651831627e-03 1.358221024274826050e-01 2.049891278147697449e-02 -1.846981048583984375e-01 1.041277870535850525e-01 2.847309708595275879e-01 3.056459724903106689e-01 -1.799338161945343018e-01 1.262019127607345581e-01 2.195483073592185974e-02 1.817663758993148804e-01 -1.121765077114105225e-01 -1.786423474550247192e-01 8.093966543674468994e-02 -4.768686741590499878e-02 1.029696241021156311e-01 -2.257937192916870117e-01
1.566396951675415039e-01 -2.767770923674106598e-02 3.447831869125366211e-01 5.278131738305091858e-02 -2.734453976154327393e-02 -1.607802212238311768e-01 1.974073937162756920e-03 1.993804275989532471e-01 2.757558524608612061e-01 1.429620832204818726e-01 4.529805388301610947e-03 -1.979519724845886230e-01 4.130430221557617188e-01 -2.608061432838439941e-01 -1.939819306135177612e-01 2.953501045703887939e-01 -1.454393714666366577e-01 -1.904472410678863525e-01 -1.473998874425888062e-01 -1.541043370962142944e-01 -4.453673958778381348e-02 4.130708426237106323e-02 -1.917826570570468903e-02 5.695828050374984741e-02 6.133565679192543030e-02 -1.147938594222068787e-01 7.757130265235900879e-02 -1.182289943099021912e-01 1.413722187280654907e-01 -2.837919890880584717e-01 -1.973334997892379761e-01 3.021682426333427429e-02
-1.068887412548065186e-01 8.144073933362960815e-02 2.030033469200134277e-01 -6.834685802459716797e-02 1.113743409514427185e-01 -1.912034898996353149e-01 -1.077764779329299927e-01 1.001187190413475037e-01 1.017666980624198914e-01 -1.178424805402755737e-02 -1.078461017459630966e-02 -9.360346943140029907e-02 -2.992055118083953857e-01 1.298511773347854614e-01 -3.167763948440551758e-01 4.926680624485015869e-01 -3.909005597233772278e-02 -4.150168597698211670e-02 -2.931884489953517914e-02 -9.005251526832580566e-02 8.390071243047714233e-02 3.055397570133209229e-01 1.872813552618026733e-01 2.213372886180877686e-01 1.473735868930816650e-01 5.465858802199363708e-02 1.413552016019821167e-01 -1.804584264755249023e-02 2.009447664022445679e-01 -3.058023452758789062e-01 -1.443995535373687744e-01 -1.393216010183095932e-02
-2.286431342363357544e-01 5.633485317230224609e-02 7.305912673473358154e-02 9.274271875619888306e-02 -9.932884573936462402e-02 -2.951608272269368172e-03 -5.317702144384384155e-02 2.299051731824874878e-01 2.253466099500656128e-01 1.269245892763137817e-01 -9.312169626355171204e-03 -2.749784886837005615e-01 -1.789078563451766968e-01 -2.441265881061553955e-01 1.551355570554733276e-01 2.486292570829391479e-01 -2.557308375835418701e-01 1.881828308105468750e-01 -4.388552904129028320e-01 3.652203595265746117e-04 9.620605409145355225e-02 5.340678617358207703e-02 -1.338469684123992920e-01 2.844884097576141357e-01 3.621477866545319557e-03 -1.668122783303260803e-02 2.888194620609283447e-01 1.258073449134826660e-01 3.459894657135009766e-02 -1.374366432428359985e-01 1.188894882798194885e-01 -8.278126269578933716e-02
1.114353984594345093e-01 -2.057056427001953125e-01 9.826687723398208618e-02 2.860078513622283936e-01 2.612405084073543549e-02 -1.542811542749404907e-01 -1.667808443307876587e-01 -1.238433346152305603e-01 2.249503731727600098e-01 1.642284542322158813e-01 -2.360067814588546753e-01 4.387570545077323914e-02 -1.565926213515922427e-04 -2.230471819639205933e-01 -2.496834993362426758e-01 -1.476080119609832764e-01 3.242410346865653992e-02 8.812334388494491577e-02 -1.787266582250595093e-01 1.292921602725982666e-01 2.535347044467926025e-01 -2.061621099710464478e-01 -2.893936447799205780e-02 3.955857455730438232e-02 2.886957824230194092e-01 3.176447004079818726e-02 -6.941639352589845657e-03 9.442216902971267700e-02 1.712650507688522339e-01 -2.965669631958007812e-01 3.416998544707894325e-03 -3.739240765571594238e-01
1.291817426681518555e-01 1.187084615230560303e-01 -6.024064868688583374e-02 -6.058060750365257263e-02 5.547397211194038391e-02 -1.532761752605438232e-01 -1.056105047464370728e-01 4.636558890342712402e-01 1.479720771312713623e-01 2.152975946664810181e-01 9.116629511117935181e-02 -3.230291903018951416e-01 -1.505396366119384766e-01 2.354760654270648956e-02 4.747875034809112549e-03 3.456476330757141113e-01 1.437305361032485962e-01 -2.410316616296768188e-01 -2.975154519081115723e-01 2.873749136924743652e-01 2.414304763078689575e-02 6.757023185491561890e-02 -1.601764112710952759e-01 4.666117578744888306e-02 -5.731685832142829895e-02 2.510132826864719391e-02 1.237919852137565613e-01 -9.495397657155990601e-02 8.297317475080490112e-02 -1.279886513948440552e-01 -1.949269324541091919e-01 -1.150902807712554932e-01
2.514389529824256897e-02 1.018018350005149841e-01 1.104341670870780945e-01 3.629667162895202637e-01 -1.494799926877021790e-02 2.054101824760437012e-01 -8.336751908063888550e-02 4.239283874630928040e-02 7.487236708402633667e-02 5.680464580655097961e-02 -2.980850338935852051e-01 -1.168186515569686890e-01 -5.906514078378677368e-02 -1.821506470441818237e-01 2.782917348667979240e-03 3.125509619712829590e-01 -2.721445262432098389e-01 -2.050507664680480957e-01 1.145422365516424179e-02 9.394893795251846313e-02 -1.239554286003112793e-01 7.456178963184356689e-02 1.645611077547073364e-01 -2.207088656723499298e-02 2.790132462978363037e-01 -5.875726789236068726e-02 -5.718666315078735352e-02 2.620033025741577148e-01 5.648158863186836243e-02 -3.260131776332855225e-01 -2.797594964504241943e-01 -1.835410743951797485e-01
1.119575276970863342e-01 3.493585884571075439e-01 1.982306838035583496e-01 2.689804732799530029e-01 -1.264633536338806152e-01 1.394345611333847046e-01 -2.344923168420791626e-01 1.444673985242843628e-01 1.884095668792724609e-01 1.377645581960678101e-01 -2.422745674848556519e-01 1.514211297035217285e-01 -1.314024329185485840e-01 1.577116847038269043e-01 1.938430592417716980e-02 2.332751452922821045e-01 -3.088926076889038086e-01 -9.863424301147460938e-02 -1.974395290017127991e-02 1.092299148440361023e-01 1.308995392173528671e-02 7.456661015748977661e-02 3.542506322264671326e-02 -4.742359369993209839e-02 1.961342841386795044e-01 -4.920925572514533997e-02 -8.219518512487411499e-02 4.226568043231964111e-01 7.720313966274261475e-02 -1.810130029916763306e-01 -1.198901161551475525e-01 -5.793206766247749329e-02
7.476922124624252319e-02 6.103923916816711426e-02 1.741420477628707886e-01 1.004750356078147888e-01 -1.425835788249969482e-01 1.888075172901153564e-01 -1.572311371564865112e-01 -9.521530941128730774e-03 -7.643964141607284546e-02 7.474533747881650925e-03 -1.070500835776329041e-01 -2.190022543072700500e-02 -2.056311219930648804e-01 -3.281009569764137268e-02 -3.682331442832946777e-01 -4.749950021505355835e-02 -5.831077322363853455e-02 2.759831026196479797e-02 -2.487631589174270630e-01 -1.096401456743478775e-02 1.485627442598342896e-01 2.852585315704345703e-01 -1.597779542207717896e-01 4.805139005184173584e-01 1.609854102134704590e-01 -2.636418491601943970e-02 -2.186574414372444153e-02 9.733529388904571533e-02 8.887426555156707764e-02 -2.462277859449386597e-01 -1.082456707954406738e-01 -3.571877181529998779e-01
-3.003580123186111450e-02 -1.721310801804065704e-02 -8.295487612485885620e-02 5.721601471304893494e-02 7.984116673469543457e-02 -2.093209773302078247e-01 -3.938412666320800781e-01 2.106275111436843872e-01 -2.588572911918163300e-02 -7.678208500146865845e-02 -2.497196197509765625e-01 1.828738600015640259e-01 -1.268827468156814575e-01 -9.284403175115585327e-02 1.790146827697753906e-01 4.657015204429626465e-01 5.461744964122772217e-02 -1.222176197916269302e-02 -2.520384788513183594e-01 2.308274433016777039e-02 7.647304236888885498e-02 -1.502440497279167175e-02 1.513199210166931152e-01 -2.246875129640102386e-02 2.921483516693115234e-01 1.628349348902702332e-02 -2.606348097324371338e-01 2.834233939647674561e-01 3.891391307115554810e-02 -5.143298208713531494e-02 7.641855627298355103e-02 -1.497681438922882080e-01
-8.596365898847579956e-02 1.960695683956146240e-01 -1.238318625837564468e-02 1.633168905973434448e-01 1.071050669997930527e-02 1.769280433654785156e-01 -1.521876156330108643e-01 2.939469516277313232e-01 -3.130548447370529175e-02 1.390210837125778198e-01 -9.075558930635452271e-02 -3.527556061744689941e-01 -2.933937013149261475e-01 -2.171216607093811035e-01 -1.957388073205947876e-01 2.669939994812011719e-01 3.377585113048553467e-02 8.482971787452697754e-02 -3.701807856559753418e-01 9.218938648700714111e-02 8.991932868957519531e-02 8.033344149589538574e-02 3.602605313062667847e-02 1.105870157480239868e-01 -1.344167999923229218e-02 -4.792695492506027222e-02 1.200988739728927612e-01 -1.348960548639297485e-01 1.430412977933883667e-01 -2.505876421928405762e-01 1.552452743053436279e-01 -2.572272717952728271e-01
1.881490349769592285e-01 -1.670592278242111206e-02 1.075690165162086487e-01 2.702746093273162842e-01 1.444244850426912308e-02 2.912513613700866699e-01 -1.348511874675750732e-01 2.847992181777954102e-01 1.577242314815521240e-01 -2.180214673280715942e-01 -2.104747295379638672e-01 -6.947445124387741089e-02 -1.922089010477066040e-01 -6.013025343418121338e-02 -3.222899511456489563e-02 7.905126363039016724e-02 -2.757561504840850830e-01 -1.988020688295364380e-01 -2.438744455575942993e-01 -9.184596687555313110e-02 -4.844748228788375854e-02 -9.185045957565307617e-03 9.734331071376800537e-02 1.799409836530685425e-02 4.186308979988098145e-01 1.732570491731166840e-02 3.014671243727207184e-02 6.049897056072950363e-03 2.845897674560546875e-01 -2.181113362312316895e-01 -1.586387753486633301e-01 7.283169310539960861e-03
1.544934362173080444e-01 -1.646650284528732300e-01 1.723801940679550171e-01 2.714368402957916260e-01 -1.802244037389755249e-01 -6.072181090712547302e-02 -2.995348870754241943e-01 -1.181180104613304138e-01 2.903334498405456543e-01 -5.124043673276901245e-02 -2.601650357246398926e-01 -2.809850499033927917e-02 -3.217582106590270996e-01 -2.362975776195526123e-01 -2.292614616453647614e-02 2.120681852102279663e-01 4.967559501528739929e-02 2.535130188334733248e-04 -3.541626036167144775e-02 -5.179563909769058228e-02 -1.178137734532356262e-01 2.004132047295570374e-02 -2.385939061641693115e-01 2.093566507101058960e-01 2.110308408737182617e-01 -1.734734177589416504e-01 -2.196656614542007446e-01 -1.052360758185386658e-01 5.784604698419570923e-02 -2.608416974544525146e-01 9.109197556972503662e-02 1.021999791264533997e-01
1.988639980554580688e-01 4.193117469549179077e-02 -1.179331727325916290e-02 4.411961138248443604e-02 -2.482508122920989990e-02 -2.195970714092254639e-01 2.318803071975708008e-01 1.955391317605972290e-01 2.064164131879806519e-01 -3.701217845082283020e-02 -1.401564925909042358e-01 -1.672756522893905640e-01 -2.703134119510650635e-01 4.758726432919502258e-02 -2.282151207327842712e-02 2.554399669170379639e-01 -4.461358785629272461e-01 1.457256674766540527e-01 -1.496030688285827637e-01 5.166345462203025818e-02 2.966178953647613525e-01 1.060412377119064331e-01 -2.680035233497619629e-01 1.117479950189590454e-01 8.062747865915298462e-02 -1.612411290407180786e-01 1.898783445358276367e-01 8.576494455337524414e-02 -1.593982614576816559e-02 -2.712880969047546387e-01 -4.649608582258224487e-02 4.767846688628196716e-02
-1.895683556795120239e-01 -6.327006965875625610e-02 1.601211875677108765e-01 1.642575860023498535e-01 1.864311993122100830e-01 -3.709007501602172852e-01 -4.078449308872222900e-02 4.595027863979339600e-02 1.573005914688110352e-01 -5.124492943286895752e-02 -1.679275929927825928e-01 -2.124431878328323364e-01 -6.914800405502319336e-02 -3.297864794731140137e-01 3.135505914688110352e-01 1.624476462602615356e-01 7.349510490894317627e-02 3.613919019699096680e-02 -2.740124166011810303e-01 8.550063520669937134e-02 -7.454752177000045776e-02 -3.189953789114952087e-02 1.928893476724624634e-01 1.656114757061004639e-01 2.863609790802001953e-01 -1.426572948694229126e-01 -1.183141246438026428e-01 -2.026474922895431519e-01 -4.721830785274505615e-02 -1.740197241306304932e-01 -1.727689057588577271e-01 -1.109462454915046692e-01
2.803841829299926758e-01 2.976654469966888428e-02 2.858940362930297852e-01 1.437549442052841187e-01 4.387208446860313416e-02 -1.413015276193618774e-01 -2.818029224872589111e-01 -4.249150678515434265e-02 2.621974647045135498e-01 2.422013320028781891e-02 -5.900820717215538025e-02 -9.383675642311573029e-03 2.203760594129562378e-01 -2.123860418796539307e-01 -1.454739123582839966e-01 3.616178333759307861e-01 -1.767813861370086670e-01 -1.153715774416923523e-01 -2.738236188888549805e-01 9.325078874826431274e-02 -2.373470366001129150e-01 2.058277651667594910e-02 4.164032265543937683e-02 6.577031314373016357e-02 1.789233088493347168e-01 -8.562750369310379028e-02 1.202552616596221924e-01 -7.471674680709838867e-02 -2.303110063076019287e-01 3.913721069693565369e-02 -2.963101267814636230e-01 -6.051982939243316650e-02
9.572517871856689453e-02 -1.237431019544601440e-01 -1.127954423427581787e-01 2.132415771484375000e-01 -8.313424885272979736e-02 7.843687199056148529e-03 -4.246308505535125732e-01 5.710741132497787476e-02 2.230674773454666138e-01 8.461678400635719299e-03 -1.433345228433609009e-01 1.272262632846832275e-01 -1.117289662361145020e-01 -1.669413447380065918e-01 3.898487612605094910e-02 2.557948827743530273e-01 -6.842305511236190796e-02 -3.307987377047538757e-02 -1.688429415225982666e-01 -2.451818995177745819e-02 3.520022332668304443e-01 4.923129081726074219e-01 -2.068624347448348999e-01 1.630688905715942383e-01 5.455556884407997131e-02 2.509939111769199371e-02 -1.368871331214904785e-01 8.970067650079727173e-02 1.804279722273349762e-02 1.613921225070953369e-01 7.135395705699920654e-02 -2.274726703763008118e-02
8.042560517787933350e-02 -7.449422776699066162e-02 2.741726860404014587e-02 -1.838215291500091553e-01 1.756962686777114868e-01 -2.777940928936004639e-01 -3.002023883163928986e-02 2.054660320281982422e-01 -4.874006286263465881e-02 -1.921685338020324707e-01 -1.860454678535461426e-01 -2.757704854011535645e-01 -2.341765761375427246e-01 -7.508085668087005615e-02 -2.177050560712814331e-01 1.365641951560974121e-01 -2.657874822616577148e-01 -3.366183862090110779e-02 -1.686748713254928589e-01 1.818941235542297363e-01 2.866715788841247559e-01 5.754812806844711304e-02 6.275347620248794556e-02 4.294075965881347656e-01 6.847705692052841187e-03 1.945681720972061157e-01 8.209307491779327393e-02 1.584333479404449463e-01 8.568573743104934692e-02 -1.499600708484649658e-01 -1.362294703722000122e-01 2.301379106938838959e-02
5.342249944806098938e-02 -1.949574053287506104e-01 2.254562228918075562e-01 1.685652136802673340e-01 1.254567503929138184e-01 -1.692030578851699829e-01 -6.842652708292007446e-02 1.233732551336288452e-01 3.457809090614318848e-01 -3.076464310288429260e-02 7.675598561763763428e-02 -3.003864288330078125e-01 -4.359056428074836731e-02 -4.809061065316200256e-02 -1.018982306122779846e-01 2.543817758560180664e-01 -1.050364673137664795e-01 6.336504220962524414e-02 -2.627390027046203613e-01 3.561642020940780640e-02 3.069136664271354675e-02 -3.338466584682464600e-01 -5.414817109704017639e-02 -1.259766668081283569e-01 -8.342369645833969116e-02 -1.319566071033477783e-01 -2.718475162982940674e-01 -2.100211530923843384e-01 -1.478647291660308838e-01 -3.316755294799804688e-01 -1.155420616269111633e-01 -1.246189102530479431e-01
2.542412579059600830e-01 1.573274582624435425e-01 -6.413485854864120483e-02 2.919083833694458008e-02 4.215186089277267456e-02 -8.715216070413589478e-02 -2.828362584114074707e-02 6.001741886138916016e-01 3.098597228527069092e-01 1.360034495592117310e-01 -5.476138368248939514e-02 -2.235333621501922607e-01 -2.573033869266510010e-01 -6.142175942659378052e-02 -9.829744696617126465e-02 1.882964223623275757e-01 1.241340190172195435e-01 6.806643307209014893e-02 -1.569663733243942261e-01 2.278757989406585693e-01 3.722731024026870728e-02 6.774064898490905762e-02 -1.928040832281112671e-01 3.530348185449838638e-03 -1.114436052739620209e-02 1.337905824184417725e-01 2.042360603809356689e-01 1.806792467832565308e-01 1.594961434602737427e-02 5.907393619418144226e-02 -1.296032965183258057e-01 2.047681482508778572e-04
2.198239117860794067e-01 -2.434246987104415894e-01 -1.315752714872360229e-01 1.261173188686370850e-01 -4.320601001381874084e-02 -9.897810220718383789e-02 -1.015415862202644348e-01 4.621991813182830811e-01 4.290426895022392273e-02 -5.973009392619132996e-02 -3.126242458820343018e-01 -1.456425338983535767e-01 1.121631115674972534e-01 -8.726102858781814575e-02 1.312482915818691254e-02 2.189445644617080688e-01 2.063850164413452148e-01 -1.386369615793228149e-01 -1.881670504808425903e-01 2.276697754859924316e-01 3.234881758689880371e-01 8.235441148281097412e-02 -2.694402076303958893e-02 1.482537239789962769e-01 -5.688312277197837830e-02 5.059925839304924011e-02 6.182558834552764893e-03 -2.009682506322860718e-01 -2.179856598377227783e-02 -2.155855745077133179e-01 -3.555949404835700989e-02 -2.309053093194961548e-01
1.549939215183258057e-01 2.773633413016796112e-02 1.236627250909805298e-01 4.060227423906326294e-02 -1.031371355056762695e-01 1.121819540858268738e-01 -3.096721470355987549e-01 1.549277752637863159e-01 2.507393360137939453e-01 1.821738481521606445e-01 -2.780255079269409180e-01 -3.173715472221374512e-01 -1.333391070365905762e-01 -5.203506350517272949e-02 -1.638779938220977783e-01 -3.954211995005607605e-02 2.020427584648132324e-01 3.791335597634315491e-02 -1.443044096231460571e-01 1.667225509881973267e-01 1.587282270193099976e-01 4.346955120563507080e-01 -9.335353225469589233e-02 -1.422607004642486572e-01 1.593818962574005127e-01 -1.959108263254165649e-01 -6.529290229082107544e-02 1.251906901597976685e-01 -7.075597345829010010e-02 -1.333096623420715332e-01 -2.214802950620651245e-01 5.119045078754425049e-02
-9.101723134517669678e-02 -1.159969344735145569e-02 -5.910454317927360535e-02 -6.583936978131532669e-03 -7.213231921195983887e-02 -5.127663165330886841e-02 -1.817335039377212524e-01 2.979649305343627930e-01 1.665370464324951172e-01 2.593658268451690674e-01 -8.483280241489410400e-02 -2.744870781898498535e-01 -2.081803083419799805e-01 -6.263322383165359497e-02 -3.445601463317871094e-02 2.111958712339401245e-01 -9.666353464126586914e-02 2.342572957277297974e-01 -2.762733101844787598e-01 -1.673195362091064453e-01 5.012561753392219543e-02 -2.620260789990425110e-02 -3.599802553653717041e-01 1.356126368045806885e-01 2.930047214031219482e-01 -1.341653615236282349e-01 2.093303054571151733e-01 2.480539679527282715e-01 2.641780301928520203e-02 -1.710888892412185669e-01 8.453459292650222778e-02 1.475398838520050049e-01
1.659017652273178101e-01 -7.436221092939376831e-02 -2.246315777301788330e-02 1.551636755466461182e-01 -5.520833656191825867e-03 4.961893334984779358e-02 -1.450376361608505249e-01 2.096254378557205200e-01 1.664927601814270020e-01 2.440648525953292847e-01 -2.686016261577606201e-01 -1.815899014472961426e-01 1.566195301711559296e-02 -1.708991378545761108e-01 -2.186620682477951050e-01 2.811750955879688263e-02 2.301430106163024902e-01 1.376121640205383301e-01 -2.186598181724548340e-01 1.657783389091491699e-01 1.145568192005157471e-01 3.414745926856994629e-01 -1.606973111629486084e-01 -6.046890094876289368e-02 3.563669919967651367e-01 -2.136328071355819702e-01 -8.892919123172760010e-02 2.387774735689163208e-01 -1.523102819919586182e-01 6.157304346561431885e-02 -1.815235316753387451e-01 -2.291124500334262848e-02
1.967870444059371948e-01 3.697387129068374634e-02 2.438874691724777222e-01 -2.928590960800647736e-02 1.509862244129180908e-01 4.737870767712593079e-02 -8.453285694122314453e-02 -3.133963793516159058e-02 3.124693632125854492e-01 1.125853359699249268e-01 1.662793196737766266e-02 -2.695816755294799805e-01 1.768111437559127808e-01 -7.756859809160232544e-02 -1.611700505018234253e-01 4.148178398609161377e-01 -4.649288579821586609e-02 -1.480719745159149170e-01 -4.782856702804565430e-01 -1.561179459095001221e-01 -9.862804412841796875e-02 1.571928709745407104e-01 1.723324954509735107e-01 3.340749815106391907e-02 2.915168926119804382e-02 -7.507819682359695435e-02 1.582598686218261719e-01 1.031157970428466797e-01 3.093218244612216949e-02 -1.646796017885208130e-01 -1.761128604412078857e-01 -6.388569623231887817e-02
-1.286831498146057129e-01 4.517687112092971802e-02 -1.428663879632949829e-01 3.867846354842185974e-02 -1.649012267589569092e-01 -7.595418393611907959e-02 -1.726381033658981323e-01 4.134876132011413574e-01 8.579954504966735840e-03 1.391357630491256714e-01 -2.706960439682006836e-01 -1.244511753320693970e-01 -3.634660243988037109e-01 -1.562791019678115845e-01 9.399142116308212280e-02 2.109393328428268433e-01 -1.717722564935684204e-01 -5.688202753663063049e-02 -2.146230340003967285e-01 -2.137921936810016632e-02 4.446150735020637512e-03 1.282368898391723633e-01 8.718782663345336914e-02 1.606713384389877319e-01 -1.569574177265167236e-01 -1.401353031396865845e-01 -4.469349980354309082e-02 -5.165902152657508850e-02 6.599754840135574341e-02 -3.693234920501708984e-01 -1.473717689514160156e-01 -2.591173648834228516e-01
[truncated: 3,271,913 more chars]
