# Supplementary material for: The Language of Innovation
Source: PLoS One. 2020 Apr 30;15(4):e0230107. doi: 10.1371/journal.pone.0230107 (PMC7194493; doi:10.1371/journal.pone.0230107)
Supplement: S18 File — (GZ) [file pone.0230107.s018.tar.gz › 1996-2000/V2Run_21_VS_4500_embeddings1996-2000ED32.txt]

1.598531752824783325e-01 -9.771318733692169189e-02 3.386008366942405701e-02 -1.092504188418388367e-01 4.324025213718414307e-01 7.996797561645507812e-02 1.665770560503005981e-01 -3.735619783401489258e-02 1.142796427011489868e-01 9.288656711578369141e-02 1.619625538587570190e-01 1.725450158119201660e-01 -1.737007051706314087e-01 -3.729805946350097656e-01 -5.877357721328735352e-02 -1.478979438543319702e-01 -3.706658259034156799e-02 -2.533450126647949219e-01 -1.038515940308570862e-02 1.016907319426536560e-01 -1.235095933079719543e-01 -1.697976738214492798e-01 -2.825392484664916992e-01 -1.702428311109542847e-01 -3.280500471591949463e-01 1.638553477823734283e-02 -5.090900510549545288e-02 -8.299421519041061401e-03 -1.316233426332473755e-01 -2.221184223890304565e-01 1.785185188055038452e-01 1.379178464412689209e-01
-6.429296731948852539e-02 7.974074780941009521e-02 9.853692352771759033e-02 -1.122086644172668457e-01 3.634320795536041260e-01 -2.405129605904221535e-03 8.465729653835296631e-02 -2.286056056618690491e-02 -6.524389237165451050e-02 6.002221256494522095e-02 -1.923180818557739258e-01 -6.813143938779830933e-02 9.398537874221801758e-02 -3.491798341274261475e-01 9.461006522178649902e-02 1.733693331480026245e-01 -6.768918782472610474e-02 -2.235629409551620483e-01 3.168071508407592773e-01 1.041325852274894714e-01 -1.143422722816467285e-01 -7.125779241323471069e-02 6.342381983995437622e-02 -2.995502054691314697e-01 -2.450166046619415283e-01 -2.340363562107086182e-01 1.551289111375808716e-01 2.491447478532791138e-01 -3.057575821876525879e-01 -1.450493335723876953e-01 -5.081913992762565613e-02 1.115468740463256836e-01
1.721223592758178711e-01 1.947333365678787231e-01 -3.419712185859680176e-02 -6.426806747913360596e-02 3.290315568447113037e-01 2.366389632225036621e-01 2.032039016485214233e-01 2.009659558534622192e-01 -5.915239080786705017e-02 -1.310826987028121948e-01 3.252250328660011292e-02 1.405863016843795776e-01 1.734361499547958374e-01 -2.728130817413330078e-01 -9.725195914506912231e-02 1.203427389264106750e-01 2.924241498112678528e-02 -1.878768205642700195e-01 -1.105884388089179993e-01 1.092059686779975891e-01 -4.113112688064575195e-01 1.817266047000885010e-01 -9.494148939847946167e-02 -7.211477495729923248e-03 -2.005169242620468140e-01 1.338844001293182373e-01 -6.895212084054946899e-02 -1.606479287147521973e-01 -3.236427009105682373e-01 -1.289927810430526733e-01 -1.698366999626159668e-01 2.764941193163394928e-02
2.290056273341178894e-02 -9.487352520227432251e-02 -1.603644043207168579e-01 -1.373106688261032104e-01 5.543024539947509766e-01 7.634134590625762939e-02 -1.359299421310424805e-01 -3.101784549653530121e-02 8.726976066827774048e-02 -1.245523542165756226e-01 4.158907830715179443e-01 3.500079214572906494e-01 1.747567504644393921e-01 -1.197740584611892700e-01 1.457271575927734375e-01 5.341881886124610901e-02 -5.870167538523674011e-02 -1.235503777861595154e-01 -9.135394543409347534e-02 6.003514304757118225e-02 -1.492773294448852539e-01 -8.278000354766845703e-02 3.770306706428527832e-02 9.529082477092742920e-02 -2.257548421621322632e-01 4.831249639391899109e-02 -5.390733946114778519e-03 5.318724736571311951e-02 -1.227454319596290588e-01 -1.775932312011718750e-01 1.689962148666381836e-01 -1.555262953042984009e-01
1.810179799795150757e-01 1.450577527284622192e-01 8.641804009675979614e-02 6.805760413408279419e-02 3.102168142795562744e-01 1.369389891624450684e-01 1.193051561713218689e-01 -7.831592112779617310e-02 2.342252135276794434e-01 9.659544564783573151e-03 -8.588626235723495483e-02 8.568186312913894653e-02 -4.146943986415863037e-02 -1.725260019302368164e-01 1.806351691484451294e-01 2.451885491609573364e-01 1.186445131897926331e-01 -2.447348535060882568e-01 -1.959876865148544312e-01 -1.107445284724235535e-01 -3.449600040912628174e-01 8.814928680658340454e-02 7.238191366195678711e-02 2.916753664612770081e-02 -3.630733489990234375e-02 -6.249386817216873169e-02 6.861019134521484375e-02 1.312925964593887329e-01 -4.394282996654510498e-01 -3.522464036941528320e-01 -5.364063382148742676e-02 1.035422366112470627e-02
1.786475181579589844e-01 -1.563537120819091797e-01 -3.236567601561546326e-02 5.493419617414474487e-02 2.642109394073486328e-01 2.749599516391754150e-01 -1.050898432731628418e-01 2.619001865386962891e-01 2.999580204486846924e-01 3.410209028515964746e-04 -9.668625891208648682e-02 2.022847980260848999e-01 1.563518494367599487e-01 -1.391108185052871704e-01 -4.227912798523902893e-02 6.035973876714706421e-02 -7.059358060359954834e-03 1.352866273373365402e-02 -4.811248183250427246e-02 -1.990080997347831726e-02 -3.851141631603240967e-01 9.598381817340850830e-02 4.036736860871315002e-02 5.172917991876602173e-02 -9.132018685340881348e-02 -2.516306377947330475e-02 -6.418851763010025024e-02 2.493117600679397583e-01 -4.953522086143493652e-01 -1.065558344125747681e-01 -1.329471473582088947e-03 -1.682344675064086914e-01
1.635841429233551025e-01 -9.518910944461822510e-02 -1.096978783607482910e-02 5.760336294770240784e-02 3.191320598125457764e-01 2.534109652042388916e-01 7.891955226659774780e-02 1.651550084352493286e-01 2.028123736381530762e-01 1.218820810317993164e-01 -1.178280636668205261e-02 1.796723157167434692e-01 -1.163635030388832092e-02 2.812699787318706512e-02 -3.576516732573509216e-02 2.369025535881519318e-02 -8.354444801807403564e-02 -2.438483238220214844e-01 8.783141151070594788e-03 -1.466720271855592728e-02 -2.551574409008026123e-01 5.516622960567474365e-02 -2.478567808866500854e-01 -3.387412130832672119e-01 -1.544716656208038330e-01 2.237557023763656616e-01 2.194286584854125977e-01 1.087877452373504639e-01 -1.849226504564285278e-01 -8.672236651182174683e-02 -3.724083304405212402e-01 -2.112340629100799561e-01
1.336773782968521118e-01 1.022749915719032288e-01 1.350234299898147583e-01 1.210946813225746155e-01 3.958586156368255615e-01 1.139353141188621521e-01 -4.707678407430648804e-02 3.318538516759872437e-02 4.197260737419128418e-01 -6.166534125804901123e-02 1.300172209739685059e-01 1.257628798484802246e-01 4.570510983467102051e-02 -1.491593569517135620e-02 -1.029972136020660400e-01 -5.268008261919021606e-02 1.649211794137954712e-01 -2.254335135221481323e-01 -1.860843747854232788e-01 5.155901610851287842e-02 -2.069015055894851685e-01 2.442675828933715820e-01 3.084938041865825653e-02 -2.456337958574295044e-01 -3.323405385017395020e-01 -1.845180243253707886e-01 -1.452010590583086014e-03 7.795719802379608154e-02 -1.612274795770645142e-01 3.769517689943313599e-02 -2.782666981220245361e-01 -5.377728492021560669e-02
1.735183298587799072e-01 1.850955337285995483e-01 -1.502737998962402344e-01 -3.133737146854400635e-01 1.299599111080169678e-01 1.249797269701957703e-01 1.671659648418426514e-01 3.749957075342535973e-03 1.650204807519912720e-01 -7.250657677650451660e-02 3.749553114175796509e-02 1.228425651788711548e-01 1.876268535852432251e-01 -1.760046780109405518e-01 -9.248740226030349731e-02 -2.748456299304962158e-01 -6.925840280018746853e-04 -2.917096018791198730e-01 2.635090984404087067e-02 -5.685289204120635986e-02 -2.334639728069305420e-01 1.291947346180677414e-02 -1.216104626655578613e-02 -2.621215581893920898e-01 -8.132530748844146729e-02 -1.950375139713287354e-01 -1.526187807321548462e-01 3.078203797340393066e-01 -2.413517832756042480e-01 -3.010183274745941162e-01 -1.675250083208084106e-01 -5.422940105199813843e-02
-1.045582294464111328e-01 -1.661763638257980347e-01 -1.029209867119789124e-01 -3.889116272330284119e-02 4.053605794906616211e-01 2.217612415552139282e-01 2.364326864480972290e-01 -1.587303727865219116e-01 1.821260899305343628e-01 1.060337424278259277e-01 8.175763487815856934e-02 1.836525946855545044e-01 7.312969863414764404e-02 -2.321747876703739166e-02 3.233656659722328186e-02 2.413857914507389069e-02 1.283436566591262817e-01 -9.575472027063369751e-02 -1.957674771547317505e-01 1.476098597049713135e-01 -1.739422976970672607e-01 -1.902838200330734253e-01 6.791273504495620728e-02 -2.479623407125473022e-01 -5.130288600921630859e-01 -7.771782577037811279e-02 1.760873496532440186e-01 -2.640933915972709656e-02 2.026239037513732910e-02 -2.008981257677078247e-01 2.937170863151550293e-02 -3.903301805257797241e-02
2.191183269023895264e-01 2.557041868567466736e-02 1.621685028076171875e-01 4.736998304724693298e-02 1.727287322282791138e-01 3.771560490131378174e-01 2.040863633155822754e-01 1.032292991876602173e-01 1.094370409846305847e-01 -4.724247008562088013e-02 2.332050502300262451e-01 1.723288185894489288e-02 1.215247586369514465e-01 -9.722371399402618408e-02 -8.823746442794799805e-02 2.486022263765335083e-01 -1.294303387403488159e-01 -1.294111162424087524e-01 -8.179827034473419189e-02 -6.997898966073989868e-02 -4.009866118431091309e-01 -4.981502145528793335e-02 -3.309222310781478882e-02 -4.158118739724159241e-02 -3.165204823017120361e-01 4.659936204552650452e-02 1.702302843332290649e-01 2.927476763725280762e-01 -2.009142935276031494e-01 -1.514184176921844482e-01 -1.986035555601119995e-01 -6.888158619403839111e-02
2.744508385658264160e-01 -6.084417551755905151e-02 7.229537516832351685e-02 -1.317040249705314636e-02 4.723223149776458740e-01 2.884619235992431641e-01 3.883690759539604187e-02 1.021805001073516905e-04 4.018644392490386963e-01 -1.674411892890930176e-01 7.829955965280532837e-02 1.079541146755218506e-01 -7.648726552724838257e-02 -1.089388802647590637e-01 -5.773641914129257202e-02 -5.310633685439825058e-03 -6.672835350036621094e-02 -3.815053403377532959e-02 7.714461535215377808e-02 -2.537357434630393982e-02 -2.870216369628906250e-01 -2.358557470142841339e-02 -9.413146227598190308e-02 -1.129601001739501953e-01 -1.783600151538848877e-01 3.714150190353393555e-02 1.091701164841651917e-01 -4.158980399370193481e-02 -4.118755757808685303e-01 -5.608920007944107056e-02 -2.010992765426635742e-01 -4.734544828534126282e-02
6.104421615600585938e-02 1.624628901481628418e-02 5.890097003430128098e-03 -4.383127018809318542e-02 2.223990559577941895e-01 1.272903084754943848e-01 9.712185710668563843e-02 2.995659112930297852e-01 2.734408974647521973e-01 -5.154018849134445190e-02 8.079382032155990601e-02 -8.984245359897613525e-02 -7.865770906209945679e-02 -4.286799728870391846e-01 -2.125634551048278809e-01 -4.442100180312991142e-05 -1.447439193725585938e-01 -3.257198631763458252e-01 4.604601487517356873e-02 2.073789089918136597e-01 -2.478422373533248901e-01 2.549385093152523041e-02 -1.580779403448104858e-01 -3.279488682746887207e-01 -7.404105365276336670e-02 -1.940091550350189209e-01 4.688486084342002869e-02 1.700188219547271729e-01 -2.336513847112655640e-01 -7.406234741210937500e-03 7.973103225231170654e-02 -6.217962596565485001e-03
2.478959709405899048e-01 -1.096893846988677979e-02 -2.635076344013214111e-01 -1.045108586549758911e-01 4.125728607177734375e-01 2.629187516868114471e-02 -2.075291424989700317e-01 9.119937568902969360e-02 9.616900235414505005e-02 -7.899969816207885742e-02 1.073371339589357376e-02 -5.291333049535751343e-02 -5.751959979534149170e-03 -3.988348543643951416e-01 -1.319708824157714844e-01 -1.505536586046218872e-01 1.601521074771881104e-01 -8.529044687747955322e-02 2.953015267848968506e-01 1.967560946941375732e-01 -1.006386522203683853e-02 -8.141949772834777832e-03 -8.192148059606552124e-02 -1.012050881981849670e-01 -1.070190817117691040e-01 -1.102957949042320251e-01 1.613036543130874634e-01 2.276187688112258911e-01 -9.331203252077102661e-02 -2.382405549287796021e-01 -2.726099789142608643e-01 3.155909106135368347e-02
1.173071265220642090e-01 -1.924139261245727539e-02 2.088805101811885834e-02 1.734264791011810303e-01 3.123342692852020264e-01 1.471508741378784180e-01 5.255595594644546509e-02 -2.163368910551071167e-01 8.090110868215560913e-02 2.119837254285812378e-01 -2.664911746978759766e-01 1.195474117994308472e-01 5.438738968223333359e-03 -8.528710901737213135e-02 1.829717308282852173e-01 -1.994975209236145020e-01 2.569837272167205811e-01 -5.087446421384811401e-02 2.389736622571945190e-01 1.494214534759521484e-01 -3.947345316410064697e-01 -1.691225320100784302e-01 -1.413478702306747437e-01 1.082145422697067261e-01 -8.621858805418014526e-02 1.607405543327331543e-01 -3.075984306633472443e-02 7.830253243446350098e-02 -3.495741188526153564e-01 -1.835536062717437744e-01 -2.342820167541503906e-03 9.377421438694000244e-02
2.409611195325851440e-01 -1.028693914413452148e-01 7.960401475429534912e-02 1.449383143335580826e-02 3.041844964027404785e-01 1.635083854198455811e-01 -2.985296249389648438e-01 1.479244232177734375e-01 1.297665536403656006e-01 6.886593252420425415e-02 4.729991313070058823e-03 2.869480848312377930e-01 -2.360614016652107239e-02 -8.921920508146286011e-02 -1.209239140152931213e-01 8.403541147708892822e-02 -2.031455636024475098e-01 -1.679611206054687500e-01 -2.719209790229797363e-01 -1.821199953556060791e-01 -9.380795061588287354e-02 7.722533494234085083e-02 -1.194881498813629150e-01 -1.925982981920242310e-01 -3.870953321456909180e-01 -7.869150489568710327e-02 3.267852962017059326e-02 -4.631565138697624207e-02 -2.730349600315093994e-01 -1.430606693029403687e-01 -2.503554821014404297e-01 2.711752802133560181e-02
-2.259487807750701904e-01 -1.631442904472351074e-01 3.656951338052749634e-02 7.792598754167556763e-02 4.081283211708068848e-01 1.897158920764923096e-01 5.599815025925636292e-02 -4.975999146699905396e-02 -3.578323125839233398e-02 1.779231727123260498e-01 3.096070513129234314e-02 1.662184149026870728e-01 1.209295168519020081e-02 -1.922907829284667969e-01 5.059359222650527954e-02 -1.041776537895202637e-01 -1.393729299306869507e-01 -3.169203102588653564e-01 2.585608512163162231e-02 1.487334817647933960e-01 -3.855964541435241699e-01 -6.168513000011444092e-02 1.575101464986801147e-01 -1.624622493982315063e-01 -3.110077381134033203e-01 -2.034235000610351562e-01 5.409692972898483276e-02 9.565551578998565674e-02 1.691095978021621704e-01 -2.596918940544128418e-01 4.549277201294898987e-02 7.230427581816911697e-03
6.310378015041351318e-02 -7.200166583061218262e-02 -1.093024984002113342e-01 1.531395129859447479e-02 2.774493694305419922e-01 8.513178676366806030e-02 -1.811399757862091064e-01 5.768918991088867188e-02 5.721495300531387329e-02 -3.544463962316513062e-02 -2.487144321203231812e-01 1.078741252422332764e-01 2.176590636372566223e-02 -2.513598501682281494e-01 -2.568253315985202789e-02 -1.771979592740535736e-02 -1.228056754916906357e-02 -2.264254093170166016e-01 2.019018083810806274e-01 3.364834189414978027e-01 -1.579850614070892334e-01 -3.351338580250740051e-02 -3.079210221767425537e-01 -1.402990072965621948e-01 9.089834988117218018e-02 -2.682176530361175537e-01 6.626880913972854614e-02 1.974169015884399414e-01 -1.929019242525100708e-01 -4.316836297512054443e-01 -1.154602393507957458e-01 -9.583590924739837646e-02
-1.278492212295532227e-01 8.144176751375198364e-02 -2.634886838495731354e-02 9.657918661832809448e-02 2.151084244251251221e-01 1.704958826303482056e-01 4.150850325822830200e-02 3.420445919036865234e-01 9.923221170902252197e-02 -1.389760822057723999e-01 -8.394276374019682407e-04 7.046478986740112305e-02 2.062603235244750977e-01 -4.241794049739837646e-01 2.324161119759082794e-03 -5.370419099926948547e-02 1.697635650634765625e-01 -1.390309482812881470e-01 -1.021593138575553894e-01 3.216040730476379395e-01 -1.525649130344390869e-01 1.563986092805862427e-01 -1.943871080875396729e-01 -2.606644928455352783e-01 -2.179688960313796997e-01 -1.859695464372634888e-01 1.787466704845428467e-01 2.861762940883636475e-01 -3.266765922307968140e-02 -1.204455643892288208e-02 2.509435266256332397e-02 1.361923385411500931e-02
1.155359088443219662e-03 -1.387253552675247192e-01 -2.566255629062652588e-01 -4.293681588023900986e-03 4.880668818950653076e-01 1.490285247564315796e-01 -1.574474871158599854e-01 1.145145483314990997e-02 3.266930878162384033e-01 7.974234223365783691e-02 1.827188283205032349e-01 3.791160881519317627e-01 -5.798421800136566162e-02 -2.742832759395241737e-03 1.554632466286420822e-02 -6.788858771324157715e-02 2.777047827839851379e-02 -1.507680416107177734e-01 -3.122119233012199402e-02 5.718174949288368225e-02 -1.891727149486541748e-01 -8.044262230396270752e-02 8.458269387483596802e-02 -2.825988829135894775e-01 -3.363006114959716797e-01 2.015476301312446594e-02 -1.040110737085342407e-02 -3.897637873888015747e-02 1.745673567056655884e-01 -1.451035439968109131e-01 1.558213494718074799e-02 -8.481012284755706787e-02
6.296444684267044067e-02 -9.413079917430877686e-02 -2.386883944272994995e-01 1.306859701871871948e-01 6.100926399230957031e-01 1.386983841657638550e-01 7.196571677923202515e-02 4.581251740455627441e-02 3.234876552596688271e-03 1.129597891122102737e-03 1.789186894893646240e-01 2.347724288702011108e-01 4.819644242525100708e-02 -1.163567826151847839e-01 -1.402666121721267700e-01 7.913040369749069214e-02 -1.148083359003067017e-01 -8.581033349037170410e-02 -1.214426010847091675e-01 -7.770835608243942261e-02 -1.285513639450073242e-01 -9.208556264638900757e-02 1.625746935606002808e-01 -9.052206575870513916e-02 -4.346607923507690430e-01 1.636140346527099609e-01 6.258519738912582397e-02 1.266202479600906372e-01 1.238917484879493713e-01 -8.250852674245834351e-02 9.769999235868453979e-02 -1.309326887130737305e-01
1.275070607662200928e-01 -1.114672329276800156e-02 -3.572051599621772766e-02 -5.400004982948303223e-02 1.491000950336456299e-01 -2.352931499481201172e-01 5.557433143258094788e-02 -2.034747302532196045e-01 1.474269777536392212e-01 -1.452029645442962646e-01 1.817980557680130005e-01 1.349860429763793945e-01 -8.594575524330139160e-02 -2.697746455669403076e-01 1.924331486225128174e-01 8.811286836862564087e-02 6.397320330142974854e-02 -1.781338602304458618e-01 -8.918484300374984741e-02 1.650790125131607056e-01 -4.643274247646331787e-01 4.268648475408554077e-02 -2.322667390108108521e-01 1.364845782518386841e-01 -3.257418572902679443e-01 -1.134471297264099121e-01 5.530471727252006531e-02 2.455498278141021729e-01 -2.598117291927337646e-01 -1.276302039623260498e-01 -1.055500730872154236e-01 8.741122437641024590e-04
3.773645311594009399e-02 -1.187880039215087891e-01 -1.853373646736145020e-01 -1.077329292893409729e-01 2.202965766191482544e-01 2.078607231378555298e-01 -2.209863364696502686e-01 1.428100317716598511e-01 -6.776168197393417358e-02 1.882886141538619995e-01 1.985923945903778076e-01 2.417730093002319336e-01 -1.382288802415132523e-02 -1.905222423374652863e-02 1.883074454963207245e-02 -5.236429721117019653e-02 -1.473466902971267700e-01 -3.777229785919189453e-01 1.063528433442115784e-01 7.304433733224868774e-02 9.052296727895736694e-02 -3.069501519203186035e-01 4.877945035696029663e-02 1.124217882752418518e-01 -3.425702750682830811e-01 1.191389262676239014e-01 2.174817770719528198e-01 2.365004271268844604e-01 -2.719219624996185303e-01 -9.951405972242355347e-02 1.313696801662445068e-01 4.012199491262435913e-02
1.086455397307872772e-02 8.948364108800888062e-02 -3.003464639186859131e-01 1.602097898721694946e-01 4.453999102115631104e-01 -1.047954931855201721e-01 -6.379103660583496094e-02 1.144105270504951477e-01 5.171791650354862213e-03 -1.558266580104827881e-02 1.548238098621368408e-01 1.004789322614669800e-01 1.869037449359893799e-01 -3.366875052452087402e-01 -1.816393062472343445e-02 -2.446263581514358521e-01 1.130249500274658203e-01 -2.307422012090682983e-01 1.813497096300125122e-01 -1.177716404199600220e-01 -1.423890739679336548e-01 1.756145060062408447e-02 -1.806905418634414673e-01 -4.536964744329452515e-02 -6.922068446874618530e-02 -1.734595000743865967e-01 -1.353824138641357422e-01 6.682772189378738403e-02 -3.672228753566741943e-01 -1.077173575758934021e-01 -3.359919786453247070e-02 1.826313138008117676e-01
1.533648967742919922e-01 1.389065831899642944e-01 -6.921681761741638184e-02 2.128165066242218018e-01 2.329996675252914429e-01 2.651103734970092773e-01 -1.990423798561096191e-01 1.312135159969329834e-01 8.292023092508316040e-02 5.602281540632247925e-02 2.502544224262237549e-01 5.595254525542259216e-02 -4.760387819260358810e-03 -2.302722185850143433e-01 8.092433959245681763e-02 -3.952413052320480347e-02 -9.246271103620529175e-02 -1.573438048362731934e-01 -1.227797642350196838e-01 -3.976938128471374512e-02 -4.826726615428924561e-01 -6.081308703869581223e-03 -1.042116284370422363e-01 -1.641623973846435547e-01 -1.685501784086227417e-01 -1.739424318075180054e-01 -4.318933933973312378e-02 1.238179802894592285e-01 -3.496008813381195068e-01 -7.751355320215225220e-02 -2.255591750144958496e-01 -1.140812635421752930e-01
3.958800435066223145e-01 3.308612853288650513e-02 8.628357201814651489e-02 -2.548204362392425537e-01 2.869498431682586670e-01 3.247278630733489990e-01 1.646966040134429932e-01 2.818974256515502930e-01 2.552313804626464844e-01 6.014870107173919678e-02 -5.604040995240211487e-02 8.212029188871383667e-02 -5.243507027626037598e-02 -1.930580735206604004e-01 -4.106490686535835266e-02 8.031637966632843018e-02 -9.045191109180450439e-02 -2.599019706249237061e-01 -1.162961199879646301e-01 2.312868088483810425e-01 -1.419957876205444336e-01 1.899402937851846218e-03 -7.976254820823669434e-02 -3.018496744334697723e-02 -1.126553118228912354e-01 7.143115252256393433e-02 6.055782362818717957e-02 5.542224645614624023e-02 2.309236302971839905e-02 -2.023828625679016113e-01 -1.332467049360275269e-01 -3.076615631580352783e-01
2.994419932365417480e-01 4.085242375731468201e-02 1.138158664107322693e-01 3.012315928936004639e-02 3.575838506221771240e-01 1.770553588867187500e-01 4.789809510111808777e-02 2.967135224025696516e-04 9.831505594775080681e-04 -1.041983291506767273e-01 -1.987130939960479736e-01 6.976685672998428345e-02 -1.836771219968795776e-01 -8.079539053142070770e-03 -1.072601526975631714e-01 5.608845874667167664e-02 -2.951678335666656494e-01 -1.997309327125549316e-01 5.282741785049438477e-02 1.118894889950752258e-01 -2.317202389240264893e-01 1.491138637065887451e-01 -2.722742259502410889e-01 2.948416955769062042e-02 -2.059795558452606201e-01 2.228715866804122925e-01 7.905570417642593384e-02 1.705480068922042847e-01 -3.130501210689544678e-01 -2.328146621584892273e-02 3.823601081967353821e-02 -3.300465643405914307e-01
2.513288259506225586e-01 -5.113367363810539246e-02 9.127776324748992920e-02 1.300147473812103271e-01 4.140684306621551514e-01 1.529011726379394531e-01 6.869103759527206421e-02 3.382223546504974365e-01 3.477534949779510498e-01 -4.004413634538650513e-02 -2.744277566671371460e-02 2.362581044435501099e-01 -1.099149957299232483e-01 -3.764644637703895569e-02 -1.063689440488815308e-01 3.435623273253440857e-02 -1.621828824281692505e-01 -1.144976615905761719e-01 -3.213970363140106201e-02 -1.562348157167434692e-01 -2.132301032543182373e-01 -1.851314492523670197e-02 -2.910520136356353760e-01 -4.135317355394363403e-02 -1.789711862802505493e-01 -1.224129693582653999e-03 1.677077859640121460e-01 1.237213760614395142e-01 -2.475584596395492554e-01 -2.079970389604568481e-01 -1.101042032241821289e-01 -2.677295356988906860e-02
3.048807084560394287e-01 -1.581057608127593994e-01 2.122432887554168701e-01 1.045384109020233154e-01 3.969689011573791504e-01 1.294989883899688721e-01 1.096287444233894348e-01 1.784901767969131470e-01 1.981123685836791992e-01 -1.164279580116271973e-01 -1.780625581741333008e-01 1.477289944887161255e-01 4.651152715086936951e-02 -8.960533887147903442e-02 5.899672582745552063e-02 -1.501470617949962616e-02 6.531659979373216629e-03 -2.742331102490425110e-02 -1.746375709772109985e-01 4.986044391989707947e-02 -3.541138172149658203e-01 -6.142681092023849487e-02 -8.451886475086212158e-02 -2.803834378719329834e-01 -1.465164572000503540e-01 -1.712170094251632690e-01 2.324122339487075806e-01 2.246651612222194672e-02 -3.442751169204711914e-01 1.517994212917983532e-03 -6.210143864154815674e-02 1.059094592928886414e-01
2.140369117259979248e-01 -7.420001924037933350e-02 -2.947039902210235596e-02 -1.466785371303558350e-01 4.882826805114746094e-01 3.473500311374664307e-01 7.297314703464508057e-02 7.758878916501998901e-02 1.693816930055618286e-01 6.177674513310194016e-03 -1.908999495208263397e-02 1.334331631660461426e-01 -9.765438735485076904e-02 -6.572277098894119263e-02 -9.342450648546218872e-02 -3.134782612323760986e-02 4.596957936882972717e-02 -1.687900722026824951e-02 6.141130253672599792e-02 1.355076730251312256e-01 -1.332502812147140503e-01 8.605312556028366089e-02 -3.088701665401458740e-01 5.410781875252723694e-02 -2.460928410291671753e-01 5.278206616640090942e-02 7.895144820213317871e-02 1.673074513673782349e-01 5.243214964866638184e-02 -2.393884956836700439e-01 -3.582386374473571777e-01 -2.267901897430419922e-01
-9.831597656011581421e-02 -1.057041138410568237e-01 -1.719865798950195312e-01 1.495634857565164566e-02 1.672890782356262207e-01 2.667454481124877930e-01 2.723402343690395355e-02 -4.079943150281906128e-02 1.760009676218032837e-01 -6.283047795295715332e-02 -1.175710856914520264e-01 3.568359315395355225e-01 2.236500531435012817e-01 -3.544672578573226929e-02 3.091043606400489807e-02 -1.400844454765319824e-01 8.748575299978256226e-02 -1.994258761405944824e-01 1.041280478239059448e-01 -3.198683634400367737e-02 -9.402622282505035400e-02 -3.332574665546417236e-02 -6.676433980464935303e-02 -2.115705311298370361e-01 2.280750311911106110e-02 -2.258754372596740723e-01 3.871483206748962402e-01 -1.488516777753829956e-01 -2.824845016002655029e-01 8.800653368234634399e-02 3.786377608776092529e-01 1.640966534614562988e-01
4.003046751022338867e-01 1.710649430751800537e-01 -1.153705418109893799e-01 5.704878270626068115e-02 5.861334130167961121e-02 1.077541261911392212e-01 5.742809548974037170e-02 -1.814099997282028198e-01 1.361384838819503784e-01 -3.222848474979400635e-01 -1.214651092886924744e-01 3.240980803966522217e-01 7.548634707927703857e-02 -1.909289956092834473e-01 5.900627002120018005e-02 -1.414082199335098267e-01 -6.898370385169982910e-02 -4.019663035869598389e-01 1.214231476187705994e-01 1.908351480960845947e-01 -1.208559721708297729e-01 -1.974717080593109131e-01 -1.337607651948928833e-01 -7.669700682163238525e-02 -1.978657245635986328e-01 -5.080400034785270691e-02 -1.106142699718475342e-01 1.207990124821662903e-01 -7.841029018163681030e-02 -1.913298852741718292e-03 5.973768606781959534e-02 2.483872622251510620e-01
2.226029336452484131e-01 3.988087177276611328e-02 1.617469936609268188e-01 7.749307900667190552e-02 4.987549483776092529e-01 1.251586228609085083e-01 -1.751249842345714569e-02 2.401285767555236816e-01 3.046879470348358154e-01 -7.238141447305679321e-02 -1.422829367220401764e-02 9.133564680814743042e-02 1.626476943492889404e-01 -1.989079862833023071e-01 1.255214065313339233e-01 -1.211660206317901611e-01 8.267296850681304932e-02 -6.325693428516387939e-02 -7.561175525188446045e-02 -1.834716051816940308e-01 -2.124041020870208740e-01 9.519998729228973389e-02 8.603921160101890564e-03 -1.890158057212829590e-01 -2.611896097660064697e-01 3.185206651687622070e-02 1.534952670335769653e-01 2.334622293710708618e-02 -3.522619605064392090e-01 -9.781038016080856323e-02 -1.539309024810791016e-01 1.847408525645732880e-02
3.025706410408020020e-01 -1.719229621812701225e-03 3.516640067100524902e-01 -1.299825310707092285e-01 3.236027061939239502e-01 1.166867837309837341e-01 1.581922732293605804e-02 1.576902568340301514e-01 2.551710903644561768e-01 -1.463622301816940308e-01 -1.317392885684967041e-01 1.859243512153625488e-01 8.545916527509689331e-02 -6.464207172393798828e-02 -7.099007070064544678e-02 -5.001323670148849487e-02 1.140928864479064941e-01 -1.167619824409484863e-01 5.751413479447364807e-02 3.297076523303985596e-01 -3.652859926223754883e-01 6.622193008661270142e-02 -1.623313128948211670e-02 -1.330544948577880859e-01 -9.988510608673095703e-02 6.031733751296997070e-02 1.311925053596496582e-01 -9.269580990076065063e-02 -2.850491702556610107e-01 -2.214158028364181519e-01 -4.042243957519531250e-02 -3.422033041715621948e-02
2.662394642829895020e-01 2.629476832225918770e-03 -1.113037467002868652e-01 -4.111289232969284058e-02 2.832697033882141113e-01 5.283993203192949295e-03 -1.689404398202896118e-01 -1.682049594819545746e-02 -2.028488554060459137e-02 -4.167463257908821106e-02 1.927857249975204468e-01 4.898352548480033875e-02 2.896580696105957031e-01 -8.991724997758865356e-02 1.465067714452743530e-01 -2.800664901733398438e-01 1.372340321540832520e-01 -4.373343288898468018e-01 -1.158429011702537537e-01 2.857909500598907471e-01 -1.765040010213851929e-01 -3.595032095909118652e-01 -4.573594406247138977e-02 -8.823350816965103149e-02 -1.662397980690002441e-01 -3.526787459850311279e-02 -1.319203618913888931e-02 7.563029229640960693e-02 -9.170654416084289551e-02 -1.946846097707748413e-01 1.107233241200447083e-01 5.938074365258216858e-02
1.685371398925781250e-01 -1.740830391645431519e-01 2.214505970478057861e-01 3.617721423506736755e-02 4.286214709281921387e-01 2.661995291709899902e-01 2.786276116967201233e-02 2.849861420691013336e-02 3.171532228589057922e-02 3.364161774516105652e-02 -5.787704885005950928e-02 4.600050449371337891e-01 5.621082149446010590e-03 1.313450559973716736e-02 6.085575371980667114e-02 -2.738285623490810394e-02 1.870908774435520172e-02 -9.878173470497131348e-02 -1.772351562976837158e-02 -1.537991017103195190e-01 -1.679794788360595703e-01 1.152349635958671570e-01 -1.472616046667098999e-01 -5.867968499660491943e-02 -2.774407267570495605e-01 -8.769154548645019531e-02 3.829358890652656555e-02 2.263054251670837402e-01 -2.962414026260375977e-01 6.524170190095901489e-02 -2.875996828079223633e-01 -1.582708209753036499e-02
4.384332597255706787e-01 3.434924036264419556e-02 -9.366154554300010204e-04 1.821715086698532104e-01 3.476094007492065430e-01 2.202173918485641479e-01 -7.453107088804244995e-02 -1.105297282338142395e-01 -4.182885587215423584e-02 -1.794916093349456787e-01 9.354327619075775146e-02 -1.351357437670230865e-02 -1.252925395965576172e-01 -1.166717559099197388e-01 -1.376503705978393555e-02 3.134253621101379395e-01 -1.426396369934082031e-01 -3.016519546508789062e-01 4.391839727759361267e-02 -3.172644600272178650e-02 2.496284693479537964e-01 6.299192551523447037e-03 4.861167073249816895e-02 -3.634241521358489990e-01 1.504060905426740646e-02 -1.052960753440856934e-01 1.215748637914657593e-01 2.297855168581008911e-01 -1.162744984030723572e-01 -2.253508567810058594e-02 4.641027376055717468e-02 9.760989248752593994e-02
3.169661760330200195e-01 -1.239686161279678345e-01 1.249420195817947388e-01 -4.099432379007339478e-02 4.131739437580108643e-01 7.075212150812149048e-02 -5.857494100928306580e-02 6.985468324273824692e-03 3.104459941387176514e-01 9.359794855117797852e-02 3.477933257818222046e-02 3.348237574100494385e-01 3.403641283512115479e-02 -1.277216225862503052e-01 1.473301500082015991e-01 6.286821514368057251e-02 -2.401014417409896851e-01 -1.270153820514678955e-01 -3.276135027408599854e-02 -1.547128856182098389e-01 -1.090025901794433594e-01 1.471138298511505127e-01 4.388555884361267090e-02 -1.968062520027160645e-01 -2.554157376289367676e-01 -2.564096450805664062e-01 1.340771764516830444e-01 1.377140432596206665e-01 -2.388594299554824829e-01 -1.723261736333370209e-02 -1.455631405115127563e-01 -8.156639337539672852e-02
-7.673708349466323853e-02 -9.371817857027053833e-02 -1.873439699411392212e-01 -2.714207470417022705e-01 3.538063764572143555e-01 1.989185512065887451e-01 -1.567611843347549438e-01 9.510388225317001343e-02 7.886929810047149658e-02 -1.037831231951713562e-01 3.852778673171997070e-02 2.917243242263793945e-01 1.482420563697814941e-01 -2.852401696145534515e-02 -8.288270980119705200e-02 4.426123201847076416e-02 -1.734725683927536011e-01 -4.129109978675842285e-01 -1.596536934375762939e-01 5.747591331601142883e-02 1.495079230517148972e-02 -2.791953086853027344e-01 -6.130557507276535034e-02 -3.079252201132476330e-04 -3.955402076244354248e-01 -5.830032378435134888e-02 -8.368585258722305298e-02 1.130111217498779297e-01 1.512454599142074585e-01 2.030007541179656982e-02 7.488355785608291626e-02 -1.521991938352584839e-01
1.735547035932540894e-01 -4.870470613241195679e-02 2.739565446972846985e-02 -8.520431071519851685e-02 2.600340843200683594e-01 4.350757971405982971e-02 -1.060240790247917175e-01 2.294638454914093018e-01 4.573129117488861084e-02 -2.863315641880035400e-01 -9.032554924488067627e-02 -1.400319188833236694e-01 -1.930211111903190613e-02 -2.376146167516708374e-01 -1.070480644702911377e-01 -2.907607331871986389e-02 1.723792403936386108e-01 -4.941374063491821289e-01 2.144201993942260742e-01 1.519892960786819458e-01 -1.783041656017303467e-01 2.736475318670272827e-02 -8.385712653398513794e-02 -1.300119329243898392e-02 -1.053270474076271057e-01 -5.324228480458259583e-02 1.285932660102844238e-01 3.503890633583068848e-01 -1.717422753572463989e-01 -2.094333469867706299e-01 -1.308320313692092896e-01 -1.367148011922836304e-01
2.178166210651397705e-01 2.268883883953094482e-01 -2.755695022642612457e-02 -1.746239066123962402e-01 2.122157514095306396e-01 2.514693737030029297e-01 1.297818217426538467e-02 1.732757687568664551e-01 1.539458930492401123e-01 -2.073379606008529663e-01 2.096800506114959717e-01 6.816152483224868774e-02 2.753882296383380890e-02 -3.257168829441070557e-02 -9.445168077945709229e-02 -9.382607042789459229e-02 -1.023961976170539856e-02 -3.101455569267272949e-01 5.008330568671226501e-02 2.909978032112121582e-01 4.420694708824157715e-02 1.833285540342330933e-01 -1.063576266169548035e-01 -4.526503011584281921e-02 -2.605514526367187500e-01 -7.817910611629486084e-02 -1.629417240619659424e-01 2.222205549478530884e-01 -3.360933363437652588e-01 -2.855486273765563965e-01 -9.973166882991790771e-02 9.865882992744445801e-02
2.538630068302154541e-01 -2.567729055881500244e-01 -5.990258976817131042e-02 4.951535537838935852e-02 2.736441791057586670e-01 2.149309515953063965e-01 1.571420133113861084e-01 1.463677585124969482e-01 2.838824689388275146e-01 -8.464791812002658844e-03 5.008702725172042847e-02 1.543864756822586060e-01 -1.062017828226089478e-01 -1.002365909516811371e-02 1.960296928882598877e-02 -9.933817386627197266e-02 -1.201232746243476868e-01 -2.457836717367172241e-01 -4.347149282693862915e-02 -1.639731824398040771e-01 -3.294343948364257812e-01 1.744720041751861572e-01 -6.782754510641098022e-02 3.620700677856802940e-03 -4.368725717067718506e-01 1.671074032783508301e-01 -9.279830381274223328e-03 1.828959286212921143e-01 -9.636886417865753174e-02 -1.284046769142150879e-01 -1.825669109821319580e-01 -9.554486721754074097e-02
5.184877663850784302e-02 -2.384047657251358032e-01 -1.351819485425949097e-01 -1.039034202694892883e-01 4.357682168483734131e-01 2.213917374610900879e-01 -9.967852383852005005e-03 -2.197466343641281128e-01 1.809083521366119385e-01 2.383407503366470337e-01 2.064884454011917114e-01 6.786430720239877701e-03 3.460722416639328003e-02 -1.683267802000045776e-01 -1.361561715602874756e-01 -1.388590633869171143e-01 -1.506283879280090332e-01 -2.460327744483947754e-02 -5.273634567856788635e-02 1.495812535285949707e-01 -2.598551511764526367e-01 -1.720976829528808594e-01 5.943084135651588440e-02 -2.939730882644653320e-01 -3.762291073799133301e-01 -1.457717865705490112e-01 6.667036563158035278e-02 7.261457294225692749e-02 5.846876278519630432e-02 1.438480801880359650e-02 3.257098421454429626e-02 -1.085941568017005920e-01
-2.037457888945937157e-03 -1.588096916675567627e-01 2.116085290908813477e-01 8.751466125249862671e-02 3.416101634502410889e-01 2.240948528051376343e-01 -1.151718944311141968e-01 1.650052219629287720e-01 4.149343669414520264e-01 -1.877107173204421997e-01 -1.173632964491844177e-01 1.473645269870758057e-01 8.237741887569427490e-02 -3.483389690518379211e-02 4.643694683909416199e-02 1.411964297294616699e-01 -8.817104995250701904e-02 -2.740148603916168213e-01 -1.577216573059558868e-02 -6.034694984555244446e-02 -2.619329094886779785e-01 1.405559182167053223e-01 -4.885612055659294128e-02 -2.075482904911041260e-01 -2.975028157234191895e-01 1.179992686957120895e-02 1.563349664211273193e-01 4.191171005368232727e-02 -3.203294575214385986e-01 -1.067776419222354889e-02 -3.995298594236373901e-02 -4.690690711140632629e-02
1.940824985504150391e-01 4.736448451876640320e-02 1.527194976806640625e-01 7.610491011291742325e-04 2.314530909061431885e-01 4.973957315087318420e-03 9.512947872281074524e-05 -3.060270845890045166e-01 2.119540870189666748e-01 7.584432512521743774e-02 -1.563222110271453857e-01 -3.825233504176139832e-02 1.309809982776641846e-01 -2.244950085878372192e-01 2.233645766973495483e-01 8.757390081882476807e-03 4.289635643362998962e-02 -1.606663316488265991e-01 1.101093366742134094e-01 3.744955640286207199e-03 -3.955305814743041992e-01 -1.865899190306663513e-02 -2.222741991281509399e-01 2.392659150063991547e-02 -1.967670172452926636e-01 1.810471862554550171e-01 6.945508718490600586e-02 5.344565585255622864e-02 -4.924255609512329102e-01 1.283039301633834839e-01 1.021053269505500793e-01 1.757320947945117950e-02
-1.364255603402853012e-02 -1.057811602950096130e-01 -5.577455461025238037e-02 1.150110960006713867e-01 3.313240110874176025e-01 1.184785217046737671e-01 -1.092909723520278931e-01 2.834765017032623291e-01 4.448301717638969421e-02 -9.580326080322265625e-02 -2.539416253566741943e-01 8.094727993011474609e-03 6.324598193168640137e-02 -3.543867468833923340e-01 -3.180069923400878906e-01 -1.093379259109497070e-01 1.307080835103988647e-01 -7.013560086488723755e-02 6.126197054982185364e-02 3.068839199841022491e-02 -3.292070329189300537e-01 1.483408361673355103e-01 -1.480656955391168594e-02 -1.145996004343032837e-01 -3.340189456939697266e-01 1.436202675104141235e-01 1.402070522308349609e-01 -9.027539938688278198e-02 -2.664168775081634521e-01 -1.566417217254638672e-01 -4.009661823511123657e-02 -1.011393591761589050e-01
2.623254656791687012e-01 -6.299345195293426514e-02 -1.258488595485687256e-01 9.853426367044448853e-03 1.562727540731430054e-01 4.146688804030418396e-02 2.304983511567115784e-02 6.002673413604497910e-03 6.929010152816772461e-02 -1.654706150293350220e-01 -1.156106442213058472e-01 8.273775130510330200e-02 3.968058228492736816e-01 -1.827093958854675293e-01 2.185088247060775757e-01 -7.189264148473739624e-02 2.769603952765464783e-02 -5.995803475379943848e-01 8.891925215721130371e-02 1.587984710931777954e-01 -1.297071576118469238e-01 -2.985146939754486084e-01 -1.043922081589698792e-02 -1.214247420430183411e-01 -8.648821711540222168e-02 4.530555009841918945e-02 1.135050058364868164e-01 3.012458235025405884e-02 -1.316875368356704712e-01 -1.218090280890464783e-01 6.679306924343109131e-02 -1.195396482944488525e-01
2.026376873254776001e-01 6.471989303827285767e-02 -1.316500455141067505e-01 -3.433366492390632629e-02 5.183635652065277100e-02 -2.405210956931114197e-02 1.703600287437438965e-01 1.868094354867935181e-01 -1.772202700376510620e-01 1.126457005739212036e-02 1.299414634704589844e-01 2.172076515853404999e-02 2.185124345123767853e-02 -1.301875710487365723e-01 -2.345981299877166748e-01 5.637420807033777237e-03 -4.388007149100303650e-02 -1.736719310283660889e-01 -6.514765322208404541e-02 1.170538589358329773e-01 -2.367474883794784546e-01 -1.958958208560943604e-01 -4.946592822670936584e-02 -1.906840503215789795e-01 -3.815536797046661377e-01 -6.874788552522659302e-02 9.519512951374053955e-02 2.069755792617797852e-01 -3.009401261806488037e-01 -5.083190798759460449e-01 -7.134477794170379639e-02 -9.027429670095443726e-02
1.680998802185058594e-01 -2.663373947143554688e-01 -8.549854904413223267e-02 -1.027891412377357483e-01 1.331891715526580811e-01 1.863582879304885864e-01 -1.486850623041391373e-02 -4.380517080426216125e-02 2.904302477836608887e-01 -7.735685358056798577e-05 -3.519596755504608154e-01 1.189717948436737061e-01 -2.049326598644256592e-01 -1.380560696125030518e-01 2.744986303150653839e-02 -3.179104626178741455e-01 1.039683222770690918e-01 -3.160478770732879639e-01 4.397037997841835022e-02 2.865518331527709961e-01 -1.160269454121589661e-01 4.363625869154930115e-02 5.311204493045806885e-02 -2.633666992187500000e-01 -1.071571856737136841e-01 1.517942398786544800e-01 -8.140493929386138916e-02 2.035421580076217651e-01 -5.702999979257583618e-02 6.442645192146301270e-02 1.252699643373489380e-01 -2.347315400838851929e-01
-1.502854675054550171e-01 -1.938203573226928711e-01 -9.971703588962554932e-02 -1.388472411781549454e-02 2.718892991542816162e-01 1.154744923114776611e-01 -2.441684007644653320e-01 -8.071259409189224243e-02 -1.098976209759712219e-01 -3.197808265686035156e-01 1.284276098012924194e-01 1.508328616619110107e-01 -7.970444113016128540e-02 -1.561082750558853149e-01 -1.595801562070846558e-01 -7.063715904951095581e-02 2.433364391326904297e-01 -3.000867664813995361e-01 -5.128629133105278015e-02 -1.400831490755081177e-01 -1.891396939754486084e-01 -1.639538444578647614e-02 -1.223450377583503723e-01 -2.900903522968292236e-01 5.446325242519378662e-02 6.992647424340248108e-03 1.370682269334793091e-01 4.109415411949157715e-02 -1.874237060546875000e-01 -2.022772654891014099e-02 4.402429163455963135e-01 4.513657465577125549e-02
1.849478483200073242e-02 -9.072391688823699951e-02 -2.381727397441864014e-01 -1.210745126008987427e-01 5.268462896347045898e-01 2.503112554550170898e-01 -2.449001185595989227e-02 1.763745024800300598e-02 1.342022866010665894e-01 9.892064332962036133e-02 2.523304820060729980e-01 2.486159056425094604e-01 8.623293787240982056e-02 -2.646966874599456787e-01 1.141698956489562988e-01 -3.781369328498840332e-02 2.253044582903385162e-02 -1.555554717779159546e-01 -4.428016021847724915e-02 -4.835167154669761658e-02 4.502497147768735886e-03 -2.540165483951568604e-01 5.853704363107681274e-02 6.855273991823196411e-02 -3.748940229415893555e-01 8.930391073226928711e-02 -3.772624954581260681e-02 7.586915045976638794e-02 8.989745751023292542e-03 -7.345689088106155396e-02 1.225276067852973938e-01 -2.362264543771743774e-01
-5.203391611576080322e-02 -3.449470549821853638e-02 6.468717753887176514e-02 -2.613348662853240967e-01 3.422308564186096191e-01 7.719331979751586914e-02 -4.034172743558883667e-02 -1.062980890274047852e-01 -1.817786991596221924e-01 1.221786364912986755e-01 -3.575697541236877441e-02 3.355895876884460449e-01 1.399325430393218994e-01 2.405916154384613037e-02 1.169221708551049232e-03 3.792590647935867310e-02 -6.709817796945571899e-02 -3.748047053813934326e-01 -4.411496222019195557e-02 -8.447265625000000000e-02 -2.014512568712234497e-01 -3.132739365100860596e-01 -6.840677466243505478e-03 -2.475401908159255981e-01 -2.108534276485443115e-01 2.140652835369110107e-01 1.432731002569198608e-01 -3.385157883167266846e-02 -1.363363116979598999e-01 2.051263749599456787e-01 -2.323247678577899933e-02 -2.772651910781860352e-01
2.684044241905212402e-01 -6.716371327638626099e-02 -5.893681570887565613e-02 1.131155639886856079e-01 3.584975004196166992e-01 3.457731306552886963e-01 8.131812512874603271e-02 3.847154229879379272e-02 3.625782728195190430e-01 1.203775778412818909e-02 -1.195720583200454712e-01 1.288464516401290894e-01 -1.411481052637100220e-01 5.145987123250961304e-02 -3.350489586591720581e-02 -2.280522882938385010e-01 -9.391309320926666260e-02 -1.165281757712364197e-01 -1.933015733957290649e-01 -1.088182032108306885e-01 -6.232008337974548340e-02 -4.338428378105163574e-02 -1.244253441691398621e-01 -2.235196344554424286e-02 -2.610795497894287109e-01 1.388148665428161621e-01 1.882905066013336182e-01 1.219612210988998413e-01 -2.807843983173370361e-01 -2.060949504375457764e-01 -8.103628456592559814e-02 -2.319580912590026855e-01
2.154424041509628296e-02 1.685921251773834229e-01 -2.620420418679714203e-02 1.975334584712982178e-01 2.440762519836425781e-01 -7.361195236444473267e-02 -1.275868806988000870e-02 -1.263889223337173462e-01 8.785066008567810059e-02 -4.798543825745582581e-02 1.705907881259918213e-01 3.849146887660026550e-02 1.325267255306243896e-01 -1.847492903470993042e-01 -2.573899030685424805e-01 -6.947622448205947876e-02 -3.901149705052375793e-02 -1.900665313005447388e-01 -4.445039853453636169e-02 -5.319667235016822815e-02 -5.360525250434875488e-01 1.518738865852355957e-01 6.603472679853439331e-02 -7.709009945392608643e-02 -4.254676997661590576e-01 -2.955013215541839600e-01 1.051443219184875488e-01 1.238023415207862854e-01 -8.799439668655395508e-02 -1.070432588458061218e-01 9.748809039592742920e-02 1.722052879631519318e-02
2.353652864694595337e-01 -5.658981204032897949e-02 -1.749617606401443481e-01 -3.925600904040038586e-04 2.814418375492095947e-01 -1.550393644720315933e-02 5.195951089262962341e-02 -1.819355040788650513e-01 1.167272776365280151e-02 -2.330421209335327148e-01 -1.903538964688777924e-02 6.925601512193679810e-02 2.487315833568572998e-01 -2.909983098506927490e-01 6.142339482903480530e-02 -2.977961599826812744e-01 1.108546480536460876e-01 -4.023285806179046631e-01 2.524945652112364769e-03 2.413061708211898804e-01 -1.437339633703231812e-01 -2.142082899808883667e-01 -1.526845246553421021e-01 -1.153717488050460815e-01 -2.576667666435241699e-01 3.692263970151543617e-03 -5.957084894180297852e-02 -7.379416376352310181e-02 -6.022185459733009338e-02 -1.632435023784637451e-01 1.144568771123886108e-01 2.063902914524078369e-01
1.870320588350296021e-01 6.018348783254623413e-02 -8.418469876050949097e-02 8.286357671022415161e-02 2.416985332965850830e-01 2.375288158655166626e-01 2.819057404994964600e-01 -1.306157410144805908e-01 -8.498664200305938721e-02 -1.411677221767604351e-03 4.487809166312217712e-02 -6.304002553224563599e-02 2.309384346008300781e-01 -1.989650875329971313e-01 -8.586475998163223267e-02 -9.579773992300033569e-02 2.452360279858112335e-02 -2.441128194332122803e-01 9.423406794667243958e-03 2.845012247562408447e-01 -6.200861558318138123e-02 -7.630743831396102905e-02 -1.752362847328186035e-01 -1.399255245923995972e-01 -1.221938803791999817e-01 -1.682534366846084595e-01 -1.418947130441665649e-01 3.753046095371246338e-01 -4.023372530937194824e-01 -1.882430613040924072e-01 -7.563569396734237671e-02 -7.039167732000350952e-02
2.744659185409545898e-01 2.364057302474975586e-01 8.903809636831283569e-02 -1.534812897443771362e-02 4.395344853401184082e-01 2.499146908521652222e-01 1.348310261964797974e-01 2.063179016113281250e-01 2.466868162155151367e-01 -5.473253503441810608e-02 -1.330746114253997803e-01 1.640575565397739410e-02 1.712447851896286011e-01 1.777277439832687378e-01 6.854572147130966187e-02 1.947579830884933472e-01 5.885734409093856812e-02 -9.513493627309799194e-02 -6.270878016948699951e-02 1.402320712804794312e-01 -2.303750663995742798e-01 -2.345458269119262695e-01 -1.566230356693267822e-01 -6.474678218364715576e-02 -2.626715004444122314e-01 -1.614765226840972900e-01 -1.197030767798423767e-02 4.991780221462249756e-02 -2.225179970264434814e-01 1.233333945274353027e-01 -6.863177567720413208e-02 -1.370857208967208862e-01
1.604836583137512207e-01 -9.116734564304351807e-02 -1.955736726522445679e-01 -1.865206509828567505e-01 2.981982827186584473e-01 5.429491028189659119e-02 2.250925898551940918e-01 1.360593885183334351e-01 4.208158329129219055e-02 -6.112337112426757812e-02 -6.192947551608085632e-02 3.188214451074600220e-02 1.528338789939880371e-01 -2.557255029678344727e-01 1.496914625167846680e-01 2.222856879234313965e-01 2.024984732270240784e-02 -1.467859894037246704e-01 -1.873538712970912457e-03 1.381826587021350861e-02 -1.283767521381378174e-01 -2.750475704669952393e-01 2.208508178591728210e-02 -7.598149776458740234e-02 -3.479322195053100586e-01 -1.855568140745162964e-01 -2.955818474292755127e-01 2.627986669540405273e-01 -1.431580781936645508e-01 -1.194565594196319580e-01 -2.977966070175170898e-01 7.074230164289474487e-02
-7.365994155406951904e-02 1.215661410242319107e-02 -2.095796316862106323e-01 1.581705990247428417e-03 3.189090788364410400e-01 7.411790639162063599e-02 1.598945111036300659e-01 -6.703177001327276230e-03 1.728429645299911499e-01 7.218173891305923462e-02 1.681490391492843628e-01 3.784325122833251953e-01 1.688995957374572754e-02 -1.810677498579025269e-01 -1.736188977956771851e-01 -3.106636181473731995e-02 -1.427375376224517822e-01 -1.525716036558151245e-01 -4.412588314153254032e-04 1.295398771762847900e-01 -2.212066352367401123e-01 -2.717375159263610840e-01 -6.995186209678649902e-02 -3.211973309516906738e-01 -2.731395959854125977e-01 1.116035282611846924e-01 2.880158126354217529e-01 -1.573920845985412598e-01 -1.208926434628665447e-03 -1.766162663698196411e-01 -1.640822179615497589e-02 -1.715385466814041138e-01
3.054907321929931641e-01 -1.351945400238037109e-01 -1.802852451801300049e-01 -2.142201960086822510e-01 1.339636445045471191e-01 8.079472929239273071e-02 2.375245988368988037e-01 -3.525100648403167725e-02 9.105067700147628784e-02 -1.803823933005332947e-02 -5.243916064500808716e-02 -3.112387284636497498e-02 -1.178813949227333069e-01 -1.218835189938545227e-01 4.504909366369247437e-02 2.819914817810058594e-01 1.829423457384109497e-01 -2.580791711807250977e-01 1.328274607658386230e-01 2.158754914999008179e-01 -2.373592704534530640e-01 -3.376521170139312744e-01 2.898065187036991119e-02 -1.272530108690261841e-01 -1.939985454082489014e-01 -3.427943885326385498e-01 -2.556367032229900360e-02 1.271219998598098755e-01 -1.303545981645584106e-01 6.241121888160705566e-02 -2.460549473762512207e-01 -1.218855101615190506e-02
2.490191608667373657e-01 -2.993359789252281189e-02 1.569528281688690186e-01 7.249239087104797363e-02 3.226261436939239502e-01 -1.554789603687822819e-03 -3.150793164968490601e-02 -1.346810311079025269e-01 1.164297312498092651e-01 6.996845453977584839e-02 -1.014456823468208313e-01 7.975637912750244141e-02 -2.032014727592468262e-01 1.045039221644401550e-01 3.255583345890045166e-01 5.344882234930992126e-02 1.903953030705451965e-02 -2.388006299734115601e-01 -6.926547735929489136e-02 2.194293029606342316e-02 -3.573411107063293457e-01 -2.090688981115818024e-02 -4.824911057949066162e-02 -9.566516429185867310e-02 -2.819857895374298096e-01 2.156454883515834808e-02 -2.214162237942218781e-02 1.540971249341964722e-01 -4.955560863018035889e-01 -1.697586625814437866e-01 -2.827917784452438354e-02 7.831818610429763794e-02
1.755846142768859863e-01 1.766265556216239929e-02 1.336120665073394775e-01 1.491061449050903320e-01 2.423622310161590576e-01 2.611601650714874268e-01 3.933567553758621216e-02 8.289116434752941132e-03 3.825959190726280212e-02 1.869531273841857910e-01 1.308648735284805298e-01 -6.229287385940551758e-02 1.972115784883499146e-01 -1.869347095489501953e-01 -1.320212483406066895e-01 -5.303599312901496887e-02 2.094791680574417114e-01 -2.017420977354049683e-01 -2.148981764912605286e-02 -6.253135204315185547e-02 -2.312889248132705688e-01 1.113626360893249512e-02 -1.154253184795379639e-01 -9.316091239452362061e-02 -3.722290396690368652e-01 -3.740692734718322754e-01 -2.138451486825942993e-01 4.334315657615661621e-02 -6.299429386854171753e-02 -3.119998574256896973e-01 -1.864397376775741577e-01 1.482433080673217773e-01
3.276664614677429199e-01 -1.921730488538742065e-02 3.555594012141227722e-02 -1.800206601619720459e-01 3.242204189300537109e-01 2.302418500185012817e-01 -2.415664047002792358e-01 1.336525101214647293e-02 1.560826972126960754e-02 -2.342240959405899048e-01 -1.897844374179840088e-01 -3.133518397808074951e-01 7.300528883934020996e-02 -1.778969317674636841e-01 -1.135812401771545410e-01 8.546453714370727539e-02 1.611022353172302246e-01 -2.663512825965881348e-01 3.110242635011672974e-02 -5.448594316840171814e-02 -1.072306111454963684e-01 2.758261375129222870e-02 1.402843296527862549e-01 -1.708822697401046753e-01 -1.431116759777069092e-01 2.879717200994491577e-02 3.504521027207374573e-02 1.160925328731536865e-01 -2.229356169700622559e-01 -1.920116245746612549e-01 5.793721973896026611e-02 -3.279063701629638672e-01
1.481070816516876221e-01 -8.397389948368072510e-02 1.356816440820693970e-01 -1.265328843146562576e-02 3.050853908061981201e-01 6.702704727649688721e-02 -1.134342029690742493e-01 2.713957428932189941e-01 3.387409746646881104e-01 -1.929115653038024902e-01 5.443206802010536194e-02 1.670155674219131470e-01 -1.844548285007476807e-01 -7.213573902845382690e-02 -9.205508977174758911e-03 1.405721157789230347e-01 1.006635874509811401e-01 9.835613891482353210e-03 -4.241396859288215637e-02 7.292217016220092773e-02 -3.537114560604095459e-01 -2.506971731781959534e-02 -8.042392134666442871e-02 -2.767338156700134277e-01 -3.350830972194671631e-01 -4.164511710405349731e-02 2.586528062820434570e-01 1.497325152158737183e-01 -9.730255603790283203e-02 -1.506492495536804199e-01 -2.519366443157196045e-01 3.678290918469429016e-02
2.349158525466918945e-01 1.086126491427421570e-01 2.841922044754028320e-01 3.450299054384231567e-02 1.959816366434097290e-01 4.620680510997772217e-01 5.266570672392845154e-02 -5.474926903843879700e-02 1.162588894367218018e-01 3.974466025829315186e-02 -1.226214226335287094e-03 1.376407146453857422e-01 1.794344484806060791e-01 -3.527546823024749756e-01 -1.575597375631332397e-01 -2.213331013917922974e-01 8.458711206912994385e-03 -1.354596465826034546e-01 5.753109976649284363e-02 -2.291138172149658203e-01 -9.042471647262573242e-02 2.174961715936660767e-01 -1.550304144620895386e-01 -7.205222547054290771e-02 -1.362278461456298828e-01 -3.821143880486488342e-02 2.787294425070285797e-02 -1.706975884735584259e-02 -1.631550192832946777e-01 -1.255961805582046509e-01 -1.575080305337905884e-02 -3.259256482124328613e-01
7.875798642635345459e-02 -1.273735016584396362e-01 -2.210194915533065796e-01 2.187881171703338623e-01 1.990240365266799927e-01 4.327010810375213623e-01 -2.229949645698070526e-02 -1.350088417530059814e-01 1.218106821179389954e-01 1.612937077879905701e-02 -9.040658175945281982e-02 1.234814822673797607e-01 8.297305554151535034e-02 -1.097330972552299500e-01 -4.059694707393646240e-02 2.260593473911285400e-01 -1.027535498142242432e-01 1.643445156514644623e-02 -4.267238825559616089e-02 2.865269780158996582e-01 -2.805629968643188477e-01 1.287727952003479004e-01 9.622019529342651367e-02 6.523780524730682373e-02 -2.717225551605224609e-01 -3.002363443374633789e-01 2.401584386825561523e-01 9.385042637586593628e-02 -1.713057309389114380e-01 -9.252534061670303345e-02 -1.627609133720397949e-02 -2.300093173980712891e-01
5.677421391010284424e-02 -4.068925976753234863e-02 -2.078302502632141113e-01 -1.033304855227470398e-01 6.265552043914794922e-01 2.294336408376693726e-01 -4.661017656326293945e-02 -8.732462301850318909e-03 1.084797158837318420e-01 9.262807667255401611e-02 1.517897099256515503e-01 1.825961768627166748e-01 5.970548838376998901e-02 -7.423774898052215576e-02 2.643527090549468994e-02 1.327230930328369141e-01 -3.841698169708251953e-02 -9.603764116764068604e-02 5.322809796780347824e-03 1.491673756390810013e-02 -1.235603243112564087e-01 -3.123527169227600098e-01 2.139625251293182373e-01 -8.538537472486495972e-02 -2.910439670085906982e-01 4.759531933814287186e-03 -1.076663583517074585e-01 3.243477270007133484e-02 -2.449715696275234222e-02 -1.664800643920898438e-01 1.938984096050262451e-01 -2.225611954927444458e-01
-5.797875300049781799e-02 -1.494041979312896729e-01 -1.310055702924728394e-01 1.752324253320693970e-01 4.746735692024230957e-01 2.316778898239135742e-01 -1.239768937230110168e-01 -6.942280381917953491e-02 1.377762407064437866e-01 2.064464390277862549e-01 1.198354437947273254e-01 2.062065750360488892e-01 5.829420313239097595e-02 1.246455777436494827e-02 -2.102988213300704956e-01 -5.999405682086944580e-02 1.067382469773292542e-01 -2.103812098503112793e-01 -2.721395492553710938e-01 1.257195174694061279e-01 -7.123388350009918213e-02 -1.447279155254364014e-01 1.467652060091495514e-02 -2.129152566194534302e-01 -3.277390301227569580e-01 7.501789927482604980e-02 9.337239712476730347e-02 -7.788734883069992065e-02 6.258668005466461182e-02 -1.798168122768402100e-01 4.883193224668502808e-02 -2.717673480510711670e-01
3.154066801071166992e-01 8.092188090085983276e-02 -2.258695513010025024e-01 -8.919975906610488892e-02 2.765999734401702881e-01 -7.761851698160171509e-02 -8.419764786958694458e-02 -1.675446480512619019e-01 6.582266092300415039e-02 -7.197111099958419800e-02 7.057733833789825439e-02 1.483370214700698853e-01 2.425199747085571289e-01 -2.246109247207641602e-01 8.401063270866870880e-03 -1.014203503727912903e-01 -2.770970761775970459e-02 -5.151876807212829590e-01 -1.317703127861022949e-01 2.793595790863037109e-01 -5.287493392825126648e-02 -2.637292444705963135e-01 -1.859812438488006592e-02 -1.629739701747894287e-01 -1.940371990203857422e-01 6.545836478471755981e-02 1.059033274650573730e-01 4.475928843021392822e-02 -1.357334703207015991e-01 -1.124129369854927063e-01 -3.123427182435989380e-02 1.146609783172607422e-01
2.828200720250606537e-02 -7.321488112211227417e-02 -1.237451285123825073e-01 1.100134328007698059e-01 3.956927657127380371e-01 1.763521879911422729e-01 5.617349967360496521e-02 -1.206046063452959061e-02 3.251429200172424316e-01 1.648967117071151733e-01 1.535644680261611938e-01 4.288498163223266602e-01 1.336611062288284302e-01 -4.493650048971176147e-02 -4.323957115411758423e-02 -1.666061133146286011e-01 8.034481853246688843e-02 -1.803962886333465576e-01 1.261501610279083252e-01 9.549753367900848389e-02 -2.718191146850585938e-01 -2.143111377954483032e-01 1.540545523166656494e-01 -1.781147271394729614e-01 -2.672979235649108887e-01 1.235503107309341431e-01 1.402031630277633667e-01 -1.241135150194168091e-01 -4.670338705182075500e-03 3.674430400133132935e-02 9.796813875436782837e-02 -1.161349415779113770e-01
2.759135365486145020e-01 -1.058917641639709473e-01 -2.884518541395664215e-02 9.260866045951843262e-02 1.199781969189643860e-01 2.678492963314056396e-01 -1.984657347202301025e-01 1.941284723579883575e-02 -4.970489814877510071e-02 -1.744279712438583374e-01 -1.772406548261642456e-01 -9.863406419754028320e-02 4.774900972843170166e-01 -2.960712313652038574e-01 -2.548174560070037842e-02 -2.906558662652969360e-02 3.629651963710784912e-01 -1.121123656630516052e-01 -4.386607930064201355e-02 -2.464270032942295074e-02 -1.097410172224044800e-01 -1.730891168117523193e-01 -3.409725427627563477e-01 -1.185384467244148254e-01 -4.231771081686019897e-02 4.392816871404647827e-02 -1.714644394814968109e-02 3.825816512107849121e-02 -1.924851983785629272e-01 -7.892468571662902832e-02 -1.841100491583347321e-02 1.337957382202148438e-01
3.088132292032241821e-02 2.391163259744644165e-02 -1.417187154293060303e-01 2.928625047206878662e-02 4.978092610836029053e-01 2.273068726062774658e-01 -7.609372586011886597e-02 -6.305557489395141602e-02 1.824413836002349854e-01 4.276848211884498596e-02 2.359027266502380371e-01 1.149470359086990356e-01 -5.257175117731094360e-02 -4.491265118122100830e-02 -3.733350662514567375e-03 -8.175025135278701782e-02 -6.759434938430786133e-02 -1.413688659667968750e-01 1.096995174884796143e-02 3.923480212688446045e-02 -6.522332131862640381e-02 -1.369338035583496094e-01 1.995045542716979980e-01 -2.141052037477493286e-01 -5.065412521362304688e-01 4.272425174713134766e-02 1.571932286024093628e-01 1.615001074969768524e-02 7.946940138936042786e-03 -2.805483937263488770e-01 1.726807355880737305e-01 -1.612391620874404907e-01
1.320912092924118042e-01 -1.134295240044593811e-01 -1.594987814314663410e-03 9.590590745210647583e-02 4.299151003360748291e-01 1.215766295790672302e-01 -2.899650633335113525e-01 4.590938612818717957e-02 2.004241049289703369e-01 -8.635884150862693787e-03 3.581802919507026672e-02 3.623004555702209473e-01 7.090385258197784424e-02 -1.471737623214721680e-01 2.260547596961259842e-03 -6.607773154973983765e-02 -6.648297607898712158e-02 -8.617453277111053467e-03 7.207677699625492096e-03 -1.183939576148986816e-01 -3.125135898590087891e-01 1.425327658653259277e-01 -7.777575403451919556e-02 -2.330594696104526520e-02 -4.017567932605743408e-01 -1.604401320219039917e-01 1.217243969440460205e-01 -1.020085215568542480e-01 -2.927561700344085693e-01 8.555727079510688782e-03 -1.715339571237564087e-01 -1.143862865865230560e-02
3.729245066642761230e-02 5.746503919363021851e-02 8.649694174528121948e-02 5.694912280887365341e-03 2.920591235160827637e-01 4.355367720127105713e-01 5.397178232669830322e-02 6.137622147798538208e-02 2.787605524063110352e-01 -8.060752600431442261e-02 -1.234823279082775116e-02 9.635541588068008423e-02 9.233908355236053467e-02 -9.419090300798416138e-02 1.435585170984268188e-01 -2.792370319366455078e-02 -6.062817201018333435e-02 -1.130448952317237854e-01 -1.260789185762405396e-01 1.326004862785339355e-01 -2.469740509986877441e-01 1.245338097214698792e-01 -1.283614933490753174e-01 -1.965320259332656860e-01 -3.089428544044494629e-01 2.669777534902095795e-02 -2.430811822414398193e-01 1.831438094377517700e-01 -3.606525957584381104e-01 -2.136873453855514526e-01 -1.598600596189498901e-01 4.556975141167640686e-02
2.660633921623229980e-01 -1.415893137454986572e-01 -2.029050588607788086e-01 -1.098917517811059952e-02 3.422627449035644531e-01 4.568933323025703430e-02 -1.134793758392333984e-01 -1.616163402795791626e-01 7.079333066940307617e-02 3.935118392109870911e-02 5.959829315543174744e-02 6.410101056098937988e-02 6.158411130309104919e-02 -1.584373563528060913e-01 7.959743589162826538e-02 1.102103758603334427e-02 2.063142508268356323e-01 -1.471987366676330566e-01 -2.536124289035797119e-01 1.408975571393966675e-01 -4.801921173930168152e-02 -1.292341053485870361e-01 -3.150925785303115845e-02 8.964335918426513672e-02 6.781877577304840088e-02 -1.773949414491653442e-01 -1.149413585662841797e-01 4.580143392086029053e-01 -4.616197049617767334e-01 9.009897708892822266e-02 1.829513721168041229e-02 5.501476302742958069e-02
-3.527297824621200562e-02 -3.876101970672607422e-02 -1.427739858627319336e-01 -5.253186915069818497e-03 6.339753866195678711e-01 2.707994878292083740e-01 -1.069485992193222046e-01 -1.893060281872749329e-02 5.814661458134651184e-02 -5.289776995778083801e-02 2.210925370454788208e-01 2.616876065731048584e-01 5.049167573451995850e-02 -1.975669413805007935e-01 1.270069330930709839e-01 4.970136098563671112e-03 7.125317305326461792e-02 -1.058952957391738892e-01 2.304267324507236481e-02 2.398336119949817657e-02 4.298985004425048828e-02 -3.113847672939300537e-01 2.287740111351013184e-01 -1.817612051963806152e-01 -2.912960648536682129e-01 1.057300809770822525e-02 1.717163436114788055e-02 2.481753192842006683e-02 1.777663826942443848e-02 4.864380136132240295e-02 6.948159635066986084e-02 -1.163725703954696655e-01
9.474008530378341675e-02 -1.392148882150650024e-01 -3.996533453464508057e-01 -7.247830182313919067e-02 4.765188694000244141e-01 1.260528564453125000e-01 -6.729040294885635376e-02 -8.637446165084838867e-02 -1.929116994142532349e-02 1.896129399538040161e-01 8.417522907257080078e-02 2.880951762199401855e-01 4.728598520159721375e-02 -9.525652974843978882e-02 4.265772178769111633e-02 1.015379354357719421e-01 -1.412032544612884521e-01 -2.626081705093383789e-01 -2.262743562459945679e-02 2.309153378009796143e-01 -2.437629178166389465e-02 -2.264338433742523193e-01 2.381245978176593781e-02 -5.399338155984878540e-02 -3.881294131278991699e-01 9.380666911602020264e-02 -4.299210011959075928e-02 6.267483532428741455e-02 -3.002988360822200775e-02 5.184001103043556213e-02 -1.353382784873247147e-02 -1.865308582782745361e-01
1.127057969570159912e-01 -3.836789727210998535e-02 -7.471076399087905884e-02 -5.366580560803413391e-02 6.169671937823295593e-02 3.189724087715148926e-01 1.086325123906135559e-01 1.699186116456985474e-02 2.670144438743591309e-01 -2.197176516056060791e-01 1.442801952362060547e-01 1.778858751058578491e-01 -6.604140996932983398e-02 -2.080567479133605957e-01 9.869775176048278809e-02 1.171008050441741943e-01 2.407659441232681274e-01 -2.135589951649308205e-03 1.620662957429885864e-01 -1.810626983642578125e-01 -4.015386402606964111e-01 1.834283024072647095e-01 -3.246477618813514709e-02 -2.930625379085540771e-01 -1.355089396238327026e-01 1.097733452916145325e-01 1.464951783418655396e-01 1.123310625553131104e-01 2.228442728519439697e-01 -1.490733027458190918e-01 2.055323719978332520e-01 -1.978120654821395874e-01
3.788706362247467041e-01 -4.989695921540260315e-02 -3.558135926723480225e-01 -4.820840433239936829e-02 2.929694056510925293e-01 2.366152107715606689e-01 -1.187113747000694275e-01 -1.980556994676589966e-01 5.085536092519760132e-02 -1.993718743324279785e-01 -5.909268930554389954e-02 -1.099370718002319336e-01 1.642257869243621826e-01 -2.409941107034683228e-01 1.743770390748977661e-01 -1.932102888822555542e-01 1.332424879074096680e-01 -2.497147470712661743e-01 4.368881136178970337e-02 5.320840515196323395e-03 -6.687739491462707520e-02 -4.183825850486755371e-01 -1.027697995305061340e-01 -9.483455121517181396e-02 -3.602211922407150269e-02 6.740234792232513428e-02 1.364401262253522873e-02 -2.295838668942451477e-02 -1.201367303729057312e-01 5.336458608508110046e-02 1.134961917996406555e-01 -3.699528425931930542e-02
3.489010632038116455e-01 1.060745343565940857e-01 -4.145232141017913818e-01 1.012797281146049500e-01 1.741197556257247925e-01 -9.328259527683258057e-02 7.256340980529785156e-02 1.196228936314582825e-01 7.831446826457977295e-02 -1.291820704936981201e-01 -9.398579597473144531e-02 3.161192238330841064e-01 9.677014499902725220e-02 -6.798525899648666382e-02 1.006973460316658020e-01 -1.830945611000061035e-01 8.617719262838363647e-02 -3.377106785774230957e-01 -6.219042092561721802e-02 8.886799216270446777e-02 -8.184409141540527344e-02 -1.736784428358078003e-01 -1.235943362116813660e-01 -1.061378605663776398e-02 -4.900944977998733521e-02 -2.995578348636627197e-01 1.006838679313659668e-01 2.717031240463256836e-01 -9.606301039457321167e-02 -4.025872796773910522e-02 2.427180111408233643e-01 -7.583028823137283325e-02
2.549357712268829346e-02 2.198761999607086182e-01 7.419896870851516724e-02 -9.237264096736907959e-02 1.949896812438964844e-01 1.696256548166275024e-01 1.589664369821548462e-01 1.333258599042892456e-01 1.545296758413314819e-01 -1.221867427229881287e-01 1.311532258987426758e-01 1.188681051135063171e-01 7.999367266893386841e-02 -2.007239684462547302e-02 -1.787773519754409790e-02 -2.693485235795378685e-03 -5.685014277696609497e-02 -2.737762629985809326e-01 -3.858567401766777039e-02 4.342460930347442627e-01 -2.067214697599411011e-01 3.065895438194274902e-01 -1.199722513556480408e-01 -7.312308251857757568e-02 -3.449760079383850098e-01 -2.918363921344280243e-02 9.116232395172119141e-02 2.396904379129409790e-01 -3.342970311641693115e-01 3.776760399341583252e-02 5.504959076642990112e-02 -1.526731252670288086e-01
-1.657335013151168823e-01 3.500740602612495422e-02 -9.176855534315109253e-02 -1.293170601129531860e-01 4.710628092288970947e-01 1.451315581798553467e-01 -4.375437274575233459e-03 -1.364776343107223511e-01 1.707640439271926880e-01 -1.517070680856704712e-01 1.514268070459365845e-01 1.199735850095748901e-01 5.812411755323410034e-02 -2.812155894935131073e-02 3.350211307406425476e-02 -2.588550448417663574e-01 2.383225858211517334e-01 -1.608943492174148560e-01 -2.751548215746879578e-02 -5.971810221672058105e-02 -2.030876576900482178e-01 -1.707636713981628418e-01 6.626006960868835449e-02 7.216609548777341843e-03 -6.274479627609252930e-02 -9.133139252662658691e-02 3.138028681278228760e-01 3.742240071296691895e-01 -1.839126646518707275e-01 -6.731146574020385742e-02 1.889479160308837891e-01 -1.898729205131530762e-01
-4.474821966141462326e-03 1.634844578802585602e-02 -1.470061391592025757e-01 -1.430989801883697510e-01 6.649000048637390137e-01 2.153877913951873779e-01 3.070291876792907715e-02 4.368995502591133118e-02 9.630257636308670044e-02 1.488735899329185486e-02 2.230156362056732178e-01 2.450321316719055176e-01 -5.125406011939048767e-02 -2.643193900585174561e-01 9.456680715084075928e-02 1.401534825563430786e-01 -3.955555707216262817e-02 -8.251249045133590698e-02 -3.499177843332290649e-02 -5.369137972593307495e-02 -1.455348134040832520e-01 -3.230158388614654541e-01 1.189340204000473022e-01 -1.321700285188853741e-03 -1.854840815067291260e-01 4.279668256640434265e-02 -5.225800350308418274e-02 1.303744688630104065e-02 -8.243723958730697632e-02 -3.813846409320831299e-02 2.003905773162841797e-01 -7.904699444770812988e-02
2.887760289013385773e-02 7.763390429317951202e-03 -1.858967393636703491e-01 -1.877771690487861633e-02 3.480483591556549072e-01 2.194849997758865356e-01 3.574604168534278870e-02 -1.262625455856323242e-01 2.848279476165771484e-01 2.018073499202728271e-01 2.873464226722717285e-01 2.908808290958404541e-01 1.940921247005462646e-01 -2.353607304394245148e-02 -6.688761711120605469e-02 -3.877294436097145081e-02 -3.864867612719535828e-02 -1.584833711385726929e-01 -4.896163195371627808e-02 -1.370033472776412964e-01 -1.835325658321380615e-01 -2.792899608612060547e-01 7.739768177270889282e-02 -3.152214586734771729e-01 -2.971760034561157227e-01 1.847277581691741943e-01 2.062108218669891357e-01 -7.626662962138652802e-03 3.750873357057571411e-02 -1.112660840153694153e-01 -1.989418407902121544e-03 -2.825841121375560760e-02
5.430707335472106934e-02 4.952029138803482056e-02 -2.415879070758819580e-01 -7.906618714332580566e-02 2.476598173379898071e-01 1.641840934753417969e-01 -6.234711408615112305e-02 9.556530416011810303e-02 -9.290183894336223602e-03 3.232315555214881897e-02 2.205980718135833740e-01 2.495778799057006836e-01 2.463116943836212158e-01 3.687613084912300110e-02 1.881585866212844849e-01 7.351171970367431641e-02 -7.587295025587081909e-02 -2.851158976554870605e-01 9.844149649143218994e-02 8.483487367630004883e-02 -1.050068289041519165e-01 -3.268486559391021729e-01 3.170976042747497559e-02 -3.438634425401687622e-02 -4.308383762836456299e-01 1.057985946536064148e-01 6.328209489583969116e-02 1.902180314064025879e-01 -1.077408492565155029e-01 2.510544657707214355e-01 2.770378291606903076e-01 -3.716559708118438721e-02
3.825933933258056641e-01 8.358822762966156006e-02 -3.722562640905380249e-02 -1.153813749551773071e-01 1.453642249107360840e-01 1.504923403263092041e-01 2.352811545133590698e-01 -5.705728754401206970e-02 3.002304770052433014e-02 1.147760599851608276e-01 1.126440688967704773e-01 -2.707993388175964355e-01 -1.416401751339435577e-02 -2.476678937673568726e-01 -1.100455299019813538e-01 -9.021826833486557007e-02 2.050071209669113159e-01 -2.327577173709869385e-01 -2.056871354579925537e-02 2.457215338945388794e-01 -9.254746255464851856e-04 7.042967528104782104e-02 -2.293284088373184204e-01 -3.996756970882415771e-01 -1.247903332114219666e-01 -1.343901157379150391e-01 4.463880881667137146e-02 1.095147728919982910e-01 -3.350037932395935059e-01 1.129207108169794083e-02 -1.092173531651496887e-01 3.817712143063545227e-02
1.471845805644989014e-01 -5.300901830196380615e-02 -1.939240247011184692e-01 1.375423818826675415e-01 8.656623959541320801e-02 1.152502074837684631e-01 -1.847410053014755249e-01 -1.070435047149658203e-01 1.007528454065322876e-01 1.697883307933807373e-01 -2.203680127859115601e-01 2.232228368520736694e-01 -8.661896735429763794e-02 -3.573568165302276611e-01 -6.315647810697555542e-02 -8.713375791558064520e-06 2.139261513948440552e-01 -2.984138131141662598e-01 8.050631731748580933e-02 2.704427242279052734e-01 -1.438443511724472046e-01 4.621599987149238586e-02 1.679410189390182495e-01 -7.388016581535339355e-02 -5.056237801909446716e-02 3.160227537155151367e-01 2.514250278472900391e-01 1.127910465002059937e-01 -2.027921080589294434e-01 -1.447917222976684570e-01 2.532157003879547119e-01 -2.402804978191852570e-02
3.522664010524749756e-01 -1.366620212793350220e-01 9.249762445688247681e-02 2.073997631669044495e-02 5.178139209747314453e-01 2.205144017934799194e-01 -1.699944138526916504e-01 1.318306028842926025e-01 2.537345886230468750e-01 -1.278246641159057617e-01 8.541238307952880859e-02 7.740648090839385986e-02 4.174346849322319031e-02 -5.395885929465293884e-02 3.888112306594848633e-02 9.709078818559646606e-02 -2.658406458795070648e-02 -2.138782441616058350e-01 -1.085795611143112183e-01 -3.917449340224266052e-02 -3.671005666255950928e-01 1.755417510867118835e-02 1.565027609467506409e-02 -1.230058893561363220e-01 -8.103273063898086548e-02 -7.639956474304199219e-02 1.732631474733352661e-01 3.767239302396774292e-02 -1.582001894712448120e-01 1.258940994739532471e-01 -2.837931811809539795e-01 -1.148668583482503891e-02
-1.000912263989448547e-01 -8.300418406724929810e-02 -1.812228262424468994e-01 1.497102081775665283e-01 5.706700682640075684e-01 1.513596028089523315e-01 3.117077425122261047e-02 -1.063744872808456421e-01 2.779341042041778564e-01 7.503993064165115356e-02 9.837153553962707520e-02 2.880266308784484863e-01 1.659479737281799316e-01 -4.956066235899925232e-02 -3.903612960129976273e-03 5.953816324472427368e-02 -1.870357245206832886e-01 -5.796688050031661987e-02 -2.405912615358829498e-02 6.799054145812988281e-02 2.525741048157215118e-02 -5.171140283346176147e-02 -8.949724026024341583e-03 -2.682614028453826904e-01 -3.637688755989074707e-01 3.323320671916007996e-02 -3.276114910840988159e-02 3.655095025897026062e-02 -2.859657816588878632e-02 -1.438975483179092407e-01 2.559278607368469238e-01 -1.270476728677749634e-01
-1.303527355194091797e-01 -1.121201589703559875e-01 -1.986107081174850464e-01 1.604893058538436890e-01 3.136600553989410400e-01 4.218901395797729492e-01 -1.331977993249893188e-01 -3.678223118185997009e-02 -1.313989907503128052e-01 5.890030413866043091e-02 -1.996089965105056763e-01 1.187433451414108276e-01 -2.225883863866329193e-02 -1.988437622785568237e-01 -8.198611438274383545e-02 1.899400502443313599e-01 -2.896228730678558350e-01 -2.108142077922821045e-01 -1.618246287107467651e-01 1.624582707881927490e-01 -1.312925480306148529e-02 6.053924933075904846e-02 -1.270921081304550171e-01 -7.097024470567703247e-02 -3.697611391544342041e-01 1.518502682447433472e-01 -1.374304592609405518e-01 5.191769450902938843e-02 -6.648661196231842041e-02 -2.212814092636108398e-01 -1.543713826686143875e-02 1.064645498991012573e-01
-4.544473439455032349e-02 -1.235431060194969177e-01 -2.398714870214462280e-01 -1.447341591119766235e-01 6.734005808830261230e-01 2.761284112930297852e-01 3.146271780133247375e-02 5.866139009594917297e-02 8.527824282646179199e-02 5.818851292133331299e-02 2.014442533254623413e-01 2.110237032175064087e-01 -7.402649614959955215e-03 -1.614692956209182739e-01 2.570352330803871155e-02 3.318281844258308411e-02 -3.591073909774422646e-03 -1.984755247831344604e-01 -7.852332293987274170e-02 -7.432105392217636108e-02 -6.138553470373153687e-02 -1.776469349861145020e-01 1.239707469940185547e-01 2.629587054252624512e-02 -2.286702543497085571e-01 2.994452230632305145e-02 -1.359097808599472046e-01 3.750140964984893799e-02 -5.899034440517425537e-02 -8.949849754571914673e-02 1.670817136764526367e-01 -1.772812753915786743e-01
-1.651695370674133301e-02 2.962263524532318115e-01 -2.832970619201660156e-01 -2.014060318470001221e-01 2.816915214061737061e-01 3.286396386101841927e-03 -4.269733093678951263e-03 4.646617919206619263e-03 1.003531515598297119e-01 6.784091144800186157e-02 -1.164495795965194702e-01 1.595277786254882812e-01 1.580393612384796143e-01 -3.947198092937469482e-01 -1.776411384344100952e-01 -1.903784833848476410e-02 3.098050355911254883e-01 -1.223842427134513855e-01 4.076984152197837830e-02 9.314030408859252930e-02 -3.478197380900382996e-02 -6.549541652202606201e-02 -2.258813083171844482e-01 -4.089923501014709473e-01 -7.625019643455743790e-04 -1.137066185474395752e-01 -3.953835368156433105e-02 7.263802736997604370e-02 -1.746529936790466309e-01 -1.033042743802070618e-01 1.950115859508514404e-01 3.616281971335411072e-02
1.772463023662567139e-01 -2.975242733955383301e-01 -1.243271604180335999e-01 7.438472472131252289e-03 1.784414201974868774e-01 2.506415732204914093e-02 8.280202001333236694e-02 -4.104344546794891357e-01 2.455864250659942627e-01 8.850540965795516968e-02 -4.959446936845779419e-02 2.642812430858612061e-01 -6.084975227713584900e-02 2.159536350518465042e-03 -2.336132824420928955e-01 4.237876832485198975e-02 -1.579361259937286377e-01 -2.453881651163101196e-01 4.915383458137512207e-02 -1.879727095365524292e-01 -4.588166251778602600e-02 -1.839812248945236206e-01 -1.604258865118026733e-01 -2.959500849246978760e-01 -5.163271725177764893e-02 -2.749387873336672783e-03 -1.471573580056428909e-02 2.709916420280933380e-02 -1.452131569385528564e-01 -2.288054972887039185e-01 3.269194364547729492e-01 1.067908760160207748e-02
1.351867616176605225e-01 -8.684781193733215332e-02 6.620031595230102539e-02 3.720449805259704590e-01 8.159995079040527344e-02 2.838208377361297607e-01 -4.791853949427604675e-02 1.315232366323471069e-01 1.179579272866249084e-01 1.205742135643959045e-01 6.940161436796188354e-02 1.433343738317489624e-01 9.749425947666168213e-02 -3.084196746349334717e-01 -7.204904220998287201e-03 5.455927550792694092e-02 -4.778815060853958130e-02 -3.118176460266113281e-01 -1.420717686414718628e-01 4.565685521811246872e-03 -3.901900947093963623e-01 4.111727327108383179e-02 -1.478096991777420044e-01 -6.846354156732559204e-02 -2.638676464557647705e-01 -3.143833577632904053e-01 -1.096863183192908764e-03 7.045642286539077759e-02 -1.641411483287811279e-01 -1.541040241718292236e-01 -1.897523403167724609e-01 -5.279102548956871033e-02
1.175757646560668945e-01 1.330319792032241821e-01 -2.736822664737701416e-01 -2.048195153474807739e-01 1.461933851242065430e-01 -1.127352491021156311e-01 -1.148558035492897034e-01 -2.021615803241729736e-01 3.493972867727279663e-02 -8.524521440267562866e-02 4.362276196479797363e-02 2.391934394836425781e-02 1.434496324509382248e-02 -3.629631102085113525e-01 -9.232640266418457031e-02 2.170435339212417603e-01 3.519136309623718262e-01 -4.605891704559326172e-01 -7.065072655677795410e-02 1.054066866636276245e-01 -1.442557424306869507e-01 -3.115960955619812012e-02 -1.302101612091064453e-01 -2.012135535478591919e-01 -8.692836016416549683e-02 -3.180927410721778870e-02 9.782675653696060181e-02 -1.275983154773712158e-01 -6.746921688318252563e-02 -1.018731738440692425e-03 6.978041678667068481e-02 -2.996462881565093994e-01
8.608233183622360229e-02 2.452069967985153198e-01 -2.471360862255096436e-01 -3.679409250617027283e-02 2.846196591854095459e-01 -3.126470744609832764e-02 5.303594470024108887e-02 -6.136878952383995056e-02 1.011673137545585632e-01 -8.547983318567276001e-02 -2.471711933612823486e-01 8.006623387336730957e-02 9.725181385874748230e-03 -3.830319941043853760e-01 -3.335162699222564697e-01 1.111895516514778137e-01 2.292947918176651001e-01 -2.213978171348571777e-01 -1.996882632374763489e-02 2.520835697650909424e-01 -7.693738490343093872e-02 -6.042292341589927673e-03 -1.636115908622741699e-01 -2.519376277923583984e-01 -1.498422622680664062e-01 -6.750506162643432617e-02 -1.530608236789703369e-01 1.769795417785644531e-01 -2.052119076251983643e-01 1.103258132934570312e-01 1.625903397798538208e-01 4.248352348804473877e-02
2.529392540454864502e-01 1.870522946119308472e-01 6.978482753038406372e-02 -2.356614619493484497e-01 1.501147001981735229e-01 1.284244060516357422e-01 -3.653232455253601074e-01 -8.771395683288574219e-02 -5.122066289186477661e-02 -8.041842281818389893e-02 -6.589882820844650269e-02 3.102940618991851807e-01 4.329129308462142944e-02 -1.530474126338958740e-01 -1.454530805349349976e-01 -2.010991424322128296e-01 5.042151361703872681e-02 -1.321363449096679688e-01 -2.293332368135452271e-01 2.209724038839340210e-01 -3.175032734870910645e-01 -7.990848273038864136e-02 -6.600736826658248901e-02 -2.659531235694885254e-01 -2.183829247951507568e-01 -6.984264403581619263e-02 -2.371569573879241943e-01 3.076040884479880333e-03 -4.134144634008407593e-02 1.154690682888031006e-01 -1.954560726881027222e-02 1.894235312938690186e-01
2.492747306823730469e-01 -1.609728336334228516e-01 -4.243104194756597281e-04 1.158577725291252136e-01 3.789051175117492676e-01 2.042377442121505737e-01 2.667945325374603271e-01 6.592183560132980347e-02 3.089840710163116455e-01 -9.999959170818328857e-02 -9.054465591907501221e-02 1.416497398167848587e-02 -9.405656903982162476e-02 -8.459835499525070190e-02 -1.895071566104888916e-01 3.770748898386955261e-02 -9.118554182350635529e-03 -1.288377195596694946e-01 4.361150413751602173e-02 -1.191024482250213623e-01 4.861783981323242188e-02 -5.412290990352630615e-02 -1.923784166574478149e-01 -7.725054770708084106e-02 -3.444006741046905518e-01 2.197554409503936768e-01 1.179368495941162109e-01 3.057477176189422607e-01 -2.380688041448593140e-01 -1.503493189811706543e-01 -1.881236881017684937e-01 -2.245610579848289490e-02
7.823492586612701416e-02 1.858183741569519043e-01 3.571635857224464417e-02 1.097159087657928467e-02 2.273599058389663696e-01 3.362019360065460205e-01 3.070331215858459473e-01 1.214859187602996826e-01 -1.721626892685890198e-02 -6.293971836566925049e-02 1.415795367211103439e-02 2.159588336944580078e-01 -5.945652257651090622e-03 -1.797308176755905151e-01 -8.686629682779312134e-02 4.485430568456649780e-02 1.611420512199401855e-01 -2.247146219015121460e-01 -1.836905777454376221e-01 2.324040830135345459e-01 -4.370456933975219727e-01 4.940018057823181152e-02 1.520187314599752426e-02 5.439291149377822876e-02 -2.756194770336151123e-01 -2.301850356161594391e-02 -6.692298501729965210e-02 2.757371664047241211e-01 -2.332904636859893799e-01 -1.987412013113498688e-02 -1.281157433986663818e-01 4.598689824342727661e-02
3.426608741283416748e-01 -1.938827335834503174e-01 2.115463651716709137e-02 2.964112758636474609e-01 1.045199334621429443e-01 4.639902114868164062e-01 7.719118148088455200e-02 1.108988299965858459e-01 6.316174566745758057e-02 2.603328227996826172e-02 8.118420839309692383e-02 -1.099565997719764709e-01 -6.447143852710723877e-02 -2.692288160324096680e-01 1.324179470539093018e-01 -1.743443757295608521e-01 -1.764379069209098816e-02 -1.469933241605758667e-01 1.244326680898666382e-01 1.480743288993835449e-01 1.306982524693012238e-02 -5.904807150363922119e-02 -2.041066884994506836e-01 -5.947094410657882690e-02 -2.902536392211914062e-01 -1.728779226541519165e-01 -1.258036345243453979e-01 -1.283297874033451080e-02 1.842596568167209625e-02 -3.124517500400543213e-01 -1.050203964114189148e-01 -1.303693056106567383e-01
4.277436137199401855e-01 2.779410034418106079e-02 5.314012616872787476e-02 -6.852044165134429932e-02 2.991535067558288574e-01 9.745834022760391235e-02 -1.268557012081146240e-01 1.892701834440231323e-01 5.192230269312858582e-02 -1.234431192278862000e-02 -1.468681544065475464e-01 1.514899879693984985e-01 1.907365024089813232e-01 -1.581639647483825684e-01 -4.412658046931028366e-03 3.661156073212623596e-02 9.490347653627395630e-02 -3.479902148246765137e-01 8.323261886835098267e-02 1.134603694081306458e-01 -1.716072857379913330e-01 1.006458234041929245e-02 -1.246052607893943787e-01 3.466934710741043091e-02 -2.247721552848815918e-01 -9.585689008235931396e-02 1.331696957349777222e-01 1.137220039963722229e-01 -3.249455094337463379e-01 9.740623086690902710e-02 -3.316671252250671387e-01 -1.899249702692031860e-01
9.562948346138000488e-02 -1.415717154741287231e-01 -1.784187853336334229e-01 1.916229911148548126e-02 5.386283397674560547e-01 1.458277851343154907e-01 9.754588454961776733e-02 -7.460815459489822388e-02 2.620165050029754639e-01 -2.703629247844219208e-02 1.993319690227508545e-01 2.173792421817779541e-01 4.606797173619270325e-02 -6.995525211095809937e-02 -3.805395215749740601e-02 4.059321060776710510e-02 -2.778295986354351044e-02 -1.183055788278579712e-01 -4.719768092036247253e-02 1.199181228876113892e-01 -2.576719522476196289e-01 -6.244527548551559448e-02 1.880431026220321655e-01 -2.922557294368743896e-01 -3.477715849876403809e-01 8.553546667098999023e-02 2.958226203918457031e-02 -1.164597719907760620e-01 8.951850235462188721e-02 2.082773670554161072e-02 2.048173993825912476e-01 -1.735533922910690308e-01
4.282052814960479736e-01 -2.424162067472934723e-02 -9.189609438180923462e-02 -5.239136144518852234e-02 3.493613600730895996e-01 4.117923974990844727e-02 -2.410927712917327881e-01 2.318107485771179199e-01 -9.217786043882369995e-02 -1.465979069471359253e-01 -2.095314711332321167e-01 -1.847020238637924194e-01 5.496829375624656677e-02 -5.382729694247245789e-03 9.502798318862915039e-03 9.699324145913124084e-04 -4.009281843900680542e-02 -2.838813960552215576e-01 7.831967622041702271e-02 1.142793968319892883e-01 -3.543427586555480957e-01 2.702689766883850098e-01 -4.907637089490890503e-02 -2.431821972131729126e-01 -8.816687762737274170e-02 2.308840490877628326e-02 3.675633668899536133e-02 1.640234142541885376e-01 -2.112365812063217163e-01 -8.067036420106887817e-02 9.117563068866729736e-02 -2.369115315377712250e-02
1.547983437776565552e-01 -1.811254769563674927e-01 -3.469611406326293945e-01 9.406790137290954590e-02 2.677890360355377197e-01 6.005444750189781189e-02 -1.068089455366134644e-01 -1.633450984954833984e-01 1.605243831872940063e-01 1.019959244877099991e-02 1.260773241519927979e-01 -6.037932634353637695e-02 2.322094440460205078e-01 -3.405782580375671387e-02 3.582300990819931030e-02 -2.017611116170883179e-01 -3.418062254786491394e-02 -4.524723887443542480e-01 -7.463830709457397461e-02 1.168498396873474121e-01 -7.876297086477279663e-02 -5.073502659797668457e-02 -1.328715234994888306e-01 2.094161696732044220e-02 -1.683342009782791138e-01 -2.086317241191864014e-01 3.409897908568382263e-02 3.807942569255828857e-01 -8.043308556079864502e-02 -1.182649806141853333e-01 2.048961073160171509e-01 1.601350903511047363e-01
2.051978558301925659e-01 8.340860158205032349e-02 -4.602853953838348389e-02 -7.841961085796356201e-02 4.240498244762420654e-01 3.406609594821929932e-02 4.294787645339965820e-01 1.758488416671752930e-01 1.232548337429761887e-02 -1.742820069193840027e-02 -9.364950656890869141e-02 -8.027146011590957642e-02 6.968330591917037964e-02 -8.097137510776519775e-02 -7.256480306386947632e-02 -5.914440006017684937e-02 -1.033452898263931274e-01 -1.344670802354812622e-01 -1.430084705352783203e-01 -7.658058777451515198e-03 -5.007427185773849487e-02 1.092865839600563049e-01 -1.491342931985855103e-01 -1.208725273609161377e-01 -5.287837982177734375e-01 -4.006825760006904602e-02 1.607371866703033447e-01 1.113855019211769104e-01 -6.730671226978302002e-02 -2.705931663513183594e-01 -1.090594977140426636e-01 -2.810947597026824951e-02
1.812908053398132324e-02 6.680286675691604614e-02 -2.595990598201751709e-01 8.660638332366943359e-02 1.655319482088088989e-01 7.472883909940719604e-02 -1.193351298570632935e-01 -1.002422049641609192e-01 2.117235958576202393e-01 8.266347460448741913e-03 1.375844776630401611e-01 9.308966249227523804e-02 -4.587731510400772095e-02 -1.555615365505218506e-01 -2.387278154492378235e-02 -1.862684339284896851e-01 1.579950004816055298e-01 -2.629565000534057617e-01 3.403775393962860107e-02 7.592400908470153809e-02 -5.158335566520690918e-01 1.472990214824676514e-01 7.485811412334442139e-02 -2.127363681793212891e-01 -3.414163291454315186e-01 -2.759198844432830811e-01 1.726431995630264282e-01 -1.212199702858924866e-01 -5.987770855426788330e-02 -1.823479384183883667e-01 6.976058334112167358e-02 -1.020216867327690125e-01
8.628766238689422607e-02 -2.476336658000946045e-01 7.453397661447525024e-02 4.528600722551345825e-02 2.622599899768829346e-01 1.658264249563217163e-01 -5.012116208672523499e-02 9.421982616186141968e-02 2.328339964151382446e-01 6.598460674285888672e-02 1.633782237768173218e-01 1.339168846607208252e-01 3.905961290001869202e-02 -1.103168055415153503e-01 -5.769220739603042603e-02 1.125956475734710693e-01 3.337346017360687256e-01 -3.808950260281562805e-02 2.279920279979705811e-01 -1.054300740361213684e-01 -1.603559777140617371e-02 1.374767124652862549e-01 -7.568442821502685547e-02 -2.478133440017700195e-01 -2.867207825183868408e-01 -2.000913172960281372e-01 2.576876431703567505e-03 7.967858761548995972e-02 -3.682419657707214355e-01 -2.317069172859191895e-01 -2.891102135181427002e-01 1.391645222902297974e-01
2.558048069477081299e-01 -6.285650283098220825e-02 -3.184686303138732910e-01 -7.828053086996078491e-02 3.067831993103027344e-01 -2.606790959835052490e-01 -5.324586853384971619e-02 9.116636216640472412e-02 -2.497315593063831329e-02 -4.773492738604545593e-02 6.366030126810073853e-02 2.227478325366973877e-01 2.660234570503234863e-01 -2.627328634262084961e-01 -5.419537425041198730e-03 7.554487674497067928e-04 -1.437315903604030609e-02 -3.401611149311065674e-01 6.981381773948669434e-02 1.977061182260513306e-01 -8.361224085092544556e-02 -2.388129681348800659e-01 -7.031951844692230225e-02 -1.454410552978515625e-01 -1.480990946292877197e-01 -1.640480160713195801e-01 -2.623206935822963715e-02 2.491459436714649200e-02 -5.387368425726890564e-02 -8.909633755683898926e-02 3.103210330009460449e-01 2.148400545120239258e-01
-9.892530739307403564e-03 -1.742916703224182129e-01 -1.572364270687103271e-01 -1.628954410552978516e-01 6.333836317062377930e-01 2.002873122692108154e-01 7.306517567485570908e-03 3.110045194625854492e-02 1.271886378526687622e-01 4.479712992906570435e-02 3.176966905593872070e-01 2.244025170803070068e-01 1.385457813739776611e-01 -1.976874172687530518e-01 -1.859346963465213776e-02 7.397676259279251099e-02 -5.390461534261703491e-03 -1.892486661672592163e-01 7.651782780885696411e-02 2.763858623802661896e-02 -6.975571066141128540e-02 -1.996868252754211426e-01 1.658685952425003052e-01 -1.196899414062500000e-01 -2.613212466239929199e-01 6.622819602489471436e-02 -1.080324966460466385e-02 -7.737830746918916702e-03 1.383668184280395508e-02 -1.198849231004714966e-01 1.274001747369766235e-01 -9.850396215915679932e-02
3.136168122291564941e-01 -3.084641136229038239e-02 5.788389593362808228e-02 -1.746466755867004395e-01 2.925184667110443115e-01 2.327547669410705566e-01 9.389080107212066650e-02 1.503192633390426636e-01 2.187177240848541260e-01 -1.409809887409210205e-01 -6.799513101577758789e-02 1.314897835254669189e-01 3.592047467827796936e-02 -2.222509831190109253e-01 -5.377796664834022522e-02 5.821953341364860535e-02 -4.493461549282073975e-02 -1.637378782033920288e-01 -1.445186287164688110e-01 -1.151519492268562317e-01 -2.480771094560623169e-01 1.306027919054031372e-01 -3.006424009799957275e-01 6.937910802662372589e-03 -1.700057685375213623e-01 1.800146996974945068e-01 2.806099355220794678e-01 1.079432442784309387e-01 -1.055050492286682129e-01 -2.257000207901000977e-01 -1.791827678680419922e-01 -2.668468654155731201e-01
1.837832629680633545e-01 7.481861114501953125e-02 -2.588219046592712402e-01 1.008361205458641052e-01 2.642185091972351074e-01 -9.354008734226226807e-02 7.692870497703552246e-02 -1.331337094306945801e-01 -8.310180157423019409e-02 -1.560509055852890015e-01 -2.039016410708427429e-02 2.419758737087249756e-01 -1.699581593275070190e-01 -8.718059957027435303e-02 9.316926449537277222e-02 -5.104058235883712769e-02 1.993272900581359863e-01 -2.954742312431335449e-01 5.636265128850936890e-02 1.554476618766784668e-01 -6.187747791409492493e-02 -1.517638117074966431e-01 -3.460969924926757812e-01 -3.878417983651161194e-02 -2.042611688375473022e-01 -3.117159903049468994e-01 5.713708698749542236e-02 3.358331620693206787e-01 -1.459866166114807129e-01 -2.638473547995090485e-02 1.153552904725074768e-02 2.523151040077209473e-01
3.387570381164550781e-02 -9.757423400878906250e-02 -2.244597673416137695e-01 -1.147218272089958191e-01 4.608185887336730957e-01 1.783639490604400635e-01 -1.208047643303871155e-01 6.534562259912490845e-02 1.236066147685050964e-01 6.390304863452911377e-02 1.505742967128753662e-01 3.597439527511596680e-01 1.918702423572540283e-01 -1.700131297111511230e-01 -5.345708690583705902e-03 1.182671710848808289e-01 -6.857041269540786743e-02 -4.662095010280609131e-02 5.503653734922409058e-02 1.181295812129974365e-01 8.269020169973373413e-02 -2.934476137161254883e-01 -2.408424578607082367e-02 1.324019581079483032e-01 -3.231282830238342285e-01 9.796810895204544067e-02 1.499056220054626465e-01 1.374856531620025635e-01 -4.133708775043487549e-02 -6.000493839383125305e-02 1.843989491462707520e-01 -2.862826287746429443e-01
1.668169647455215454e-01 2.064491510391235352e-01 -8.124663680791854858e-02 -3.588479384779930115e-02 2.183185815811157227e-01 1.071787104010581970e-01 -8.846985548734664917e-02 1.414436399936676025e-01 4.721150398254394531e-01 4.969297442585229874e-03 -8.219836652278900146e-02 -2.344176173210144043e-02 1.502600163221359253e-01 -2.468970417976379395e-01 -6.082516163587570190e-02 9.420543164014816284e-02 -3.528775647282600403e-02 -5.164754390716552734e-02 -5.568821355700492859e-02 2.119901031255722046e-01 -2.239473462104797363e-01 -4.549740813672542572e-03 -1.309199780225753784e-01 -2.636881172657012939e-01 -2.721450030803680420e-01 -2.909724134951829910e-03 3.838306069374084473e-01 1.432705819606781006e-01 -1.401790231466293335e-01 1.797820478677749634e-01 -7.596232742071151733e-02 1.409989744424819946e-01
1.543723791837692261e-01 3.619970008730888367e-02 -6.919284164905548096e-02 -8.873449265956878662e-02 2.064433991909027100e-01 2.511633932590484619e-01 2.165324985980987549e-02 -2.738881409168243408e-01 -3.105603456497192383e-01 -2.968782484531402588e-01 -2.334644645452499390e-01 4.295739531517028809e-01 2.580841258168220520e-02 -1.321383565664291382e-01 -6.711290776729583740e-02 -1.842764317989349365e-01 1.087992414832115173e-01 -2.279936671257019043e-01 3.027165308594703674e-02 1.131315380334854126e-01 -3.560355305671691895e-01 -1.992185711860656738e-01 -1.726939156651496887e-02 -3.175366297364234924e-02 -1.881243586540222168e-01 -5.637671798467636108e-02 7.628057152032852173e-03 1.015771627426147461e-01 -2.838929928839206696e-02 4.071773216128349304e-02 5.424326658248901367e-02 3.403711318969726562e-02
-3.788736090064048767e-02 -2.969953604042530060e-02 -2.630716860294342041e-01 -8.713075518608093262e-02 6.094151139259338379e-01 1.888739019632339478e-01 -8.354996144771575928e-02 5.378715693950653076e-02 9.212002158164978027e-02 1.043413206934928894e-01 1.606087684631347656e-01 3.021544814109802246e-01 1.219309493899345398e-01 -1.811389029026031494e-01 -4.159813001751899719e-02 9.043908864259719849e-02 -5.072417668998241425e-03 -2.208904474973678589e-01 -1.439647525548934937e-01 8.918335288763046265e-02 -1.172946617007255554e-01 -1.970948427915573120e-01 5.526489019393920898e-02 1.165373809635639191e-02 -3.545047044754028320e-01 -5.722458288073539734e-02 -2.881244756281375885e-02 -6.221324950456619263e-02 3.956211730837821960e-02 -1.115084514021873474e-01 1.576909422874450684e-01 -6.395018845796585083e-02
-8.961483091115951538e-02 -8.719530701637268066e-02 -1.750529855489730835e-01 -1.010604128241539001e-01 4.084194898605346680e-01 2.251103818416595459e-01 -3.281501680612564087e-02 -8.974652737379074097e-02 -4.333915933966636658e-02 3.747928887605667114e-02 2.233109772205352783e-01 3.476707041263580322e-01 7.187759876251220703e-02 -2.435892820358276367e-01 -5.583404377102851868e-02 3.679372742772102356e-02 1.963876932859420776e-02 -1.883066445589065552e-01 -5.651000142097473145e-02 1.723443716764450073e-01 -1.276598032563924789e-02 -1.742741651833057404e-02 2.135210484266281128e-02 -1.620494723320007324e-01 -5.186018347740173340e-01 1.329149752855300903e-01 -2.728577330708503723e-02 -1.753875613212585449e-01 1.032347455620765686e-01 -6.539393216371536255e-02 1.933080404996871948e-01 -8.690794557332992554e-02
1.127345785498619080e-01 -1.198741644620895386e-01 -2.095421552658081055e-01 5.302459746599197388e-02 2.887299954891204834e-01 -1.231610588729381561e-02 -1.416405886411666870e-01 2.739934027194976807e-01 -3.670841082930564880e-02 -4.082327242940664291e-03 3.968264162540435791e-02 2.044287323951721191e-01 1.918055415153503418e-01 -1.394743472337722778e-01 -5.184984952211380005e-02 4.390807822346687317e-02 3.325219079852104187e-02 -1.741883009672164917e-01 -1.687584072351455688e-01 -1.891037635505199432e-02 -1.611592322587966919e-01 -2.992943525314331055e-01 2.001958340406417847e-01 -1.461502611637115479e-01 -2.606511116027832031e-01 3.347256034612655640e-02 3.737289011478424072e-01 2.644062042236328125e-01 1.037023775279521942e-02 7.649596780538558960e-02 1.660629510879516602e-01 3.041549623012542725e-01
2.933378815650939941e-01 -1.229656636714935303e-01 1.027344241738319397e-01 -2.326135896146297455e-02 3.797104060649871826e-01 5.213643983006477356e-02 -1.599590778350830078e-01 1.697068661451339722e-01 6.522291153669357300e-02 -1.942635923624038696e-01 -2.025525718927383423e-01 3.389903008937835693e-01 1.357813924551010132e-01 -7.970932126045227051e-02 8.056876808404922485e-02 -2.037468999624252319e-01 1.206663157790899277e-02 -2.503847181797027588e-01 -1.062503978610038757e-01 1.045165807008743286e-01 -1.983544379472732544e-01 -6.012469530105590820e-02 -9.148066490888595581e-02 1.853236258029937744e-01 -1.265787482261657715e-01 -3.421223163604736328e-01 -9.944868832826614380e-02 1.998239606618881226e-01 -1.924950629472732544e-01 -2.911920472979545593e-02 -1.306265294551849365e-01 -8.452039211988449097e-02
1.549873650074005127e-01 1.374172419309616089e-01 3.063604533672332764e-01 1.010767817497253418e-01 3.883666694164276123e-01 3.085726201534271240e-01 -4.218820855021476746e-02 7.301444560289382935e-02 7.175640016794204712e-02 -1.605976000428199768e-02 7.302110642194747925e-02 1.841605603694915771e-01 8.636458963155746460e-02 -2.059899419546127319e-01 6.281983852386474609e-02 -2.098814025521278381e-02 1.983910612761974335e-02 4.951260238885879517e-02 -1.599006652832031250e-01 -4.452034831047058105e-02 -7.073538005352020264e-02 3.288230299949645996e-01 -3.346391916275024414e-01 -5.276765674352645874e-02 -3.697712123394012451e-01 2.561505697667598724e-02 3.260041773319244385e-02 2.363789975643157959e-01 -4.643949121236801147e-02 -5.120881646871566772e-02 -1.026469022035598755e-01 -1.816661655902862549e-01
1.534131169319152832e-01 3.197568655014038086e-01 -2.381877303123474121e-01 2.195802927017211914e-01 1.698802597820758820e-02 1.879070699214935303e-01 1.501148287206888199e-02 -3.724928200244903564e-02 2.386701554059982300e-01 -4.447806999087333679e-02 -6.971505284309387207e-02 3.126602619886398315e-02 -1.048970967531204224e-01 -9.903895854949951172e-02 -4.103782027959823608e-02 3.340864777565002441e-01 2.057368457317352295e-01 -3.429282009601593018e-01 9.515026211738586426e-02 -9.754824452102184296e-03 -1.398311406373977661e-01 6.526684761047363281e-02 -1.307056099176406860e-01 -2.342997044324874878e-01 -2.454168647527694702e-01 2.032430619001388550e-01 1.122448593378067017e-01 3.296655416488647461e-01 6.490424275398254395e-02 1.414367854595184326e-01 1.397243589162826538e-01 4.179386049509048462e-02
3.960540890693664551e-01 -1.628536283969879150e-01 -7.960175722837448120e-02 2.460341155529022217e-01 2.315554320812225342e-01 1.124049276113510132e-01 -1.830073446035385132e-02 -1.880042999982833862e-01 -7.716120034456253052e-02 -3.644945919513702393e-01 -5.744165275245904922e-03 3.250172436237335205e-01 1.080349683761596680e-01 -2.922103404998779297e-01 -3.966185823082923889e-02 -1.141595281660556793e-02 3.060726076364517212e-02 -3.643322288990020752e-01 -1.577229239046573639e-02 2.478756755590438843e-01 -7.796910405158996582e-02 1.581052877008914948e-02 -2.662942707538604736e-01 3.199973329901695251e-02 2.591375447809696198e-02 -7.382861524820327759e-02 -2.361711114645004272e-02 -2.364705689251422882e-02 1.614464819431304932e-02 -5.797828361392021179e-02 6.524910032749176025e-02 1.258010268211364746e-01
3.595297634601593018e-01 -3.915711045265197754e-01 -7.863694429397583008e-02 1.416621729731559753e-02 1.031073741614818573e-02 1.849453151226043701e-01 -1.069093942642211914e-01 -1.849780976772308350e-01 -7.900980114936828613e-02 -8.173053152859210968e-03 -2.162066251039505005e-01 -1.428826432675123215e-02 -1.568273007869720459e-01 -2.146847546100616455e-01 2.367037348449230194e-02 -2.039642333984375000e-01 2.105142921209335327e-01 -2.411316335201263428e-01 -1.224556658416986465e-02 2.897189557552337646e-01 -2.286853492259979248e-01 1.455857455730438232e-01 -1.155140176415443420e-01 -1.055616736412048340e-01 -2.313775867223739624e-01 1.464944183826446533e-01 1.766436249017715454e-01 1.715527623891830444e-01 -1.097381189465522766e-01 -1.486717462539672852e-01 -9.461727738380432129e-02 -4.134143516421318054e-02
-2.589950338006019592e-02 6.117758154869079590e-02 -4.779325053095817566e-02 -1.916527748107910156e-01 5.230359435081481934e-01 1.683400422334671021e-01 -3.006163984537124634e-02 4.371638596057891846e-02 6.394396722316741943e-02 1.022152528166770935e-01 2.000686228275299072e-01 3.876073360443115234e-01 3.941922448575496674e-03 -2.116753607988357544e-01 -1.528412010520696640e-02 8.536709845066070557e-02 5.161605030298233032e-02 -1.606377810239791870e-01 -1.158988624811172485e-01 1.015448756515979767e-02 -1.235091462731361389e-01 -3.058702945709228516e-01 1.170744150876998901e-01 5.320861935615539551e-02 -2.643545269966125488e-01 3.336478769779205322e-02 -9.313540160655975342e-02 -2.633737213909626007e-02 -9.901421517133712769e-02 -9.857966005802154541e-02 3.042476773262023926e-01 -1.868128627538681030e-01
-3.115185536444187164e-02 3.284117206931114197e-02 -7.484097778797149658e-02 -2.618971168994903564e-01 2.747923731803894043e-01 6.349954009056091309e-02 3.381109610199928284e-02 -3.198504447937011719e-01 1.078392118215560913e-01 1.400053407996892929e-02 2.128290385007858276e-01 2.788731157779693604e-01 -9.024735540151596069e-02 -6.299891322851181030e-02 -1.751893572509288788e-02 -1.277734190225601196e-01 3.077154457569122314e-01 -2.966085374355316162e-01 1.598665490746498108e-02 1.864499002695083618e-01 -1.886828243732452393e-01 3.919908776879310608e-03 -8.198051154613494873e-02 -2.875867784023284912e-01 1.234247982501983643e-01 1.444778591394424438e-01 7.660540193319320679e-02 2.671682536602020264e-01 -1.000221520662307739e-01 -1.686035245656967163e-01 2.842025160789489746e-01 -4.295925050973892212e-02
-8.237034827470779419e-02 -6.108450889587402344e-02 -1.383631825447082520e-01 -2.593628689646720886e-02 6.176415681838989258e-01 1.898177862167358398e-01 -1.817631721496582031e-02 4.743220657110214233e-02 4.074520617723464966e-02 6.285633891820907593e-03 3.059432506561279297e-01 3.539012372493743896e-01 -1.285281591117382050e-02 -1.878983378410339355e-01 9.758295863866806030e-02 5.317916162312030792e-03 1.336555927991867065e-02 -1.517296880483627319e-01 -6.322876363992691040e-02 7.470338046550750732e-02 -4.972157254815101624e-02 -2.580781877040863037e-01 -4.515217151492834091e-03 9.413337334990501404e-03 -2.337046861648559570e-01 -3.521123202517628670e-03 -3.960986435413360596e-02 1.546298414468765259e-01 1.153282634913921356e-02 -1.629759520292282104e-01 1.947312355041503906e-01 -1.931764185428619385e-01
4.337155520915985107e-01 -1.781467795372009277e-01 1.084932386875152588e-01 4.412173479795455933e-02 4.622666165232658386e-02 1.571832150220870972e-01 7.067769020795822144e-02 1.366543024778366089e-01 3.970358893275260925e-02 -1.702336221933364868e-02 -1.712371259927749634e-01 6.453169882297515869e-02 -2.522377669811248779e-01 -1.859004497528076172e-01 7.491939514875411987e-02 -2.058780193328857422e-01 6.279657781124114990e-02 -5.830020830035209656e-02 -1.661397702991962433e-02 1.734035015106201172e-01 -3.590340614318847656e-01 2.032261490821838379e-01 -7.324066013097763062e-02 -6.330902129411697388e-02 -2.746581733226776123e-01 1.745339483022689819e-01 3.518567383289337158e-01 2.267290949821472168e-01 -9.791190922260284424e-02 -5.159107595682144165e-02 1.535984575748443604e-01 -1.321122329682111740e-02
3.131235837936401367e-01 2.934806644916534424e-01 1.472743451595306396e-01 4.073275625705718994e-02 2.253200858831405640e-01 2.985671162605285645e-01 2.256779223680496216e-01 1.121599599719047546e-01 -5.518894642591476440e-02 3.161089122295379639e-02 -1.267803460359573364e-01 2.145025730133056641e-01 -1.075905933976173401e-02 -1.929961740970611572e-01 5.851664021611213684e-02 1.062572225928306580e-01 -2.108191996812820435e-01 2.954635582864284515e-02 3.567996993660926819e-02 1.835356503725051880e-01 -4.013868868350982666e-01 -6.255564093589782715e-02 -1.686098724603652954e-01 2.107905596494674683e-02 -5.334294866770505905e-03 5.527258850634098053e-03 -1.241933107376098633e-01 1.830176562070846558e-01 -2.454443126916885376e-01 -1.425381451845169067e-01 2.266994565725326538e-01 1.254542768001556396e-01
-8.992284536361694336e-02 2.215722203254699707e-01 -1.358752101659774780e-01 3.427066607400774956e-03 -5.119020119309425354e-03 3.241260349750518799e-01 -9.682068601250648499e-03 5.877343192696571350e-02 -8.649991452693939209e-02 8.548197895288467407e-02 4.715309292078018188e-02 1.584964841604232788e-01 1.320025473833084106e-01 -1.972245424985885620e-01 -3.923805803060531616e-02 5.190690979361534119e-02 -6.030158326029777527e-02 -4.451688826084136963e-01 3.508203923702239990e-01 1.551575213670730591e-01 -1.657750606536865234e-01 -1.943298429250717163e-02 -1.927042454481124878e-01 -2.383846342563629150e-01 -1.023328397423028946e-02 -6.020355597138404846e-02 -1.084241718053817749e-01 3.345291912555694580e-01 -3.363748490810394287e-01 -2.193060517311096191e-02 2.313848584890365601e-02 -2.613407745957374573e-02
-5.696796253323554993e-02 -5.174825340509414673e-02 -2.025976777076721191e-01 -1.667498052120208740e-01 6.066229343414306641e-01 2.802471220493316650e-01 -1.476509496569633484e-02 5.565921217203140259e-02 6.354390084743499756e-02 2.411230839788913727e-02 2.029228508472442627e-01 3.278044164180755615e-01 1.626671403646469116e-01 -1.895486861467361450e-01 1.594003755599260330e-03 9.421058744192123413e-02 5.213905870914459229e-02 -1.901147216558456421e-01 -4.561092332005500793e-02 -4.583953693509101868e-02 -7.026671618223190308e-02 -2.721650004386901855e-01 7.879260927438735962e-02 4.766567423939704895e-02 -1.751809269189834595e-01 1.229367107152938843e-01 -6.521406024694442749e-02 -4.692994058132171631e-02 -1.366494894027709961e-01 -8.926535397768020630e-02 1.019699349999427795e-01 -1.761477887630462646e-01
2.198749631643295288e-01 9.607096761465072632e-02 -1.214382201433181763e-01 -4.508778452873229980e-02 2.086440324783325195e-01 -1.597472280263900757e-02 3.290196359157562256e-01 1.500048488378524780e-01 1.391460299491882324e-01 4.012560471892356873e-02 -4.127739369869232178e-02 -1.365312188863754272e-01 3.262042999267578125e-02 -2.805216014385223389e-01 -2.313421815633773804e-01 -1.067512035369873047e-01 1.186870560050010681e-01 -1.687526702880859375e-01 -9.222980588674545288e-02 -1.137813478708267212e-01 -1.028691530227661133e-01 -9.999667294323444366e-03 -1.877624839544296265e-01 -1.928492188453674316e-01 -2.398375123739242554e-01 -2.034090459346771240e-01 5.976390466094017029e-02 5.246051773428916931e-02 -4.814818799495697021e-01 -1.528976112604141235e-01 2.397572398185729980e-01 7.949787192046642303e-03
1.914235055446624756e-01 6.170808523893356323e-02 7.237849384546279907e-02 -6.954080611467361450e-02 4.161128699779510498e-01 3.380200862884521484e-01 1.769879758358001709e-01 4.174245521426200867e-02 2.330391854047775269e-01 -2.144287973642349243e-01 -1.122983396053314209e-01 1.421628594398498535e-01 1.458974331617355347e-01 1.173669565469026566e-02 -1.217134017497301102e-02 3.311784267425537109e-01 -4.611246287822723389e-02 -3.994434699416160583e-02 -4.348541609942913055e-03 -3.354183211922645569e-02 -4.012746810913085938e-01 -6.627084314823150635e-02 -1.356829404830932617e-01 -7.761739939451217651e-02 -1.711971610784530640e-01 -1.898649930953979492e-01 -2.007297873497009277e-01 5.339247360825538635e-02 -1.804853081703186035e-01 1.608001440763473511e-01 -2.441895008087158203e-02 4.897787049412727356e-02
1.915476769208908081e-01 1.402163505554199219e-01 7.447835057973861694e-02 -2.448449581861495972e-01 4.332991689443588257e-02 4.713120758533477783e-01 -1.895583420991897583e-02 4.967582225799560547e-02 1.214983165264129639e-01 6.217363104224205017e-02 1.848835200071334839e-01 1.256588250398635864e-01 -1.218566745519638062e-01 4.693849012255668640e-02 -4.161872342228889465e-02 5.911414325237274170e-02 2.903936803340911865e-01 -1.776050589978694916e-02 3.613525629043579102e-01 -8.361359685659408569e-02 -1.372724622488021851e-01 -1.537190228700637817e-01 -1.835021078586578369e-01 -2.171866893768310547e-01 -1.718018203973770142e-01 -1.800411492586135864e-01 7.759759668260812759e-03 7.596880942583084106e-02 5.182451754808425903e-02 -1.277391612529754639e-01 3.270301222801208496e-01 1.455803662538528442e-01
5.232404470443725586e-01 -4.032898321747779846e-02 -1.918734982609748840e-02 9.483133256435394287e-02 1.233768835663795471e-01 1.662149280309677124e-01 5.221289023756980896e-02 2.847501635551452637e-01 1.745379269123077393e-01 -2.835848033428192139e-01 -4.811905324459075928e-02 2.424309030175209045e-02 4.140217602252960205e-02 -1.659577339887619019e-01 -5.444622039794921875e-02 -1.061671897768974304e-01 4.411371424794197083e-03 -1.508839521557092667e-02 2.095100283622741699e-01 -8.847862045513466001e-05 -2.431077808141708374e-01 4.862088337540626526e-02 -3.664916008710861206e-02 -2.144453525543212891e-01 -2.595064342021942139e-01 9.656739234924316406e-02 4.679953679442405701e-02 -9.184037148952484131e-02 -1.708448678255081177e-01 -2.181997150182723999e-01 1.128685995936393738e-01 -3.186313211917877197e-01
1.971051394939422607e-01 6.114670634269714355e-02 -6.591301411390304565e-02 -1.392151415348052979e-02 9.117656201124191284e-02 2.172842770814895630e-01 3.017299175262451172e-01 9.634898044168949127e-03 1.067682802677154541e-01 -1.029065027832984924e-01 2.488612681627273560e-01 4.544214159250259399e-02 2.453365772962570190e-01 -1.294139474630355835e-01 -6.182154268026351929e-02 -1.988653279840946198e-02 5.793502926826477051e-02 -1.515223532915115356e-01 -1.823154389858245850e-01 1.472422629594802856e-01 -2.389916330575942993e-01 1.401811093091964722e-01 -2.821575701236724854e-01 -1.364967077970504761e-01 -2.844332158565521240e-01 -1.559958308935165405e-01 -1.935537308454513550e-01 3.158836662769317627e-01 -2.093243300914764404e-01 -2.663215994834899902e-01 -7.516858726739883423e-02 1.412374824285507202e-01
4.072541743516921997e-02 -1.565597653388977051e-01 -2.756871879100799561e-01 -1.214048042893409729e-01 3.477332293987274170e-01 1.666737645864486694e-01 -2.635888941586017609e-02 2.192212641239166260e-01 2.205746248364448547e-02 -1.828244142234325409e-02 1.416408866643905640e-01 2.217589765787124634e-01 3.022772967815399170e-01 9.071923047304153442e-02 1.396935433149337769e-01 -7.655312120914459229e-02 5.899540707468986511e-02 -1.963311433792114258e-01 4.630215466022491455e-02 5.117822438478469849e-02 1.652130158618092537e-04 -3.098963201045989990e-01 -1.178523376584053040e-01 8.160860836505889893e-02 -3.645232915878295898e-01 3.540037944912910461e-02 2.772729396820068359e-01 1.877658367156982422e-01 -1.410455554723739624e-01 1.953507810831069946e-01 9.578634053468704224e-02 -1.171697527170181274e-01
4.910852611064910889e-01 1.592760831117630005e-01 1.203521564602851868e-01 -2.310628890991210938e-01 3.606391847133636475e-01 1.343720704317092896e-01 -6.733466405421495438e-03 2.787366323173046112e-02 -6.408895552158355713e-02 4.046556353569030762e-02 -1.485753059387207031e-01 -1.011753305792808533e-01 7.567978650331497192e-02 -1.066743656992912292e-01 3.259338811039924622e-02 1.635825484991073608e-01 1.006455644965171814e-01 -2.936761379241943359e-01 -4.630602523684501648e-02 1.313585415482521057e-02 -1.251371391117572784e-02 1.466269195079803467e-01 -2.562158107757568359e-01 1.914315372705459595e-01 -2.282246649265289307e-01 2.592884004116058350e-03 1.567021161317825317e-01 2.035035640001296997e-01 9.134620428085327148e-02 -2.276004701852798462e-01 -8.076483756303787231e-02 -1.621615588665008545e-01
3.169718086719512939e-01 -9.790933877229690552e-02 1.160594895482063293e-01 -6.604204326868057251e-02 3.676806390285491943e-01 -1.747271232306957245e-02 2.246824055910110474e-01 1.753256916999816895e-01 1.261035352945327759e-01 -2.029902935028076172e-01 -7.162618637084960938e-02 4.301544278860092163e-02 9.575664997100830078e-02 -8.395932614803314209e-02 1.236072257161140442e-01 2.734146118164062500e-01 1.802079677581787109e-01 -1.349126547574996948e-01 -7.026080042123794556e-03 1.413883864879608154e-01 -3.441345393657684326e-01 7.087755203247070312e-02 -1.086951717734336853e-01 -1.062555834650993347e-01 -2.215917408466339111e-01 -2.268978208303451538e-01 -1.564733684062957764e-01 1.289492398500442505e-01 -1.480951756238937378e-01 2.935271561145782471e-01 5.861570686101913452e-02 -1.206572577357292175e-01
2.189523726701736450e-01 1.320489048957824707e-01 -5.473513156175613403e-02 -3.125673532485961914e-02 4.699228107929229736e-01 2.185647636651992798e-01 2.890178859233856201e-01 1.440392881631851196e-01 3.781435489654541016e-01 -1.847450807690620422e-02 1.621750183403491974e-02 3.854523599147796631e-02 -1.027295663952827454e-01 1.049118787050247192e-01 -1.882569491863250732e-01 5.717234313488006592e-02 -3.386785835027694702e-02 -2.702809274196624756e-01 3.623642399907112122e-02 -8.113501220941543579e-02 -2.677715122699737549e-01 -2.913816832005977631e-02 -2.599439322948455811e-01 -1.077018380165100098e-01 -2.279968708753585815e-01 5.817331746220588684e-02 1.822909712791442871e-01 2.611339651048183441e-02 -4.569148644804954529e-02 -2.691271714866161346e-02 -1.314049214124679565e-01 -9.616518020629882812e-02
4.185103178024291992e-01 -8.432473987340927124e-03 1.405981928110122681e-01 -1.330356448888778687e-01 2.973542213439941406e-01 2.411422580480575562e-01 -2.386065870523452759e-01 2.286532819271087646e-01 1.366667449474334717e-01 -2.161089796572923660e-03 -1.740790903568267822e-01 2.273233383893966675e-01 3.675243258476257324e-02 -1.616288907825946808e-02 -7.966268062591552734e-02 6.054596602916717529e-02 3.178695589303970337e-02 -2.324244529008865356e-01 9.122274070978164673e-02 6.313497200608253479e-03 -2.214460372924804688e-01 -1.105022653937339783e-01 -8.747828751802444458e-02 1.599310785531997681e-01 -1.783448755741119385e-01 -2.544231712818145752e-01 8.553957194089889526e-02 1.748724132776260376e-01 -2.537130117416381836e-01 -7.712093740701675415e-02 -2.021691203117370605e-01 -1.254711747169494629e-01
3.091504275798797607e-01 2.193080633878707886e-02 -7.429340481758117676e-02 1.177782863378524780e-01 1.571380943059921265e-01 2.745311260223388672e-01 2.564282715320587158e-01 7.351852208375930786e-02 5.311557650566101074e-02 3.901882097125053406e-03 5.792194977402687073e-02 -9.855262935161590576e-02 1.263478696346282959e-01 -2.767436504364013672e-01 -1.102949008345603943e-01 -2.945395000278949738e-02 1.046630833297967911e-02 -2.733834460377693176e-02 -1.070271506905555725e-01 7.513409107923507690e-02 -4.532113075256347656e-01 7.515035569667816162e-03 -2.846278846263885498e-01 -2.702237851917743683e-02 -5.785129498690366745e-03 -2.148774564266204834e-01 -1.594979614019393921e-01 2.774027585983276367e-01 -1.769170612096786499e-01 -2.024458944797515869e-01 2.095719873905181885e-01 1.479434221982955933e-01
-8.134943246841430664e-02 -6.219088658690452576e-02 -2.222247570753097534e-01 6.678967922925949097e-02 5.105639696121215820e-01 3.764855265617370605e-01 -1.201003938913345337e-01 -1.935278624296188354e-02 1.849585920572280884e-01 2.641876414418220520e-02 2.359755635261535645e-01 1.190557852387428284e-01 1.157865151762962341e-01 -1.833212822675704956e-01 7.067525386810302734e-02 -2.506352588534355164e-02 -1.537854522466659546e-01 -1.625649034976959229e-01 -1.804257333278656006e-01 1.083955243229866028e-01 -1.072479560971260071e-01 -1.322423219680786133e-01 9.433753788471221924e-02 -2.521330118179321289e-01 -3.144199252128601074e-01 9.954637289047241211e-02 -2.348294714465737343e-03 -4.878620430827140808e-02 6.274591386318206787e-02 -1.547293365001678467e-01 1.208128333091735840e-01 -1.076178476214408875e-01
4.085368216037750244e-01 1.630360037088394165e-01 -8.826753497123718262e-02 1.853558868169784546e-01 3.975805938243865967e-01 1.901205256581306458e-02 -9.613524377346038818e-02 2.378501147031784058e-01 -1.709968596696853638e-01 -2.372422255575656891e-02 4.649755731225013733e-02 -1.309883594512939453e-01 -7.273896783590316772e-02 -2.310942858457565308e-01 3.244950249791145325e-02 -1.261607110500335693e-01 8.066459000110626221e-02 -1.527390033006668091e-01 -1.183224543929100037e-01 -4.579701647162437439e-02 -1.226705759763717651e-01 -1.318821758031845093e-01 -1.504719555377960205e-01 -2.242285609245300293e-01 -1.897180378437042236e-01 2.136858403682708740e-01 -3.150574266910552979e-01 -1.159044541418552399e-02 -3.813420981168746948e-02 -8.713618735782802105e-04 1.684583127498626709e-01 2.305571585893630981e-01
4.823479354381561279e-01 -1.088407412171363831e-01 -6.368342787027359009e-02 -8.820978552103042603e-02 3.214904665946960449e-01 2.116529792547225952e-01 1.814735978841781616e-01 4.787630587816238403e-02 2.771099805831909180e-01 -5.954062566161155701e-02 -6.606745719909667969e-02 2.911883890628814697e-01 1.339681260287761688e-02 -9.792419523000717163e-02 4.745404422283172607e-02 -9.345073252916336060e-03 -8.078863471746444702e-02 -2.240287698805332184e-02 -1.891928911209106445e-02 -7.571438699960708618e-02 -2.176755666732788086e-01 8.304652571678161621e-02 -3.164279758930206299e-01 3.285375609993934631e-02 -9.826692938804626465e-02 1.453566849231719971e-01 1.717375814914703369e-01 1.468955427408218384e-01 -1.249232515692710876e-01 -7.330556958913803101e-02 -1.805921643972396851e-01 -2.731781303882598877e-01
2.463647574186325073e-01 -2.186218649148941040e-01 2.416613250970840454e-01 6.750000268220901489e-02 5.414385199546813965e-01 2.330179214477539062e-01 5.528962239623069763e-02 2.348430752754211426e-01 2.029391825199127197e-01 -1.851596496999263763e-02 3.572864830493927002e-02 6.539759784936904907e-02 6.125963479280471802e-02 -7.961791753768920898e-02 -8.485712856054306030e-02 9.772096574306488037e-02 8.242645300924777985e-03 -3.661932349205017090e-01 -8.703408390283584595e-02 7.584225386381149292e-02 -1.570630967617034912e-01 1.614882797002792358e-02 -6.773847341537475586e-02 1.017070785164833069e-01 -1.176826357841491699e-01 1.483294181525707245e-02 1.624917387962341309e-01 5.216235667467117310e-02 -2.370157241821289062e-01 5.175588652491569519e-02 -2.435032874345779419e-01 1.647719182074069977e-02
-3.724474087357521057e-02 -1.773194223642349243e-02 -3.462713956832885742e-01 2.379418909549713135e-01 1.266742944717407227e-01 3.351467847824096680e-01 -9.281403571367263794e-02 -2.032578587532043457e-01 1.556359678506851196e-01 -2.318152487277984619e-01 -1.578724011778831482e-02 1.968556642532348633e-01 4.800275340676307678e-02 -2.865867614746093750e-01 -1.460559815168380737e-01 2.917049527168273926e-01 -1.500908192247152328e-02 -2.498815953731536865e-01 -5.179420113563537598e-02 2.130661159753799438e-02 -1.518605798482894897e-01 -1.520074158906936646e-01 1.015423387289047241e-01 5.553989112377166748e-02 -3.334035575389862061e-01 5.428921431303024292e-02 -2.376230210065841675e-01 7.305924594402313232e-02 -1.526376814581453800e-03 -1.444222182035446167e-01 7.844518870115280151e-02 -8.585008233785629272e-02
2.236761339008808136e-02 -1.203214302659034729e-01 -2.496076971292495728e-01 -2.514179050922393799e-01 3.308050632476806641e-01 2.741555869579315186e-01 -2.405459620058536530e-02 1.548980027437210083e-01 -7.500758022069931030e-02 8.575962483882904053e-02 2.350140661001205444e-01 3.321312367916107178e-01 1.489940285682678223e-01 -1.164317056536674500e-01 -6.683437153697013855e-03 -1.030041649937629700e-02 -8.251027017831802368e-02 -1.637820452451705933e-01 -1.708434075117111206e-01 1.880561113357543945e-01 2.080346085131168365e-02 -8.239762485027313232e-02 -1.056079789996147156e-01 -2.606726996600627899e-02 -3.956714868545532227e-01 2.625172436237335205e-01 7.460404187440872192e-02 -8.548465557396411896e-03 -8.885873109102249146e-02 2.825741656124591827e-02 2.526897192001342773e-01 -1.225391998887062073e-01
2.787089049816131592e-01 1.271737366914749146e-01 -1.203590258955955505e-01 2.611161768436431885e-01 2.636645734310150146e-01 -1.927984319627285004e-02 1.535977236926555634e-02 -1.666649281978607178e-01 1.991876214742660522e-01 -3.706470131874084473e-02 1.322554647922515869e-01 -9.686046279966831207e-03 7.259934395551681519e-02 -1.287580579519271851e-01 -3.243632242083549500e-02 -5.220415815711021423e-02 5.825666338205337524e-02 -4.318480193614959717e-01 -5.774783343076705933e-02 1.366493105888366699e-01 7.122435420751571655e-02 -2.982538342475891113e-01 -5.401765462011098862e-03 2.554785907268524170e-01 -2.660949826240539551e-01 -1.618139892816543579e-01 1.534488201141357422e-01 7.351401448249816895e-02 -1.301590800285339355e-01 -1.561229377985000610e-01 3.194859921932220459e-01 2.766753360629081726e-02
7.786514610052108765e-02 -3.163879446219652891e-04 -2.347560040652751923e-02 3.734139353036880493e-02 5.502591729164123535e-01 1.278501600027084351e-01 3.492033779621124268e-01 4.569293186068534851e-02 2.641733288764953613e-01 -7.769303768873214722e-02 -6.384750455617904663e-02 3.329089656472206116e-02 -9.001125581562519073e-04 -9.912746399641036987e-02 -2.503680884838104248e-01 -2.297810837626457214e-02 9.218209236860275269e-02 -1.139201894402503967e-01 -1.610941886901855469e-01 -1.464967131614685059e-01 -6.532159447669982910e-02 4.024279117584228516e-02 -1.958568692207336426e-01 -2.358911931514739990e-02 -2.341739237308502197e-01 7.819109410047531128e-02 1.993607729673385620e-01 1.701940447092056274e-01 -2.786978781223297119e-01 -2.363487035036087036e-01 -5.156614258885383606e-02 -1.234376654028892517e-01
2.753903567790985107e-01 -2.510332763195037842e-01 -2.057877033948898315e-01 3.395004197955131531e-02 7.709690928459167480e-02 2.142194658517837524e-01 6.756970286369323730e-02 -1.827807426452636719e-01 -2.774633653461933136e-02 -2.449910342693328857e-01 -2.681478857994079590e-01 1.220631003379821777e-01 2.043324708938598633e-01 -1.706842929124832153e-01 4.500259831547737122e-02 -1.771341450512409210e-02 1.284294873476028442e-01 -3.423105180263519287e-01 -9.453048557043075562e-02 4.470840841531753540e-02 -7.910572737455368042e-02 -3.326376378536224365e-01 -2.000281363725662231e-01 -1.534529030323028564e-01 -1.827474832534790039e-01 -5.552098527550697327e-02 -5.933533236384391785e-02 4.949477314949035645e-02 -7.830383628606796265e-02 -2.915417253971099854e-01 2.635439112782478333e-02 2.183429747819900513e-01
3.486625552177429199e-01 9.999521076679229736e-02 -1.741816550493240356e-01 -4.965779557824134827e-02 2.355566620826721191e-01 1.007682383060455322e-01 2.904582396149635315e-02 -1.469594389200210571e-01 -7.539837807416915894e-02 -3.481519222259521484e-01 -7.661436498165130615e-02 2.608698606491088867e-01 4.267655313014984131e-02 -2.924804389476776123e-01 -9.955424070358276367e-02 -3.201361373066902161e-02 -7.180458307266235352e-02 -3.124976456165313721e-01 5.791841819882392883e-02 3.222064375877380371e-01 -9.504303336143493652e-02 -3.319616615772247314e-02 -1.571724861860275269e-01 -2.753883600234985352e-02 -7.607293874025344849e-02 -1.561762392520904541e-01 -1.979212611913681030e-01 2.335767447948455811e-01 -1.230834349989891052e-01 -4.172649234533309937e-02 4.144280776381492615e-02 2.456268221139907837e-01
2.030203640460968018e-01 -1.137494295835494995e-01 1.080642268061637878e-01 1.683833152055740356e-01 7.760206609964370728e-02 1.747458875179290771e-01 -9.021521545946598053e-03 -2.576139867305755615e-01 1.184924617409706116e-01 -2.564550936222076416e-01 -2.102125994861125946e-02 2.840752713382244110e-02 1.648795306682586670e-01 -2.922201752662658691e-01 -3.008918650448322296e-02 5.650774016976356506e-02 1.286594122648239136e-01 -4.128681421279907227e-01 -8.396354317665100098e-02 -8.262322098016738892e-02 9.120449423789978027e-02 -3.191927969455718994e-01 -2.855853736400604248e-01 2.504632622003555298e-02 -1.453357338905334473e-01 -6.335966289043426514e-03 9.046896547079086304e-02 5.490740761160850525e-02 -1.263411436229944229e-02 -3.877791166305541992e-01 7.282984256744384766e-02 1.536123603582382202e-01
3.425477743148803711e-01 -4.838240146636962891e-02 -3.265174329280853271e-01 1.494988240301609039e-02 3.056854307651519775e-01 9.812886267900466919e-02 1.131284534931182861e-01 1.020805910229682922e-02 1.634487695991992950e-02 -5.169642344117164612e-02 -9.626166522502899170e-02 1.336735486984252930e-01 1.229756772518157959e-01 -2.461686581373214722e-01 -7.855673320591449738e-03 -2.970222830772399902e-01 1.568125188350677490e-01 -4.273043572902679443e-01 -4.510649666190147400e-02 1.046748533844947815e-01 -5.254631116986274719e-02 -3.790846168994903564e-01 -6.066158530302345753e-04 -1.002358458936214447e-02 -1.549999564886093140e-01 5.143727734684944153e-02 3.825014457106590271e-02 -5.711910314857959747e-03 -1.058342531323432922e-01 -1.562751382589340210e-01 -1.255623251199722290e-01 1.308995038270950317e-01
-1.822781413793563843e-01 -1.120090186595916748e-01 -3.527006208896636963e-01 -1.597760021686553955e-01 3.390597403049468994e-01 5.110764410346746445e-03 -1.301818713545799255e-02 -1.931244730949401855e-01 1.094797346740961075e-02 1.161757390946149826e-02 -9.157688915729522705e-02 2.121837139129638672e-01 1.339640468358993530e-01 -2.949446141719818115e-01 -1.311301290988922119e-01 -2.363853007555007935e-01 2.165871411561965942e-01 -1.253515630960464478e-01 -1.273979097604751587e-01 -1.004021149128675461e-03 -2.485378235578536987e-01 1.303459554910659790e-01 -1.041741892695426941e-01 -2.672863304615020752e-01 -1.005177497863769531e-01 -1.453348398208618164e-01 6.526044756174087524e-02 1.001383066177368164e-01 -3.778534010052680969e-02 -2.100323140621185303e-01 2.380670458078384399e-01 1.803715080022811890e-01
1.521084010601043701e-01 7.409499376080930233e-04 -2.985283918678760529e-02 3.662748262286186218e-02 1.273645013570785522e-01 7.373420149087905884e-02 2.389373183250427246e-01 2.886501140892505646e-02 -5.909008160233497620e-02 -1.535859052091836929e-02 8.583827316761016846e-02 -2.587867975234985352e-01 -2.381252311170101166e-02 -2.141435444355010986e-01 -5.609439685940742493e-02 -6.038022413849830627e-02 1.885091811418533325e-01 -2.471158504486083984e-01 -1.998782604932785034e-01 -6.979945302009582520e-02 -3.358970284461975098e-01 4.440763592720031738e-02 -1.847687661647796631e-01 -1.897680461406707764e-01 -2.985952794551849365e-01 -2.327363938093185425e-02 -3.296357989311218262e-01 2.849628925323486328e-01 -3.604779243469238281e-01 -8.957048505544662476e-02 1.107766181230545044e-01 -8.709282428026199341e-02
-5.883950740098953247e-02 -7.987521588802337646e-02 -2.299338728189468384e-01 1.567458063364028931e-01 2.784914970397949219e-01 1.107100695371627808e-01 -9.838371723890304565e-02 -7.377983629703521729e-02 -8.111113682389259338e-03 1.087906137108802795e-01 -2.148522064089775085e-02 2.386348322033882141e-02 -3.817582130432128906e-02 -2.431192547082901001e-01 -1.640256643295288086e-01 -1.029416099190711975e-01 8.729740232229232788e-02 -7.400971651077270508e-02 -1.707197427749633789e-01 -7.605282962322235107e-02 -4.236435294151306152e-01 -3.095377422869205475e-02 -1.794659905135631561e-02 -2.974002659320831299e-01 -4.257921278476715088e-01 -3.465273678302764893e-01 1.523616015911102295e-01 4.950006306171417236e-02 1.256732735782861710e-02 5.126430094242095947e-02 1.167003437876701355e-01 1.900157183408737183e-01
1.476557850837707520e-01 -1.115008443593978882e-01 -1.119377743452787399e-02 1.522136479616165161e-01 1.972851902246475220e-01 1.270502209663391113e-01 2.400536648929119110e-02 5.868152529001235962e-02 1.316471993923187256e-01 -1.860499680042266846e-01 -2.021645903587341309e-01 1.627880930900573730e-01 4.612347483634948730e-01 -2.658527791500091553e-01 -6.913593411445617676e-02 2.829592302441596985e-02 3.867030143737792969e-01 -8.423712849617004395e-02 8.428979665040969849e-03 -6.515381485223770142e-02 -1.274327654391527176e-02 -1.452850848436355591e-01 -1.120441854000091553e-01 4.200426489114761353e-02 -3.099543452262878418e-01 7.994665764272212982e-03 5.050131678581237793e-02 1.229483857750892639e-01 -2.871558815240859985e-02 -3.092557191848754883e-01 -9.043607115745544434e-02 2.451374381780624390e-01
2.441995032131671906e-02 -7.901656627655029297e-02 -2.028199844062328339e-02 -2.384501546621322632e-01 3.488962054252624512e-01 1.826436817646026611e-01 8.543091267347335815e-02 1.507594287395477295e-01 -2.980815991759300232e-02 -2.102647125720977783e-01 -1.288349628448486328e-01 2.321721985936164856e-02 -4.256774187088012695e-01 -2.898190915584564209e-01 1.852219253778457642e-01 -1.934041529893875122e-01 8.976455777883529663e-02 -1.478331387042999268e-01 1.115494295954704285e-01 1.190203875303268433e-01 -1.962077468633651733e-01 1.375787258148193359e-01 -1.926143318414688110e-01 -8.116001635789871216e-02 -3.389925360679626465e-01 -1.277345046401023865e-02 7.870022207498550415e-02 4.125223681330680847e-02 -2.186580002307891846e-01 -3.348036855459213257e-02 6.931652128696441650e-02 1.314709633588790894e-01
7.585342228412628174e-02 1.799196302890777588e-01 -5.564975738525390625e-02 -8.676227182149887085e-02 4.951178431510925293e-01 3.521233499050140381e-01 1.130017563700675964e-01 3.211485445499420166e-01 2.245662212371826172e-01 -2.056743577122688293e-02 -1.298799663782119751e-01 9.404911845922470093e-02 1.271678507328033447e-01 -1.214864663779735565e-02 -1.711173504590988159e-01 -1.128653585910797119e-01 -1.132210344076156616e-02 -6.116095185279846191e-02 -5.088121071457862854e-02 -1.561117470264434814e-01 -3.868409991264343262e-01 -8.890585601329803467e-02 -1.088180020451545715e-01 2.997513674199581146e-02 -1.860881298780441284e-01 1.077189445495605469e-01 1.360823661088943481e-01 2.094702422618865967e-01 -8.563031256198883057e-02 5.493153259158134460e-02 -1.011059060692787170e-01 -3.141287714242935181e-02
2.183441966772079468e-01 2.095356956124305725e-02 -1.551031880080699921e-02 -1.966908723115921021e-01 1.328664422035217285e-01 3.317760676145553589e-02 -2.075786329805850983e-02 2.046857625246047974e-01 1.600035093724727631e-02 9.003728628158569336e-02 1.732898801565170288e-01 -2.168153077363967896e-01 1.567789316177368164e-01 -4.424829185009002686e-01 -4.909602925181388855e-03 -1.573841124773025513e-01 4.196807369589805603e-02 -1.790261864662170410e-01 -1.639419347047805786e-01 1.770953461527824402e-02 -7.066430896520614624e-02 3.338530287146568298e-02 -1.626758575439453125e-01 -3.537600934505462646e-01 -5.075185745954513550e-02 5.343063548207283020e-02 -1.229352578520774841e-01 3.343617618083953857e-01 -3.342265784740447998e-01 -2.354227304458618164e-01 3.890048712491989136e-02 -4.007640480995178223e-02
1.452582180500030518e-01 -2.310750447213649750e-02 4.769618064165115356e-02 9.869834780693054199e-02 5.135683417320251465e-01 2.384066134691238403e-01 2.150266617536544800e-01 1.705166250467300415e-01 2.159951329231262207e-01 1.019485816359519958e-01 -1.838734894990921021e-01 4.958513379096984863e-02 -4.167291894555091858e-02 8.079923689365386963e-02 -1.304420083761215210e-01 8.349734544754028320e-02 1.389110684394836426e-01 -5.444304272532463074e-02 2.696049213409423828e-02 -7.055927813053131104e-02 -4.308449029922485352e-01 -5.309125036001205444e-02 -1.578756123781204224e-01 -3.079262562096118927e-02 -2.738447487354278564e-01 1.166969537734985352e-01 2.564205527305603027e-01 1.083853244781494141e-01 -3.263828903436660767e-02 5.034731701016426086e-02 -3.902448341250419617e-02 -1.770987063646316528e-01
3.279317617416381836e-01 2.109027504920959473e-01 2.225131392478942871e-01 1.012145429849624634e-01 4.052384495735168457e-01 -2.962405979633331299e-02 3.054766543209552765e-02 -1.383606940507888794e-01 -1.237313449382781982e-01 -1.901309341192245483e-01 -8.524734526872634888e-02 2.211562693119049072e-01 6.163653917610645294e-03 3.451339900493621826e-02 -2.709511667490005493e-02 2.220372408628463745e-01 -1.691864728927612305e-01 -3.527166843414306641e-01 7.957123219966888428e-03 -6.123775243759155273e-02 1.363989263772964478e-01 1.920694112777709961e-01 -1.096906438469886780e-01 -2.393635511398315430e-01 -2.087605893611907959e-01 2.193621397018432617e-01 2.637518383562564850e-02 1.693341583013534546e-01 -7.050056755542755127e-02 -5.945387482643127441e-02 1.813997924327850342e-01 -1.032377243973314762e-03
4.541730284690856934e-01 2.109192311763763428e-01 -1.780962049961090088e-01 -1.079495809972286224e-02 2.084611058235168457e-01 8.492737263441085815e-02 -4.249960929155349731e-02 -1.665646880865097046e-01 -2.505424618721008301e-02 -2.228550463914871216e-01 -2.829112410545349121e-01 1.613070070743560791e-01 -1.037164553999900818e-01 -2.566491663455963135e-01 8.747602999210357666e-02 -3.763091564178466797e-02 1.859336346387863159e-01 -4.216814637184143066e-01 1.510039120912551880e-01 9.134914726018905640e-02 2.622560411691665649e-02 -9.888184070587158203e-02 -1.424361616373062134e-01 -1.276716738939285278e-01 -4.686702042818069458e-02 -9.963230043649673462e-02 -1.435638070106506348e-01 1.763270944356918335e-01 -1.943926559761166573e-03 -5.949371680617332458e-02 2.279786020517349243e-02 1.914854347705841064e-01
2.113574594259262085e-01 -8.507876656949520111e-03 2.233935296535491943e-01 6.930508464574813843e-02 2.478292882442474365e-01 3.306231200695037842e-01 -1.418977528810501099e-01 9.000796079635620117e-02 3.367475420236587524e-02 4.551579058170318604e-02 1.070951223373413086e-01 -2.347802929580211639e-02 -4.371894523501396179e-02 -2.873772680759429932e-01 2.042889408767223358e-02 -7.816108316183090210e-02 -9.378089010715484619e-02 -1.801434308290481567e-01 -1.903612166643142700e-01 -9.099385887384414673e-02 -3.543461859226226807e-01 -1.416689902544021606e-01 -2.226648665964603424e-02 -1.683487743139266968e-02 -3.591205179691314697e-01 -2.588267922401428223e-01 -1.056438963860273361e-02 4.746348783373832703e-02 -2.697431445121765137e-01 -2.287125587463378906e-01 -1.939631551504135132e-01 -4.626838862895965576e-02
-3.688680753111839294e-02 -4.059118032455444336e-02 -8.867771923542022705e-02 1.101392731070518494e-01 5.552310347557067871e-01 5.465783178806304932e-02 9.069193154573440552e-02 -1.468270570039749146e-01 2.133406102657318115e-01 2.349450439214706421e-01 7.592882961034774780e-02 1.166184172034263611e-01 2.604574263095855713e-01 -1.437160670757293701e-01 3.574322210624814034e-03 -4.498509690165519714e-02 4.492073785513639450e-03 -2.158946394920349121e-01 -6.360942870378494263e-02 1.121327504515647888e-01 -2.686995565891265869e-01 -1.585217267274856567e-01 9.057520329952239990e-02 -2.932663559913635254e-01 -2.929913103580474854e-01 7.623866200447082520e-02 1.781947538256645203e-02 8.946130424737930298e-02 9.814358502626419067e-02 -3.156595677137374878e-02 7.672259956598281860e-02 -2.325029075145721436e-01
-1.783441454172134399e-01 -1.714652031660079956e-01 1.261650621891021729e-01 -5.055429041385650635e-02 2.878343164920806885e-01 2.384469509124755859e-01 2.902400866150856018e-02 -1.092282757163047791e-01 -8.078783750534057617e-02 -2.661143541336059570e-01 4.342510178685188293e-02 1.121451333165168762e-01 4.665982723236083984e-02 -4.814438149333000183e-02 7.983778417110443115e-02 -9.921386837959289551e-03 1.731000393629074097e-01 -2.830215692520141602e-01 2.577311694622039795e-01 -1.569501310586929321e-02 -9.014777094125747681e-02 1.905855685472488403e-01 -2.646178901195526123e-01 -3.255136311054229736e-01 2.255775406956672668e-02 -3.120980970561504364e-02 5.211061239242553711e-02 3.524551391601562500e-01 1.087982282042503357e-01 -4.721791483461856842e-03 3.156725466251373291e-01 -1.672376245260238647e-01
1.491434033960103989e-02 -3.134873211383819580e-01 -1.342001557350158691e-01 1.493123918771743774e-01 2.430162131786346436e-01 4.074445366859436035e-01 -2.849689312279224396e-02 -2.828532159328460693e-01 1.153166070580482483e-01 -1.998343914747238159e-01 3.547781333327293396e-02 2.736770212650299072e-01 2.055718004703521729e-02 -2.806935906410217285e-01 -8.760645240545272827e-02 1.791179925203323364e-02 -1.133481934666633606e-01 -2.158278524875640869e-01 2.159143537282943726e-01 2.242257595062255859e-01 2.922396734356880188e-02 -1.965672075748443604e-01 -2.767157740890979767e-02 9.228769689798355103e-02 -2.297176867723464966e-01 -5.717699229717254639e-02 -6.738001015037298203e-03 1.172107979655265808e-01 -1.307787001132965088e-01 2.034572064876556396e-01 -7.261079549789428711e-02 -4.720751661807298660e-03
1.447140425443649292e-01 -1.654934883117675781e-01 -3.537105321884155273e-01 1.068566292524337769e-01 1.819128394126892090e-01 2.043791487812995911e-02 -1.796265877783298492e-02 -8.980888128280639648e-02 -7.086045574396848679e-03 -1.152530685067176819e-02 3.836904838681221008e-02 1.631125211715698242e-01 2.758574187755584717e-01 -2.076182365417480469e-01 1.029557883739471436e-01 -1.731592863798141479e-01 -6.587401032447814941e-02 -4.358283281326293945e-01 -6.394721567630767822e-02 1.826346218585968018e-01 -1.315752714872360229e-01 -4.108116626739501953e-01 -1.674755662679672241e-01 -9.587421268224716187e-02 -2.116984277963638306e-01 1.120604854077100754e-02 4.944564029574394226e-02 1.077483743429183960e-01 -1.186614111065864563e-01 -1.735923290252685547e-01 1.438210308551788330e-01 7.905597239732742310e-02
3.651531040668487549e-01 -8.937446773052215576e-02 1.428870856761932373e-01 -7.113970071077346802e-02 2.095924466848373413e-01 3.734516203403472900e-01 1.164647638797760010e-01 2.621090710163116455e-01 9.840835630893707275e-02 6.738411262631416321e-03 1.522157788276672363e-01 4.876151308417320251e-02 -2.464574128389358521e-01 1.143468767404556274e-01 1.137113384902477264e-02 1.184120997786521912e-01 1.737300492823123932e-02 -1.790919899940490723e-01 5.676979944109916687e-02 -1.466679871082305908e-01 -2.476295232772827148e-01 1.130908578634262085e-01 -1.281901746988296509e-01 -8.966433256864547729e-02 -2.887099087238311768e-01 -6.162753701210021973e-02 2.410983741283416748e-01 1.501005887985229492e-01 -2.896915674209594727e-01 -1.775920838117599487e-01 -3.990178927779197693e-02 -6.114484369754791260e-02
-2.483542114496231079e-01 5.304231494665145874e-02 2.264594472944736481e-02 -2.644295394420623779e-01 2.202263325452804565e-01 2.804295718669891357e-01 -1.292441338300704956e-01 -6.488534063100814819e-02 6.862800568342208862e-02 1.219215616583824158e-01 6.738660484552383423e-02 7.435378432273864746e-02 -6.110245827585458755e-03 -3.072417676448822021e-01 -1.200925633311271667e-01 1.004711911082267761e-01 2.928200066089630127e-01 -1.660494804382324219e-01 5.565802007913589478e-02 2.715101540088653564e-01 -2.837032079696655273e-01 -1.256732735782861710e-02 -1.478387266397476196e-01 -1.560080945491790771e-01 -1.285419166088104248e-01 -3.456552326679229736e-01 -1.671878099441528320e-01 1.689310073852539062e-01 -1.044285595417022705e-01 -9.767965227365493774e-02 1.219078749418258667e-01 1.537882685661315918e-01
1.524242609739303589e-01 1.217434182763099670e-01 2.748898603022098541e-02 -1.275255084037780762e-01 3.993909358978271484e-01 3.800907731056213379e-01 2.456917762756347656e-01 2.580144405364990234e-01 1.952836662530899048e-01 1.198991388082504272e-01 -2.163944542407989502e-01 -6.176983471959829330e-03 1.949507184326648712e-02 -7.301601022481918335e-02 1.138972640037536621e-01 5.400356277823448181e-02 2.990015782415866852e-02 -1.769903749227523804e-01 -7.275524735450744629e-02 -1.135206744074821472e-01 -1.666270047426223755e-01 -1.280181109905242920e-01 -3.038496077060699463e-01 -1.031448598951101303e-03 -2.204670906066894531e-01 -4.409384354948997498e-02 3.010442554950714111e-01 1.826167106628417969e-01 4.777640104293823242e-02 -5.196619033813476562e-02 -1.611847877502441406e-01 -2.575747668743133545e-02
-1.810762472450733185e-02 5.606007575988769531e-02 -4.335692152380943298e-03 1.795950680971145630e-01 4.265983104705810547e-01 3.760037124156951904e-01 1.838527321815490723e-01 1.202134266495704651e-01 2.012179344892501831e-01 1.407118327915668488e-02 -8.927655965089797974e-02 -7.110950071364641190e-03 4.212602227926254272e-02 -1.955351233482360840e-01 1.935717910528182983e-01 5.961803719401359558e-02 2.541203796863555908e-02 -1.927407234907150269e-01 -2.143463790416717529e-01 -3.360384702682495117e-02 -3.921037018299102783e-01 -1.756913512945175171e-01 -2.330540418624877930e-01 -8.221834897994995117e-02 -1.181452274322509766e-01 -2.253123372793197632e-02 -3.591178730130195618e-02 8.836691826581954956e-02 -1.692610979080200195e-01 9.189657866954803467e-02 -2.028771936893463135e-01 -1.747133582830429077e-01
4.046910107135772705e-01 2.480380423367023468e-02 -7.982806861400604248e-02 -4.172609746456146240e-02 3.205704987049102783e-01 2.384846508502960205e-01 -2.271764427423477173e-01 1.690162867307662964e-01 -6.468740850687026978e-02 -4.311192333698272705e-01 1.151334214955568314e-02 -1.387952566146850586e-01 1.319795846939086914e-02 9.682851284742355347e-02 1.970035582780838013e-02 -6.954677402973175049e-02 1.215476095676422119e-01 -5.943902581930160522e-02 7.576158642768859863e-02 2.270839735865592957e-02 -7.389128673821687698e-03 -6.602831184864044189e-02 -3.287242958322167397e-03 -2.232791781425476074e-01 -3.397444188594818115e-01 3.274997696280479431e-02 6.098765879869461060e-02 1.198533996939659119e-01 -7.739469408988952637e-02 -3.768841922283172607e-01 4.318419098854064941e-02 -1.182176079601049423e-02
2.610559463500976562e-01 8.685454726219177246e-02 -2.952187359333038330e-01 8.620949834585189819e-02 1.592290401458740234e-01 -1.393277943134307861e-01 -3.052365779876708984e-01 1.965901106595993042e-01 4.999455437064170837e-02 -1.422557085752487183e-01 1.356212198734283447e-01 8.862091600894927979e-02 3.415133953094482422e-01 -1.962439417839050293e-01 5.383589863777160645e-02 -1.469980366528034210e-02 2.629356645047664642e-02 -3.803921341896057129e-01 -3.266513347625732422e-02 1.815134882926940918e-01 -1.327515244483947754e-01 -2.351327091455459595e-01 -1.303796377032995224e-02 3.972733393311500549e-02 -1.832222789525985718e-01 1.368898451328277588e-01 1.454434543848037720e-01 1.827415525913238525e-01 -1.139696985483169556e-01 -9.684969484806060791e-02 2.494212090969085693e-01 1.992063224315643311e-02
9.136287868022918701e-02 -1.185261309146881104e-01 1.344887614250183105e-01 1.620400510728359222e-02 1.784095615148544312e-01 2.492611408233642578e-01 -1.467677205801010132e-02 1.436991095542907715e-01 3.443820476531982422e-01 -2.939255833625793457e-01 6.291108578443527222e-02 1.858471632003784180e-01 4.039307683706283569e-02 -2.473639547824859619e-01 1.084946766495704651e-01 -1.014735251665115356e-01 3.609547913074493408e-01 -7.002983987331390381e-02 1.600663512945175171e-01 -1.716159135103225708e-01 -3.821665942668914795e-01 1.064282581210136414e-01 -9.861592203378677368e-02 -1.714092493057250977e-01 -1.182180866599082947e-01 -9.406644105911254883e-02 1.203882917761802673e-01 -7.675191387534141541e-03 1.410016119480133057e-01 -2.358816117048263550e-01 8.996520191431045532e-02 -9.115926921367645264e-02
2.032360285520553589e-01 -1.613670736551284790e-01 1.186511889100074768e-01 2.007604949176311493e-02 3.417083621025085449e-01 1.318486034870147705e-01 -3.940283786505460739e-03 2.116706073284149170e-01 -4.661574959754943848e-02 -4.812525585293769836e-02 -4.286405816674232483e-02 3.833857923746109009e-02 -6.118525937199592590e-02 -1.794303506612777710e-01 1.295643597841262817e-01 2.648469805717468262e-01 4.399393796920776367e-01 5.410613492131233215e-02 -1.646525859832763672e-01 1.652221679687500000e-01 -2.294230759143829346e-01 -6.187302991747856140e-03 -1.286695748567581177e-01 1.285775844007730484e-02 -2.573756873607635498e-01 8.198340237140655518e-02 -2.744427025318145752e-01 5.736168101429939270e-02 -1.318486928939819336e-01 -1.445197314023971558e-01 3.127552866935729980e-01 2.457969449460506439e-02
4.336517453193664551e-01 -1.033720746636390686e-01 2.367062419652938843e-01 -1.522317528724670410e-01 3.783927857875823975e-01 1.989616751670837402e-01 -8.194851130247116089e-02 1.026149243116378784e-01 1.668081879615783691e-01 1.381964385509490967e-01 -1.516599208116531372e-01 1.317928284406661987e-01 6.919316947460174561e-02 -7.762146741151809692e-02 6.422612816095352173e-02 -2.719057351350784302e-02 -9.827822446823120117e-02 -2.627653777599334717e-01 -5.320820584893226624e-02 -1.959058642387390137e-01 -6.269484292715787888e-03 -3.012270107865333557e-02 6.120910868048667908e-02 8.273228257894515991e-02 -3.895445466041564941e-01 -6.572875380516052246e-02 1.163911446928977966e-01 1.252880692481994629e-01 -2.496441453695297241e-01 1.084553822875022888e-01 -1.584021449089050293e-01 5.599717050790786743e-02
2.962518036365509033e-01 -1.558780968189239502e-01 -3.818501159548759460e-02 1.254084557294845581e-01 2.773649990558624268e-01 -5.153390392661094666e-02 3.564918041229248047e-01 1.831267960369586945e-02 1.491186022758483887e-01 1.337109059095382690e-01 -1.370083242654800415e-01 -1.116863861680030823e-01 3.869637846946716309e-03 -1.985697448253631592e-01 1.422252207994461060e-01 3.046402335166931152e-01 2.554108202457427979e-01 -2.242984771728515625e-01 1.720638871192932129e-01 4.617997631430625916e-02 -1.068041548132896423e-01 -2.399912178516387939e-01 4.361174255609512329e-02 -1.744232773780822754e-01 -3.249015808105468750e-01 5.401467159390449524e-02 -1.859426051378250122e-01 -2.621651068329811096e-02 -7.073511183261871338e-02 -9.572498500347137451e-02 1.775644868612289429e-01 4.308209940791130066e-02
1.771899163722991943e-01 1.603364199399948120e-01 -2.723750472068786621e-01 -1.596900448203086853e-02 2.368463873863220215e-01 2.072828710079193115e-01 -1.501689404249191284e-01 -2.868379354476928711e-01 8.754885196685791016e-02 3.881091997027397156e-02 3.212333619594573975e-01 4.466188140213489532e-03 1.296648979187011719e-01 -2.233699895441532135e-02 6.223822012543678284e-03 -2.635169625282287598e-01 -5.044228211045265198e-02 -4.786655008792877197e-01 1.094777733087539673e-01 -2.034421451389789581e-02 -1.886503547430038452e-01 -6.288536638021469116e-02 -1.987833529710769653e-01 3.723812848329544067e-02 -1.000363286584615707e-02 3.072890453040599823e-02 -3.020354174077510834e-02 3.371098935604095459e-01 1.271309703588485718e-01 -4.046200215816497803e-02 5.422657728195190430e-02 -6.738576292991638184e-02
9.904716163873672485e-02 6.901691854000091553e-02 -2.431650459766387939e-01 6.734818965196609497e-02 2.307325303554534912e-01 -8.978980034589767456e-02 -3.446433693170547485e-02 1.304020881652832031e-01 3.824529796838760376e-02 6.013566628098487854e-03 -2.488862276077270508e-01 1.327484250068664551e-01 4.565720632672309875e-02 -2.687288224697113037e-01 -1.316429376602172852e-01 1.866353452205657959e-01 7.697526365518569946e-02 -2.756032347679138184e-01 -5.002195760607719421e-02 -1.289386153221130371e-01 -1.148984953761100769e-01 1.847906261682510376e-01 -1.962502449750900269e-01 -1.866925507783889771e-01 -2.261960804462432861e-01 -8.098015189170837402e-02 -3.849875330924987793e-01 2.079847007989883423e-01 -1.514794975519180298e-01 -3.548175692558288574e-01 -4.334788024425506592e-02 1.144462823867797852e-01
4.615932404994964600e-01 -2.258132696151733398e-01 7.758963853120803833e-02 1.267518848180770874e-02 3.160532712936401367e-01 1.668190956115722656e-01 -8.973309397697448730e-02 -6.817680597305297852e-02 2.623064815998077393e-01 1.016429662704467773e-01 -2.658982761204242706e-02 3.566005825996398926e-01 1.270321607589721680e-01 2.304640412330627441e-02 7.449854165315628052e-02 3.116849809885025024e-02 -7.775164395570755005e-02 -1.855773776769638062e-01 -1.156166195869445801e-02 1.280816644430160522e-02 -1.286512464284896851e-01 -8.573795855045318604e-02 3.691674023866653442e-02 2.159158140420913696e-02 -3.631592094898223877e-01 -4.150920733809471130e-02 2.084940075874328613e-01 3.589544817805290222e-02 -1.072593480348587036e-01 -3.716487437486648560e-02 -3.138836920261383057e-01 -5.344457551836967468e-02
9.565634280443191528e-02 8.556706458330154419e-02 -1.791936308145523071e-01 9.072382003068923950e-02 2.320874780416488647e-01 -9.639713913202285767e-02 -1.298911273479461670e-01 -1.725265234708786011e-01 -1.413861960172653198e-01 3.152744472026824951e-02 1.167850419878959656e-01 2.039296030998229980e-01 -6.126816198229789734e-02 -7.013411819934844971e-02 -6.536177545785903931e-02 1.398951280862092972e-02 1.904803514480590820e-01 -2.748132646083831787e-01 1.484098583459854126e-01 2.234592437744140625e-01 -8.350421488285064697e-02 -1.788835227489471436e-01 -5.108211040496826172e-01 -1.511507574468851089e-02 -2.427250295877456665e-01 -2.926994860172271729e-01 -9.286779910326004028e-02 2.587167024612426758e-01 -1.478362977504730225e-01 5.241341516375541687e-02 1.054761856794357300e-01 6.529855728149414062e-02
4.343213140964508057e-02 -1.248764395713806152e-01 -2.222783714532852173e-01 4.956859722733497620e-02 2.039399743080139160e-01 7.915407419204711914e-02 -1.395715475082397461e-01 -3.001168966293334961e-01 -4.684950411319732666e-02 -1.111970283091068268e-02 2.632303535938262939e-01 2.547631561756134033e-01 -5.915065109729766846e-02 -2.613292634487152100e-01 -1.025406718254089355e-01 -4.929657280445098877e-02 -3.974605724215507507e-02 -4.195965230464935303e-01 9.722999483346939087e-02 2.997708693146705627e-02 -1.321357190608978271e-01 3.835841268301010132e-02 1.503593176603317261e-01 -4.109935164451599121e-01 1.021392550319433212e-02 7.614143937826156616e-02 7.064953446388244629e-02 1.393621563911437988e-01 -7.317764312028884888e-02 -2.267149277031421661e-02 3.375900983810424805e-01 5.830076336860656738e-02
-1.421725749969482422e-01 -1.319438684731721878e-02 1.262272447347640991e-01 1.447838693857192993e-01 4.168362617492675781e-01 3.896557390689849854e-01 7.158414274454116821e-02 1.149111539125442505e-01 6.304395198822021484e-02 -1.016738489270210266e-01 1.348440498113632202e-01 1.100914031267166138e-01 9.871447086334228516e-02 -1.807410567998886108e-01 -3.478704020380973816e-02 1.138885915279388428e-01 4.003118872642517090e-01 3.544225171208381653e-02 2.165704220533370972e-01 8.506601676344871521e-03 -8.563697338104248047e-02 -5.134559050202369690e-02 -3.407709896564483643e-01 -2.074619680643081665e-01 -1.467703878879547119e-01 1.206676810979843140e-01 -5.297598615288734436e-02 -3.017953224480152130e-02 -7.011645287275314331e-02 -4.993902891874313354e-02 4.884368181228637695e-02 -2.652634978294372559e-01
6.482308357954025269e-02 3.237977251410484314e-02 -1.831137835979461670e-01 -1.897540837526321411e-01 6.890679597854614258e-01 1.828817725181579590e-01 1.432943642139434814e-01 1.365981251001358032e-01 -3.953683748841285706e-02 -2.539775893092155457e-02 7.660906016826629639e-02 2.600899934768676758e-01 5.409312993288040161e-02 -2.511420845985412598e-01 2.431033700704574585e-01 3.605285286903381348e-02 -1.968418434262275696e-02 -2.049444168806076050e-01 -1.505048274993896484e-01 8.109027147293090820e-02 2.062771655619144440e-02 2.845112979412078857e-02 7.932114601135253906e-02 3.819855675101280212e-02 -8.401511609554290771e-02 -4.769529402256011963e-02 2.508931327611207962e-03 1.505562067031860352e-01 1.045221760869026184e-01 -1.041162386536598206e-01 2.023523151874542236e-01 1.779208332300186157e-02
8.320945501327514648e-02 -6.885639578104019165e-02 -9.748500585556030273e-02 -9.076897986233234406e-03 2.732442319393157959e-01 2.193354368209838867e-01 1.332544535398483276e-01 -2.782803475856781006e-01 -1.849963888525962830e-02 3.918486833572387695e-02 4.581269621849060059e-02 1.632870137691497803e-01 1.255473196506500244e-01 -7.627951353788375854e-02 4.355043917894363403e-02 -1.532021760940551758e-01 -1.443876028060913086e-01 -2.642152905464172363e-01 -1.310853660106658936e-01 1.777366921305656433e-02 -2.352150380611419678e-01 -9.741458296775817871e-02 -2.265869379043579102e-01 -2.667887806892395020e-01 -1.913254708051681519e-01 -4.672234877943992615e-02 2.692364454269409180e-01 -2.739858627319335938e-01 2.310657687485218048e-02 -2.739668451249599457e-02 4.340713024139404297e-01 1.079680845141410828e-01
2.710562348365783691e-01 -2.703374484553933144e-03 -1.768223941326141357e-02 1.088951528072357178e-01 3.723332285881042480e-01 4.497723281383514404e-02 -2.500001192092895508e-01 -4.464726150035858154e-02 -8.440324105322360992e-03 -3.207497298717498779e-01 1.509523540735244751e-01 1.120371222496032715e-01 5.251003801822662354e-02 -2.303838133811950684e-01 -8.695936948060989380e-02 -9.062703698873519897e-02 -1.355947554111480713e-01 -3.422748148441314697e-01 1.493482887744903564e-01 2.593734264373779297e-01 -5.584861338138580322e-02 -2.191613018512725830e-01 -1.133978217840194702e-01 -4.387203976511955261e-02 -1.269022524356842041e-01 -3.427252173423767090e-01 -1.533240079879760742e-01 1.864958703517913818e-01 -8.235007524490356445e-02 2.217318303883075714e-02 4.081451892852783203e-02 -8.635677397251129150e-02
3.029598593711853027e-01 -1.995678991079330444e-01 -4.838467389345169067e-02 -4.248896986246109009e-02 4.293284118175506592e-01 1.601004749536514282e-01 -9.254460036754608154e-02 1.000868529081344604e-01 -1.002731248736381531e-01 -6.474392861127853394e-02 9.439679980278015137e-02 2.058282494544982910e-02 1.183883622288703918e-01 1.754243522882461548e-01 -8.209615014493465424e-03 2.998951971530914307e-01 1.292709559202194214e-01 -2.257856428623199463e-01 9.063659608364105225e-02 -1.276092082262039185e-01 1.057646870613098145e-01 2.426530122756958008e-01 -5.338107049465179443e-02 -2.402970790863037109e-01 2.906916430220007896e-03 -1.771878451108932495e-01 1.152977272868156433e-01 2.197972983121871948e-01 -2.058680206537246704e-01 -1.740570366382598877e-02 3.438926935195922852e-01 -2.294245921075344086e-02
1.342243701219558716e-01 -8.268292248249053955e-02 -2.189906835556030273e-01 2.197960317134857178e-01 3.993178606033325195e-01 -1.512857675552368164e-01 -5.071580875664949417e-03 -1.103329807519912720e-01 1.805356331169605255e-02 -2.781737744808197021e-01 -5.796698480844497681e-02 2.615270316600799561e-01 1.381323337554931641e-01 -1.220689564943313599e-01 1.171069890260696411e-01 1.637165248394012451e-01 2.957021631300449371e-02 -2.668055891990661621e-01 -2.435314469039440155e-02 -1.674401015043258667e-01 1.975866556167602539e-01 3.760756179690361023e-02 -1.340645253658294678e-01 -1.012727990746498108e-01 -1.670795083045959473e-01 -4.548320174217224121e-02 3.767525553703308105e-01 6.788211315870285034e-02 -2.172164469957351685e-01 -1.454560160636901855e-01 1.541799902915954590e-01 -1.495236456394195557e-01
2.696087360382080078e-01 1.216293871402740479e-01 -1.729086488485336304e-01 -3.528949245810508728e-02 1.732439398765563965e-01 1.189743354916572571e-01 -4.279650151729583740e-01 1.401114016771316528e-01 3.222125023603439331e-02 -2.828507721424102783e-01 -1.398556679487228394e-01 -4.163932800292968750e-02 8.705770224332809448e-02 -9.524457901716232300e-02 -1.380393207073211670e-01 5.528854951262474060e-02 4.272503033280372620e-02 -1.897698193788528442e-01 1.033996939659118652e-01 -1.284431386739015579e-02 -2.102332711219787598e-01 2.198776602745056152e-02 -4.116097092628479004e-02 -1.061312258243560791e-01 -1.706566363573074341e-01 4.189651459455490112e-02 2.249767929315567017e-01 1.969735771417617798e-01 -2.007096260786056519e-01 -3.726294934749603271e-01 1.864378601312637329e-01 -2.297831773757934570e-01
4.427343010902404785e-01 -1.669100113213062286e-02 1.987632662057876587e-01 2.594310641288757324e-01 2.318366318941116333e-01 3.536581099033355713e-01 -1.393657457083463669e-02 2.586589157581329346e-01 3.021765686571598053e-02 3.001491725444793701e-02 7.960305362939834595e-02 1.108480095863342285e-01 1.451836079359054565e-01 -1.046500355005264282e-01 -1.777173876762390137e-01 -1.795780360698699951e-01 9.909999370574951172e-02 -1.498091779649257660e-02 1.083879917860031128e-01 1.526471525430679321e-01 -8.977953344583511353e-02 -1.471923142671585083e-01 4.561218619346618652e-02 1.129845753312110901e-01 -2.827474474906921387e-01 1.632360666990280151e-01 -5.153862386941909790e-02 -1.221412140876054764e-02 -3.774095699191093445e-02 -2.124629020690917969e-01 2.795058786869049072e-01 1.045163944363594055e-01
2.709526121616363525e-01 -4.188707098364830017e-03 9.286142140626907349e-02 4.627648275345563889e-03 3.295775651931762695e-01 2.286923378705978394e-01 5.131369829177856445e-02 7.650658022612333298e-03 2.625436782836914062e-01 -9.286788105964660645e-02 -5.888569355010986328e-02 4.159072935581207275e-01 -1.217940896749496460e-01 -1.497831046581268311e-01 -2.843892015516757965e-02 -3.574734553694725037e-02 -8.643127977848052979e-02 -1.378347277641296387e-01 -9.841600060462951660e-02 -1.299663335084915161e-01 -9.795957803726196289e-02 2.285364866256713867e-01 -1.472706943750381470e-01 -4.999911412596702576e-02 -2.138355672359466553e-01 1.400872319936752319e-01 1.242965683341026306e-01 2.474576532840728760e-01 7.226069574244320393e-04 -1.559234559535980225e-01 -2.480354160070419312e-01 -3.066357672214508057e-01
1.890584975481033325e-01 5.457289889454841614e-02 -1.383428424596786499e-01 1.202822774648666382e-01 3.196619451045989990e-01 2.720452249050140381e-01 -9.200794249773025513e-02 1.294425427913665771e-01 -1.100948899984359741e-01 2.411723881959915161e-01 2.525636367499828339e-02 -9.685400873422622681e-02 1.289543956518173218e-01 -1.570424884557723999e-01 5.635583773255348206e-02 -2.744444273412227631e-02 -7.408546656370162964e-02 -1.265927702188491821e-01 -2.398994714021682739e-01 6.229606270790100098e-02 -3.023899495601654053e-01 2.351715117692947388e-01 -2.808094918727874756e-01 6.541332602500915527e-02 -1.737509667873382568e-01 -6.443500518798828125e-02 6.237510388018563390e-05 2.009759992361068726e-01 7.617433369159698486e-02 -2.956899106502532959e-01 1.423177774995565414e-02 -3.460336327552795410e-01
1.351487040519714355e-01 2.002094686031341553e-02 -3.159063169732689857e-03 2.368162125349044800e-01 2.281592041254043579e-01 3.536716103553771973e-01 -4.310834035277366638e-02 5.725796148180961609e-02 1.621281951665878296e-01 1.619096696376800537e-01 1.780531555414199829e-01 -1.318482458591461182e-01 7.965026050806045532e-02 -1.865212470293045044e-01 1.160684302449226379e-01 4.183854162693023682e-02 2.905809134244918823e-02 -2.466623932123184204e-01 -2.841220498085021973e-01 5.175467208027839661e-02 -3.654842972755432129e-01 2.890870440751314163e-03 -1.273601353168487549e-01 -1.646155305206775665e-02 -1.846913248300552368e-01 -1.090644523501396179e-01 -9.914215654134750366e-03 1.482581496238708496e-01 -4.582521319389343262e-01 -6.205911189317703247e-02 -1.595620252192020416e-02 -8.755795657634735107e-02
-7.299862802028656006e-02 2.083081752061843872e-02 -3.235500305891036987e-02 1.086766198277473450e-01 2.095374315977096558e-01 -4.536593705415725708e-02 -1.227612718939781189e-01 1.242054700851440430e-01 -7.449601590633392334e-02 4.107501823455095291e-03 8.419838547706604004e-02 3.398083448410034180e-01 2.143617570400238037e-01 -6.406260281801223755e-02 -3.182517290115356445e-01 7.033243030309677124e-02 8.138121664524078369e-02 -2.319675534963607788e-01 3.348499909043312073e-02 5.404266715049743652e-02 -2.482546865940093994e-01 1.916933618485927582e-02 -3.719809949398040771e-01 -8.664909005165100098e-02 -2.606956958770751953e-01 -2.228183746337890625e-01 2.585690617561340332e-01 1.326691806316375732e-01 -9.608511626720428467e-02 1.365092955529689789e-02 6.948235630989074707e-02 3.631004691123962402e-01
1.903633624315261841e-01 1.365562230348587036e-01 -3.560582920908927917e-02 -4.309151321649551392e-02 4.252084493637084961e-01 1.200372651219367981e-01 -4.127237945795059204e-02 -9.672643244266510010e-02 1.038008928298950195e-01 2.120898514986038208e-01 2.692700028419494629e-01 3.869930207729339600e-01 9.833952784538269043e-02 -2.231344729661941528e-01 2.457163035869598389e-01 1.137327868491411209e-02 4.465327784419059753e-02 -1.505256742238998413e-01 -1.028384640812873840e-01 1.802363991737365723e-01 1.247073709964752197e-01 -2.404338270425796509e-01 1.883929669857025146e-01 -1.449003368616104126e-01 -2.353535033762454987e-02 -2.200492620468139648e-01 2.322983741760253906e-01 1.166794449090957642e-01 2.104374393820762634e-02 -1.320704668760299683e-01 7.542104274034500122e-02 6.310682278126478195e-03
2.834506928920745850e-01 -6.698949635028839111e-02 -2.293711714446544647e-02 -5.933179333806037903e-02 2.795569784939289093e-02 1.700280010700225830e-01 -3.448111936450004578e-02 -1.960354447364807129e-01 2.104981392621994019e-01 -1.691731214523315430e-01 1.000895276665687561e-01 -1.252529956400394440e-02 -4.027089849114418030e-02 1.677143760025501251e-02 -3.905476927757263184e-01 2.607052773237228394e-02 2.492043823003768921e-01 -4.366244077682495117e-01 2.651045024394989014e-01 -2.399067161604762077e-03 -2.977356612682342529e-01 8.107889443635940552e-02 -1.025513336062431335e-01 7.247933000326156616e-02 -6.933201104402542114e-02 -6.232268735766410828e-02 -3.990938514471054077e-02 -1.575638055801391602e-01 -2.011717110872268677e-01 -1.385384649038314819e-01 2.634125351905822754e-01 7.360997051000595093e-02
4.967929720878601074e-01 -2.232026904821395874e-01 2.258400619029998779e-01 -9.553144127130508423e-02 9.661689400672912598e-02 3.749275505542755127e-01 6.513501703739166260e-02 1.798887699842453003e-01 1.475920248776674271e-02 -1.449913680553436279e-01 -1.128843203186988831e-01 2.590042948722839355e-01 4.417584091424942017e-02 -2.069047242403030396e-01 -8.598265238106250763e-03 -4.927507787942886353e-02 5.183506384491920471e-02 -2.864954471588134766e-01 1.351143121719360352e-01 -1.887569427490234375e-01 -1.835767179727554321e-01 9.863277524709701538e-02 2.707396447658538818e-01 -1.368628740310668945e-01 -9.829014539718627930e-02 1.421534223482012749e-03 6.226560473442077637e-02 5.911276862025260925e-02 4.863448441028594971e-02 -5.095902830362319946e-02 1.079869568347930908e-01 2.530497312545776367e-02
1.362279504537582397e-01 2.948330156505107880e-02 2.294544130563735962e-01 1.096053048968315125e-01 2.080321609973907471e-01 1.892859190702438354e-01 -6.611838936805725098e-03 7.933072000741958618e-02 2.181514501571655273e-01 5.630304664373397827e-02 1.733803749084472656e-01 1.697930693626403809e-01 7.098496705293655396e-02 -3.258800208568572998e-01 1.330877393484115601e-01 7.682281732559204102e-02 -9.462705254554748535e-02 -8.028042316436767578e-02 -3.286006450653076172e-01 -3.256828058511018753e-03 -2.890571653842926025e-01 1.378444880247116089e-01 -1.709617823362350464e-01 -1.032797545194625854e-01 -3.270753026008605957e-01 -1.869729608297348022e-01 -5.819515511393547058e-02 5.072771385312080383e-02 -4.024640917778015137e-01 -1.058217417448759079e-02 2.205159701406955719e-02 -9.825699776411056519e-02
3.266900181770324707e-01 -1.118731945753097534e-01 7.619554549455642700e-02 1.308581680059432983e-01 1.960712969303131104e-01 2.749184072017669678e-01 -1.618745177984237671e-01 -7.541012763977050781e-02 -4.515733569860458374e-03 -2.793117761611938477e-01 -3.411518633365631104e-01 1.574483811855316162e-01 2.873863279819488525e-01 -1.542589664459228516e-01 -6.666284054517745972e-02 1.177046969532966614e-01 2.728408873081207275e-01 -1.891174316406250000e-01 -6.561298668384552002e-02 -2.493444457650184631e-02 -1.830163151025772095e-01 -1.742527931928634644e-01 -1.161144971847534180e-01 -8.824561536312103271e-02 2.345799840986728668e-02 -1.844125539064407349e-01 -1.381668746471405029e-01 8.557353913784027100e-02 -3.513473644852638245e-02 -1.802618801593780518e-01 4.886717349290847778e-02 2.658346891403198242e-01
-2.756229601800441742e-02 2.676460333168506622e-02 -1.234543249011039734e-01 -1.516609489917755127e-01 3.776450753211975098e-01 1.782801896333694458e-01 6.598509848117828369e-02 -7.867161929607391357e-02 1.394265443086624146e-01 2.195234782993793488e-02 7.280637323856353760e-02 1.181118786334991455e-01 9.109494090080261230e-02 5.951767787337303162e-02 -1.285149157047271729e-01 -1.353221088647842407e-01 -2.803000807762145996e-02 -3.442907333374023438e-01 -2.192418426275253296e-01 5.569972470402717590e-02 -8.757711201906204224e-02 -2.129361480474472046e-01 1.651857346296310425e-01 6.362538784742355347e-02 -1.586155295372009277e-01 8.910150825977325439e-02 8.515546470880508423e-02 3.761799335479736328e-01 -2.827490568161010742e-01 -2.094529122114181519e-01 3.545185923576354980e-01 5.743291229009628296e-02
2.817004323005676270e-01 -2.557618618011474609e-01 -7.791847921907901764e-03 -3.002832643687725067e-02 3.223539292812347412e-01 3.328454121947288513e-02 8.351105451583862305e-02 -6.292616575956344604e-02 -1.353334486484527588e-01 -4.206832498311996460e-02 -1.503528952598571777e-01 -4.932127892971038818e-02 1.311385631561279297e-01 -5.019650608301162720e-02 2.638904154300689697e-01 4.357132911682128906e-01 2.828808724880218506e-01 2.121664583683013916e-02 -1.110839992761611938e-01 -1.740510016679763794e-02 -2.282991707324981689e-01 4.017924517393112183e-02 2.417208254337310791e-02 -2.198629230260848999e-01 -1.113995462656021118e-01 -9.389977902173995972e-02 2.584113180637359619e-01 1.624723672866821289e-01 -1.056198775768280029e-01 6.769067049026489258e-02 2.924795150756835938e-01 5.034159868955612183e-02
2.045461237430572510e-01 -1.527601331472396851e-01 -1.606051623821258545e-01 2.143934667110443115e-01 2.258441448211669922e-01 2.781850658357143402e-02 -2.352390810847282410e-02 -1.689385175704956055e-01 2.574206702411174774e-02 -2.275581508874893188e-01 -1.093370020389556885e-01 5.176526680588722229e-02 2.203446924686431885e-01 -2.505506202578544617e-02 -2.345691174268722534e-01 -9.016857296228408813e-02 -8.276704698801040649e-02 -4.161340594291687012e-01 1.568775251507759094e-02 2.680547833442687988e-01 -2.564308047294616699e-01 -2.822460532188415527e-01 -2.064156085252761841e-01 -1.200842633843421936e-01 -1.723407059907913208e-01 2.737038731575012207e-01 6.463542580604553223e-02 1.099492087960243225e-01 -5.800097715109586716e-03 2.147154882550239563e-02 1.621712893247604370e-01 2.326148562133312225e-02
2.036775797605514526e-01 1.189727857708930969e-01 -2.681477963924407959e-01 8.474248647689819336e-02 1.912570744752883911e-01 7.837589830160140991e-02 -1.678833179175853729e-02 -2.281457781791687012e-01 -9.722688049077987671e-02 -1.877364218235015869e-01 -2.428633347153663635e-02 1.588112115859985352e-01 4.888797178864479065e-02 -3.208599984645843506e-01 1.517118047922849655e-02 -7.323379069566726685e-02 1.155867874622344971e-01 -3.665163218975067139e-01 -8.788701146841049194e-02 2.339820712804794312e-01 -1.433685868978500366e-01 -2.677192687988281250e-01 -5.491232126951217651e-02 -1.615906655788421631e-01 -1.734875887632369995e-01 -1.552004665136337280e-01 -1.680579632520675659e-01 2.205478549003601074e-01 -2.201017588376998901e-01 -7.117116451263427734e-02 1.781888008117675781e-01 2.023019641637802124e-01
2.089110165834426880e-01 1.855292320251464844e-01 -1.079613640904426575e-01 1.208448186516761780e-01 5.045055150985717773e-01 -1.082095727324485779e-01 -1.875257194042205811e-01 8.602169901132583618e-02 9.361041337251663208e-02 -6.159141194075345993e-03 -8.864744007587432861e-02 -6.351053714752197266e-02 9.602105617523193359e-02 -1.977274864912033081e-01 1.430049091577529907e-01 -1.219516023993492126e-01 1.907514929771423340e-01 -4.241156280040740967e-01 -1.599450856447219849e-01 1.835899800062179565e-01 6.036536395549774170e-02 -2.032601088285446167e-01 1.163422837853431702e-01 -1.480376869440078735e-01 -4.773680120706558228e-02 -4.400108754634857178e-02 4.555863514542579651e-02 2.141333818435668945e-01 -1.175317168235778809e-01 -1.987519860267639160e-01 1.396136134862899780e-01 -4.043305665254592896e-02
4.576243832707405090e-02 -2.239913307130336761e-02 -2.110539674758911133e-01 -5.975219234824180603e-02 1.471682935953140259e-01 3.834843635559082031e-02 -1.127423867583274841e-01 -1.817664802074432373e-01 -2.065810747444629669e-02 -2.214696407318115234e-01 2.736647725105285645e-01 3.430069088935852051e-01 3.173075988888740540e-02 -1.059568971395492554e-01 -6.370177865028381348e-02 5.182215478271245956e-03 1.730754524469375610e-01 -3.794923126697540283e-01 -1.596145331859588623e-02 1.627377569675445557e-01 -1.109284237027168274e-01 1.446200907230377197e-01 -8.242385834455490112e-02 -2.207595258951187134e-01 9.517472982406616211e-02 8.522816002368927002e-02 1.242737621068954468e-01 3.492175936698913574e-01 2.172715729102492332e-03 -1.899936348199844360e-01 3.518412709236145020e-01 1.378434300422668457e-01
3.166899979114532471e-01 8.777145296335220337e-03 -2.053522914648056030e-01 -2.832575738430023193e-01 5.576480552554130554e-02 3.444801568984985352e-01 -2.392959408462047577e-02 1.573763042688369751e-02 -1.158932223916053772e-01 -2.187712639570236206e-01 3.130567446351051331e-02 1.057828813791275024e-01 2.778419852256774902e-01 -2.975051403045654297e-01 2.701900303363800049e-01 1.228941977024078369e-01 -2.569661010056734085e-03 -1.297208815813064575e-01 -1.628510802984237671e-01 8.480525016784667969e-02 3.401546552777290344e-02 1.374754309654235840e-01 -8.531379699707031250e-02 -1.667780280113220215e-01 -1.824650168418884277e-01 -1.868463754653930664e-01 1.614144295454025269e-01 6.477726995944976807e-02 -2.545726895332336426e-01 -1.386074572801589966e-01 1.306571513414382935e-01 -1.487061381340026855e-01
9.456489235162734985e-02 6.852380931377410889e-02 -4.654968157410621643e-03 2.708668634295463562e-02 1.085761934518814087e-01 1.017204672098159790e-01 1.339648216962814331e-01 1.544135808944702148e-01 3.532001748681068420e-02 1.361841429024934769e-02 -2.729149907827377319e-02 2.865603659301996231e-03 1.220051646232604980e-01 -2.054008543491363525e-01 1.265833228826522827e-01 2.347920387983322144e-01 8.022860437631607056e-02 -1.181269288063049316e-01 2.401865273714065552e-01 7.895758002996444702e-02 -3.610786199569702148e-01 7.290200889110565186e-02 -2.640966475009918213e-01 -3.254131600260734558e-02 -5.876842141151428223e-01 -2.045585811138153076e-01 -9.853217750787734985e-03 -2.098798193037509918e-02 -8.335380256175994873e-02 -1.160574406385421753e-01 1.082658767700195312e-01 -2.838365435600280762e-01
2.556610703468322754e-01 -1.990361809730529785e-01 2.487761080265045166e-01 -1.168176159262657166e-01 3.327937722206115723e-01 1.578247249126434326e-01 -1.301084607839584351e-01 -1.642677634954452515e-01 2.771278619766235352e-01 2.084202878177165985e-02 5.748882144689559937e-02 2.838414013385772705e-01 8.144651539623737335e-03 -1.915806680917739868e-01 4.395229369401931763e-02 -5.583040043711662292e-02 -3.274504095315933228e-02 -2.225465923547744751e-01 -1.985238343477249146e-01 -1.593754589557647705e-01 -1.913844048976898193e-01 3.703684359788894653e-02 3.362140432000160217e-02 8.230142411775887012e-04 -3.167845606803894043e-01 -1.012733653187751770e-01 2.673581838607788086e-01 6.185849756002426147e-02 -2.068015187978744507e-01 3.261128067970275879e-02 -2.258264422416687012e-01 4.128240793943405151e-02
1.564260423183441162e-01 9.762313961982727051e-02 2.977370917797088623e-01 3.119584359228610992e-02 2.224312126636505127e-01 1.301360279321670532e-01 -3.005041927099227905e-02 -9.813611209392547607e-02 3.282331228256225586e-01 -8.073291182518005371e-02 1.098762382753193378e-03 2.670773267745971680e-01 8.537238463759422302e-03 -6.187470257282257080e-02 1.544379889965057373e-01 -1.034346316009759903e-02 2.574262954294681549e-02 -1.045360788702964783e-01 -1.053767725825309753e-01 -3.232238814234733582e-02 -3.150695562362670898e-01 -1.007123738527297974e-01 -2.316456884145736694e-01 1.854049228131771088e-02 -2.407976388931274414e-01 -3.218969330191612244e-02 -8.260383456945419312e-02 2.049354314804077148e-01 -4.868839979171752930e-01 -2.240797430276870728e-01 -2.271321788430213928e-02 5.665255337953567505e-02
1.844692528247833252e-01 3.179890662431716919e-02 2.724971175193786621e-01 -9.439196437597274780e-02 2.249527424573898315e-01 -1.076137050986289978e-01 -2.043050974607467651e-01 -2.188569158315658569e-01 2.093296498060226440e-01 1.266445368528366089e-01 -1.505472064018249512e-01 2.538716793060302734e-01 1.218668371438980103e-01 -2.654124796390533447e-01 -1.887588351964950562e-01 7.983694225549697876e-02 9.627000242471694946e-02 -1.553352773189544678e-01 7.896181941032409668e-02 -1.288181245326995850e-01 -1.133849397301673889e-01 -1.847868263721466064e-01 -3.458060324192047119e-02 -2.912864387035369873e-01 -3.427885770797729492e-01 -2.423435896635055542e-01 -1.207616254687309265e-01 1.588953286409378052e-01 3.465085476636886597e-02 -1.058849245309829712e-01 -5.358586087822914124e-02 -1.872928291559219360e-01
1.707694232463836670e-01 -6.373558938503265381e-02 2.895245254039764404e-01 -6.764823943376541138e-02 1.627852916717529297e-01 9.954223781824111938e-02 1.159591600298881531e-02 2.437647804617881775e-02 5.842149723321199417e-03 1.914994865655899048e-01 1.352639198303222656e-01 4.390187561511993408e-02 5.781590938568115234e-02 -1.460915803909301758e-01 7.933468371629714966e-02 -1.697738096117973328e-02 5.927570629864931107e-03 -2.812296748161315918e-01 -1.986217200756072998e-01 1.393965184688568115e-01 -4.373720288276672363e-01 1.144674792885780334e-02 -2.707072496414184570e-01 5.835282057523727417e-02 -1.343747973442077637e-01 -1.060890331864356995e-01 -1.056034490466117859e-01 1.639857292175292969e-01 -3.462099134922027588e-01 -2.858730554580688477e-01 4.816685616970062256e-02 2.750658094882965088e-01
5.016538128256797791e-02 6.687980610877275467e-03 -1.612466424703598022e-01 9.085556864738464355e-02 3.804907202720642090e-01 -6.029823422431945801e-02 -1.983601748943328857e-01 1.826778054237365723e-01 2.074205279350280762e-01 4.178840667009353638e-02 1.020581126213073730e-01 4.261239171028137207e-01 1.567831784486770630e-01 1.291937977075576782e-01 -5.066509917378425598e-02 -7.645500451326370239e-02 1.875800490379333496e-01 -1.958794593811035156e-01 2.665208093822002411e-02 3.420834988355636597e-02 -7.192189246416091919e-02 -1.329165101051330566e-01 -4.790974035859107971e-02 2.185489283874630928e-03 -2.699044346809387207e-01 9.539463371038436890e-02 2.936364114284515381e-01 2.736112177371978760e-01 1.309910044074058533e-02 1.843854784965515137e-01 3.879208490252494812e-02 2.762635052204132080e-01
3.287262022495269775e-01 -5.095381662249565125e-02 -7.620204985141754150e-02 1.206385865807533264e-01 3.521129190921783447e-01 3.651202097535133362e-02 -8.555049449205398560e-02 -2.439353149384260178e-03 -1.313440799713134766e-01 -2.262529283761978149e-01 -1.454971879720687866e-01 3.810074031352996826e-01 9.027436375617980957e-02 1.344513427466154099e-02 9.663029760122299194e-02 1.078666746616363525e-02 5.137082561850547791e-02 -2.930636703968048096e-01 -6.854780763387680054e-02 5.489937961101531982e-02 3.652499914169311523e-01 9.330011904239654541e-02 -2.202912271022796631e-01 -2.421474158763885498e-01 -5.843316763639450073e-02 -1.528250277042388916e-01 4.713461548089981079e-02 2.222885787487030029e-01 -1.414325386285781860e-01 -1.050293892621994019e-01 7.349100708961486816e-02 1.530555188655853271e-01
2.670909464359283447e-01 -8.287400752305984497e-02 -2.505774497985839844e-01 -5.563365668058395386e-02 3.078824877738952637e-01 1.488506644964218140e-01 -6.107357144355773926e-02 -2.773651294410228729e-02 8.368942141532897949e-02 2.085298895835876465e-01 7.370017468929290771e-02 4.258515238761901855e-01 2.454220950603485107e-01 -1.244235485792160034e-01 -2.507643774151802063e-02 -9.903131425380706787e-02 5.692576617002487183e-02 -2.644213438034057617e-01 -2.686046659946441650e-01 7.261969894170761108e-02 2.306169867515563965e-01 -1.758884638547897339e-01 1.053631082177162170e-01 -2.381038665771484375e-01 -3.434622287750244141e-02 -1.122069060802459717e-01 2.721116542816162109e-01 1.192752867937088013e-01 -8.677536388859152794e-04 4.753390327095985413e-02 4.029729589819908142e-02 5.119653418660163879e-02
1.926527358591556549e-03 2.272636592388153076e-01 -1.243966892361640930e-01 1.713403463363647461e-01 1.469153314828872681e-01 2.293479740619659424e-01 1.102752611041069031e-01 -7.691827137023210526e-03 2.053357958793640137e-01 2.526392340660095215e-01 -1.834460496902465820e-01 1.237815245985984802e-01 -1.534854322671890259e-01 -4.440252482891082764e-02 2.530666813254356384e-02 1.166178658604621887e-01 2.578143179416656494e-01 -4.856668114662170410e-01 1.719972789287567139e-01 -7.987985759973526001e-02 -7.360330969095230103e-02 4.298580810427665710e-02 -2.548419237136840820e-01 -2.763271033763885498e-01 -1.396320909261703491e-01 2.334033995866775513e-01 -1.916094869375228882e-02 7.895582914352416992e-02 -7.386096566915512085e-02 -6.887351721525192261e-02 1.894831098616123199e-02 2.106506675481796265e-01
1.504009217023849487e-01 -1.203312277793884277e-01 8.828581124544143677e-02 1.063691675662994385e-01 2.222327291965484619e-01 3.774232268333435059e-01 -2.125816941261291504e-01 -2.894459068775177002e-01 1.155812218785285950e-01 -2.116139680147171021e-01 7.784403115510940552e-02 2.096414417028427124e-01 5.081062670797109604e-03 -2.596624493598937988e-01 -1.063634082674980164e-01 2.351248115301132202e-01 -6.566260755062103271e-02 -4.382232725620269775e-01 -1.207324564456939697e-01 1.413695961236953735e-01 -3.727980330586433411e-02 -1.427828818559646606e-01 -4.627676308155059814e-02 1.663917601108551025e-01 -1.063553020358085632e-01 -1.410236358642578125e-01 -2.698124758899211884e-02 -1.316699534654617310e-01 -1.363309174776077271e-01 2.777038514614105225e-02 1.491848677396774292e-01 8.599226176738739014e-02
-4.593159258365631104e-02 -3.462449461221694946e-02 -1.502315402030944824e-01 -1.356181055307388306e-01 1.553359776735305786e-01 1.055314913392066956e-01 2.760179340839385986e-01 1.464601233601570129e-02 -8.534274995326995850e-03 4.341256618499755859e-02 1.147645488381385803e-01 -5.900810286402702332e-02 -4.929575696587562561e-02 -1.117455959320068359e-01 -3.019226789474487305e-01 2.950032614171504974e-02 7.364162802696228027e-02 -1.588830947875976562e-01 -5.123856663703918457e-02 1.278948336839675903e-01 -1.830614805221557617e-01 -3.179999440908432007e-02 -3.756325840950012207e-01 -2.823798954486846924e-01 -3.837406337261199951e-01 -5.629958957433700562e-02 -1.967106759548187256e-01 2.560627162456512451e-01 -2.544867396354675293e-01 -2.879742681980133057e-01 -1.045899167656898499e-01 1.327719446271657944e-02
5.149787664413452148e-01 -7.488300651311874390e-02 1.329631358385086060e-01 -1.250263601541519165e-01 2.173485457897186279e-01 1.365107893943786621e-01 -1.540714651346206665e-01 9.361190348863601685e-02 1.484465152025222778e-01 -3.699197173118591309e-01 -1.189417019486427307e-01 -2.895109914243221283e-02 5.344464629888534546e-02 -1.986065134406089783e-02 -1.057772040367126465e-01 -1.889257133007049561e-02 -2.261060662567615509e-02 -2.523823976516723633e-01 1.546633392572402954e-01 1.186772212386131287e-01 -4.039893746376037598e-01 2.172362059354782104e-01 -9.236779808998107910e-02 -7.297892868518829346e-02 -5.571227520704269409e-02 5.667501315474510193e-02 -1.072043459862470627e-02 1.692136526107788086e-01 -5.703789740800857544e-02 -2.032271474599838257e-01 3.356695175170898438e-02 -4.034773260354995728e-02
1.460981220006942749e-01 -1.575334221124649048e-01 -3.826993703842163086e-01 3.664764342829585075e-03 2.483606934547424316e-01 4.946984723210334778e-02 5.705662071704864502e-02 -1.212293747812509537e-03 9.542903304100036621e-02 1.124356389045715332e-01 -1.188916862010955811e-01 2.142507135868072510e-01 -4.751592501997947693e-02 -7.221861928701400757e-02 2.752781808376312256e-01 -1.007964238524436951e-01 3.811522945761680603e-02 -2.996049225330352783e-01 -7.125563919544219971e-02 6.804171204566955566e-02 1.003879774361848831e-02 -1.382848769426345825e-01 -6.599356885999441147e-03 1.320737749338150024e-01 -1.801708489656448364e-01 4.649031441658735275e-03 -2.119557559490203857e-01 3.843857347965240479e-01 -4.374206960201263428e-01 -3.507109731435775757e-02 -5.802058149129152298e-03 -9.688112139701843262e-02
4.423629939556121826e-01 -1.214385777711868286e-01 -1.678362339735031128e-01 9.686542302370071411e-02 3.153993487358093262e-01 4.731684923171997070e-02 -8.143090456724166870e-02 -1.210016012191772461e-01 4.238691553473472595e-02 -3.662128746509552002e-01 -6.253510713577270508e-02 3.453864455223083496e-01 -1.050803884863853455e-01 -1.420075725764036179e-02 -8.972135931253433228e-02 3.807023540139198303e-02 4.497344419360160828e-02 -2.815020978450775146e-01 8.400845341384410858e-03 -2.007328532636165619e-02 2.624313533306121826e-01 1.261757612228393555e-01 -1.611760705709457397e-01 -2.169614285230636597e-01 -1.855287253856658936e-01 -5.879078805446624756e-02 -5.237796902656555176e-02 1.680159866809844971e-01 5.610767379403114319e-02 -4.020596388727426529e-03 7.599205523729324341e-02 1.783390939235687256e-01
-1.502506248652935028e-02 2.901034653186798096e-01 7.936709560453891754e-03 -9.169828146696090698e-02 1.361938714981079102e-01 1.868316829204559326e-01 -4.828326404094696045e-02 1.369105279445648193e-01 1.686146706342697144e-01 -2.490220963954925537e-02 -2.582717537879943848e-01 2.294925600290298462e-01 -8.165367692708969116e-02 -1.109922826290130615e-01 -2.096880674362182617e-01 2.643194794654846191e-01 4.479753598570823669e-02 -1.406601518392562866e-01 -1.168952733278274536e-01 9.434914588928222656e-02 -3.093541562557220459e-01 7.706250250339508057e-02 8.907540142536163330e-02 7.727105170488357544e-02 -5.111346244812011719e-01 -2.312921732664108276e-01 7.178252190351486206e-02 2.645739540457725525e-02 -6.640451494604349136e-03 -1.041703484952449799e-02 2.591753005981445312e-01 5.945844948291778564e-02
2.133694291114807129e-01 -1.057429090142250061e-01 2.202183008193969727e-01 3.543230518698692322e-02 3.721693456172943115e-01 2.304476127028465271e-02 -2.036752253770828247e-01 -2.664121091365814209e-01 1.645047068595886230e-01 1.834591776132583618e-01 -5.605073273181915283e-02 1.924173347651958466e-02 1.523040793836116791e-02 -2.263034582138061523e-01 6.502923369407653809e-02 5.798074416816234589e-03 4.077415540814399719e-02 -3.778730630874633789e-01 1.096943691372871399e-01 -6.651067733764648438e-02 -3.946561515331268311e-01 -1.975101083517074585e-01 -1.747291535139083862e-01 7.224711030721664429e-02 6.216871086508035660e-03 -4.394951835274696350e-02 -2.106950581073760986e-01 3.657250478863716125e-02 -2.760052382946014404e-01 -7.571823894977569580e-02 3.268408775329589844e-02 4.910107236355543137e-04
-3.213066235184669495e-02 7.675309479236602783e-02 -1.768651306629180908e-01 2.462251856923103333e-02 4.792326688766479492e-01 1.418974902480840683e-02 3.121543116867542267e-02 -1.464334689080715179e-02 -6.894031167030334473e-02 -5.978340655565261841e-02 8.053710311651229858e-02 2.536470293998718262e-01 2.075064778327941895e-01 -9.747467190027236938e-02 2.578577697277069092e-01 -1.450733691453933716e-01 1.501477807760238647e-01 -2.258791476488113403e-01 -1.803654581308364868e-01 1.668095290660858154e-01 -3.337264060974121094e-01 -1.609411537647247314e-01 -1.807040870189666748e-01 -2.902247011661529541e-03 6.432236731052398682e-02 -3.056727647781372070e-01 -1.545393764972686768e-01 2.419359423220157623e-02 -2.056027352809906006e-01 -7.571660727262496948e-02 8.958875201642513275e-03 1.920949518680572510e-01
4.652148783206939697e-01 -1.144732534885406494e-01 -2.212957441806793213e-01 4.758753627538681030e-02 3.500895202159881592e-01 1.498183119110763073e-03 -6.435039639472961426e-02 1.283400952816009521e-01 3.016465529799461365e-02 -1.438110470771789551e-01 -8.263876289129257202e-02 1.006986014544963837e-02 4.506730288267135620e-02 -1.944756805896759033e-01 1.940715014934539795e-01 1.701692193746566772e-01 3.734255135059356689e-01 1.047577485442161560e-01 -5.180165916681289673e-02 3.294004499912261963e-02 -3.227282464504241943e-01 1.444110721349716187e-01 -3.495020500849932432e-04 8.803196996450424194e-02 -2.101583033800125122e-01 4.755211248993873596e-02 -1.337204575538635254e-01 9.174008667469024658e-02 -1.092721242457628250e-02 -1.013709232211112976e-01 2.622373104095458984e-01 4.718334972858428955e-02
-4.488340020179748535e-02 3.045934140682220459e-01 -3.153974413871765137e-01 -2.219271101057529449e-02 1.906753896037116647e-04 3.522379994392395020e-01 7.996866852045059204e-02 7.444618642330169678e-02 2.084262818098068237e-01 -3.638953343033790588e-02 -1.221964228898286819e-02 9.439549595117568970e-02 1.365514993667602539e-01 6.542216055095195770e-03 5.048188939690589905e-02 1.753439754247665405e-01 9.378442540764808655e-03 -3.888527154922485352e-01 -1.969131641089916229e-02 1.302643269300460815e-01 -6.993107497692108154e-02 1.175220385193824768e-01 -2.787031531333923340e-01 -2.965178489685058594e-01 -4.617736267391592264e-04 1.016754750162363052e-02 -3.004453703761100769e-02 2.777360975742340088e-01 -3.126039803028106689e-01 -1.618666797876358032e-01 4.326424747705459595e-02 8.083609491586685181e-02
4.716886952519416809e-02 9.425236284732818604e-02 -3.494821786880493164e-01 -1.812718361616134644e-01 2.866500616073608398e-01 9.192465245723724365e-02 3.818364813923835754e-02 2.100478261709213257e-01 1.202476248145103455e-01 -5.579050257802009583e-02 1.584462076425552368e-01 1.230708062648773193e-01 1.715142130851745605e-01 -4.056985676288604736e-01 3.072157502174377441e-01 -1.628995686769485474e-01 9.642501920461654663e-02 -9.586196392774581909e-02 2.546191588044166565e-02 1.481895595788955688e-01 1.703169196844100952e-02 2.331714332103729248e-01 -1.831904202699661255e-01 -1.559494584798812866e-01 1.219102088361978531e-02 6.878952682018280029e-02 -7.228662073612213135e-02 2.293504178524017334e-01 -2.917015254497528076e-01 -1.491688489913940430e-01 -3.555667772889137268e-02 -1.114483573473989964e-03
-1.270277332514524460e-02 6.365483999252319336e-02 -1.346790939569473267e-01 -5.247372761368751526e-02 2.292787879705429077e-01 3.142120838165283203e-01 -6.202115863561630249e-02 -1.037400215864181519e-01 -2.764087021350860596e-01 4.444286599755287170e-02 3.399629145860671997e-02 3.724893331527709961e-01 1.775385290384292603e-01 -1.724198609590530396e-01 -2.217942476272583008e-01 9.225837886333465576e-02 -1.449598073959350586e-01 -4.010259211063385010e-01 -4.840382188558578491e-02 5.107702314853668213e-02 -1.415803134441375732e-01 3.475292772054672241e-02 2.330581545829772949e-01 -2.062161117792129517e-01 -2.114740312099456787e-01 -9.747347235679626465e-02 1.722832173109054565e-01 4.189566895365715027e-02 4.962673038244247437e-02 2.502626553177833557e-02 1.452867537736892700e-01 2.387823015451431274e-01
9.028380364179611206e-02 1.473937928676605225e-01 -3.192811906337738037e-01 5.733416229486465454e-02 2.582638561725616455e-01 2.359563112258911133e-01 3.032820820808410645e-01 2.404682338237762451e-03 -8.433310687541961670e-02 -1.377507895231246948e-01 4.755592346191406250e-02 2.256911620497703552e-02 2.925931215286254883e-01 -2.805278301239013672e-01 -8.271902054548263550e-02 -8.855791389942169189e-02 1.693896055221557617e-01 -3.478210568428039551e-01 1.278492342680692673e-02 8.210308849811553955e-02 -3.861148282885551453e-02 -6.780596077442169189e-02 2.231589891016483307e-02 -1.452510654926300049e-01 -1.072157472372055054e-01 -2.045771777629852295e-01 -1.227505579590797424e-01 3.431799113750457764e-01 -2.331844419240951538e-01 -1.322844177484512329e-01 -1.483618933707475662e-02 1.194683369249105453e-02
1.277473717927932739e-01 3.083418868482112885e-02 1.150364428758621216e-01 -1.317179799079895020e-01 1.745172291994094849e-01 3.079025447368621826e-01 5.389221478253602982e-03 1.989680379629135132e-01 1.212095990777015686e-01 -2.385015040636062622e-01 1.367019303143024445e-02 -3.732457384467124939e-02 -2.337713092565536499e-01 -3.808973729610443115e-01 -3.893312811851501465e-02 -1.190980821847915649e-01 1.612129360437393188e-01 -8.369098603725433350e-02 1.639625132083892822e-01 1.340452581644058228e-01 -3.681636452674865723e-01 1.659311354160308838e-01 -2.303530275821685791e-01 -9.450498223304748535e-02 -1.308912634849548340e-01 1.372020542621612549e-01 1.276414245367050171e-01 1.819535046815872192e-01 -2.520117759704589844e-01 3.022061137016862631e-04 1.056512147188186646e-01 1.890430152416229248e-01
1.304014474153518677e-01 -1.223672106862068176e-01 2.079632878303527832e-01 1.179748848080635071e-01 3.043459057807922363e-01 2.694903314113616943e-01 4.096814244985580444e-02 1.372111439704895020e-01 5.409351736307144165e-02 -1.647458523511886597e-01 2.197856009006500244e-01 2.122140824794769287e-01 -4.754376783967018127e-02 -2.364518493413925171e-01 6.857252120971679688e-02 -1.428797394037246704e-01 2.781299948692321777e-01 -9.453784674406051636e-03 1.207454204559326172e-01 1.492578163743019104e-02 -1.079519689083099365e-01 2.082380950450897217e-01 -3.641787767410278320e-01 -1.136538162827491760e-01 -2.559129297733306885e-01 5.235277581959962845e-03 1.782750636339187622e-01 -8.954127877950668335e-02 1.195794269442558289e-01 -1.165919676423072815e-01 1.827084273099899292e-01 -2.429030686616897583e-01
3.002755045890808105e-01 1.973954886198043823e-01 1.035716757178306580e-01 -1.330663561820983887e-01 4.336872398853302002e-01 1.849909126758575439e-01 -8.262778073549270630e-02 2.444073110818862915e-01 -1.014348790049552917e-01 -2.883514463901519775e-01 -1.719946265220642090e-01 1.362787634134292603e-01 2.044652029871940613e-02 5.345046892762184143e-02 5.669809132814407349e-02 1.907124817371368408e-01 1.722660362720489502e-01 -9.168297052383422852e-02 1.024507805705070496e-01 1.621237099170684814e-01 -3.522577285766601562e-01 1.838045008480548859e-02 -6.430030614137649536e-02 -5.785117670893669128e-02 -1.245872676372528076e-02 1.318530272692441940e-02 -2.149340808391571045e-01 2.312636971473693848e-01 -1.828818768262863159e-01 1.572195440530776978e-01 3.598182229325175285e-03 -6.453739851713180542e-02
6.661196053028106689e-02 1.869898438453674316e-01 -3.457883745431900024e-02 -1.644825190305709839e-01 5.815099179744720459e-02 2.762367725372314453e-01 -3.527866601943969727e-01 -2.620147466659545898e-01 -7.339119166135787964e-02 -4.342442005872726440e-02 -1.360073871910572052e-02 3.240919113159179688e-01 1.027253940701484680e-01 4.493388161063194275e-02 2.669753134250640869e-01 1.933246254920959473e-01 -1.434651315212249756e-01 -2.558324635028839111e-01 1.668843477964401245e-01 -7.709434628486633301e-02 -3.421808779239654541e-01 -1.475237756967544556e-01 -1.492738574743270874e-01 4.469588398933410645e-02 -1.407137513160705566e-01 -3.174370154738426208e-02 3.337708115577697754e-02 3.367215692996978760e-01 1.539746671915054321e-02 4.005537182092666626e-02 7.075960934162139893e-02 2.692358754575252533e-02
8.451411873102188110e-02 -1.583212614059448242e-02 2.283548004925251007e-02 6.473698467016220093e-02 2.100658863782882690e-01 1.594630330801010132e-01 -8.916378766298294067e-02 -3.556081652641296387e-02 1.111545562744140625e-01 2.428821623325347900e-01 -7.718137651681900024e-02 -4.636205360293388367e-02 2.591750621795654297e-01 -2.300831973552703857e-01 1.023131329566240311e-02 -3.467299416661262512e-02 1.292591243982315063e-01 -9.374255686998367310e-02 1.247583180665969849e-01 -1.192189659923315048e-02 -2.755205631256103516e-01 8.767014741897583008e-02 -3.406834006309509277e-01 -1.318786591291427612e-01 -5.572943687438964844e-01 -2.252240478992462158e-01 -2.447582632303237915e-01 -4.425554350018501282e-02 -5.125834792852401733e-02 -1.459987312555313110e-01 -5.370141938328742981e-02 -9.894249960780143738e-04
4.625363051891326904e-01 -1.081649437546730042e-01 2.128973454236984253e-01 -5.911228805780410767e-02 1.552310585975646973e-01 1.804026588797569275e-02 -1.046902090311050415e-01 -1.452594995498657227e-01 -5.503258109092712402e-02 -2.615318000316619873e-01 1.210094690322875977e-01 2.572564184665679932e-01 -1.752032339572906494e-02 -7.008513808250427246e-02 1.939755305647850037e-02 2.223153263330459595e-01 1.096236854791641235e-01 -2.483266890048980713e-01 -6.891176104545593262e-02 2.653222158551216125e-02 1.025691702961921692e-01 5.666193738579750061e-02 5.702171847224235535e-02 -1.661417931318283081e-01 -2.843221127986907959e-01 -2.583103775978088379e-01 -1.015093997120857239e-01 1.640967726707458496e-01 1.583401672542095184e-02 -2.769820094108581543e-01 2.163528501987457275e-01 1.717327684164047241e-01
1.137723475694656372e-01 9.300231933593750000e-02 -1.667321324348449707e-01 -1.751547157764434814e-01 4.480171501636505127e-01 8.336955308914184570e-02 -1.461564470082521439e-02 -3.480142056941986084e-01 2.287179529666900635e-01 1.168362610042095184e-02 2.017065733671188354e-01 5.493421852588653564e-02 -1.231530122458934784e-02 -4.981965757906436920e-03 8.283123373985290527e-02 -1.552712172269821167e-01 2.547093331813812256e-01 -2.688069045543670654e-01 -3.355265036225318909e-02 3.673715516924858093e-02 -9.966156631708145142e-02 -1.277299225330352783e-01 7.471095025539398193e-02 -1.679828464984893799e-01 -4.493743926286697388e-02 1.014389917254447937e-01 4.058265686035156250e-02 3.712693452835083008e-01 -7.121025770902633667e-02 5.382654815912246704e-02 3.228110671043395996e-01 -1.654195250011980534e-03
2.880237624049186707e-02 -1.047092080116271973e-01 -1.271993815898895264e-01 -8.220928162336349487e-02 6.672842502593994141e-01 1.722246110439300537e-01 -2.253098180517554283e-03 -2.717933803796768188e-02 6.089069694280624390e-02 9.484973549842834473e-02 2.667941749095916748e-01 2.856223583221435547e-01 3.465105220675468445e-02 -1.360943615436553955e-01 1.380589604377746582e-01 1.288881003856658936e-01 -1.108972728252410889e-02 -1.727114468812942505e-01 -4.579287022352218628e-02 3.624149784445762634e-02 7.405993994325399399e-03 -1.378271728754043579e-01 8.910953253507614136e-02 9.390199929475784302e-02 -2.965593338012695312e-01 8.649159222841262817e-03 -7.885577529668807983e-02 3.958319872617721558e-02 -1.737832650542259216e-02 -7.497680187225341797e-02 2.882307171821594238e-01 -1.214791685342788696e-01
1.072049215435981750e-01 8.526925928890705109e-03 -3.290744125843048096e-01 7.792479544878005981e-02 5.899185687303543091e-02 4.846376776695251465e-01 9.891666471958160400e-02 2.479932457208633423e-02 1.213253755122423172e-02 -8.478876948356628418e-02 -9.687103447504341602e-04 2.010948061943054199e-01 5.346898734569549561e-02 -9.428486973047256470e-02 8.110295981168746948e-02 2.362788021564483643e-01 -1.695026904344558716e-01 -2.859796881675720215e-01 -1.115480735898017883e-01 -9.711158275604248047e-02 -3.507176339626312256e-01 1.198448017239570618e-01 5.224613472819328308e-02 -8.931684494018554688e-02 -1.867578923702239990e-01 -3.140141963958740234e-01 -2.230898886919021606e-01 6.646301597356796265e-02 -1.109331771731376648e-01 -1.290763020515441895e-01 6.756304949522018433e-02 4.153569415211677551e-02
2.981994748115539551e-01 -2.531374432146549225e-02 -2.822799384593963623e-01 1.738887280225753784e-01 2.314455956220626831e-01 -1.582326740026473999e-02 -8.623581379652023315e-02 -1.084813326597213745e-01 -5.886487290263175964e-02 -5.141010135412216187e-02 1.896092854440212250e-02 3.062349045649170876e-03 2.619098126888275146e-01 -1.431406736373901367e-01 -2.371680364012718201e-02 -1.147455796599388123e-01 -8.019267767667770386e-02 -5.188471078872680664e-01 -8.962605148553848267e-02 1.539051234722137451e-01 -8.260729908943176270e-02 -2.539200782775878906e-01 -8.335028588771820068e-02 -1.722108274698257446e-01 -2.319024354219436646e-01 -4.030123725533485413e-02 1.581610143184661865e-01 1.889292895793914795e-01 -2.574560642242431641e-01 -1.037177368998527527e-01 7.566784974187612534e-03 9.867291152477264404e-02
4.244543015956878662e-01 -2.379032522439956665e-01 6.018343567848205566e-02 3.541394174098968506e-01 5.914235115051269531e-02 1.859289407730102539e-01 -6.341692805290222168e-02 2.859508395195007324e-01 -1.516554951667785645e-01 -7.378738373517990112e-02 7.715316489338874817e-03 1.963938474655151367e-01 -7.558125257492065430e-02 -1.672677248716354370e-01 3.277675062417984009e-02 3.579251095652580261e-02 -2.668260596692562103e-02 -1.248564794659614563e-01 6.882993876934051514e-02 2.614537253975868225e-02 1.104934420436620712e-02 -1.786052882671356201e-01 -1.603119075298309326e-01 -8.971492759883403778e-03 -1.997732222080230713e-01 9.502927213907241821e-02 -1.239361055195331573e-02 3.153281807899475098e-01 1.513989716768264771e-01 -2.541869580745697021e-01 2.294562608003616333e-01 -1.974678933620452881e-01
-6.663636863231658936e-02 -1.856052428483963013e-01 -1.580437123775482178e-01 -1.413137465715408325e-01 6.276046633720397949e-01 2.560594379901885986e-01 -1.289134621620178223e-01 -6.736445706337690353e-03 2.108275145292282104e-02 9.218575060367584229e-02 2.659833133220672607e-01 1.389680802822113037e-01 -1.274987775832414627e-02 -2.190487980842590332e-01 -3.444208577275276184e-02 5.191670730710029602e-02 6.460323929786682129e-02 -1.985462903976440430e-01 -1.727669388055801392e-01 3.726871311664581299e-02 -6.111703440546989441e-02 -1.881954967975616455e-01 5.337712168693542480e-02 5.974983423948287964e-02 -2.299104630947113037e-01 8.158309757709503174e-02 -1.083086952567100525e-01 1.638261042535305023e-02 -1.023389697074890137e-01 -1.554985940456390381e-01 1.970865726470947266e-01 -1.536318659782409668e-01
2.898025512695312500e-01 -5.201289430260658264e-02 -7.062073796987533569e-02 3.594565391540527344e-02 4.163033068180084229e-01 -2.237132936716079712e-01 -2.503788657486438751e-02 2.169502712786197662e-02 1.133587062358856201e-01 -1.202851608395576477e-01 1.670184731483459473e-01 -1.270850151777267456e-01 1.732741445302963257e-01 -2.053196728229522705e-01 1.433455199003219604e-01 -7.624479383230209351e-02 5.841324478387832642e-02 -4.426724314689636230e-01 1.375687420368194580e-01 2.658864855766296387e-01 -2.112566679716110229e-02 -1.909429579973220825e-01 -1.592119187116622925e-01 -1.820351332426071167e-01 -1.260403692722320557e-01 -7.726375758647918701e-02 1.329524815082550049e-01 1.099056825041770935e-01 -1.093119010329246521e-01 -2.407567650079727173e-01 -3.472624719142913818e-02 -7.454901188611984253e-02
3.792136907577514648e-02 -1.068921759724617004e-01 -1.221003979444503784e-01 -1.168899610638618469e-02 6.203804165124893188e-02 4.900542199611663818e-01 -2.068022191524505615e-01 -1.857695132493972778e-01 -8.405580371618270874e-02 -6.255682557821273804e-02 7.001542299985885620e-02 2.050253897905349731e-01 1.926008760929107666e-01 -1.836585551500320435e-01 -1.035693287849426270e-01 2.750137150287628174e-01 -4.776185378432273865e-02 -1.581266671419143677e-01 -2.391791790723800659e-01 1.031941324472427368e-01 -3.398452401161193848e-01 -1.313326973468065262e-02 7.279245555400848389e-02 -3.010262735188007355e-02 -3.356591761112213135e-01 -8.212045580148696899e-02 -1.302333325147628784e-01 2.063354663550853729e-02 -1.188055351376533508e-01 -2.498614639043807983e-01 -4.335275292396545410e-02 5.895180627703666687e-02
1.005393341183662415e-01 3.279464244842529297e-01 -3.102283477783203125e-01 -1.799814850091934204e-01 1.811885386705398560e-01 6.353876739740371704e-02 -5.482468754053115845e-02 1.439169198274612427e-01 2.894845306873321533e-01 -6.282554566860198975e-02 7.970031350851058960e-02 1.397105604410171509e-01 1.961626261472702026e-01 -4.043744206428527832e-01 1.939846128225326538e-01 -6.271115690469741821e-02 -1.407070364803075790e-02 -1.780426874756813049e-02 -1.319105327129364014e-01 1.205014660954475403e-01 -8.633758127689361572e-02 8.348052203655242920e-02 -1.218878664076328278e-02 -2.207826375961303711e-01 -4.839154426008462906e-03 4.824769496917724609e-02 8.552311919629573822e-03 4.217747747898101807e-01 -2.405162900686264038e-01 -3.406950458884239197e-02 2.750812284648418427e-02 -1.031392253935337067e-02
2.601697146892547607e-01 1.990779489278793335e-01 -6.659608334302902222e-02 -7.000558823347091675e-02 7.881330698728561401e-02 3.111310303211212158e-01 -7.271150499582290649e-02 -2.924103476107120514e-02 -2.287514507770538330e-01 -1.473201904445886612e-02 3.418685793876647949e-01 7.116404175758361816e-02 1.455279141664505005e-01 8.905757218599319458e-02 -1.287077218294143677e-01 2.708669900894165039e-01 3.151438012719154358e-02 -3.190562129020690918e-01 7.163565605878829956e-02 -1.684227734804153442e-01 -5.807490646839141846e-02 -1.666937321424484253e-01 -2.100887596607208252e-01 -1.704129576683044434e-01 -2.025460600852966309e-01 -1.584789156913757324e-02 2.379080802202224731e-01 -1.379182487726211548e-01 -1.062154471874237061e-01 -2.096182852983474731e-01 1.182216778397560120e-01 2.322495132684707642e-01
1.159573122859001160e-01 1.389836519956588745e-01 6.710933893918991089e-02 -2.143283337354660034e-01 2.550603449344635010e-01 2.667271792888641357e-01 -6.025589071214199066e-03 4.327143430709838867e-01 1.926933526992797852e-01 -4.746879264712333679e-02 -1.216343976557254791e-02 -1.870402395725250244e-01 7.976092398166656494e-02 -2.520745396614074707e-01 -3.063242323696613312e-02 -7.844273000955581665e-02 6.424551457166671753e-02 -1.110753864049911499e-01 6.874618679285049438e-02 -2.991090342402458191e-02 -2.242386043071746826e-01 1.377829164266586304e-01 -2.374458909034729004e-01 -8.615642040967941284e-02 -3.480456769466400146e-01 -3.402839228510856628e-02 2.279134243726730347e-01 6.845308095216751099e-02 -2.771429717540740967e-01 -5.183380842208862305e-02 1.494735181331634521e-01 7.675374299287796021e-02
2.090784311294555664e-01 4.343518987298011780e-02 1.704089343547821045e-01 -2.752395719289779663e-02 3.123221695423126221e-01 -7.638908922672271729e-02 -6.536477711051702499e-03 1.915984451770782471e-01 1.207347735762596130e-01 -1.524769607931375504e-02 1.108751446008682251e-01 1.486554145812988281e-01 4.422866553068161011e-02 -1.171269789338111877e-01 3.879586160182952881e-01 -1.468127667903900146e-01 3.222453594207763672e-01 -1.848050951957702637e-01 -1.645170710980892181e-02 -1.091760620474815369e-01 -1.663643866777420044e-01 7.918383926153182983e-02 -2.291648834943771362e-01 -4.051266312599182129e-01 -2.423540875315666199e-02 6.296595931053161621e-02 9.527998417615890503e-02 2.808491587638854980e-01 1.458686292171478271e-01 -9.508962184190750122e-02 1.277932524681091309e-01 -8.714435249567031860e-02
2.938082218170166016e-01 1.752877831459045410e-01 2.476899698376655579e-02 -1.766052544116973877e-01 3.133451640605926514e-01 2.123751044273376465e-01 -2.755618095397949219e-01 -8.462043851613998413e-02 -1.752657890319824219e-01 -1.643457859754562378e-01 -1.552459299564361572e-01 4.289477765560150146e-01 -8.668714016675949097e-02 -1.678003072738647461e-01 -9.547439217567443848e-02 -7.027665525674819946e-02 1.531098335981369019e-01 -3.766954690217971802e-02 -6.964474171400070190e-02 7.708171010017395020e-02 -2.446352839469909668e-01 -1.514705419540405273e-01 -5.076465383172035217e-02 4.040011204779148102e-03 -9.806907176971435547e-02 2.770593762397766113e-02 4.476469755172729492e-02 3.221167922019958496e-01 5.205725133419036865e-02 7.528772205114364624e-02 -5.210168287158012390e-02 2.468525469303131104e-01
1.031909137964248657e-01 -5.683302134275436401e-02 8.163919299840927124e-02 1.860260516405105591e-01 2.032885551452636719e-01 2.662453353404998779e-01 3.437024354934692383e-02 8.524731546640396118e-02 9.018804132938385010e-02 -1.722547411918640137e-01 2.741589844226837158e-01 1.854628175497055054e-01 -1.700255870819091797e-01 -3.138426840305328369e-01 2.777176164090633392e-02 -4.229516535997390747e-02 2.893879711627960205e-01 -3.574782237410545349e-02 2.047506421804428101e-01 1.124237477779388428e-01 -1.263578534126281738e-01 1.302023380994796753e-01 -3.906237781047821045e-01 -1.785800755023956299e-01 -2.451156973838806152e-01 1.087926179170608521e-01 1.378038674592971802e-01 -1.020005717873573303e-01 -3.919940069317817688e-02 -3.270232677459716797e-02 1.582010239362716675e-01 -2.468426674604415894e-01
1.905861794948577881e-01 8.406142890453338623e-02 -3.852856578305363655e-03 -1.054247245192527771e-01 2.650279700756072998e-01 3.387509286403656006e-01 -1.295870989561080933e-01 -3.207238912582397461e-01 -2.296185493469238281e-01 -1.406679600477218628e-01 -5.228691175580024719e-02 2.230898290872573853e-01 3.248180076479911804e-02 -1.433716416358947754e-01 -5.699094384908676147e-02 -3.555221557617187500e-01 1.546083390712738037e-01 -2.384882420301437378e-01 1.315933763980865479e-01 -3.167031565681099892e-03 -2.000609785318374634e-01 -2.014158964157104492e-01 -1.347981244325637817e-01 -1.266818642616271973e-01 -1.896042525768280029e-01 5.997857544571161270e-03 2.657651528716087341e-02 1.628794819116592407e-01 1.075782999396324158e-01 -4.876400157809257507e-02 -1.713023930788040161e-01 2.124312520027160645e-01
3.180453181266784668e-02 5.641510710120201111e-02 -1.509161572903394699e-02 -2.338508218526840210e-01 3.530418872833251953e-01 2.789729237556457520e-01 1.384351104497909546e-01 3.003636002540588379e-01 2.177177667617797852e-01 7.885032892227172852e-02 -1.425862163305282593e-01 2.788554318249225616e-02 -2.231065370142459869e-02 -7.396874576807022095e-02 -1.049927547574043274e-01 1.513502895832061768e-01 9.066456556320190430e-02 -1.738048344850540161e-01 -9.055035561323165894e-02 -7.157163321971893311e-02 -3.081611096858978271e-01 -1.314864754676818848e-01 -2.546940445899963379e-01 -3.993714228272438049e-02 -2.823140919208526611e-01 3.831742797046899796e-03 3.037131130695343018e-01 1.538982093334197998e-01 -2.457746267318725586e-01 -6.352285388857126236e-03 -1.240893825888633728e-01 -1.116520017385482788e-01
3.044967055320739746e-01 3.574870899319648743e-02 1.019005104899406433e-01 1.081815585494041443e-01 1.707752943038940430e-01 3.218461275100708008e-01 5.021252436563372612e-04 -1.252225637435913086e-01 1.339328587055206299e-01 -1.303682029247283936e-01 6.120294705033302307e-02 2.830837666988372803e-01 2.606347799301147461e-01 -2.822931706905364990e-01 8.457766845822334290e-03 8.158967643976211548e-02 1.716267615556716919e-01 1.440222561359405518e-01 -2.302127480506896973e-01 -1.455384641885757446e-01 -1.868267804384231567e-01 2.137023210525512695e-01 -2.909276783466339111e-01 -9.323124587535858154e-02 -1.566980928182601929e-01 -1.461437046527862549e-01 7.813699543476104736e-02 1.936846822500228882e-01 -1.127801686525344849e-01 -6.789171695709228516e-02 -1.602315604686737061e-01 -1.775009781122207642e-01
3.010967671871185303e-01 8.656802028417587280e-02 -6.464181840419769287e-02 -6.993451714515686035e-02 1.350917965173721313e-01 1.829317808151245117e-01 -1.617681831121444702e-01 3.618630394339561462e-02 -1.089474707841873169e-01 -1.231404859572649002e-02 -1.788981854915618896e-01 -2.314328402280807495e-02 3.005407452583312988e-01 -1.164470538496971130e-01 2.044133394956588745e-01 4.771554470062255859e-02 4.074903130531311035e-01 -1.970704197883605957e-01 5.506259202957153320e-02 -7.361168414354324341e-02 1.830938854254782200e-03 -1.989625543355941772e-01 -1.162144318222999573e-01 -4.015434384346008301e-01 -1.661340743303298950e-01 -9.135360270738601685e-02 -1.258004009723663330e-01 -1.064934507012367249e-01 -1.519311126321554184e-02 2.886189334094524384e-02 3.533963561058044434e-01 6.591067463159561157e-02
7.761581242084503174e-02 1.358390003442764282e-01 7.724633067846298218e-02 -3.605759739875793457e-01 3.604264259338378906e-01 2.607615888118743896e-01 1.382571756839752197e-01 3.968665301799774170e-01 -4.705117642879486084e-02 1.371778827160596848e-02 -2.843827381730079651e-02 -1.485201716423034668e-01 -6.757331639528274536e-02 -1.052443981170654297e-01 -4.407357424497604370e-02 -4.453409463167190552e-02 2.048903852701187134e-01 -3.214382231235504150e-01 -9.085040539503097534e-02 1.047968566417694092e-01 -1.569967716932296753e-01 5.129289999604225159e-02 -2.902461886405944824e-01 -2.393790781497955322e-01 -2.326463162899017334e-01 -2.256196737289428711e-02 8.376671373844146729e-02 9.017734229564666748e-02 -6.600331515073776245e-02 7.922040671110153198e-02 -7.282898575067520142e-02 3.317909687757492065e-02
2.041265666484832764e-01 2.494850605726242065e-01 -1.758278310298919678e-01 1.982761472463607788e-01 6.755109131336212158e-02 3.671247363090515137e-01 1.272279210388660431e-02 2.002605944871902466e-01 9.010220877826213837e-03 -3.121996857225894928e-02 5.544646829366683960e-02 1.206428557634353638e-01 -1.459735184907913208e-01 -1.334560513496398926e-01 2.100697159767150879e-01 -1.922176033258438110e-02 4.665165543556213379e-01 -5.255270749330520630e-02 1.895235665142536163e-02 -1.508966181427240372e-02 -6.586375087499618530e-02 -1.371780782938003540e-01 -9.656813740730285645e-02 -4.677730053663253784e-02 -3.884131312370300293e-01 -1.096657291054725647e-01 6.267622858285903931e-02 -2.309267222881317139e-02 -1.152357161045074463e-01 -1.214145943522453308e-01 7.545868307352066040e-02 -2.953387796878814697e-01
3.581134080886840820e-01 1.329119354486465454e-01 1.594556570053100586e-01 -1.559334844350814819e-01 2.065033018589019775e-01 3.856383264064788818e-01 -1.400270015001296997e-01 5.232791602611541748e-02 -7.375186681747436523e-02 1.129292175173759460e-01 9.936706721782684326e-02 -5.967293679714202881e-02 4.326765984296798706e-02 -2.283945977687835693e-01 -8.185844868421554565e-02 -1.013684272766113281e-02 5.392261222004890442e-02 -1.749820560216903687e-01 -1.236319318413734436e-01 -1.415736228227615356e-01 -1.596769541501998901e-01 -1.664571650326251984e-02 -2.951136827468872070e-01 3.478154540061950684e-02 -3.513242900371551514e-01 -1.974499523639678955e-01 6.324752420186996460e-02 -2.728829625993967056e-03 1.293227672576904297e-01 -2.230963408946990967e-01 -1.370354443788528442e-01 -2.520849704742431641e-01
6.475049257278442383e-02 -2.917355895042419434e-01 -1.451061069965362549e-01 -1.326066702604293823e-01 2.017472535371780396e-01 3.107491731643676758e-01 -3.101808018982410431e-02 -2.454009503126144409e-01 -2.296565324068069458e-01 -1.129599809646606445e-01 3.349491655826568604e-01 3.079430758953094482e-01 2.006856054067611694e-01 1.613286137580871582e-02 -5.936427786946296692e-02 1.076757013797760010e-01 -3.951361402869224548e-03 -1.690663397312164307e-01 5.925900861620903015e-02 9.147666394710540771e-02 6.313537014648318291e-04 1.427995390258729458e-03 -3.748462349176406860e-02 -3.102076649665832520e-01 -3.395222127437591553e-02 1.843538694083690643e-02 1.938382089138031006e-01 2.827259302139282227e-01 -1.657140105962753296e-01 1.505449116230010986e-01 1.541657894849777222e-01 1.201035305857658386e-01
4.205439686775207520e-01 1.487986445426940918e-01 -1.207126528024673462e-01 -1.905607134103775024e-01 1.306628137826919556e-01 5.717110633850097656e-02 3.570316731929779053e-02 1.177242621779441833e-01 -3.819504007697105408e-02 -2.642284631729125977e-01 -1.660982370376586914e-01 6.701251119375228882e-02 -3.635704517364501953e-02 -3.452617302536964417e-02 3.411671612411737442e-03 4.296308755874633789e-02 -5.745069589465856552e-03 -4.712778925895690918e-01 1.244375109672546387e-01 3.197190463542938232e-01 -2.625123262405395508e-01 1.963398009538650513e-01 -2.064097225666046143e-01 -5.785215762443840504e-04 -1.643315404653549194e-01 6.379245221614837646e-02 7.519996166229248047e-02 1.988714337348937988e-01 4.990749061107635498e-02 -1.471557170152664185e-01 -1.271997839212417603e-01 2.006791532039642334e-02
6.413312256336212158e-02 -3.808318078517913818e-01 -3.290196508169174194e-02 9.966751560568809509e-03 1.698214560747146606e-01 1.208750754594802856e-01 1.121884956955909729e-02 -1.147710755467414856e-01 1.678363792598247528e-02 -6.586427241563796997e-02 -1.947737932205200195e-01 5.127693712711334229e-02 -2.500364184379577637e-01 -1.608300656080245972e-01 1.239091679453849792e-01 -1.873925924301147461e-01 8.292663097381591797e-02 -2.472869753837585449e-01 1.456970870494842529e-01 3.392277657985687256e-01 -8.385392278432846069e-02 2.259780094027519226e-02 -1.811552941799163818e-01 -2.602962255477905273e-01 -7.640098780393600464e-02 1.525292545557022095e-02 2.491628676652908325e-01 2.460058480501174927e-01 -3.328585252165794373e-02 -6.839822232723236084e-02 3.909658193588256836e-01 -9.554154425859451294e-02
2.801108956336975098e-01 3.309549391269683838e-02 -9.581355005502700806e-02 -1.094072461128234863e-01 3.225241005420684814e-01 -1.114710271358489990e-01 9.699346125125885010e-02 1.171155124902725220e-01 1.249917149543762207e-01 -1.381548643112182617e-01 -1.818576008081436157e-01 1.658316105604171753e-01 -2.150283893570303917e-03 -3.187698498368263245e-02 -1.669160276651382446e-01 2.774081230163574219e-01 2.086096704006195068e-01 -5.734144151210784912e-02 3.450995311141014099e-02 5.984225869178771973e-02 -4.179997146129608154e-01 -9.145843982696533203e-02 -1.640014797449111938e-01 -5.378013104200363159e-02 -3.856329321861267090e-01 -2.036537081003189087e-01 -2.732326686382293701e-01 8.123412728309631348e-03 -1.022394001483917236e-01 9.833317250013351440e-02 7.418500632047653198e-02 -6.009377911686897278e-02
2.738701999187469482e-01 1.735156029462814331e-02 9.284421801567077637e-02 -9.427370131015777588e-02 2.982225418090820312e-01 2.227254062891006470e-01 -2.970013618469238281e-01 -2.685735560953617096e-02 5.612239241600036621e-02 -3.193517029285430908e-01 -4.684052616357803345e-02 2.762553691864013672e-01 5.224171280860900879e-02 -1.946566551923751831e-01 1.057916432619094849e-01 -6.595469266176223755e-02 -1.671711206436157227e-01 -2.843725979328155518e-01 -6.935027986764907837e-02 1.392930299043655396e-01 -7.200831174850463867e-02 -1.438085287809371948e-01 -1.464887559413909912e-01 9.940162301063537598e-02 -9.163197875022888184e-02 -2.149699479341506958e-01 -1.975025236606597900e-01 2.281796336174011230e-01 -1.979267448186874390e-01 -1.072778031229972839e-01 -2.290737628936767578e-01 -2.883933112025260925e-02
2.886637151241302490e-01 -1.884143352508544922e-01 -2.474499195814132690e-01 -8.522449433803558350e-02 4.323105812072753906e-01 1.338803172111511230e-01 5.560465157032012939e-03 4.762054607272148132e-02 -3.370164632797241211e-01 -5.863452702760696411e-02 1.950040459632873535e-01 3.223596513271331787e-02 1.554426252841949463e-01 2.479971572756767273e-02 -1.384548991918563843e-01 1.693240702152252197e-01 2.413055486977100372e-02 -1.000189930200576782e-01 1.330131888389587402e-01 -5.495652556419372559e-02 -1.317178755998611450e-01 2.442037612199783325e-01 -1.551037579774856567e-01 -3.710198998451232910e-01 -1.252710223197937012e-01 3.186734393239021301e-02 1.163168177008628845e-01 1.148582994937896729e-01 -1.020866706967353821e-01 1.878197789192199707e-01 1.287650763988494873e-01 3.400081396102905273e-02
8.043903857469558716e-02 -5.116991698741912842e-02 7.338667660951614380e-02 -3.308784961700439453e-02 9.367707371711730957e-02 2.868998646736145020e-01 -5.390140414237976074e-02 1.749127060174942017e-01 1.037019342184066772e-01 1.688151806592941284e-01 -1.887011528015136719e-01 -6.697451695799827576e-03 2.098236531019210815e-01 -2.733462452888488770e-01 1.037391833961009979e-02 9.860802441835403442e-02 1.412714719772338867e-01 -1.570616066455841064e-01 7.280949503183364868e-02 7.452887296676635742e-02 -2.888185381889343262e-01 7.401549071073532104e-02 -1.666901111602783203e-01 -1.032146066427230835e-01 -5.333045721054077148e-01 -2.473177760839462280e-01 -2.340364754199981689e-01 -1.167971566319465637e-01 3.563182801008224487e-02 -2.046618610620498657e-01 1.010262072086334229e-01 -7.868303358554840088e-02
2.090780735015869141e-01 4.157902672886848450e-02 2.277520745992660522e-01 -7.030087709426879883e-02 4.860989749431610107e-01 3.878597319126129150e-01 1.795669198036193848e-01 2.322884202003479004e-01 7.592435181140899658e-02 2.818925492465496063e-02 7.636108994483947754e-02 2.392359972000122070e-01 8.600044995546340942e-02 1.130697950720787048e-01 1.636346988379955292e-02 1.287540644407272339e-01 -6.050460040569305420e-02 -1.544103622436523438e-01 -1.826073229312896729e-02 -1.294758915901184082e-01 -3.077075481414794922e-01 -1.533115562051534653e-02 -2.425035685300827026e-01 1.858131494373083115e-03 -8.029619604349136353e-02 -6.705259531736373901e-02 -4.505847766995429993e-02 1.061495393514633179e-01 -8.749166131019592285e-02 -1.277499198913574219e-01 -1.803699731826782227e-01 -1.976957768201828003e-01
3.811529278755187988e-01 -1.413118988275527954e-01 5.090271309018135071e-02 1.886590123176574707e-01 6.509285420179367065e-02 1.714431047439575195e-01 -1.218772381544113159e-01 -2.667293418198823929e-03 1.471760272979736328e-01 -3.744862079620361328e-01 -1.171069312840700150e-02 1.344551797956228256e-02 2.808280885219573975e-01 -2.665600478649139404e-01 -1.413892060518264771e-01 -9.978557005524635315e-03 2.969285249710083008e-01 -1.873790770769119263e-01 8.450533449649810791e-02 2.084393240511417389e-02 -1.395466029644012451e-01 -2.255106866359710693e-01 -2.477187961339950562e-01 -3.733558952808380127e-02 -2.530590891838073730e-01 -1.949826255440711975e-02 -4.469324275851249695e-02 -1.738389581441879272e-02 -2.956368587911128998e-02 -1.746138632297515869e-01 4.104906320571899414e-02 2.283499091863632202e-01
4.886294901371002197e-01 -1.931930184364318848e-01 -4.714759811758995056e-02 1.697253733873367310e-01 1.104144081473350525e-01 2.599142193794250488e-01 -1.601267307996749878e-01 1.354212760925292969e-01 -6.466447561979293823e-02 -3.448642790317535400e-01 1.496152579784393311e-01 1.298271864652633667e-01 1.364378333091735840e-01 -1.473802775144577026e-01 -4.956776276230812073e-02 -5.438834801316261292e-02 1.140463575720787048e-01 -1.241150200366973877e-01 6.320987641811370850e-02 -1.672439859248697758e-03 4.780416190624237061e-02 -9.360650181770324707e-02 -1.810820698738098145e-01 4.895881935954093933e-02 -2.158768475055694580e-02 -4.160047695040702820e-02 -1.784043163061141968e-01 3.849557638168334961e-01 9.012324362993240356e-02 -2.763107419013977051e-01 1.230873018503189087e-01 -2.402893640100955963e-02
-8.508079499006271362e-02 1.516683772206306458e-02 -2.673465758562088013e-02 -1.540230959653854370e-01 1.537465304136276245e-01 1.815761923789978027e-01 5.855087190866470337e-03 2.165351361036300659e-01 2.433933168649673462e-01 -3.747072443366050720e-02 -2.677017152309417725e-01 -6.874901056289672852e-02 -2.268989086151123047e-01 -4.342790246009826660e-01 1.171606257557868958e-01 7.195543032139539719e-03 7.819036394357681274e-02 -2.721211314201354980e-01 -1.798616200685501099e-01 4.124022554606199265e-03 -8.384173363447189331e-02 4.186382889747619629e-02 -1.549355089664459229e-01 -5.167036503553390503e-02 -1.363584995269775391e-01 -1.603640019893646240e-01 -2.610633075237274170e-01 1.293800622224807739e-01 -8.763231337070465088e-02 -3.272264897823333740e-01 2.840245366096496582e-01 -3.242113068699836731e-02
9.897303581237792969e-02 3.114705160260200500e-02 6.582305580377578735e-02 6.478389352560043335e-02 2.504901587963104248e-01 3.386906385421752930e-01 8.995072916150093079e-03 2.287899376824498177e-03 2.201574742794036865e-01 1.722152978181838989e-01 2.729940116405487061e-01 3.688408806920051575e-02 9.017347544431686401e-02 -1.936222463846206665e-01 1.563818454742431641e-01 1.172158345580101013e-01 2.454980462789535522e-02 -1.933200657367706299e-01 -3.049369752407073975e-01 -1.873583346605300903e-02 -4.041171669960021973e-01 1.167912110686302185e-01 -1.722085475921630859e-01 1.163613516837358475e-02 -2.007566541433334351e-01 -1.356599628925323486e-01 -7.782676070928573608e-02 1.329357326030731201e-01 -3.714298009872436523e-01 -6.780319660902023315e-02 -4.612262919545173645e-02 -1.253370009362697601e-02
1.766813993453979492e-01 2.146615236997604370e-01 7.969874143600463867e-02 -1.398914493620395660e-02 3.519658744335174561e-01 1.878176927566528320e-01 -3.717611311003565788e-03 3.331702053546905518e-01 3.461261987686157227e-01 -2.841857820749282837e-02 -2.200261503458023071e-01 1.575379669666290283e-01 6.994090229272842407e-02 -3.295833170413970947e-01 -1.733862608671188354e-02 -4.963620007038116455e-02 1.348975952714681625e-02 -8.353978395462036133e-02 -9.735407680273056030e-02 1.292939037084579468e-01 -3.157012462615966797e-01 -5.291615426540374756e-02 -7.084076851606369019e-02 -2.868966460227966309e-01 -7.568039000034332275e-02 -8.330911397933959961e-03 1.570163965225219727e-01 4.874958470463752747e-02 -1.966149806976318359e-01 1.892776936292648315e-01 -4.359690845012664795e-02 5.916163325309753418e-02
-1.219106614589691162e-01 1.258051246404647827e-01 -3.745029494166374207e-02 -1.425907164812088013e-01 1.081858128309249878e-01 1.027873381972312927e-01 1.504486054182052612e-01 2.118872404098510742e-01 2.550627291202545166e-01 7.146617770195007324e-02 -1.982350274920463562e-02 -4.729067906737327576e-03 -3.562583029270172119e-02 -3.964154720306396484e-01 -2.055671811103820801e-01 1.051141880452632904e-02 2.331854850053787231e-01 -2.282327413558959961e-01 -1.895258575677871704e-01 1.474868059158325195e-01 1.605416387319564819e-01 -1.792135536670684814e-01 -1.594926863908767700e-01 -2.749994695186614990e-01 -3.002575933933258057e-01 -1.606456041336059570e-01 1.396699100732803345e-01 1.616945266723632812e-01 -1.833146512508392334e-01 -1.304975748062133789e-01 2.168165594339370728e-01 6.374802440404891968e-02
3.704395294189453125e-01 -2.020593434572219849e-01 1.157019361853599548e-01 -2.433835156261920929e-02 3.365405201911926270e-01 3.553625345230102539e-01 1.352627426385879517e-01 1.858143508434295654e-01 1.397904306650161743e-01 -3.696419298648834229e-02 -8.620604872703552246e-02 1.388944536447525024e-01 -2.967604622244834900e-02 -3.550754114985466003e-02 -4.998544231057167053e-03 3.223206996917724609e-01 -1.137303262948989868e-01 -1.010200753808021545e-01 -2.811406850814819336e-01 3.048356994986534119e-02 -1.490657329559326172e-01 8.135223388671875000e-02 -1.351578235626220703e-01 -1.681810468435287476e-01 -1.607625335454940796e-01 -7.997488975524902344e-02 3.163779526948928833e-02 8.738409727811813354e-02 -3.065657913684844971e-01 1.410700976848602295e-01 -6.372441351413726807e-02 -1.568201333284378052e-01
3.597348034381866455e-01 5.652035400271415710e-02 -8.721495419740676880e-02 7.487093657255172729e-02 1.819767802953720093e-01 4.806956052780151367e-01 1.226905919611454010e-02 1.178292483091354370e-01 5.623482912778854370e-02 6.939633935689926147e-02 9.911730140447616577e-02 1.250266581773757935e-01 -3.002363443374633789e-01 -7.595107704401016235e-02 -1.192475948482751846e-02 6.895985454320907593e-02 4.048435762524604797e-02 -2.047363072633743286e-01 -3.937936574220657349e-02 -3.011238873004913330e-01 -1.092105358839035034e-01 2.546795606613159180e-01 -2.451461181044578552e-02 1.667274162173271179e-02 -3.614495098590850830e-01 -6.337663624435663223e-03 1.885777413845062256e-01 1.320271342992782593e-01 -9.827859699726104736e-02 -3.611470013856887817e-02 -1.747448891401290894e-01 -5.564901232719421387e-02
4.530028104782104492e-01 -7.957103103399276733e-02 7.683717645704746246e-03 -7.173947989940643311e-02 3.059675395488739014e-01 9.166613966226577759e-02 -1.402511000633239746e-01 1.845609545707702637e-01 5.176997557282447815e-02 8.940605819225311279e-02 -1.768949478864669800e-01 1.230775117874145508e-01 1.570170819759368896e-01 -4.275240749120712280e-02 -1.179205104708671570e-01 1.140102371573448181e-02 -1.321546547114849091e-02 -1.128759384155273438e-01 -3.698648512363433838e-02 5.209391936659812927e-02 -3.179449141025543213e-01 -2.184378169476985931e-02 -7.213515043258666992e-02 1.925012469291687012e-01 -2.286608368158340454e-01 -3.220177292823791504e-01 4.921661224216222763e-03 2.146582007408142090e-01 -2.799398899078369141e-01 -2.111086249351501465e-01 -1.521853804588317871e-01 -1.444571167230606079e-01
2.220652699470520020e-01 -3.204252719879150391e-01 -2.536678016185760498e-01 1.851264983415603638e-01 2.618826627731323242e-01 3.518166542053222656e-01 1.233029812574386597e-01 1.221823766827583313e-01 -2.548712193965911865e-01 -1.168110519647598267e-01 9.016540646553039551e-02 8.154325932264328003e-02 8.317999541759490967e-02 5.659294500946998596e-02 -1.270191818475723267e-01 -1.436177361756563187e-02 2.198932766914367676e-01 1.037182211875915527e-01 2.529081404209136963e-01 3.345171222463250160e-03 -2.095240503549575806e-01 1.245538741350173950e-01 -1.344588845968246460e-01 -1.864361912012100220e-01 -1.445042937994003296e-01 1.615616381168365479e-01 -1.139982789754867554e-01 6.475992500782012939e-02 -1.810176670551300049e-01 -2.026551663875579834e-01 1.706663370132446289e-01 -6.773584336042404175e-02
5.412561004050076008e-04 4.734557867050170898e-02 -2.041424959897994995e-01 -5.781508609652519226e-02 2.243593037128448486e-01 6.702069193124771118e-02 -9.055015444755554199e-02 1.106104776263237000e-01 -2.281683124601840973e-02 -8.536793291568756104e-02 7.004766911268234253e-02 3.962603211402893066e-01 1.646182537078857422e-01 4.116937518119812012e-02 4.176850989460945129e-02 1.612815558910369873e-01 1.888394951820373535e-01 -2.662051618099212646e-01 1.173700392246246338e-01 1.278353035449981689e-01 -1.816067695617675781e-01 -1.503268778324127197e-01 8.699854463338851929e-02 2.546068839728832245e-02 -3.727569282054901123e-01 -2.967643737792968750e-02 4.694985747337341309e-01 2.337717115879058838e-01 1.755613833665847778e-02 3.175431862473487854e-02 -5.530292540788650513e-02 1.773977279663085938e-01
1.513807773590087891e-01 1.821231842041015625e-01 -3.685603141784667969e-01 -1.296197474002838135e-01 2.283752709627151489e-01 8.234339952468872070e-02 -3.321902826428413391e-02 1.760027855634689331e-01 -4.355917219072580338e-03 -3.633996248245239258e-01 -1.984681934118270874e-01 4.358653351664543152e-02 -3.086886405944824219e-01 -2.273880392313003540e-01 9.135010093450546265e-02 4.562741890549659729e-02 1.482515931129455566e-01 -2.074316591024398804e-01 4.975699633359909058e-02 1.094841584563255310e-01 -3.622918725013732910e-01 -3.052921593189239502e-02 -2.408598959445953369e-01 -9.986600279808044434e-02 -2.220231443643569946e-01 6.932685524225234985e-02 1.768177002668380737e-01 2.575800009071826935e-02 -1.789847388863563538e-02 -3.201213851571083069e-02 -1.906250789761543274e-02 -4.574311897158622742e-02
2.263873517513275146e-01 -1.940602511167526245e-01 3.469619527459144592e-02 -2.322020232677459717e-01 1.702983379364013672e-01 2.004817500710487366e-02 -5.650613456964492798e-02 1.065081804990768433e-01 2.614618837833404541e-01 1.659325808286666870e-01 5.096153169870376587e-02 5.318436026573181152e-02 2.531889677047729492e-01 -2.859045863151550293e-01 -3.131312727928161621e-01 6.735628843307495117e-02 -2.396936900913715363e-02 -2.287203520536422729e-01 3.682444393634796143e-01 1.685281693935394287e-01 -1.154171600937843323e-01 -1.938259601593017578e-01 -2.149116545915603638e-01 -1.433807760477066040e-01 -1.310840398073196411e-01 -1.722127944231033325e-01 4.906461760401725769e-02 1.294754296541213989e-01 7.193475961685180664e-03 1.689614951610565186e-01 1.501418948173522949e-01 1.029071137309074402e-01
-7.123301178216934204e-02 -1.183225065469741821e-01 -7.726358622312545776e-02 -3.754587471485137939e-02 5.384613871574401855e-01 1.883203089237213135e-01 -1.041496470570564270e-01 -7.664465159177780151e-02 1.279897689819335938e-01 1.619222760200500488e-02 1.195247322320938110e-01 2.648618519306182861e-01 -6.521425396203994751e-02 -3.559697270393371582e-01 1.665755659341812134e-01 1.407354921102523804e-01 -9.073794633150100708e-02 -1.280982345342636108e-01 -8.411832153797149658e-02 1.261485740542411804e-02 -1.390458941459655762e-01 -3.019707500934600830e-01 1.857720762491226196e-01 4.621518403291702271e-02 -2.641476988792419434e-01 8.910567313432693481e-02 -1.275671529583632946e-03 1.150354593992233276e-01 3.516002371907234192e-02 -1.643558144569396973e-01 2.119475901126861572e-01 -9.301938116550445557e-02
2.376562356948852539e-01 -1.283623874187469482e-01 -1.172740906476974487e-01 1.142846569418907166e-01 3.497787117958068848e-01 6.623845547437667847e-02 4.001686722040176392e-02 2.969184219837188721e-01 6.123306229710578918e-03 -1.757144033908843994e-01 -8.383876085281372070e-02 1.523410975933074951e-01 -1.843217015266418457e-01 -2.905507385730743408e-01 1.551322937011718750e-01 2.284831404685974121e-01 3.391920030117034912e-01 -5.718589294701814651e-03 -3.808515146374702454e-03 1.619524061679840088e-01 -2.391457706689834595e-01 1.102485973387956619e-02 -8.295191824436187744e-02 1.010260656476020813e-01 -1.932426542043685913e-01 -1.342856138944625854e-01 -3.200763091444969177e-02 -4.009984806180000305e-02 -1.806309819221496582e-02 -1.665986627340316772e-01 2.643213570117950439e-01 2.371450215578079224e-01
9.107154607772827148e-02 3.112304583191871643e-02 -9.282534569501876831e-02 -1.160826757550239563e-01 6.905900239944458008e-01 2.534586489200592041e-01 6.613618135452270508e-02 4.328056424856185913e-02 -3.308653598651289940e-03 1.015798971056938171e-01 2.072997838258743286e-01 2.228004038333892822e-01 2.365196496248245239e-02 -2.301797717809677124e-01 7.684171944856643677e-02 -1.175690814852714539e-01 1.260182559490203857e-01 -1.443005651235580444e-01 -2.516931593418121338e-01 1.262796670198440552e-01 -2.378365769982337952e-02 -1.799336969852447510e-01 5.505931377410888672e-02 1.070722714066505432e-01 1.484564319252967834e-02 1.892403699457645416e-02 -1.544494763948023319e-03 1.351585388183593750e-01 -2.288043126463890076e-02 -2.139480412006378174e-01 8.988796919584274292e-02 -9.147578477859497070e-02
1.933940127491950989e-02 3.683597221970558167e-02 5.743370205163955688e-02 -1.373403817415237427e-01 3.683835864067077637e-01 2.537011206150054932e-01 7.200369983911514282e-02 2.364523708820343018e-01 3.413266539573669434e-01 -1.577654629945755005e-01 -1.736187934875488281e-01 -2.569156140089035034e-02 1.368261724710464478e-01 -2.003511339426040649e-01 5.498616024851799011e-02 -2.334159761667251587e-01 1.190318390727043152e-01 -7.407160848379135132e-02 -3.615809604525566101e-02 4.702213406562805176e-02 -1.995612084865570068e-01 9.536091983318328857e-02 -2.681041657924652100e-01 -2.971992790699005127e-01 -2.432726770639419556e-01 -1.631487756967544556e-01 2.636493444442749023e-01 -4.361430555582046509e-02 -1.372036039829254150e-01 9.950416162610054016e-03 -9.068495780229568481e-02 9.858187288045883179e-02
2.259850949048995972e-01 4.781325906515121460e-02 -2.242565751075744629e-01 4.851926863193511963e-02 1.166947036981582642e-01 -4.395717754960060120e-02 1.183802708983421326e-01 -1.453190594911575317e-01 -2.353932335972785950e-02 -1.601879447698593140e-01 -1.391861438751220703e-01 3.541670441627502441e-01 -1.431160271167755127e-01 -7.908045500516891479e-02 1.020994037389755249e-01 -5.098366364836692810e-02 1.870883703231811523e-01 -3.612172603607177734e-01 1.125974133610725403e-01 7.435768842697143555e-02 -3.956149891018867493e-02 -1.413506716489791870e-01 -3.047808408737182617e-01 -6.742001324892044067e-02 -2.046799361705780029e-01 -2.393159419298171997e-01 -9.806314110755920410e-02 3.930864632129669189e-01 -2.051965594291687012e-01 5.301822721958160400e-02 1.369992792606353760e-01 5.369642376899719238e-02
2.992399930953979492e-01 -1.421728432178497314e-01 2.037695646286010742e-01 1.381859928369522095e-01 1.325002163648605347e-01 5.244001746177673340e-01 2.634286321699619293e-02 -1.651813089847564697e-01 9.392368793487548828e-02 9.919727593660354614e-02 1.182446703314781189e-01 -4.161901026964187622e-02 6.853561848402023315e-02 -2.159192971885204315e-02 -1.669688224792480469e-01 7.695253193378448486e-02 1.363406330347061157e-02 -2.213286310434341431e-01 4.502106457948684692e-02 2.518405914306640625e-01 5.819957703351974487e-02 -1.136970892548561096e-01 5.643739830702543259e-03 9.944193996489048004e-03 -1.667918711900711060e-01 2.365849167108535767e-01 -8.341230452060699463e-02 4.670244082808494568e-02 -2.406587004661560059e-01 -2.431909143924713135e-01 3.076997995376586914e-01 4.340783692896366119e-03
4.000247418880462646e-01 8.863376826047897339e-02 2.225039154291152954e-01 -2.966648712754249573e-02 2.563449442386627197e-01 1.046059802174568176e-01 -2.963197231292724609e-01 -7.222084701061248779e-02 9.065444767475128174e-02 1.320821791887283325e-02 1.885507553815841675e-01 1.987371742725372314e-01 -3.621051460504531860e-02 -2.525150775909423828e-02 -3.536417484283447266e-01 8.066857606172561646e-02 2.055545747280120850e-01 -1.706932485103607178e-02 1.351008266210556030e-01 -1.223886758089065552e-01 -7.909339666366577148e-02 -1.644556323299184442e-05 2.867570891976356506e-02 -1.502640247344970703e-01 -2.884080111980438232e-01 -2.910605072975158691e-01 8.183494210243225098e-02 1.908793598413467407e-01 -1.428052037954330444e-01 1.939219385385513306e-01 -9.005527943372726440e-02 -1.119451075792312622e-01
4.182469844818115234e-01 1.267025172710418701e-01 -3.247378766536712646e-02 2.561236321926116943e-01 3.728168904781341553e-01 -5.537209287285804749e-02 -2.051313221454620361e-01 -2.012344151735305786e-01 -2.496276237070560455e-02 -1.532521694898605347e-01 2.343933284282684326e-02 2.377092689275741577e-01 -8.218052983283996582e-02 -6.903180852532386780e-03 2.048518694937229156e-02 3.280152380466461182e-01 -1.631154865026473999e-01 -5.035385489463806152e-02 1.091483011841773987e-01 -1.771698147058486938e-02 -1.210457831621170044e-01 1.152943819761276245e-01 -2.141625434160232544e-01 -2.092822939157485962e-01 -2.510576248168945312e-01 -2.365501374006271362e-01 6.364935636520385742e-02 6.438225507736206055e-02 -3.217263519763946533e-02 1.682017445564270020e-01 1.021132455207407475e-03 -7.912615686655044556e-02
1.443672925233840942e-01 1.061957105994224548e-01 4.082956910133361816e-02 -4.597033839672803879e-04 2.183016985654830933e-01 2.447094172239303589e-01 2.693995237350463867e-01 1.033499538898468018e-01 -1.836973428726196289e-02 -1.587739586830139160e-01 2.670700848102569580e-01 1.078827008605003357e-01 2.838228344917297363e-01 -6.071514636278152466e-02 1.433472707867622375e-02 6.629157811403274536e-02 -5.670509859919548035e-02 -1.823358833789825439e-01 -4.569654911756515503e-02 1.142973005771636963e-01 -2.387400716543197632e-01 6.647210568189620972e-03 -3.145718201994895935e-02 -1.195845603942871094e-01 -1.001920625567436218e-01 -7.094395905733108521e-02 -1.030282676219940186e-01 4.019348323345184326e-01 -4.554772377014160156e-01 -2.249476164579391479e-01 5.498744919896125793e-02 7.613576203584671021e-02
2.304021269083023071e-01 1.832896769046783447e-01 2.168132960796356201e-01 2.814610004425048828e-01 2.643379271030426025e-01 3.781567215919494629e-01 6.724145263433456421e-02 3.305914625525474548e-02 7.887230813503265381e-02 2.301720529794692993e-02 2.935060858726501465e-01 6.577208638191223145e-02 1.031519658863544464e-02 -2.767799198627471924e-01 2.041368559002876282e-02 -1.364339590072631836e-01 3.545273542404174805e-01 -1.205800101161003113e-01 4.130003228783607483e-02 -3.365901112556457520e-02 -1.268068701028823853e-01 1.121345683932304382e-01 -9.243118017911911011e-02 8.505169302225112915e-02 -1.905284672975540161e-01 -8.964461088180541992e-02 5.168240983039140701e-03 9.506971389055252075e-02 -2.689579129219055176e-02 -1.574051231145858765e-01 9.807107038795948029e-03 -3.303572237491607666e-01
-3.333781613036990166e-03 -1.700272858142852783e-01 -2.714530229568481445e-01 -3.441129997372627258e-02 2.461303472518920898e-01 1.345748007297515869e-01 -2.633009552955627441e-01 2.846842110157012939e-01 -7.628390192985534668e-02 5.096158385276794434e-02 1.569064557552337646e-01 2.712680697441101074e-01 2.743523716926574707e-01 1.451015705242753029e-03 6.024524196982383728e-02 -9.075015783309936523e-03 9.989661723375320435e-02 -2.505431473255157471e-01 1.161092333495616913e-02 1.098188906908035278e-01 -6.163423508405685425e-02 -3.722401261329650879e-01 -1.431114226579666138e-01 7.341355830430984497e-02 -2.370737791061401367e-01 4.382466152310371399e-02 1.082163453102111816e-01 2.964026033878326416e-01 -1.435860991477966309e-01 3.925611823797225952e-02 1.972292363643646240e-01 -9.805428981781005859e-02
8.929899893701076508e-03 -1.975592039525508881e-02 -1.132650673389434814e-01 -2.873761355876922607e-01 2.955190241336822510e-01 3.581141829490661621e-01 4.106644913554191589e-02 3.472743928432464600e-01 3.318399786949157715e-01 4.179409891366958618e-02 -1.045580804347991943e-01 4.546699672937393188e-02 2.343332618474960327e-01 -4.102326184511184692e-02 5.742377787828445435e-02 7.894074916839599609e-02 4.271071404218673706e-02 -1.362254917621612549e-01 -1.391689181327819824e-01 3.951644524931907654e-03 -3.539126217365264893e-01 5.830238386988639832e-02 -2.421019822359085083e-01 -4.358173534274101257e-02 -7.978138327598571777e-02 -6.670746207237243652e-02 2.391289025545120239e-01 1.500640064477920532e-01 -6.838160753250122070e-02 1.219293847680091858e-02 -8.008684962987899780e-02 2.111348807811737061e-01
3.881593644618988037e-01 2.234643138945102692e-02 -3.470731526613235474e-02 5.123791471123695374e-02 2.729594707489013672e-01 9.843375533819198608e-02 -5.543966963887214661e-02 -5.907902494072914124e-02 1.444541811943054199e-01 -2.564153075218200684e-01 9.868211299180984497e-02 3.027064204216003418e-01 -6.658553332090377808e-02 1.415908932685852051e-01 -4.608172923326492310e-02 2.069276571273803711e-02 -1.607913225889205933e-01 -4.254772663116455078e-01 3.169037997722625732e-01 1.604519039392471313e-01 2.548627555370330811e-01 3.946689516305923462e-02 -2.887871861457824707e-01 -1.136461496353149414e-01 -7.859201729297637939e-02 6.137821078300476074e-02 -2.227149344980716705e-02 6.993047147989273071e-02 -7.879605144262313843e-02 -9.212583303451538086e-03 1.341635733842849731e-01 6.096799299120903015e-02
6.901206821203231812e-02 -3.019011318683624268e-01 -1.171029657125473022e-01 5.841095745563507080e-02 1.986916512250900269e-01 1.347166746854782104e-01 -8.743654936552047729e-02 -1.480683311820030212e-02 -7.915643602609634399e-02 -2.187906652688980103e-01 2.461095452308654785e-01 1.772498637437820435e-01 2.334409356117248535e-01 -1.031083315610885620e-01 -3.009604848921298981e-02 2.306879758834838867e-01 2.129945456981658936e-01 -3.563993275165557861e-01 6.501175463199615479e-02 -2.056649327278137207e-01 -2.720638513565063477e-01 1.842508167028427124e-01 -1.346509903669357300e-01 -2.666499912738800049e-01 1.374296545982360840e-01 -1.709264218807220459e-01 1.611568331718444824e-01 4.097975417971611023e-02 -1.435168981552124023e-01 6.084102764725685120e-02 1.814174652099609375e-01 8.383992314338684082e-02
-1.833413541316986084e-01 1.364275217056274414e-01 -9.546790271997451782e-02 2.565510272979736328e-01 2.461361438035964966e-01 4.766261875629425049e-01 -3.329925537109375000e-01 -2.016743272542953491e-01 -3.047977201640605927e-02 -1.585333347320556641e-01 4.886824637651443481e-02 2.022485584020614624e-01 -1.027865037322044373e-01 -1.422475576400756836e-01 -8.518843352794647217e-02 1.667892932891845703e-01 4.668191447854042053e-02 -2.339031696319580078e-01 -1.169844195246696472e-01 1.807454079389572144e-01 -1.567512005567550659e-01 -1.449586544185876846e-02 -8.110399544239044189e-02 -4.580297321081161499e-02 -1.999171525239944458e-01 4.870260879397392273e-02 -1.801902204751968384e-01 3.280194103717803955e-02 -1.499964855611324310e-02 -2.720314562320709229e-01 7.672279328107833862e-02 7.484923303127288818e-02
3.992843031883239746e-01 5.180007219314575195e-02 1.569532454013824463e-01 -6.546503305435180664e-02 3.028577268123626709e-01 3.491967320442199707e-01 1.276296377182006836e-02 -1.308567728847265244e-02 2.767150700092315674e-01 1.145063117146492004e-01 1.279709488153457642e-01 9.315953403711318970e-02 1.714003086090087891e-01 -2.153797149658203125e-01 7.188966870307922363e-02 -2.936458587646484375e-02 -5.512404441833496094e-02 6.520424783229827881e-02 -2.087346650660037994e-02 -5.516112223267555237e-02 -1.040979102253913879e-01 2.468127757310867310e-01 -4.145791828632354736e-01 -6.388472765684127808e-02 -2.218271344900131226e-01 -7.308079302310943604e-02 9.440297633409500122e-02 1.819761544466018677e-01 6.795178353786468506e-02 -4.875930398702621460e-02 -1.003188937902450562e-01 -1.622515171766281128e-01
2.306540906429290771e-01 2.348815500736236572e-01 5.782919470220804214e-03 -1.606377363204956055e-01 2.495940625667572021e-01 2.559719979763031006e-01 -1.513611674308776855e-01 -1.654841005802154541e-01 -2.543590366840362549e-01 -1.569828391075134277e-01 -2.262754589319229126e-01 4.658036530017852783e-01 7.942337542772293091e-03 -2.156517207622528076e-01 1.001287996768951416e-01 -1.867407411336898804e-01 -6.043208763003349304e-02 -1.596228331327438354e-01 4.988454282283782959e-02 -8.465092629194259644e-02 -2.812447845935821533e-01 -1.623030304908752441e-01 -3.621842712163925171e-02 -6.204935535788536072e-02 -2.071417570114135742e-01 -2.028526552021503448e-02 -6.042921170592308044e-02 8.930558711290359497e-02 -3.044501505792140961e-02 2.247373387217521667e-02 3.754553943872451782e-02 1.775342673063278198e-01
-2.191814780235290527e-01 -1.526577472686767578e-01 -2.255714535713195801e-01 1.165864616632461548e-01 2.023262679576873779e-01 4.985764622688293457e-01 -1.127198934555053711e-01 -7.152878493070602417e-02 4.107677564024925232e-02 -1.547267138957977295e-01 -5.455496534705162048e-02 2.598277330398559570e-01 9.900169074535369873e-02 -6.227043643593788147e-02 1.094193980097770691e-01 1.966796368360519409e-01 -5.257404409348964691e-04 -2.505494952201843262e-01 -1.877017617225646973e-01 9.250863641500473022e-02 -2.678783535957336426e-01 -9.679008275270462036e-02 -6.705991923809051514e-02 -1.201175451278686523e-01 -2.224221378564834595e-01 -2.120057791471481323e-01 -6.327676028013229370e-02 -1.965126693248748779e-01 -2.633935771882534027e-02 9.046534076333045959e-03 2.087189257144927979e-01 9.164484590291976929e-02
5.679991841316223145e-02 -1.008184403181076050e-01 5.457067117094993591e-02 1.056537330150604248e-01 1.473204642534255981e-01 1.077360473573207855e-02 8.826570212841033936e-02 -1.855927705764770508e-01 4.229873791337013245e-02 1.641160547733306885e-01 -1.414368394762277603e-02 4.129127860069274902e-01 -9.595152921974658966e-03 -1.003565639257431030e-01 -3.121304139494895935e-02 9.063245356082916260e-02 -2.020381987094879150e-01 -4.277903437614440918e-01 -7.379750162363052368e-02 -2.055665701627731323e-01 -1.944279968738555908e-01 -1.202821508049964905e-01 -7.148081809282302856e-02 -3.106625080108642578e-01 -7.895568013191223145e-02 -4.000115394592285156e-02 2.493573576211929321e-01 -5.469294264912605286e-02 -1.238785982131958008e-01 -1.327706426382064819e-01 3.918217122554779053e-01 6.870511919260025024e-02
9.365451335906982422e-02 -3.491101786494255066e-02 -3.267099559307098389e-01 1.168310716748237610e-01 2.131146341562271118e-01 1.633398234844207764e-01 -2.482000552117824554e-02 -1.196878701448440552e-01 2.730003595352172852e-01 -6.575500220060348511e-02 2.554685473442077637e-01 5.267978180199861526e-03 1.790866106748580933e-01 -2.319123409688472748e-02 2.387674339115619659e-02 -2.740502357482910156e-01 -1.651912927627563477e-01 -4.830797612667083740e-01 2.723729982972145081e-02 9.175433218479156494e-02 -1.550167649984359741e-01 -1.843668222427368164e-01 -1.179244369268417358e-01 -8.132671564817428589e-02 -1.446238160133361816e-01 -6.189055740833282471e-02 6.239984184503555298e-02 3.036823868751525879e-01 -4.628050699830055237e-02 -2.216739952564239502e-02 1.968874335289001465e-01 1.397726535797119141e-01
2.869403958320617676e-01 1.043539941310882568e-01 -4.836996197700500488e-01 -5.525754019618034363e-02 7.360977679491043091e-02 7.823041081428527832e-02 1.248535141348838806e-01 1.790691763162612915e-01 2.802331447601318359e-01 3.693719208240509033e-02 -1.620957404375076294e-01 1.085988953709602356e-01 -9.291971474885940552e-02 -2.682892084121704102e-01 -3.842841461300849915e-02 3.228782713413238525e-01 6.122480705380439758e-02 -2.866014242172241211e-01 2.186852246522903442e-01 8.860102295875549316e-02 -1.047907993197441101e-01 -1.188244745135307312e-01 -1.985125541687011719e-01 1.573849022388458252e-01 -7.063852995634078979e-02 1.535949707031250000e-01 7.697202265262603760e-02 1.102962642908096313e-01 -1.158181428909301758e-01 -6.052236631512641907e-02 1.076239049434661865e-01 9.461645036935806274e-03
3.001328110694885254e-01 1.210405603051185608e-01 -1.736730709671974182e-02 -2.043414562940597534e-01 3.125910758972167969e-01 1.846888363361358643e-01 -3.980727195739746094e-01 9.593579173088073730e-02 -2.257681451737880707e-02 -1.804056912660598755e-01 -9.225193411111831665e-02 -1.029219403862953186e-01 -1.352148130536079407e-02 -1.041762065142393112e-02 -1.079887449741363525e-01 -1.448661554604768753e-02 1.443656384944915771e-01 -2.918873131275177002e-01 1.155477315187454224e-01 1.288171857595443726e-01 -1.239786669611930847e-01 -6.872000545263290405e-02 -3.439913317561149597e-02 5.989520251750946045e-02 -3.163980245590209961e-01 -8.575844764709472656e-02 -1.579593494534492493e-02 2.345393598079681396e-02 -2.859730124473571777e-01 -3.305487632751464844e-01 2.349274046719074249e-02 -1.693995147943496704e-01
1.081393063068389893e-01 -8.100801706314086914e-02 3.200078755617141724e-02 3.111987411975860596e-01 2.006978094577789307e-01 2.219483256340026855e-01 1.375096887350082397e-01 1.757858097553253174e-01 1.127313524484634399e-01 -1.002857983112335205e-01 1.053498908877372742e-01 1.500748097896575928e-01 -1.371017545461654663e-01 -2.617266178131103516e-01 1.233285367488861084e-01 5.962984636425971985e-02 2.289669364690780640e-01 6.551603227853775024e-02 1.087716072797775269e-01 5.639619193971157074e-04 -1.346934139728546143e-01 -1.596782356500625610e-01 -2.308327704668045044e-01 -3.443727493286132812e-01 -2.438960075378417969e-01 3.051597476005554199e-01 -5.658008530735969543e-02 1.699173301458358765e-01 -7.749667018651962280e-02 1.771673560142517090e-01 1.695213466882705688e-01 -2.172479182481765747e-01
2.330102175474166870e-01 1.245158836245536804e-01 2.978697791695594788e-02 -8.336796425282955170e-03 3.121894001960754395e-01 2.244458049535751343e-01 -2.249666862189769745e-02 1.993239521980285645e-01 4.792896211147308350e-01 -9.639352560043334961e-02 -8.401868492364883423e-02 6.057662889361381531e-02 3.300660103559494019e-02 -3.366409540176391602e-01 -1.145990341901779175e-01 -7.290372997522354126e-02 -5.755566060543060303e-03 -1.345207989215850830e-01 5.125818029046058655e-02 2.251572459936141968e-01 -5.963077768683433533e-02 -1.655962085351347923e-03 -5.331674963235855103e-02 -2.469450980424880981e-01 -2.578975558280944824e-01 -5.450406298041343689e-02 1.784713566303253174e-01 -7.885117083787918091e-02 -1.694690883159637451e-01 6.978601962327957153e-02 -1.435887068510055542e-01 2.407760769128799438e-01
-2.243211120367050171e-02 8.354235440492630005e-03 -1.258867979049682617e-01 5.651592463254928589e-02 2.942034006118774414e-01 1.202103942632675171e-01 4.742560535669326782e-02 -1.479335278272628784e-01 1.330877095460891724e-01 -8.507826179265975952e-02 5.907877162098884583e-02 1.940056085586547852e-01 6.861358135938644409e-02 -6.666126102209091187e-02 -1.340987980365753174e-01 -3.681406974792480469e-01 1.231392994523048401e-01 -4.659614861011505127e-01 -9.639546275138854980e-02 1.844725608825683594e-01 1.120588183403015137e-02 -4.434925615787506104e-01 -2.264980822801589966e-01 2.376214414834976196e-02 -1.402824372053146362e-01 6.147836148738861084e-02 8.213861286640167236e-02 1.038632243871688843e-01 -1.545167267322540283e-01 -1.890320032835006714e-01 -3.755760565400123596e-02 1.449822820723056793e-02
-6.694813072681427002e-02 1.173354536294937134e-01 -1.473752111196517944e-01 -2.152537554502487183e-01 6.165153384208679199e-01 1.667541563510894775e-01 5.978431180119514465e-02 8.463324606418609619e-02 1.710407733917236328e-01 -2.099675126373767853e-02 2.846978604793548584e-01 2.678814232349395752e-01 1.283484846353530884e-01 -1.207861602306365967e-01 -5.266984924674034119e-02 2.932784520089626312e-02 -5.473460629582405090e-02 -2.648177146911621094e-01 -8.672445267438888550e-02 7.294931262731552124e-02 -7.211082428693771362e-02 -1.674716919660568237e-01 -6.044648960232734680e-02 -5.473021883517503738e-03 1.409300044178962708e-02 -4.302146658301353455e-02 -4.100141522940248251e-04 3.440920412540435791e-01 -1.350038964301347733e-02 -4.007246345281600952e-02 1.769684553146362305e-01 3.745990991592407227e-02
2.562375366687774658e-01 -8.874646574258804321e-02 1.487003564834594727e-01 2.327789962291717529e-01 9.671063721179962158e-02 2.925640046596527100e-01 8.179926872253417969e-02 5.311271920800209045e-02 -7.036168873310089111e-02 1.361289322376251221e-01 4.935860633850097656e-02 4.183125495910644531e-01 1.693706661462783813e-01 4.464711621403694153e-02 1.467934548854827881e-01 2.273197919130325317e-01 1.754364222288131714e-01 6.396132707595825195e-02 1.875841468572616577e-01 1.035534963011741638e-02 -2.485444098711013794e-01 5.354491248726844788e-02 -1.867238879203796387e-01 -2.908940911293029785e-01 -1.699640899896621704e-01 5.640544742345809937e-02 -5.851773545145988464e-02 7.831998914480209351e-02 9.137012995779514313e-03 -3.665934503078460693e-01 -3.089565550908446312e-03 -1.024784669280052185e-01
-1.537425071001052856e-01 -1.499491930007934570e-01 -1.989739239215850830e-01 5.851158499717712402e-02 2.556302249431610107e-01 2.766532599925994873e-01 3.470174595713615417e-02 -2.194216996431350708e-01 9.424212574958801270e-02 1.651616580784320831e-02 -1.250521093606948853e-02 2.357415407896041870e-01 1.202650517225265503e-01 -1.642075628042221069e-01 -1.467917412519454956e-01 -2.511135041713714600e-01 4.133335500955581665e-02 -1.065408661961555481e-01 -5.082039535045623779e-02 -1.196060478687286377e-01 -4.537965953350067139e-01 -9.518495202064514160e-02 6.665290798991918564e-03 -2.578589022159576416e-01 -2.752833664417266846e-01 -2.170082032680511475e-01 1.761606782674789429e-01 -1.733176112174987793e-01 3.799050301313400269e-02 -1.298278272151947021e-01 1.216545924544334412e-01 -1.391756813973188400e-02
2.066727429628372192e-01 -2.588833272457122803e-01 1.422543376684188843e-01 -8.541318587958812714e-03 1.895237714052200317e-01 3.803657293319702148e-01 3.291795775294303894e-02 -6.736914813518524170e-02 9.939252585172653198e-02 -1.687581986188888550e-01 -1.984065212309360504e-02 -1.947877556085586548e-02 1.463531702756881714e-02 -1.383692026138305664e-01 1.998766511678695679e-01 1.440382301807403564e-01 -7.362829893827438354e-02 -8.715686947107315063e-02 -2.746191322803497314e-01 -2.001007348299026489e-01 -2.525522410869598389e-01 2.371691353619098663e-02 -2.099697142839431763e-01 -2.301125228404998779e-01 -2.799093723297119141e-01 -5.188386142253875732e-02 -4.171777516603469849e-02 1.689776331186294556e-01 -2.089953869581222534e-01 -5.875420570373535156e-02 -1.479637026786804199e-01 -3.071329593658447266e-01
9.907300025224685669e-02 -2.773177623748779297e-01 -9.172555804252624512e-02 5.841856077313423157e-02 3.458774387836456299e-01 6.466711312532424927e-02 9.841889888048171997e-02 -1.012663766741752625e-01 6.084186956286430359e-02 1.909406334161758423e-01 1.207517832517623901e-01 2.097836434841156006e-01 -1.869118660688400269e-01 -3.104185163974761963e-01 -1.231545582413673401e-01 -3.193023800849914551e-02 -1.400181204080581665e-01 -2.647956609725952148e-01 1.164073869585990906e-01 -2.780227661132812500e-01 -1.740345917642116547e-02 1.390221118927001953e-01 -4.084288179874420166e-01 -5.419488996267318726e-02 1.126170158386230469e-01 -4.693498089909553528e-02 1.003761738538742065e-01 9.949167817831039429e-02 -6.125951558351516724e-02 -1.832118183374404907e-01 2.620884180068969727e-01 -2.543441206216812134e-02
1.074597910046577454e-01 1.802010089159011841e-02 -3.628524765372276306e-02 1.290969848632812500e-01 2.217778712511062622e-01 4.197053015232086182e-01 -9.999822080135345459e-02 -1.131765637546777725e-02 1.342702955007553101e-01 1.987254172563552856e-01 1.894286125898361206e-01 1.275780797004699707e-01 7.988199591636657715e-03 -3.315639197826385498e-01 1.437732763588428497e-02 1.608898490667343140e-01 -8.511727303266525269e-02 -1.854594945907592773e-01 -1.309632211923599243e-01 1.878410577774047852e-01 -3.781695961952209473e-01 2.695302367210388184e-01 1.647160649299621582e-01 -7.061833888292312622e-02 -1.386211961507797241e-01 -1.014393195509910583e-01 -2.015976160764694214e-01 9.130335599184036255e-02 -1.405909061431884766e-01 -6.720139831304550171e-02 -1.267545484006404877e-02 2.100709229707717896e-01
1.299795955419540405e-01 1.580299288034439087e-01 1.731258481740951538e-01 1.280667781829833984e-01 2.727044522762298584e-01 3.241626024246215820e-01 -1.001655384898185730e-01 1.225779727101325989e-01 2.602542042732238770e-01 -2.766475267708301544e-02 -2.240317314863204956e-01 1.441881805658340454e-02 -1.002244874835014343e-01 -1.897511780261993408e-01 -1.849982738494873047e-01 2.004940062761306763e-02 1.781476438045501709e-01 -2.396054267883300781e-01 3.010457940399646759e-02 1.418220698833465576e-01 -1.342722028493881226e-01 -5.014615133404731750e-02 -2.508855797350406647e-02 -3.348545134067535400e-01 -2.359941601753234863e-01 -6.283240020275115967e-02 2.848116159439086914e-01 1.402572095394134521e-01 -1.667956262826919556e-01 2.041253745555877686e-01 -1.520066857337951660e-01 1.057612225413322449e-01
2.940805256366729736e-01 -1.092219501733779907e-01 -3.754708915948867798e-02 -1.384065598249435425e-01 3.732945919036865234e-01 -2.560828067362308502e-02 -8.786658197641372681e-02 -7.862217724323272705e-02 -1.459704041481018066e-01 -9.671447426080703735e-02 2.437307536602020264e-01 7.980681955814361572e-02 7.903006672859191895e-02 9.319741278886795044e-03 -1.391428858041763306e-01 1.402951180934906006e-01 9.610311686992645264e-02 -2.873033583164215088e-01 -3.642301633954048157e-02 -3.294329345226287842e-02 -1.578629463911056519e-01 4.631041586399078369e-01 -1.698371469974517822e-01 -3.177568316459655762e-01 -5.799100175499916077e-02 -9.319390356540679932e-02 5.120986700057983398e-02 1.337131299078464508e-02 -1.260205507278442383e-01 2.590323984622955322e-01 1.520843654870986938e-01 3.089426457881927490e-02
3.504731357097625732e-01 4.764267802238464355e-02 -3.450969159603118896e-01 -3.895385935902595520e-02 1.190816685557365417e-01 -1.424629986286163330e-01 1.142877340316772461e-01 6.295295059680938721e-02 6.001427769660949707e-02 2.479263022541999817e-02 3.154021129012107849e-02 2.626044452190399170e-01 2.081383578479290009e-02 -1.047248989343643188e-01 1.388217955827713013e-01 -2.854287251830101013e-02 5.802203342318534851e-02 -3.987632691860198975e-01 -1.275544427335262299e-02 1.382320523262023926e-01 2.505511417984962463e-02 -2.755431830883026123e-01 -1.072719469666481018e-01 -7.340702414512634277e-02 -1.466568559408187866e-01 -1.409370154142379761e-01 1.341441422700881958e-01 4.189006090164184570e-01 -1.990350633859634399e-01 -6.618688255548477173e-02 1.931093931198120117e-01 -7.682260125875473022e-02
1.936976015567779541e-01 1.544640064239501953e-01 8.165051788091659546e-02 -7.981883734464645386e-02 1.456883996725082397e-01 2.937761545181274414e-01 -2.700659036636352539e-01 -2.512131333351135254e-01 -1.358356624841690063e-01 -1.724404990673065186e-01 -2.066079676151275635e-01 4.279196262359619141e-01 1.121676154434680939e-02 -1.425474509596824646e-02 -1.055047735571861267e-01 -2.504156231880187988e-01 -1.233162172138690948e-02 -1.248622462153434753e-01 5.134597048163414001e-02 4.801429063081741333e-02 -3.220429718494415283e-01 -1.113388016819953918e-01 -1.923897266387939453e-01 -1.008008942008018494e-01 -2.022902667522430420e-01 -6.900218874216079712e-02 -2.769282646477222443e-02 2.604047656059265137e-01 -3.369850665330886841e-02 -5.435488000512123108e-02 1.117599382996559143e-02 1.772333979606628418e-01
1.057139262557029724e-01 5.587489530444145203e-02 -2.323005944490432739e-01 1.017415896058082581e-02 2.512901127338409424e-01 -1.287440359592437744e-01 -6.681662797927856445e-02 -6.407391279935836792e-02 -1.262938138097524643e-02 -1.761795282363891602e-01 -6.552220880985260010e-02 2.378564774990081787e-01 3.420012816786766052e-02 -2.157343477010726929e-01 -9.951265156269073486e-02 2.490122616291046143e-01 3.085385262966156006e-01 -5.203119516372680664e-01 2.296549268066883087e-02 1.534835398197174072e-01 1.496540307998657227e-01 7.535457611083984375e-02 -1.141396090388298035e-01 -2.240192443132400513e-01 -1.408355385065078735e-01 -1.856975257396697998e-01 9.890880435705184937e-02 1.311639845371246338e-01 -1.679228544235229492e-01 -6.952059268951416016e-02 1.724205613136291504e-01 -7.935953140258789062e-02
-1.063841162249445915e-03 -1.200584992766380310e-01 -1.350145936012268066e-01 -1.753815114498138428e-01 2.527035176753997803e-01 2.272233963012695312e-01 -5.276136845350265503e-02 -6.381274014711380005e-02 -1.967032402753829956e-01 -4.399994760751724243e-02 -2.243458330631256104e-01 5.342583656311035156e-01 2.070796787738800049e-01 -1.475895941257476807e-02 -1.120095103979110718e-01 -1.760593652725219727e-01 1.358177512884140015e-01 -2.957088053226470947e-01 -2.905871160328388214e-02 2.117615751922130585e-02 -1.080296039581298828e-01 -1.303144991397857666e-01 1.541060656309127808e-01 -3.046842515468597412e-01 -7.758098840713500977e-02 3.756691934540867805e-03 -8.679624646902084351e-02 -2.592282555997371674e-02 -1.619446128606796265e-01 8.681287057697772980e-03 2.311477661132812500e-01 6.951425969600677490e-02
1.192833855748176575e-01 2.036256194114685059e-01 -2.540444731712341309e-01 -6.727511435747146606e-02 1.052948553115129471e-02 1.154830828309059143e-01 -8.877988159656524658e-02 2.502571642398834229e-01 3.305333852767944336e-02 -4.409525915980339050e-02 -3.242633342742919922e-01 1.213253065943717957e-01 -8.125700801610946655e-02 -3.587656319141387939e-01 1.967370917554944754e-04 3.788531124591827393e-01 1.719648092985153198e-01 -2.526582181453704834e-01 5.718013644218444824e-02 1.091078147292137146e-01 -2.352940440177917480e-01 -1.781632751226425171e-01 -2.240052968263626099e-01 2.886051498353481293e-02 -2.155641317367553711e-01 6.250636279582977295e-02 1.649009883403778076e-01 1.620470434427261353e-01 -1.442304849624633789e-01 -1.086696386337280273e-01 7.842624932527542114e-02 1.579364575445652008e-02
1.834094375371932983e-01 -1.558736711740493774e-01 -1.690913736820220947e-01 -1.127876564860343933e-01 1.695171445608139038e-01 2.313002198934555054e-01 2.092599272727966309e-01 -5.079284310340881348e-02 -9.715754538774490356e-02 -2.054032087326049805e-01 1.176976412534713745e-01 4.258333519101142883e-02 4.041311740875244141e-01 -2.024652361869812012e-01 -7.497683912515640259e-02 -1.090589165687561035e-01 -1.071744337677955627e-01 -7.721456885337829590e-02 -1.024713069200515747e-01 2.004979699850082397e-01 -7.683164905756711960e-03 2.577753663063049316e-01 -1.996376812458038330e-01 -1.508150696754455566e-01 -3.090613484382629395e-01 -4.866375401616096497e-02 6.600650399923324585e-02 2.257259935140609741e-01 -3.322624564170837402e-01 -1.070851534605026245e-01 7.056950777769088745e-02 -7.564852386713027954e-02
4.579061269760131836e-01 6.943834573030471802e-02 -5.527416244149208069e-02 4.902651533484458923e-02 2.292634695768356323e-01 1.084475740790367126e-01 2.832373678684234619e-01 1.822004914283752441e-01 -6.332857161760330200e-02 -1.048959270119667053e-01 -1.383681148290634155e-01 2.512651681900024414e-01 4.429979622364044189e-02 -1.165720149874687195e-01 2.050645835697650909e-02 1.537703126668930054e-01 7.166631985455751419e-04 -1.196435764431953430e-01 -1.524369716644287109e-01 8.100400120019912720e-02 1.535300463438034058e-01 7.159975916147232056e-02 -3.574059903621673584e-02 -4.998854696750640869e-01 -6.956421583890914917e-02 3.419150039553642273e-02 1.676543653011322021e-01 5.595080554485321045e-02 -1.096517071127891541e-01 -3.043614700436592102e-02 7.343967258930206299e-02 2.929555773735046387e-01
3.745159506797790527e-01 -3.056187629699707031e-01 2.742794454097747803e-01 1.690365970134735107e-01 4.204581677913665771e-02 1.639108806848526001e-01 -2.087531685829162598e-01 2.717445194721221924e-01 -8.999358862638473511e-02 -1.349497735500335693e-01 -7.269653677940368652e-02 1.810682266950607300e-01 1.527923624962568283e-03 -1.713167876005172729e-01 -2.277051284909248352e-02 -1.553048845380544662e-02 -2.444462850689888000e-02 -3.168690800666809082e-01 -2.374119125306606293e-02 -4.699215292930603027e-02 -1.988409645855426788e-02 -1.710587553679943085e-02 -1.401250213384628296e-01 -1.353713124990463257e-02 -2.614948451519012451e-01 7.638743519783020020e-02 -1.487735956907272339e-01 1.340584009885787964e-01 3.906593471765518188e-02 -3.491205275058746338e-01 2.448040693998336792e-01 -6.382675841450691223e-03
2.931753396987915039e-01 9.583009779453277588e-02 1.267405897378921509e-01 -1.606902629137039185e-01 2.943576872348785400e-01 4.620886594057083130e-02 -1.575027257204055786e-01 3.256366848945617676e-01 6.907355785369873047e-02 -1.560458391904830933e-01 -2.050054073333740234e-02 -9.577507525682449341e-02 4.882597550749778748e-02 -4.077574312686920166e-01 3.862722963094711304e-02 -2.525465935468673706e-02 1.047589629888534546e-01 -3.844882249832153320e-01 -4.209882393479347229e-02 2.373422682285308838e-01 -3.792139142751693726e-02 2.461215555667877197e-01 -1.476547867059707642e-01 -1.089944392442703247e-01 -1.487224549055099487e-01 -1.866047978401184082e-01 9.526477754116058350e-02 7.787460088729858398e-02 -1.779034882783889771e-01 -9.037183225154876709e-02 9.646324813365936279e-02 7.161125540733337402e-03
-9.339127689599990845e-02 -3.340328931808471680e-01 -1.901433318853378296e-01 1.409745775163173676e-02 -5.714454874396324158e-02 3.179014101624488831e-02 1.167661547660827637e-01 -1.477272063493728638e-01 -1.897156005725264549e-03 1.956899277865886688e-02 3.658146783709526062e-02 1.355512440204620361e-01 -5.581714585423469543e-02 -4.084566235542297363e-01 -1.437702327966690063e-01 -9.391523152589797974e-02 7.540939003229141235e-02 -2.947404980659484863e-01 6.605437397956848145e-02 1.867809891700744629e-01 -2.376138418912887573e-01 -8.265268057584762573e-03 -1.673524826765060425e-01 -1.743866354227066040e-01 -2.347406148910522461e-01 1.385634392499923706e-01 1.630904227495193481e-01 1.588376313447952271e-01 -3.160804510116577148e-01 2.554963529109954834e-02 3.325299918651580811e-01 -7.078602910041809082e-03
2.583627402782440186e-01 -8.607096225023269653e-02 -5.915118381381034851e-04 9.629691392183303833e-02 1.022427678108215332e-01 4.455935657024383545e-01 9.083572030067443848e-02 1.542889624834060669e-01 -2.311214208602905273e-01 -1.857355833053588867e-01 8.684340864419937134e-02 -4.662754014134407043e-02 2.211423516273498535e-01 -2.912675440311431885e-01 2.049557864665985107e-01 -1.626017242670059204e-01 -4.281368851661682129e-02 -1.127883791923522949e-01 1.877239532768726349e-02 1.471370905637741089e-01 -3.109502419829368591e-02 1.179747134447097778e-01 -6.537789851427078247e-02 -1.065088361501693726e-01 -2.945455312728881836e-01 -1.035886332392692566e-01 1.886300742626190186e-02 2.641685903072357178e-01 -1.466352194547653198e-01 -5.190840363502502441e-02 8.603409677743911743e-02 -3.307566940784454346e-01
3.479193747043609619e-01 -1.425366848707199097e-01 -2.174430191516876221e-01 4.505590349435806274e-02 2.816672027111053467e-01 2.072189152240753174e-01 -1.524734199047088623e-01 -4.436562210321426392e-02 3.063152544200420380e-02 7.709099352359771729e-02 -8.128137141466140747e-02 -9.121458232402801514e-02 3.216471374034881592e-01 -3.323516249656677246e-02 2.803624607622623444e-02 -3.263987004756927490e-01 7.552014291286468506e-02 -4.262936115264892578e-01 -3.655847162008285522e-02 4.735217615962028503e-02 -9.919779747724533081e-02 -2.591483891010284424e-01 -8.190633356571197510e-02 -1.166362911462783813e-01 -1.263212114572525024e-01 -2.635766938328742981e-02 1.135795041918754578e-01 6.639455258846282959e-02 -2.209878861904144287e-01 -6.705637276172637939e-02 -1.297304872423410416e-02 2.288226634263992310e-01
1.634060442447662354e-01 4.842991940677165985e-03 3.909331560134887695e-02 2.295658178627490997e-02 1.501462161540985107e-01 -1.731849834322929382e-02 -3.768933415412902832e-01 -5.571294948458671570e-02 -8.558939211070537567e-03 -4.271640256047248840e-02 -2.135187014937400818e-02 9.806580841541290283e-02 1.307066231966018677e-01 -2.550195157527923584e-01 -2.466351352632045746e-02 4.593765363097190857e-02 1.327117234468460083e-01 -1.590535789728164673e-01 2.640320658683776855e-01 9.418206661939620972e-02 -3.149826526641845703e-01 -1.365658640861511230e-01 -5.062719061970710754e-02 -3.356575369834899902e-01 -2.935904562473297119e-01 -2.446066886186599731e-01 -3.596777468919754028e-02 1.563802808523178101e-01 -2.276252061128616333e-01 -1.862312704324722290e-01 -2.201805710792541504e-01 -2.123134732246398926e-01
3.636994212865829468e-02 1.644497960805892944e-01 1.170852258801460266e-01 1.816126704216003418e-01 3.156144320964813232e-01 3.899935185909271240e-01 4.292349517345428467e-02 9.761875122785568237e-02 2.925542183220386505e-02 8.689440786838531494e-02 8.220208436250686646e-02 8.404754847288131714e-02 8.080708235502243042e-02 -5.248809978365898132e-02 -4.409223794937133789e-02 3.457389771938323975e-02 1.687224358320236206e-01 -3.158505558967590332e-01 -2.495860010385513306e-01 3.085179999470710754e-02 -4.624443650245666504e-01 -1.321901679039001465e-01 -1.655544489622116089e-01 1.445462461560964584e-02 -1.615901440382003784e-01 -9.837066382169723511e-02 -1.951922290027141571e-02 -6.851366721093654633e-03 -2.710423767566680908e-01 -5.210141465067863464e-02 -1.225827708840370178e-01 -2.221910059452056885e-01
2.525554001331329346e-01 3.935123607516288757e-02 -1.597194373607635498e-01 -2.505195736885070801e-01 9.678418934345245361e-02 7.609993964433670044e-02 -5.250361189246177673e-02 -1.415427774190902710e-01 5.280380323529243469e-02 1.018524635583162308e-03 -9.608516097068786621e-02 -8.356753736734390259e-03 -5.157315731048583984e-02 -6.254333257675170898e-02 -3.656629621982574463e-01 2.608104608952999115e-02 1.715925484895706177e-01 -3.618112504482269287e-01 1.913107037544250488e-01 -2.324518412351608276e-01 -4.801442325115203857e-01 1.115726903080940247e-01 -1.269240230321884155e-01 6.638570874929428101e-02 -1.736218184232711792e-01 1.926904171705245972e-01 -1.115782372653484344e-02 6.192190945148468018e-02 -5.558229982852935791e-02 -2.726695872843265533e-02 2.288200855255126953e-01 1.161119043827056885e-01
3.563294708728790283e-01 1.363122016191482544e-01 1.563353687524795532e-01 -1.555230617523193359e-01 3.668563365936279297e-01 -1.836968772113323212e-02 1.189753934741020203e-01 2.655134536325931549e-02 -1.331578344106674194e-01 -2.290648221969604492e-01 -1.282791048288345337e-01 1.776195764541625977e-01 1.226685568690299988e-01 -5.308487266302108765e-02 -8.483696728944778442e-02 2.669578790664672852e-01 1.897404491901397705e-01 -6.212727352976799011e-02 1.189607530832290649e-01 8.990176022052764893e-02 -3.130939006805419922e-01 -2.104155421257019043e-01 1.512973383069038391e-02 -5.266281310468912125e-03 -2.307582795619964600e-01 -1.563630849123001099e-01 7.557595614343881607e-03 3.026895225048065186e-01 -1.721525639295578003e-01 6.965872645378112793e-02 -1.669125705957412720e-01 7.158049196004867554e-02
1.603355407714843750e-01 -6.749354302883148193e-02 -1.742258518934249878e-01 -1.452933158725500107e-02 1.647646725177764893e-01 2.334320396184921265e-01 2.624490857124328613e-02 1.105531901121139526e-01 -2.362250536680221558e-02 -1.392637044191360474e-01 1.472549326717853546e-02 2.308600693941116333e-01 1.379705667495727539e-01 1.356293540447950363e-02 2.021187692880630493e-01 -2.100884467363357544e-01 2.951996922492980957e-01 -1.883587092161178589e-01 8.270615339279174805e-02 -1.320679038763046265e-01 -2.838889956474304199e-01 1.773031204938888550e-01 -2.304836511611938477e-01 -2.170606702566146851e-01 -2.233258821070194244e-02 -1.363145112991333008e-01 1.995075643062591553e-01 9.086475521326065063e-02 1.696079075336456299e-01 -2.235130071640014648e-01 3.646890819072723389e-01 -1.700399816036224365e-01
2.121043652296066284e-01 -2.673610299825668335e-02 2.030958831310272217e-01 -5.924288928508758545e-02 2.502932846546173096e-01 4.463212490081787109e-01 6.995790451765060425e-02 1.177728176116943359e-01 3.203222155570983887e-01 -5.097693949937820435e-02 -2.447617426514625549e-02 2.796244025230407715e-01 1.611306667327880859e-01 4.551674425601959229e-02 1.647498011589050293e-01 -1.212158147245645523e-02 -4.194274079054594040e-03 2.900454215705394745e-02 -2.344840615987777710e-01 -5.509208887815475464e-03 -1.648466885089874268e-01 1.218771636486053467e-01 -4.878611490130424500e-02 -2.287951484322547913e-02 -2.973794639110565186e-01 -1.346984505653381348e-01 5.263343825936317444e-02 -4.040511697530746460e-02 -3.847699463367462158e-01 3.082961589097976685e-02 1.660418957471847534e-01 3.540956974029541016e-02
1.457481533288955688e-01 -4.473572969436645508e-02 -4.450402781367301941e-02 2.040421590209007263e-02 1.111192852258682251e-01 9.784948080778121948e-02 1.393373161554336548e-01 7.797811925411224365e-02 -3.623248636722564697e-02 -1.451889872550964355e-01 1.666772216558456421e-01 2.490474134683609009e-01 6.027996167540550232e-02 -1.893825270235538483e-02 5.670934915542602539e-02 1.527204066514968872e-01 5.461437627673149109e-02 -3.476121723651885986e-01 1.636482477188110352e-01 -4.294739291071891785e-02 -3.596037924289703369e-01 -4.727709665894508362e-02 -1.485579460859298706e-01 -1.986315995454788208e-01 -2.221574634313583374e-01 -1.409821063280105591e-01 2.580586075782775879e-01 -2.749554216861724854e-01 4.944985732436180115e-02 -1.267298217862844467e-02 3.906773328781127930e-01 2.683951258659362793e-01
2.459908276796340942e-01 7.590381428599357605e-03 -5.345957726240158081e-02 -1.741308867931365967e-01 1.981840729713439941e-01 2.064840644598007202e-01 -1.114093139767646790e-01 -3.057631552219390869e-01 -1.618874222040176392e-01 -1.562016904354095459e-01 -1.170031204819679260e-01 4.581953883171081543e-01 -1.393446885049343109e-02 -3.040539324283599854e-01 4.598811641335487366e-02 -2.468327879905700684e-01 7.513941079378128052e-02 -2.862933278083801270e-01 -6.756254285573959351e-02 1.373217254877090454e-01 -1.250793486833572388e-01 -2.588985264301300049e-01 -2.745218202471733093e-02 -1.346899867057800293e-01 -5.596765503287315369e-02 -3.678851947188377380e-02 -1.709017008543014526e-01 1.325418651103973389e-01 7.160493405535817146e-04 -7.304824888706207275e-02 -7.347761094570159912e-02 1.179654225707054138e-01
-1.073992438614368439e-02 -3.987248986959457397e-02 -2.194752991199493408e-01 -1.978069841861724854e-01 1.988148242235183716e-01 2.361183464527130127e-01 -9.269070625305175781e-02 -2.843014895915985107e-01 9.980081021785736084e-02 -1.588718891143798828e-01 6.865649670362472534e-02 -5.611025169491767883e-02 3.802507370710372925e-02 -1.998631656169891357e-01 2.022545784711837769e-01 -1.673760414123535156e-01 -6.309218704700469971e-02 -4.158035218715667725e-01 4.566210135817527771e-02 -1.916420161724090576e-01 -1.201775372028350830e-01 -1.491383314132690430e-01 -1.309194564819335938e-01 -1.551988869905471802e-01 -1.537393182516098022e-01 3.487897291779518127e-02 -1.997199468314647675e-02 4.639739394187927246e-01 1.651941388845443726e-01 7.289029657840728760e-02 6.852318346500396729e-02 -3.882411494851112366e-02
4.129037857055664062e-01 1.148644927889108658e-02 1.709842234849929810e-01 1.668619066476821899e-01 1.956233233213424683e-01 9.556519240140914917e-02 1.765030175447463989e-01 -3.520738184452056885e-01 -1.844175159931182861e-01 3.761382400989532471e-02 1.608585356734693050e-03 2.258181571960449219e-01 -2.918475493788719177e-02 -1.658754646778106689e-01 1.793330907821655273e-02 -1.968663036823272705e-01 -1.469511985778808594e-01 -7.546619325876235962e-02 1.438110321760177612e-02 2.039991021156311035e-01 1.049239486455917358e-01 -1.049039363861083984e-01 -2.611935138702392578e-02 -3.813522458076477051e-01 -1.498921662569046021e-01 8.148057386279106140e-03 2.066344618797302246e-01 2.640227973461151123e-01 -1.618189364671707153e-01 -1.622642949223518372e-02 1.233435720205307007e-01 4.565244168043136597e-02
1.202854961156845093e-01 -1.987102255225181580e-02 8.172360062599182129e-02 -1.800349354743957520e-01 2.930502593517303467e-01 2.665947377681732178e-01 -1.444388087838888168e-02 2.442548573017120361e-01 1.129744648933410645e-01 -8.394525200128555298e-02 -7.453268766403198242e-02 -1.974043250083923340e-01 -2.424514293670654297e-01 -3.640712201595306396e-01 1.361493021249771118e-02 -1.773070693016052246e-01 1.894109547138214111e-01 -1.488375663757324219e-01 2.391771972179412842e-02 -4.246019292622804642e-03 -2.987974882125854492e-01 1.261818408966064453e-01 -1.248141378164291382e-01 -2.030808776617050171e-01 -1.992296427488327026e-01 1.559818387031555176e-01 1.195633038878440857e-01 2.316752076148986816e-02 -2.635947465896606445e-01 -2.431624755263328552e-02 1.107617244124412537e-01 2.451522201299667358e-01
1.306617707014083862e-01 2.710626646876335144e-02 -2.962330579757690430e-01 6.235225871205329895e-02 2.337608933448791504e-01 1.571199148893356323e-01 -1.547365039587020874e-01 -5.401214584708213806e-02 2.552696764469146729e-01 -5.498881265521049500e-02 -1.509486883878707886e-01 5.479544866830110550e-03 -1.642026752233505249e-01 -1.311153024435043335e-01 2.194120362401008606e-02 3.075445890426635742e-01 1.058584600687026978e-01 -8.220707625150680542e-02 7.544936612248420715e-03 -1.397200301289558411e-02 -1.891687214374542236e-01 1.371622383594512939e-01 -3.125173151493072510e-01 -4.798339307308197021e-01 -1.368505805730819702e-01 -3.889158368110656738e-02 -7.859580963850021362e-02 2.922114431858062744e-01 2.643559314310550690e-02 -1.336801350116729736e-01 -8.063630759716033936e-02 1.286072432994842529e-01
3.906070291996002197e-01 -1.224909722805023193e-01 -1.814881116151809692e-01 1.997782383114099503e-03 1.753785014152526855e-01 -5.317366123199462891e-02 -2.286613918840885162e-02 -1.199341565370559692e-01 6.081854924559593201e-02 -8.766710758209228516e-02 4.499341174960136414e-02 1.107424125075340271e-02 3.360612988471984863e-01 -2.045217156410217285e-01 1.068571731448173523e-01 -7.883305847644805908e-02 2.322369366884231567e-01 -4.732555150985717773e-01 3.200385347008705139e-02 2.198447138071060181e-01 -9.656476974487304688e-02 -2.770173251628875732e-01 -4.823894426226615906e-02 -2.599200904369354248e-01 -1.547434628009796143e-01 9.065831452608108521e-02 8.484840393066406250e-02 1.048391312360763550e-02 -1.226417273283004761e-01 -1.313348710536956787e-01 -9.819641709327697754e-02 -2.101343125104904175e-02
2.529849112033843994e-02 -3.972811624407768250e-02 -1.439986675977706909e-01 -1.520375311374664307e-01 5.981447100639343262e-01 2.274215072393417358e-01 6.768830865621566772e-02 2.033644914627075195e-02 6.994740664958953857e-02 3.783385828137397766e-02 2.628827989101409912e-01 3.235045075416564941e-01 -4.365006089210510254e-02 -2.275807410478591919e-01 1.297842711210250854e-02 1.605959683656692505e-01 7.020896673202514648e-02 -1.700938791036605835e-01 8.382469415664672852e-03 2.183532156050205231e-02 -1.142241507768630981e-01 -1.219851300120353699e-01 8.757172524929046631e-02 9.502058476209640503e-02 -2.671703100204467773e-01 5.059262365102767944e-02 1.804640330374240875e-02 4.359427466988563538e-02 -8.155683986842632294e-03 -1.975061744451522827e-02 2.627259194850921631e-01 -2.345478981733322144e-01
-1.243078559637069702e-01 7.320794276893138885e-03 1.336376089602708817e-02 2.313053049147129059e-02 3.038749694824218750e-01 1.131910309195518494e-01 -9.337173402309417725e-02 6.146010709926486015e-04 -2.148076891899108887e-02 1.046609356999397278e-01 6.094696000218391418e-03 8.331605046987533569e-02 7.050091773271560669e-02 -3.991927206516265869e-01 -9.103403985500335693e-02 -4.556483030319213867e-02 -1.275567244738340378e-02 -2.392481565475463867e-01 -8.933702111244201660e-02 1.025701686739921570e-01 -2.139037847518920898e-01 -7.944489270448684692e-02 -2.870127856731414795e-01 -1.374697238206863403e-01 -2.657273113727569580e-01 -3.660538792610168457e-01 -3.210852295160293579e-02 3.154196143150329590e-01 -2.720226347446441650e-01 1.524174772202968597e-02 -1.691875755786895752e-01 1.990030556917190552e-01
5.083261132240295410e-01 1.122614294290542603e-01 8.238898962736129761e-02 3.921382594853639603e-03 1.765446811914443970e-01 4.465173482894897461e-01 3.317961841821670532e-02 9.448260068893432617e-02 -3.323119878768920898e-02 1.609257422387599945e-02 6.780362874269485474e-02 4.398046806454658508e-02 -1.739738583564758301e-01 -1.485136896371841431e-01 7.575400173664093018e-02 1.662449940340593457e-04 4.624991491436958313e-02 -3.997092247009277344e-01 5.199868604540824890e-02 -4.734504595398902893e-02 -1.623220890760421753e-01 2.001925259828567505e-01 5.579053610563278198e-02 6.528689712285995483e-02 -2.051292061805725098e-01 -2.222116440534591675e-01 1.030339226126670837e-01 6.508664786815643311e-02 -6.421872228384017944e-02 -1.610092371702194214e-01 -1.919220387935638428e-01 4.272508621215820312e-02
3.497941195964813232e-01 -1.573205590248107910e-01 -1.533224284648895264e-01 2.908836901187896729e-01 2.183510214090347290e-01 5.898500233888626099e-02 3.851685672998428345e-02 2.853372879326343536e-02 2.469945931807160378e-03 -4.460326954722404480e-02 7.092751562595367432e-02 2.133229970932006836e-01 6.950177252292633057e-02 -2.557618021965026855e-01 -1.238257158547639847e-02 2.299905009567737579e-02 7.507557421922683716e-02 -4.136993288993835449e-01 -1.143928915262222290e-01 3.295883536338806152e-01 -5.863807350397109985e-02 -1.692914068698883057e-01 1.244802251458168030e-01 2.799058705568313599e-02 -2.497402727603912354e-01 -7.987461052834987640e-03 2.023998796939849854e-01 2.225424051284790039e-01 -5.792753305286169052e-03 1.882526576519012451e-01 7.205892354249954224e-02 1.655134409666061401e-01
3.043155968189239502e-01 3.423456475138664246e-02 -1.019829139113426208e-01 -1.152956336736679077e-01 1.716910004615783691e-01 3.022363595664501190e-02 -4.068603515625000000e-01 9.049548208713531494e-02 -2.284872345626354218e-02 -6.637620180845260620e-02 -1.694096773862838745e-01 -3.927696868777275085e-02 2.694504521787166595e-02 -1.409957110881805420e-01 -1.010163649916648865e-01 1.337404251098632812e-01 2.313495576381683350e-01 -5.655083060264587402e-02 1.334067732095718384e-01 9.938067942857742310e-02 -2.128119021654129028e-01 -1.753890365362167358e-01 -6.918839365243911743e-02 -1.148401647806167603e-01 -3.208431005477905273e-01 9.538238868117332458e-03 6.205835938453674316e-02 2.621568441390991211e-01 -6.675920635461807251e-02 -4.532248079776763916e-01 -1.697971369139850140e-03 -1.750498861074447632e-01
3.076654672622680664e-01 9.969910979270935059e-02 1.332347542047500610e-01 6.236365437507629395e-02 2.432460635900497437e-01 -1.620758324861526489e-02 -3.871430456638336182e-01 -1.077451705932617188e-01 3.524809479713439941e-01 2.320073843002319336e-01 -9.688322246074676514e-02 1.855081617832183838e-01 -3.913823887705802917e-02 -1.202984973788261414e-01 5.853724479675292969e-02 3.460504487156867981e-02 -3.998442366719245911e-02 -1.748086661100387573e-01 -1.912231184542179108e-02 3.701531141996383667e-02 -4.582973420619964600e-01 -1.452809721231460571e-01 -2.204359024763107300e-01 3.081470169126987457e-02 -1.702830791473388672e-01 3.917253017425537109e-02 -1.278416514396667480e-01 1.331347972154617310e-01 -1.123051941394805908e-01 1.431794092059135437e-02 6.069329753518104553e-02 1.211044043302536011e-01
3.310286998748779297e-01 -2.432348877191543579e-01 -1.285827308893203735e-01 2.305069714784622192e-01 1.615041494369506836e-01 6.261245161294937134e-02 3.550842031836509705e-02 -9.635190665721893311e-02 2.205547317862510681e-02 -2.047101706266403198e-01 8.768288046121597290e-02 2.051154524087905884e-01 5.986410379409790039e-02 -3.710592091083526611e-01 -1.363334208726882935e-01 1.331450790166854858e-01 1.422048918902873993e-02 -4.582305550575256348e-01 1.655315794050693512e-02 2.505443692207336426e-01 -1.626583635807037354e-01 -6.913632899522781372e-02 -5.406798049807548523e-02 -6.912463158369064331e-02 -9.800314903259277344e-02 6.452772021293640137e-02 6.969495117664337158e-02 -3.269502148032188416e-02 -3.903720155358314514e-02 3.092456758022308350e-01 7.995177805423736572e-02 1.260868757963180542e-01
2.286219894886016846e-01 -7.407372444868087769e-02 8.210347965359687805e-03 1.109305620193481445e-01 1.492059379816055298e-01 2.246289998292922974e-01 -2.792244404554367065e-02 2.264423817396163940e-01 3.439809381961822510e-01 5.253878980875015259e-02 6.156747043132781982e-02 1.256883442401885986e-01 -1.471014618873596191e-01 -4.494493082165718079e-02 9.318091720342636108e-02 3.978368267416954041e-02 1.371486186981201172e-01 -1.316193938255310059e-01 1.145647987723350525e-01 -1.989860534667968750e-01 -2.669693529605865479e-01 2.210318595170974731e-01 -1.605127155780792236e-01 -3.745371401309967041e-01 -2.508526146411895752e-01 -2.247780859470367432e-01 1.353195458650588989e-01 -6.498228013515472412e-02 -3.155822753906250000e-01 -1.099558994174003601e-01 -6.536005437374114990e-02 -5.945844203233718872e-02
-4.216966778039932251e-02 -6.624253839254379272e-02 9.026347100734710693e-02 -1.295569986104965210e-01 2.099872678518295288e-01 2.112188786268234253e-01 -2.752803266048431396e-01 1.388698667287826538e-01 -2.656031958758831024e-02 -3.368329629302024841e-02 -1.975380331277847290e-01 -5.010470747947692871e-02 -3.165638074278831482e-02 -4.416172951459884644e-02 -2.211015522480010986e-01 -4.854191094636917114e-02 3.003128170967102051e-01 -2.448561191558837891e-01 -1.019072085618972778e-01 2.809272706508636475e-01 -2.221197932958602905e-01 1.462658122181892395e-02 -9.095586091279983521e-02 -2.338032126426696777e-01 -4.068309962749481201e-01 -1.750307828187942505e-01 1.992580294609069824e-01 1.776508390903472900e-01 -1.370256394147872925e-01 -1.930268257856369019e-01 -8.894944190979003906e-02 -6.533694267272949219e-02
-1.224138289690017700e-01 -1.256604399532079697e-02 1.624070852994918823e-01 9.733955562114715576e-02 3.861413896083831787e-01 2.911271154880523682e-01 -9.207583218812942505e-02 1.620805710554122925e-01 1.968143275007605553e-03 9.076897799968719482e-02 -1.399028673768043518e-02 -1.625900715589523315e-02 -1.280114650726318359e-01 -1.140677183866500854e-02 -1.949625276029109955e-02 -2.852081134915351868e-02 5.445660650730133057e-02 -2.672800421714782715e-01 1.018371619284152985e-02 -9.094125032424926758e-02 -5.083519220352172852e-02 1.096015423536300659e-01 -1.862538903951644897e-01 -1.040328368544578552e-01 -2.873848676681518555e-01 -4.182897210121154785e-01 2.693864703178405762e-01 7.604192476719617844e-03 -1.543426234275102615e-02 -3.636597692966461182e-01 1.790639609098434448e-01 -1.279150843620300293e-01
-2.403456158936023712e-02 -1.227893903851509094e-01 -3.237124979496002197e-01 -1.988055706024169922e-01 2.301146984100341797e-01 4.045809209346771240e-01 7.652639597654342651e-02 1.870361738838255405e-03 -3.001685999333858490e-02 -4.863096401095390320e-03 1.569027751684188843e-01 4.676354229450225830e-01 5.581966042518615723e-02 -1.005384847521781921e-01 6.560422480106353760e-02 1.759692579507827759e-01 -1.760818362236022949e-01 -3.350954055786132812e-01 2.574915997684001923e-02 8.550266921520233154e-02 -6.592982262372970581e-02 -1.508758366107940674e-01 -4.065166227519512177e-03 6.332930922508239746e-02 -2.298372238874435425e-01 9.518124163150787354e-02 4.194198548793792725e-02 -1.951774582266807556e-02 4.340798407793045044e-02 -7.524755597114562988e-02 2.445144951343536377e-01 -1.051249951124191284e-01
9.983364492654800415e-02 -7.734141498804092407e-02 -2.086104154586791992e-01 -1.771089136600494385e-01 5.585964918136596680e-01 2.253249138593673706e-01 8.520232141017913818e-02 -3.964850306510925293e-02 6.380779296159744263e-02 1.019273698329925537e-01 2.405343055725097656e-01 2.588784694671630859e-01 -4.191242530941963196e-02 -1.773422658443450928e-01 -1.736817881464958191e-02 2.280984669923782349e-01 -1.220007911324501038e-01 -2.215110659599304199e-01 -2.603106759488582611e-02 4.312347993254661560e-02 -6.763605028390884399e-02 -2.464257180690765381e-01 1.575338467955589294e-02 5.514150857925415039e-02 -1.716143488883972168e-01 -3.544246032834053040e-02 -3.402113541960716248e-02 -7.377199083566665649e-02 -9.939226508140563965e-02 -8.349846303462982178e-02 2.183677405118942261e-01 -2.752080559730529785e-01
4.124976396560668945e-01 -3.663383051753044128e-02 1.178603693842887878e-01 -1.196178719401359558e-01 2.750947475433349609e-01 1.209189891815185547e-01 -2.290496081113815308e-01 -9.811326116323471069e-02 2.222562581300735474e-01 -1.033176388591527939e-02 3.466505184769630432e-02 4.275475144386291504e-01 -4.816991742700338364e-03 -1.303025782108306885e-01 -2.568608149886131287e-02 -8.638638257980346680e-02 -4.157973825931549072e-02 -2.296766787767410278e-01 -3.768186317756772041e-03 -1.128989011049270630e-01 -2.630526721477508545e-01 1.085389778017997742e-01 1.216522082686424255e-01 9.119419008493423462e-02 -2.397488206624984741e-01 -7.058578729629516602e-02 9.192734956741333008e-02 5.100398883223533630e-02 -3.299377560615539551e-01 -5.248305201530456543e-02 -1.201428994536399841e-01 -1.356211304664611816e-01
1.331711560487747192e-01 1.661163568496704102e-01 -2.203566431999206543e-01 8.044529706239700317e-02 2.887887060642242432e-01 5.286113619804382324e-01 2.960246801376342773e-01 -2.031812518835067749e-01 -2.000355273485183716e-01 -5.475474521517753601e-02 2.541700378060340881e-02 -8.656129240989685059e-02 7.429041713476181030e-02 -7.099474221467971802e-02 -1.719656772911548615e-02 1.044330000877380371e-01 -1.753820031881332397e-01 -1.885376125574111938e-01 -4.313270375132560730e-02 8.755070716142654419e-02 -2.310487180948257446e-01 8.364891260862350464e-02 -1.215665116906166077e-01 5.737857148051261902e-02 -2.524602413177490234e-01 -1.226650997996330261e-01 -5.376264452934265137e-03 1.091537326574325562e-01 -1.560198962688446045e-01 -2.561399340629577637e-01 2.777411369606852531e-03 4.640944302082061768e-03
2.240260839462280273e-01 -8.963745087385177612e-02 4.567808285355567932e-02 -5.572222545742988586e-02 3.245814442634582520e-01 5.629594996571540833e-02 -2.155608087778091431e-01 -2.253561466932296753e-01 3.186570405960083008e-01 1.077098846435546875e-01 -1.171294003725051880e-01 1.599553972482681274e-01 -1.235368102788925171e-01 -1.907535269856452942e-02 1.083656102418899536e-01 -8.561369962990283966e-03 1.676730662584304810e-01 -2.253753840923309326e-01 -2.094757556915283203e-01 -9.077923744916915894e-02 -3.114704787731170654e-01 -1.979008167982101440e-01 -2.700444161891937256e-01 1.139413714408874512e-01 -8.316308259963989258e-02 -8.387788385152816772e-02 -1.762036979198455811e-02 -2.323255501687526703e-02 -4.006773829460144043e-01 -1.179810538887977600e-01 2.600758150219917297e-02 8.869469910860061646e-02
9.455250948667526245e-02 -1.169589161872863770e-01 7.966542989015579224e-02 1.823199540376663208e-01 9.641905128955841064e-02 5.120282620191574097e-02 -1.290926039218902588e-01 -4.986461997032165527e-02 1.092868114938028157e-04 -7.005286961793899536e-02 1.048166677355766296e-01 2.008288651704788208e-01 1.059231981635093689e-01 -1.401134487241506577e-02 -1.570900343358516693e-02 1.464134007692337036e-01 -4.329018760472536087e-03 -2.636403441429138184e-01 1.202390789985656738e-01 -1.043575182557106018e-01 -3.537883758544921875e-01 -1.565543264150619507e-01 -2.163319289684295654e-01 -3.358950018882751465e-01 -2.178463637828826904e-01 -4.043499380350112915e-02 2.714706063270568848e-01 -8.047492802143096924e-02 -1.495389919728040695e-02 1.565954983234405518e-01 4.666039049625396729e-01 2.037025988101959229e-01
9.522053599357604980e-02 -1.007165014743804932e-01 1.304453909397125244e-01 1.095869541168212891e-01 1.760375350713729858e-01 2.532092928886413574e-01 -6.543881446123123169e-02 1.086783036589622498e-01 -5.616922304034233093e-02 -5.312335863709449768e-02 5.594100058078765869e-02 1.240494102239608765e-01 -2.675709128379821777e-01 -2.347131967544555664e-01 -9.146299958229064941e-02 -1.366289556026458740e-01 4.520421326160430908e-01 -4.105641320347785950e-02 2.862994186580181122e-02 2.568623423576354980e-01 -2.649301290512084961e-01 1.455087810754776001e-01 -1.170378401875495911e-01 -1.673167198896408081e-01 -2.808884978294372559e-01 2.510515153408050537e-01 1.096234098076820374e-01 8.264622837305068970e-02 -1.615019887685775757e-01 -4.424016922712326050e-02 2.144653946161270142e-01 -1.471962779760360718e-01
1.688287556171417236e-01 6.713449489325284958e-03 -1.235160231590270996e-01 -2.096000611782073975e-01 2.704074382781982422e-01 2.191564440727233887e-01 2.391844987869262695e-01 2.464470714330673218e-01 1.307068467140197754e-01 -1.385029703378677368e-01 -1.281124055385589600e-01 1.101128663867712021e-02 -2.432050108909606934e-01 -8.521343022584915161e-02 -1.364331878721714020e-02 2.611437253654003143e-02 1.270439028739929199e-01 -1.760491132736206055e-01 -1.392542570829391479e-01 -1.192390322685241699e-01 -2.780727446079254150e-01 2.432508952915668488e-02 -7.407692074775695801e-02 -6.092542409896850586e-02 -4.430617690086364746e-01 -4.319402202963829041e-02 1.573047637939453125e-01 2.151950448751449585e-01 -7.123696804046630859e-02 -1.383082121610641479e-01 -1.360575109720230103e-01 -2.707241177558898926e-01
-8.611539378762245178e-03 3.578940406441688538e-02 -3.523870557546615601e-02 -2.807193994522094727e-01 6.187914013862609863e-01 2.604366242885589600e-01 1.496986299753189087e-01 -4.535206407308578491e-02 7.791814208030700684e-02 1.380800157785415649e-01 2.569909095764160156e-01 2.444201856851577759e-01 1.337285190820693970e-01 -2.929784059524536133e-01 2.248752564191818237e-01 5.812162533402442932e-02 -6.940689682960510254e-02 -1.717774718999862671e-01 -1.837804168462753296e-01 1.176993176341056824e-01 5.859052762389183044e-02 -4.960193857550621033e-02 -1.066002808511257172e-02 -7.383169233798980713e-02 -7.546176016330718994e-02 1.717811636626720428e-02 -1.420134492218494415e-02 1.355367302894592285e-01 -6.068333238363265991e-02 6.765169650316238403e-02 6.917532533407211304e-02 6.161737442016601562e-02
2.960458099842071533e-01 5.401086807250976562e-02 -3.122646808624267578e-01 -7.255245745182037354e-02 1.168034598231315613e-01 5.426922440528869629e-02 -1.333658546209335327e-01 -4.474551603198051453e-02 8.273517340421676636e-02 2.703739143908023834e-02 -5.429246276617050171e-02 -6.313537061214447021e-02 -6.410233676433563232e-02 -2.331195026636123657e-01 -7.292534410953521729e-02 -1.075213849544525146e-01 1.141224205493927002e-01 -5.092341899871826172e-01 1.323394328355789185e-01 4.158254265785217285e-01 -1.242445632815361023e-01 -9.878952056169509888e-02 -1.935720327310264111e-03 -6.261393427848815918e-02 -1.576633900403976440e-01 5.468109622597694397e-02 4.868554417043924332e-03 1.588605195283889771e-01 -2.547816634178161621e-01 -1.598389446735382080e-01 1.777174025774002075e-01 -1.157807260751724243e-01
-9.395525604486465454e-02 -5.149474740028381348e-02 -3.239856660366058350e-01 -1.762108951807022095e-01 2.813779413700103760e-01 5.787089467048645020e-02 -1.031503602862358093e-01 -1.110269427299499512e-01 7.342679053544998169e-02 3.585229068994522095e-02 -1.088926121592521667e-01 1.026209965348243713e-01 -2.548793517053127289e-02 -4.660142064094543457e-01 -2.201927155256271362e-01 1.186960339546203613e-01 2.128446400165557861e-01 -9.666981175541877747e-03 2.132103219628334045e-02 -1.503975410014390945e-02 -2.154012620449066162e-01 1.824559718370437622e-01 -2.290444970130920410e-01 -2.176817208528518677e-01 -7.259061560034751892e-03 -1.938829571008682251e-01 -5.747210606932640076e-02 2.856818437576293945e-01 -1.920171529054641724e-01 6.807780358940362930e-03 2.083484828472137451e-01 9.517323225736618042e-02
2.994898855686187744e-01 -6.877455860376358032e-02 6.259022653102874756e-02 4.637913405895233154e-02 2.253437042236328125e-01 -2.284549921751022339e-02 -2.828149199485778809e-01 -1.293967664241790771e-01 2.681910097599029541e-01 3.311244547367095947e-01 -4.275533719919621944e-04 2.182082086801528931e-01 2.328199893236160278e-02 -7.874441146850585938e-02 4.397895559668540955e-02 7.382749766111373901e-02 1.481171548366546631e-01 -2.879878282546997070e-01 -1.122317835688591003e-01 -1.366171836853027344e-01 -4.647736549377441406e-01 -1.875138133764266968e-01 -1.842134892940521240e-01 -3.910505026578903198e-02 5.774539336562156677e-02 -5.962848290801048279e-02 -4.070200026035308838e-02 1.386659890413284302e-01 -2.127123028039932251e-01 5.296854674816131592e-02 -7.024206221103668213e-02 -6.803433597087860107e-02
1.189855560660362244e-01 5.921496823430061340e-02 -1.772033423185348511e-01 1.623477488756179810e-01 1.611494421958923340e-01 -1.452719569206237793e-01 5.599565431475639343e-02 -1.515902280807495117e-01 -1.027887687087059021e-01 -1.139103993773460388e-02 -6.861011032015085220e-03 3.066509664058685303e-01 4.480778425931930542e-02 -1.587337106466293335e-01 -2.580265887081623077e-02 -5.657260119915008545e-02 2.183078676462173462e-01 -2.750541865825653076e-01 1.401182264089584351e-01 9.476286172866821289e-02 -1.354536563158035278e-01 -1.409810483455657959e-01 -4.104700386524200439e-01 -9.541000425815582275e-02 -2.134131342172622681e-01 -3.394272923469543457e-01 -9.663233533501625061e-03 3.364360630512237549e-01 -1.693387478590011597e-01 -7.161326706409454346e-02 1.284789144992828369e-01 1.531493067741394043e-01
5.478225275874137878e-02 -4.006610438227653503e-02 2.481784075498580933e-01 1.907484605908393860e-02 4.625394642353057861e-01 2.161150574684143066e-01 -1.786054521799087524e-01 2.530646026134490967e-01 1.793661415576934814e-01 -9.202043712139129639e-02 2.093931101262569427e-02 2.492466941475868225e-02 1.388658881187438965e-01 -2.072609663009643555e-01 1.147009897977113724e-02 3.987067937850952148e-02 1.210073530673980713e-01 8.766774833202362061e-02 -1.710272431373596191e-01 -8.635768666863441467e-03 -3.733529746532440186e-01 -3.756839036941528320e-02 -2.017049193382263184e-01 -1.100202426314353943e-01 -1.019004881381988525e-01 -1.346558481454849243e-01 3.362070620059967041e-01 -1.774848066270351410e-02 -2.368778139352798462e-01 -2.492329291999340057e-02 -9.160240739583969116e-02 -1.376574337482452393e-01
9.592785686254501343e-02 1.576258428394794464e-02 -1.451860368251800537e-01 4.071795567870140076e-02 1.617252230644226074e-01 -2.162824571132659912e-01 -3.968272358179092407e-02 -9.198676049709320068e-02 5.282721295952796936e-02 7.675047963857650757e-02 -9.141158312559127808e-02 6.988845765590667725e-02 2.160868346691131592e-01 -1.480938345193862915e-01 2.330682128667831421e-01 1.088212281465530396e-01 -3.179933875799179077e-02 -4.196406602859497070e-01 -1.527717113494873047e-01 -2.608141861855983734e-02 -4.808557629585266113e-01 -1.798992604017257690e-01 -7.702795416116714478e-02 4.194292426109313965e-02 -1.220990121364593506e-01 1.825628876686096191e-01 5.821067839860916138e-02 3.056740462779998779e-01 -2.072007209062576294e-01 -7.669730484485626221e-02 2.484570294618606567e-01 -1.084122899919748306e-02
1.071593388915061951e-01 3.033307790756225586e-01 -3.998814523220062256e-01 -1.375073492527008057e-01 2.251151204109191895e-01 9.183014929294586182e-02 2.094934880733489990e-02 -5.035681650042533875e-02 -4.563534632325172424e-02 9.935161471366882324e-02 3.640074431896209717e-01 1.045864727348089218e-02 -3.182260785251855850e-03 -2.801640331745147705e-01 3.826832398772239685e-02 -6.152809783816337585e-02 5.497610941529273987e-02 -2.538022398948669434e-01 -1.057109981775283813e-01 2.115776687860488892e-01 -1.401267349720001221e-01 9.886972606182098389e-02 1.226115506142377853e-03 -1.602734029293060303e-01 -9.233313053846359253e-02 -3.838448598980903625e-02 5.674302205443382263e-02 1.890977174043655396e-01 -3.859895169734954834e-01 9.511592984199523926e-02 9.513955563306808472e-03 -2.042394727468490601e-01
3.236351013183593750e-01 -9.883064776659011841e-02 6.751710176467895508e-02 2.835335433483123779e-01 1.341813206672668457e-01 2.492019683122634888e-01 8.672287221997976303e-04 -2.122492529451847076e-02 8.377665281295776367e-02 -3.465825915336608887e-01 -1.496098786592483521e-01 8.446153253316879272e-02 9.438420832157135010e-02 -2.537297010421752930e-01 -7.386893033981323242e-02 8.231785148382186890e-02 2.766411602497100830e-01 -3.591610193252563477e-01 1.526095345616340637e-02 1.080937460064888000e-01 1.065236032009124756e-01 -2.603014111518859863e-01 -2.371104806661605835e-01 -1.259014308452606201e-01 -1.843573004007339478e-01 -1.112796831876039505e-02 8.404161781072616577e-02 7.939403504133224487e-02 7.433520257472991943e-02 -1.997178345918655396e-01 2.379561029374599457e-02 1.254298388957977295e-01
2.200189083814620972e-01 4.586483538150787354e-02 2.233045101165771484e-01 -3.470265120267868042e-02 3.192816972732543945e-01 5.486631989479064941e-01 2.524555921554565430e-01 1.395298391580581665e-01 5.803367495536804199e-02 -7.347985357046127319e-02 -1.417024806141853333e-02 3.157784640789031982e-01 9.785685688257217407e-02 3.581650927662849426e-02 8.653669804334640503e-02 1.577981859445571899e-01 -1.067068874835968018e-01 -1.484130173921585083e-01 1.605434343218803406e-02 -9.154525585472583771e-03 -2.635932862758636475e-01 7.951630279421806335e-03 -2.257520556449890137e-01 -4.938244353979825974e-03 -2.474170178174972534e-01 3.445874527096748352e-02 1.398495491594076157e-02 5.110092461109161377e-02 -3.312893584370613098e-02 -3.169367462396621704e-02 -1.952653974294662476e-01 -2.419421076774597168e-02
3.939092159271240234e-01 -7.898259162902832031e-02 2.620580494403839111e-01 -1.251606792211532593e-01 7.938560098409652710e-02 2.067558318376541138e-01 -8.334378898143768311e-02 4.030592739582061768e-02 2.426628619432449341e-01 -1.378370672464370728e-01 -6.731878221035003662e-02 2.818103134632110596e-01 2.480136454105377197e-01 -1.481060087680816650e-01 -1.340488195419311523e-01 -5.190319195389747620e-02 8.664429187774658203e-02 -1.163773685693740845e-01 1.846932321786880493e-01 4.019217565655708313e-02 -2.760574519634246826e-01 1.213226700201630592e-03 -6.826605647802352905e-02 2.348270080983638763e-02 -1.593257784843444824e-01 -1.986306309700012207e-01 2.630329132080078125e-01 -9.017474949359893799e-02 -3.848731815814971924e-01 1.137359719723463058e-02 4.315166152082383633e-04 4.563239216804504395e-02
2.831336259841918945e-01 -7.577402889728546143e-02 4.122801497578620911e-02 1.441244930028915405e-01 -1.275585312396287918e-02 2.406650781631469727e-01 -5.951695889234542847e-02 -1.308646947145462036e-01 -1.008352339267730713e-01 -4.508124664425849915e-02 2.286569327116012573e-01 2.543316185474395752e-01 -2.973505109548568726e-02 2.152867913246154785e-01 -1.141856312751770020e-01 3.307736665010452271e-02 8.770933747291564941e-02 -2.896059751510620117e-01 -6.845679134130477905e-02 1.200503855943679810e-01 -1.736401617527008057e-01 1.424716319888830185e-02 -2.852239906787872314e-01 1.629709266126155853e-02 -2.468712627887725830e-01 -1.622284948825836182e-01 1.868607550859451294e-01 -2.500239945948123932e-02 -1.207911297678947449e-01 -1.645987331867218018e-01 2.858659327030181885e-01 3.917843401432037354e-01
2.231282442808151245e-01 -1.868765801191329956e-01 -2.081761062145233154e-01 -1.815117299556732178e-01 3.492062091827392578e-01 1.652922332286834717e-01 5.696464702486991882e-02 1.645532101392745972e-01 3.632871061563491821e-02 -6.595446914434432983e-02 1.908571422100067139e-01 1.627866476774215698e-01 -1.453478336334228516e-01 1.438354551792144775e-01 -1.267370879650115967e-01 1.677350997924804688e-01 1.647797226905822754e-01 -7.578825950622558594e-02 1.505396515130996704e-01 -8.719232678413391113e-02 -1.082215607166290283e-01 3.965726494789123535e-01 -1.250450313091278076e-01 -2.824895977973937988e-01 -2.387824654579162598e-01 -6.730393320322036743e-02 1.781615018844604492e-01 8.315339684486389160e-02 -2.406975477933883667e-01 1.220591962337493896e-01 6.476163864135742188e-02 5.933277134317904711e-05
2.037385404109954834e-01 2.798676192760467529e-01 -1.184575706720352173e-01 7.126715779304504395e-02 2.015046775341033936e-01 3.907673358917236328e-01 3.333275020122528076e-01 -4.030091315507888794e-02 -4.603208974003791809e-02 -7.767930626869201660e-02 2.482905238866806030e-01 3.532088920474052429e-02 1.808686740696430206e-02 -1.686076521873474121e-01 4.462191462516784668e-02 -8.401810377836227417e-02 3.553871437907218933e-02 3.337740898132324219e-02 1.572854220867156982e-01 5.770665011368691921e-04 -4.388760328292846680e-01 -8.330444246530532837e-02 -2.328698784112930298e-01 -2.484087832272052765e-02 -1.230287328362464905e-01 -1.200448051095008850e-01 -1.221839487552642822e-01 9.785596281290054321e-02 -1.598364710807800293e-01 -1.739768236875534058e-01 1.487547904253005981e-01 1.807089745998382568e-01
2.673923671245574951e-01 -2.473903745412826538e-01 -8.057658374309539795e-02 -2.190714776515960693e-01 1.721856556832790375e-02 3.435859084129333496e-01 -1.685211658477783203e-01 2.751639187335968018e-01 1.925625801086425781e-01 -1.425846219062805176e-01 4.088904336094856262e-02 -3.984554484486579895e-02 3.262330964207649231e-02 8.180107921361923218e-02 1.821273267269134521e-01 1.990097202360630035e-02 -4.417826980352401733e-02 -1.682476550340652466e-01 2.005543112754821777e-01 1.083349287509918213e-01 -1.672545075416564941e-01 -3.929966129362583160e-03 -1.811427474021911621e-01 -2.165492027997970581e-01 -2.047155052423477173e-01 7.504207640886306763e-02 -1.435243897140026093e-02 6.395969539880752563e-02 -3.832159936428070068e-01 -2.146420925855636597e-01 1.077153384685516357e-01 -2.051379382610321045e-01
4.203094840049743652e-01 -1.601490378379821777e-01 -2.889906466007232666e-01 3.468112275004386902e-02 1.931033581495285034e-01 9.002529829740524292e-02 -4.835632443428039551e-02 -1.988804712891578674e-02 1.179727446287870407e-02 -1.202832385897636414e-01 -2.420750260353088379e-02 -2.922527026385068893e-03 3.199636340141296387e-01 -2.827695012092590332e-02 1.514449864625930786e-01 -2.293058037757873535e-01 -8.537471294403076172e-02 -4.215373396873474121e-01 -8.730836212635040283e-02 -2.150701731443405151e-02 -1.859249174594879150e-01 -2.992513179779052734e-01 -1.017900481820106506e-01 -1.938588172197341919e-01 -2.000799626111984253e-01 -1.194891780614852905e-01 1.232514083385467529e-01 1.246097013354301453e-01 -6.214176118373870850e-02 -1.394774951040744781e-02 -4.741515964269638062e-02 1.203721165657043457e-01
4.307621717453002930e-02 -4.919141158461570740e-02 -9.069088101387023926e-02 -3.403712809085845947e-02 2.345463633537292480e-01 2.928671538829803467e-01 -1.739286929368972778e-01 2.037342637777328491e-01 8.217840641736984253e-02 -1.301728934049606323e-01 -1.068216487765312195e-01 -7.929354906082153320e-02 -2.766564190387725830e-01 -4.271093010902404785e-02 1.578094363212585449e-01 -7.913521677255630493e-02 1.954367160797119141e-01 -1.407118737697601318e-01 1.510614156723022461e-01 1.571720838546752930e-02 -3.416548371315002441e-01 -6.179847754538059235e-03 1.952500268816947937e-02 -1.631218641996383667e-01 -4.046778976917266846e-01 1.566133201122283936e-01 2.597997784614562988e-01 9.073899686336517334e-02 -3.495954871177673340e-01 7.452140748500823975e-02 4.958293866366147995e-03 -7.898733764886856079e-02
3.001159429550170898e-01 -2.589986026287078857e-01 -1.242465376853942871e-01 1.221173554658889771e-01 3.755152970552444458e-02 8.433384448289871216e-02 -1.035504415631294250e-01 -1.886501535773277283e-02 1.856390684843063354e-01 5.121977254748344421e-02 -2.778383791446685791e-01 6.097616255283355713e-02 -8.330001682043075562e-02 -2.078755497932434082e-01 -6.920339167118072510e-02 -2.393393069505691528e-01 -9.357594884932041168e-03 -3.317364454269409180e-01 -5.036259442567825317e-02 3.210488557815551758e-01 -2.229187637567520142e-01 7.388623803853988647e-02 -7.065182179212570190e-02 -2.200319170951843262e-01 -1.588551998138427734e-01 2.026727795600891113e-01 7.292246818542480469e-02 6.499202549457550049e-02 -2.461317032575607300e-01 2.762201242148876190e-02 2.807256281375885010e-01 -1.495715677738189697e-01
-9.191005676984786987e-02 -7.048230618238449097e-02 -1.757233142852783203e-01 -3.226095810532569885e-02 7.016237974166870117e-01 3.088811933994293213e-01 4.882458969950675964e-02 7.642521709203720093e-02 -3.250413015484809875e-02 -4.608846083283424377e-02 2.268744260072708130e-01 2.711518406867980957e-01 6.643185764551162720e-02 -1.024688407778739929e-01 1.623953878879547119e-02 -1.858689077198505402e-02 -3.755160421133041382e-02 -1.888525187969207764e-01 2.509302645921707153e-02 4.287719354033470154e-02 1.958972215652465820e-02 -1.704151034355163574e-01 5.819721613079309464e-03 8.448553830385208130e-02 -2.199581563472747803e-01 -6.370668858289718628e-02 -1.240653619170188904e-01 -5.526244640350341797e-02 -1.828464567661285400e-01 -2.046536840498447418e-02 1.555217355489730835e-01 -9.996777772903442383e-02
1.471686512231826782e-01 -1.297480762004852295e-01 1.025630347430706024e-02 2.511049807071685791e-01 1.591158956289291382e-01 1.357228457927703857e-01 -7.373315095901489258e-02 -1.033986955881118774e-01 -7.193881087005138397e-03 -2.982976138591766357e-01 -1.795941889286041260e-01 1.551088839769363403e-01 2.989679276943206787e-01 -3.219428658485412598e-01 -3.713298216462135315e-02 7.612265646457672119e-02 1.940037608146667480e-01 -3.168424963951110840e-01 5.416991561651229858e-02 4.520632792264223099e-03 8.900903910398483276e-02 -2.371275424957275391e-01 -2.951830923557281494e-01 -5.343316122889518738e-02 -2.723711431026458740e-01 1.113758832216262817e-01 -4.810356721282005310e-02 8.595348335802555084e-03 -1.595663428306579590e-01 -2.227182537317276001e-01 -2.316413819789886475e-02 1.822950989007949829e-01
3.669483065605163574e-01 1.913255155086517334e-01 -4.832015838474035263e-03 5.042600259184837341e-02 3.789271116256713867e-01 1.215308085083961487e-01 -1.921359747648239136e-01 9.955751895904541016e-02 6.382635980844497681e-02 -4.989762231707572937e-02 7.832673192024230957e-02 1.482433825731277466e-01 -1.959792673587799072e-01 -2.889941446483135223e-02 2.949771881103515625e-01 6.431519985198974609e-02 -9.887962788343429565e-02 -3.884595334529876709e-01 -4.530426114797592163e-02 1.295140087604522705e-01 1.089156493544578552e-01 9.333866834640502930e-02 -2.108860164880752563e-01 -3.430698812007904053e-01 -5.960604548454284668e-02 1.173830255866050720e-01 -2.171546369791030884e-01 -1.182339191436767578e-01 -3.311686962842941284e-02 -3.536315634846687317e-02 7.832454890012741089e-02 8.203725516796112061e-02
4.756793379783630371e-01 -4.646373540163040161e-02 -3.221006989479064941e-01 1.443534046411514282e-01 9.336717426776885986e-02 2.021072246134281158e-02 1.656142063438892365e-03 -1.214914917945861816e-01 9.964729845523834229e-02 -9.497406333684921265e-02 5.281488411128520966e-03 -2.600759826600551605e-02 2.495137453079223633e-01 -2.549406290054321289e-01 9.163990616798400879e-02 -1.825836300849914551e-01 4.071735311299562454e-03 -3.101853132247924805e-01 -8.796142786741256714e-02 1.487422585487365723e-01 -1.800302416086196899e-01 -2.860707938671112061e-01 -1.015583574771881104e-01 -2.449467778205871582e-01 -7.618020474910736084e-02 1.267658919095993042e-01 1.149833798408508301e-01 1.019151955842971802e-01 -1.976153850555419922e-01 4.031844064593315125e-02 1.915933191776275635e-01 3.057066351175308228e-02
2.485231012105941772e-01 1.494196504354476929e-01 -3.172230720520019531e-01 1.322151273488998413e-01 1.501263529062271118e-01 2.451430708169937134e-01 4.750804230570793152e-02 -8.268130011856555939e-03 1.988358497619628906e-01 7.237290591001510620e-02 4.265626892447471619e-03 2.015577256679534912e-02 -1.484850496053695679e-01 -8.648492395877838135e-03 2.721033059060573578e-02 2.899167239665985107e-01 1.991109102964401245e-01 -4.575088322162628174e-01 7.337725907564163208e-02 2.809927612543106079e-02 -2.109675109386444092e-01 1.575248092412948608e-01 -3.389813601970672607e-01 -7.212426513433456421e-02 -1.488316059112548828e-01 1.221997514367103577e-01 3.004877828061580658e-02 9.271534532308578491e-02 1.180555149912834167e-01 7.084397971630096436e-02 2.455594949424266815e-02 2.236535847187042236e-01
-1.894137859344482422e-01 -8.152573369443416595e-03 -3.109790384769439697e-01 8.441301435232162476e-02 1.991680115461349487e-01 2.459385246038436890e-01 -6.591961532831192017e-02 -2.304722964763641357e-01 3.469753265380859375e-02 -1.316959112882614136e-01 5.066145956516265869e-02 1.617854535579681396e-01 1.605105996131896973e-01 -1.696421056985855103e-01 5.855110473930835724e-03 5.874052271246910095e-02 1.036233380436897278e-01 -5.169010758399963379e-01 -1.043484807014465332e-01 7.354812324047088623e-02 9.223400056362152100e-02 -1.352486312389373779e-01 1.015741229057312012e-01 -1.229834854602813721e-01 -3.817245960235595703e-01 7.635399699211120605e-02 -1.559492051601409912e-01 1.304929517209529877e-02 -7.546459883451461792e-02 -2.377156913280487061e-01 8.538113534450531006e-02 -7.279287278652191162e-02
1.758211255073547363e-01 -2.204530686140060425e-01 -1.428591609001159668e-01 1.076136007905006409e-01 2.353460937738418579e-01 2.321132123470306396e-01 1.030273362994194031e-01 -5.811735987663269043e-02 1.423758119344711304e-01 -8.111605793237686157e-02 3.326544910669326782e-02 1.296094208955764771e-01 2.519815787672996521e-02 -2.855082154273986816e-01 3.973231092095375061e-02 -8.303400874137878418e-02 1.504349708557128906e-01 -6.305499672889709473e-01 -1.388783603906631470e-01 1.362274885177612305e-01 -1.272013038396835327e-01 -1.720265895128250122e-01 7.821346819400787354e-02 2.757535502314567566e-02 -9.997468441724777222e-02 1.961701661348342896e-01 1.690064817667007446e-01 -1.012850273400545120e-02 8.289442211389541626e-02 1.363184601068496704e-01 -1.158167868852615356e-01 5.595370009541511536e-02
5.900924652814865112e-02 1.321957260370254517e-01 -1.905288249254226685e-01 -1.809580177068710327e-01 3.100259788334369659e-02 3.920736610889434814e-01 -2.749593555927276611e-01 -1.227689310908317566e-01 -1.559823602437973022e-01 -1.746301054954528809e-01 -6.704627722501754761e-02 3.979012370109558105e-01 -4.025789722800254822e-02 -4.097430035471916199e-02 2.261871397495269775e-01 -1.525955498218536377e-01 -2.697600750252604485e-03 -8.447544276714324951e-02 -3.535616397857666016e-02 -4.571293294429779053e-02 -2.924578487873077393e-01 -9.682487696409225464e-02 -3.538410067558288574e-01 -1.206509098410606384e-01 -2.546949982643127441e-01 -5.513622891157865524e-03 -2.724232524633407593e-02 1.467750817537307739e-01 1.647990494966506958e-01 -6.577932834625244141e-02 -3.573298826813697815e-02 6.440255045890808105e-02
3.063650429248809814e-01 -4.721337929368019104e-03 -6.449063867330551147e-02 -1.008849777281284332e-02 2.589075267314910889e-01 2.745348513126373291e-01 2.251051515340805054e-01 7.758074253797531128e-02 -1.298731267452239990e-01 2.486885339021682739e-01 3.769000619649887085e-02 2.930355072021484375e-01 -1.884484440088272095e-01 1.089701429009437561e-01 3.533917292952537537e-02 -6.101808324456214905e-02 3.495446406304836273e-03 -2.720150053501129150e-01 3.153234124183654785e-01 1.460892613977193832e-02 -2.167372703552246094e-01 1.711586564779281616e-01 -1.573882251977920532e-01 -1.128367055207490921e-02 -3.547443542629480362e-03 -1.753873191773891449e-02 3.296840190887451172e-01 -5.592012405395507812e-02 -6.021112203598022461e-02 -1.182814836502075195e-01 1.669310778379440308e-01 2.279582470655441284e-01
2.460976094007492065e-01 1.169185489416122437e-01 -1.505667418241500854e-01 2.262074500322341919e-01 3.141784667968750000e-01 -1.031137034296989441e-01 9.284415841102600098e-02 5.716546252369880676e-02 1.381410378962755203e-02 -1.310857236385345459e-01 -1.515485942363739014e-01 9.859913587570190430e-02 7.128341495990753174e-02 7.399974018335342407e-02 -1.086765062063932419e-02 -1.338754892349243164e-01 1.027932316064834595e-01 -4.119603931903839111e-01 -1.089437752962112427e-01 2.883294597268104553e-02 -1.662851870059967041e-02 -3.477794826030731201e-01 -1.626381725072860718e-01 1.764514017850160599e-03 -2.495914399623870850e-01 -1.647690683603286743e-01 5.927132815122604370e-02 4.094667136669158936e-01 -3.560456261038780212e-02 6.585410982370376587e-02 1.713585853576660156e-01 -1.256499141454696655e-01
-2.928509004414081573e-02 -1.435721814632415771e-01 -1.527153700590133667e-01 -4.157337248325347900e-01 2.113972157239913940e-01 1.783969551324844360e-01 -5.630233325064182281e-03 4.348079860210418701e-02 -8.250919729471206665e-02 6.938185542821884155e-02 -7.299478631466627121e-03 5.073356032371520996e-01 -8.575391769409179688e-02 1.403340417891740799e-02 -3.353393450379371643e-02 8.989376015961170197e-03 -2.171735614538192749e-01 -1.622767746448516846e-01 5.620535928755998611e-03 5.762516707181930542e-02 -2.007956802845001221e-01 -1.864725649356842041e-01 -1.893653124570846558e-01 -2.553403973579406738e-01 -2.889434695243835449e-01 8.555685728788375854e-02 6.668405979871749878e-02 4.654688015580177307e-02 -1.594498381018638611e-02 1.404626071453094482e-01 1.980961859226226807e-01 -1.283318698406219482e-01
3.135188519954681396e-01 -1.517869085073471069e-01 -1.831857301294803619e-02 -1.285746097564697266e-01 5.847489833831787109e-02 2.869985401630401611e-01 -2.657058415934443474e-03 4.532035067677497864e-02 2.139598578214645386e-01 -9.816221147775650024e-02 -1.103177815675735474e-01 -2.965818718075752258e-02 2.819001972675323486e-01 3.822051361203193665e-02 2.806913852691650391e-01 -8.718948811292648315e-02 1.426206156611442566e-02 -1.986239999532699585e-01 2.063668519258499146e-01 1.719980090856552124e-01 -1.357856094837188721e-01 9.436693787574768066e-02 -1.481507569551467896e-01 -2.303285524249076843e-02 -4.085447788238525391e-01 8.660483360290527344e-02 -1.494272947311401367e-01 -4.360596090555191040e-02 -3.331006467342376709e-01 -2.334283590316772461e-01 2.629035338759422302e-02 -1.083787381649017334e-01
1.462112367153167725e-01 -1.895793527364730835e-02 -2.719490528106689453e-01 2.121399492025375366e-01 2.998258769512176514e-01 -2.305116318166255951e-02 -1.606554388999938965e-01 -1.142097190022468567e-01 4.479090124368667603e-02 -1.168464571237564087e-01 2.142482697963714600e-01 4.902566224336624146e-02 1.113093197345733643e-01 -7.590036094188690186e-02 -2.869043685495853424e-02 -2.260973304510116577e-01 -1.704704463481903076e-01 -4.342365264892578125e-01 -7.411330938339233398e-02 1.876062713563442230e-02 -5.767692625522613525e-02 -1.526219248771667480e-01 -4.089574888348579407e-02 -1.088013648986816406e-01 -3.077301979064941406e-01 -1.870780438184738159e-01 3.123955428600311279e-02 3.076274394989013672e-01 -1.982188671827316284e-01 6.117173004895448685e-03 1.921008825302124023e-01 1.755828261375427246e-01
1.210740804672241211e-01 -3.598041236400604248e-01 -9.899356961250305176e-02 8.859266340732574463e-02 6.858193874359130859e-02 1.061118692159652710e-01 -3.065706230700016022e-02 -2.115892320871353149e-01 -6.614001840353012085e-02 -2.298071384429931641e-01 2.784584760665893555e-01 1.260623186826705933e-01 2.402705885469913483e-02 -6.930357962846755981e-02 -2.847199328243732452e-02 3.370706737041473389e-01 1.433494687080383301e-01 -4.364626705646514893e-01 8.963508158922195435e-02 1.453600823879241943e-01 -2.382256090641021729e-01 -7.160875201225280762e-02 -1.119530051946640015e-01 -2.153689414262771606e-01 -8.097470551729202271e-02 1.861554011702537537e-02 2.311013191938400269e-01 3.098399564623832703e-02 -2.751100622117519379e-02 5.326625704765319824e-02 2.670367062091827393e-01 9.462060779333114624e-02
1.826390773057937622e-01 3.628867864608764648e-02 6.093880161643028259e-02 -9.724573791027069092e-02 1.948498785495758057e-01 5.828296393156051636e-02 -1.798098087310791016e-01 -1.185452267527580261e-01 1.413374394178390503e-01 1.866224557161331177e-01 3.724983707070350647e-02 3.123892545700073242e-01 -2.984048426151275635e-01 -9.201761335134506226e-02 1.587320491671562195e-02 8.956325054168701172e-02 2.323084622621536255e-01 -2.194105982780456543e-01 -1.118318587541580200e-01 2.307675033807754517e-02 -2.557916045188903809e-01 -1.504901796579360962e-01 -2.333266437053680420e-01 1.522274911403656006e-01 -1.613845527172088623e-01 1.105652600526809692e-01 -2.360192835330963135e-01 1.686546802520751953e-01 -4.235507845878601074e-01 -1.120861172676086426e-01 -8.948413282632827759e-02 4.024358838796615601e-02
2.952472865581512451e-01 -2.197393588721752167e-02 9.564145654439926147e-02 3.264155238866806030e-02 2.593409121036529541e-01 1.785480827093124390e-01 3.066273964941501617e-02 -2.801055014133453369e-01 2.329524420201778412e-02 -2.878741919994354248e-01 -1.556088030338287354e-01 7.255979627370834351e-02 7.120174914598464966e-02 -9.620726108551025391e-02 -1.413794606924057007e-01 -4.661748558282852173e-02 2.640368938446044922e-01 -3.105297088623046875e-01 1.140564531087875366e-01 5.869833379983901978e-02 -1.493760477751493454e-02 -3.691915273666381836e-01 -3.319166600704193115e-01 2.868436463177204132e-02 -1.791070550680160522e-01 -2.797115221619606018e-02 -1.605307906866073608e-01 2.792246080935001373e-02 -1.244836226105690002e-01 -2.202346771955490112e-01 -6.495411694049835205e-02 1.283406019210815430e-01
2.982336282730102539e-01 -2.420005016028881073e-02 1.359213143587112427e-01 -4.877783358097076416e-02 3.272600471973419189e-01 3.588128685951232910e-01 7.270289212465286255e-02 1.178601533174514771e-01 2.042677849531173706e-01 -1.467102766036987305e-01 -1.656047403812408447e-01 -2.722522057592868805e-02 1.049656569957733154e-01 -9.227818995714187622e-02 -7.770382612943649292e-02 2.681807577610015869e-01 9.937714785337448120e-02 -1.815323084592819214e-01 -3.066259026527404785e-01 -1.738741993904113770e-01 -2.467368394136428833e-01 -1.219976395368576050e-01 -2.662267386913299561e-01 -1.309057772159576416e-01 -1.110040843486785889e-01 4.646725952625274658e-03 5.453018471598625183e-02 7.587483525276184082e-02 -2.073325961828231812e-01 7.786482572555541992e-02 -1.790084689855575562e-01 -1.125285327434539795e-01
-7.694852352142333984e-02 1.310469359159469604e-01 2.335849702358245850e-01 1.798117607831954956e-01 2.012626975774765015e-01 4.036595225334167480e-01 -1.187607739120721817e-02 3.221116364002227783e-01 -2.243259176611900330e-02 -2.672632336616516113e-01 1.494748592376708984e-01 2.657140195369720459e-01 -7.660124450922012329e-03 -1.840427666902542114e-01 -8.784429728984832764e-02 9.066737443208694458e-02 3.106394410133361816e-01 -1.548474580049514771e-01 1.520365178585052490e-01 8.035164326429367065e-03 -1.673072725534439087e-01 -3.616511821746826172e-02 -1.391642987728118896e-01 -2.047647833824157715e-01 -2.698249518871307373e-01 1.025557145476341248e-01 -6.654039770364761353e-02 -7.513608783483505249e-02 -6.811090558767318726e-02 -2.036018669605255127e-02 1.098864749073982239e-01 -1.521367281675338745e-01
3.294894695281982422e-01 -1.042691171169281006e-01 -1.946764811873435974e-02 -9.143409878015518188e-02 3.411545157432556152e-01 4.362857341766357422e-01 -6.975226849317550659e-02 6.452703475952148438e-02 1.011741161346435547e-02 -1.834836155176162720e-01 -1.353470683097839355e-01 -1.284373551607131958e-01 -1.325655281543731689e-01 1.105505675077438354e-01 -6.111699342727661133e-02 5.834329500794410706e-02 5.131161771714687347e-03 -1.705445796251296997e-01 -3.714123368263244629e-01 1.855165660381317139e-01 -2.414172291755676270e-01 7.705471664667129517e-02 -2.314307391643524170e-01 2.966905571520328522e-02 -7.442475855350494385e-02 -9.656876325607299805e-02 -1.002056002616882324e-01 2.611035406589508057e-01 -1.684047654271125793e-02 -1.282365471124649048e-01 1.019824519753456116e-01 -1.010044142603874207e-01
-1.871558837592601776e-02 -2.868965268135070801e-02 -3.415969014167785645e-01 -2.699739933013916016e-01 5.422962307929992676e-01 1.442798078060150146e-01 6.711786985397338867e-02 -5.698418989777565002e-02 1.648889780044555664e-01 2.264722436666488647e-02 1.384162306785583496e-01 7.336454093456268311e-02 2.625407576560974121e-01 -1.062057837843894958e-01 1.054086536169052124e-02 -8.634167164564132690e-02 7.622814923524856567e-02 -4.202101826667785645e-01 -4.878038913011550903e-02 9.007952362298965454e-02 -2.105946093797683716e-01 -1.817312389612197876e-01 7.796797156333923340e-02 -3.295416012406349182e-02 -5.362652242183685303e-02 3.695406392216682434e-02 1.244918406009674072e-01 1.069064885377883911e-01 1.182702109217643738e-01 -6.628436595201492310e-02 1.366372555494308472e-01 -3.066262602806091309e-02
9.532955475151538849e-03 1.138508468866348267e-01 -1.236495077610015869e-01 -1.545126885175704956e-01 6.795232295989990234e-01 2.044779211282730103e-01 -1.626105420291423798e-02 6.013151258230209351e-02 2.949840016663074493e-02 1.608275473117828369e-01 1.915823072195053101e-01 3.152081668376922607e-01 3.389576077461242676e-02 -8.957599103450775146e-02 1.701996475458145142e-01 8.861064165830612183e-02 2.069489657878875732e-02 -1.758440434932708740e-01 -2.598103880882263184e-01 2.341661602258682251e-02 -5.710050463676452637e-02 -7.005888968706130981e-02 -2.698543108999729156e-02 4.408146068453788757e-02 3.925747424364089966e-02 -1.217499822378158569e-01 3.194695338606834412e-02 2.444395869970321655e-01 -1.478931494057178497e-02 -4.315207246690988541e-03 1.444364339113235474e-01 -1.519159674644470215e-01
2.856667935848236084e-01 2.639149501919746399e-02 6.169487163424491882e-02 -1.144789457321166992e-01 2.968793213367462158e-01 1.268489360809326172e-01 -9.552285075187683105e-02 -1.724227666854858398e-01 4.192878678441047668e-02 -3.320602178573608398e-01 1.075240597128868103e-01 2.602514326572418213e-01 -8.731234818696975708e-02 9.311570227146148682e-02 3.696043044328689575e-02 1.845628321170806885e-01 1.205344051122665405e-01 -5.962459743022918701e-02 -2.624302804470062256e-01 -9.090271592140197754e-02 7.407952100038528442e-02 -1.333826929330825806e-01 -2.552256882190704346e-01 -4.067046642303466797e-01 -1.966889798641204834e-01 -1.903903782367706299e-01 1.756473779678344727e-01 -1.349664777517318726e-01 5.664604529738426208e-02 -1.877176165580749512e-01 -4.152317345142364502e-02 -3.805698454380035400e-02
1.407276093959808350e-01 4.953417181968688965e-02 -3.392401337623596191e-01 -9.221102297306060791e-02 1.596790850162506104e-01 1.527156978845596313e-01 3.951479122042655945e-02 2.137019783258438110e-01 1.234582252800464630e-02 -2.340642660856246948e-01 -1.012244373559951782e-01 -1.428696066141128540e-01 -6.458940356969833374e-02 -3.783805072307586670e-01 -4.578300565481185913e-02 -9.816037863492965698e-02 2.823744155466556549e-02 -5.012153387069702148e-01 1.155560091137886047e-01 6.533943861722946167e-02 -4.065962880849838257e-02 -2.708939909934997559e-01 -3.454064950346946716e-02 -1.133144125342369080e-01 -1.131455898284912109e-01 6.202600896358489990e-02 1.178531423211097717e-01 1.308553367853164673e-01 -1.153542697429656982e-01 -2.951319813728332520e-01 6.987864524126052856e-02 -4.211477935314178467e-02
2.639291109517216682e-03 8.413929492235183716e-02 1.623266190290451050e-02 -2.313109934329986572e-01 3.919091522693634033e-01 1.493116915225982666e-01 9.559533745050430298e-02 -1.975378096103668213e-01 1.435538977384567261e-01 -7.851547747850418091e-02 1.826501935720443726e-01 1.348231434822082520e-01 -7.035655528306961060e-02 1.114204246550798416e-02 4.149045795202255249e-02 -2.941591739654541016e-01 -9.895424358546733856e-03 -2.597275972366333008e-01 4.047917574644088745e-02 9.820793569087982178e-02 -6.377998739480972290e-02 -2.966461777687072754e-01 4.491711407899856567e-02 -8.243774622678756714e-02 -1.784887462854385376e-01 1.788832247257232666e-01 1.871925145387649536e-01 4.066484272480010986e-01 -1.323686838150024414e-01 -2.730032242834568024e-02 2.848827838897705078e-01 7.508653216063976288e-03
-1.598033756017684937e-01 -7.936625927686691284e-02 -1.577534377574920654e-01 6.494969129562377930e-02 2.289732247591018677e-01 1.885657459497451782e-01 -9.453032910823822021e-02 5.579680204391479492e-03 5.728419870138168335e-02 -7.831754162907600403e-03 3.207133337855339050e-02 2.129137963056564331e-01 -3.914128988981246948e-02 -3.219922259449958801e-02 2.828065305948257446e-02 3.011059574782848358e-02 -4.122105985879898071e-02 -3.510528504848480225e-01 -1.257674694061279297e-01 3.141654133796691895e-01 -3.782054781913757324e-01 -1.019952073693275452e-01 -1.385035812854766846e-01 -3.097165524959564209e-01 -7.019664347171783447e-02 -1.382558047771453857e-01 1.498982012271881104e-01 -9.979122132062911987e-02 -3.865244984626770020e-02 -8.868434280157089233e-02 4.138750731945037842e-01 2.073674052953720093e-01
3.935065492987632751e-02 7.991028577089309692e-02 3.764935210347175598e-02 -1.713895499706268311e-01 3.791718184947967529e-01 3.318721652030944824e-01 1.208499446511268616e-01 8.028635382652282715e-02 2.787422537803649902e-01 1.756573468446731567e-01 -1.727285683155059814e-01 1.038701459765434265e-01 -6.027657538652420044e-02 -4.525548964738845825e-02 -6.743570417165756226e-02 1.027969717979431152e-01 2.820272557437419891e-02 -1.365649998188018799e-01 -4.231772199273109436e-02 -1.414103955030441284e-01 -3.019806742668151855e-01 5.053884536027908325e-02 -3.879118561744689941e-01 3.615066781640052795e-02 -2.250995486974716187e-01 6.968695670366287231e-02 2.572903335094451904e-01 2.314322143793106079e-01 1.103484481573104858e-01 -2.576830610632896423e-02 -1.312831789255142212e-01 -1.556170284748077393e-01
4.207260161638259888e-02 6.785385310649871826e-02 1.780642382800579071e-02 -1.268872171640396118e-01 4.469751715660095215e-01 2.934243679046630859e-01 3.063377924263477325e-02 2.903517484664916992e-01 3.371588587760925293e-01 2.715361490845680237e-02 -1.680657565593719482e-01 -2.124768495559692383e-01 1.472300142049789429e-01 -1.074861437082290649e-01 4.096892848610877991e-02 -1.041245311498641968e-01 1.381605863571166992e-01 -9.710840880870819092e-02 -1.163554191589355469e-01 -4.356489051133394241e-03 -3.353096246719360352e-01 5.962885916233062744e-02 -1.261853575706481934e-01 -1.741184592247009277e-01 -2.672205567359924316e-01 1.371079124510288239e-02 1.530332565307617188e-01 2.092923671007156372e-01 -3.262675926089286804e-02 1.016597449779510498e-01 5.230497103184461594e-03 1.340784132480621338e-01
1.908080093562602997e-02 2.198595739901065826e-02 -2.216960191726684570e-01 -5.879528447985649109e-02 1.410873532295227051e-01 1.701855212450027466e-01 -1.255179792642593384e-01 -2.939436584711074829e-02 1.577982604503631592e-01 -2.340455800294876099e-01 -2.433055192232131958e-01 8.572916500270366669e-03 -1.168130338191986084e-01 -5.483291149139404297e-01 2.707549184560775757e-02 -3.625927865505218506e-02 1.534916162490844727e-01 -3.709468543529510498e-01 4.459323361515998840e-02 1.127930507063865662e-01 -7.494503259658813477e-02 -1.137072592973709106e-01 -2.251199632883071899e-01 -1.090653911232948303e-01 1.134357042610645294e-02 2.935553714632987976e-02 1.949259042739868164e-01 1.671710312366485596e-01 -1.943005025386810303e-01 -1.479285061359405518e-01 -1.355481594800949097e-01 -1.543318778276443481e-01
2.057635039091110229e-01 1.223441585898399353e-01 -5.052242428064346313e-02 -5.643958598375320435e-02 1.472452133893966675e-01 2.395471371710300446e-02 -4.114338755607604980e-02 -9.400046616792678833e-02 4.241906479001045227e-02 -3.164227008819580078e-01 -3.062960691750049591e-02 -9.525345265865325928e-02 5.790535360574722290e-02 3.000357188284397125e-03 -1.923103332519531250e-01 1.552863121032714844e-01 -4.812199994921684265e-02 7.091685663908720016e-03 4.798034951090812683e-02 2.013752982020378113e-02 -1.661699861288070679e-01 -3.136159777641296387e-01 -2.200658023357391357e-01 -4.409904778003692627e-01 -4.154500961303710938e-01 -4.721704125404357910e-02 -3.687375457957386971e-03 1.350825279951095581e-01 -1.261950433254241943e-01 -1.757318377494812012e-01 3.368024900555610657e-02 -3.358650803565979004e-01
-1.414823904633522034e-02 -8.572814613580703735e-02 -2.096176743507385254e-01 -9.462906420230865479e-02 2.648033797740936279e-01 4.856986999511718750e-01 -1.445503998547792435e-02 8.061383850872516632e-03 -2.038778364658355713e-02 6.690974533557891846e-02 -1.358820870518684387e-02 1.433131545782089233e-01 1.340305209159851074e-01 -2.363871335983276367e-01 -2.498076856136322021e-01 2.856235206127166748e-01 -1.532447487115859985e-01 -1.707665920257568359e-01 -1.634019017219543457e-01 3.361110985279083252e-01 -2.085703425109386444e-02 1.468272954225540161e-01 1.792859099805355072e-02 -1.989313028752803802e-02 -2.078684121370315552e-01 -9.178130328655242920e-02 -1.327969878911972046e-01 -3.561183111742138863e-03 -1.951344758272171021e-01 -9.484898298978805542e-02 2.131194770336151123e-01 1.140776425600051880e-01
2.678402364253997803e-01 4.061019420623779297e-02 -2.581220865249633789e-01 -1.013788115233182907e-02 1.291002780199050903e-01 -1.504579186439514160e-01 6.687429547309875488e-02 1.008784398436546326e-01 -2.243262343108654022e-02 -5.741236731410026550e-02 3.739545121788978577e-02 2.426985353231430054e-01 2.422564662992954254e-02 -8.483467996120452881e-02 1.706015169620513916e-01 -1.188873276114463806e-01 1.239355579018592834e-01 -4.939067959785461426e-01 -1.967799477279186249e-02 1.565803140401840210e-01 -3.242179006338119507e-02 -3.147412836551666260e-01 -1.463395953178405762e-01 -1.353799402713775635e-01 -1.114700734615325928e-01 -2.376273423433303833e-01 3.940596058964729309e-02 3.366286158561706543e-01 -1.554211974143981934e-01 -6.550229340791702271e-02 1.854144930839538574e-01 -1.419599652290344238e-01
4.119550809264183044e-03 3.119576573371887207e-01 -3.402110338211059570e-01 -9.294614940881729126e-02 1.809295080602169037e-02 3.821844160556793213e-01 2.637797407805919647e-02 1.059738248586654663e-01 1.579526066780090332e-01 1.029972881078720093e-01 -8.638742566108703613e-02 2.387924939393997192e-01 1.071698814630508423e-01 -2.993841469287872314e-02 -3.264134516939520836e-03 1.691565662622451782e-02 5.609820410609245300e-02 -3.587298691272735596e-01 1.044744625687599182e-01 3.987121209502220154e-02 -2.293815165758132935e-01 2.695160806179046631e-01 2.921694144606590271e-02 -1.712526232004165649e-01 -8.703466504812240601e-02 3.945829812437295914e-03 -1.069322973489761353e-01 2.599757909774780273e-01 -3.208305537700653076e-01 -5.812063068151473999e-02 9.109317511320114136e-02 7.904702425003051758e-02
6.930682808160781860e-02 -1.383180171251296997e-01 -1.264740228652954102e-01 -2.023205012083053589e-01 2.175665497779846191e-01 1.183198392391204834e-01 -2.814230276271700859e-03 -3.323416411876678467e-01 2.165480852127075195e-01 -1.446820050477981567e-01 1.742324084043502808e-01 2.119636684656143188e-01 -2.532301656901836395e-02 -1.733351945877075195e-01 -5.458692088723182678e-02 -9.402049332857131958e-02 3.041960895061492920e-01 -3.006080090999603271e-01 1.652822829782962799e-02 1.422488838434219360e-01 -1.291489154100418091e-01 -2.198455668985843658e-02 -8.144205063581466675e-02 -1.283928155899047852e-01 7.729531079530715942e-02 9.530822746455669403e-03 1.363158971071243286e-01 3.824016451835632324e-01 -9.157787263393402100e-02 -6.052657961845397949e-02 3.656635284423828125e-01 -3.738317638635635376e-02
4.770468771457672119e-01 -1.956807076930999756e-01 1.400440931320190430e-01 -1.350145339965820312e-01 1.531448215246200562e-01 3.167164623737335205e-01 -1.477276533842086792e-02 1.810228824615478516e-01 2.197389900684356689e-01 8.826807141304016113e-03 4.696286842226982117e-02 3.849942386150360107e-01 8.602907508611679077e-02 -6.409742683172225952e-02 -5.599433556199073792e-02 -1.124235019087791443e-01 -1.014502570033073425e-01 -2.282155305147171021e-01 -3.634143993258476257e-02 -1.405214518308639526e-01 -2.505218088626861572e-01 -5.405598506331443787e-02 -4.641699418425559998e-02 -3.510516881942749023e-02 -1.044171527028083801e-01 -1.349220275878906250e-01 6.253048777580261230e-02 -7.150425016880035400e-02 -3.159360587596893311e-01 4.259438440203666687e-02 -1.291922032833099365e-01 6.714692711830139160e-02
2.629579305648803711e-01 -2.117643803358078003e-01 8.140314370393753052e-02 -2.217624150216579437e-02 3.492859005928039551e-01 1.789106577634811401e-01 -5.838822200894355774e-02 -1.852080523967742920e-01 -2.876060605049133301e-01 -8.957445621490478516e-02 -1.817888170480728149e-01 2.840656340122222900e-01 -1.186804845929145813e-02 1.590276360511779785e-01 -1.649621874094009399e-02 -1.062498167157173157e-01 6.855484843254089355e-02 -3.059478104114532471e-01 1.706953942775726318e-01 2.029809542000293732e-02 -1.014835759997367859e-01 1.480814367532730103e-01 2.911410033702850342e-01 -2.557079792022705078e-01 -2.765773534774780273e-01 1.453305594623088837e-02 -2.791481278836727142e-02 5.757772922515869141e-02 -1.384641230106353760e-01 -1.287949085235595703e-01 1.255616396665573120e-01 5.603910237550735474e-02
2.770372033119201660e-01 -4.554806277155876160e-02 -2.327921241521835327e-01 1.291417032480239868e-01 2.493071854114532471e-01 -5.385750532150268555e-02 2.611710131168365479e-02 -8.335813134908676147e-02 3.577141463756561279e-02 -3.371284576132893562e-03 -5.803347751498222351e-02 1.749541163444519043e-01 4.557588323950767517e-02 1.848915405571460724e-02 1.615158915519714355e-01 -2.590871155261993408e-01 1.064891815185546875e-01 -2.842411696910858154e-01 -1.929390989243984222e-02 6.597895920276641846e-02 7.688871026039123535e-02 -2.289447188377380371e-01 -6.673397868871688843e-02 -1.661041378974914551e-01 -2.998833954334259033e-01 -3.748177289962768555e-01 -1.693327911198139191e-03 3.995980024337768555e-01 -1.754369139671325684e-01 -1.191323995590209961e-02 1.572029590606689453e-01 -1.172926425933837891e-01
2.010350674390792847e-01 -5.295711010694503784e-02 2.791984081268310547e-01 8.000165224075317383e-03 4.380218982696533203e-01 1.346175521612167358e-01 -2.524459920823574066e-02 1.627115458250045776e-01 2.046078294515609741e-01 -9.824752062559127808e-02 1.527296146377921104e-03 2.624286413192749023e-01 -3.018374182283878326e-02 -1.880622804164886475e-01 1.197311878204345703e-01 4.736653715372085571e-02 -1.929455809295177460e-02 -3.093011081218719482e-01 -1.935673654079437256e-01 -5.249222740530967712e-02 -2.813815772533416748e-01 -8.519317209720611572e-02 3.950115293264389038e-03 3.263399377465248108e-02 -2.702620327472686768e-01 -9.929503500461578369e-02 2.432316541671752930e-01 7.315430045127868652e-02 -6.489703804254531860e-02 9.054937213659286499e-02 -2.829603850841522217e-01 -6.894030421972274780e-02
3.265223205089569092e-01 1.142798364162445068e-01 4.499373957514762878e-02 -3.035623207688331604e-02 1.036413982510566711e-01 4.386823177337646484e-01 2.708528935909271240e-01 -7.476769387722015381e-02 -1.393550336360931396e-01 6.860594148747622967e-04 4.443565383553504944e-02 1.116641163825988770e-01 -1.105404272675514221e-01 -2.461045682430267334e-01 1.602568924427032471e-01 -9.641467034816741943e-02 -7.491071522235870361e-02 -1.732815355062484741e-01 -9.097947180271148682e-02 1.839263588190078735e-01 -4.665021300315856934e-01 1.220565736293792725e-01 -1.529355198144912720e-01 3.270865604281425476e-02 -8.398338407278060913e-02 -1.844057142734527588e-01 3.940692916512489319e-02 7.966087013483047485e-02 -2.188590764999389648e-01 -1.214997321367263794e-01 8.444504439830780029e-02 -1.176111493259668350e-02
3.161562383174896240e-01 4.292386025190353394e-02 1.123652532696723938e-01 -1.314536184072494507e-01 2.159369289875030518e-01 1.314991265535354614e-01 1.065480858087539673e-01 2.727789282798767090e-01 1.149744614958763123e-01 -2.862126566469669342e-02 -6.729193031787872314e-02 2.850086092948913574e-01 6.381534785032272339e-02 7.005026936531066895e-02 9.608542174100875854e-02 3.074255883693695068e-01 8.968394249677658081e-02 -1.730296015739440918e-01 7.040780782699584961e-02 2.381864339113235474e-01 -4.229311645030975342e-01 7.666485756635665894e-02 -1.698559522628784180e-01 -1.446883231401443481e-01 -1.387561112642288208e-01 -1.579120606184005737e-01 -2.702273726463317871e-01 1.353053003549575806e-01 -5.321861058473587036e-02 1.701579391956329346e-01 -1.755878143012523651e-02 -6.538965553045272827e-02
2.541800141334533691e-01 1.845983415842056274e-01 4.320411011576652527e-02 -1.710559427738189697e-01 1.164868772029876709e-01 3.076552152633666992e-01 -1.991767287254333496e-01 -2.149826288223266602e-01 1.307070553302764893e-01 -2.313333600759506226e-01 -8.960767835378646851e-02 4.777104258537292480e-01 8.512429147958755493e-02 -3.838209509849548340e-01 5.324339866638183594e-02 -7.305674999952316284e-02 3.715172410011291504e-02 -4.989244788885116577e-02 -6.618804484605789185e-02 -5.814170837402343750e-02 -1.836212575435638428e-01 -2.149271070957183838e-01 2.201929315924644470e-02 5.642570555210113525e-02 -4.737561941146850586e-02 -6.377371400594711304e-02 1.770038455724716187e-01 8.757594972848892212e-02 -5.394121259450912476e-02 -8.823010325431823730e-02 3.143484145402908325e-02 2.330293506383895874e-01
-4.939946159720420837e-02 -2.866071760654449463e-01 -2.438789308071136475e-01 -5.307146161794662476e-02 4.468375146389007568e-01 1.305759549140930176e-01 5.657791718840599060e-02 -6.204787641763687134e-03 2.110529989004135132e-01 1.319259107112884521e-01 1.246441826224327087e-01 8.702445775270462036e-02 -5.773219466209411621e-02 -1.222407594323158264e-01 1.929552666842937469e-02 -1.822763355448842049e-03 -1.617442518472671509e-01 -1.283306777477264404e-01 -2.729559317231178284e-02 9.962438791990280151e-02 -2.412310391664505005e-01 -1.366350799798965454e-01 2.731728851795196533e-01 -3.248326182365417480e-01 -3.310607969760894775e-01 -1.689081825315952301e-02 4.423364996910095215e-02 2.317422181367874146e-01 -1.484308987855911255e-01 -2.794167026877403259e-02 1.507898420095443726e-01 -8.978651463985443115e-02
1.527255028486251831e-02 -4.752694815397262573e-02 -1.266196668148040771e-01 -1.013084799051284790e-01 1.722273081541061401e-01 2.771930955350399017e-02 -3.871246427297592163e-02 -2.306822389364242554e-01 1.053217947483062744e-01 -1.415076404809951782e-01 2.284612208604812622e-01 3.013220131397247314e-01 -4.755924642086029053e-02 -1.044108271598815918e-01 -6.083558127284049988e-02 -5.730795487761497498e-02 1.844079345464706421e-01 -3.754735291004180908e-01 -6.946274638175964355e-02 8.706863969564437866e-02 2.347986958920955658e-02 1.649646833539009094e-02 -5.929696932435035706e-02 -2.907238602638244629e-01 1.297381520271301270e-01 7.300152210518717766e-04 7.830114662647247314e-02 3.948114812374114990e-01 -1.756763607263565063e-01 -1.088170930743217468e-01 4.384973645210266113e-01 4.168687760829925537e-02
4.213262796401977539e-01 1.023793891072273254e-01 6.877352297306060791e-02 -2.509564459323883057e-01 3.745169937610626221e-01 2.352038770914077759e-01 -1.143738925457000732e-01 1.034703925251960754e-01 -1.855714246630668640e-02 2.530412077903747559e-01 -3.166086226701736450e-02 -9.061681106686592102e-03 5.578864738345146179e-02 -1.448676139116287231e-01 -2.275361418724060059e-01 4.283716529607772827e-02 -2.239367552101612091e-02 -9.371397644281387329e-02 -9.980686008930206299e-02 -5.781450774520635605e-03 -3.177973330020904541e-01 5.820683017373085022e-02 -3.091100752353668213e-01 -4.225430637598037720e-02 -1.121109277009963989e-01 4.954257979989051819e-02 2.064758092164993286e-01 7.390067726373672485e-02 1.327596604824066162e-01 -1.439342945814132690e-01 -4.269644618034362793e-02 -2.397467344999313354e-01
1.417594403028488159e-01 -1.261575669050216675e-01 -3.059329986572265625e-01 -1.845991462469100952e-01 2.331762015819549561e-01 9.527305513620376587e-02 -2.685867846012115479e-01 2.198550701141357422e-01 1.005844026803970337e-01 7.176994532346725464e-02 1.558107882738113403e-01 3.220867216587066650e-01 2.315062433481216431e-01 -7.578335702419281006e-02 8.136498928070068359e-02 1.083624456077814102e-02 -2.503226697444915771e-02 -3.117470741271972656e-01 -3.901028260588645935e-02 1.993532329797744751e-01 6.705353409051895142e-02 -2.236408889293670654e-01 -1.039443630725145340e-02 -7.680876553058624268e-02 -2.587530910968780518e-01 1.253369152545928955e-01 9.327635914087295532e-02 1.828607469797134399e-01 -3.737893328070640564e-02 8.762399107217788696e-02 3.097684681415557861e-01 -1.166384965181350708e-01
8.988896757364273071e-02 1.634844020009040833e-02 -1.712860316038131714e-01 1.925967633724212646e-01 1.840523779392242432e-01 2.433017045259475708e-01 1.614648848772048950e-01 -1.910853572189807892e-02 1.743385344743728638e-01 1.965100467205047607e-01 -1.379282921552658081e-01 4.286462441086769104e-02 4.985716566443443298e-02 -1.889904141426086426e-01 -1.398083269596099854e-01 2.591893076896667480e-01 2.579060792922973633e-01 -4.136398136615753174e-01 3.062319755554199219e-01 -2.181079536676406860e-01 -1.486221551895141602e-01 1.208746060729026794e-01 -1.628479510545730591e-01 -8.005184680223464966e-02 -6.131718680262565613e-02 2.184430807828903198e-01 6.420762091875076294e-02 2.119347602128982544e-01 -3.867019712924957275e-02 -6.647777557373046875e-02 1.151240393519401550e-01 1.504623889923095703e-01
3.485950455069541931e-02 6.526403874158859253e-02 -2.380887866020202637e-01 -4.624630883336067200e-02 3.056988418102264404e-01 -1.594655960798263550e-01 -8.177701383829116821e-03 -3.976626694202423096e-02 1.495374441146850586e-01 7.017178926616907120e-03 2.698184251785278320e-01 1.078795548528432846e-02 1.598852425813674927e-01 -2.621285319328308105e-01 1.734377890825271606e-01 5.709326267242431641e-02 2.620106637477874756e-01 -1.479625403881072998e-01 4.497608169913291931e-02 -8.344559930264949799e-03 -4.039001464843750000e-01 -1.959376633167266846e-01 -1.761242561042308807e-02 -7.701135426759719849e-02 -3.783624619245529175e-02 1.223295927047729492e-01 -7.103759050369262695e-02 3.594273626804351807e-01 -2.477232068777084351e-01 -8.114827424287796021e-02 -7.188969850540161133e-02 2.609100639820098877e-01
3.462936282157897949e-01 -1.020670011639595032e-01 -8.054029196500778198e-02 -2.458966709673404694e-02 3.083480000495910645e-01 1.609135419130325317e-01 1.135617941617965698e-01 2.398585826158523560e-01 -1.398216336965560913e-01 3.251910954713821411e-02 -6.035596132278442383e-03 5.572577565908432007e-02 -2.014653831720352173e-01 -2.151378393173217773e-01 2.397700995206832886e-01 1.971521526575088501e-01 4.266752302646636963e-01 2.590827876701951027e-03 -1.054298579692840576e-01 1.830897778272628784e-01 -1.640015244483947754e-01 3.356716409325599670e-02 -9.327994659543037415e-03 9.301108121871948242e-02 -2.822997868061065674e-01 -2.426200918853282928e-02 -5.683599784970283508e-02 1.677923500537872314e-01 -1.297756880521774292e-01 6.625837180763483047e-03 2.253644019365310669e-01 1.462626308202743530e-01
1.132467538118362427e-01 3.156609833240509033e-02 1.340362429618835449e-01 -3.440502285957336426e-01 3.826795518398284912e-01 2.648279666900634766e-01 1.751790791749954224e-01 1.189423352479934692e-01 3.165423870086669922e-03 1.046391800045967102e-01 -2.416795492172241211e-01 -1.913202702999114990e-01 6.755706667900085449e-02 -2.119217067956924438e-01 -3.172075375914573669e-02 -7.582532614469528198e-02 1.406811624765396118e-01 -2.645418345928192139e-01 -1.107118874788284302e-01 1.272570639848709106e-01 -2.484346479177474976e-01 4.587240889668464661e-02 -3.154785633087158203e-01 -1.948252916336059570e-01 -2.531300485134124756e-01 8.171029388904571533e-02 6.336203217506408691e-02 1.036658212542533875e-01 -1.945288665592670441e-02 1.135289818048477173e-01 -8.893539011478424072e-02 2.316184807568788528e-03
2.285777181386947632e-01 -8.718638680875301361e-03 1.039221361279487610e-01 1.723536849021911621e-01 2.097772657871246338e-01 6.718969345092773438e-02 -7.534553855657577515e-02 -1.381542384624481201e-01 6.454174965620040894e-02 1.508054882287979126e-01 -5.354917142540216446e-03 -5.667404457926750183e-02 1.889567375183105469e-01 -1.074293851852416992e-01 5.831914767622947693e-02 1.399711072444915771e-01 3.136083483695983887e-01 -4.929956197738647461e-01 2.106140404939651489e-01 4.475513845682144165e-02 -3.725407719612121582e-01 -2.876479923725128174e-01 -1.061721071600914001e-01 7.142220437526702881e-02 -1.973071135580539703e-02 1.417026221752166748e-01 -1.762132793664932251e-01 8.628495037555694580e-02 -6.423736363649368286e-02 -4.235652834177017212e-02 1.483891606330871582e-01 1.446925103664398193e-01
3.325779438018798828e-01 -2.286971174180507660e-02 2.031202614307403564e-01 -1.424426138401031494e-01 1.939925551414489746e-01 2.739875018596649170e-01 -8.178200572729110718e-02 -7.754283398389816284e-02 2.681093215942382812e-01 2.924709022045135498e-01 -1.026543304324150085e-01 2.186418026685714722e-01 2.492223121225833893e-02 -3.269062563776969910e-02 1.248313188552856445e-01 -1.845615357160568237e-01 2.957512252032756805e-02 -2.531018853187561035e-01 -1.017065122723579407e-01 -2.232261151075363159e-01 -2.170436531305313110e-01 -1.439293473958969116e-01 1.564255505800247192e-01 -5.681525170803070068e-02 -2.928219735622406006e-01 -8.870917558670043945e-02 7.736533880233764648e-02 6.627307832241058350e-02 -2.092547118663787842e-01 5.519584566354751587e-02 -1.476207077503204346e-01 2.038891017436981201e-01
1.467691212892532349e-01 4.863860830664634705e-02 -7.678142189979553223e-02 -1.438861489295959473e-01 6.490853428840637207e-01 2.150517106056213379e-01 9.798783576115965843e-04 6.778728216886520386e-02 1.178890392184257507e-01 1.308054327964782715e-01 2.303078323602676392e-01 1.941756755113601685e-01 2.310251295566558838e-01 -2.176321893930435181e-01 1.348501890897750854e-01 7.923146709799766541e-03 5.433083046227693558e-03 -1.120453104376792908e-01 -2.215317636728286743e-01 2.078173309564590454e-01 -1.209724694490432739e-02 2.026223111897706985e-03 5.685222893953323364e-02 7.857123017311096191e-02 -9.776159189641475677e-03 9.013511985540390015e-02 -7.411978393793106079e-02 2.120932340621948242e-01 5.182325094938278198e-02 2.157444693148136139e-02 2.188367396593093872e-01 -1.116240695118904114e-01
-4.326407983899116516e-02 -1.859591603279113770e-01 -2.475275248289108276e-01 8.428597822785377502e-03 1.596952676773071289e-01 3.435650169849395752e-01 -1.407851874828338623e-01 -1.545617282390594482e-01 -4.221011698246002197e-02 -1.832590401172637939e-01 1.659038476645946503e-02 1.444536000490188599e-01 -1.197871193289756775e-02 -1.484548747539520264e-01 -1.872948408126831055e-01 2.017535418272018433e-01 -1.392737627029418945e-01 -1.310687065124511719e-01 -1.380486786365509033e-01 4.771000146865844727e-02 -2.337784320116043091e-01 2.302472740411758423e-01 -1.239630654454231262e-01 1.483375877141952515e-01 -4.107453823089599609e-01 -4.729822278022766113e-02 -1.704772859811782837e-01 1.890603005886077881e-01 -1.118952333927154541e-01 -2.568757832050323486e-01 2.062921226024627686e-01 -2.681510895490646362e-02
1.713953018188476562e-01 2.738674543797969818e-02 -1.946149766445159912e-01 1.412288546562194824e-01 2.840143144130706787e-01 -1.391380578279495239e-01 -6.418243050575256348e-02 -1.264482140541076660e-01 7.184628397226333618e-02 6.244430318474769592e-03 -1.740824617445468903e-02 7.233635336160659790e-02 2.867402434349060059e-01 3.132346644997596741e-02 4.747475497424602509e-03 -2.506826817989349365e-01 -6.118311546742916107e-03 -5.459886193275451660e-01 -9.876859188079833984e-02 8.775135874748229980e-02 1.816778257489204407e-02 -8.423624932765960693e-02 -5.988820642232894897e-02 -1.411867141723632812e-02 -3.455175459384918213e-01 -1.858294755220413208e-01 -4.627577587962150574e-02 2.928473353385925293e-01 -8.122824877500534058e-02 -1.279365569353103638e-01 1.910628229379653931e-01 -8.380885422229766846e-02
7.961732335388660431e-03 7.780087739229202271e-02 5.819182842969894409e-03 7.915977388620376587e-02 3.295231163501739502e-01 2.997421026229858398e-01 -1.743458062410354614e-01 -2.017448991537094116e-01 1.068729534745216370e-01 1.971516460180282593e-01 4.598831757903099060e-02 -1.306413561105728149e-01 5.497925728559494019e-02 -2.468370944261550903e-01 -2.391765564680099487e-01 1.007044762372970581e-01 9.004002809524536133e-02 -1.050999686121940613e-01 -7.321105897426605225e-02 2.252196967601776123e-01 -4.245256483554840088e-01 9.836746007204055786e-02 3.599192947149276733e-02 -3.189169764518737793e-01 -1.185424327850341797e-01 -2.539191544055938721e-01 -8.561066538095474243e-02 2.363478951156139374e-02 -2.085601389408111572e-01 1.421385095454752445e-03 1.122739538550376892e-01 8.140060305595397949e-02
-6.429859995841979980e-02 5.623199045658111572e-02 -1.026253104209899902e-01 -1.559233069419860840e-01 5.627534389495849609e-01 2.006302624940872192e-01 -5.190253723412752151e-03 -5.320469383150339127e-03 1.126975193619728088e-01 1.164080277085304260e-01 2.841708362102508545e-01 2.782618999481201172e-01 4.459987580776214600e-02 -1.087755039334297180e-01 -9.612729772925376892e-03 -1.856175810098648071e-01 8.442289382219314575e-02 -2.380690723657608032e-01 -1.627195030450820923e-01 1.566538363695144653e-01 4.601252824068069458e-02 -1.768002510070800781e-01 -6.363751739263534546e-02 6.105539575219154358e-02 -4.119273647665977478e-02 4.275530576705932617e-02 5.573568865656852722e-02 2.655682861804962158e-01 -4.608264565467834473e-02 -1.500395387411117554e-01 3.320954442024230957e-01 1.626166282221674919e-03
1.721123009920120239e-01 -2.224631458520889282e-01 -7.195892930030822754e-02 -2.525999546051025391e-01 2.127383202314376831e-01 1.470093131065368652e-01 -2.295351587235927582e-03 5.909727141261100769e-02 2.324612885713577271e-01 -1.882926672697067261e-01 4.912459850311279297e-02 1.352773457765579224e-01 -1.793301403522491455e-01 -2.128693610429763794e-01 6.560107320547103882e-02 -2.974116802215576172e-02 2.195857763290405273e-01 1.133538633584976196e-01 1.185683980584144592e-01 1.188219338655471802e-01 -3.044453263282775879e-01 1.679726094007492065e-01 -1.478741224855184555e-02 -1.853967905044555664e-01 -3.701069653034210205e-01 1.141194477677345276e-01 3.756966292858123779e-01 -3.493048995733261108e-02 -1.714700907468795776e-01 6.130532920360565186e-02 9.051091969013214111e-03 1.353517323732376099e-01
3.429394913837313652e-03 -1.278724521398544312e-01 -1.009407266974449158e-01 -5.789721012115478516e-02 3.251752853393554688e-01 3.748393356800079346e-01 -2.622815370559692383e-01 6.573788076639175415e-02 9.674777090549468994e-02 -1.326688379049301147e-01 -9.721390157938003540e-02 1.396907418966293335e-01 -8.382976055145263672e-02 -6.958547234535217285e-02 -2.165635973215103149e-01 1.502295434474945068e-01 -1.994803547859191895e-01 -3.280152976512908936e-01 -5.282113328576087952e-02 3.752661645412445068e-01 -1.240301579236984253e-01 1.315572559833526611e-01 2.876095101237297058e-02 1.126812100410461426e-01 -3.730322718620300293e-01 -4.664425551891326904e-02 -5.651998333632946014e-03 -1.034300625324249268e-01 -8.741422742605209351e-02 -7.917980104684829712e-02 7.968435436487197876e-02 6.277564913034439087e-02
-1.827372796833515167e-02 -3.301385790109634399e-02 -1.548953503370285034e-01 -1.356810703873634338e-02 4.594775289297103882e-02 9.246812015771865845e-02 -4.000136628746986389e-03 -8.755472488701343536e-03 2.125191502273082733e-02 -9.319438040256500244e-02 -2.154638916254043579e-01 7.830835133790969849e-02 -4.867132753133773804e-03 -3.044191598892211914e-01 8.071718364953994751e-02 3.960897624492645264e-01 2.874456048011779785e-01 -4.611281156539916992e-01 4.052227362990379333e-02 1.757151931524276733e-01 -8.907056599855422974e-02 1.549675711430609226e-03 -2.069352120161056519e-01 -1.914168596267700195e-01 -4.070788919925689697e-01 2.100647687911987305e-01 4.414727911353111267e-02 1.862233132123947144e-02 1.922100782394409180e-02 -7.796216756105422974e-02 1.098555549979209900e-01 -4.676485434174537659e-03
3.327151834964752197e-01 8.246307820081710815e-02 -2.697768062353134155e-02 -1.792154908180236816e-01 6.084804609417915344e-02 1.429228633642196655e-01 4.042655229568481445e-02 9.989682585000991821e-02 2.086747437715530396e-02 -3.958000540733337402e-01 2.501906752586364746e-01 2.244070619344711304e-01 1.832301318645477295e-01 -2.511795461177825928e-01 -1.608874090015888214e-02 -6.938520818948745728e-02 -1.023453101515769958e-01 -1.592025905847549438e-01 3.874798491597175598e-02 1.397369429469108582e-02 1.090115122497081757e-02 9.746084362268447876e-02 -2.014690041542053223e-01 -1.255708783864974976e-01 -1.516791582107543945e-01 -3.018211387097835541e-02 -4.468960687518119812e-02 3.081271946430206299e-01 -4.208421707153320312e-01 -8.183857798576354980e-02 -5.104578286409378052e-02 -1.771051883697509766e-01
1.689865589141845703e-01 -7.237383164465427399e-03 -1.632855087518692017e-01 -1.873177886009216309e-01 6.196504235267639160e-01 1.059068515896797180e-01 1.645772457122802734e-01 1.108797639608383179e-01 1.001574099063873291e-01 1.415315270423889160e-01 2.618373632431030273e-01 1.853582561016082764e-01 -5.348294973373413086e-02 -1.719962805509567261e-01 1.883931457996368408e-01 1.539832204580307007e-01 6.813352555036544800e-02 -2.540697455406188965e-01 -1.496756970882415771e-01 1.637356281280517578e-01 -6.047291681170463562e-02 -7.170981168746948242e-02 6.279910355806350708e-02 5.777946859598159790e-02 -9.523551911115646362e-02 2.074650116264820099e-02 1.961478404700756073e-02 2.455508261919021606e-01 1.269487142562866211e-01 4.171887785196304321e-02 3.986975550651550293e-02 -1.622950434684753418e-01
9.420820325613021851e-02 -5.840650945901870728e-02 4.135850351303815842e-03 1.206297054886817932e-01 3.507383465766906738e-01 3.795510530471801758e-01 -1.573716402053833008e-01 -1.794546991586685181e-01 8.941799402236938477e-02 6.018215324729681015e-03 -8.395178243517875671e-03 -4.038399830460548401e-02 -7.669565826654434204e-02 -5.712074041366577148e-02 -1.322384178638458252e-01 1.574773490428924561e-01 -1.366171985864639282e-01 -2.082502245903015137e-01 -3.691165149211883545e-01 1.271440982818603516e-01 -2.461172938346862793e-01 4.109933599829673767e-02 -6.915775686502456665e-02 3.358647972345352173e-02 -2.087616175413131714e-01 -2.867291569709777832e-01 -1.243803873658180237e-01 1.790468394756317139e-02 3.131415322422981262e-02 -3.787349760532379150e-01 3.397263586521148682e-02 -1.347393840551376343e-01
3.942162096500396729e-01 -2.238529920578002930e-01 1.762401163578033447e-01 7.764898240566253662e-02 5.211439728736877441e-02 2.502878904342651367e-01 -1.160090193152427673e-01 1.975449919700622559e-01 2.819185890257358551e-02 -2.019243389368057251e-01 -3.278167173266410828e-02 1.206960156559944153e-01 -3.341726586222648621e-02 -1.159342750906944275e-01 2.283311635255813599e-01 1.863022893667221069e-01 8.819582313299179077e-02 -2.543779313564300537e-01 9.359057247638702393e-02 -2.255001813173294067e-01 -2.201565057039260864e-01 8.889295905828475952e-02 4.572303965687751770e-02 -5.812065303325653076e-02 -3.449428379535675049e-01 -1.101016551256179810e-01 -1.829606443643569946e-01 2.550904080271720886e-02 -1.276766806840896606e-01 4.526722710579633713e-03 3.246409296989440918e-01 7.591458503156900406e-03
2.192045748233795166e-01 -6.710042804479598999e-02 -3.791641443967819214e-03 1.215285807847976685e-01 3.042625188827514648e-01 2.269232124090194702e-01 3.433309495449066162e-02 2.578016519546508789e-01 -1.134381815791130066e-01 1.063110008835792542e-01 -9.854007512331008911e-02 5.039853975176811218e-02 3.764500841498374939e-02 -1.942929625511169434e-01 1.242312267422676086e-01 -2.691007219254970551e-02 3.399679660797119141e-01 7.352095097303390503e-02 2.391740530729293823e-01 -3.043433129787445068e-01 9.452165104448795319e-03 -2.148214429616928101e-01 -1.121327579021453857e-01 1.556596980663016438e-04 -4.386339187622070312e-01 -3.592798113822937012e-02 9.378519840538501740e-03 9.073518961668014526e-02 -1.755621433258056641e-01 4.030583798885345459e-02 1.814867705106735229e-01 -1.794123500585556030e-01
3.074178099632263184e-01 -2.685305662453174591e-02 1.316577941179275513e-01 2.875199019908905029e-01 1.331366747617721558e-01 2.422946244478225708e-01 -1.585940718650817871e-01 2.640377916395664215e-02 -3.072921037673950195e-01 6.885433942079544067e-02 -1.690494455397129059e-02 4.596642255783081055e-01 -1.643426269292831421e-01 -1.185221448540687561e-01 -1.189456284046173096e-01 -4.491740837693214417e-02 -1.441769301891326904e-01 -6.024174764752388000e-02 1.381527185440063477e-01 -9.800272434949874878e-02 -5.872061848640441895e-02 4.121500253677368164e-02 -1.027368158102035522e-01 -1.266002953052520752e-01 -1.749443709850311279e-01 4.343564435839653015e-02 5.356657505035400391e-02 7.829347625374794006e-03 -1.710633486509323120e-01 -2.826580703258514404e-01 3.190187513828277588e-01 -5.772740021347999573e-02
1.272862851619720459e-01 -5.521922186017036438e-02 -2.590192556381225586e-01 -1.052325889468193054e-01 3.601914346218109131e-01 9.168432652950286865e-02 4.673093557357788086e-01 1.550786495208740234e-01 1.352185457944869995e-01 -1.830411888659000397e-02 2.034230902791023254e-02 3.872834518551826477e-02 3.390253335237503052e-02 -1.439643930643796921e-02 -1.895248442888259888e-01 -7.227973639965057373e-02 6.956099718809127808e-02 -2.989061921834945679e-02 -3.283830359578132629e-02 1.000373531132936478e-02 -9.278926998376846313e-02 3.180729225277900696e-02 -3.455721735954284668e-01 -8.474590629339218140e-02 -3.830215036869049072e-01 -6.077612191438674927e-02 1.038144230842590332e-01 8.683153986930847168e-02 -1.846715658903121948e-01 -3.001039624214172363e-01 -5.863589048385620117e-02 -1.397303938865661621e-01
3.283843994140625000e-01 1.955961734056472778e-01 -2.992699742317199707e-01 2.668656781315803528e-02 1.746667772531509399e-01 8.682852983474731445e-02 -3.198481351137161255e-02 4.370032995939254761e-02 1.974654197692871094e-01 -1.037913262844085693e-01 2.328700721263885498e-01 2.841126918792724609e-01 4.484372958540916443e-02 -2.911651432514190674e-01 8.932352811098098755e-02 1.478563845157623291e-01 3.417360782623291016e-01 1.037691310048103333e-01 1.865704059600830078e-01 1.040916442871093750e-01 -5.212382599711418152e-02 -3.012353554368019104e-02 -1.492040753364562988e-01 -1.439473628997802734e-01 -2.929497659206390381e-01 1.194834485650062561e-01 -2.561988532543182373e-01 -3.231891244649887085e-02 1.763741113245487213e-02 -4.214942082762718201e-02 1.542554050683975220e-01 -9.405207633972167969e-02
7.932750880718231201e-02 5.913589522242546082e-02 -2.075889855623245239e-01 -2.093336582183837891e-01 3.389263153076171875e-01 -8.750773966312408447e-03 -3.097563795745372772e-02 -2.244040742516517639e-02 5.701623484492301941e-02 -5.457940697669982910e-02 2.639288306236267090e-01 1.192655996419489384e-03 2.569989860057830811e-01 -2.700033187866210938e-01 8.954757452011108398e-02 -8.282627910375595093e-02 1.056671440601348877e-01 -3.567333221435546875e-01 5.032630264759063721e-02 1.816558092832565308e-01 -6.010548025369644165e-02 -1.105289906263351440e-01 7.038538157939910889e-02 -1.641872897744178772e-02 -2.052947282791137695e-01 6.052880361676216125e-02 -5.984542518854141235e-02 3.997800350189208984e-01 1.360736638307571411e-01 -5.656582117080688477e-02 3.586432337760925293e-01 5.101033672690391541e-02
4.042914509773254395e-01 5.387984588742256165e-02 2.139897346496582031e-01 -1.825253106653690338e-02 1.915355175733566284e-01 7.515458017587661743e-02 6.028527766466140747e-02 1.979538351297378540e-01 -1.813827455043792725e-01 -2.518524527549743652e-01 1.013537347316741943e-01 2.266874611377716064e-01 -1.581121236085891724e-02 -2.027915567159652710e-01 4.684008657932281494e-02 2.218265980482101440e-01 7.015268504619598389e-02 -3.661829531192779541e-01 -9.029167145490646362e-02 -8.868099749088287354e-02 5.042994394898414612e-02 2.264524251222610474e-01 3.692242782562971115e-03 -5.794579535722732544e-02 -2.925326228141784668e-01 -1.006425470113754272e-01 -1.766446828842163086e-01 1.413784772157669067e-01 -1.130543798208236694e-01 -6.567110866308212280e-02 1.757050752639770508e-01 2.109896242618560791e-01
2.069101184606552124e-01 1.198631525039672852e-01 -2.170615196228027344e-01 7.504298537969589233e-02 1.522258520126342773e-01 1.873256862163543701e-01 1.316359639167785645e-01 -2.030511647462844849e-01 9.947715699672698975e-02 -1.181747987866401672e-01 -8.260961621999740601e-02 1.726120859384536743e-01 1.518078446388244629e-01 -2.028961777687072754e-01 -1.502549201250076294e-01 -6.643036007881164551e-02 1.019805297255516052e-01 -5.143154859542846680e-01 -1.352342963218688965e-01 1.020503565669059753e-01 -1.991111040115356445e-01 -3.191480040550231934e-01 -2.957097291946411133e-01 -5.723806098103523254e-02 -7.226584013551473618e-03 3.136901929974555969e-02 -6.493580341339111328e-02 -4.308195039629936218e-02 -1.521799713373184204e-01 -8.019378036260604858e-02 -1.896515339612960815e-01 1.142785251140594482e-01
2.117183655500411987e-01 -9.812613949179649353e-03 -2.798069417476654053e-01 1.424526572227478027e-01 1.220624968409538269e-01 -8.832138776779174805e-02 -4.189969971776008606e-02 1.890152543783187866e-01 7.208505272865295410e-02 -1.313786953687667847e-01 7.803233712911605835e-02 1.278706043958663940e-01 1.313271671533584595e-01 -8.114922791719436646e-02 2.686701901257038116e-02 -1.656089276075363159e-01 1.754491478204727173e-01 -3.216932713985443115e-01 5.288447253406047821e-03 1.252791881561279297e-01 1.123664006590843201e-01 -2.880572378635406494e-01 -1.696192771196365356e-01 -1.504892706871032715e-01 -2.443298399448394775e-01 -1.398509591817855835e-01 -4.362405464053153992e-02 3.830421566963195801e-01 -2.304284125566482544e-01 -5.385332624427974224e-04 3.459804952144622803e-01 4.174989834427833557e-02
-3.742387890815734863e-02 -1.559228003025054932e-01 -2.287506312131881714e-01 1.132814735174179077e-01 2.060987949371337891e-01 4.904532432556152344e-01 -3.345320224761962891e-01 -8.383202552795410156e-02 -2.421348914504051208e-02 -1.621342599391937256e-01 -8.867541700601577759e-02 3.207341730594635010e-01 1.003873199224472046e-01 -3.627205640077590942e-02 1.591723412275314331e-01 1.255891174077987671e-01 -1.938835680484771729e-01 -9.587834775447845459e-02 -5.220066010951995850e-02 1.049096062779426575e-01 -2.673207521438598633e-01 -6.992513686418533325e-02 -1.071833148598670959e-01 -4.552919417619705200e-02 -2.524549663066864014e-01 -1.979478895664215088e-01 -4.731540381908416748e-02 -6.860871613025665283e-02 1.882188953459262848e-02 -2.181015908718109131e-01 8.878441900014877319e-02 3.105677664279937744e-02
5.893690511584281921e-03 1.688651926815509796e-02 -8.054279536008834839e-02 3.275248780846595764e-02 1.601109802722930908e-01 7.743210345506668091e-02 -2.114404141902923584e-01 -1.133105307817459106e-01 -2.472657561302185059e-01 1.293373256921768188e-01 3.039691969752311707e-02 1.033132225275039673e-01 4.514495283365249634e-02 -2.042316272854804993e-02 -1.130012124776840210e-01 7.237501442432403564e-02 2.557863295078277588e-01 -2.133731544017791748e-01 -4.965877532958984375e-02 6.979870796203613281e-02 -2.037300020456314087e-01 -1.895942240953445435e-01 -4.733976125717163086e-01 -1.208669841289520264e-01 -1.635398566722869873e-01 -4.191558957099914551e-01 1.192607134580612183e-01 2.768262028694152832e-01 -2.315209954977035522e-01 3.731764480471611023e-02 2.439386397600173950e-02 9.835083037614822388e-02
4.235906600952148438e-01 1.257732808589935303e-01 2.829663269221782684e-02 -1.755270361900329590e-01 4.117082953453063965e-01 2.313593588769435883e-02 2.047618478536605835e-02 3.613892942667007446e-02 4.698396474123001099e-02 -2.097260802984237671e-01 -1.221248582005500793e-01 1.226499304175376892e-01 2.029894478619098663e-02 -1.613902151584625244e-01 3.424359858036041260e-02 3.279596865177154541e-01 2.030121535062789917e-01 -2.624856773763895035e-03 4.797794297337532043e-02 1.012847125530242920e-01 -2.218809723854064941e-01 -1.189236789941787720e-01 -5.007811263203620911e-02 -9.752615541219711304e-02 -2.845202088356018066e-01 -9.807831048965454102e-02 -3.206287920475006104e-01 2.759421244263648987e-02 -1.724468469619750977e-01 1.383778899908065796e-01 -6.746477633714675903e-02 -1.152854189276695251e-01
3.680384457111358643e-01 -1.457925438880920410e-01 1.582052707672119141e-01 -1.248995140194892883e-01 2.529818713665008545e-01 3.564034700393676758e-01 2.016313076019287109e-01 1.069142669439315796e-01 2.497960031032562256e-01 -1.112334877252578735e-01 -9.560009837150573730e-02 1.018336564302444458e-01 8.731359243392944336e-02 -6.583760678768157959e-02 -2.812126651406288147e-02 -1.795521378517150879e-02 5.196866765618324280e-02 1.133606433868408203e-01 -4.174136519432067871e-01 -7.658360525965690613e-03 -2.420308440923690796e-01 -1.219547986984252930e-01 -1.230794787406921387e-01 -3.156400322914123535e-01 -9.642800688743591309e-02 7.291464507579803467e-02 -3.381884843111038208e-02 -3.668254613876342773e-02 -2.253824472427368164e-01 -2.442455664277076721e-02 4.619041457772254944e-02 -5.913922190666198730e-02
1.452847719192504883e-01 -2.446849495172500610e-01 -6.223337724804878235e-02 -1.389499157667160034e-01 6.563022732734680176e-02 2.530986964702606201e-01 -1.180000975728034973e-01 1.944650262594223022e-01 9.549249708652496338e-02 -1.043811440467834473e-01 -1.314150840044021606e-01 -1.747513934969902039e-02 -2.840510010719299316e-01 -2.836301028728485107e-01 1.224740818142890930e-01 -1.035689711570739746e-01 1.478225141763687134e-01 -1.295949369668960571e-01 2.227578163146972656e-01 3.418499231338500977e-02 -2.837442755699157715e-01 4.809731245040893555e-02 2.238155901432037354e-02 -1.315338760614395142e-01 -4.898159503936767578e-01 1.698196977376937866e-01 1.286429073661565781e-02 1.018922850489616394e-01 -2.547320723533630371e-01 -7.844819873571395874e-02 9.465509653091430664e-02 4.378702864050865173e-02
5.827358365058898926e-01 4.407240822911262512e-02 3.219863027334213257e-02 1.971711814403533936e-01 2.643350362777709961e-01 1.916493922472000122e-01 -1.262761801481246948e-01 4.342343285679817200e-02 -3.247067704796791077e-02 -2.032945454120635986e-01 -2.189636379480361938e-01 1.664227992296218872e-01 2.439804524183273315e-01 -2.541513554751873016e-02 2.031148038804531097e-02 8.197061717510223389e-02 -7.027102261781692505e-02 -4.397707805037498474e-02 7.389780879020690918e-02 9.130909293889999390e-02 -2.271035127341747284e-02 1.497879177331924438e-01 -9.496542811393737793e-02 -2.679330706596374512e-01 -6.634019315242767334e-02 1.372642666101455688e-01 -9.365840256214141846e-02 2.557634115219116211e-01 -7.899605482816696167e-02 -1.984164267778396606e-01 1.955010890960693359e-01 5.578892678022384644e-02
1.736276149749755859e-01 -1.827792525291442871e-01 -1.277732998132705688e-01 7.231065630912780762e-02 2.461668998003005981e-01 1.314534693956375122e-01 -5.067792534828186035e-02 9.506893903017044067e-02 1.066210269927978516e-01 -4.119418188929557800e-02 1.015881896018981934e-01 3.345907032489776611e-01 1.577558964490890503e-01 -1.189381629228591919e-01 1.017775908112525940e-01 1.918231695890426636e-02 2.323569357395172119e-01 -3.751591145992279053e-01 -1.650684177875518799e-01 2.940654158592224121e-01 1.446549664251506329e-03 -2.239450067281723022e-01 1.640633493661880493e-01 4.271151125431060791e-02 -2.288194894790649414e-01 -7.146023958921432495e-02 2.521296143531799316e-01 1.861818134784698486e-01 -3.735524043440818787e-02 1.344261616468429565e-01 1.443259716033935547e-01 2.386744022369384766e-01
5.369067788124084473e-01 -1.011449620127677917e-01 6.845197826623916626e-02 -6.306289229542016983e-03 1.623935103416442871e-01 4.119738936424255371e-01 6.824714690446853638e-02 2.631031870841979980e-01 -4.363627359271049500e-02 -1.145906895399093628e-01 -1.542060226202011108e-01 1.524037718772888184e-01 7.195238769054412842e-02 -9.684943407773971558e-02 -1.282743811607360840e-01 6.311861425638198853e-02 -8.267670124769210815e-02 -1.382374670356512070e-02 -3.906538337469100952e-02 6.271046400070190430e-02 -2.590282559394836426e-01 1.531352698802947998e-01 -2.125869542360305786e-01 -1.403570622205734253e-01 -5.884572118520736694e-02 9.431172162294387817e-02 -1.982873082160949707e-01 2.223262637853622437e-01 -5.777811165899038315e-03 -1.613012999296188354e-01 -1.411981135606765747e-02 -1.856980174779891968e-01
1.851719319820404053e-01 1.235134974122047424e-01 -1.990951746702194214e-01 -9.017828851938247681e-02 3.780196234583854675e-02 3.471229597926139832e-02 1.047861650586128235e-01 -1.168756186962127686e-01 -1.372368633747100830e-01 -1.675928831100463867e-01 1.349833011627197266e-01 2.353547066450119019e-01 2.070539593696594238e-01 -1.297671645879745483e-01 -1.364885121583938599e-01 1.308008283376693726e-01 2.302542626857757568e-01 -4.620632231235504150e-01 1.271101683378219604e-01 1.616737693548202515e-01 -5.999181419610977173e-02 -7.353729009628295898e-02 -9.361438453197479248e-03 -7.676066458225250244e-02 -1.435686498880386353e-01 -2.490651458501815796e-01 -3.896365314722061157e-02 2.979915142059326172e-01 -3.122974336147308350e-01 -1.293445974588394165e-01 2.046711742877960205e-01 -8.071199059486389160e-02
2.258774638175964355e-01 -5.601215362548828125e-02 -1.426572203636169434e-01 -7.190343737602233887e-02 1.466699093580245972e-01 1.206771880388259888e-01 -7.858666777610778809e-02 -4.402207210659980774e-02 1.666115969419479370e-01 -2.588916718959808350e-01 -7.673401385545730591e-02 3.508304953575134277e-01 -1.943747483892366290e-04 -5.161239951848983765e-02 2.775437757372856140e-02 1.227150484919548035e-01 1.236970052123069763e-01 -2.650506496429443359e-01 -1.524930354207754135e-02 7.122632116079330444e-02 1.612939536571502686e-01 4.528497532010078430e-02 -2.980366051197052002e-01 1.458281278610229492e-01 -1.746685057878494263e-01 -1.337110102176666260e-01 -1.694866418838500977e-01 4.170238077640533447e-01 -2.906387448310852051e-01 -1.157712936401367188e-01 -6.844504922628402710e-02 2.264660894870758057e-01
3.721780180931091309e-01 1.753128468990325928e-01 -2.331614941358566284e-01 2.513439022004604340e-02 9.873974323272705078e-02 2.476150840520858765e-01 2.087542265653610229e-01 8.064523339271545410e-02 7.470805197954177856e-02 1.799422353506088257e-01 1.826631873846054077e-01 -9.016764909029006958e-02 7.765188068151473999e-02 -2.116738259792327881e-01 -1.911252290010452271e-01 -1.349217146635055542e-01 8.662705868482589722e-02 -1.439173370599746704e-01 3.737226873636245728e-02 1.861179433763027191e-02 -3.750812709331512451e-01 1.912671476602554321e-01 1.124156937003135681e-01 -1.383895128965377808e-01 -2.407930940389633179e-01 -1.605876386165618896e-01 1.843247860670089722e-01 2.154279351234436035e-01 -1.537674516439437866e-01 -1.791283041238784790e-01 4.890956188319250941e-05 1.033422574400901794e-01
-2.948884293437004089e-02 -1.296759545803070068e-01 -3.422809243202209473e-01 -3.210056340321898460e-03 1.915159821510314941e-01 2.153408676385879517e-01 -1.478757262229919434e-01 -1.229797676205635071e-01 -2.143487632274627686e-01 3.493589460849761963e-01 -5.480339378118515015e-02 2.618235349655151367e-01 1.585271209478378296e-01 -7.225503027439117432e-02 5.895299836993217468e-02 -7.922977209091186523e-03 -3.710271790623664856e-03 -1.571893244981765747e-01 -1.107367575168609619e-01 -3.255855990573763847e-03 -9.327585250139236450e-02 -1.719831079244613647e-01 -2.602065205574035645e-01 -2.785151898860931396e-01 -7.986769825220108032e-02 5.139709264039993286e-02 3.748985826969146729e-01 1.261220574378967285e-01 -1.175492256879806519e-01 -1.649070233106613159e-01 1.662625819444656372e-01 1.303113698959350586e-01
4.213333427906036377e-01 -2.297236770391464233e-01 2.231227755546569824e-01 1.254905946552753448e-02 2.429865747690200806e-01 3.967497646808624268e-01 -6.164599675685167313e-03 3.031704127788543701e-01 -1.090315729379653931e-01 -5.553660169243812561e-02 6.285704672336578369e-02 4.614801332354545593e-02 -2.183398045599460602e-02 -3.472384810447692871e-01 1.092405989766120911e-01 3.795762360095977783e-02 1.067550107836723328e-01 -2.047913670539855957e-01 7.935843616724014282e-02 -1.616150587797164917e-01 -8.722316473722457886e-02 8.940503001213073730e-02 4.159423522651195526e-03 -6.507923454046249390e-02 -1.849716007709503174e-01 8.808465301990509033e-02 1.899397820234298706e-01 8.667787536978721619e-03 -7.378075737506151199e-03 -1.374907046556472778e-01 -1.180531233549118042e-01 -1.981288641691207886e-01
1.959795057773590088e-01 -2.546484172344207764e-01 -9.880746901035308838e-02 1.664378345012664795e-01 4.348248988389968872e-02 -2.138783037662506104e-02 1.270688772201538086e-01 -1.848478317260742188e-01 1.690476834774017334e-01 -9.317619353532791138e-02 -7.219715416431427002e-02 3.484959304332733154e-01 4.200427234172821045e-02 -2.775942087173461914e-01 -1.957820504903793335e-01 2.037283219397068024e-02 -1.913776397705078125e-01 -2.592279911041259766e-01 2.207567393779754639e-01 -3.299322128295898438e-01 -1.819898337125778198e-01 -8.555679023265838623e-02 -1.078572794795036316e-01 -2.078210860490798950e-01 -7.237321883440017700e-02 -1.638933867216110229e-01 1.416801810264587402e-01 -7.033319026231765747e-02 -3.053354918956756592e-01 -1.222986355423927307e-01 5.541212484240531921e-02 8.738736622035503387e-03
2.941733300685882568e-01 -4.816982895135879517e-02 -2.919639647006988525e-01 -3.394184410572052002e-01 4.688780754804611206e-02 1.886203587055206299e-01 1.524334587156772614e-02 -6.959450989961624146e-02 2.726731449365615845e-02 2.948507666587829590e-02 -1.939603686332702637e-01 4.138970971107482910e-01 7.555944472551345825e-02 -1.282407063990831375e-02 -1.208084151148796082e-01 -1.473763734102249146e-01 2.972325682640075684e-01 -9.295809268951416016e-02 1.967243403196334839e-01 -1.777260005474090576e-01 -3.585050702095031738e-01 -4.761308804154396057e-02 -1.590104997158050537e-01 -7.284816354513168335e-02 -1.256801187992095947e-01 1.338276565074920654e-01 1.921308413147926331e-02 -1.884470134973526001e-01 -9.442724287509918213e-02 -4.847828298807144165e-02 6.548111885786056519e-02 3.617944568395614624e-02
3.545038700103759766e-01 9.262087941169738770e-02 2.860868871212005615e-01 1.276362389326095581e-01 1.129297241568565369e-01 1.777980029582977295e-01 -2.419924587011337280e-01 1.708612442016601562e-01 -3.920134529471397400e-02 2.072793841361999512e-01 2.199308481067419052e-03 3.811970353126525879e-01 3.594566136598587036e-02 -7.697851955890655518e-02 2.225668728351593018e-02 9.003276005387306213e-03 1.911316514015197754e-01 -6.473483890295028687e-02 1.937287896871566772e-01 1.152142882347106934e-01 -4.913282394409179688e-02 1.488781906664371490e-02 -4.012057930231094360e-02 -3.021485209465026855e-01 -1.610950231552124023e-01 2.696837298572063446e-02 4.081811057403683662e-04 5.498097464442253113e-02 -1.453726738691329956e-01 -1.298397593200206757e-02 1.321484446525573730e-01 -4.270218312740325928e-01
2.410956919193267822e-01 -1.307901740074157715e-01 -3.399224877357482910e-01 -4.545100405812263489e-02 1.027712970972061157e-01 -4.188937693834304810e-02 -8.433412760496139526e-02 7.985981553792953491e-02 -6.076141819357872009e-02 -8.954661339521408081e-02 4.464773088693618774e-02 1.618500649929046631e-01 1.970835179090499878e-01 -1.969320774078369141e-01 2.508121430873870850e-01 -8.740429766476154327e-03 8.777078241109848022e-02 -5.087010264396667480e-01 -5.961716920137405396e-02 2.107104510068893433e-01 -1.667544096708297729e-01 -2.873958647251129150e-01 -5.792304500937461853e-02 -2.332071810960769653e-01 -7.891337573528289795e-02 1.036418303847312927e-01 1.033884733915328979e-01 9.907800704240798950e-02 -1.603705286979675293e-01 -2.284789532423019409e-01 7.168693002313375473e-03 -5.306366458535194397e-02
-2.330864965915679932e-02 7.695238292217254639e-02 -3.342933654785156250e-01 -1.963371038436889648e-02 5.400502085685729980e-01 1.507965773344039917e-01 2.803432345390319824e-01 1.336282491683959961e-01 1.398438811302185059e-01 1.056627482175827026e-01 1.025710180401802063e-01 2.378964275121688843e-01 1.268015354871749878e-01 -1.796024739742279053e-01 1.088133677840232849e-01 -3.447606787085533142e-02 5.836068466305732727e-02 -2.315881252288818359e-01 -1.444030851125717163e-01 2.993778884410858154e-01 -1.642163246870040894e-01 -8.628768473863601685e-02 -4.216031357645988464e-02 8.871092647314071655e-02 -7.679107785224914551e-02 -5.632656440138816833e-02 -1.418731659650802612e-01 1.075415238738059998e-01 -7.464529573917388916e-02 -2.736392489168792963e-04 1.736326366662979126e-01 -1.526203155517578125e-01
1.655127555131912231e-01 1.261958479881286621e-01 5.817783996462821960e-02 8.065285533666610718e-02 2.992216944694519043e-01 2.218207865953445435e-01 -3.498822916299104691e-03 3.855186223518103361e-04 -9.819020330905914307e-02 -1.619881540536880493e-01 3.372287005186080933e-02 -7.329496741294860840e-02 2.581553347408771515e-02 7.582504302263259888e-02 -1.195261478424072266e-01 2.268348187208175659e-01 1.625891774892807007e-01 -2.223056852817535400e-01 -5.052769929170608521e-02 -2.224966734647750854e-01 -8.114116638898849487e-02 -2.827849686145782471e-01 -2.717076241970062256e-01 -3.313380479812622070e-01 -2.380278557538986206e-01 -2.868141829967498779e-01 2.079086937010288239e-02 -6.886044517159461975e-03 1.380964815616607666e-01 -2.734972834587097168e-01 1.349723190069198608e-01 2.095962315797805786e-01
1.219089180231094360e-01 1.649701744318008423e-01 -1.900496333837509155e-01 -3.514403998851776123e-01 3.453968763351440430e-01 2.522790133953094482e-01 -4.638330638408660889e-02 1.010750606656074524e-01 4.369288682937622070e-02 -5.069170892238616943e-02 -2.133161127567291260e-01 -1.809149682521820068e-01 -1.102363225072622299e-02 -3.192720115184783936e-01 4.210947372484952211e-04 1.499727740883827209e-02 1.325604170560836792e-01 -3.772889673709869385e-01 6.107111647725105286e-02 -1.140765100717544556e-01 -2.303935289382934570e-01 2.671995200216770172e-02 -2.661696374416351318e-01 -6.702773272991180420e-02 6.985880434513092041e-03 -9.181877225637435913e-02 1.802035123109817505e-01 -3.696200251579284668e-02 -3.193861618638038635e-02 -1.743364781141281128e-01 -1.218091920018196106e-01 -1.536954641342163086e-01
3.005232810974121094e-01 -1.360259111970663071e-02 -2.226137071847915649e-01 1.259372979402542114e-01 2.970938086509704590e-01 -2.150893770158290863e-02 -6.551693379878997803e-02 -5.347165092825889587e-02 1.106834113597869873e-01 5.281308293342590332e-02 -2.920956164598464966e-02 -1.586306653916835785e-02 2.187138348817825317e-01 4.711878020316362381e-03 -6.080891564488410950e-02 -2.271030694246292114e-01 1.327160559594631195e-02 -4.919186830520629883e-01 1.034952625632286072e-01 1.983196586370468140e-01 -2.411820590496063232e-01 -3.330712616443634033e-01 2.311309613287448883e-02 -1.576640009880065918e-01 -1.670192182064056396e-01 1.370017826557159424e-01 1.772512793540954590e-01 6.022768095135688782e-02 -2.180700004100799561e-01 3.460839018225669861e-02 1.083709374070167542e-01 -4.695966374129056931e-03
-3.331298381090164185e-02 8.485106378793716431e-02 -1.207430139183998108e-01 -9.992667287588119507e-02 5.459747910499572754e-01 1.461352109909057617e-01 4.438367486000061035e-02 1.352635473012924194e-01 8.235019445419311523e-02 2.028560340404510498e-01 3.230317831039428711e-01 1.461615860462188721e-01 1.303364038467407227e-01 -3.441795110702514648e-01 1.275765895843505859e-01 1.479610800743103027e-01 7.551612704992294312e-02 -2.755368053913116455e-01 -2.465168088674545288e-01 4.625954478979110718e-02 -1.234047785401344299e-01 -7.946893572807312012e-02 -4.882070235908031464e-03 1.037857010960578918e-01 -3.705802932381629944e-02 7.283679675310850143e-03 -1.158682852983474731e-01 1.940774172544479370e-01 4.534444957971572876e-02 -8.648847043514251709e-02 1.780674010515213013e-01 -9.757493436336517334e-02
1.158833205699920654e-01 -1.938204765319824219e-01 1.604977548122406006e-01 1.258381754159927368e-01 2.123733162879943848e-01 2.249398529529571533e-01 1.524851173162460327e-01 1.805028915405273438e-01 -8.744730055332183838e-02 -9.916603565216064453e-02 1.076417267322540283e-01 2.093998193740844727e-01 -1.991551220417022705e-01 -2.834562063217163086e-01 3.100758418440818787e-02 -9.923944622278213501e-02 3.132995367050170898e-01 -1.073884144425392151e-01 2.156534343957901001e-01 1.470367163419723511e-01 -1.888496726751327515e-01 1.544778347015380859e-01 -2.585554420948028564e-01 -2.572535276412963867e-01 -2.004135400056838989e-01 1.740840673446655273e-01 -2.484213560819625854e-02 -1.378775807097554207e-03 -6.375701725482940674e-02 3.471043705940246582e-02 3.017580509185791016e-01 -1.197913512587547302e-01
3.157704174518585205e-01 7.325568236410617828e-03 2.146377973258495331e-02 8.082533627748489380e-02 2.871102094650268555e-01 1.588965803384780884e-01 -1.641747541725635529e-02 -1.803365051746368408e-01 -1.311718374490737915e-01 -3.967546224594116211e-01 -1.460480093955993652e-01 3.319721817970275879e-01 6.994467973709106445e-02 -2.502985596656799316e-01 -1.005635112524032593e-01 7.101132720708847046e-02 2.946816943585872650e-02 -3.903193175792694092e-01 6.902001053094863892e-02 1.575430184602737427e-01 -6.271114945411682129e-02 5.909295007586479187e-02 -2.493271678686141968e-01 -1.272671222686767578e-01 3.416671603918075562e-02 -7.171073555946350098e-02 -1.779982596635818481e-01 6.417577713727951050e-02 1.712717302143573761e-02 -2.518467232584953308e-02 1.899725943803787231e-02 2.278835773468017578e-01
3.477187156677246094e-01 -6.091910228133201599e-02 -9.808066487312316895e-02 1.740460842847824097e-01 2.321944087743759155e-01 9.223324805498123169e-02 -5.729253217577934265e-02 1.262669861316680908e-01 -8.280076086521148682e-02 -8.860354125499725342e-02 -9.917443990707397461e-02 4.694074019789695740e-02 -2.790674567222595215e-01 -2.950969040393829346e-01 2.649611607193946838e-02 3.397154211997985840e-01 4.223585724830627441e-01 -1.168170664459466934e-02 1.502587944269180298e-01 9.310282766819000244e-02 -2.361115515232086182e-01 -6.726384162902832031e-02 -5.683023855090141296e-02 1.027475968003273010e-01 -2.157349586486816406e-01 -6.947064399719238281e-02 1.120755635201931000e-02 1.366223990917205811e-01 -9.557333588600158691e-02 -1.362245082855224609e-01 1.883184760808944702e-01 1.698932051658630371e-01
3.173835873603820801e-01 1.331246793270111084e-01 9.919290989637374878e-02 -3.396231215447187424e-03 3.004309833049774170e-01 2.583436369895935059e-01 -7.939467579126358032e-02 -7.585079222917556763e-02 2.088595032691955566e-01 1.420727819204330444e-01 7.382955402135848999e-02 1.652207225561141968e-01 1.787785142660140991e-01 -6.977308541536331177e-02 -1.043771952390670776e-01 2.328826487064361572e-02 1.730097457766532898e-02 2.031304640695452690e-03 -1.248376816511154175e-01 -1.103438902646303177e-02 -2.543774843215942383e-01 4.047014117240905762e-01 -3.171519637107849121e-01 6.396970152854919434e-02 -3.292984068393707275e-01 -1.193571649491786957e-02 1.728480868041515350e-02 6.371407955884933472e-02 9.632245451211929321e-02 -1.409802138805389404e-01 -5.021846666932106018e-02 -2.530281543731689453e-01
6.090776249766349792e-02 -6.981795281171798706e-02 -1.387758702039718628e-01 1.520749088376760483e-02 3.589311838150024414e-01 3.868238925933837891e-01 1.160351559519767761e-01 1.903296709060668945e-01 3.272230029106140137e-01 -5.113579332828521729e-02 -3.068071007728576660e-01 5.359852686524391174e-02 1.344848275184631348e-01 -1.517441123723983765e-01 -1.518462300300598145e-01 1.583052277565002441e-01 8.377783000469207764e-02 -2.091371715068817139e-01 9.516953490674495697e-03 -1.442629098892211914e-01 -2.732470929622650146e-01 -2.797415256500244141e-01 -7.843600958585739136e-02 -2.788900211453437805e-02 -2.553804032504558563e-02 -6.810750067234039307e-02 1.687649637460708618e-01 2.170494943857192993e-02 -1.063850373029708862e-01 8.292409777641296387e-02 -1.597857773303985596e-01 -1.958839297294616699e-01
2.393297702074050903e-01 2.171942591667175293e-02 -3.056295774877071381e-02 9.818016737699508667e-02 1.806993484497070312e-01 1.008213758468627930e-01 8.331216871738433838e-02 -2.760820686817169189e-01 6.995598971843719482e-02 -1.828533858060836792e-01 2.048206888139247894e-02 7.722953706979751587e-02 1.507225185632705688e-01 -2.416357249021530151e-01 -1.311571896076202393e-01 -7.609041780233383179e-02 1.799785047769546509e-01 -3.780773878097534180e-01 -1.633149236440658569e-01 9.306379407644271851e-02 -1.534466296434402466e-01 -4.136469960212707520e-01 -2.598331868648529053e-01 -1.469002813100814819e-01 -1.277804672718048096e-01 6.471922155469655991e-03 -2.315864264965057373e-01 -1.463735401630401611e-01 -1.553864926099777222e-01 -1.597459465265274048e-01 -6.792577356100082397e-02 1.295048743486404419e-01
2.537874281406402588e-01 -1.607268154621124268e-01 -2.801454663276672363e-01 -8.147814869880676270e-02 3.702718913555145264e-01 6.145929545164108276e-02 1.814187169075012207e-01 9.628732502460479736e-02 1.001327931880950928e-01 -1.153431385755538940e-01 1.064917668700218201e-01 2.123473733663558960e-01 -2.303783148527145386e-01 2.784692943096160889e-01 -1.323658041656017303e-02 8.568671531975269318e-03 1.988307833671569824e-01 3.579889237880706787e-02 2.564370930194854736e-01 -3.573670983314514160e-02 -1.576495170593261719e-01 5.110432580113410950e-02 4.004082083702087402e-02 -2.806378602981567383e-01 -2.061424404382705688e-01 -1.002037525177001953e-01 4.534948617219924927e-02 1.232259348034858704e-01 -2.358873188495635986e-01 -9.859691560268402100e-02 2.830190956592559814e-01 5.176143255084753036e-03
3.473816812038421631e-01 -2.184326201677322388e-02 -2.643213868141174316e-01 -1.270248442888259888e-01 1.789461076259613037e-01 2.263372540473937988e-01 -1.010678261518478394e-01 2.455677688121795654e-01 -2.585501410067081451e-03 -2.770903706550598145e-01 -9.305240958929061890e-02 -2.817860245704650879e-01 -3.032291075214743614e-03 -1.174820587038993835e-01 -1.597885787487030029e-01 -1.710051745176315308e-01 6.171203404664993286e-02 -2.549697458744049072e-01 2.237593755125999451e-02 6.800407171249389648e-02 -1.409824043512344360e-01 -3.107457458972930908e-01 -1.465426385402679443e-01 -1.225677058100700378e-01 -1.688307523727416992e-01 1.504519302397966385e-02 2.505217678844928741e-02 2.167799770832061768e-01 2.498875185847282410e-02 -2.515257000923156738e-01 1.783464998006820679e-01 -8.195773512125015259e-02
6.949248164892196655e-02 -1.116808410733938217e-02 -1.395681798458099365e-01 -8.209493011236190796e-02 3.946678340435028076e-01 2.906861156225204468e-02 3.753387555480003357e-02 -2.535957992076873779e-01 1.300582438707351685e-01 -1.392267923802137375e-02 2.179753631353378296e-01 2.033383399248123169e-01 -2.848283573985099792e-02 -5.334891751408576965e-02 -3.138864412903785706e-02 -1.581043303012847900e-01 1.559649705886840820e-01 -2.034125030040740967e-01 -3.458904102444648743e-03 1.485292464494705200e-01 -1.387012153863906860e-01 -4.722430184483528137e-02 -3.540357947349548340e-02 -1.335459798574447632e-01 1.641055494546890259e-01 2.075938284397125244e-01 2.883012965321540833e-02 4.251401424407958984e-01 -1.704144775867462158e-01 -1.796310842037200928e-01 4.019750654697418213e-01 -8.981846272945404053e-02
-9.452434629201889038e-02 3.889646846801042557e-03 -1.303064357489347458e-02 -3.345619440078735352e-01 3.628226816654205322e-01 2.224617600440979004e-01 8.888535946607589722e-02 -2.401520162820816040e-01 2.756666541099548340e-01 3.407951071858406067e-02 -5.451641231775283813e-02 1.085964441299438477e-01 1.051518693566322327e-01 -6.723432336002588272e-03 1.017936319112777710e-01 -1.096834242343902588e-01 -8.648902922868728638e-02 -3.015857040882110596e-01 -4.380211979150772095e-02 1.452956348657608032e-01 -1.765377819538116455e-01 -1.181906387209892273e-01 3.200281038880348206e-02 -1.213790178298950195e-01 2.317960932850837708e-02 1.933205872774124146e-01 1.794104725122451782e-01 1.955073177814483643e-01 -2.655898332595825195e-01 -5.214023962616920471e-02 3.603478372097015381e-01 -1.142290979623794556e-01
5.305167287588119507e-02 -1.683267205953598022e-01 -5.993402004241943359e-02 3.654740750789642334e-02 3.046661019325256348e-01 2.422919310629367828e-02 1.628350764513015747e-01 2.790671586990356445e-01 3.514460027217864990e-01 -9.748279303312301636e-02 -1.489978432655334473e-01 1.513244360685348511e-01 3.763709217309951782e-03 1.272465288639068604e-01 -6.555784493684768677e-02 -1.672366820275783539e-02 2.089679241180419922e-01 -3.809323906898498535e-01 -2.086974307894706726e-02 -3.650151565670967102e-02 -1.151730716228485107e-01 -1.560554355382919312e-01 9.076133370399475098e-02 -1.798610538244247437e-01 -1.133096814155578613e-01 8.284802734851837158e-02 -1.891149282455444336e-01 2.138380557298660278e-01 -9.360988438129425049e-02 2.182706817984580994e-02 3.177317976951599121e-01 2.951003015041351318e-01
1.203085780143737793e-01 3.316912800073623657e-02 2.236631810665130615e-01 1.632576882839202881e-01 4.587988927960395813e-02 2.139753252267837524e-01 -1.305376645177602768e-02 1.447097212076187134e-01 5.528806895017623901e-02 -4.282781481742858887e-02 -1.655588597059249878e-01 1.928699314594268799e-01 1.482967287302017212e-01 1.026015579700469971e-01 2.111247032880783081e-01 -5.412059277296066284e-02 3.258193433284759521e-01 -2.635194957256317139e-01 -6.413961946964263916e-02 -1.242501959204673767e-01 -2.202488034963607788e-01 -9.170892089605331421e-02 -2.405376881361007690e-01 -2.295368313789367676e-01 -4.461459815502166748e-02 -4.321490973234176636e-02 3.071575164794921875e-01 7.404481619596481323e-02 2.267489582300186157e-02 -1.568624824285507202e-01 4.440302848815917969e-01 -2.523780986666679382e-02
3.005442619323730469e-01 5.465403944253921509e-02 -1.667086184024810791e-01 1.273972261697053909e-02 1.909077614545822144e-01 6.586334854364395142e-02 -3.222086280584335327e-02 1.930866204202175140e-02 2.393839657306671143e-01 -1.150747537612915039e-01 6.146977841854095459e-02 1.089090779423713684e-01 2.555396258831024170e-01 -1.833387315273284912e-01 1.185165792703628540e-01 -3.023402392864227295e-01 1.385670006275177002e-01 -5.180321931838989258e-01 -1.402673590928316116e-02 1.600705087184906006e-01 -5.820943787693977356e-02 -2.693939805030822754e-01 -8.563849329948425293e-02 -1.019906476140022278e-01 -1.757001876831054688e-01 1.232273280620574951e-01 3.810647176578640938e-03 -1.083231270313262939e-01 -2.099733799695968628e-01 -1.185698583722114563e-01 -4.159772396087646484e-02 1.456851959228515625e-01
1.896826364099979401e-02 4.048204049468040466e-02 -1.113406196236610413e-01 -9.188017249107360840e-02 7.015841007232666016e-01 1.217195391654968262e-01 1.206354498863220215e-01 1.072263158857822418e-02 2.487631589174270630e-01 1.045011132955551147e-01 1.771594136953353882e-01 2.463836669921875000e-01 1.355405002832412720e-01 -1.083697602152824402e-01 1.517105698585510254e-01 7.723067887127399445e-03 -3.287322074174880981e-02 -1.311552971601486206e-01 -7.562792301177978516e-02 2.245087772607803345e-01 -7.130888849496841431e-02 -1.439831405878067017e-01 -4.735591262578964233e-02 5.878134071826934814e-02 -8.059336990118026733e-02 3.465774934738874435e-03 -5.463609844446182251e-02 2.611312866210937500e-01 -5.729019641876220703e-02 1.339362654834985733e-02 2.209690213203430176e-01 -3.851259127259254456e-02
2.961461544036865234e-01 1.722563058137893677e-01 2.740080952644348145e-01 8.162340521812438965e-02 1.652553379535675049e-01 2.891952395439147949e-01 8.373586833477020264e-02 1.621470451354980469e-01 -1.085140928626060486e-01 1.896478533744812012e-01 1.921429112553596497e-02 1.189022604376077652e-02 -1.533761173486709595e-01 -9.969405829906463623e-02 1.701548844575881958e-01 1.283960938453674316e-01 -7.400052249431610107e-02 -3.550185859203338623e-01 1.737875044345855713e-01 9.527194499969482422e-02 3.702323511242866516e-02 -1.944329589605331421e-01 -1.518967896699905396e-01 -1.944967657327651978e-01 -3.376596868038177490e-01 6.541903316974639893e-02 -2.252517640590667725e-01 8.995536714792251587e-02 1.172054260969161987e-01 -1.332374215126037598e-01 2.112200856208801270e-01 7.338578253984451294e-02
1.026990562677383423e-01 2.259856462478637695e-01 -6.525321304798126221e-02 1.028538420796394348e-01 2.062412351369857788e-01 2.326313704252243042e-01 2.875133454799652100e-01 -5.120668187737464905e-02 2.331743575632572174e-02 -1.771804541349411011e-01 2.344575673341751099e-01 -2.134983614087104797e-02 2.886461019515991211e-01 -2.462057173252105713e-01 -1.667917221784591675e-01 5.412105470895767212e-02 1.951238214969635010e-01 -2.012807875871658325e-01 -1.802406087517738342e-02 -1.008736900985240936e-02 -1.102545112371444702e-01 -1.292837858200073242e-01 -7.116249948740005493e-02 -6.088060513138771057e-02 -1.122466474771499634e-01 -1.493886560201644897e-01 -5.630844831466674805e-02 2.929795086383819580e-01 -3.696741759777069092e-01 -3.055931925773620605e-01 -7.208753377199172974e-02 6.116449087858200073e-02
3.107081353664398193e-01 -1.952029168605804443e-01 -1.189894154667854309e-01 1.238287240266799927e-01 2.939614653587341309e-01 2.368267029523849487e-01 -7.613365352153778076e-02 5.215219408273696899e-02 -2.440804988145828247e-01 -2.514691650867462158e-01 -6.079613417387008667e-02 -1.402385681867599487e-01 -1.264282464981079102e-01 -4.299170523881912231e-02 -7.680254988372325897e-03 8.944100886583328247e-02 5.441984161734580994e-03 -4.090765416622161865e-01 -2.801289558410644531e-01 -7.630522362887859344e-03 -9.872638434171676636e-02 9.360462427139282227e-02 -3.403447270393371582e-01 -1.368523687124252319e-01 -7.021729648113250732e-02 -8.046771585941314697e-02 -2.454610913991928101e-01 4.370683804154396057e-02 1.707753092050552368e-01 -1.386183220893144608e-02 4.946699738502502441e-02 -9.184827655553817749e-02
2.784222364425659180e-01 -7.853941642679274082e-04 1.382140442728996277e-02 1.783657819032669067e-01 1.247366219758987427e-01 5.901097059249877930e-01 -3.805203735828399658e-02 4.956895858049392700e-02 5.120330303907394409e-02 -8.530859649181365967e-02 4.087676852941513062e-02 2.893953211605548859e-02 -2.262779921293258667e-01 -1.305308640003204346e-01 -1.184817627072334290e-01 7.465228904038667679e-03 4.139411821961402893e-02 -1.746076196432113647e-01 2.124440297484397888e-02 -1.364630758762359619e-01 -1.967078298330307007e-01 3.014782369136810303e-01 -1.335514336824417114e-01 4.213905427604913712e-03 -3.543457388877868652e-01 -9.649431705474853516e-02 2.579009234905242920e-01 9.023883938789367676e-02 -4.838008806109428406e-02 -3.944780305027961731e-02 -3.769667446613311768e-02 -1.203444376587867737e-01
2.659211400896310806e-03 -8.195562660694122314e-02 1.681792736053466797e-02 1.105341687798500061e-01 1.958670616149902344e-01 3.993060812354087830e-02 -6.788402050733566284e-02 1.945250332355499268e-01 3.826210647821426392e-02 9.129767864942550659e-02 8.680832386016845703e-02 8.226297050714492798e-02 5.130689591169357300e-03 -3.315548896789550781e-01 4.406759738922119141e-01 7.290452718734741211e-02 8.563681691884994507e-02 -1.999993920326232910e-01 2.749404013156890869e-01 4.498027265071868896e-02 -1.722705215215682983e-01 9.930647909641265869e-02 -3.523493707180023193e-01 -3.070152401924133301e-01 -1.495670378208160400e-01 7.493317127227783203e-02 3.934000432491302490e-02 1.919177770614624023e-01 2.204961329698562622e-01 -2.096671909093856812e-01 1.432414948940277100e-01 -4.942640662193298340e-02
1.621270328760147095e-01 1.561863161623477936e-02 -2.244500070810317993e-01 -1.262279897928237915e-01 3.341490328311920166e-01 8.192574977874755859e-02 1.916648596525192261e-01 1.321085244417190552e-01 2.647710219025611877e-02 -1.802679002285003662e-01 -6.884705275297164917e-02 9.087261557579040527e-02 8.876275271177291870e-02 -1.581216752529144287e-01 -1.917207539081573486e-01 3.791897892951965332e-01 1.783096194267272949e-01 -5.368290841579437256e-02 -6.522414088249206543e-02 7.740192860364913940e-02 -3.139033615589141846e-01 -1.830227673053741455e-01 -1.003921329975128174e-01 -5.569618567824363708e-02 -2.492527216672897339e-01 -2.588719427585601807e-01 -1.444378495216369629e-01 2.441412061452865601e-01 -2.548312842845916748e-01 9.670358151197433472e-02 -2.896777540445327759e-02 1.060258224606513977e-02
5.062795281410217285e-01 4.904106631875038147e-02 3.257339354604482651e-03 8.051633834838867188e-02 2.638159394264221191e-01 2.655808031558990479e-01 -4.006658867001533508e-02 3.199416771531105042e-02 -1.370689123868942261e-01 -9.292136132717132568e-02 1.619774661958217621e-02 3.097977638244628906e-01 -1.640816405415534973e-02 1.145383417606353760e-01 -6.850321590900421143e-02 -1.480299688410013914e-04 -1.827245801687240601e-01 -1.670724153518676758e-01 -2.143741250038146973e-01 -1.838230341672897339e-01 1.499590557068586349e-02 2.696095407009124756e-01 -1.996436417102813721e-01 -1.624689847230911255e-01 -1.875770986080169678e-01 -2.604799158871173859e-02 1.089821979403495789e-01 2.897236496210098267e-02 -1.836519986391067505e-01 6.433340907096862793e-02 1.231338083744049072e-01 2.616408467292785645e-01
1.366758793592453003e-01 1.500957608222961426e-01 -1.834299564361572266e-01 -1.104307174682617188e-01 3.865566104650497437e-02 7.269797474145889282e-02 -7.440752536058425903e-02 2.387118898332118988e-02 5.854834988713264465e-02 -2.681005895137786865e-01 -1.559446305036544800e-01 -6.814255565404891968e-02 6.446092575788497925e-02 -2.668794989585876465e-01 -2.613023817539215088e-01 -4.393745958805084229e-02 2.030550837516784668e-01 -1.977680474519729614e-01 1.218906119465827942e-01 9.799019247293472290e-02 -1.678298264741897583e-01 -3.152733743190765381e-01 -3.497149422764778137e-02 -3.192272186279296875e-01 -1.925268918275833130e-01 1.802680641412734985e-01 -8.590900897979736328e-02 2.468107342720031738e-01 -1.922154575586318970e-01 -2.726451158523559570e-01 2.117715030908584595e-01 -1.439524143934249878e-01
2.925047576427459717e-01 -9.779892116785049438e-02 -1.627472937107086182e-01 3.163173096254467964e-03 2.846384644508361816e-01 5.690044164657592773e-02 -4.451111704111099243e-02 2.695798277854919434e-01 -3.734526410698890686e-02 -1.786699593067169189e-01 -1.936899572610855103e-01 -1.478267600759863853e-03 -1.871376037597656250e-01 -2.316686213016510010e-01 9.630936384201049805e-02 1.224888935685157776e-01 3.762484490871429443e-01 -9.486667113378643990e-04 -1.084456965327262878e-01 1.104850843548774719e-01 -1.686234474182128906e-01 -9.115018695592880249e-02 -3.025792352855205536e-02 1.816513240337371826e-01 -2.647918760776519775e-01 -9.188507497310638428e-02 9.688566625118255615e-02 1.110641881823539734e-01 -1.037836968898773193e-01 -1.246125698089599609e-01 3.813001811504364014e-01 1.658545285463333130e-01
4.705069959163665771e-02 -5.156487226486206055e-02 -3.274110555648803711e-01 -2.714251354336738586e-02 2.242290079593658447e-01 1.620195433497428894e-02 -2.575005292892456055e-01 1.475008726119995117e-01 3.679079934954643250e-02 -1.122759096324443817e-02 -1.840593665838241577e-01 8.608278632164001465e-02 -1.730384230613708496e-01 -2.519503794610500336e-02 -2.674047835171222687e-03 1.278682947158813477e-01 2.277545332908630371e-01 -5.141227245330810547e-01 1.540486663579940796e-01 2.528373524546623230e-02 -1.374692618846893311e-01 1.136090010404586792e-01 -1.233799234032630920e-01 -2.686759829521179199e-01 -2.211600840091705322e-01 -9.759384393692016602e-02 -1.120863631367683411e-01 2.715251147747039795e-01 1.324018537998199463e-01 -1.849397867918014526e-01 -2.707639895379543304e-02 4.377152025699615479e-02
1.306704059243202209e-02 -9.990550577640533447e-02 -3.586608916521072388e-02 2.735293507575988770e-01 2.237343341112136841e-01 1.486383825540542603e-01 -1.054919660091400146e-01 -1.637130826711654663e-01 9.492673724889755249e-02 -1.940744817256927490e-01 2.918147481977939606e-03 9.866520017385482788e-02 3.506909906864166260e-01 -1.205800846219062805e-01 -5.817362293601036072e-02 8.189132064580917358e-02 2.710656523704528809e-01 -2.210679352283477783e-01 -7.245743181556463242e-03 1.145823970437049866e-01 -5.771471187472343445e-02 -3.102441132068634033e-01 -2.055770903825759888e-01 -1.568661183118820190e-01 -1.976883560419082642e-01 1.117941141128540039e-01 -1.714660674333572388e-01 2.352422028779983521e-01 -1.227216571569442749e-01 -2.423371523618698120e-01 -5.940365791320800781e-02 2.898511886596679688e-01
3.394780680537223816e-02 7.585039734840393066e-02 -2.358229011297225952e-01 9.778705239295959473e-02 3.509654104709625244e-01 2.164300344884395599e-02 -2.561409771442413330e-01 1.317476481199264526e-01 -1.289985477924346924e-01 -8.990678191184997559e-02 -1.010709330439567566e-01 4.343919456005096436e-02 -2.320949286222457886e-01 -1.134300306439399719e-01 -1.143222898244857788e-01 1.052461862564086914e-01 3.089979290962219238e-01 -4.311431944370269775e-01 2.394779473543167114e-01 -4.993610084056854248e-02 -2.615904211997985840e-01 5.604745075106620789e-02 -8.849027007818222046e-02 -2.607166171073913574e-01 -1.721103675663471222e-02 -7.283516228199005127e-02 -2.005744725465774536e-02 2.133221030235290527e-01 -1.339232921600341797e-02 -2.226874232292175293e-01 -5.479596182703971863e-02 -2.717154473066329956e-02
3.952921628952026367e-01 -1.493523567914962769e-01 2.731881290674209595e-02 2.280285581946372986e-02 4.322615265846252441e-01 1.931911706924438477e-01 1.106930449604988098e-01 3.747230768203735352e-02 2.611528635025024414e-01 1.082814950495958328e-02 -1.083588227629661560e-02 2.960716784000396729e-01 -3.888776898384094238e-02 -7.639242708683013916e-02 -1.042333394289016724e-01 -1.186535134911537170e-02 -1.467637270689010620e-01 -1.244854852557182312e-01 2.792251994833350182e-03 -9.424091875553131104e-02 -2.448654472827911377e-01 1.868605911731719971e-01 -2.367988526821136475e-01 5.288434028625488281e-02 -1.440536230802536011e-01 1.032600998878479004e-01 2.088408768177032471e-01 1.415660381317138672e-01 -1.666765660047531128e-02 -1.872891336679458618e-01 -1.339172422885894775e-01 -2.446715682744979858e-01
[truncated: 3,273,045 more chars]
