# Supplementary material for: The Language of Innovation
Source: PLoS One. 2020 Apr 30;15(4):e0230107. doi: 10.1371/journal.pone.0230107 (PMC7194493; doi:10.1371/journal.pone.0230107)
Supplement: S18 File — (GZ) [file pone.0230107.s018.tar.gz › 1996-2000/V2Run_22_VS_4500_embeddings1996-2000ED32.txt]

7.382509857416152954e-02 -4.002001285552978516e-01 3.857836872339248657e-02 1.490130275487899780e-01 -7.338686287403106689e-02 -1.056690439581871033e-01 -2.805377840995788574e-01 2.549762725830078125e-01 5.961779039353132248e-03 3.131917491555213928e-02 3.618090227246284485e-02 1.643751412630081177e-01 2.670959532260894775e-01 -1.463710963726043701e-01 -1.104376167058944702e-01 -1.075146049261093140e-01 2.649298012256622314e-01 -1.368214488029479980e-01 7.494446635246276855e-02 -2.222960442304611206e-01 -2.068718969821929932e-01 3.415280878543853760e-01 -8.209671825170516968e-02 2.407702244818210602e-02 -2.214370667934417725e-02 -2.556438930332660675e-02 -1.887464374303817749e-01 -1.452159136533737183e-01 3.240145146846771240e-01 -1.070326715707778931e-01 1.398414075374603271e-01 3.787726163864135742e-03
1.352594047784805298e-01 -1.809776574373245239e-01 5.511104594916105270e-03 1.300276368856430054e-01 -9.844775497913360596e-02 2.877981066703796387e-01 1.099695414304733276e-01 2.552838325500488281e-01 -3.087363205850124359e-02 1.492710113525390625e-01 2.584195435047149658e-01 2.557949721813201904e-01 -8.742055296897888184e-02 -2.871815562248229980e-01 -1.295284628868103027e-01 -2.150033563375473022e-01 1.398730427026748657e-01 -3.614138364791870117e-01 5.875832214951515198e-02 1.845270097255706787e-01 -6.640534847974777222e-02 1.824156194925308228e-01 -7.056618481874465942e-02 6.261668354272842407e-02 1.008047536015510559e-01 3.269066289067268372e-02 -1.599283516407012939e-01 1.886919327080249786e-02 1.620626598596572876e-01 3.805536627769470215e-01 5.080826207995414734e-02 -9.253118932247161865e-02
1.101271733641624451e-01 -1.788726598024368286e-01 1.948386430740356445e-02 -1.373553574085235596e-01 -5.179334059357643127e-02 1.356968581676483154e-01 -4.281509295105934143e-02 2.757326140999794006e-02 1.619709134101867676e-01 -2.064302098006010056e-03 2.361853606998920441e-02 2.377905696630477905e-01 -1.598733067512512207e-01 -1.283816695213317871e-01 -2.632077336311340332e-01 -2.113980203866958618e-01 2.625364363193511963e-01 -1.169285029172897339e-01 1.333613246679306030e-01 -2.457882612943649292e-01 -2.443258613348007202e-01 -3.733205795288085938e-02 -2.795437276363372803e-01 -9.301730990409851074e-02 1.847602128982543945e-01 1.846438040956854820e-03 -2.483567297458648682e-01 9.513665735721588135e-02 6.316222995519638062e-02 3.349622488021850586e-01 -3.766946494579315186e-01 -4.416739195585250854e-02
-9.670529514551162720e-02 7.903008721768856049e-03 4.029703140258789062e-02 8.072311431169509888e-02 -9.452798217535018921e-02 -4.396356642246246338e-02 -2.969457022845745087e-02 -1.801032125949859619e-01 -9.725590795278549194e-02 1.542654782533645630e-01 -1.438416093587875366e-01 2.000159025192260742e-01 -1.595793366432189941e-01 -3.849727809429168701e-01 -2.182898521423339844e-01 -2.348383702337741852e-02 2.635327279567718506e-01 1.161167919635772705e-01 8.686101436614990234e-02 -4.019462764263153076e-01 2.245672941207885742e-01 2.084061056375503540e-01 -2.359639853239059448e-01 1.146933138370513916e-01 2.489392906427383423e-01 5.346776917576789856e-02 -2.654763124883174896e-02 6.696428358554840088e-02 3.556009531021118164e-01 -8.210155367851257324e-02 -1.917862705886363983e-02 6.417801231145858765e-02
-4.153667762875556946e-02 -3.886277973651885986e-02 -2.206391096115112305e-01 1.496188249439001083e-02 1.673211455345153809e-01 2.339537441730499268e-02 5.762116238474845886e-02 5.821712315082550049e-02 5.290048569440841675e-02 -5.074632167816162109e-02 -2.103035449981689453e-01 1.272440701723098755e-01 1.856000721454620361e-02 -1.689373254776000977e-01 3.435273095965385437e-02 -3.741495907306671143e-01 1.037990674376487732e-01 -3.257081806659698486e-01 -3.768160939216613770e-02 -2.504600584506988525e-01 -6.930591911077499390e-02 1.787640005350112915e-01 -9.801676869392395020e-02 -7.367840409278869629e-02 3.376542031764984131e-01 9.875365532934665680e-03 -3.632380366325378418e-01 1.275823861360549927e-01 9.883188456296920776e-02 1.416065692901611328e-01 -2.970839440822601318e-01 -2.520899176597595215e-01
1.683583110570907593e-01 -2.602361738681793213e-01 -6.844034045934677124e-02 1.046653017401695251e-01 2.869336120784282684e-02 -1.593344062566757202e-01 6.095025315880775452e-02 1.083639934659004211e-01 -5.460455641150474548e-02 1.502372622489929199e-01 2.892665565013885498e-02 1.175361126661300659e-01 -3.995599597692489624e-02 -2.870739698410034180e-01 -8.846700191497802734e-02 -2.715685069561004639e-01 2.702476084232330322e-01 -1.994749456644058228e-01 -3.066294193267822266e-01 -9.146382100880146027e-03 -1.473296433687210083e-01 1.550974696874618530e-01 -1.647140383720397949e-01 -3.245786949992179871e-02 2.747255563735961914e-01 2.398965805768966675e-01 -3.796531260013580322e-01 9.023880586028099060e-03 1.959812641143798828e-02 1.883864700794219971e-01 -2.123891413211822510e-01 -4.168018698692321777e-02
3.507409989833831787e-02 -6.790618598461151123e-02 -1.706395149230957031e-01 -1.487234830856323242e-01 1.381496936082839966e-01 -1.157860681414604187e-01 -9.640534222126007080e-02 2.041783034801483154e-01 -4.888074006885290146e-03 1.770754158496856689e-01 2.481274865567684174e-02 1.084080263972282410e-01 -1.347134448587894440e-02 -6.948057562112808228e-02 -3.184953704476356506e-02 -1.220087893307209015e-02 3.739919662475585938e-01 1.016661226749420166e-01 2.211583964526653290e-02 -1.940793693065643311e-01 -1.150186359882354736e-01 4.615931808948516846e-01 -2.804607152938842773e-01 -1.475682109594345093e-01 3.131002485752105713e-01 8.807761967182159424e-02 -3.216832578182220459e-01 -8.431051671504974365e-02 5.987072736024856567e-02 2.522720098495483398e-01 -9.347656369209289551e-02 -4.574062302708625793e-02
1.323313713073730469e-01 -2.751988172531127930e-01 -4.311062768101692200e-02 -1.291833519935607910e-01 2.416722178459167480e-01 -1.720274984836578369e-01 -3.963463008403778076e-01 -2.294094860553741455e-02 3.020955994725227356e-02 1.387603282928466797e-01 -8.019078522920608521e-02 1.143029704689979553e-01 -1.852095685899257660e-02 -1.725384742021560669e-01 -9.790693968534469604e-02 -1.770665198564529419e-01 2.200523465871810913e-01 -1.195695176720619202e-01 1.969043631106615067e-03 -6.619799882173538208e-02 -3.123576939105987549e-01 1.609970033168792725e-01 -6.154647417133674026e-05 1.539048831909894943e-02 4.254415631294250488e-01 -8.065345883369445801e-02 -3.419988453388214111e-01 -5.182457715272903442e-02 9.719063341617584229e-02 1.515821367502212524e-01 1.541395764797925949e-02 -3.510473668575286865e-02
-1.049194186925888062e-01 -1.761093884706497192e-01 -1.775068230926990509e-02 -1.244677752256393433e-01 -1.986242383718490601e-01 5.011912435293197632e-03 -4.282255098223686218e-02 1.352786272764205933e-01 1.717125922441482544e-01 9.345161914825439453e-02 -1.951579004526138306e-01 2.427172511816024780e-01 -1.468022763729095459e-01 -1.372998356819152832e-01 -1.643804162740707397e-01 -1.954523622989654541e-01 3.698177635669708252e-01 -4.055536389350891113e-01 -2.174315415322780609e-02 -4.297630861401557922e-02 1.203517895191907883e-02 3.461905419826507568e-01 -1.766458153724670410e-01 -8.691154420375823975e-02 5.515639111399650574e-02 -3.111745119094848633e-01 -1.517435014247894287e-01 -5.962932854890823364e-02 2.428230596706271172e-03 -6.519258767366409302e-02 -1.558092683553695679e-01 1.562787592411041260e-01
2.115675434470176697e-02 -1.249022707343101501e-01 1.911695487797260284e-02 1.271266937255859375e-01 -1.676965802907943726e-01 -9.301500022411346436e-02 -2.987796664237976074e-01 6.871120631694793701e-02 6.898424774408340454e-02 1.727837473154067993e-01 -2.904308140277862549e-01 1.913697421550750732e-01 -1.756793260574340820e-01 -2.307549268007278442e-01 -1.454868167638778687e-01 1.325095363426953554e-04 2.671818993985652924e-02 -3.981252014636993408e-02 4.422492533922195435e-02 -2.576446831226348877e-01 -1.093177720904350281e-01 1.694506555795669556e-01 -4.965514242649078369e-01 5.227721109986305237e-02 6.463135778903961182e-02 -6.811122596263885498e-02 -1.160370409488677979e-01 -7.948269695043563843e-02 3.897866606712341309e-01 1.432254165410995483e-01 1.177937090396881104e-01 1.676447130739688873e-02
-2.439256571233272552e-02 -2.893668115139007568e-01 -1.204741671681404114e-01 1.643055975437164307e-01 2.923414409160614014e-01 -2.146869003772735596e-01 -1.681597381830215454e-01 -3.341743256896734238e-03 -1.996104046702384949e-02 5.083062127232551575e-02 -3.344827517867088318e-02 1.724135577678680420e-01 -2.379662692546844482e-01 -1.411133706569671631e-01 -2.254137545824050903e-01 -6.977470964193344116e-02 2.905359864234924316e-01 -5.294318497180938721e-02 -5.234264768660068512e-03 -2.534616589546203613e-01 1.434811111539602280e-02 1.315472871065139771e-01 -2.407119423151016235e-01 -8.366832882165908813e-02 3.257919847965240479e-02 -1.657117754220962524e-01 -3.091881275177001953e-01 -1.004784852266311646e-01 6.766323745250701904e-02 1.908466815948486328e-01 -2.949870228767395020e-01 -2.282537072896957397e-01
1.002388149499893188e-01 -1.920091211795806885e-01 -9.284863620996475220e-02 6.413683295249938965e-02 1.167249679565429688e-01 -2.269009351730346680e-01 -2.771508991718292236e-01 1.240422874689102173e-01 -5.284400656819343567e-02 1.797107160091400146e-01 -1.146619096398353577e-01 1.991248577833175659e-01 -7.899352908134460449e-02 -9.854093194007873535e-02 -1.060242354869842529e-01 -1.807714700698852539e-01 2.845388948917388916e-01 -1.382617503404617310e-01 9.318969398736953735e-02 -1.583414077758789062e-01 -2.742664329707622528e-02 1.379951387643814087e-01 -1.060462817549705505e-01 -3.675103187561035156e-02 2.569200396537780762e-01 3.320222198963165283e-01 -2.944456338882446289e-01 -1.324840188026428223e-01 -3.584726899862289429e-02 3.413701355457305908e-01 -2.656894028186798096e-01 -1.238866150379180908e-02
-2.902914881706237793e-01 -3.878910839557647705e-01 -9.915092587471008301e-02 2.343376874923706055e-01 -1.663125306367874146e-01 3.976551815867424011e-02 -2.677792608737945557e-01 2.187670916318893433e-01 1.568336226046085358e-02 9.473171085119247437e-02 1.689918935298919678e-01 9.481624513864517212e-02 -2.877271967008709908e-03 -7.542488723993301392e-02 -2.776779532432556152e-01 -8.512635529041290283e-02 2.644858956336975098e-01 -2.550665438175201416e-01 1.163213700056076050e-01 -5.170154571533203125e-02 8.856560289859771729e-02 1.450474262237548828e-01 -1.169326901435852051e-01 -9.480560198426246643e-03 2.114354968070983887e-01 -3.542758524417877197e-02 -2.729538083076477051e-01 -6.676396727561950684e-02 1.106600463390350342e-01 1.956328302621841431e-01 -5.538560450077056885e-02 2.062407433986663818e-01
-7.496323436498641968e-02 -3.633885979652404785e-01 6.221975386142730713e-02 2.572855949401855469e-01 2.208744920790195465e-02 2.234066128730773926e-01 1.218389570713043213e-01 -1.111388728022575378e-01 -1.029860079288482666e-01 4.331211745738983154e-02 7.639582455158233643e-02 6.168419867753982544e-02 -8.795166760683059692e-02 -1.329758614301681519e-01 -4.030920937657356262e-02 6.725772470235824585e-02 4.627663195133209229e-01 -2.600272893905639648e-01 2.018451839685440063e-01 3.532969579100608826e-02 -1.578450202941894531e-03 3.084292709827423096e-01 1.558975577354431152e-01 3.776861727237701416e-02 3.437602519989013672e-01 -1.371947973966598511e-01 -9.125747531652450562e-02 3.358102589845657349e-02 7.507622987031936646e-02 1.134152039885520935e-01 -1.638600230216979980e-01 1.567182838916778564e-01
-1.188197545707225800e-02 -1.425760686397552490e-01 -1.015047878026962280e-01 1.196810230612754822e-01 -5.189061537384986877e-02 1.496080607175827026e-01 -1.266134902834892273e-02 9.381832927465438843e-02 -4.254841804504394531e-01 -1.151915714144706726e-01 -1.780402660369873047e-01 1.529942303895950317e-01 -4.930334910750389099e-02 -4.366301298141479492e-01 1.139694973826408386e-01 -2.325841337442398071e-01 3.956204652786254883e-02 -1.282732337713241577e-01 -1.484393775463104248e-01 -9.369473904371261597e-02 9.359233826398849487e-02 -1.482794135808944702e-01 -2.565819919109344482e-01 2.310109324753284454e-02 3.414508402347564697e-01 -2.653679624199867249e-02 -2.025028318166732788e-01 1.973829716444015503e-01 1.617918014526367188e-01 1.911895424127578735e-01 -3.388184309005737305e-02 6.487929821014404297e-02
8.976639062166213989e-02 5.522694438695907593e-02 -2.100111097097396851e-01 1.077999919652938843e-01 1.623690426349639893e-01 -1.381237506866455078e-01 -2.020545601844787598e-01 -2.662948146462440491e-02 1.242770627140998840e-01 -7.570235058665275574e-03 -2.269328385591506958e-02 -4.570842906832695007e-02 -5.514169484376907349e-02 -2.601659893989562988e-01 -5.585106462240219116e-02 3.734020143747329712e-02 2.454318851232528687e-01 -9.104578197002410889e-02 -4.303680732846260071e-02 -1.038885116577148438e-01 -2.558518946170806885e-01 4.008589088916778564e-01 -3.748261183500289917e-02 7.750554941594600677e-03 2.120238840579986572e-01 1.948594897985458374e-01 -4.460149407386779785e-01 1.919247396290302277e-02 2.649679481983184814e-01 3.008450567722320557e-01 -3.260729461908340454e-02 7.575998548418283463e-03
1.626528054475784302e-01 -2.531127929687500000e-01 -1.437967121601104736e-01 2.043873369693756104e-01 -5.601569637656211853e-02 -9.954161196947097778e-02 6.130175665020942688e-03 -2.349036782979965210e-01 8.705239742994308472e-02 2.222332507371902466e-01 -1.097741574048995972e-01 3.030315935611724854e-01 -1.161838471889495850e-01 3.636885806918144226e-02 -1.080591455101966858e-01 -1.174265518784523010e-01 8.863765746355056763e-02 -8.957333117723464966e-02 3.649799525737762451e-02 -2.044772505760192871e-01 -2.004017978906631470e-01 2.737764716148376465e-01 -2.896200716495513916e-01 2.375408560037612915e-01 1.593101471662521362e-01 -1.779049076139926910e-02 -8.935625106096267700e-02 2.431851476430892944e-01 3.483470976352691650e-01 5.572241544723510742e-02 1.738626658916473389e-01 -1.252583116292953491e-01
1.980927437543869019e-01 -1.425271332263946533e-01 -1.132750138640403748e-01 3.152703642845153809e-01 -2.822482287883758545e-01 5.691824853420257568e-02 7.583776116371154785e-02 1.436897665262222290e-01 -2.745255231857299805e-01 2.959067746996879578e-02 2.004813402891159058e-01 3.401719033718109131e-02 -9.025887399911880493e-02 -6.933620199561119080e-03 -2.092108875513076782e-02 3.753713518381118774e-02 3.692189455032348633e-01 -2.947413325309753418e-01 4.968595877289772034e-02 -3.394627571105957031e-02 1.546251326799392700e-01 2.431526482105255127e-01 1.108584459871053696e-02 1.723891794681549072e-01 2.260521054267883301e-01 -1.756433844566345215e-01 -1.485060751438140869e-01 6.973721086978912354e-02 1.743635535240173340e-01 2.385040670633316040e-01 -2.038798779249191284e-01 1.177916154265403748e-01
4.380495287477970123e-03 -2.141963243484497070e-01 2.796167042106389999e-03 9.633437544107437134e-02 -8.132755756378173828e-02 1.072210818529129028e-02 -1.881905794143676758e-01 -7.991636544466018677e-02 -6.868863105773925781e-02 1.996283680200576782e-01 4.815905392169952393e-01 1.079727262258529663e-01 -1.964947134256362915e-01 -1.205976456403732300e-01 -2.298475950956344604e-01 4.065810889005661011e-02 2.168523669242858887e-01 -4.045930504798889160e-01 9.418658912181854248e-02 5.745564401149749756e-02 1.556254830211400986e-02 1.494694650173187256e-01 -2.627022862434387207e-01 -9.702984988689422607e-02 2.522233426570892334e-01 -7.499399036169052124e-02 -2.687495648860931396e-01 6.626634299755096436e-02 1.418509632349014282e-01 -7.753847539424896240e-02 -6.396879255771636963e-02 2.235084958374500275e-02
2.828000187873840332e-01 2.738529071211814880e-02 -8.336144685745239258e-02 -1.198449805378913879e-01 6.591600365936756134e-03 -8.219342678785324097e-02 -2.291656285524368286e-01 9.723793715238571167e-02 -1.590147167444229126e-01 7.595002651214599609e-02 -1.843931823968887329e-01 2.653163373470306396e-01 -7.625282555818557739e-02 -2.348708063364028931e-01 -1.181958764791488647e-01 -7.881406694650650024e-02 1.589082777500152588e-01 5.601708590984344482e-02 1.653944253921508789e-01 -3.356369435787200928e-01 -9.568931162357330322e-02 1.891406327486038208e-01 -3.030636906623840332e-01 1.358334571123123169e-01 6.630302220582962036e-02 1.301918644458055496e-02 -1.701846905052661896e-02 1.177954822778701782e-01 4.960921704769134521e-01 -7.663047872483730316e-04 1.537116616964340210e-01 2.213852666318416595e-02
-3.893626481294631958e-02 -1.010625287890434265e-01 1.059961393475532532e-01 3.844320029020309448e-02 -1.802588701248168945e-01 -8.811738342046737671e-02 -3.254511356353759766e-01 -6.566529721021652222e-02 -1.103925053030252457e-02 1.174118965864181519e-01 2.854409441351890564e-02 3.262001574039459229e-01 -1.357377320528030396e-01 -1.947638243436813354e-01 -1.931685023009777069e-02 -1.468992978334426880e-01 2.106767594814300537e-01 3.133058547973632812e-02 2.243512421846389771e-01 -4.311136305332183838e-01 1.412647776305675507e-02 1.336761116981506348e-01 -1.850258708000183105e-01 2.392389625310897827e-01 3.539701923727989197e-02 -1.547283679246902466e-02 -1.481989324092864990e-01 6.119900941848754883e-02 3.933568298816680908e-01 3.557316586375236511e-02 2.054015994071960449e-01 9.563927352428436279e-02
4.981426149606704712e-02 -2.956476807594299316e-02 -1.181152686476707458e-01 -1.119282282888889313e-02 2.653610110282897949e-01 2.247662991285324097e-01 -9.855299443006515503e-02 2.607503533363342285e-01 -9.593716263771057129e-02 6.184417381882667542e-02 -2.663562893867492676e-01 -3.951223939657211304e-02 -1.452669948339462280e-01 -3.787636458873748779e-01 -1.975049376487731934e-01 -1.748420745134353638e-01 2.502203881740570068e-01 -1.540761590003967285e-01 -1.594873815774917603e-01 7.161370012909173965e-03 1.758016943931579590e-01 3.052214980125427246e-01 -1.022589765489101410e-02 -1.278075762093067169e-02 1.639046221971511841e-01 3.332893177866935730e-02 -1.350349783897399902e-01 1.840816289186477661e-01 3.305056318640708923e-02 1.515614539384841919e-01 -2.558529078960418701e-01 2.417827695608139038e-01
-1.271162331104278564e-01 -8.620921522378921509e-02 1.493466943502426147e-01 -5.150183103978633881e-03 4.159126058220863342e-02 6.434759497642517090e-02 -1.554581522941589355e-01 5.316881462931632996e-02 3.227254375815391541e-02 2.709507755935192108e-02 -4.244745895266532898e-02 -7.412574440240859985e-02 -1.583267450332641602e-01 -2.733657360076904297e-01 -2.510620653629302979e-01 -8.412054926156997681e-02 2.711550295352935791e-01 -1.332433372735977173e-01 -3.167249634861946106e-02 -2.261348068714141846e-01 2.669902145862579346e-01 2.111672610044479370e-01 -2.959959805011749268e-01 1.408111024647951126e-02 1.215535402297973633e-01 3.869861066341400146e-01 -8.968316018581390381e-02 2.008961737155914307e-01 2.655597627162933350e-01 1.727344840764999390e-01 2.051654011011123657e-01 -1.993568688631057739e-01
-2.561791799962520599e-02 -1.960249692201614380e-01 -1.875934451818466187e-01 1.029104292392730713e-01 -6.229084357619285583e-02 9.950122982263565063e-02 -1.379435211420059204e-01 1.001946255564689636e-01 -1.951376199722290039e-01 -4.545426368713378906e-02 -1.885606050491333008e-01 -1.857643574476242065e-02 -3.383441269397735596e-01 -1.291093081235885620e-01 -2.225150614976882935e-01 -4.749621450901031494e-02 2.509022653102874756e-01 -5.409113168716430664e-01 1.098859757184982300e-01 -8.706602454185485840e-02 5.401287972927093506e-02 4.470630362629890442e-02 -3.051908314228057861e-02 -1.996852755546569824e-01 8.911610394716262817e-02 -2.745287418365478516e-01 -5.686115100979804993e-02 1.665732711553573608e-01 1.684768050909042358e-01 2.054647654294967651e-01 -5.570362508296966553e-02 6.650970131158828735e-02
5.939311813563108444e-03 -3.067585229873657227e-01 -2.694669961929321289e-01 -2.744261734187602997e-02 8.770400285720825195e-02 -8.039922267198562622e-02 -1.051800101995468140e-01 1.674328446388244629e-01 -5.710016563534736633e-02 -4.725106409750878811e-04 -4.405579715967178345e-02 2.057184427976608276e-01 -1.687297374010086060e-01 -1.096370369195938110e-01 -5.049324780702590942e-02 -3.447657525539398193e-01 3.147493302822113037e-01 1.774634607136249542e-02 -7.949069142341613770e-02 -1.336575299501419067e-01 -2.434964329004287720e-01 1.748076975345611572e-01 2.200517244637012482e-02 -7.582958787679672241e-02 -1.786857098340988159e-02 -8.110982924699783325e-02 -3.770933747291564941e-01 9.875326603651046753e-02 2.635217010974884033e-01 2.977599799633026123e-01 -1.344623565673828125e-01 1.230393424630165100e-01
-7.324899081140756607e-03 -1.945303529500961304e-01 -9.762034565210342407e-02 -3.619648516178131104e-02 9.394074976444244385e-02 -3.504165634512901306e-02 4.921028390526771545e-02 -6.355409324169158936e-02 -1.826447695493698120e-01 4.529116675257682800e-03 8.937973529100418091e-03 3.862802386283874512e-01 1.199902594089508057e-01 -1.626589447259902954e-01 -2.953851222991943359e-01 2.280006557703018188e-01 3.273103237152099609e-01 -8.507561683654785156e-02 1.828499734401702881e-01 -2.000072002410888672e-01 -1.492872647941112518e-02 2.479359209537506104e-01 2.451792173087596893e-02 -1.294954419136047363e-01 3.120437562465667725e-01 -1.113955155014991760e-01 -2.155743241310119629e-01 -3.890350228175520897e-03 -5.277068912982940674e-02 2.081547677516937256e-01 -2.920012176036834717e-01 -1.321700662374496460e-01
-1.076520085334777832e-01 4.909275099635124207e-02 6.368823349475860596e-02 2.594944462180137634e-02 -1.264782100915908813e-01 -1.312971413135528564e-01 -1.518099904060363770e-01 -7.526133954524993896e-02 -9.690540283918380737e-02 9.560381062328815460e-03 1.306826025247573853e-01 2.355409711599349976e-01 -8.596381545066833496e-02 -1.527610272169113159e-01 -2.439117282629013062e-01 -1.011243462562561035e-01 2.186603248119354248e-01 6.617458164691925049e-02 4.036772996187210083e-02 -1.609887331724166870e-01 2.302842773497104645e-02 2.612472474575042725e-01 -2.056497931480407715e-01 8.280893415212631226e-02 3.757837712764739990e-01 2.344381511211395264e-01 -2.487609833478927612e-01 3.808389976620674133e-02 -1.693446747958660126e-02 1.699357330799102783e-01 -4.999155700206756592e-01 -2.419037744402885437e-02
6.542000174522399902e-02 -1.060510426759719849e-01 -1.623563319444656372e-01 3.430349379777908325e-02 7.565288990736007690e-02 -1.894720792770385742e-01 -1.082109138369560242e-01 1.262734979391098022e-01 1.418960746377706528e-02 2.085057646036148071e-01 -6.434162706136703491e-02 3.775499761104583740e-01 -4.610186070203781128e-02 -3.204249739646911621e-01 7.598144561052322388e-02 -1.706867665052413940e-02 3.658656179904937744e-01 -5.766031518578529358e-02 8.967460691928863525e-02 -1.650278568267822266e-01 -6.140041351318359375e-02 2.563406527042388916e-01 -2.293494939804077148e-01 -4.345108568668365479e-02 1.967275142669677734e-01 3.077713251113891602e-01 -3.142875134944915771e-01 -1.769592054188251495e-02 -1.274347398430109024e-02 8.088432997465133667e-02 -2.106651067733764648e-01 -8.006662130355834961e-02
-8.331876248121261597e-02 -3.331667482852935791e-01 1.362928468734025955e-02 3.612810745835304260e-02 5.353305488824844360e-02 -4.803365096449851990e-02 -1.292422115802764893e-01 1.768163442611694336e-01 7.485242187976837158e-02 1.584672927856445312e-02 -6.177922710776329041e-02 2.281435430049896240e-01 -1.841991096735000610e-01 -2.122648507356643677e-01 -5.883978679776191711e-02 8.438894525170326233e-03 2.474839389324188232e-01 -2.109787315130233765e-01 -8.083280175924301147e-03 -3.335296176373958588e-03 -1.129178926348686218e-01 2.397365570068359375e-01 -3.048129975795745850e-01 -1.341400481760501862e-02 2.663567662239074707e-01 3.072333931922912598e-01 -3.834315240383148193e-01 -1.769078224897384644e-01 1.627869158983230591e-01 1.263147890567779541e-01 -1.512422263622283936e-01 -7.107573747634887695e-02
-9.344586869701743126e-04 -2.145757153630256653e-02 -1.829819666454568505e-04 -6.883069127798080444e-02 -4.499843344092369080e-02 -2.504824697971343994e-01 -1.513305604457855225e-01 9.974116086959838867e-02 -6.247510015964508057e-02 5.810728296637535095e-02 -9.211258590221405029e-02 3.236861228942871094e-01 -3.377711027860641479e-02 -2.067308425903320312e-01 -9.085448086261749268e-02 -7.611457258462905884e-02 4.103995263576507568e-01 5.639516562223434448e-02 3.878830373287200928e-01 -1.168119236826896667e-01 -4.898620769381523132e-02 2.420461177825927734e-01 -1.947910338640213013e-02 -3.408853337168693542e-02 1.993129849433898926e-01 -2.170637398958206177e-01 -4.002759456634521484e-01 -9.288953244686126709e-02 -5.443841964006423950e-02 1.239215862005949020e-02 -2.163122892379760742e-01 -1.220183372497558594e-01
-4.504657909274101257e-02 -1.011009886860847473e-01 1.494029611349105835e-01 2.424741089344024658e-01 9.100250899791717529e-02 2.616127431392669678e-01 -1.374820172786712646e-01 4.964018240571022034e-02 8.053776621818542480e-02 1.989993900060653687e-01 -1.932051777839660645e-01 2.182517796754837036e-01 -1.877843290567398071e-01 8.044612593948841095e-03 -1.781073585152626038e-02 -3.552990779280662537e-02 4.260489344596862793e-02 -2.705031335353851318e-01 1.061395928263664246e-01 -2.407410144805908203e-01 8.239693194627761841e-02 3.998696506023406982e-01 -2.867084741592407227e-01 -3.875430524349212646e-01 2.404555492103099823e-02 -1.105060353875160217e-01 4.942823573946952820e-02 -6.573754549026489258e-02 8.498558402061462402e-02 1.067620366811752319e-01 2.428373843431472778e-01 -1.262867916375398636e-02
2.430854588747024536e-01 -1.286536604166030884e-01 2.866088747978210449e-01 -1.037239432334899902e-01 -2.713691294193267822e-01 2.425803095102310181e-01 1.832627505064010620e-02 7.235457748174667358e-02 -8.173806220293045044e-02 -8.371898531913757324e-02 -2.777960598468780518e-01 4.669746756553649902e-02 5.602664500474929810e-02 -4.400711134076118469e-02 -1.683356761932373047e-01 -2.780875563621520996e-01 5.229178071022033691e-02 -3.367012441158294678e-01 -1.435650046914815903e-02 -2.246820777654647827e-01 2.985512092709541321e-02 2.452293634414672852e-01 1.659724414348602295e-01 1.004000231623649597e-01 1.834444701671600342e-01 1.055158823728561401e-01 -7.362646609544754028e-02 -1.248311530798673630e-02 2.516691088676452637e-01 3.162840604782104492e-01 -1.021157801151275635e-01 1.189110917039215565e-03
4.410218447446823120e-02 -2.342561036348342896e-01 -3.171622380614280701e-02 1.121925562620162964e-01 1.506972406059503555e-02 -2.920793890953063965e-01 -1.521715372800827026e-01 2.447587400674819946e-01 1.389641761779785156e-01 4.370432288851588964e-04 -8.483158051967620850e-02 1.205834001302719116e-01 -9.459925442934036255e-02 -1.904239058494567871e-01 3.171006962656974792e-02 -2.695338428020477295e-01 3.293839991092681885e-01 -1.466312706470489502e-01 7.783623039722442627e-02 -9.335552155971527100e-02 -2.213924229145050049e-01 1.761816293001174927e-01 -2.313472181558609009e-01 3.962771035730838776e-03 4.307855069637298584e-01 7.427934557199478149e-02 -2.460637539625167847e-01 -9.111730009317398071e-02 1.417739838361740112e-01 1.004361510276794434e-01 -1.581822782754898071e-01 -8.695415407419204712e-02
8.258996903896331787e-02 -1.694021821022033691e-01 1.303404867649078369e-01 -4.208405315876007080e-02 9.822898358106613159e-02 1.186404097825288773e-02 -3.287884294986724854e-01 1.382580250501632690e-01 -1.622671261429786682e-02 4.840761423110961914e-02 -3.719805274158716202e-03 2.872423529624938965e-01 1.231052726507186890e-02 -1.346714049577713013e-01 -5.392006412148475647e-02 1.128830462694168091e-01 1.316097229719161987e-01 -2.755854129791259766e-01 -6.880718469619750977e-02 -2.766724526882171631e-01 -7.074118405580520630e-02 9.880983829498291016e-02 -2.601990997791290283e-01 3.566486760973930359e-02 5.086043477058410645e-01 8.696340769529342651e-02 -1.125652268528938293e-01 -1.450991332530975342e-01 -1.701380312442779541e-02 2.474125623703002930e-01 -2.639896273612976074e-01 1.400924753397703171e-02
1.980214267969131470e-01 -1.681689172983169556e-01 2.291616201400756836e-01 -2.348483800888061523e-01 4.581990465521812439e-02 1.339264065027236938e-01 6.197082623839378357e-02 7.198695838451385498e-02 -2.245309203863143921e-01 1.381972879171371460e-01 -9.687408059835433960e-02 4.254757985472679138e-02 -1.766769737005233765e-01 -6.956025958061218262e-02 6.721048057079315186e-02 3.122947923839092255e-02 2.766468822956085205e-01 -2.930827736854553223e-01 -2.075894176959991455e-02 -2.621040046215057373e-01 5.788759887218475342e-02 2.791949510574340820e-01 -9.773513674736022949e-02 5.528150871396064758e-02 2.887805700302124023e-01 -5.368794128298759460e-02 -1.320547331124544144e-02 2.256928086280822754e-01 4.083564877510070801e-01 7.235024124383926392e-02 -9.627854079008102417e-02 -1.714917421340942383e-01
3.133773505687713623e-01 -8.512853085994720459e-02 -1.347937583923339844e-01 -1.197082921862602234e-01 -5.631867796182632446e-02 -2.151016891002655029e-01 -1.795367598533630371e-01 1.436839848756790161e-01 7.804985344409942627e-02 -1.815797016024589539e-02 -1.321561038494110107e-01 2.201896309852600098e-01 -1.543184369802474976e-01 -2.829653620719909668e-01 8.428052999079227448e-03 5.051297321915626526e-02 1.243761274963617325e-02 -1.803692877292633057e-01 -3.925532847642898560e-02 -1.094280183315277100e-01 -1.339356899261474609e-01 3.654459118843078613e-01 -6.435751169919967651e-02 -1.851887553930282593e-01 3.047935366630554199e-01 1.003600656986236572e-01 -2.698982357978820801e-01 1.514408364892005920e-02 1.157683581113815308e-01 3.701839447021484375e-01 -1.239370331168174744e-01 -5.365603044629096985e-02
1.037113890051841736e-01 -2.444632947444915771e-01 2.030723392963409424e-01 1.502346843481063843e-01 -1.340395808219909668e-01 2.607551030814647675e-02 2.536372654139995575e-02 9.930759668350219727e-02 -3.247713148593902588e-01 3.065778687596321106e-02 9.968386590480804443e-02 -1.390719711780548096e-01 6.739414483308792114e-02 9.201677888631820679e-02 -3.077856898307800293e-01 7.888220250606536865e-02 -1.073932200670242310e-01 -1.616133376955986023e-02 8.392980694770812988e-02 -1.241861432790756226e-01 1.139534637331962585e-01 1.138134449720382690e-01 -2.254554629325866699e-01 -2.691767513751983643e-01 1.335351169109344482e-01 4.459768533706665039e-02 -2.954183816909790039e-01 1.040975302457809448e-01 2.813834846019744873e-01 3.625965714454650879e-01 -1.399803012609481812e-01 -2.349485754966735840e-01
1.126240640878677368e-01 -1.403867453336715698e-01 -1.284615397453308105e-01 1.124238818883895874e-01 5.200332403182983398e-02 -2.213480919599533081e-01 -4.094660282135009766e-01 9.071282297372817993e-02 3.784898295998573303e-02 1.304968446493148804e-02 -1.295936703681945801e-01 1.546475142240524292e-01 -4.073229804635047913e-02 -2.797915935516357422e-01 -7.254550606012344360e-02 -1.485572755336761475e-01 2.185608819127082825e-02 -5.103633180260658264e-02 -7.392302900552749634e-02 -2.553467266261577606e-02 -2.133774459362030029e-01 4.256925880908966064e-01 -8.502065390348434448e-02 1.880581374280154705e-03 2.114717215299606323e-01 1.551458835601806641e-01 -2.461003959178924561e-01 -2.844952233135700226e-02 1.595668643712997437e-01 2.272933572530746460e-01 -1.586208045482635498e-01 -2.926817238330841064e-01
5.459981784224510193e-02 -1.865878999233245850e-01 2.434190511703491211e-01 -1.207939013838768005e-01 -2.392638847231864929e-02 -7.122314721345901489e-02 -1.540500577539205551e-02 -1.489220708608627319e-01 1.751174479722976685e-01 2.425961643457412720e-01 -1.882217973470687866e-01 1.527984291315078735e-01 -4.180900007486343384e-02 -3.099106550216674805e-01 -2.489487230777740479e-01 -1.912094205617904663e-01 3.169695138931274414e-01 -1.279684454202651978e-01 4.951129108667373657e-02 -2.494609653949737549e-01 -1.068211067467927933e-02 1.410219520330429077e-01 -1.069516614079475403e-01 8.789815008640289307e-02 1.457409262657165527e-01 1.962374001741409302e-01 4.782181233167648315e-02 9.195209294557571411e-02 3.240901529788970947e-01 2.017443776130676270e-01 2.737765908241271973e-01 6.166440993547439575e-02
-2.778537198901176453e-02 -3.715806603431701660e-01 1.729242503643035889e-01 3.194164251908659935e-03 -1.611499488353729248e-01 4.399435420054942369e-04 1.415954232215881348e-01 1.140611246228218079e-01 -2.646593749523162842e-01 2.025987394154071808e-02 2.648703157901763916e-01 2.264404296875000000e-01 -1.684236824512481689e-01 -1.186160594224929810e-01 -2.470352202653884888e-01 -1.732865869998931885e-01 2.384327948093414307e-01 -1.437059342861175537e-01 4.916923493146896362e-02 -1.646704971790313721e-01 -8.303409069776535034e-02 2.031840533018112183e-01 1.288960278034210205e-01 1.857523471117019653e-01 3.734525144100189209e-01 -1.886864155530929565e-01 -1.653395891189575195e-01 9.285061806440353394e-02 -1.581256091594696045e-02 3.446761146187782288e-02 -1.563629955053329468e-01 5.990929529070854187e-02
1.410907972604036331e-02 -1.575118005275726318e-01 1.177653446793556213e-01 -1.294678300619125366e-01 1.213278621435165405e-01 -2.030740492045879364e-02 -1.258162558078765869e-01 -4.066941514611244202e-02 1.275501698255538940e-01 1.593240648508071899e-01 7.237537205219268799e-02 8.382736891508102417e-02 4.128784686326980591e-02 -1.819517910480499268e-01 -2.463740408420562744e-01 -1.897377222776412964e-01 2.062757164239883423e-01 -4.741469621658325195e-01 1.802690140902996063e-02 -1.733269989490509033e-01 -6.211103871464729309e-02 3.184435069561004639e-01 1.446297317743301392e-01 -7.185799628496170044e-02 9.564938396215438843e-02 9.184036403894424438e-03 -2.056597918272018433e-01 -9.933900088071823120e-03 -3.450410813093185425e-02 2.435715645551681519e-01 -3.750035762786865234e-01 2.108622640371322632e-01
1.945150643587112427e-01 -2.657714486122131348e-01 -1.092703416943550110e-01 3.305117040872573853e-02 1.393178850412368774e-01 -2.781906723976135254e-01 -8.435261994600296021e-02 7.957464456558227539e-02 -8.057732135057449341e-02 -6.632987409830093384e-03 5.435868352651596069e-02 1.120183542370796204e-01 -3.331700339913368225e-02 -2.347919195890426636e-01 -1.467031985521316528e-01 5.987864453345537186e-03 2.662481963634490967e-01 1.605189442634582520e-01 9.501395374536514282e-02 -2.680655419826507568e-01 -9.921796619892120361e-02 3.053756356239318848e-01 -2.741768956184387207e-01 -2.421487309038639069e-02 2.007318735122680664e-01 7.212623953819274902e-02 -4.292963743209838867e-01 1.086326315999031067e-01 -1.435777097940444946e-01 1.327674984931945801e-01 -1.722037643194198608e-01 5.028496310114860535e-02
1.314310729503631592e-01 -4.618039727210998535e-02 5.014672875404357910e-02 1.402700841426849365e-01 3.237964212894439697e-02 -3.289580345153808594e-02 -9.372597187757492065e-02 6.020874902606010437e-02 1.270179897546768188e-01 2.629815936088562012e-01 -1.008118316531181335e-01 9.600087255239486694e-02 -1.895895898342132568e-01 -1.798579096794128418e-01 -9.530729800462722778e-02 -5.974906682968139648e-02 5.286503955721855164e-02 1.210297271609306335e-01 9.117332845926284790e-02 -1.349279284477233887e-01 -1.131964474916458130e-01 4.311135411262512207e-01 -2.606360912322998047e-01 2.347472459077835083e-01 -5.108531191945075989e-02 -1.744225472211837769e-01 -2.255153656005859375e-01 4.338583722710609436e-02 5.372656583786010742e-01 1.052966937422752380e-01 7.531286776065826416e-02 3.724085167050361633e-02
6.850010249763727188e-03 -3.109313547611236572e-01 -1.026541739702224731e-01 1.132467668503522873e-02 1.294085085391998291e-01 -1.250755488872528076e-01 -2.957318425178527832e-01 7.983442395925521851e-02 1.913861185312271118e-02 -4.326637834310531616e-02 1.643578708171844482e-02 1.160245239734649658e-01 1.240658834576606750e-01 -2.622514963150024414e-01 1.747733056545257568e-01 -1.173702031373977661e-01 3.006509840488433838e-01 -1.435912847518920898e-01 4.475947003811597824e-03 -8.392424881458282471e-02 -2.318416088819503784e-01 3.388860821723937988e-01 -1.143431439995765686e-01 -1.381913274526596069e-01 3.323121070861816406e-01 2.054557949304580688e-01 -1.860344856977462769e-01 -1.222220137715339661e-01 1.542835086584091187e-01 2.277850061655044556e-01 -1.399010866880416870e-01 -7.507912069559097290e-02
-3.197330981492996216e-02 1.134898606687784195e-02 5.977005511522293091e-02 -1.125627383589744568e-01 4.734016209840774536e-02 2.957731187343597412e-01 -1.533218473196029663e-01 3.090171813964843750e-01 -1.602922230958938599e-01 -3.428801894187927246e-02 -6.611366569995880127e-02 1.482587307691574097e-01 1.210776865482330322e-01 -3.624248802661895752e-01 -3.193504735827445984e-02 -4.350966513156890869e-01 8.819895982742309570e-02 6.553667038679122925e-02 -1.075014173984527588e-01 -7.420010119676589966e-02 -1.416093949228525162e-02 1.458490043878555298e-01 -6.313676387071609497e-02 7.992525398731231689e-02 3.935902118682861328e-01 4.647143930196762085e-02 -2.926281988620758057e-01 1.709050834178924561e-01 1.505635678768157959e-01 8.883741497993469238e-02 -1.417619436979293823e-01 2.772913686931133270e-02
2.888981997966766357e-02 -2.437920421361923218e-01 -3.046918660402297974e-02 1.241406146436929703e-02 -1.475916802883148193e-01 -1.365724653005599976e-01 -1.670192740857601166e-02 7.742285728454589844e-02 -1.036316901445388794e-01 5.842845141887664795e-02 1.650844365358352661e-01 2.792817056179046631e-01 5.737585481256246567e-03 3.357313573360443115e-02 6.608891487121582031e-02 -6.666875560767948627e-04 2.944543659687042236e-01 -3.209467530250549316e-01 2.972341179847717285e-01 -1.145870462059974670e-01 -4.419604837894439697e-01 1.204558014869689941e-01 -2.497747689485549927e-01 8.442518860101699829e-02 2.409602552652359009e-01 5.293067917227745056e-02 -2.019422650337219238e-01 1.540757417678833008e-01 8.102659881114959717e-02 1.763579696416854858e-01 -3.689249604940414429e-02 1.790323853492736816e-01
1.127341017127037048e-02 -1.651517301797866821e-01 3.750346302986145020e-01 -1.604180037975311279e-01 6.610377132892608643e-02 2.306522876024246216e-01 3.312172740697860718e-02 3.169919848442077637e-01 -1.584930568933486938e-01 3.056680597364902496e-02 -1.353572905063629150e-01 4.453122615814208984e-02 -1.489222943782806396e-01 -3.655472025275230408e-02 -5.085376650094985962e-02 -1.136035770177841187e-01 3.192438781261444092e-01 -1.457662433385848999e-01 -1.118649616837501526e-01 -2.542624771595001221e-01 -4.558797925710678101e-02 3.261863589286804199e-01 -1.110622510313987732e-01 -8.026914298534393311e-02 8.845071494579315186e-02 -6.443551927804946899e-02 1.382174156606197357e-02 9.098272025585174561e-02 3.097027540206909180e-01 3.323312997817993164e-01 -8.255075663328170776e-02 2.227907814085483551e-02
8.877427875995635986e-02 -2.236546874046325684e-01 -1.640335619449615479e-01 -1.116334870457649231e-01 1.958869993686676025e-01 9.363389015197753906e-02 1.300509870052337646e-01 2.307330816984176636e-02 -1.949985325336456299e-01 2.149321883916854858e-01 1.075545027852058411e-01 2.093318849802017212e-01 -2.187546938657760620e-01 3.001868491992354393e-03 -2.564544677734375000e-01 -3.566573932766914368e-02 1.545474529266357422e-01 -3.549664318561553955e-01 -5.066807940602302551e-02 -1.534871459007263184e-01 3.332459926605224609e-01 2.694278359413146973e-01 -3.715530633926391602e-01 1.559707075357437134e-01 -1.330149266868829727e-02 1.529143005609512329e-02 -1.189162060618400574e-01 -4.039910063147544861e-02 6.259272992610931396e-02 2.495771646499633789e-02 -1.739211827516555786e-01 1.030762568116188049e-01
-1.603783480823040009e-02 8.825029432773590088e-02 2.331165522336959839e-01 2.179923281073570251e-02 8.923836797475814819e-02 -7.785004377365112305e-02 -2.127080261707305908e-01 1.096421852707862854e-01 -2.904402911663055420e-01 1.273377388715744019e-01 1.518750190734863281e-01 4.332856833934783936e-02 1.359318494796752930e-01 -3.231730163097381592e-01 -1.449058800935745239e-01 -2.668005786836147308e-02 1.882329881191253662e-01 -1.853816062211990356e-01 -1.903191208839416504e-02 -1.752242147922515869e-01 -3.379731476306915283e-01 4.465251266956329346e-01 -3.660742565989494324e-02 8.430562913417816162e-02 2.173773758113384247e-02 -2.876598238945007324e-01 -2.625997923314571381e-02 1.955841481685638428e-01 -3.169899806380271912e-02 1.988087743520736694e-01 -7.220292091369628906e-02 -6.982736289501190186e-02
5.660096555948257446e-02 -1.769593209028244019e-01 6.776864826679229736e-02 3.179668784141540527e-01 -1.373535692691802979e-01 2.440173029899597168e-01 -6.826843321323394775e-02 1.149391382932662964e-02 4.354311898350715637e-02 4.060915708541870117e-01 4.196010157465934753e-02 1.607368737459182739e-01 5.434505641460418701e-03 2.433837763965129852e-02 -3.244956210255622864e-02 1.924763917922973633e-01 9.455128014087677002e-02 -1.552642732858657837e-01 -2.670968174934387207e-01 -2.111869901418685913e-01 -9.015013277530670166e-02 3.439413607120513916e-01 8.302997052669525146e-02 -3.022661507129669189e-01 2.570062577724456787e-01 8.681865781545639038e-02 -1.045646741986274719e-01 6.068141758441925049e-02 1.621968448162078857e-01 1.017350181937217712e-01 1.929011791944503784e-01 8.782969415187835693e-02
-8.675372600555419922e-02 2.135952189564704895e-02 2.964023873209953308e-02 5.082180723547935486e-02 5.103159323334693909e-02 -1.693753153085708618e-01 -5.241093784570693970e-02 6.877715885639190674e-02 1.052513569593429565e-01 1.430896371603012085e-01 -2.065531015396118164e-01 2.269664108753204346e-01 -1.955909878015518188e-01 -2.843956649303436279e-01 -1.397742629051208496e-01 -9.182703495025634766e-02 2.985780239105224609e-01 -8.659540861845016479e-02 1.837381273508071899e-01 -4.622786939144134521e-01 4.280401021242141724e-02 2.296746820211410522e-01 -2.140168398618698120e-01 7.707990705966949463e-02 2.048524767160415649e-01 6.284096091985702515e-02 -3.463783860206604004e-02 -9.891760349273681641e-02 3.860562145709991455e-01 -6.952485442161560059e-02 1.160553693771362305e-01 4.769361764192581177e-02
2.845083177089691162e-02 2.721135737374424934e-03 3.553388640284538269e-02 -1.607295572757720947e-01 -3.680197894573211670e-02 1.852986216545104980e-01 -1.682611554861068726e-01 3.745913133025169373e-02 2.613448798656463623e-01 1.814648211002349854e-01 -1.488822251558303833e-01 2.229999937117099762e-02 -1.527227461338043213e-02 -2.541491389274597168e-01 -2.303291559219360352e-01 -2.788725495338439941e-01 1.282244026660919189e-01 7.475311309099197388e-02 5.128869786858558655e-02 -2.887158393859863281e-01 3.654010221362113953e-02 1.405878812074661255e-01 1.769156455993652344e-01 1.291647274047136307e-02 2.854148149490356445e-01 1.383739560842514038e-01 -2.540395855903625488e-01 -1.027186214923858643e-01 3.448005020618438721e-01 -1.423853822052478790e-02 3.362193405628204346e-01 -1.368526518344879150e-01
1.681910157203674316e-01 -4.252398759126663208e-02 -9.855245798826217651e-02 4.635608929675072432e-04 2.122032456099987030e-02 -3.400814235210418701e-01 -1.358937658369541168e-02 -6.437809020280838013e-02 -1.064259260892868042e-01 8.787824958562850952e-02 -2.289418280124664307e-01 2.318971008062362671e-01 -1.976143941283226013e-02 -7.961274683475494385e-02 -1.036292240023612976e-01 -1.062173843383789062e-01 4.301391243934631348e-01 3.660229593515396118e-02 1.430161483585834503e-02 -1.318239271640777588e-01 -5.883279070258140564e-02 2.906843721866607666e-01 -2.821049392223358154e-01 -7.146953791379928589e-02 4.214897155761718750e-01 1.637135744094848633e-01 -2.272832095623016357e-01 1.398778855800628662e-01 -1.134419813752174377e-02 5.356679111719131470e-02 -1.629130542278289795e-01 -6.290437281131744385e-02
1.099969521164894104e-01 -2.415721565485000610e-01 -3.465941548347473145e-01 1.143360510468482971e-01 5.376085638999938965e-02 8.973848819732666016e-02 -1.088537722826004028e-01 1.676980778574943542e-02 1.871791630983352661e-01 1.292881667613983154e-01 -3.285415098071098328e-02 2.645489871501922607e-01 -1.793523430824279785e-01 2.206704951822757721e-02 -6.144009903073310852e-02 -2.516546249389648438e-01 1.731214672327041626e-01 -1.139761731028556824e-01 5.159821733832359314e-02 -1.100237369537353516e-01 3.984433412551879883e-02 3.228954672813415527e-01 7.535839825868606567e-02 1.851564347743988037e-01 2.779622375965118408e-01 -1.548417508602142334e-01 -1.560611426830291748e-01 -7.867982238531112671e-02 3.613769710063934326e-01 -6.387203931808471680e-02 1.275447197258472443e-02 2.837837934494018555e-01
1.061703190207481384e-01 -1.988389492034912109e-01 3.022603988647460938e-01 4.008365329355001450e-03 -2.553886771202087402e-01 2.037221491336822510e-01 -1.096031442284584045e-01 4.732188209891319275e-02 -2.066255807876586914e-01 1.204129215329885483e-02 -2.520582675933837891e-01 6.732800602912902832e-02 -1.144125759601593018e-01 3.445425257086753845e-02 6.632752250880002975e-03 2.457521297037601471e-02 2.767862379550933838e-01 -4.455052912235260010e-01 -9.458667039871215820e-02 -3.322866857051849365e-01 5.396194383502006531e-02 2.545742690563201904e-01 -1.195989176630973816e-01 7.866843044757843018e-02 7.403872907161712646e-02 3.398020938038825989e-02 -1.329422928392887115e-02 1.127381548285484314e-01 2.641191184520721436e-01 1.773601770401000977e-01 -4.050654917955398560e-02 -7.723828405141830444e-02
6.726703047752380371e-02 -4.267821907997131348e-01 -5.430297926068305969e-02 -1.189476549625396729e-01 -1.475539952516555786e-01 1.532530337572097778e-01 -2.477561356499791145e-03 -4.461021721363067627e-02 9.162520989775657654e-03 2.985077500343322754e-01 -3.866953402757644653e-02 1.631749719381332397e-01 -8.436624705791473389e-02 -1.610819697380065918e-01 -3.074348568916320801e-01 -1.743793338537216187e-01 1.333325654268264771e-01 -2.061411738395690918e-01 8.440290391445159912e-02 -1.430627405643463135e-01 1.143243163824081421e-01 2.486674785614013672e-01 1.225734055042266846e-01 1.452281475067138672e-01 8.742891252040863037e-02 -1.880286633968353271e-01 -1.620271503925323486e-01 3.194052353501319885e-02 1.365014612674713135e-01 -8.555136620998382568e-02 -4.215213954448699951e-01 2.985166572034358978e-02
-4.111963510513305664e-02 -3.682686984539031982e-01 -1.988936364650726318e-01 3.552475944161415100e-02 -1.040740832686424255e-01 5.396423861384391785e-02 -8.513436466455459595e-02 8.894395083189010620e-02 -3.655922366306185722e-03 1.165811996906995773e-02 -2.175928056240081787e-01 2.123001404106616974e-02 -5.143634602427482605e-02 -2.057816833257675171e-01 -1.404669135808944702e-01 1.733056455850601196e-02 3.584477007389068604e-01 -8.870159834623336792e-02 1.836957782506942749e-01 -3.092883527278900146e-01 -9.692964702844619751e-02 -7.397417724132537842e-02 -5.170626193284988403e-02 -7.059998810291290283e-02 3.053035438060760498e-01 9.165368229150772095e-02 -3.147730231285095215e-01 -3.813112676143646240e-01 9.579791128635406494e-02 7.059002667665481567e-02 -1.580948531627655029e-01 -8.042240142822265625e-02
7.571675628423690796e-02 -2.932510375976562500e-01 -7.865105569362640381e-02 2.603245973587036133e-01 -8.514295332133769989e-03 2.377598881721496582e-01 1.142142415046691895e-01 6.673631817102432251e-02 -5.219479650259017944e-02 1.397853940725326538e-01 -3.520851135253906250e-01 6.515921652317047119e-02 -2.126411199569702148e-01 -2.690267562866210938e-01 -2.787534296512603760e-01 1.628277264535427094e-02 3.703759908676147461e-01 -3.399132192134857178e-01 -3.431044891476631165e-02 -1.001685298979282379e-02 -5.647772550582885742e-02 1.472433656454086304e-01 -1.535679250955581665e-01 1.393160969018936157e-01 -6.405940651893615723e-02 1.521686837077140808e-02 -1.695304363965988159e-01 -7.017280161380767822e-02 -5.627244338393211365e-02 1.986543182283639908e-03 -1.553066521883010864e-01 -1.644109189510345459e-01
1.884863227605819702e-01 -1.780499145388603210e-02 -5.001644417643547058e-02 6.735378503799438477e-02 -2.760702669620513916e-01 -1.647119224071502686e-01 -1.015607267618179321e-01 1.196199133992195129e-01 6.521916389465332031e-02 3.096580803394317627e-01 -2.316225171089172363e-01 2.344325482845306396e-01 2.341941744089126587e-02 -3.672705590724945068e-02 -2.036108225584030151e-01 7.489022612571716309e-02 5.182661116123199463e-02 -2.589523978531360626e-02 1.140224561095237732e-01 -3.422625958919525146e-01 1.148491278290748596e-01 3.221462965011596680e-01 -2.370041757822036743e-01 3.511221706867218018e-02 -4.855436459183692932e-02 2.884609997272491455e-02 -2.609105110168457031e-01 -6.025694310665130615e-02 3.494657874107360840e-01 2.365296706557273865e-02 2.511554062366485596e-01 5.388555675745010376e-02
-5.911310762166976929e-02 -3.159208297729492188e-01 5.971372127532958984e-02 1.671352833509445190e-01 -1.855047978460788727e-02 3.952285647392272949e-01 -8.018927276134490967e-02 1.841553300619125366e-01 -2.363689988851547241e-01 1.927719712257385254e-01 -1.113492324948310852e-01 1.372894551604986191e-02 -2.679921388626098633e-01 -1.783827692270278931e-01 -3.611511290073394775e-01 8.763462305068969727e-03 2.583122849464416504e-01 -6.427606195211410522e-02 -2.675450406968593597e-02 -5.722311139106750488e-02 -1.338611543178558350e-01 9.295258671045303345e-02 2.035653889179229736e-01 1.077100187540054321e-01 -4.526541754603385925e-02 -2.933564595878124237e-02 -3.197433352470397949e-01 -1.082381978631019592e-01 2.210018597543239594e-02 1.873597130179405212e-02 -1.373497098684310913e-01 -1.937252432107925415e-01
-6.438386440277099609e-02 -1.584142148494720459e-01 -9.437447041273117065e-02 2.368751168251037598e-02 8.865468204021453857e-03 -1.424927562475204468e-01 -2.255605608224868774e-01 4.103596210479736328e-01 -1.118908748030662537e-01 -1.630154699087142944e-01 -2.543634474277496338e-01 4.856502264738082886e-02 2.219060249626636505e-02 -2.269221544265747070e-01 -4.971721395850181580e-02 -2.646905183792114258e-01 6.166590005159378052e-02 -2.142346054315567017e-01 -1.849721223115921021e-01 -2.634813487529754639e-01 -1.146377101540565491e-01 2.312941253185272217e-01 -2.037855982780456543e-01 2.034490369260311127e-02 3.078140616416931152e-01 8.677455596625804901e-03 -3.071779012680053711e-01 1.118014752864837646e-01 6.216449663043022156e-02 1.551925390958786011e-02 -1.480188071727752686e-01 3.673901408910751343e-02
1.697531044483184814e-01 -4.590452611446380615e-01 -1.839189827442169189e-01 -2.252555452287197113e-03 1.802727431058883667e-01 -3.258233889937400818e-02 -9.195587038993835449e-02 2.840476855635643005e-02 -1.445259898900985718e-01 1.326836049556732178e-01 -9.213334321975708008e-02 1.448678225278854370e-01 -2.757543921470642090e-01 6.910088658332824707e-02 -1.402098238468170166e-01 -3.092056512832641602e-01 1.280548237264156342e-02 -2.103639096021652222e-01 2.755932509899139404e-01 -1.617461889982223511e-01 -2.415760308504104614e-01 3.596306964755058289e-02 4.965944215655326843e-03 1.422237306833267212e-01 1.231540590524673462e-01 -1.091194525361061096e-01 -2.885926365852355957e-01 4.126298427581787109e-02 2.287541031837463379e-01 -2.230912068625912070e-04 -1.455100923776626587e-01 8.808051049709320068e-02
1.360347270965576172e-01 -3.043031133711338043e-02 1.357805430889129639e-01 4.319951403886079788e-04 6.019303947687149048e-02 3.522778302431106567e-02 3.000379502773284912e-01 3.214626014232635498e-02 1.125004794448614120e-02 -1.137278676033020020e-01 9.307339042425155640e-02 1.504337936639785767e-01 4.825982078909873962e-02 -7.339189946651458740e-02 -2.162055522203445435e-01 -2.453311383724212646e-01 2.718254625797271729e-01 -1.744801849126815796e-01 3.502480685710906982e-02 -3.053216636180877686e-01 -2.777839899063110352e-01 3.238241672515869141e-01 -1.552211195230484009e-01 2.644639015197753906e-01 4.271677434444427490e-01 5.263723433017730713e-02 1.411622576415538788e-02 -4.279457032680511475e-02 4.364558681845664978e-02 8.876458555459976196e-02 -1.560054123401641846e-01 1.047555133700370789e-01
-1.330185532569885254e-01 -1.491140127182006836e-01 2.012143284082412720e-02 2.019008621573448181e-02 2.083997279405593872e-01 1.866670325398445129e-02 -1.850998848676681519e-01 2.293540984392166138e-01 -1.111172139644622803e-01 1.946935802698135376e-02 -3.661153092980384827e-02 2.653793692588806152e-01 -1.834018528461456299e-01 -2.327583283185958862e-01 2.177892252802848816e-02 -1.402953863143920898e-01 2.895010113716125488e-01 -1.011561155319213867e-01 1.152252480387687683e-01 -8.697542548179626465e-02 -3.498174846172332764e-01 2.719469964504241943e-01 -2.274417281150817871e-01 7.450050860643386841e-02 2.409425675868988037e-01 1.382643729448318481e-01 -3.144520223140716553e-01 -1.261288225650787354e-01 1.796569675207138062e-02 2.301135659217834473e-01 1.693986542522907257e-02 -1.487904638051986694e-01
3.544504940509796143e-01 2.193999104201793671e-02 1.351604051887989044e-02 -7.666521519422531128e-02 1.660499423742294312e-01 -1.129539385437965393e-01 -1.213778629899024963e-01 -1.024602949619293213e-01 -8.593589067459106445e-03 1.704864501953125000e-01 9.164892137050628662e-02 3.670459985733032227e-01 -2.516523003578186035e-02 -4.023244678974151611e-01 -2.175215780735015869e-01 -1.436348110437393188e-01 1.781886257231235504e-02 -3.790827095508575439e-02 5.013978481292724609e-02 -1.027009263634681702e-01 -8.503402024507522583e-02 3.145510330796241760e-02 -4.736187309026718140e-02 -1.186298392713069916e-02 1.694367527961730957e-01 -1.065389905124902725e-02 -3.329898416996002197e-01 -2.949389219284057617e-01 2.250988185405731201e-01 1.810875087976455688e-01 -2.524933815002441406e-01 1.503339968621730804e-02
-1.548036783933639526e-01 -3.680493533611297607e-01 5.969261750578880310e-02 7.784257084131240845e-02 4.993575811386108398e-02 4.271959769539535046e-04 -6.647799909114837646e-02 -1.597588360309600830e-01 -3.864143416285514832e-02 -4.580543190240859985e-02 -1.817323714494705200e-01 4.320044517517089844e-01 -2.837744355201721191e-01 -2.121973931789398193e-01 -1.082351431250572205e-01 -5.048890784382820129e-02 -3.376129642128944397e-02 1.156177967786788940e-01 6.167668104171752930e-02 1.293331533670425415e-01 -9.635020792484283447e-02 1.856346726417541504e-01 -1.900205165147781372e-01 3.581593930721282959e-02 2.718392312526702881e-01 -1.371475905179977417e-01 -3.247218132019042969e-01 -6.610776484012603760e-02 2.321137338876724243e-01 2.307896614074707031e-01 -3.985414654016494751e-02 8.960671722888946533e-02
3.206469991710036993e-04 4.902628436684608459e-02 3.977312520146369934e-02 3.637063782662153244e-03 -8.347431570291519165e-02 -2.327639609575271606e-01 -9.927204251289367676e-02 2.797927148640155792e-02 6.703956518322229385e-03 2.298773974180221558e-01 -5.352891236543655396e-02 8.765351230977103114e-05 -1.884617656469345093e-01 -1.408731341361999512e-01 -2.321173846721649170e-01 -1.232792884111404419e-01 1.625744551420211792e-01 -7.366666942834854126e-02 1.274559944868087769e-01 -4.274430572986602783e-01 3.723280504345893860e-02 2.063815146684646606e-01 -2.212863862514495850e-01 2.076830565929412842e-01 2.637149691581726074e-01 7.152058929204940796e-02 -1.131813824176788330e-01 -4.665291402488946915e-03 5.136209726333618164e-01 -1.127241998910903931e-01 1.103397384285926819e-01 3.086986951529979706e-02
1.783159077167510986e-01 -5.019126459956169128e-02 -4.356820136308670044e-02 -9.098906815052032471e-02 -1.246910467743873596e-01 2.157303690910339355e-02 -1.510316729545593262e-01 -9.538958221673965454e-02 8.434964343905448914e-03 1.073786243796348572e-01 -5.072130262851715088e-02 1.978074610233306885e-01 -8.375579491257667542e-03 -2.308190613985061646e-01 -2.183877229690551758e-01 1.029844656586647034e-01 1.116139665246009827e-01 7.819996774196624756e-02 1.683426052331924438e-01 -3.952230215072631836e-01 -1.406105011701583862e-01 1.891664266586303711e-01 -3.557718992233276367e-01 6.008735671639442444e-02 -2.527733519673347473e-02 -1.334842592477798462e-01 -1.062082797288894653e-01 -6.697487831115722656e-02 4.890087246894836426e-01 1.868366152048110962e-01 1.570426672697067261e-01 1.444307267665863037e-01
-1.699665561318397522e-02 -3.634515404701232910e-01 2.750752270221710205e-01 -1.205247640609741211e-01 -1.300352215766906738e-01 1.669608652591705322e-01 -6.441735476255416870e-02 1.338808238506317139e-01 -1.419703513383865356e-01 7.729262858629226685e-02 -1.699399501085281372e-01 6.799843907356262207e-02 -9.922586381435394287e-02 -8.566792309284210205e-02 8.349274843931198120e-02 -1.406197249889373779e-01 2.592239975929260254e-01 -2.233727276325225830e-01 -2.822728827595710754e-02 -3.611601293087005615e-01 1.712582889012992382e-05 3.795180022716522217e-01 -4.143462702631950378e-02 1.208827644586563110e-01 1.440098434686660767e-01 2.717392519116401672e-02 8.950332552194595337e-02 1.483963131904602051e-01 3.245859742164611816e-01 1.902638524770736694e-01 -7.474466692656278610e-03 -7.203434407711029053e-02
2.609160244464874268e-01 -3.504161164164543152e-02 -7.011955231428146362e-02 -6.427215784788131714e-02 -1.088715046644210815e-01 -8.153232187032699585e-02 -8.460275828838348389e-02 -2.178974077105522156e-02 -1.521513913758099079e-04 1.914165616035461426e-01 -1.738717257976531982e-01 1.285593304783105850e-02 -1.937021911144256592e-01 -1.123508512973785400e-01 -3.147907555103302002e-02 1.033782213926315308e-01 2.267554253339767456e-01 4.650265350937843323e-02 2.866116762161254883e-01 -2.844998836517333984e-01 1.101749688386917114e-01 2.590678334236145020e-01 -4.001812636852264404e-01 -7.759482413530349731e-02 1.197973862290382385e-01 -1.270398646593093872e-01 -1.655188351869583130e-01 -8.380277454853057861e-02 4.171772301197052002e-01 -1.718708779662847519e-03 2.428751140832901001e-01 -8.142760396003723145e-02
9.747298061847686768e-02 -3.800505995750427246e-01 1.681407839059829712e-01 7.784862816333770752e-02 9.387671202421188354e-02 2.611511647701263428e-01 -1.727464348077774048e-01 3.802210465073585510e-02 -2.427911758422851562e-01 -3.902308642864227295e-01 -1.238162666559219360e-01 1.621958985924720764e-02 6.851787678897380829e-03 -2.525655329227447510e-01 6.550874561071395874e-03 -2.634286135435104370e-02 1.735426932573318481e-01 -2.175621688365936279e-01 2.887872606515884399e-02 -7.815825194120407104e-02 3.347682580351829529e-02 3.169472217559814453e-01 -1.102675199508666992e-01 1.979795657098293304e-02 1.258849054574966431e-01 -2.859042882919311523e-01 3.702735528349876404e-02 -1.943448930978775024e-01 1.771561801433563232e-01 3.986814990639686584e-02 -1.470026224851608276e-01 1.490019410848617554e-01
1.980505138635635376e-01 -8.484356850385665894e-02 -8.110372349619865417e-03 7.705580443143844604e-02 -8.706459403038024902e-02 -2.066353410482406616e-01 -1.579455435276031494e-01 8.610428124666213989e-02 2.112910710275173187e-02 1.080491244792938232e-01 3.203033283352851868e-02 3.230944871902465820e-01 -1.494108587503433228e-01 -2.787545025348663330e-01 -6.658431887626647949e-02 -8.078227750957012177e-03 4.020801931619644165e-02 1.374365389347076416e-02 5.968844145536422729e-02 -3.527606427669525146e-01 8.054672181606292725e-02 1.584582030773162842e-01 -2.772932648658752441e-01 1.020826473832130432e-01 2.147011458873748779e-01 -7.813798636198043823e-02 -1.439443975687026978e-01 -1.038971357047557831e-02 5.223166346549987793e-01 8.129440248012542725e-02 1.968880146741867065e-01 5.418233945965766907e-02
6.446947902441024780e-02 -2.340525835752487183e-01 -1.739963740110397339e-01 6.595662236213684082e-02 1.240594405680894852e-02 -3.266659379005432129e-01 -2.972427904605865479e-01 5.230898782610893250e-02 6.859362125396728516e-03 -6.287388503551483154e-02 -1.761294007301330566e-01 1.986735761165618896e-01 -9.542396664619445801e-02 -1.891753971576690674e-01 -1.370767802000045776e-01 2.742624096572399139e-02 1.491981297731399536e-01 -1.111677736043930054e-01 3.296354040503501892e-02 -3.158555179834365845e-02 -3.097793161869049072e-01 2.272794842720031738e-01 -5.913020297884941101e-02 -4.221848025918006897e-02 2.917753756046295166e-01 5.800922214984893799e-02 -2.387894690036773682e-01 1.606471240520477295e-01 1.985828876495361328e-01 3.895453214645385742e-01 5.279990285634994507e-02 1.210822835564613342e-01
4.297062754631042480e-02 -7.421118021011352539e-02 -1.714538931846618652e-01 -6.442806124687194824e-02 6.581977009773254395e-02 -2.228658348321914673e-01 -2.528139650821685791e-01 1.234213262796401978e-01 9.975521266460418701e-02 1.031247079372406006e-01 7.312448322772979736e-02 5.569309741258621216e-02 -9.425438940525054932e-02 -1.200278624892234802e-01 -1.526905596256256104e-01 -2.689229846000671387e-01 2.183089405298233032e-01 -3.133406341075897217e-01 -8.154161274433135986e-02 -2.657956480979919434e-01 -1.582668423652648926e-01 4.688712302595376968e-03 -1.234020963311195374e-01 -9.386912733316421509e-02 1.478561013936996460e-01 8.400330692529678345e-02 -5.076889991760253906e-01 -7.492928951978683472e-02 1.950370818376541138e-01 1.249077096581459045e-01 -2.338485270738601685e-01 7.166523486375808716e-02
1.508697122335433960e-01 -3.741467893123626709e-01 -1.547649055719375610e-01 -7.401270419359207153e-02 -1.891591995954513550e-01 4.906475916504859924e-02 1.058339849114418030e-01 2.336402833461761475e-01 -4.968333616852760315e-02 1.012846156954765320e-01 -1.990934312343597412e-01 -2.037510275840759277e-01 4.432363063097000122e-02 -1.548759043216705322e-01 -3.214156925678253174e-01 -8.135747164487838745e-02 1.719033271074295044e-01 -4.704843461513519287e-02 -1.513221263885498047e-01 -1.841216087341308594e-01 6.460664421319961548e-02 2.864417433738708496e-01 1.114642098546028137e-01 1.027420014142990112e-01 2.876274287700653076e-01 1.337137818336486816e-01 -6.170646473765373230e-02 1.911357045173645020e-01 3.037661015987396240e-01 -6.776805967092514038e-02 -1.816791594028472900e-01 -7.414742559194564819e-02
-4.620989412069320679e-02 -6.578388810157775879e-02 7.529964298009872437e-02 1.511200144886970520e-02 4.826315492391586304e-02 -1.904928237199783325e-01 -7.343509048223495483e-02 6.443055719137191772e-02 -1.060756444931030273e-01 2.917217612266540527e-01 -6.200034916400909424e-02 3.110364452004432678e-02 -1.863404065370559692e-01 -3.383097946643829346e-01 -1.968212127685546875e-01 -1.569179259240627289e-02 2.240198850631713867e-01 -8.690280467271804810e-02 1.012030467391014099e-01 -4.327051043510437012e-01 -1.931890286505222321e-02 1.700087487697601318e-01 -2.320685237646102905e-01 1.408698409795761108e-01 1.925645470619201660e-01 -3.713877871632575989e-02 -1.093883886933326721e-01 -8.867873996496200562e-02 3.748317658901214600e-01 -2.426962926983833313e-02 3.038333356380462646e-01 -1.643229648470878601e-02
-1.411305218935012817e-01 -6.445216387510299683e-02 6.356535851955413818e-02 -8.949077129364013672e-02 3.524470701813697815e-02 -1.944837719202041626e-01 -1.264930367469787598e-01 -4.205640405416488647e-02 -1.081072613596916199e-01 1.663785427808761597e-01 -2.569733262062072754e-01 4.655093327164649963e-02 -1.527689546346664429e-01 -2.963018417358398438e-01 -1.310159265995025635e-01 -1.206370443105697632e-01 1.808665394783020020e-01 9.751618839800357819e-03 2.067039757966995239e-01 -3.043063879013061523e-01 1.096586957573890686e-01 3.135610222816467285e-01 -7.201252132654190063e-02 9.340088814496994019e-02 2.571524307131767273e-02 1.324781030416488647e-01 -5.586676672101020813e-02 4.034408926963806152e-02 4.982812702655792236e-01 1.976899057626724243e-01 2.133232951164245605e-01 9.163014590740203857e-02
2.253216207027435303e-01 1.590062826871871948e-01 3.369627892971038818e-02 3.154356181621551514e-01 -7.152341771870851517e-03 -4.649916663765907288e-02 -1.142246350646018982e-01 5.307751893997192383e-02 -2.589906454086303711e-01 1.915634721517562866e-01 1.044199392199516296e-01 4.058588147163391113e-01 -3.329212218523025513e-02 -1.226902529597282410e-01 -1.015191525220870972e-01 -1.035724431276321411e-01 1.930622607469558716e-01 9.718195348978042603e-02 1.005165949463844299e-01 3.589801117777824402e-02 -2.368955761194229126e-01 2.105320692062377930e-01 -2.748426795005798340e-01 -3.901692628860473633e-01 1.639771461486816406e-01 5.378118716180324554e-03 -5.464262794703245163e-03 1.820363849401473999e-01 1.476556360721588135e-01 3.331347182393074036e-02 -1.268626004457473755e-01 -5.681465193629264832e-02
5.507296696305274963e-02 -3.133076131343841553e-01 3.162454366683959961e-01 -1.152641251683235168e-01 -7.571052014827728271e-02 7.064388692378997803e-02 9.110402315855026245e-02 -6.987086497247219086e-03 -2.753485739231109619e-01 -4.069143324159085751e-04 -2.602980136871337891e-01 2.610879242420196533e-01 4.314222186803817749e-02 -2.406390309333801270e-01 6.410827487707138062e-02 -2.715969271957874298e-02 8.048967272043228149e-02 -3.903732895851135254e-01 -2.052134871482849121e-01 -2.250332832336425781e-01 -2.703639678657054901e-02 2.346499711275100708e-01 -1.113254651427268982e-01 -1.182263344526290894e-01 2.210724055767059326e-01 -3.574282675981521606e-02 1.150055974721908569e-01 7.423821836709976196e-02 2.538218796253204346e-01 1.100297048687934875e-01 7.008714601397514343e-03 -1.040558144450187683e-01
1.037266179919242859e-01 -2.598398923873901367e-01 8.600085228681564331e-02 -1.873728930950164795e-01 -3.210148215293884277e-01 -1.199511960148811340e-01 -6.909427233040332794e-03 1.867733150720596313e-01 -2.281798571348190308e-01 1.644956320524215698e-01 -2.468880712985992432e-01 -4.076434299349784851e-02 -2.884471416473388672e-01 -9.242603182792663574e-02 -9.251202642917633057e-02 -7.700783014297485352e-02 1.782843768596649170e-01 -1.976547390222549438e-01 1.706567108631134033e-01 -1.251781284809112549e-01 1.767452955245971680e-01 3.883091807365417480e-01 -1.713238656520843506e-02 -8.067234605550765991e-02 2.005877345800399780e-01 -2.325061149895191193e-02 5.128154531121253967e-02 -1.094354018568992615e-01 2.140441387891769409e-01 2.345678955316543579e-01 -6.510683894157409668e-02 -1.180970743298530579e-01
-3.329468518495559692e-02 -1.557434797286987305e-01 -1.218937784433364868e-01 -8.711767941713333130e-02 2.179715409874916077e-02 -3.152981773018836975e-02 -1.803098767995834351e-01 7.072682958096265793e-03 1.981553062796592712e-02 3.160715103149414062e-01 2.937148511409759521e-02 1.890937536954879761e-01 3.600959479808807373e-02 -2.060128897428512573e-01 -4.562236666679382324e-01 1.213145349174737930e-02 8.309211581945419312e-02 -3.519402742385864258e-01 -8.243220299482345581e-02 -2.211286574602127075e-01 -2.003039866685867310e-01 1.460707038640975952e-01 2.099444530904293060e-02 -7.885556668043136597e-02 2.046531885862350464e-01 9.247823618352413177e-03 -1.326435208320617676e-01 6.133404001593589783e-02 3.627640008926391602e-02 2.376969903707504272e-01 -3.439852595329284668e-01 1.875523626804351807e-01
-1.354272384196519852e-02 1.232764497399330139e-01 -4.497710615396499634e-02 1.743491739034652710e-01 -3.313484489917755127e-01 4.379513859748840332e-02 -9.047228842973709106e-02 1.016906276345252991e-01 4.731710068881511688e-03 3.328565359115600586e-01 -2.785184606909751892e-02 -2.574746124446392059e-02 -3.002140522003173828e-01 -2.935341596603393555e-01 -1.924788206815719604e-02 1.004535891115665436e-02 1.831337809562683105e-01 -2.717740274965763092e-02 -2.810093807056546211e-03 -1.525707989931106567e-01 5.681313201785087585e-02 2.468679994344711304e-01 -1.080599799752235413e-01 -1.833781003952026367e-01 2.354295402765274048e-01 1.392735093832015991e-01 -5.582592915743589401e-03 4.929682612419128418e-02 4.830605685710906982e-01 1.048859879374504089e-01 -1.968362927436828613e-01 7.435867935419082642e-02
-9.323967993259429932e-02 2.806704305112361908e-02 9.251197427511215210e-02 2.305784262716770172e-02 1.393586676567792892e-02 -3.304141163825988770e-01 -1.479378491640090942e-01 5.256154388189315796e-02 1.995637640357017517e-02 1.953549534082412720e-01 -7.676061242818832397e-03 5.718518048524856567e-02 -7.568998634815216064e-02 -2.298638820648193359e-01 -2.750098705291748047e-01 -9.228040277957916260e-02 2.427790910005569458e-01 -3.437287732958793640e-02 2.381307184696197510e-01 -3.724664449691772461e-01 9.322416782379150391e-02 2.167963832616806030e-01 -2.284615039825439453e-01 4.332577064633369446e-02 3.418801724910736084e-01 -6.110352650284767151e-02 -1.093178540468215942e-01 2.630881965160369873e-02 3.857798278331756592e-01 -8.781779557466506958e-02 7.733908295631408691e-02 4.132407158613204956e-02
-1.901173777878284454e-02 2.308440208435058594e-01 -1.758847199380397797e-02 -8.456605486571788788e-03 -2.721586823463439941e-01 -8.775617927312850952e-03 -1.016222089529037476e-01 6.750127673149108887e-02 -2.113295719027519226e-02 1.394039541482925415e-01 -2.486454099416732788e-01 2.228515893220901489e-01 -2.201248109340667725e-01 -1.430338472127914429e-01 -4.951151087880134583e-02 8.019880950450897217e-02 8.403079211711883545e-02 -7.412331644445657730e-03 2.049803882837295532e-01 -3.341188132762908936e-01 -6.044392660260200500e-02 2.922417223453521729e-01 -2.583844065666198730e-01 1.231122761964797974e-02 2.677062898874282837e-02 -3.769577667117118835e-02 -2.720457017421722412e-01 -5.767060443758964539e-02 4.220244586467742920e-01 1.251650415360927582e-02 2.698847651481628418e-01 -2.146721445024013519e-02
-1.152118295431137085e-01 -1.854891031980514526e-01 1.157855615019798279e-01 2.115146443247795105e-02 1.226446405053138733e-01 2.137340158224105835e-01 -2.805246785283088684e-02 -8.553945273160934448e-02 1.316367238759994507e-01 1.137350648641586304e-01 -1.800363361835479736e-01 -1.425562649965286255e-01 -1.019206121563911438e-01 -1.552596241235733032e-01 -1.548016965389251709e-01 -8.681682497262954712e-02 2.768701612949371338e-01 -2.180316857993602753e-02 2.470761239528656006e-01 -4.566253125667572021e-01 1.265498250722885132e-01 1.733662933111190796e-01 -2.383568435907363892e-01 -5.546985566616058350e-02 5.488111823797225952e-02 2.280705720186233521e-01 -1.593020111322402954e-01 2.105929553508758545e-01 3.225473165512084961e-01 1.714031100273132324e-01 5.248050764203071594e-02 -8.410164713859558105e-02
-1.429354846477508545e-01 -2.788587808609008789e-01 -1.310909688472747803e-01 -8.483713120222091675e-02 -7.344175130128860474e-02 2.704024910926818848e-01 -1.135428063571453094e-02 1.381494700908660889e-01 -8.306461572647094727e-02 8.200202882289886475e-02 3.064562678337097168e-01 -7.432041317224502563e-02 1.584783792495727539e-01 -1.340134590864181519e-01 -6.038937345147132874e-02 -5.715169385075569153e-02 9.606852382421493530e-02 -1.409945487976074219e-01 1.575594246387481689e-01 -9.204643964767456055e-02 -9.670847654342651367e-02 4.058426916599273682e-01 2.159402705729007721e-02 -3.266938775777816772e-02 1.214417815208435059e-01 -2.795569896697998047e-01 -3.817493021488189697e-01 5.144610628485679626e-02 1.814272254705429077e-01 -7.072958350181579590e-02 -2.897228002548217773e-01 1.245418861508369446e-01
-5.911429226398468018e-02 1.165459379553794861e-01 4.040215909481048584e-01 -2.031185105443000793e-02 -1.508889645338058472e-01 2.098693512380123138e-02 1.785375364124774933e-02 -4.811266064643859863e-02 -3.235626816749572754e-01 3.079105913639068604e-01 1.853211671113967896e-01 -2.674341574311256409e-02 -2.023706585168838501e-01 -1.686932295560836792e-01 -3.964565694332122803e-02 -1.883296072483062744e-01 6.596627831459045410e-02 -7.441364973783493042e-02 -1.223129630088806152e-01 5.164657160639762878e-02 -1.327021569013595581e-01 4.783116877079010010e-01 -1.292485445737838745e-01 1.465184800326824188e-02 4.024939239025115967e-02 1.464965380728244781e-02 -2.944796681404113770e-01 1.859222054481506348e-01 1.631930768489837646e-01 3.233584389090538025e-02 -8.058243244886398315e-02 6.560045480728149414e-02
-3.070277627557516098e-03 -2.793246507644653320e-01 1.096266508102416992e-01 1.244005933403968811e-01 1.529010534286499023e-01 -1.353757679462432861e-01 -1.701492667198181152e-01 2.725863158702850342e-01 3.796838689595460892e-03 3.335288260132074356e-03 -4.086408391594886780e-02 1.619941741228103638e-01 -1.543495059013366699e-01 -1.266377419233322144e-02 -8.711222559213638306e-02 1.590625755488872528e-02 3.469639122486114502e-01 -3.325490653514862061e-02 -1.962995901703834534e-02 -1.298679709434509277e-01 -1.488183438777923584e-01 2.910583615303039551e-01 5.997115001082420349e-02 -1.078774407505989075e-01 3.069780766963958740e-01 2.226945161819458008e-01 -4.011299610137939453e-01 1.772436872124671936e-02 6.421103328466415405e-02 1.971828639507293701e-01 -1.436610817909240723e-01 -2.454078048467636108e-01
9.105616249144077301e-03 -8.710265904664993286e-02 -6.564701348543167114e-02 4.524159803986549377e-02 -1.269020736217498779e-01 -1.227782741189002991e-01 -1.816587895154953003e-01 -1.289197653532028198e-01 -9.907095879316329956e-02 2.148186564445495605e-01 -3.694452345371246338e-02 1.689191758632659912e-01 -1.320782899856567383e-01 -3.294727504253387451e-01 -1.280654072761535645e-01 -1.798102110624313354e-01 8.166102319955825806e-02 4.156163334846496582e-02 1.420916020870208740e-01 -2.458793371915817261e-01 -1.397387217730283737e-02 1.146468073129653931e-01 -3.444782495498657227e-01 5.333095788955688477e-02 -2.719558961689472198e-02 1.250665336847305298e-01 -1.231320798397064209e-01 -2.927194535732269287e-02 5.829128623008728027e-01 -2.448897063732147217e-02 2.188632190227508545e-01 -2.471511950716376305e-03
4.736447241157293320e-03 -1.332185268402099609e-01 9.942930936813354492e-02 -2.040931135416030884e-01 2.569532394409179688e-01 -1.489724963903427124e-02 -1.353194117546081543e-01 -3.312248885631561279e-01 -7.312238216400146484e-02 -1.886981725692749023e-01 -2.439945787191390991e-01 2.007052153348922729e-01 -1.963468939065933228e-01 6.530283391475677490e-02 -3.817318975925445557e-01 -4.161586239933967590e-02 2.070327848196029663e-01 -1.264065653085708618e-01 1.256357729434967041e-01 -1.422990858554840088e-01 -2.623850293457508087e-02 1.745622009038925171e-01 -1.743433028459548950e-01 -2.349019348621368408e-01 1.254475116729736328e-01 -1.148778796195983887e-01 -1.397591978311538696e-01 -2.161215525120496750e-03 2.648810744285583496e-01 1.279827654361724854e-01 7.406143844127655029e-02 2.308184802532196045e-01
-4.174127429723739624e-02 -1.337761525064706802e-02 6.278913468122482300e-02 -5.251679103821516037e-03 4.675216972827911377e-02 -1.915916204452514648e-01 -1.609899401664733887e-01 -1.083274632692337036e-01 4.656948149204254150e-02 1.499697566032409668e-01 -7.946160435676574707e-02 8.346655964851379395e-02 -1.906012296676635742e-01 -1.902541965246200562e-01 -3.540689051151275635e-01 -1.579808741807937622e-01 2.704038918018341064e-01 -8.129520714282989502e-02 1.852913349866867065e-01 -4.657053947448730469e-01 4.614583775401115417e-02 2.241931110620498657e-01 -1.898905783891677856e-01 7.791490107774734497e-02 1.850290745496749878e-01 -6.588084995746612549e-02 -9.710536338388919830e-03 -3.171342983841896057e-02 4.073312878608703613e-01 -1.343950331211090088e-01 7.678453624248504639e-02 4.193926975131034851e-02
1.328687649220228195e-02 -1.375520229339599609e-01 3.407352045178413391e-02 -1.173905655741691589e-01 -2.071837335824966431e-01 2.452162951231002808e-01 -2.578718401491641998e-02 -1.336070448160171509e-01 4.419904202222824097e-02 1.716765165328979492e-01 2.621696703135967255e-02 -1.581969410181045532e-01 -1.244554519653320312e-01 -1.228877604007720947e-01 -1.087113097310066223e-01 -2.083092778921127319e-01 1.140056103467941284e-01 -3.683650493621826172e-01 1.107785478234291077e-01 1.256908476352691650e-01 -7.589238882064819336e-02 3.708688616752624512e-01 -1.030744388699531555e-01 -7.426854968070983887e-02 4.651381075382232666e-01 -9.522538632154464722e-02 -1.083112135529518127e-01 -1.843626946210861206e-01 2.188579142093658447e-01 1.572637110948562622e-01 1.411314606666564941e-01 3.941053152084350586e-02
2.066556736826896667e-02 -1.391482502222061157e-01 8.023827522993087769e-02 2.873471975326538086e-01 -3.199839890003204346e-01 2.286287397146224976e-02 -2.203050851821899414e-01 8.891219645738601685e-02 8.262041956186294556e-02 2.618744596838951111e-02 -1.552437245845794678e-01 1.349871754646301270e-01 1.399269551038742065e-01 -6.789725273847579956e-02 1.308074444532394409e-01 -2.851937115192413330e-01 1.997096836566925049e-01 -3.163833171129226685e-02 -1.665518432855606079e-01 -1.139412596821784973e-01 -6.760872155427932739e-02 3.410284221172332764e-01 -1.173459514975547791e-01 -2.535390555858612061e-01 5.801578983664512634e-02 -3.531601428985595703e-01 -7.620013505220413208e-02 -1.115858852863311768e-01 1.657072305679321289e-01 2.133740335702896118e-01 1.203150749206542969e-01 -2.122330218553543091e-01
2.497441470623016357e-01 -3.430107533931732178e-01 -2.107950896024703979e-01 1.061365474015474319e-02 1.146195605397224426e-01 -8.129388093948364258e-02 -1.046123355627059937e-02 1.032451316714286804e-01 4.604269564151763916e-02 -4.830747097730636597e-02 3.605169057846069336e-02 1.285925954580307007e-01 -2.827608287334442139e-01 6.313336640596389771e-02 -1.472181361168622971e-02 -1.548480987548828125e-01 2.430645376443862915e-01 -1.058544665575027466e-01 -5.896637961268424988e-02 -1.672461032867431641e-01 -1.824892610311508179e-01 8.279052376747131348e-02 -9.475712478160858154e-02 -4.282076284289360046e-02 8.649900555610656738e-02 -1.259751468896865845e-01 -5.259609818458557129e-01 2.596276998519897461e-02 3.617867827415466309e-01 1.233030930161476135e-01 -1.069016382098197937e-01 6.000431627035140991e-02
-2.608179152011871338e-01 -1.119782179594039917e-01 5.548493936657905579e-02 8.720702677965164185e-02 -1.034226864576339722e-01 1.420684307813644409e-01 -2.702493369579315186e-01 1.108933314681053162e-01 -3.121995031833648682e-01 2.065585255622863770e-01 1.526347640901803970e-02 -5.629064515233039856e-02 1.643894426524639130e-02 4.155551269650459290e-02 -7.666838914155960083e-02 -2.503283321857452393e-01 1.956752240657806396e-01 -1.130543649196624756e-01 -4.885996878147125244e-02 -2.496421104297041893e-03 5.357087403535842896e-02 4.386546015739440918e-01 -9.750840812921524048e-02 -1.250000745058059692e-01 3.240267634391784668e-01 4.368476942181587219e-02 8.379197865724563599e-02 -2.139028459787368774e-01 8.149804174900054932e-02 3.685296475887298584e-01 3.725679963827133179e-02 -3.252868726849555969e-02
-9.043334424495697021e-02 -1.890003979206085205e-01 -5.265422165393829346e-02 -1.010512560606002808e-01 -2.793473899364471436e-01 2.924487888813018799e-01 -2.181372642517089844e-01 -7.641690224409103394e-02 -2.761604785919189453e-01 1.645057648420333862e-01 -5.544955655932426453e-02 -1.100728288292884827e-01 -1.147746145725250244e-01 -1.910192668437957764e-01 -1.315195262432098389e-01 -1.299636811017990112e-01 1.098940446972846985e-01 -3.904701471328735352e-01 -5.771605670452117920e-02 5.600827187299728394e-02 -1.298416405916213989e-01 2.567760348320007324e-01 -8.055070042610168457e-02 1.146264933049678802e-02 2.711439728736877441e-01 -1.105721220374107361e-01 -9.206078946590423584e-02 -2.390850782394409180e-01 2.008266746997833252e-01 1.134828031063079834e-01 5.574429873377084732e-03 2.423184961080551147e-01
1.794603765010833740e-01 -2.261611074209213257e-01 3.008443303406238556e-02 2.580234222114086151e-02 -1.093145236372947693e-01 8.072902262210845947e-02 -1.132068485021591187e-01 -1.474215984344482422e-01 5.261151585727930069e-03 -1.572476923465728760e-01 -5.266976356506347656e-02 -1.333438158035278320e-01 -2.901392988860607147e-02 -5.314883589744567871e-02 1.313542295247316360e-02 7.530993223190307617e-02 1.458704471588134766e-01 -4.307048618793487549e-01 -6.362102925777435303e-02 -5.655932426452636719e-01 -1.677794605493545532e-01 3.406790196895599365e-01 4.535746946930885315e-02 8.367770910263061523e-02 8.858312666416168213e-02 1.222876608371734619e-01 -2.522259652614593506e-01 4.373170807957649231e-02 3.245684201829135418e-04 8.539571613073348999e-02 1.400018334388732910e-01 8.952274918556213379e-02
5.109122022986412048e-02 -8.466236293315887451e-02 -1.658693701028823853e-01 7.775143533945083618e-02 5.805642902851104736e-02 -3.129651248455047607e-01 3.546743839979171753e-02 4.237315803766250610e-02 -9.264294803142547607e-02 3.019654750823974609e-01 2.135884016752243042e-02 2.237999141216278076e-01 -1.764323711395263672e-01 -1.769990622997283936e-01 4.518194124102592468e-02 -9.090565890073776245e-02 2.806794047355651855e-01 -1.825406402349472046e-01 1.518947184085845947e-01 -2.468316107988357544e-01 2.117028385400772095e-01 3.234833478927612305e-01 -2.632881700992584229e-01 5.777944996953010559e-02 2.613258659839630127e-01 7.863252609968185425e-02 -2.488410174846649170e-01 -2.517252787947654724e-02 -1.755687147378921509e-01 1.360445767641067505e-01 -1.430639177560806274e-01 -6.460576504468917847e-02
1.234635710716247559e-01 -2.422861754894256592e-01 -2.062422633171081543e-01 -9.730380773544311523e-02 3.879876807332038879e-02 1.313438117504119873e-01 -2.392219565808773041e-02 -8.056525886058807373e-02 6.196618825197219849e-02 2.372395694255828857e-01 5.262301117181777954e-02 8.680534362792968750e-02 -1.604398041963577271e-01 -2.146725803613662720e-01 -3.236802816390991211e-01 -2.667668461799621582e-01 2.236949205398559570e-01 -2.000168859958648682e-01 -2.109363526105880737e-01 -3.569153249263763428e-01 -1.617431193590164185e-01 5.196591839194297791e-03 -2.558001279830932617e-01 -9.625946730375289917e-02 1.537286192178726196e-01 -3.094491921365261078e-02 -2.640770375728607178e-01 -3.096624836325645447e-02 2.415389753878116608e-02 1.909695714712142944e-01 -1.773511767387390137e-01 -5.862740054726600647e-02
7.980418950319290161e-02 -1.093670204281806946e-01 2.525804340839385986e-01 1.191576048731803894e-01 2.486349195241928101e-01 -1.266341954469680786e-01 1.963194459676742554e-01 3.100164830684661865e-01 -1.680692285299301147e-01 -6.754224002361297607e-02 5.202062427997589111e-02 3.737821280956268311e-01 -1.723915040493011475e-01 -3.397388756275177002e-02 -1.516219377517700195e-01 -2.044776827096939087e-01 1.632839739322662354e-01 -3.406755626201629639e-02 5.334340408444404602e-02 8.163461834192276001e-02 1.644334346055984497e-01 1.906278580427169800e-01 3.564452379941940308e-02 -1.226243376731872559e-01 -1.891659572720527649e-02 -1.176590323448181152e-01 -3.936327099800109863e-01 -1.025778055191040039e-01 2.626213431358337402e-01 -1.166418865323066711e-01 -1.963210850954055786e-01 -4.961366951465606689e-02
2.130424380302429199e-01 -5.843532457947731018e-02 5.362489819526672363e-02 4.042139276862144470e-02 -1.298090219497680664e-01 1.021675318479537964e-01 -2.371176332235336304e-01 1.957069486379623413e-01 6.457839161157608032e-02 8.729844354093074799e-03 -1.791019886732101440e-01 2.318344563245773315e-01 -6.230010092258453369e-02 -5.763204395771026611e-02 -1.948177814483642578e-01 -4.881452769041061401e-02 3.580789864063262939e-01 -1.574110686779022217e-01 -6.139472499489784241e-02 -7.805630564689636230e-02 -1.520678550004959106e-01 2.810606956481933594e-01 1.475590020418167114e-01 2.825702428817749023e-01 3.337081372737884521e-01 4.025949910283088684e-02 -3.336604535579681396e-01 -1.177828386425971985e-01 2.009518444538116455e-02 2.448660880327224731e-01 -1.448580771684646606e-01 3.364393487572669983e-02
2.138210386037826538e-01 -1.321941763162612915e-01 8.959107100963592529e-02 1.321187764406204224e-01 -1.498552858829498291e-01 -1.743626445531845093e-01 -3.345076143741607666e-01 3.832395374774932861e-02 -5.153001751750707626e-03 1.771325916051864624e-01 -1.116765812039375305e-01 1.374238580465316772e-01 -1.184212788939476013e-01 -2.080909162759780884e-01 -6.838210672140121460e-02 4.494563210755586624e-03 1.394616663455963135e-01 1.400676071643829346e-01 1.169975697994232178e-01 -2.853339016437530518e-01 -1.146809309720993042e-01 3.137860894203186035e-01 -2.845940887928009033e-01 1.050430014729499817e-01 9.252849221229553223e-02 -2.503676898777484894e-02 -6.131394952535629272e-02 -2.860846556723117828e-02 4.823546707630157471e-01 -5.723517388105392456e-02 1.629367172718048096e-01 7.905115187168121338e-02
1.387603431940078735e-01 -1.789637506008148193e-01 2.043960839509963989e-01 1.570961773395538330e-01 -8.959489315748214722e-02 6.947401911020278931e-02 6.306894868612289429e-02 3.353651165962219238e-01 -3.386321291327476501e-02 -1.540300101041793823e-01 2.738316059112548828e-01 8.316365629434585571e-02 1.136129815131425858e-02 1.559962611645460129e-02 -3.325630426406860352e-01 -1.900490522384643555e-01 2.707892060279846191e-01 -1.572732478380203247e-01 -1.423211302608251572e-02 -1.760298460721969604e-01 -3.745030984282493591e-02 3.133131563663482666e-01 -1.330181658267974854e-01 -1.490460336208343506e-02 3.500168323516845703e-01 1.801813244819641113e-01 -1.458193361759185791e-01 -3.170025534927845001e-03 -1.843372285366058350e-01 -3.682942688465118408e-02 -1.313263028860092163e-01 1.533960103988647461e-01
9.416900575160980225e-02 -1.621728688478469849e-01 -4.701125249266624451e-02 -1.787084937095642090e-01 -2.854171395301818848e-01 9.611716121435165405e-02 2.020214684307575226e-03 -2.481034211814403534e-02 -9.244191646575927734e-02 1.517116874456405640e-01 -2.300899177789688110e-01 2.884204685688018799e-01 -8.054572972469031811e-04 -4.912191629409790039e-02 -1.848017573356628418e-01 -2.358374595642089844e-01 2.620659470558166504e-01 -3.039063811302185059e-01 6.132584065198898315e-02 1.535836979746818542e-02 1.612857133150100708e-01 3.860630393028259277e-01 7.426673918962478638e-02 -2.261708490550518036e-03 1.259799301624298096e-01 1.187690645456314087e-01 1.540587246417999268e-01 3.054508566856384277e-01 2.759053707122802734e-01 4.362621903419494629e-02 -1.527066249400377274e-02 -9.276697784662246704e-02
-1.127036586403846741e-01 -1.143558397889137268e-01 -2.796182632446289062e-01 -1.202012076973915100e-01 1.089278887957334518e-02 -3.947156365029513836e-04 7.649592310190200806e-02 5.614782124757766724e-02 -5.029654875397682190e-02 -1.997284963726997375e-02 1.137143559753894806e-02 1.659014821052551270e-01 4.398439079523086548e-02 -1.459777951240539551e-01 -3.626284897327423096e-01 -5.332969501614570618e-02 2.026803940534591675e-01 -3.079156279563903809e-01 4.454563260078430176e-01 -1.522157341241836548e-01 -7.304622791707515717e-03 2.571323812007904053e-01 -2.775878906250000000e-01 5.378290638327598572e-02 1.058356091380119324e-01 1.896723955869674683e-01 -2.125746458768844604e-01 7.943946868181228638e-02 -8.676572889089584351e-02 1.051027327775955200e-01 -2.509914338588714600e-01 -2.089362777769565582e-02
1.154456660151481628e-01 -3.018398284912109375e-01 -1.318240314722061157e-01 4.824991896748542786e-02 -1.469255238771438599e-01 5.025447160005569458e-02 -5.076448246836662292e-02 1.706401556730270386e-01 -7.461130619049072266e-02 2.346304506063461304e-01 -4.900900647044181824e-02 4.182535707950592041e-01 -4.431574419140815735e-02 3.451255708932876587e-02 -5.151680484414100647e-02 -2.116193436086177826e-02 8.505350351333618164e-02 1.530536729842424393e-02 6.899207830429077148e-02 3.415562212467193604e-02 -2.143568247556686401e-01 3.121352791786193848e-01 -8.163837343454360962e-02 1.376170068979263306e-01 2.829286456108093262e-01 -9.636868536472320557e-02 -1.256242245435714722e-01 1.408302187919616699e-01 3.332521319389343262e-01 1.139214541763067245e-02 1.874873936176300049e-01 3.495350778102874756e-01
2.882238030433654785e-01 -1.079620942473411560e-01 6.575373560190200806e-02 5.523197352886199951e-02 1.939512491226196289e-01 -1.140950992703437805e-01 -3.510636389255523682e-01 2.344537973403930664e-01 -7.368201017379760742e-02 9.722995758056640625e-02 -1.236049905419349670e-01 -3.911396488547325134e-02 -3.403082489967346191e-02 -2.243726700544357300e-01 -1.937474608421325684e-01 -1.615988761186599731e-01 1.210689172148704529e-02 -3.496592938899993896e-01 1.544129252433776855e-01 1.580481678247451782e-01 -2.769250869750976562e-01 1.523779183626174927e-01 -2.447410076856613159e-01 3.274474665522575378e-02 2.877705693244934082e-01 9.287371486425399780e-02 -2.829519808292388916e-01 -4.279673099517822266e-02 -4.170824959874153137e-02 1.169589906930923462e-01 3.457363694906234741e-02 1.228232774883508682e-02
7.627335935831069946e-02 -3.848137557506561279e-01 1.770538240671157837e-01 -3.133897110819816589e-02 -1.413306742906570435e-01 2.427846491336822510e-01 -1.420763134956359863e-01 2.943198084831237793e-01 -2.113798856735229492e-01 8.459836989641189575e-02 -1.178268268704414368e-01 -6.388015300035476685e-02 -2.225644439458847046e-01 -9.769842959940433502e-03 -1.410144716501235962e-01 -2.365133166313171387e-02 8.704046159982681274e-02 -1.303258985280990601e-01 1.659191101789474487e-01 -3.988800048828125000e-01 6.773879379034042358e-02 2.555846273899078369e-01 -3.962717577815055847e-02 -1.194408610463142395e-01 6.439963728189468384e-02 -8.624109625816345215e-02 4.745939746499061584e-02 1.724990308284759521e-01 2.373171597719192505e-01 2.907507419586181641e-01 7.460784912109375000e-02 -3.473267331719398499e-02
1.357862167060375214e-02 7.427738513797521591e-03 1.327806115150451660e-01 1.116242855787277222e-01 7.341633737087249756e-02 -1.982844471931457520e-01 -6.223451718688011169e-02 -3.700353950262069702e-02 -2.346856519579887390e-02 2.495355010032653809e-01 -1.553092449903488159e-01 1.725451350212097168e-01 -1.620957851409912109e-01 -2.546705901622772217e-01 -2.424259334802627563e-01 2.221019566059112549e-02 1.371946334838867188e-01 -7.086212933063507080e-02 2.410711497068405151e-01 -4.790431559085845947e-01 2.792586944997310638e-02 1.602995991706848145e-01 -2.419409006834030151e-01 1.200159490108489990e-01 1.733532100915908813e-01 6.550821661949157715e-02 -1.356213539838790894e-01 7.874722592532634735e-03 3.896224200725555420e-01 -1.235760897397994995e-01 1.062147095799446106e-01 1.029602289199829102e-01
7.205248624086380005e-02 3.994067665189504623e-04 -4.918869957327842712e-02 -1.393203139305114746e-01 5.571265891194343567e-02 -2.518754899501800537e-01 8.340197615325450897e-03 7.985746115446090698e-02 -2.084504514932632446e-01 1.115466468036174774e-02 -8.330250531435012817e-02 2.390476465225219727e-01 3.850525943562388420e-03 -2.054460793733596802e-01 -1.711325645446777344e-01 -2.271232753992080688e-02 1.808713674545288086e-01 -7.997701317071914673e-02 9.591578692197799683e-02 -2.835507690906524658e-01 -9.804699569940567017e-02 2.725188136100769043e-01 -2.288882881402969360e-01 7.692401111125946045e-02 2.530257403850555420e-01 -6.683898717164993286e-02 -3.610374331474304199e-01 -4.566565901041030884e-02 2.589137852191925049e-02 2.109321057796478271e-01 -3.793076276779174805e-01 -2.438119202852249146e-01
1.292250156402587891e-01 -2.517541944980621338e-01 1.182644516229629517e-01 1.843893527984619141e-02 -2.072455734014511108e-01 2.528497762978076935e-02 -1.142143756151199341e-01 1.892023086547851562e-01 -2.820456326007843018e-01 1.567895710468292236e-01 -2.250579297542572021e-01 -1.553799510002136230e-01 -1.023344919085502625e-01 -1.568837463855743408e-01 -1.985582560300827026e-01 -2.743414044380187988e-01 1.349429339170455933e-01 -2.999678254127502441e-01 1.182665899395942688e-01 -9.939124435186386108e-02 3.162254393100738525e-01 1.643665134906768799e-01 2.328174561262130737e-01 -2.817784436047077179e-02 1.741732060909271240e-01 -5.579446256160736084e-02 -4.591854754835367203e-03 -2.399286031723022461e-01 1.883733421564102173e-01 1.924967467784881592e-01 8.256617933511734009e-02 1.332860265392810106e-04
-1.766344010829925537e-01 -1.585723310708999634e-01 6.337781995534896851e-02 -8.372596651315689087e-02 8.709369227290153503e-03 -7.647290825843811035e-02 1.379171293228864670e-02 -9.180373512208461761e-03 3.752261400222778320e-02 1.239920556545257568e-01 -9.858807921409606934e-02 1.852124035358428955e-01 -2.229582071304321289e-01 -3.253853917121887207e-01 -1.359399706125259399e-01 -1.480518579483032227e-01 2.096808403730392456e-01 -1.067942194640636444e-02 3.292163312435150146e-01 -3.180881440639495850e-01 8.878573030233383179e-02 1.451336443424224854e-01 -2.617358565330505371e-01 2.099694125354290009e-02 3.157071471214294434e-01 2.165540158748626709e-01 -8.582475781440734863e-02 6.112741678953170776e-02 3.715732097625732422e-01 -4.843699932098388672e-02 1.388782858848571777e-01 2.709008753299713135e-02
-1.789004951715469360e-01 -1.904526799917221069e-01 5.421633273363113403e-02 5.414837598800659180e-02 1.120606362819671631e-01 1.869344562292098999e-01 -2.072400748729705811e-01 1.410318762063980103e-01 9.471210837364196777e-02 2.112554907798767090e-01 2.376836240291595459e-01 5.541212856769561768e-02 2.411301806569099426e-02 -2.105493098497390747e-01 -1.658598929643630981e-01 6.540893763303756714e-02 4.743895828723907471e-01 -1.190280467271804810e-01 9.979253262281417847e-02 -1.559567451477050781e-01 -1.907924115657806396e-01 7.684951275587081909e-02 1.886660978198051453e-02 1.993311941623687744e-02 3.511619269847869873e-01 1.449995338916778564e-01 -2.724274694919586182e-01 -1.066862046718597412e-01 2.282380759716033936e-01 1.446588784456253052e-01 7.831712067127227783e-02 -1.058723661117255688e-03
-3.636070468928664923e-04 -1.238851621747016907e-01 1.461793668568134308e-02 -1.023330464959144592e-01 -2.327932268381118774e-01 2.298321872949600220e-01 6.675577908754348755e-02 -1.318032890558242798e-01 -8.483881503343582153e-02 -1.859656125307083130e-01 5.463963374495506287e-02 1.173724979162216187e-01 -6.302827969193458557e-03 -2.197119593620300293e-01 -6.774598360061645508e-02 -4.334903508424758911e-02 4.763001203536987305e-02 -2.291034311056137085e-01 -2.685008049011230469e-01 -4.429813027381896973e-01 1.261682808399200439e-01 3.654555380344390869e-01 1.869160495698451996e-02 -6.145748775452375412e-03 2.439273893833160400e-01 1.042423918843269348e-01 -2.444356232881546021e-01 -5.572886392474174500e-02 2.070226520299911499e-01 2.369056642055511475e-02 2.651560306549072266e-01 1.091046035289764404e-01
-8.504457026720046997e-02 -1.128905341029167175e-01 8.006533607840538025e-03 -1.215687138028442860e-03 2.354830875992774963e-02 -1.898633390665054321e-01 -2.218578606843948364e-01 -7.304562628269195557e-02 -2.593963593244552612e-02 1.477076560258865356e-01 -2.977666854858398438e-01 1.404918581247329712e-01 -2.127072662115097046e-01 -2.666874229907989502e-01 -2.402247339487075806e-01 -1.483910977840423584e-01 2.554816007614135742e-01 -6.065323483198881149e-03 2.091501355171203613e-01 -3.618167638778686523e-01 8.560932474210858345e-04 9.158004075288772583e-02 -1.066317334771156311e-01 5.617917701601982117e-02 1.937417238950729370e-01 9.693436324596405029e-03 -1.246682405471801758e-01 1.196229532361030579e-01 4.212220311164855957e-01 1.977960206568241119e-02 2.278899103403091431e-01 4.122229292988777161e-02
-2.125841332599520683e-03 -6.747870892286300659e-02 1.343134343624114990e-01 -3.358401358127593994e-02 3.890189528465270996e-02 -1.158281341195106506e-01 -3.251044750213623047e-01 -1.545580774545669556e-01 -5.278142914175987244e-02 1.223128512501716614e-01 -2.116780877113342285e-01 2.071043252944946289e-01 -1.919082850217819214e-01 -1.827623695135116577e-01 -9.261539578437805176e-02 -1.496780961751937866e-01 -4.265484400093555450e-03 1.297447532415390015e-01 1.900283545255661011e-01 -4.524724185466766357e-01 1.172391101717948914e-01 3.007491528987884521e-01 -2.858435213565826416e-01 -3.202692791819572449e-02 1.006076261401176453e-01 1.046384572982788086e-01 -1.818765886127948761e-02 -6.951466947793960571e-02 2.927990555763244629e-01 3.178621083498001099e-02 2.429327517747879028e-01 9.215279668569564819e-02
-1.930332370102405548e-02 -2.286791205406188965e-01 6.445989757776260376e-02 1.505505740642547607e-01 -1.948207467794418335e-01 2.496356219053268433e-01 -1.863297075033187866e-01 8.956746011972427368e-02 1.099318787455558777e-01 8.044815063476562500e-02 6.871879845857620239e-02 7.527261972427368164e-02 -1.050849482417106628e-01 -2.380244433879852295e-01 7.974142208695411682e-03 4.832077771425247192e-03 3.273034989833831787e-01 -4.285419359803199768e-02 1.701242774724960327e-01 -3.463573157787322998e-01 2.672249674797058105e-01 2.218257337808609009e-01 -1.880318373441696167e-01 1.205956712365150452e-01 7.002657512202858925e-04 8.447668515145778656e-03 -2.720550000667572021e-01 2.635245025157928467e-01 7.261955738067626953e-02 6.953651458024978638e-02 2.295066565275192261e-01 -2.146386802196502686e-01
1.062916368246078491e-01 -2.974470257759094238e-01 -4.449360445141792297e-02 3.576863557100296021e-02 -3.495981693267822266e-01 -7.982209324836730957e-02 -3.218267811462283134e-03 1.412677615880966187e-01 -1.581970155239105225e-01 -1.031504757702350616e-02 -1.615193039178848267e-01 3.489595651626586914e-02 -6.449105590581893921e-02 -3.272983729839324951e-01 -6.309373676776885986e-02 2.953198738396167755e-02 2.235320359468460083e-01 -1.080391854047775269e-01 -9.953037649393081665e-02 -1.390555202960968018e-01 -1.363246440887451172e-01 2.412919253110885620e-01 1.349369883537292480e-01 2.878780364990234375e-01 1.604214757680892944e-01 -2.998864650726318359e-02 -2.931706309318542480e-01 -8.309990167617797852e-02 9.233068674802780151e-02 3.538786470890045166e-01 -2.380102276802062988e-01 3.424905613064765930e-02
1.610853523015975952e-01 9.412021189928054810e-02 -3.112595155835151672e-02 -1.561429947614669800e-01 2.147459089756011963e-01 -2.280824184417724609e-01 3.913128376007080078e-02 -1.880064010620117188e-01 -9.660321474075317383e-02 8.985652774572372437e-02 -4.953490197658538818e-02 1.258759796619415283e-01 -1.170900166034698486e-01 -1.539791524410247803e-01 -1.773141324520111084e-01 -2.106949388980865479e-01 2.379237860441207886e-01 -1.082982718944549561e-01 8.916428685188293457e-02 6.491222977638244629e-02 -2.787520289421081543e-01 2.707373797893524170e-01 -1.040385141968727112e-01 -1.618394404649734497e-01 1.318541318178176880e-01 -9.720209985971450806e-03 -2.896619439125061035e-01 -2.305501550436019897e-01 2.910975515842437744e-01 1.523993313312530518e-01 -3.206884860992431641e-01 -1.483633369207382202e-01
1.512050330638885498e-01 8.420586585998535156e-02 2.535493373870849609e-01 1.015975475311279297e-01 -1.832467317581176758e-01 -3.153294324874877930e-02 -1.082384958863258362e-01 -5.227835103869438171e-02 -4.049255549907684326e-01 2.881628572940826416e-01 -1.814989373087882996e-02 -1.316090673208236694e-01 -1.877125799655914307e-01 2.563357166945934296e-02 -2.700014710426330566e-01 -2.884117066860198975e-01 3.856419622898101807e-01 -2.975931204855442047e-02 -8.109441399574279785e-02 1.362419594079256058e-02 -1.003002300858497620e-01 -4.615280777215957642e-02 -1.824583858251571655e-01 -9.413801133632659912e-02 1.047670170664787292e-01 -1.451850403100252151e-02 -2.549056708812713623e-01 -7.454823702573776245e-02 2.234946340322494507e-01 1.682374626398086548e-01 1.665910519659519196e-02 1.371999830007553101e-01
2.566598914563655853e-02 -2.626756429672241211e-01 4.705869853496551514e-01 -1.034830510616302490e-02 -1.855923831462860107e-01 2.051534131169319153e-03 -2.009366005659103394e-01 6.920785456895828247e-02 -2.519325911998748779e-01 -1.759202331304550171e-01 -2.733780443668365479e-01 2.142617851495742798e-02 1.606940478086471558e-01 -1.374785322695970535e-02 -1.365307718515396118e-01 -7.549125701189041138e-02 4.322963207960128784e-02 -2.185345292091369629e-01 3.922913596034049988e-02 -2.011332660913467407e-01 2.390108555555343628e-01 3.839824497699737549e-01 2.986609004437923431e-02 -5.577791109681129456e-02 1.690152883529663086e-01 3.378356993198394775e-02 -1.786192059516906738e-01 9.172754734754562378e-02 1.134088486433029175e-01 9.144062548875808716e-02 -8.480338752269744873e-02 1.028281450271606445e-01
5.857850983738899231e-02 9.484879672527313232e-03 4.422436654567718506e-01 -1.049379333853721619e-01 -1.108166798949241638e-01 -1.090808510780334473e-01 -1.013388931751251221e-01 -5.780556797981262207e-02 -1.473845988512039185e-01 3.769183903932571411e-02 1.154540292918682098e-02 2.241868376731872559e-01 1.574727594852447510e-01 -1.761299967765808105e-01 1.299886554479598999e-01 -2.585798799991607666e-01 1.846971362829208374e-01 -2.760438621044158936e-01 2.556332014501094818e-02 -9.268724173307418823e-02 -2.658734619617462158e-01 4.935100972652435303e-01 4.938783496618270874e-02 7.675401866436004639e-02 1.046732291579246521e-01 -1.396993547677993774e-01 -1.377245932817459106e-01 -1.157565042376518250e-02 -3.149005025625228882e-02 7.198409736156463623e-02 -1.321623325347900391e-01 1.537453234195709229e-01
-1.337888836860656738e-01 5.135979503393173218e-02 1.377174854278564453e-01 1.007580570876598358e-02 7.016319781541824341e-02 -1.497676074504852295e-01 -1.186653748154640198e-01 -2.783151902258396149e-02 1.209310442209243774e-01 2.819884419441223145e-01 -1.499748826026916504e-01 7.815762609243392944e-02 -1.127804294228553772e-01 -2.775252163410186768e-01 -1.967456638813018799e-01 -8.052115142345428467e-02 2.133211791515350342e-01 -5.890572816133499146e-02 1.708616167306900024e-01 -4.221335351467132568e-01 6.095982715487480164e-02 2.875096499919891357e-01 -1.637556999921798706e-01 4.408361017704010010e-02 3.271545171737670898e-01 5.396638065576553345e-02 -3.707029670476913452e-02 -8.570045977830886841e-02 3.785972297191619873e-01 -1.008727028965950012e-01 1.056187450885772705e-01 7.536465674638748169e-02
-1.312427520751953125e-01 7.593645155429840088e-02 3.158703818917274475e-02 1.330306529998779297e-01 -4.286422431468963623e-01 4.553490132093429565e-02 -7.114195078611373901e-02 -6.547196954488754272e-02 -1.906073391437530518e-01 3.567182719707489014e-01 9.806667268276214600e-02 7.920125871896743774e-02 -1.332190036773681641e-01 -2.703033983707427979e-01 6.135984510183334351e-02 -1.928769238293170929e-02 7.968816161155700684e-02 -1.521809399127960205e-01 2.619065046310424805e-01 -1.855786442756652832e-01 3.633431717753410339e-02 4.118258357048034668e-01 8.162508159875869751e-02 -3.278117179870605469e-01 1.411897391080856323e-01 -6.008762866258621216e-04 -1.452607661485671997e-02 1.631893366575241089e-01 1.536475569009780884e-01 -1.497350633144378662e-03 -2.373430319130420685e-02 1.428727153688669205e-02
-4.647588357329368591e-02 -4.674713313579559326e-02 2.010246366262435913e-02 6.472831964492797852e-02 -1.753450604155659676e-03 -1.500946134328842163e-01 -1.104332879185676575e-01 9.092509746551513672e-03 -2.080938080325722694e-03 2.257088869810104370e-01 -7.685457915067672729e-02 1.377008855342864990e-01 -2.551111876964569092e-01 -3.266430199146270752e-01 -2.755737602710723877e-01 -1.986631900072097778e-01 2.288683950901031494e-01 -5.497103929519653320e-02 1.796329766511917114e-01 -4.412803351879119873e-01 1.079070866107940674e-01 1.937185823917388916e-01 -2.570189237594604492e-01 5.574931949377059937e-02 1.360714286565780640e-01 -4.776257090270519257e-03 9.407524019479751587e-03 -6.576468050479888916e-02 3.613034188747406006e-01 -1.346391886472702026e-01 1.443014740943908691e-01 8.369358256459236145e-03
-9.420508891344070435e-02 -4.228592664003372192e-02 3.788877725601196289e-01 1.332908719778060913e-01 1.434138715267181396e-01 -9.107104502618312836e-03 -1.488168491050601006e-03 -2.346164919435977936e-02 -2.128726392984390259e-01 3.005517125129699707e-01 8.304867893457412720e-02 2.588494718074798584e-01 2.294376492500305176e-01 -2.200827002525329590e-01 -8.683019876480102539e-02 -1.815041452646255493e-01 1.325572282075881958e-01 -6.421339511871337891e-02 4.559963196516036987e-02 -6.157582253217697144e-02 -2.678520381450653076e-01 2.855276465415954590e-01 -2.075911164283752441e-01 6.492356956005096436e-02 9.809342026710510254e-02 3.133056918159127235e-03 -3.251278400421142578e-01 -9.508434683084487915e-02 -7.451100647449493408e-02 3.304940834641456604e-02 -3.077754080295562744e-01 -4.251509159803390503e-02
2.391898483037948608e-01 -2.293755710124969482e-01 -2.986210882663726807e-01 1.141530498862266541e-01 -1.266435086727142334e-01 8.052483946084976196e-02 1.575060337781906128e-01 4.748287796974182129e-02 -1.001086905598640442e-01 -1.625641584396362305e-01 1.438436508178710938e-01 8.520826697349548340e-02 -1.576086282730102539e-01 -2.628295421600341797e-01 -1.722991764545440674e-01 -5.199518427252769470e-02 1.255604326725006104e-01 -1.563992351293563843e-01 -5.140639096498489380e-02 -4.283925890922546387e-01 -9.078703820705413818e-02 1.141880974173545837e-01 -1.052472069859504700e-01 -2.462197691202163696e-01 1.317433826625347137e-02 -1.547758430242538452e-01 -1.386197656393051147e-01 2.132129669189453125e-02 3.078829124569892883e-02 1.867094337940216064e-01 -3.845039308071136475e-01 2.917781285941600800e-02
7.065400481224060059e-02 -1.381105929613113403e-01 1.410051190759986639e-04 -1.217863559722900391e-01 -1.679674386978149414e-01 5.189917236566543579e-02 -1.202894747257232666e-01 2.524360418319702148e-01 -5.550751090049743652e-02 3.489679694175720215e-01 1.107169687747955322e-01 6.838875263929367065e-02 -1.827853769063949585e-01 8.306710422039031982e-02 -3.903753459453582764e-01 -3.416177630424499512e-01 9.672328829765319824e-02 -2.819952368736267090e-01 -1.574203521013259888e-01 -1.846795529127120972e-01 -8.073566108942031860e-02 1.134044229984283447e-01 4.587154835462570190e-02 -8.587656915187835693e-02 -7.447005063295364380e-02 -2.377631068229675293e-01 -2.935117781162261963e-01 -6.742560304701328278e-03 1.651936769485473633e-01 2.119760662317276001e-01 -4.314994066953659058e-02 4.267825558781623840e-02
-8.149685710668563843e-02 4.618592932820320129e-02 1.034310236573219299e-01 3.835130482912063599e-02 -1.442967448383569717e-02 -6.385177373886108398e-02 -5.595495551824569702e-02 -1.313615441322326660e-01 2.089263871312141418e-02 1.212521046400070190e-01 -1.384983509778976440e-01 1.466967631131410599e-02 -9.070005267858505249e-02 -2.185988128185272217e-01 -3.458570837974548340e-01 -6.227248534560203552e-02 2.630293071269989014e-01 -1.133098304271697998e-01 2.452367544174194336e-01 -4.543547034263610840e-01 9.097591042518615723e-02 1.590674668550491333e-01 -2.551812231540679932e-01 6.046952679753303528e-02 2.433696240186691284e-01 2.154310001060366631e-03 -7.909166067838668823e-02 2.440848574042320251e-02 4.331582486629486084e-01 -6.073134019970893860e-02 1.256472915410995483e-01 1.272768825292587280e-01
-4.712178930640220642e-02 -2.543745338916778564e-01 -2.185949087142944336e-01 -1.716687977313995361e-01 -6.415988504886627197e-02 1.370296776294708252e-01 -9.140532463788986206e-03 7.081769406795501709e-02 -1.059790402650833130e-01 -1.978634484112262726e-02 2.579815089702606201e-01 -1.449616551399230957e-01 7.160218805074691772e-02 -1.731774061918258667e-01 -2.609427273273468018e-01 -3.001104891300201416e-01 3.152224421501159668e-01 -1.442894935607910156e-01 2.582606077194213867e-01 -9.955905377864837646e-02 2.421600744128227234e-02 2.452724277973175049e-01 -2.753313779830932617e-01 1.636947393417358398e-01 9.808568656444549561e-02 2.857058867812156677e-02 -2.497108876705169678e-01 -4.706575348973274231e-02 1.246476992964744568e-01 -1.738272234797477722e-02 -1.619258522987365723e-01 2.411435693502426147e-01
-3.365921974182128906e-02 -2.305711209774017334e-01 -2.633510231971740723e-01 8.137337863445281982e-03 -8.901458978652954102e-02 1.907868981361389160e-01 -1.081344857811927795e-01 7.881531119346618652e-02 -4.299567267298698425e-02 8.848664164543151855e-02 -1.228592023253440857e-01 -2.336351014673709869e-02 -1.246762871742248535e-01 -1.315043419599533081e-01 -1.176259443163871765e-01 -7.536331657320261002e-03 2.079341709613800049e-01 -6.807336956262588501e-02 3.692214190959930420e-02 -2.653905749320983887e-01 -3.487376868724822998e-01 1.728679090738296509e-01 -7.875563949346542358e-02 -1.510723084211349487e-01 9.040714055299758911e-02 1.171112358570098877e-01 -3.402734100818634033e-01 -2.928515970706939697e-01 1.813917160034179688e-01 9.430506825447082520e-02 -3.382645547389984131e-01 -2.493155896663665771e-01
1.013891324400901794e-01 -1.177755221724510193e-01 -2.225224077701568604e-01 2.337890118360519409e-01 9.796769171953201294e-02 2.069963663816452026e-01 2.251650691032409668e-01 -9.477269649505615234e-02 -3.241419196128845215e-01 2.853165380656719208e-02 -1.080481484532356262e-01 1.891726702451705933e-01 -1.071208044886589050e-01 -3.717954754829406738e-01 -1.026196032762527466e-01 -2.689257264137268066e-03 -9.682313352823257446e-02 -2.531214989721775055e-02 8.056022971868515015e-02 -1.281637847423553467e-01 -3.128259181976318359e-01 1.874556839466094971e-01 -2.579577863216400146e-01 -3.585455417633056641e-01 1.634245961904525757e-01 -1.559069845825433731e-02 3.381830453872680664e-02 -9.258056432008743286e-02 6.621996313333511353e-02 2.039163261651992798e-01 4.561453685164451599e-02 1.485080551356077194e-02
2.409582585096359253e-01 -4.444373399019241333e-02 2.215551882982254028e-01 1.196586992591619492e-02 2.507194578647613525e-01 -2.291666418313980103e-01 1.874920539557933807e-02 2.710389196872711182e-01 -2.862746119499206543e-01 1.181775238364934921e-02 9.396504610776901245e-02 3.640897870063781738e-01 -2.474103122949600220e-02 -1.127948164939880371e-01 -1.832688003778457642e-01 -5.622382462024688721e-02 3.956616669893264771e-02 -2.592748999595642090e-01 1.436249911785125732e-01 -1.383304744958877563e-01 -2.319060564041137695e-01 1.472457945346832275e-01 -2.482341527938842773e-01 3.830942139029502869e-02 2.377029657363891602e-01 1.275038868188858032e-01 1.495324913412332535e-02 -2.403134293854236603e-02 1.884750090539455414e-02 1.019739583134651184e-01 -2.961869835853576660e-01 9.397997707128524780e-02
2.777017280459403992e-02 -2.731954157352447510e-01 -2.297275513410568237e-01 -1.324847340583801270e-01 -1.294835507869720459e-01 9.110432863235473633e-02 -1.993336677551269531e-01 -1.942156106233596802e-01 2.401389926671981812e-02 8.180725574493408203e-02 -1.042009703814983368e-02 4.139067977666854858e-02 -1.275402903556823730e-01 -1.306739151477813721e-01 -1.594555824995040894e-01 -2.462087124586105347e-01 5.053760856389999390e-02 -2.929413914680480957e-01 4.352681338787078857e-02 -4.581987112760543823e-02 -3.118523582816123962e-02 3.597834408283233643e-01 -1.005620211362838745e-01 -1.574757695198059082e-01 1.291379053145647049e-02 -5.850518494844436646e-02 -3.212560713291168213e-01 6.277338415384292603e-02 7.971549034118652344e-02 -1.128444895148277283e-01 -4.807465672492980957e-01 6.809332221746444702e-02
-1.273474544286727905e-01 -5.899814516305923462e-02 2.424618601799011230e-01 -1.016056612133979797e-01 5.722630396485328674e-02 2.350724339485168457e-01 3.746115416288375854e-02 9.652066230773925781e-02 9.682393819093704224e-02 7.643742114305496216e-02 -1.343549638986587524e-01 -3.772233054041862488e-02 -2.934676408767700195e-01 -2.689988017082214355e-01 -2.292103320360183716e-01 -1.025654375553131104e-01 2.990771234035491943e-01 6.574536859989166260e-02 1.994240134954452515e-01 -3.134795427322387695e-01 8.983119577169418335e-02 5.667024478316307068e-02 -1.684091836214065552e-01 -1.201623231172561646e-01 6.538157910108566284e-02 1.490480750799179077e-01 -2.778230905532836914e-01 2.912592887878417969e-01 2.946231663227081299e-01 1.056476384401321411e-01 8.171389997005462646e-02 -8.163610845804214478e-02
1.733448058366775513e-01 5.041249096393585205e-02 1.850976347923278809e-01 -3.713292628526687622e-02 -7.244218885898590088e-02 -2.564701065421104431e-02 4.476653039455413818e-02 -1.674848943948745728e-01 -1.103357821702957153e-01 -1.909538544714450836e-02 2.587046287953853607e-02 3.337224423885345459e-01 1.543811261653900146e-01 -3.473099693655967712e-02 -3.460864722728729248e-01 -1.778473705053329468e-01 2.322806566953659058e-01 -2.494115680456161499e-01 1.659263670444488525e-01 3.876704256981611252e-03 -2.777643874287605286e-02 2.917107939720153809e-01 5.607774108648300171e-02 1.453421264886856079e-01 2.614521980285644531e-01 -7.166449725627899170e-02 -3.259855210781097412e-01 -2.049820423126220703e-01 3.337407857179641724e-02 1.276857256889343262e-01 -1.954356580972671509e-01 -2.520968914031982422e-01
1.805114299058914185e-01 -1.577427536249160767e-01 -3.913835436105728149e-02 -2.200097963213920593e-02 -1.157811284065246582e-01 1.582229882478713989e-01 -2.771704494953155518e-01 3.322006165981292725e-01 -5.455930903553962708e-02 7.975248247385025024e-02 -2.761455178260803223e-01 -1.194417290389537811e-02 -7.179144769906997681e-02 1.494417339563369751e-02 -2.055140733718872070e-01 -7.890524715185165405e-02 2.335851341485977173e-01 -1.299164146184921265e-01 1.148358639329671860e-02 -2.827703654766082764e-01 -3.373054265975952148e-01 -5.644541699439287186e-03 -5.541819706559181213e-02 -9.060116857290267944e-02 1.220017820596694946e-01 1.514112018048763275e-02 -3.721751570701599121e-01 -2.583885192871093750e-01 3.094854392111301422e-02 -1.864226162433624268e-01 -1.750891357660293579e-01 -1.092841103672981262e-01
9.957764297723770142e-03 -2.055870592594146729e-01 -2.583898901939392090e-01 -1.213122010231018066e-01 -2.262265048921108246e-02 -1.008967459201812744e-01 -2.070122770965099335e-02 2.384756132960319519e-02 -8.074152469635009766e-02 1.709016412496566772e-01 -8.116064593195915222e-03 4.098293483257293701e-01 5.860185250639915466e-02 -1.673098951578140259e-01 -2.131458520889282227e-01 -4.272141307592391968e-02 3.189247250556945801e-01 -3.135092183947563171e-02 1.908348798751831055e-01 -2.009302973747253418e-01 8.906745165586471558e-02 2.561936378479003906e-01 -1.629678905010223389e-01 -6.440724432468414307e-02 3.019178509712219238e-01 3.050052523612976074e-01 -8.767575770616531372e-02 -1.769591569900512695e-01 -1.503058671951293945e-01 1.917601674795150757e-01 -9.263017773628234863e-02 -8.448743820190429688e-02
1.106370016932487488e-01 -5.466260015964508057e-02 7.784654852002859116e-03 1.077871471643447876e-01 -1.490317750722169876e-02 2.451966516673564911e-03 -6.670706719160079956e-02 1.504532843828201294e-01 -9.386201202869415283e-02 -4.533174261450767517e-02 -1.544113308191299438e-01 2.536317408084869385e-01 -2.920515537261962891e-01 -6.394097954034805298e-02 -2.196007370948791504e-01 1.111946925520896912e-01 2.905220091342926025e-01 -6.564810872077941895e-02 -2.239948958158493042e-01 -5.050904676318168640e-02 -1.323356032371520996e-01 3.815343976020812988e-01 8.093506842851638794e-02 2.197771221399307251e-01 2.401340305805206299e-01 8.709864318370819092e-02 -3.569556772708892822e-01 -2.307373583316802979e-01 2.284845151007175446e-02 2.458993196487426758e-01 -1.659115850925445557e-01 -5.455616861581802368e-02
6.557404249906539917e-02 -3.118774294853210449e-01 -2.647397220134735107e-01 -4.920372739434242249e-02 -1.503626853227615356e-01 1.238329038023948669e-01 -1.930290907621383667e-01 1.057234108448028564e-01 -5.984267964959144592e-02 -1.067511141300201416e-01 1.094822958111763000e-01 1.042957380414009094e-01 -2.478436827659606934e-01 -1.550823748111724854e-01 -2.331483513116836548e-01 -4.419913887977600098e-01 3.315165266394615173e-02 -1.379456520080566406e-01 1.381653547286987305e-01 -1.895381063222885132e-01 3.199481964111328125e-02 1.875746995210647583e-01 -9.408362209796905518e-02 -1.196992024779319763e-01 -1.023836247622966766e-02 -1.512040793895721436e-01 -1.634564995765686035e-01 -2.130262851715087891e-01 1.187180727720260620e-01 -1.348290443420410156e-01 -3.234543800354003906e-01 -4.417754709720611572e-03
3.138636425137519836e-02 -1.958100199699401855e-01 1.407047454267740250e-02 -2.196010388433933258e-02 -9.085913002490997314e-02 -2.831614613533020020e-01 -6.134779378771781921e-02 -3.090396709740161896e-02 -4.258345067501068115e-02 4.607243463397026062e-02 -9.878225624561309814e-02 2.828480601310729980e-01 -4.989102482795715332e-02 -2.486046850681304932e-01 -1.870708912611007690e-01 -4.560226947069168091e-02 8.676981180906295776e-02 7.068751845508813858e-03 7.748389989137649536e-02 -3.760369718074798584e-01 -8.097822219133377075e-02 1.964236795902252197e-01 -2.406917810440063477e-01 2.496877126395702362e-02 6.468597054481506348e-02 -8.726760745048522949e-02 -1.046336367726325989e-01 6.394717097282409668e-02 5.856873989105224609e-01 -3.563303872942924500e-02 1.996511816978454590e-01 4.575690999627113342e-02
2.680882215499877930e-01 -2.333956211805343628e-01 -3.100701421499252319e-02 -1.316316127777099609e-01 1.448833197355270386e-01 2.668181359767913818e-01 -1.785384863615036011e-01 -9.720315039157867432e-02 -3.652834892272949219e-01 -5.242477729916572571e-02 1.075880900025367737e-01 -3.996585309505462646e-02 1.054091677069664001e-01 -8.886216580867767334e-02 1.951144337654113770e-01 2.758986689150333405e-02 9.639174491167068481e-02 -9.002322703599929810e-02 7.308007031679153442e-02 -1.983406096696853638e-01 -7.669097185134887695e-02 2.542258203029632568e-01 -1.339756399393081665e-01 -2.586549520492553711e-01 2.913528084754943848e-01 8.182749152183532715e-02 -8.291516453027725220e-02 -1.122456695884466171e-02 2.118870317935943604e-01 -8.878158032894134521e-02 -3.783905506134033203e-01 -5.184490978717803955e-02
1.937924623489379883e-01 4.404609650373458862e-02 -9.091642685234546661e-03 -8.870552480220794678e-02 -5.047402530908584595e-02 -1.920574307441711426e-01 -1.371915191411972046e-01 1.228531915694475174e-02 -1.076476573944091797e-01 2.082680761814117432e-01 -1.844818294048309326e-01 2.119563817977905273e-01 2.010554820299148560e-02 -2.570592761039733887e-01 -1.374404281377792358e-01 6.757434457540512085e-02 2.439917623996734619e-01 -4.701465368270874023e-02 9.667097032070159912e-02 -1.698196828365325928e-01 3.536110976710915565e-03 3.356737196445465088e-01 -2.607840895652770996e-01 3.595475107431411743e-02 2.445395588874816895e-01 -1.595376618206501007e-02 -3.856272995471954346e-01 -7.435183227062225342e-02 -6.128289178013801575e-02 1.457711458206176758e-01 -3.244292438030242920e-01 -2.093269228935241699e-01
1.895890682935714722e-01 -2.047439217567443848e-01 -3.220346942543983459e-02 1.916496008634567261e-01 9.311272203922271729e-02 -2.294988185167312622e-02 -2.311598211526870728e-01 1.012303754687309265e-01 1.163544803857803345e-01 -3.762429952621459961e-02 -1.071446314454078674e-01 3.668098151683807373e-01 -1.619858741760253906e-01 -5.458243563771247864e-02 8.731163293123245239e-02 3.816331969574093819e-03 4.707210063934326172e-01 -1.498434972018003464e-02 1.174655836075544357e-02 -1.806694418191909790e-01 -4.706806689500808716e-02 3.105558454990386963e-01 -2.348404750227928162e-02 -1.092777997255325317e-01 2.518987953662872314e-01 7.169905304908752441e-02 -3.084560930728912354e-01 -8.733496814966201782e-02 1.063512405380606651e-03 1.248547583818435669e-01 -1.458786576986312866e-01 -1.991925239562988281e-01
-3.095084801316261292e-02 1.040092203766107559e-02 2.574255764484405518e-01 -1.833573877811431885e-01 -1.403201967477798462e-01 8.730200678110122681e-02 -1.440720111131668091e-01 -2.112909555435180664e-01 -1.897189021110534668e-01 -4.300892725586891174e-02 -2.160708755254745483e-01 2.420463711023330688e-01 -2.607244253158569336e-01 3.738122805953025818e-02 -3.624567091464996338e-01 -3.198141753673553467e-01 -1.790910214185714722e-02 3.033637441694736481e-02 4.310195893049240112e-02 -4.850235208868980408e-02 5.875101685523986816e-02 2.254806905984878540e-01 -2.821850776672363281e-01 3.558956831693649292e-02 4.053765162825584412e-02 4.246805608272552490e-02 -1.735828965902328491e-01 9.167584031820297241e-02 3.393678367137908936e-01 1.982298940420150757e-01 -5.617048963904380798e-02 1.412255614995956421e-01
-8.907995373010635376e-02 -5.120990797877311707e-02 1.989450305700302124e-01 -2.798802405595779419e-02 -8.239758014678955078e-02 -4.114060848951339722e-02 -1.345220506191253662e-01 -8.991187065839767456e-02 1.185474321246147156e-01 6.680567748844623566e-04 -2.484525144100189209e-01 1.103609800338745117e-01 -1.444654315710067749e-01 -3.055431544780731201e-01 -1.687823832035064697e-01 -2.689122557640075684e-01 1.221015900373458862e-01 1.956364884972572327e-02 2.465814501047134399e-01 -3.807632029056549072e-01 2.451935559511184692e-01 2.696138024330139160e-01 -3.296620845794677734e-01 -7.067041844129562378e-02 1.812644116580486298e-02 2.188605815172195435e-01 -1.343861669301986694e-01 -3.240937739610671997e-02 1.936659365892410278e-01 -9.651034325361251831e-02 1.677650362253189087e-01 -3.956721723079681396e-02
9.953296929597854614e-02 -6.135916709899902344e-02 1.641924381256103516e-01 -2.034747749567031860e-01 -3.069214522838592529e-01 1.093566119670867920e-01 -1.496871113777160645e-01 2.421637326478958130e-01 -2.192903608083724976e-01 -3.352661058306694031e-02 -7.017827033996582031e-02 3.126856982707977295e-01 -2.287278622388839722e-01 -1.781977713108062744e-01 4.318083450198173523e-02 -1.082147657871246338e-01 1.349284648895263672e-01 -1.155673786997795105e-01 8.100655861198902130e-03 -1.933627128601074219e-01 4.139179885387420654e-01 2.727370858192443848e-01 -1.732507161796092987e-02 -4.459721595048904419e-02 7.505367696285247803e-02 2.402257546782493591e-02 5.311463773250579834e-02 -3.843782097101211548e-02 3.397927284240722656e-01 1.700792163610458374e-01 -8.674038946628570557e-02 4.200905933976173401e-02
-7.965769618749618530e-03 -1.075327247381210327e-01 -2.886278033256530762e-01 -1.171901449561119080e-01 7.558941841125488281e-02 -1.313113272190093994e-01 -7.366314530372619629e-02 -7.479776395484805107e-04 -1.140461862087249756e-01 2.016678750514984131e-01 4.809460788965225220e-02 2.283519059419631958e-01 8.948357403278350830e-02 -1.280092000961303711e-01 2.277870476245880127e-02 -3.104351460933685303e-01 2.412898689508438110e-01 -2.078571617603302002e-01 2.106451839208602905e-01 -3.185063600540161133e-01 3.896956332027912140e-03 3.665482997894287109e-01 -2.145873755216598511e-01 4.208526760339736938e-02 2.191328555345535278e-01 2.043277770280838013e-01 -1.745009422302246094e-01 -2.239861991256475449e-03 -1.384827047586441040e-01 -5.678573623299598694e-02 -1.240107193589210510e-01 -2.146942615509033203e-01
1.301207542419433594e-01 -1.020279750227928162e-01 2.933342158794403076e-01 5.323818698525428772e-02 1.223561987280845642e-01 2.146001160144805908e-01 8.590250462293624878e-02 -1.224019285291433334e-02 -2.698532342910766602e-01 -4.365856759250164032e-03 -3.240060806274414062e-01 1.058013066649436951e-01 1.593145914375782013e-02 -4.980767145752906799e-02 -1.413163840770721436e-01 -2.342344820499420166e-01 5.854940041899681091e-02 -3.041471838951110840e-01 -1.295776218175888062e-01 -1.816965192556381226e-01 1.605383008718490601e-01 3.517223596572875977e-01 -6.590330600738525391e-02 9.519023448228836060e-02 1.361730545759201050e-01 -2.840831279754638672e-01 -1.330463290214538574e-01 -6.737216562032699585e-02 2.991749644279479980e-01 7.539013773202896118e-02 -3.697106614708900452e-02 -1.482430100440979004e-01
1.361511945724487305e-01 -2.998975515365600586e-01 3.450573384761810303e-01 -1.243222877383232117e-01 -3.183316886425018311e-01 1.350783109664916992e-01 -1.106965765357017517e-01 1.013573780655860901e-01 -1.302905827760696411e-01 -1.651399955153465271e-02 -2.453856319189071655e-01 1.925345323979854584e-02 5.554359406232833862e-02 1.791478949598968029e-03 -3.350296020507812500e-01 -7.333884388208389282e-02 2.671085670590400696e-02 -3.621537685394287109e-01 -7.291802018880844116e-02 -2.441950589418411255e-01 3.085985081270337105e-03 2.181332856416702271e-01 1.046174729708582163e-04 2.351901121437549591e-02 1.088148057460784912e-01 1.316785961389541626e-01 -1.612317562103271484e-01 7.019326835870742798e-02 1.411954164505004883e-01 1.814443171024322510e-01 -1.121364608407020569e-01 2.141338586807250977e-01
1.315355449914932251e-01 -5.869728326797485352e-02 2.610400021076202393e-01 1.131545379757881165e-01 7.113495469093322754e-02 1.839307993650436401e-01 -1.334545016288757324e-01 9.687973558902740479e-02 -3.520005047321319580e-01 -1.694720685482025146e-01 4.432318359613418579e-02 8.040456473827362061e-02 1.175426915287971497e-01 -5.573165044188499451e-02 -1.280748397111892700e-01 -1.494147330522537231e-01 1.205971762537956238e-01 -3.478250503540039062e-01 -2.227361202239990234e-01 -8.506908267736434937e-02 2.474898546934127808e-01 3.685682415962219238e-01 -1.335455626249313354e-01 -1.294095721095800400e-02 -5.359940603375434875e-02 -2.452567368745803833e-01 -1.659220755100250244e-01 -2.626733295619487762e-02 3.004499077796936035e-01 5.967479944229125977e-02 -3.990079462528228760e-02 -1.462159901857376099e-01
2.983016334474086761e-02 -3.173961341381072998e-01 2.367410659790039062e-01 -3.594945371150970459e-02 -1.749596297740936279e-01 1.434431523084640503e-01 2.157023549079895020e-02 -5.171545594930648804e-02 -1.530673652887344360e-01 -5.712075531482696533e-02 -2.627291381359100342e-01 9.655232727527618408e-02 -1.504852324724197388e-01 -8.630585670471191406e-02 1.107264384627342224e-01 -8.378316462039947510e-02 3.497605323791503906e-01 -1.806766837835311890e-01 -1.585534811019897461e-01 -3.032093942165374756e-01 1.775819621980190277e-02 3.152400553226470947e-01 1.118977889418601990e-01 3.491939604282379150e-02 2.471617758274078369e-01 -9.992354363203048706e-02 3.713079169392585754e-02 2.724226191639900208e-02 3.768134117126464844e-01 1.973597146570682526e-02 -1.257920712232589722e-01 -1.241332367062568665e-01
-2.834602817893028259e-02 -1.156353130936622620e-01 -1.272191703319549561e-01 2.273463308811187744e-01 -4.044562578201293945e-01 1.204947456717491150e-01 -2.061779052019119263e-01 2.447882108390331268e-02 -7.618463039398193359e-02 1.689375638961791992e-01 -1.227279752492904663e-02 4.996379092335700989e-02 -2.973969280719757080e-02 -1.519678086042404175e-01 -2.090004533529281616e-01 -1.010515838861465454e-01 9.440168738365173340e-02 -3.265352845191955566e-01 -8.500722795724868774e-02 -4.960785154253244400e-03 -3.374889260157942772e-03 3.703983724117279053e-01 -2.089168876409530640e-01 -7.729436457157135010e-02 1.871471703052520752e-01 -7.813162356615066528e-02 -8.934857760323211551e-05 1.755794137716293335e-01 3.129334747791290283e-01 5.233022943139076233e-02 2.793253064155578613e-01 1.470349282026290894e-01
8.720276504755020142e-02 -3.068645298480987549e-01 -3.094761371612548828e-01 -6.234050914645195007e-02 -2.062609791755676270e-01 1.580157577991485596e-01 3.475268557667732239e-02 3.462543711066246033e-02 -1.284438222646713257e-01 3.316822275519371033e-02 -4.992936179041862488e-02 5.906689167022705078e-02 -8.504492789506912231e-02 -7.375445216894149780e-02 -9.255932271480560303e-02 -3.369256258010864258e-01 2.508743405342102051e-01 -7.002317905426025391e-02 -1.806120015680789948e-02 -1.323579102754592896e-01 -5.289194360375404358e-02 2.471248805522918701e-01 -1.778975874185562134e-01 -7.452590763568878174e-02 1.062624529004096985e-01 -2.159450203180313110e-02 -2.614406943321228027e-01 1.443322449922561646e-01 1.015415638685226440e-01 -2.397610098123550415e-01 -3.600133955478668213e-01 2.919038236141204834e-01
1.327288150787353516e-01 -1.882694214582443237e-01 -2.503647208213806152e-01 2.174022346735000610e-01 2.903694659471511841e-02 7.532417029142379761e-02 -7.157482206821441650e-03 2.834160439670085907e-02 -9.562852233648300171e-02 2.339341118931770325e-02 -8.897608518600463867e-02 7.647519558668136597e-02 -2.771101891994476318e-01 6.321886554360389709e-03 -1.233113408088684082e-01 -5.657774209976196289e-02 8.386119455099105835e-02 4.450286179780960083e-02 9.176635742187500000e-02 8.175488561391830444e-02 -3.220431506633758545e-02 4.778745174407958984e-01 -2.501205801963806152e-01 1.446679886430501938e-02 2.389414310455322266e-01 -2.140206247568130493e-01 -1.886131465435028076e-01 1.042541190981864929e-01 3.488821089267730713e-01 1.804182678461074829e-01 2.280199378728866577e-01 1.975675821304321289e-01
2.919018566608428955e-01 -3.830530941486358643e-01 1.285798251628875732e-01 2.433782368898391724e-01 2.416604943573474884e-02 6.196922808885574341e-02 -2.239546477794647217e-01 -1.206911727786064148e-01 -2.433825880289077759e-01 -1.038654148578643799e-01 5.528337508440017700e-02 -5.755095556378364563e-02 -7.501167804002761841e-02 -1.990915387868881226e-01 -2.636680938303470612e-02 -1.266086399555206299e-01 2.080052942037582397e-01 -2.404311746358871460e-01 -1.281126439571380615e-01 -2.997517958283424377e-02 2.213047742843627930e-01 2.447838038206100464e-01 -3.071679472923278809e-01 2.111092209815979004e-01 -3.057003207504749298e-02 -1.561347693204879761e-01 -7.211706787347793579e-02 -1.633118689060211182e-01 1.938166767358779907e-01 4.892868548631668091e-02 -1.272641569375991821e-01 -7.233846932649612427e-02
-2.468497753143310547e-01 9.558758139610290527e-02 9.836269915103912354e-02 9.366244077682495117e-02 1.708060503005981445e-01 2.430804073810577393e-01 -1.894790679216384888e-01 8.370804041624069214e-02 -2.272961139678955078e-01 3.172026947140693665e-03 5.723043903708457947e-02 2.583817541599273682e-01 2.051136642694473267e-01 -1.341366916894912720e-01 -6.404095888137817383e-02 -4.850649088621139526e-02 2.376431673765182495e-01 -4.033339619636535645e-01 3.558890521526336670e-02 -2.967624366283416748e-01 -1.310396939516067505e-01 4.124402627348899841e-02 -2.581011354923248291e-01 -1.482368409633636475e-01 3.145152330398559570e-01 -6.192537024617195129e-02 -1.895550489425659180e-01 -8.341555483639240265e-03 3.133213147521018982e-02 1.159760449081659317e-02 -2.822826430201530457e-02 1.883124262094497681e-01
5.574518442153930664e-02 -2.550609111785888672e-01 -6.602934002876281738e-02 -9.389978647232055664e-02 9.561181068420410156e-02 -2.770604565739631653e-02 8.739236742258071899e-03 1.973765492439270020e-01 -4.120265692472457886e-02 2.225656807422637939e-01 1.495113670825958252e-01 2.328151464462280273e-01 1.243189573287963867e-01 -1.146209016442298889e-01 -2.103714495897293091e-01 -2.345015704631805420e-01 4.898129105567932129e-01 -6.462902575731277466e-02 1.265804618597030640e-01 -2.140237390995025635e-01 6.187796220183372498e-02 1.232555061578750610e-01 -1.121399551630020142e-01 -6.598540116101503372e-03 2.490175068378448486e-01 2.009523361921310425e-01 -2.299955338239669800e-01 -1.154044121503829956e-01 3.287779167294502258e-03 -2.327332273125648499e-02 -6.657115370035171509e-02 -3.208304047584533691e-01
-2.430265843868255615e-01 -2.488731294870376587e-01 -1.050761267542839050e-01 -1.904939413070678711e-01 -1.997186392545700073e-01 1.317984312772750854e-01 1.349132210016250610e-01 2.094785124063491821e-01 -8.287557959556579590e-02 8.004114776849746704e-02 1.231852546334266663e-01 1.355727761983871460e-01 -8.772199600934982300e-02 -3.103209659457206726e-02 -1.306951344013214111e-01 -8.460735529661178589e-02 6.580331921577453613e-02 -3.278311192989349365e-01 7.235974818468093872e-02 -5.339718237519264221e-02 6.279692053794860840e-02 2.638701200485229492e-01 -2.184440046548843384e-01 -8.540964126586914062e-02 3.024137318134307861e-01 -4.248446598649024963e-02 -3.992942571640014648e-01 3.110327199101448059e-02 1.984578222036361694e-01 -9.532056003808975220e-02 -1.316933184862136841e-01 2.542672753334045410e-01
-5.967016797512769699e-03 -3.479667901992797852e-01 -1.664358675479888916e-01 -5.142750218510627747e-02 -6.689002737402915955e-03 -7.662747055292129517e-02 -1.642438471317291260e-01 7.165022939443588257e-02 -1.685264334082603455e-02 3.450534865260124207e-02 2.340656705200672150e-02 3.521468341350555420e-01 2.356926947832107544e-01 -1.270383447408676147e-01 -1.105032265186309814e-01 -1.424959897994995117e-01 3.379364013671875000e-01 6.499408185482025146e-02 2.361472249031066895e-01 -1.294357478618621826e-01 7.997978478670120239e-02 2.592603564262390137e-01 -2.838014066219329834e-01 3.981963545083999634e-02 1.583331972360610962e-01 1.574966609477996826e-01 -2.658801674842834473e-01 -1.348601579666137695e-01 -2.198166027665138245e-02 1.824510097503662109e-01 -1.843675971031188965e-02 -2.464234232902526855e-01
1.327494382858276367e-01 -1.573069542646408081e-01 1.934006363153457642e-01 6.013135239481925964e-02 -1.219702363014221191e-01 4.615294560790061951e-02 -4.854691028594970703e-02 4.836717620491981506e-02 1.867517456412315369e-02 -6.128278374671936035e-02 -2.114440314471721649e-02 -1.650139838457107544e-01 2.103807479143142700e-01 5.345052480697631836e-02 -3.820473700761795044e-02 -3.639120459556579590e-01 -7.038526237010955811e-02 6.818609684705734253e-02 1.320224255323410034e-01 -2.184025347232818604e-01 1.271125078201293945e-01 2.470189034938812256e-01 -2.964907288551330566e-01 -2.149840891361236572e-01 2.942077517509460449e-01 -6.071591377258300781e-02 -2.229800373315811157e-01 -1.385182589292526245e-01 2.383071184158325195e-01 3.533647358417510986e-01 -1.763126999139785767e-01 -1.555339395999908447e-01
1.765098869800567627e-01 -1.127066388726234436e-01 3.819997608661651611e-01 -1.051302179694175720e-01 -2.248460352420806885e-01 1.762153655290603638e-01 6.805491447448730469e-02 -4.743677750229835510e-02 -3.028405606746673584e-01 -2.262184023857116699e-02 -6.680981814861297607e-02 -7.846426218748092651e-02 -2.136442251503467560e-02 6.111917272210121155e-02 -2.194007933139801025e-01 -1.588008254766464233e-01 2.790066897869110107e-01 -3.481207191944122314e-01 5.658879876136779785e-02 -1.084517240524291992e-01 6.184722483158111572e-02 4.178535938262939453e-01 1.718275994062423706e-01 -9.257654100656509399e-02 1.673521250486373901e-01 2.492739446461200714e-02 -1.191318184137344360e-01 -8.919829130172729492e-02 1.140959411859512329e-01 1.226276606321334839e-01 -1.283918172121047974e-01 6.670666486024856567e-02
-3.014947474002838135e-02 -2.177790552377700806e-01 -2.481375038623809814e-01 1.138222068548202515e-01 7.434998452663421631e-02 -1.222938224673271179e-01 -9.066026657819747925e-02 5.818167328834533691e-02 1.166909560561180115e-02 -5.711403861641883850e-02 -9.538428485393524170e-02 2.254225313663482666e-01 -2.466876953840255737e-01 -9.639368206262588501e-02 -5.067223310470581055e-02 -1.120735853910446167e-01 2.878400981426239014e-01 -5.496302992105484009e-02 1.031357422471046448e-02 -1.273490041494369507e-01 -1.935519576072692871e-01 1.877140998840332031e-01 4.875948652625083923e-02 1.207188442349433899e-01 2.524453103542327881e-01 2.885650843381881714e-02 -3.842359781265258789e-01 1.230458542704582214e-01 3.982730507850646973e-01 1.093276590108871460e-01 -2.823956012725830078e-01 1.641788184642791748e-01
8.778330683708190918e-02 -1.163321062922477722e-01 -1.723227798938751221e-01 1.180897131562232971e-01 -1.314368844032287598e-01 -1.612961888313293457e-01 -2.226304560899734497e-01 -8.252993226051330566e-02 -3.052151063457131386e-03 2.548435628414154053e-01 -1.600764095783233643e-01 3.196415491402149200e-03 -1.973122209310531616e-01 -1.000408977270126343e-01 -1.443788111209869385e-01 1.333352327346801758e-01 2.637758255004882812e-01 -5.924743413925170898e-02 1.641826480627059937e-01 -2.790986895561218262e-01 -1.590685844421386719e-01 3.430911898612976074e-01 -1.836049854755401611e-01 1.090335100889205933e-01 -5.972712114453315735e-02 -1.184908896684646606e-01 -2.064133286476135254e-01 -1.728865667246282101e-03 4.521585404872894287e-01 -2.618057839572429657e-02 1.575828492641448975e-01 -2.375972457230091095e-02
1.491293609142303467e-01 -1.938190162181854248e-01 8.078928291797637939e-02 2.647570073604583740e-01 -6.426134705543518066e-02 2.070828080177307129e-01 -1.708739846944808960e-01 1.075174435973167419e-01 -1.432631164789199829e-01 1.884254068136215210e-01 1.287389546632766724e-01 2.364053130149841309e-01 1.120245456695556641e-01 -1.136148273944854736e-01 2.299906313419342041e-01 -9.706342592835426331e-03 -2.728304360061883926e-03 -2.197728902101516724e-01 -1.925114728510379791e-02 -5.340680107474327087e-02 -2.139245271682739258e-01 4.178676307201385498e-01 -7.213014364242553711e-02 -3.063308298587799072e-01 2.375248074531555176e-01 1.559043377637863159e-01 1.144760847091674805e-01 -1.758651994168758392e-02 2.276475131511688232e-01 -1.894249618053436279e-01 5.947128310799598694e-02 -1.119568869471549988e-01
-6.755100935697555542e-02 -3.067633807659149170e-01 3.198128640651702881e-01 6.012210249900817871e-02 -9.961733222007751465e-02 -8.120869286358356476e-03 5.897501856088638306e-02 -4.556554555892944336e-02 -4.459233582019805908e-02 -1.064026504755020142e-01 -3.221350908279418945e-01 1.338297426700592041e-01 7.221287488937377930e-02 -1.571211405098438263e-02 -2.887170612812042236e-01 -1.946079879999160767e-01 2.090244442224502563e-01 2.040922269225120544e-02 6.943225115537643433e-02 -1.921176016330718994e-01 1.733065396547317505e-01 7.913128472864627838e-03 8.179914206266403198e-02 -5.645505618304014206e-03 8.813552558422088623e-02 5.257862806320190430e-02 -3.311400711536407471e-01 2.749788463115692139e-01 4.021401703357696533e-01 6.753818690776824951e-02 1.742092519998550415e-01 5.591514706611633301e-02
2.202124014729633927e-04 -1.688364148139953613e-01 2.095101028680801392e-01 -2.704206109046936035e-02 6.375074386596679688e-02 2.774938642978668213e-01 1.988059468567371368e-02 8.436598628759384155e-02 -1.634184420108795166e-01 1.592513918876647949e-01 -2.378840595483779907e-01 1.816773265600204468e-01 -5.481205135583877563e-02 -1.460562497377395630e-01 -4.835146665573120117e-02 -8.975216746330261230e-02 3.304787576198577881e-01 -2.385980039834976196e-01 -9.468889981508255005e-02 -1.923499852418899536e-01 2.120333015918731689e-01 3.585950732231140137e-01 -6.438773870468139648e-02 4.199125245213508606e-02 1.497476398944854736e-01 -4.671646282076835632e-02 4.074704274535179138e-02 1.907007545232772827e-01 4.019096791744232178e-01 1.978686451911926270e-01 5.326826497912406921e-02 -6.460851430892944336e-02
6.334558874368667603e-02 3.149509057402610779e-02 -2.083461880683898926e-01 2.152358144521713257e-01 2.691242396831512451e-01 -1.483465135097503662e-01 -1.099877730011940002e-01 1.292281746864318848e-01 1.356658935546875000e-01 2.748737111687660217e-02 -6.702088564634323120e-02 1.638987809419631958e-01 1.735493540763854980e-01 -7.741496711969375610e-02 -2.965587079524993896e-01 -6.382137537002563477e-02 2.407038062810897827e-01 -1.947468966245651245e-01 5.609158426523208618e-03 -1.993216574192047119e-01 -1.521429326385259628e-02 3.281012177467346191e-01 -2.887958586215972900e-01 -1.065583676099777222e-01 1.220648810267448425e-01 1.771830767393112183e-01 -3.653404414653778076e-01 -2.015023976564407349e-01 -8.882711082696914673e-02 -3.147792071104049683e-02 -1.688776314258575439e-01 8.570170402526855469e-02
7.267741113901138306e-02 -2.767520546913146973e-01 -2.820146381855010986e-01 8.458802103996276855e-02 -1.005146354436874390e-01 1.133622005581855774e-01 -2.019978314638137817e-01 1.986651867628097534e-02 -3.995907306671142578e-02 2.470734268426895142e-01 1.467981040477752686e-01 -2.356136450543999672e-03 4.690350964665412903e-02 7.454701513051986694e-02 -3.729218840599060059e-01 -1.832551807165145874e-01 -4.549159482121467590e-02 -3.588445782661437988e-01 1.790614277124404907e-01 -1.941653527319431305e-02 -1.931425034999847412e-01 1.980929374694824219e-01 -9.512300603091716766e-03 9.887437522411346436e-02 2.592885494232177734e-01 -1.016637831926345825e-01 -1.007949840277433395e-02 -5.337861180305480957e-02 3.301073014736175537e-01 1.349086463451385498e-01 9.479746967554092407e-02 -1.905630975961685181e-01
-4.430743679404258728e-02 -1.478565018624067307e-02 -1.352068036794662476e-01 -1.571755707263946533e-01 -4.052517190575599670e-02 -7.161621749401092529e-02 -1.117272153496742249e-01 1.439951509237289429e-01 -1.117716506123542786e-01 4.615967720746994019e-02 9.392020106315612793e-02 4.539159238338470459e-01 6.814660131931304932e-02 -1.202617213129997253e-01 -2.684963941574096680e-01 2.979664830490946770e-03 2.759034931659698486e-01 -1.077165454626083374e-01 1.801000088453292847e-01 -3.377207815647125244e-01 1.479790359735488892e-01 1.976084150373935699e-02 -1.547554731369018555e-01 -9.605625271797180176e-02 1.715576052665710449e-01 -2.570478804409503937e-02 -3.844588398933410645e-01 -1.371505856513977051e-01 2.470082603394985199e-02 2.684459686279296875e-01 -5.335973575711250305e-03 -1.872420310974121094e-01
-8.381970226764678955e-03 -3.001973330974578857e-01 -2.331199347972869873e-01 -2.831500209867954254e-02 -1.626842319965362549e-01 6.643346697092056274e-02 -7.086657732725143433e-02 1.036834642291069031e-01 -9.364476799964904785e-02 1.640601903200149536e-01 2.418182417750358582e-02 3.252382874488830566e-01 1.877506449818611145e-02 -1.104958504438400269e-01 -8.027517236769199371e-03 -2.751675546169281006e-01 1.839281320571899414e-01 1.428706198930740356e-01 -1.665486209094524384e-02 -3.320015072822570801e-01 -1.059135571122169495e-01 -1.300303190946578979e-01 -1.074134260416030884e-01 -9.737870842218399048e-02 2.725979089736938477e-01 3.158262744545936584e-02 -4.240946173667907715e-01 -4.417529329657554626e-02 1.370465755462646484e-01 1.927886456251144409e-01 -1.020290851593017578e-01 -2.006386369466781616e-01
9.485941380262374878e-02 -1.231650169938802719e-02 2.163206785917282104e-01 2.994896098971366882e-02 2.537102103233337402e-01 9.038107842206954956e-02 1.351929605007171631e-01 -3.168242052197456360e-02 -3.509878814220428467e-01 -3.013199754059314728e-02 -2.439368888735771179e-02 6.186361610889434814e-02 5.385343916714191437e-03 8.471097797155380249e-02 -2.850612699985504150e-01 -4.656975716352462769e-02 -1.334751024842262268e-02 -1.581993550062179565e-01 7.650708407163619995e-02 -3.176479041576385498e-01 -4.099389910697937012e-02 4.229749143123626709e-01 -2.131464332342147827e-01 6.859785318374633789e-02 2.892218232154846191e-01 7.568294554948806763e-02 -1.879657953977584839e-01 -2.188162207603454590e-01 -1.387409418821334839e-01 8.784110844135284424e-02 -1.234338581562042236e-01 2.339015305042266846e-01
-4.817032068967819214e-02 -3.224343657493591309e-01 1.381965130567550659e-01 -2.192739993333816528e-01 7.322162389755249023e-02 3.107227683067321777e-01 5.009662359952926636e-03 2.886480689048767090e-01 -1.242852434515953064e-01 6.295269727706909180e-02 -1.350335478782653809e-01 1.882724463939666748e-01 -2.145389765501022339e-01 -8.481179922819137573e-02 5.070498958230018616e-02 -1.286333203315734863e-01 1.573894321918487549e-01 -1.459221541881561279e-01 1.857623010873794556e-01 -3.184740245342254639e-01 2.300668805837631226e-01 2.610196173191070557e-01 -1.797051131725311279e-01 -1.737012900412082672e-02 2.252603918313980103e-01 1.265872418880462646e-01 1.153989434242248535e-01 9.063182026147842407e-02 1.901633441448211670e-01 1.820094883441925049e-01 3.320821747183799744e-02 3.885838389396667480e-02
2.708621621131896973e-01 -1.003603711724281311e-01 6.107110902667045593e-02 2.745831012725830078e-01 6.187077611684799194e-02 -4.047431517392396927e-03 -1.221911683678627014e-01 1.205012872815132141e-01 -1.588078737258911133e-01 2.095314711332321167e-01 2.103291004896163940e-01 4.487901031970977783e-01 1.440458744764328003e-01 -1.727344691753387451e-01 -9.430526755750179291e-03 -1.157293654978275299e-02 3.043483793735504150e-01 1.367108710110187531e-02 3.438308462500572205e-02 9.069445729255676270e-02 -2.960518300533294678e-01 3.444789052009582520e-01 -4.634334146976470947e-02 -2.609812915325164795e-01 1.457190960645675659e-01 9.262584894895553589e-02 -5.540190637111663818e-02 7.518446445465087891e-02 1.035146638751029968e-01 6.018343195319175720e-02 -7.373522222042083740e-02 3.811905160546302795e-02
3.001578152179718018e-01 9.238262474536895752e-02 1.335725486278533936e-01 1.611909419298171997e-01 6.707515567541122437e-02 2.705149650573730469e-01 -7.450045645236968994e-02 1.649243757128715515e-02 -2.851140201091766357e-01 -2.614248776808381081e-03 -9.624876827001571655e-02 1.440716534852981567e-01 1.995101757347583771e-02 -2.934139966964721680e-01 -1.132168900221586227e-02 -2.631408274173736572e-01 1.538053154945373535e-01 -1.594872027635574341e-01 4.464776441454887390e-02 -2.404745370149612427e-01 -1.475536376237869263e-01 -4.190700128674507141e-02 -2.168050855398178101e-01 -1.466467976570129395e-01 2.648818492889404297e-01 -1.025630235671997070e-01 -2.058763355016708374e-01 -1.144346594810485840e-01 4.716473072767257690e-02 -3.045294582843780518e-01 -2.733449339866638184e-01 8.636133745312690735e-03
1.867259442806243896e-01 -7.183771580457687378e-02 3.818922117352485657e-02 1.038751229643821716e-01 -1.210878714919090271e-01 -1.531295925378799438e-01 -2.611053586006164551e-01 2.204625904560089111e-01 1.792501360177993774e-01 -1.067318469285964966e-01 5.131205543875694275e-03 1.574326604604721069e-01 -2.473754286766052246e-01 -5.997759848833084106e-02 -7.524241507053375244e-02 6.442274898290634155e-02 1.786431372165679932e-01 -1.086286734789609909e-02 -1.434974819421768188e-01 -2.915034890174865723e-01 -1.318749785423278809e-01 4.111247360706329346e-01 1.296451389789581299e-01 6.819136440753936768e-02 2.638153433799743652e-01 4.281831905245780945e-02 -4.088351726531982422e-01 4.188019782304763794e-02 1.134567856788635254e-01 1.108706742525100708e-01 -1.158814430236816406e-01 -1.596907228231430054e-01
2.291785627603530884e-01 -5.824322625994682312e-02 2.505581974983215332e-01 4.981472715735435486e-02 2.012143582105636597e-01 3.788474500179290771e-01 -1.094447746872901917e-01 9.328397363424301147e-02 -2.542345523834228516e-01 2.689526975154876709e-01 -1.287226229906082153e-01 -4.144816473126411438e-02 -1.432367265224456787e-01 -1.508651971817016602e-01 -1.214520633220672607e-01 -4.089083671569824219e-01 2.230543941259384155e-01 3.979833796620368958e-02 4.789982363581657410e-02 -1.618530899286270142e-01 -1.604171395301818848e-01 2.179411007091403008e-03 1.178744807839393616e-01 -1.314646899700164795e-01 1.045849174261093140e-01 -7.859291136264801025e-02 2.913108654320240021e-02 -1.380120813846588135e-01 2.215962260961532593e-01 4.488290846347808838e-02 -2.608205974102020264e-01 -2.716707810759544373e-02
-3.246894478797912598e-02 1.034628301858901978e-01 1.230881661176681519e-01 -7.894740998744964600e-02 9.781631641089916229e-03 5.461104586720466614e-02 -5.081461742520332336e-03 8.984714001417160034e-02 -2.921925485134124756e-01 3.395240008831024170e-01 -6.242885813117027283e-02 2.001929730176925659e-01 3.007851308211684227e-03 -2.574298083782196045e-01 -3.250508010387420654e-01 -1.010961234569549561e-01 7.652997504919767380e-03 -2.962338328361511230e-01 -1.005602031946182251e-01 -3.448200225830078125e-02 7.953446358442306519e-02 2.712462544441223145e-01 3.023633733391761780e-02 -3.022115118801593781e-02 -2.483973652124404907e-02 1.676498055458068848e-01 -2.799451909959316254e-02 2.932671606540679932e-01 3.959135413169860840e-01 -1.026110723614692688e-02 -1.910813003778457642e-01 -1.979298889636993408e-01
1.595192551612854004e-01 -7.016360014677047729e-02 -4.364559799432754517e-02 5.883678421378135681e-02 -1.911780424416065216e-02 2.169966250658035278e-01 -6.957881152629852295e-02 -1.228249371051788330e-01 -1.130204200744628906e-01 -9.828451275825500488e-02 -4.220856726169586182e-02 -1.506011337041854858e-01 -1.475753486156463623e-01 -1.105816289782524109e-02 -4.522977769374847412e-01 -4.726987481117248535e-01 2.190171480178833008e-01 -3.056203722953796387e-01 1.046527996659278870e-01 2.930532023310661316e-02 -5.751577764749526978e-02 2.656869888305664062e-01 -6.552494317293167114e-02 1.753319948911666870e-01 1.910068988800048828e-01 4.605065658688545227e-02 -1.698682606220245361e-01 1.078502684831619263e-01 2.388356998562812805e-02 9.348007291555404663e-02 -1.083740517497062683e-01 1.944451481103897095e-01
2.063934504985809326e-01 -2.549433149397373199e-02 1.154923439025878906e-02 9.675941616296768188e-02 -5.218602716922760010e-03 -2.150343656539916992e-01 -2.177654504776000977e-01 -1.895631849765777588e-02 5.655329674482345581e-02 -1.849105395376682281e-02 -1.915794610977172852e-01 3.610953688621520996e-01 -8.480952680110931396e-02 -1.696094423532485962e-01 -8.307020366191864014e-02 -2.145669609308242798e-02 1.534074991941452026e-01 -1.068446785211563110e-01 -1.945502161979675293e-01 -2.004242092370986938e-01 -8.478341251611709595e-02 3.945780992507934570e-01 1.160904914140701294e-01 1.064966153353452682e-02 3.749242126941680908e-01 1.892327964305877686e-01 -2.730079889297485352e-01 7.183166593313217163e-02 7.730598747730255127e-02 2.448650598526000977e-01 -1.052430458366870880e-02 -1.664273589849472046e-01
3.762528300285339355e-01 -2.369034588336944580e-01 2.790254168212413788e-02 -2.258917838335037231e-01 -2.364572286605834961e-01 -8.304248005151748657e-02 -6.206143647432327271e-02 2.280814647674560547e-01 -1.557778716087341309e-01 8.089418709278106689e-02 -7.923399657011032104e-02 -1.446636468172073364e-01 -7.954881526529788971e-03 -2.316721379756927490e-01 -1.575189381837844849e-01 -2.546053826808929443e-01 1.502127796411514282e-01 -3.246021270751953125e-01 1.730339974164962769e-01 -9.020182490348815918e-02 2.350129783153533936e-01 1.439998149871826172e-01 2.652232907712459564e-02 -9.709911793470382690e-02 2.241134196519851685e-01 -9.992928802967071533e-02 -5.533895269036293030e-02 -2.302656136453151703e-02 2.139265090227127075e-01 1.541567295789718628e-01 1.407697647809982300e-01 1.586815863847732544e-01
-1.343225687742233276e-02 -1.419604122638702393e-01 3.170840144157409668e-01 1.828162670135498047e-01 -2.426423132419586182e-01 1.377528160810470581e-01 -2.598221600055694580e-01 1.981554031372070312e-01 1.095802872441709042e-03 3.358857631683349609e-01 -3.543447703123092651e-02 1.452703922986984253e-01 4.548632726073265076e-02 -1.285247653722763062e-01 -9.872898459434509277e-02 -9.942755103111267090e-02 -5.790301039814949036e-02 -9.004744887351989746e-02 2.974382229149341583e-02 -1.230447366833686829e-01 -4.271541535854339600e-02 1.647491306066513062e-01 1.228774785995483398e-01 -3.335261717438697815e-02 3.050942122936248779e-01 6.121351942420005798e-02 -5.166304111480712891e-02 2.301260381937026978e-01 4.153077006340026855e-01 1.634546518325805664e-01 2.516261935234069824e-01 6.600264459848403931e-03
-2.674943301826715469e-03 1.635698378086090088e-01 1.681949794292449951e-01 1.215899959206581116e-01 1.742859184741973877e-01 2.066593170166015625e-01 -2.601275965571403503e-02 2.574847340583801270e-01 -9.784747660160064697e-02 2.136473543941974640e-02 1.614190638065338135e-01 1.334724277257919312e-01 -8.025718480348587036e-02 -2.156908810138702393e-01 -3.182194530963897705e-01 -1.740439981222152710e-01 1.740486323833465576e-01 3.750605508685112000e-02 8.173618465662002563e-02 -1.844308897852897644e-02 -3.240283429622650146e-01 2.473700642585754395e-01 1.137811243534088135e-01 -3.366165459156036377e-01 -3.183182328939437866e-02 1.620540171861648560e-01 -3.443468809127807617e-01 1.125946044921875000e-01 2.143756449222564697e-01 -1.045559123158454895e-01 -4.391646385192871094e-02 5.636426806449890137e-02
4.988379031419754028e-02 1.111711487174034119e-01 9.631396085023880005e-02 6.968660652637481689e-02 -1.125729382038116455e-01 -2.755309045314788818e-01 2.208160981535911560e-02 3.571632131934165955e-02 -1.627727784216403961e-02 1.321372985839843750e-01 -2.224182486534118652e-01 6.042186170816421509e-02 -1.945453286170959473e-01 -4.292373359203338623e-01 -2.070970982313156128e-01 -2.776961922645568848e-01 2.316981554031372070e-01 -1.645536720752716064e-01 3.299742043018341064e-01 -3.572407662868499756e-01 2.944105863571166992e-02 1.415359973907470703e-01 -1.286851167678833008e-01 1.000675112009048462e-01 2.323196828365325928e-01 -6.999943405389785767e-02 3.968160971999168396e-02 7.661965489387512207e-02 1.674181371927261353e-01 6.578959990292787552e-03 -1.950385421514511108e-02 -9.063918888568878174e-02
1.387287378311157227e-01 1.951937936246395111e-02 5.877649039030075073e-02 3.633728027343750000e-01 -9.313787519931793213e-02 2.398480772972106934e-01 5.078696459531784058e-02 7.128430064767599106e-03 -2.243663650006055832e-03 1.591518372297286987e-01 -1.860614717006683350e-01 1.900890469551086426e-01 -2.109002880752086639e-02 -1.249576359987258911e-01 -1.270639826543629169e-03 -1.917458772659301758e-01 -5.962700769305229187e-02 6.697909533977508545e-02 1.464140266180038452e-01 -2.216033935546875000e-01 1.488965600728988647e-01 3.149521350860595703e-01 -3.028453588485717773e-01 -2.329208403825759888e-01 1.718103289604187012e-01 -2.345815747976303101e-01 -4.717634245753288269e-02 -1.446765959262847900e-01 3.168709278106689453e-01 4.662974923849105835e-02 2.308723777532577515e-01 -1.327615827322006226e-01
9.416950494050979614e-02 -4.151553809642791748e-01 1.822341382503509521e-01 -2.195701152086257935e-01 -1.141283065080642700e-01 -1.924932934343814850e-03 -7.364253699779510498e-02 2.213432192802429199e-01 -2.636294960975646973e-01 -4.543407261371612549e-02 -2.195396572351455688e-01 1.404121071100234985e-01 2.691951766610145569e-02 -6.933509558439254761e-02 -3.322069346904754639e-01 1.345151364803314209e-01 1.583855450153350830e-01 -2.378546595573425293e-01 1.954049468040466309e-01 -1.934652328491210938e-01 7.663578540086746216e-02 1.392628252506256104e-01 4.212766885757446289e-02 1.265264600515365601e-01 7.083505392074584961e-02 -1.925710029900074005e-02 -1.387895047664642334e-01 9.133233129978179932e-02 8.530882745981216431e-02 2.897210121154785156e-01 -2.471087872982025146e-02 2.670289874076843262e-01
2.070108354091644287e-01 -8.563438057899475098e-02 -1.531786844134330750e-02 2.084470540285110474e-01 1.014103461056947708e-02 3.482208773493766785e-02 4.621300380676984787e-03 9.198878705501556396e-02 -1.277935802936553955e-01 1.281661447137594223e-02 -1.964825540781021118e-01 1.416572332382202148e-01 1.123908832669258118e-01 1.054650545120239258e-01 -2.259374409914016724e-01 4.999801144003868103e-02 -1.445253789424896240e-01 -2.334765195846557617e-01 1.213855892419815063e-01 -3.140967190265655518e-01 9.011848270893096924e-02 1.183702200651168823e-01 -4.288888722658157349e-02 -4.121531546115875244e-01 4.802246689796447754e-01 1.000246331095695496e-01 -8.215071260929107666e-02 1.453632861375808716e-01 8.534801751375198364e-02 9.180925786495208740e-02 -9.586678445339202881e-02 2.604301869869232178e-01
2.346479147672653198e-01 -2.514745891094207764e-01 3.345291689038276672e-02 -4.858286678791046143e-02 -2.576226741075515747e-02 1.790388301014900208e-02 -1.063977628946304321e-01 2.426417171955108643e-02 -2.129295766353607178e-01 2.638129293918609619e-01 -1.917455927468836308e-03 -6.905130296945571899e-02 2.002976834774017334e-01 -7.589153945446014404e-02 -1.800004392862319946e-01 -2.378646135330200195e-01 5.210196226835250854e-02 1.505267024040222168e-01 -9.694810025393962860e-03 -1.764454394578933716e-01 1.235960498452186584e-01 3.323503732681274414e-01 -1.247073784470558167e-01 -1.475320607423782349e-01 2.247319817543029785e-01 -5.694357678294181824e-02 8.108333498239517212e-02 7.732863724231719971e-02 2.069033235311508179e-01 3.294438421726226807e-01 2.634171210229396820e-02 -4.156608879566192627e-01
5.374620109796524048e-02 -2.189487367868423462e-01 7.758543640375137329e-02 1.411918103694915771e-01 -8.050353080034255981e-02 -1.022585481405258179e-02 2.016700804233551025e-01 3.362485393881797791e-02 -3.148975670337677002e-01 -1.956144720315933228e-01 1.778194308280944824e-01 1.776227056980133057e-01 -1.851741224527359009e-01 -2.343387529253959656e-02 -3.301003277301788330e-01 -1.016938239336013794e-01 1.921801120042800903e-01 -1.529948413372039795e-01 9.182883799076080322e-02 -2.658784985542297363e-01 -1.129562333226203918e-01 3.922343850135803223e-01 -2.438989281654357910e-01 2.014404088258743286e-01 2.045275419950485229e-01 -7.023232430219650269e-02 3.041579201817512512e-02 -1.430488973855972290e-01 -1.777959242463111877e-02 4.238839820027351379e-02 -7.953561842441558838e-02 1.932932138442993164e-01
1.804902702569961548e-01 -3.230275958776473999e-02 1.859536916017532349e-01 3.713451027870178223e-01 3.210145235061645508e-01 -6.215320900082588196e-02 2.178251743316650391e-01 -5.477070063352584839e-02 -1.313870251178741455e-01 -1.073833256959915161e-01 -6.115457043051719666e-03 5.946722999215126038e-02 4.963908344507217407e-02 -4.033624231815338135e-01 5.860956013202667236e-02 -7.994240522384643555e-02 1.561595052480697632e-01 -9.724921733140945435e-02 4.316699504852294922e-02 -8.712257444858551025e-02 2.152803093194961548e-01 7.745095342397689819e-02 -1.923404186964035034e-01 -5.379464104771614075e-02 1.002230718731880188e-01 1.716559380292892456e-01 -2.015982717275619507e-01 -1.680869162082672119e-01 3.645555078983306885e-01 1.146980002522468567e-01 -1.869532316923141479e-01 6.512410938739776611e-02
1.415278017520904541e-01 2.797261439263820648e-02 -4.577122628688812256e-02 -9.091471880674362183e-02 1.096290946006774902e-01 -2.494448572397232056e-01 2.813903056085109711e-02 -6.760590523481369019e-02 -1.075375005602836609e-01 6.906563043594360352e-02 -7.885433733463287354e-02 1.758824586868286133e-01 -1.682133227586746216e-01 -2.659051418304443359e-01 -1.227496713399887085e-01 2.752209827303886414e-02 1.642620861530303955e-01 3.231948986649513245e-02 1.330511569976806641e-01 -4.121306166052818298e-02 2.316886931657791138e-02 4.662588536739349365e-01 -1.583295762538909912e-01 -8.160223066806793213e-02 2.055042088031768799e-01 1.047309488058090210e-01 -4.713139832019805908e-01 4.280357807874679565e-02 -3.404231043532490730e-03 1.226869672536849976e-01 -2.219482660293579102e-01 -2.869261801242828369e-01
-2.227139845490455627e-02 -3.281566128134727478e-02 -1.555527597665786743e-01 1.305722892284393311e-01 3.701946884393692017e-02 -9.809084236621856689e-02 4.531988129019737244e-02 -2.269979752600193024e-02 -2.095694988965988159e-01 -7.602506130933761597e-02 -1.007947474718093872e-01 3.530529439449310303e-01 1.021509990096092224e-01 -1.993919163942337036e-01 -4.438261389732360840e-01 -1.348836421966552734e-01 2.169009745121002197e-01 -1.134740114212036133e-01 2.181596308946609497e-01 8.204562962055206299e-02 9.550790488719940186e-02 -5.788195878267288208e-02 -5.712461844086647034e-02 -3.105374053120613098e-02 1.485962886363267899e-02 -1.822361201047897339e-01 -2.652134001255035400e-01 -1.893833279609680176e-02 3.971937894821166992e-01 9.883780777454376221e-02 -3.015814721584320068e-01 -1.376809272915124893e-02
6.687554996460676193e-03 -3.463488519191741943e-01 -1.851835995912551880e-01 6.221337243914604187e-02 2.043798565864562988e-02 -1.847401820123195648e-02 -1.855512112379074097e-01 6.739079952239990234e-02 -5.584764853119850159e-02 -5.314394086599349976e-02 -1.029687281697988510e-02 7.662849873304367065e-02 -2.660404704511165619e-02 -9.679266810417175293e-02 -1.298237740993499756e-01 -4.447947144508361816e-01 2.963937520980834961e-01 -3.324259817600250244e-02 -1.788453310728073120e-01 -1.792314648628234863e-01 -6.089250370860099792e-02 4.028407391160726547e-03 -5.446412600576877594e-03 -9.684462100267410278e-02 1.658367216587066650e-01 -8.745530247688293457e-02 -3.668852746486663818e-01 1.665394753217697144e-01 3.561095595359802246e-01 1.725938022136688232e-01 -2.122936397790908813e-01 -7.194974459707736969e-03
1.513992100954055786e-01 -2.239501029253005981e-01 -8.191435039043426514e-02 1.627669334411621094e-01 -5.795582756400108337e-02 1.762239634990692139e-01 -1.788800954818725586e-01 -8.844148367643356323e-02 9.651158750057220459e-02 -9.402666240930557251e-02 8.702198043465614319e-03 -3.934433683753013611e-02 -2.168684750795364380e-01 -1.168869435787200928e-02 -1.613775193691253662e-01 -2.217560410499572754e-01 2.280318886041641235e-01 -3.403186500072479248e-01 2.128467559814453125e-01 -2.772537469863891602e-01 1.824676543474197388e-01 1.536815166473388672e-01 -8.309075236320495605e-02 -2.554886639118194580e-01 1.833891570568084717e-01 -1.650424897670745850e-01 -2.193456888198852539e-01 1.545934528112411499e-01 -2.701475471258163452e-02 1.069424077868461609e-01 3.322684168815612793e-01 -5.282780155539512634e-02
-9.008320420980453491e-02 -4.757279530167579651e-02 -8.745214901864528656e-03 1.617795675992965698e-01 -2.997330129146575928e-01 -5.763584002852439880e-02 6.078805401921272278e-02 2.168266922235488892e-01 -1.584882736206054688e-01 5.844778195023536682e-02 -2.020215690135955811e-01 5.598675087094306946e-02 -8.872199803590774536e-02 -3.353092670440673828e-01 -1.936561465263366699e-01 -3.862190991640090942e-02 1.316461414098739624e-01 -1.392717510461807251e-01 3.769064247608184814e-01 -3.957931399345397949e-01 1.105549782514572144e-01 1.807242035865783691e-01 -8.557960391044616699e-02 1.264470517635345459e-01 7.742207497358322144e-02 2.138034999370574951e-02 -4.316826350986957550e-03 -1.324404627084732056e-01 3.123911619186401367e-01 2.909052418544888496e-03 8.073958009481430054e-02 -2.365617752075195312e-01
-1.163485050201416016e-01 -3.708397448062896729e-01 1.927117854356765747e-01 9.749440848827362061e-02 1.295407861471176147e-01 -3.910687938332557678e-02 -3.654062375426292419e-02 1.129837110638618469e-01 -1.171836033463478088e-01 4.429239034652709961e-02 1.343826055526733398e-01 1.737584173679351807e-02 9.739961475133895874e-02 -4.756385460495948792e-03 1.233804523944854736e-01 -4.646653831005096436e-01 3.399260342121124268e-02 -2.201791256666183472e-01 -7.957431674003601074e-02 -2.266922146081924438e-01 9.548398852348327637e-02 3.578543365001678467e-01 -9.119323641061782837e-02 -6.158106401562690735e-02 2.474265247583389282e-01 -1.872029751539230347e-01 -2.490117996931076050e-01 -2.885270677506923676e-02 -4.096257314085960388e-02 -1.312950998544692993e-01 9.537971764802932739e-02 2.267779409885406494e-01
1.996511220932006836e-01 6.896878778934478760e-02 2.189141809940338135e-01 3.268416225910186768e-01 9.583014249801635742e-02 1.138461306691169739e-01 1.150903850793838501e-01 1.018860787153244019e-01 1.128850728273391724e-01 5.955889821052551270e-03 2.718685194849967957e-02 2.763035297393798828e-01 -8.383005112409591675e-02 -6.703549623489379883e-02 -2.123121619224548340e-01 1.082808598875999451e-01 2.356247417628765106e-02 -1.635273694992065430e-01 3.046357333660125732e-01 -1.560076177120208740e-01 8.433178067207336426e-02 3.690207004547119141e-01 6.041980162262916565e-02 -1.154590491205453873e-02 2.466057837009429932e-01 1.766748726367950439e-01 -3.414419591426849365e-01 -1.541333794593811035e-01 3.992809727787971497e-02 4.280019551515579224e-02 -2.570774257183074951e-01 -5.732932686805725098e-02
2.313880436122417450e-02 -2.719394266605377197e-01 -1.184706911444664001e-01 -3.900122642517089844e-02 1.670854836702346802e-01 -1.833994537591934204e-01 -5.139549076557159424e-02 3.639563173055648804e-02 -9.835452586412429810e-02 7.508885860443115234e-02 -1.208282634615898132e-01 -1.052339654415845871e-02 -2.259988635778427124e-01 -3.505958318710327148e-01 -1.758607178926467896e-01 -2.312240749597549438e-01 1.488519310951232910e-01 -5.724283307790756226e-02 -7.614275068044662476e-02 -1.454630866646766663e-02 -1.802379637956619263e-01 6.546867638826370239e-02 -9.709361940622329712e-02 -6.408949196338653564e-02 1.144555583596229553e-01 2.649720758199691772e-02 -4.220055341720581055e-01 3.269804175943136215e-03 3.588700294494628906e-01 2.501842975616455078e-01 -3.003739416599273682e-01 2.785974740982055664e-02
1.448040306568145752e-01 -2.884652018547058105e-01 1.298727989196777344e-01 4.074506834149360657e-02 -8.078697323799133301e-02 1.568030118942260742e-01 -1.648116111755371094e-02 -1.573624014854431152e-01 -4.266473054885864258e-01 -2.491702735424041748e-01 -2.345680147409439087e-01 1.041177064180374146e-01 -6.550268735736608505e-03 -1.181494295597076416e-01 -1.460487991571426392e-01 -9.995485097169876099e-02 -1.307104229927062988e-01 -3.213948309421539307e-01 -1.637931354343891144e-02 -1.289144754409790039e-01 3.570859134197235107e-02 2.411677688360214233e-01 -5.914996564388275146e-02 1.830992847681045532e-01 2.221527844667434692e-01 -2.137131243944168091e-01 -2.636848986148834229e-01 -1.205824613571166992e-01 1.964153945446014404e-01 -1.434418559074401855e-02 -5.059318616986274719e-02 1.080594360828399658e-01
2.737078629434108734e-02 -1.517450213432312012e-01 4.305512458086013794e-02 2.016328088939189911e-02 -4.055874943733215332e-01 -5.723108351230621338e-02 -1.817549318075180054e-01 9.292180091142654419e-02 1.148094385862350464e-01 1.788979768753051758e-01 -3.818445652723312378e-02 7.373530417680740356e-02 -2.903840243816375732e-01 -5.339956283569335938e-02 -7.975915819406509399e-02 -5.419812723994255066e-02 2.189799547195434570e-01 -1.445528715848922729e-01 1.850901544094085693e-01 -3.605720400810241699e-01 4.566556215286254883e-02 4.360475242137908936e-01 -6.141792982816696167e-02 -6.063821166753768921e-02 -4.293846711516380310e-02 2.299287915229797363e-01 4.776902869343757629e-02 1.782741695642471313e-01 2.491234838962554932e-01 -5.731490999460220337e-02 -1.501250118017196655e-01 8.071138709783554077e-02
2.468874454498291016e-01 -1.269691884517669678e-01 2.968552410602569580e-01 1.489093750715255737e-01 -6.127449870109558105e-02 9.525053948163986206e-02 -2.592674195766448975e-01 9.575290232896804810e-02 -1.956189125776290894e-01 8.936779946088790894e-02 -2.245961874723434448e-01 2.022568434476852417e-01 3.624029085040092468e-02 -2.530979514122009277e-01 -2.686122059822082520e-01 -1.800652295351028442e-01 -2.103724516928195953e-02 -9.580172598361968994e-03 2.481167204678058624e-02 -1.687662899494171143e-01 -2.215889468789100647e-02 -1.119702756404876709e-01 -4.279951006174087524e-02 -2.844901084899902344e-01 3.503846824169158936e-01 -3.076693415641784668e-01 -3.736224025487899780e-02 -5.461533740162849426e-02 3.652806626632809639e-03 -1.077535524964332581e-01 -6.209263950586318970e-02 2.305332124233245850e-01
1.773473173379898071e-01 -9.301589429378509521e-02 3.769771754741668701e-01 1.326806247234344482e-01 -5.616669356822967529e-02 2.074618451297283173e-02 -1.582214981317520142e-01 -5.484280362725257874e-02 -2.014366686344146729e-01 -5.500958859920501709e-02 -1.401619762182235718e-01 8.511701226234436035e-02 -1.130172535777091980e-01 -2.455987595021724701e-02 -1.107323244214057922e-01 6.989952176809310913e-02 7.473766058683395386e-02 -2.422172576189041138e-01 -2.092985995113849640e-02 -2.726725935935974121e-01 3.075804710388183594e-01 3.774607181549072266e-01 -9.856896102428436279e-02 6.763417273759841919e-02 1.301380991935729980e-01 -1.723799258470535278e-01 -2.685230923816561699e-03 2.943507432937622070e-01 3.192842006683349609e-01 1.743148267269134521e-01 -7.642403244972229004e-02 -7.517595589160919189e-02
3.853792324662208557e-02 -2.908991873264312744e-01 2.723598480224609375e-01 -1.135473772883415222e-01 -1.973183304071426392e-01 1.853649318218231201e-01 -4.753043502569198608e-02 1.278076618909835815e-01 -2.004051506519317627e-01 1.242844462394714355e-01 -2.261784672737121582e-01 -1.445025298744440079e-02 -2.542401254177093506e-01 -1.894051283597946167e-01 -2.225038558244705200e-01 -9.137398004531860352e-02 -1.988822408020496368e-02 -4.644875526428222656e-01 -1.206532493233680725e-01 -9.828238189220428467e-02 1.047658175230026245e-01 3.253964781761169434e-01 9.083590656518936157e-02 5.527829751372337341e-02 7.697469741106033325e-02 -1.754616014659404755e-02 -1.083247959613800049e-01 1.539356447756290436e-02 2.614705264568328857e-01 1.187157109379768372e-01 8.208604529500007629e-03 -1.813543215394020081e-02
1.065432466566562653e-02 -1.824423372745513916e-01 9.771683067083358765e-02 -1.307289302349090576e-01 -3.136103153228759766e-01 2.033084034919738770e-01 -1.390697807073593140e-01 1.955055296421051025e-01 -3.235092163085937500e-01 -4.232748877257108688e-03 1.497289091348648071e-01 2.031617313623428345e-01 -1.261724680662155151e-01 -1.213529780507087708e-01 -1.093702018260955811e-01 9.537786245346069336e-02 3.976055085659027100e-01 -1.517370939254760742e-01 2.701735123991966248e-02 -3.122008964419364929e-02 8.979434520006179810e-02 3.273888528347015381e-01 -9.800197556614875793e-03 9.811412543058395386e-02 1.288071274757385254e-01 1.229198351502418518e-01 -8.874922059476375580e-03 2.823506891727447510e-01 3.165283799171447754e-01 1.018190663307905197e-02 -5.481098219752311707e-02 7.240065839141607285e-03
5.018987879157066345e-02 -1.701828837394714355e-01 2.327792793512344360e-01 1.347363591194152832e-01 -4.730698466300964355e-01 1.516202986240386963e-01 -1.026383712887763977e-01 9.462253749370574951e-02 5.947916954755783081e-02 3.239519298076629639e-01 1.111510619521141052e-01 2.019613981246948242e-02 7.149859331548213959e-03 -2.625116333365440369e-02 -2.818384766578674316e-01 -7.786364108324050903e-02 -2.676589880138635635e-03 -1.941505372524261475e-01 8.478987216949462891e-02 -1.597814559936523438e-01 9.877313673496246338e-02 3.830996155738830566e-01 9.950218722224235535e-03 -3.321982920169830322e-01 1.382826268672943115e-01 1.664898246526718140e-01 -2.712238952517509460e-02 1.227812990546226501e-01 1.462506353855133057e-01 2.842358499765396118e-02 8.916991646401584148e-04 1.337519474327564240e-02
-1.414072960615158081e-01 -2.022671550512313843e-01 8.552508801221847534e-02 1.515066809952259064e-02 2.670308202505111694e-02 4.399988055229187012e-02 2.419586330652236938e-01 3.723698854446411133e-02 7.784189283847808838e-02 1.099843606352806091e-01 2.516411058604717255e-02 1.591491997241973877e-01 1.436362974345684052e-02 -2.654477655887603760e-01 -9.618888050317764282e-02 -2.877501845359802246e-01 -1.717709749937057495e-01 -3.011216521263122559e-01 1.058740690350532532e-01 -2.349631339311599731e-01 -1.428762823343276978e-01 2.844266295433044434e-01 -1.320558190345764160e-01 -7.258579879999160767e-02 1.070153489708900452e-01 1.162409856915473938e-01 -6.647636741399765015e-02 -2.929915785789489746e-01 3.510191440582275391e-01 4.720670357346534729e-02 -3.194256424903869629e-01 9.386193752288818359e-02
7.355234026908874512e-02 -1.663196682929992676e-01 -2.322380989789962769e-01 9.383971244096755981e-02 9.024611860513687134e-02 2.183219939470291138e-01 -3.711149841547012329e-02 1.670123934745788574e-01 -2.242494076490402222e-01 4.333733394742012024e-02 1.717166602611541748e-02 4.512813091278076172e-01 -1.062331721186637878e-01 5.549542605876922607e-02 -1.852164566516876221e-01 -1.840130686759948730e-01 2.949544191360473633e-01 -6.688109785318374634e-02 6.224134564399719238e-02 6.657654885202646255e-03 -1.102395802736282349e-01 5.534400418400764465e-02 -1.972815543413162231e-01 -1.796321570873260498e-02 4.058002680540084839e-02 2.191462665796279907e-01 -2.185182571411132812e-01 -1.503810137510299683e-01 3.025633692741394043e-01 -1.161789223551750183e-01 -1.122785359621047974e-01 3.048416972160339355e-01
2.175599932670593262e-01 -1.175916418433189392e-01 -8.529641479253768921e-02 5.744519457221031189e-02 -5.672053620219230652e-02 -1.493727117776870728e-01 -2.819995582103729248e-01 1.126680374145507812e-01 8.416573703289031982e-02 6.923697423189878464e-03 -2.363004088401794434e-01 1.778936237096786499e-01 -2.810073196887969971e-01 -1.033615246415138245e-01 -5.438343062996864319e-02 -1.148248761892318726e-01 -1.099151559174060822e-02 -5.623563006520271301e-02 -7.240036129951477051e-02 -1.804820299148559570e-01 -2.694215774536132812e-01 3.430617749691009521e-01 1.351400278508663177e-02 3.847534954547882080e-02 3.156083524227142334e-01 3.268574476242065430e-01 -2.534631490707397461e-01 -5.531953065656125546e-04 1.964540332555770874e-01 1.540817916393280029e-01 -1.231366917490959167e-01 -1.699498593807220459e-01
-3.408800065517425537e-02 -2.787024378776550293e-01 -7.159540802240371704e-02 1.943902671337127686e-02 1.899479478597640991e-01 -1.525418162345886230e-01 -6.949236243963241577e-02 1.323872655630111694e-01 -1.256736665964126587e-01 -9.587417542934417725e-02 -2.151162624359130859e-01 -9.179627895355224609e-02 -3.105810470879077911e-02 -2.637714743614196777e-01 -1.029266268014907837e-01 -2.082059979438781738e-01 2.103628665208816528e-01 -9.503756463527679443e-02 -2.250430583953857422e-01 -2.108677625656127930e-01 -3.095929697155952454e-02 1.888423115015029907e-01 -1.142568811774253845e-01 7.143602240830659866e-03 3.105385005474090576e-01 2.059794962406158447e-01 -2.980532646179199219e-01 6.798542104661464691e-03 2.953746914863586426e-01 1.364591866731643677e-01 -3.056070506572723389e-01 6.824179738759994507e-02
1.837239712476730347e-01 2.106524854898452759e-01 -4.918592050671577454e-02 9.002474695444107056e-02 -8.652576361782848835e-04 -1.585175991058349609e-01 -1.369196772575378418e-01 -6.227887794375419617e-02 -1.390380114316940308e-01 -1.374897360801696777e-01 1.259488891810178757e-02 5.051887035369873047e-02 -2.126594185829162598e-01 -1.226107999682426453e-01 1.053553372621536255e-01 -3.055319786071777344e-01 -6.184531748294830322e-02 -4.360367059707641602e-01 1.322115808725357056e-01 -1.547162681818008423e-01 -1.847604513168334961e-01 3.330047428607940674e-01 2.155252173542976379e-02 1.383250951766967773e-01 5.485510453581809998e-02 -6.938045471906661987e-02 -3.961994051933288574e-01 1.218181848526000977e-01 1.218846961855888367e-01 1.433772593736648560e-01 1.817491352558135986e-01 -9.930530190467834473e-02
1.864044368267059326e-01 -3.122605681419372559e-01 -1.717885881662368774e-01 3.399586305022239685e-02 8.686932921409606934e-02 1.170014664530754089e-01 -2.363380789756774902e-01 2.631328999996185303e-01 -2.012333273887634277e-02 3.825832530856132507e-02 6.523299496620893478e-03 2.572306804358959198e-02 -2.188006490468978882e-01 -2.384324669837951660e-01 -1.368088573217391968e-01 -3.613706231117248535e-01 -1.401906926184892654e-02 -1.966859251260757446e-01 -1.254789084196090698e-01 -3.959996402263641357e-01 3.749250248074531555e-02 6.441065669059753418e-02 -1.188068166375160217e-01 5.019050091505050659e-02 2.275048345327377319e-01 -1.480253785848617554e-01 -2.743688225746154785e-01 1.011871099472045898e-01 7.522466592490673065e-03 -4.773353040218353271e-02 -1.957439780235290527e-01 -2.604742161929607391e-02
1.018990650773048401e-01 -1.334867775440216064e-01 -1.123141124844551086e-02 1.304143518209457397e-01 -3.214770555496215820e-02 8.760356158018112183e-02 1.188653707504272461e-01 1.755172759294509888e-01 1.323016546666622162e-02 -3.953369334340095520e-03 3.499155864119529724e-02 -5.506479740142822266e-02 -2.885322570800781250e-01 -2.672540545463562012e-01 -3.734820929821580648e-04 1.230185851454734802e-01 4.127974808216094971e-01 -6.313298642635345459e-02 1.805600076913833618e-01 -2.646465003490447998e-01 1.749415397644042969e-01 2.952494025230407715e-01 -2.043833583593368530e-01 -2.042693644762039185e-01 2.681318728718906641e-04 1.375112682580947876e-01 -1.831918954849243164e-01 2.619683146476745605e-01 1.626386195421218872e-01 1.552961021661758423e-01 2.522742152214050293e-01 -1.146956235170364380e-01
3.169108629226684570e-01 -1.205182000994682312e-01 2.628600597381591797e-01 -1.299732327461242676e-01 -1.662513762712478638e-01 5.236386880278587341e-02 4.839554056525230408e-02 7.650069147348403931e-02 -2.225556671619415283e-01 1.801690757274627686e-01 -1.153947636485099792e-01 -1.614692062139511108e-01 -1.823870278894901276e-02 3.861656785011291504e-02 -2.479900270700454712e-01 -2.143693566322326660e-01 -7.989025861024856567e-02 4.934521391987800598e-02 4.872262477874755859e-02 -1.434732079505920410e-01 2.803128361701965332e-01 2.884000539779663086e-01 -3.540141507983207703e-03 -1.253844350576400757e-01 1.697450131177902222e-01 -1.247506495565176010e-02 -3.394588530063629150e-01 9.586797654628753662e-02 1.040704622864723206e-01 3.473487496376037598e-01 -1.877495646476745605e-01 -2.092595770955085754e-02
-1.080885231494903564e-01 -2.918811142444610596e-01 1.351241767406463623e-01 7.473826990462839603e-04 -3.821682333946228027e-01 1.499211043119430542e-01 4.450830072164535522e-02 -2.679474651813507080e-02 -6.658547371625900269e-02 -1.783469878137111664e-02 -1.693262755870819092e-01 7.389511168003082275e-02 -1.022422090172767639e-01 -4.190897345542907715e-01 -8.278704434633255005e-02 -1.550761796534061432e-02 -2.894540876150131226e-02 6.378642469644546509e-02 3.075095713138580322e-01 -3.260543048381805420e-01 -4.271163418889045715e-02 2.843095362186431885e-01 -4.381559044122695923e-02 3.839689493179321289e-02 4.921088367700576782e-02 4.060584679245948792e-02 -7.789630442857742310e-02 9.380272589623928070e-03 2.468430548906326294e-01 1.217272207140922546e-01 1.308735758066177368e-01 -2.943368554115295410e-01
8.458922058343887329e-02 6.631929427385330200e-02 7.310096174478530884e-02 2.954622209072113037e-01 -9.195192158222198486e-02 -1.797404885292053223e-02 3.027693927288055420e-02 -1.339347064495086670e-01 -3.214521706104278564e-01 3.217690885066986084e-01 -1.451278477907180786e-01 -1.014774665236473083e-01 -5.345268920063972473e-02 7.169014215469360352e-02 -3.147562965750694275e-02 -4.949007332324981689e-01 3.220190405845642090e-01 -2.547511756420135498e-01 1.460188776254653931e-01 -1.363786906003952026e-01 -6.070578470826148987e-02 6.569553632289171219e-03 -5.069663282483816147e-03 -7.613411545753479004e-02 9.988864511251449585e-02 2.085665315389633179e-01 -1.631960719823837280e-01 -1.430513560771942139e-01 4.774771630764007568e-02 2.029300779104232788e-01 7.282009720802307129e-02 9.288420528173446655e-02
-1.597784906625747681e-01 -2.796677649021148682e-01 3.091789186000823975e-01 5.369403213262557983e-02 -4.507745057344436646e-02 -1.320812851190567017e-01 -1.493923366069793701e-01 -1.730609387159347534e-01 -1.221907436847686768e-01 -1.512062698602676392e-01 -6.584158539772033691e-02 3.647753596305847168e-01 1.669571250677108765e-01 -1.157946586608886719e-01 -2.163820564746856689e-01 -1.817724108695983887e-01 -9.994140267372131348e-02 -1.459161043167114258e-01 1.059380620718002319e-01 -2.484630942344665527e-01 -4.301828145980834961e-02 1.279099732637405396e-01 8.000992983579635620e-02 5.082036368548870087e-03 -6.717880256474018097e-03 1.829717606306076050e-01 -1.018970683217048645e-01 2.735463082790374756e-01 3.426738381385803223e-01 2.513060569763183594e-01 1.259031612426042557e-02 3.677527233958244324e-02
6.619437038898468018e-02 -2.044500857591629028e-01 -2.797393500804901123e-01 -3.138481676578521729e-01 2.993758767843246460e-02 1.927029341459274292e-01 -7.472640275955200195e-02 -1.032524742186069489e-02 -2.573305666446685791e-01 2.488225251436233521e-01 1.642013043165206909e-01 1.087654680013656616e-01 -3.837337717413902283e-03 -9.127110242843627930e-02 -3.789225220680236816e-01 -1.507744491100311279e-01 9.991213679313659668e-02 -1.927776336669921875e-01 1.214310973882675171e-01 -1.241036802530288696e-01 4.079163447022438049e-02 3.370819091796875000e-01 -1.512469947338104248e-01 3.300939500331878662e-02 3.936719521880149841e-02 -9.210900217294692993e-02 -1.798208653926849365e-01 1.519938260316848755e-01 5.485134571790695190e-02 -1.755245178937911987e-01 -1.511800587177276611e-01 2.303636074066162109e-01
2.007339149713516235e-01 -2.479158043861389160e-01 2.037514448165893555e-01 1.266877949237823486e-01 -2.222697436809539795e-02 3.499270975589752197e-02 3.853848204016685486e-02 1.241532117128372192e-01 -1.306430697441101074e-01 -1.401817947626113892e-01 2.573478221893310547e-01 9.906550496816635132e-02 -1.519702468067407608e-02 -2.246265858411788940e-02 -1.769766062498092651e-01 -1.224649548530578613e-01 1.319779455661773682e-01 -1.019437462091445923e-01 -1.365258097648620605e-01 -3.393902182579040527e-01 -1.239938586950302124e-01 3.144252300262451172e-01 -3.422202169895172119e-02 -3.954424988478422165e-03 3.359474241733551025e-01 6.171521544456481934e-02 -3.150733113288879395e-01 5.990659352391958237e-03 -1.920566111803054810e-01 1.773153841495513916e-01 -3.050852417945861816e-01 8.835773915052413940e-02
-1.939423680305480957e-01 -2.940159738063812256e-01 -8.177701383829116821e-03 8.050485514104366302e-03 -2.713492810726165771e-01 -3.351645544171333313e-02 1.614971160888671875e-01 2.696149647235870361e-01 -4.026587679982185364e-02 -2.977178373839706182e-04 -2.688057422637939453e-01 -1.237326189875602722e-01 -1.179095655679702759e-01 -2.503923773765563965e-01 -1.767536401748657227e-01 -3.045916259288787842e-01 3.780987262725830078e-01 -5.387547984719276428e-02 -6.491308100521564484e-03 -4.812347888946533203e-02 4.341525584459304810e-02 3.004959523677825928e-01 5.510727316141128540e-02 -3.596945479512214661e-02 -4.538432508707046509e-02 2.162983827292919159e-02 -1.576663553714752197e-01 1.901516318321228027e-01 2.553821504116058350e-01 1.615035086870193481e-01 -1.106962487101554871e-01 2.536895498633384705e-02
2.439176291227340698e-01 -1.873049736022949219e-01 1.040805801749229431e-01 1.722940951585769653e-01 -1.748833209276199341e-01 1.864525824785232544e-01 -4.939395934343338013e-02 -4.185917787253856659e-03 -2.991544008255004883e-01 -2.624684572219848633e-02 -3.639395162463188171e-02 -1.229634359478950500e-01 1.192725598812103271e-01 6.815654784440994263e-02 -8.090108633041381836e-02 -8.705700188875198364e-02 -1.557065993547439575e-01 -3.011167980730533600e-03 1.133091896772384644e-01 -1.110237538814544678e-01 2.648738622665405273e-01 5.069436430931091309e-01 -8.663719892501831055e-02 -1.511379778385162354e-01 8.973947167396545410e-02 6.633451581001281738e-02 -3.067713379859924316e-01 1.252637654542922974e-01 1.270916461944580078e-01 2.417631894350051880e-01 -2.272557169198989868e-01 -4.535939171910285950e-02
-5.280520394444465637e-02 -1.241011768579483032e-01 -2.133405208587646484e-01 1.215776894241571426e-02 -5.238347873091697693e-02 1.821316629648208618e-01 1.131221279501914978e-01 -5.340777337551116943e-02 -1.163340732455253601e-02 -4.273097030818462372e-03 -3.315848112106323242e-02 1.534610986709594727e-01 -8.600028604269027710e-02 2.284616976976394653e-02 -3.043130934238433838e-01 -1.445002257823944092e-01 4.257489144802093506e-01 1.105051208287477493e-02 -1.417557746171951294e-01 4.086247831583023071e-02 -2.771739363670349121e-01 1.462064981460571289e-01 -2.443948686122894287e-01 1.354606449604034424e-01 3.284337520599365234e-01 1.539956778287887573e-01 -1.292845457792282104e-01 -1.653432548046112061e-01 3.697736561298370361e-01 9.306178987026214600e-02 1.614529490470886230e-01 1.088585779070854187e-01
5.665323883295059204e-02 -4.799063131213188171e-02 -5.898938700556755066e-02 1.410660445690155029e-01 -9.160255640745162964e-02 1.414096951484680176e-01 -1.983167529106140137e-01 2.339499294757843018e-01 -3.241195678710937500e-01 -6.359826773405075073e-02 -3.092196770012378693e-02 1.683574318885803223e-01 -3.090160489082336426e-01 -1.934292465448379517e-01 8.340352773666381836e-02 -3.720301389694213867e-01 3.013263829052448273e-02 -7.558295875787734985e-02 -2.293705493211746216e-01 -1.701148301362991333e-01 4.857087507843971252e-02 1.973838061094284058e-01 7.019846700131893158e-03 1.390648037195205688e-01 1.099656820297241211e-01 1.368035972118377686e-01 -3.835596144199371338e-01 2.315513491630554199e-01 1.563567817211151123e-01 -7.920777797698974609e-02 -1.315820217132568359e-01 -5.946344137191772461e-02
7.941011339426040649e-02 -6.743110716342926025e-02 -6.887617707252502441e-02 9.970395267009735107e-02 -1.831703633069992065e-01 2.254953682422637939e-01 -2.012776136398315430e-01 2.237119078636169434e-01 -4.995634406805038452e-02 6.236685067415237427e-02 -2.888149917125701904e-01 5.402087792754173279e-02 -1.458684951066970825e-01 -2.396842539310455322e-01 -3.509232997894287109e-01 -1.654517799615859985e-01 2.678125500679016113e-01 -4.426777735352516174e-02 -1.084712147712707520e-01 -3.790435791015625000e-01 -6.066485773772001266e-03 1.317634284496307373e-01 8.855411410331726074e-02 8.976548165082931519e-02 7.288377732038497925e-02 -3.760894238948822021e-01 -9.812615811824798584e-02 1.689436584711074829e-01 7.448457181453704834e-02 7.988244295120239258e-02 -1.287302076816558838e-01 -4.110854864120483398e-02
2.952957153320312500e-01 1.110792383551597595e-01 1.161788552999496460e-01 7.573345303535461426e-02 -1.325733512639999390e-01 2.505674362182617188e-01 7.002612948417663574e-02 -4.415418952703475952e-02 -3.686518371105194092e-01 3.935447335243225098e-02 -2.357300221920013428e-01 1.509483009576797485e-01 -9.851786494255065918e-02 -2.406537681818008423e-01 -1.123321577906608582e-01 -1.739455163478851318e-01 1.897256225347518921e-01 -9.721741080284118652e-03 1.675223261117935181e-01 -1.869068890810012817e-01 -5.121763795614242554e-02 2.296814200235530734e-04 -1.034498885273933411e-01 -1.224668044596910477e-02 4.308268129825592041e-01 2.712745033204555511e-02 -4.571397602558135986e-02 -1.286302655935287476e-01 3.837976604700088501e-02 -1.004553511738777161e-01 -3.389825820922851562e-01 1.539266258478164673e-01
1.298117823898792267e-02 -1.189142465591430664e-01 -3.245598822832107544e-02 6.835430860519409180e-02 -1.656065881252288818e-01 1.541552543640136719e-01 -9.704842418432235718e-02 4.781733453273773193e-02 -3.187232092022895813e-02 4.510252475738525391e-01 -1.109561398625373840e-01 6.598656624555587769e-02 -2.552391495555639267e-03 1.720207333564758301e-01 -1.627403497695922852e-01 -1.110876128077507019e-01 2.979206740856170654e-01 -2.082757055759429932e-01 -1.063851937651634216e-01 -3.137257695198059082e-01 -1.645173579454421997e-01 1.290643364191055298e-01 -1.721207611262798309e-02 -7.661645859479904175e-02 7.732789032161235809e-03 -2.882238030433654785e-01 -1.565859764814376831e-01 -1.377310454845428467e-01 2.219322919845581055e-01 2.004103511571884155e-01 -3.281160295009613037e-01 1.098908931016921997e-01
-1.971557438373565674e-01 6.618155539035797119e-02 6.875088810920715332e-02 -1.323023885488510132e-01 -1.640163213014602661e-01 2.476950176060199738e-03 6.842722743749618530e-02 2.177572101354598999e-01 5.261569842696189880e-02 8.374647051095962524e-02 1.395249068737030029e-01 1.588610187172889709e-02 -4.457870498299598694e-02 -3.230540752410888672e-01 -3.057329356670379639e-01 -9.449129551649093628e-02 6.143568083643913269e-02 -4.370292425155639648e-01 -1.011568121612071991e-02 -8.217316120862960815e-02 -7.642681896686553955e-02 2.694280743598937988e-01 -2.127661705017089844e-01 -2.138523571193218231e-02 8.476819097995758057e-02 -2.689161300659179688e-01 -2.014398872852325439e-01 4.324317723512649536e-02 3.111302554607391357e-01 5.695054307579994202e-02 -2.535119652748107910e-01 -7.218720018863677979e-02
-1.672541499137878418e-01 -4.044545888900756836e-01 4.661592841148376465e-02 1.494049131870269775e-01 -1.740472614765167236e-01 1.775351613759994507e-01 2.136775106191635132e-02 -8.645744621753692627e-02 1.369846612215042114e-01 -1.145666539669036865e-01 -1.125209927558898926e-01 2.111560851335525513e-01 -1.240827292203903198e-01 -1.751973628997802734e-01 -2.040936499834060669e-01 -1.428758800029754639e-01 -1.392993032932281494e-01 -2.490864545106887817e-01 1.831684112548828125e-01 -2.507113218307495117e-01 6.138437613844871521e-02 1.433664262294769287e-01 -1.002096384763717651e-01 -1.398493200540542603e-01 1.774122864007949829e-01 -5.111471563577651978e-02 -1.384910494089126587e-01 2.494351007044315338e-02 2.178958654403686523e-01 2.092090994119644165e-01 3.546192049980163574e-01 -1.193317174911499023e-01
-9.312257170677185059e-02 -3.303814828395843506e-01 4.323027282953262329e-02 -1.205899491906166077e-01 -1.653688251972198486e-01 2.333029508590698242e-01 -9.448227286338806152e-02 1.955717802047729492e-02 -3.632233291864395142e-02 1.513773500919342041e-01 -1.361223012208938599e-01 3.877601772546768188e-02 -2.159408479928970337e-01 -7.310241460800170898e-02 -3.334542512893676758e-01 -1.066682189702987671e-01 6.054359674453735352e-02 -3.994135260581970215e-01 5.529869720339775085e-02 -1.678417921066284180e-01 1.650546491146087646e-01 3.677884638309478760e-01 -8.128368109464645386e-02 -8.088966831564903259e-03 -8.599011227488517761e-03 -2.032449394464492798e-01 -7.277738768607378006e-03 -4.630352556705474854e-02 1.661477982997894287e-01 8.124285936355590820e-02 -2.805479764938354492e-01 -1.891197413206100464e-01
-2.872422039508819580e-01 6.772810593247413635e-03 -1.346422359347343445e-04 2.752369344234466553e-01 4.597541689872741699e-02 1.164012104272842407e-01 -2.498661726713180542e-01 1.303815245628356934e-01 -1.873511224985122681e-01 1.317815333604812622e-01 2.099105417728424072e-01 1.455613970756530762e-01 -1.869731210172176361e-02 -1.422387659549713135e-01 -7.585590332746505737e-02 -1.417107880115509033e-01 3.350253999233245850e-01 -3.582512736320495605e-01 4.600555449724197388e-02 -2.440883517265319824e-01 -1.591602712869644165e-01 9.296942502260208130e-02 -2.822837233543395996e-01 -1.049579530954360962e-01 2.096860855817794800e-01 6.476949155330657959e-02 -2.241330891847610474e-01 -1.432029716670513153e-02 -6.123555824160575867e-02 -8.622589707374572754e-02 -2.025244086980819702e-01 6.854446232318878174e-02
1.749195754528045654e-01 7.147880643606185913e-02 1.256295442581176758e-01 6.911107897758483887e-02 2.176224738359451294e-01 -3.983741253614425659e-02 4.329503700137138367e-02 1.704743951559066772e-01 -1.074249446392059326e-01 1.243845820426940918e-01 9.247296303510665894e-02 3.486323058605194092e-01 1.606242358684539795e-01 -2.909531891345977783e-01 -1.318343430757522583e-01 -9.477740526199340820e-02 1.628282964229583740e-01 -4.069359228014945984e-02 3.360231593251228333e-02 -1.352460086345672607e-01 -4.915051758289337158e-01 2.799093127250671387e-01 8.154663443565368652e-02 -2.480616718530654907e-01 6.707392167299985886e-03 6.457699090242385864e-02 -1.516457647085189819e-01 8.204571157693862915e-02 2.957379519939422607e-01 -8.027467131614685059e-02 -7.553458213806152344e-02 2.595629915595054626e-02
1.534538529813289642e-02 -1.784972250461578369e-01 1.801383048295974731e-01 -4.649562388658523560e-02 -2.110812067985534668e-01 2.751667499542236328e-01 7.247948646545410156e-02 1.469388306140899658e-01 -2.336212899535894394e-03 -2.842878401279449463e-01 1.142117846757173538e-02 4.028252512216567993e-02 -2.248912006616592407e-01 -1.295062601566314697e-01 -1.070012003183364868e-01 5.102769285440444946e-02 2.886280715465545654e-01 -1.087666079401969910e-01 -6.320504099130630493e-02 -2.119053751230239868e-01 -1.713733971118927002e-01 1.719620823860168457e-01 -1.551904380321502686e-01 -1.741329729557037354e-01 2.601127028465270996e-01 4.346757754683494568e-02 -4.180395007133483887e-01 -3.100454509258270264e-01 -3.802935406565666199e-02 8.157546631991863251e-03 -1.489578038454055786e-01 -2.608677931129932404e-02
1.554886400699615479e-01 -2.241427302360534668e-01 -7.410007715225219727e-02 -1.034392267465591431e-01 -1.055469736456871033e-01 -6.444292515516281128e-02 4.181846231222152710e-02 -6.417334079742431641e-03 -1.371045559644699097e-01 -1.139011383056640625e-01 4.104729369282722473e-02 1.067698001861572266e-01 -6.244832277297973633e-02 -2.938851416110992432e-01 -5.481040850281715393e-02 -3.140737712383270264e-01 7.097987458109855652e-03 -9.846518747508525848e-03 -3.156374767422676086e-02 -4.479677975177764893e-01 1.450788974761962891e-01 2.790072262287139893e-01 1.157608553767204285e-01 -1.926274225115776062e-02 2.195766009390354156e-02 2.291446924209594727e-01 -2.325387150049209595e-01 1.428559869527816772e-01 -6.770444661378860474e-02 1.626930534839630127e-01 2.510252594947814941e-01 3.457137048244476318e-01
2.618351280689239502e-01 -2.203962206840515137e-01 -1.822243928909301758e-01 -9.107946418225765228e-03 2.476075291633605957e-01 1.030047982931137085e-01 -2.545222043991088867e-01 1.134643405675888062e-01 -1.727816611528396606e-01 1.200858876109123230e-01 -5.860853940248489380e-02 1.896022558212280273e-01 -2.594272792339324951e-01 1.578321456909179688e-01 -1.379368156194686890e-01 -1.401412785053253174e-01 2.040231525897979736e-01 -2.717633247375488281e-01 1.312631368637084961e-01 8.618020266294479370e-02 -1.633831709623336792e-01 2.188022434711456299e-01 -1.427192389965057373e-01 9.302315115928649902e-02 -5.703551578335464001e-04 1.262548565864562988e-01 -2.403209060430526733e-01 -4.732095077633857727e-02 3.847543001174926758e-01 -8.312269300222396851e-02 -3.134618327021598816e-02 9.937940537929534912e-02
3.254595398902893066e-01 -1.348324418067932129e-01 1.143151968717575073e-01 2.877128124237060547e-01 -1.022105067968368530e-01 1.245349366217851639e-02 -6.744481623172760010e-02 1.445773392915725708e-01 2.127040177583694458e-02 1.412849500775337219e-02 -1.373302638530731201e-01 -1.959100663661956787e-01 9.296242147684097290e-03 1.373583525419235229e-01 -2.280058562755584717e-01 5.792820826172828674e-02 -7.610964239574968815e-04 -1.680899262428283691e-01 1.259090602397918701e-01 -2.241110801696777344e-01 3.294416069984436035e-01 3.878401815891265869e-01 -1.975178122520446777e-01 -1.502011567354202271e-01 5.214978381991386414e-02 -7.164703309535980225e-02 -2.281700670719146729e-01 -1.586339175701141357e-01 1.139313057065010071e-01 1.581436544656753540e-01 -2.702594697475433350e-01 2.897434867918491364e-02
-1.681296080350875854e-01 5.709699913859367371e-02 -8.752551674842834473e-02 1.123217344284057617e-01 -2.938203811645507812e-01 2.094832435250282288e-02 -3.656358923763036728e-03 -6.689929217100143433e-02 -1.951278299093246460e-01 2.629758417606353760e-01 1.462941244244575500e-02 9.003037214279174805e-02 -1.204033270478248596e-01 -2.785986363887786865e-01 1.344418735243380070e-03 -7.735222578048706055e-03 1.918623149394989014e-01 -2.596522569656372070e-01 1.255872249603271484e-01 -2.670703530311584473e-01 1.061230152845382690e-01 4.043167233467102051e-01 5.439449474215507507e-02 -2.037285566329956055e-01 5.195344612002372742e-02 1.291014552116394043e-01 6.239894032478332520e-02 2.205657362937927246e-01 3.586134612560272217e-01 -1.050457954406738281e-01 -1.642283350229263306e-01 -1.285296771675348282e-02
-3.005040809512138367e-02 -2.172874286770820618e-03 6.100696697831153870e-02 6.093892082571983337e-02 -4.238586872816085815e-02 -2.724783718585968018e-01 -1.143765300512313843e-01 3.238846361637115479e-02 -7.326822727918624878e-02 1.629133522510528564e-01 -5.061986297369003296e-02 1.248530000448226929e-01 -1.686506122350692749e-01 -1.875786036252975464e-01 -3.744432628154754639e-01 -1.769481003284454346e-01 1.532883495092391968e-01 2.573527209460735321e-02 7.726861536502838135e-02 -5.468392372131347656e-01 1.923989877104759216e-02 2.066440582275390625e-01 -1.565468311309814453e-01 1.355856657028198242e-01 2.370489090681076050e-01 8.328615874052047729e-02 5.361918359994888306e-03 9.176443517208099365e-02 3.104855716228485107e-01 -5.659200623631477356e-02 1.047979593276977539e-01 1.377959400415420532e-01
-5.475931614637374878e-02 -2.781480848789215088e-01 -1.839132159948348999e-01 -2.132368981838226318e-01 -1.696364767849445343e-02 9.931073337793350220e-02 3.914175927639007568e-02 -1.967529356479644775e-01 1.014983057975769043e-01 -1.121701486408710480e-02 -8.156491816043853760e-02 3.676020801067352295e-01 -1.401505619287490845e-01 4.804394021630287170e-02 -4.715786874294281006e-01 -3.298337757587432861e-01 -1.018881201744079590e-01 -2.579862065613269806e-02 -5.516337230801582336e-02 -1.079289987683296204e-01 -6.173234060406684875e-02 2.878985106945037842e-01 -1.993440464138984680e-02 -2.053078562021255493e-01 2.121616750955581665e-01 -5.268160998821258545e-02 -1.408035457134246826e-01 2.986813778989017010e-04 1.812200397253036499e-01 1.431440412998199463e-01 -1.848613657057285309e-02 -9.131181240081787109e-02
5.475870147347450256e-02 -4.233273863792419434e-01 2.122896462678909302e-01 -5.159118399024009705e-02 -8.784158527851104736e-02 1.195311397314071655e-01 -4.301344230771064758e-02 2.936860360205173492e-02 -1.133926883339881897e-01 1.618971228599548340e-01 -3.051680922508239746e-01 1.697131246328353882e-01 -1.723172217607498169e-01 2.219917625188827515e-02 -8.056155592203140259e-02 -7.391187548637390137e-02 2.661202251911163330e-01 -1.921828836202621460e-01 3.897633031010627747e-02 -1.829384863376617432e-01 1.523367911577224731e-01 3.277141749858856201e-01 -9.888519346714019775e-02 1.689176075160503387e-02 8.533231914043426514e-02 -2.234623394906520844e-02 -1.840193383395671844e-02 3.337243795394897461e-01 2.370136678218841553e-01 2.162952423095703125e-01 -9.688080847263336182e-02 -1.642243117094039917e-01
3.435557782649993896e-01 -4.392366483807563782e-02 3.540285229682922363e-01 3.035599291324615479e-01 2.439217269420623779e-01 -1.093167886137962341e-01 1.320889145135879517e-01 1.732528954744338989e-01 -1.494866460561752319e-01 -1.556010097265243530e-01 3.505662083625793457e-02 -1.591302156448364258e-01 -7.071098685264587402e-02 -6.774147599935531616e-02 2.230681478977203369e-02 -7.607782632112503052e-02 1.997800171375274658e-01 -6.166688352823257446e-02 1.214297562837600708e-01 -1.768984198570251465e-01 -2.718571946024894714e-02 2.972615063190460205e-01 -3.476051613688468933e-02 -7.481459528207778931e-02 1.462282240390777588e-01 9.503148496150970459e-02 -1.317888796329498291e-01 -1.615850627422332764e-01 3.951944112777709961e-01 8.993888273835182190e-03 -1.959625482559204102e-01 2.109743095934391022e-02
-1.223638206720352173e-01 3.392908349633216858e-02 1.729016602039337158e-01 8.983879536390304565e-02 -1.540178339928388596e-02 -2.124118208885192871e-01 -1.617391258478164673e-01 -6.443688273429870605e-02 7.102849334478378296e-02 1.104964017868041992e-01 -1.899046152830123901e-01 1.273721158504486084e-01 -1.753941178321838379e-01 -1.102064847946166992e-01 -3.925757706165313721e-01 -8.324479684233665466e-03 2.559853792190551758e-01 4.548981040716171265e-02 2.158652395009994507e-01 -3.742874562740325928e-01 6.343239545822143555e-02 2.757614850997924805e-01 -2.069220691919326782e-01 4.606698453426361084e-02 1.469598561525344849e-01 3.626302932389080524e-04 -9.440451860427856445e-02 1.014315430074930191e-02 4.099222719669342041e-01 -1.343325078487396240e-01 3.159973397850990295e-02 8.136810362339019775e-02
-2.612264454364776611e-02 -3.067108094692230225e-01 2.394469082355499268e-01 -1.822854578495025635e-02 -1.617855578660964966e-01 1.146854609251022339e-01 -9.152249991893768311e-02 2.930675446987152100e-01 -3.334487676620483398e-01 1.245256233960390091e-02 5.838508903980255127e-02 2.355708181858062744e-01 -1.715418994426727295e-01 -4.486790671944618225e-02 1.062352769076824188e-02 -9.328540414571762085e-03 2.642992436885833740e-01 -2.222180366516113281e-01 1.384238153696060181e-01 -8.491001278162002563e-02 6.136587262153625488e-02 2.124406844377517700e-01 2.655824087560176849e-02 5.112668499350547791e-02 2.142335027456283569e-01 -1.324357930570840836e-02 7.344657182693481445e-02 8.113732188940048218e-02 4.318266510963439941e-01 2.021538615226745605e-01 -1.677922904491424561e-01 -2.712668292224407196e-02
-1.311767697334289551e-01 -1.950151175260543823e-01 8.179215341806411743e-02 -9.226767718791961670e-02 -1.901130005717277527e-02 1.000505387783050537e-01 -5.945889744907617569e-03 -2.886715829372406006e-01 5.530839413404464722e-02 -2.607382535934448242e-01 3.071392886340618134e-02 1.490453481674194336e-01 -3.785940110683441162e-01 -8.070560544729232788e-02 -3.957621753215789795e-01 -2.102441340684890747e-01 -6.154120340943336487e-02 -7.292990572750568390e-03 4.903225693851709366e-03 -1.076724901795387268e-01 1.034376397728919983e-02 2.665888965129852295e-01 -1.819587126374244690e-02 -1.166945546865463257e-01 1.582827717065811157e-01 8.129117079079151154e-03 -2.972820103168487549e-01 3.284985572099685669e-02 3.639314472675323486e-01 2.048204839229583740e-01 3.436591848731040955e-02 1.430649403482675552e-02
-8.971777558326721191e-02 5.558218806982040405e-02 1.665552109479904175e-01 -1.607795357704162598e-01 -1.515130549669265747e-01 1.511850804090499878e-01 1.370044946670532227e-01 1.125001907348632812e-01 1.277476251125335693e-01 2.463465929031372070e-01 6.314526498317718506e-02 7.944152690470218658e-03 -3.866222128272056580e-02 -2.257023453712463379e-01 -3.675561547279357910e-01 -1.417675614356994629e-01 2.460823059082031250e-01 -2.929949462413787842e-01 4.345106706023216248e-02 -7.357469201087951660e-02 -4.330817982554435730e-02 1.456975340843200684e-01 -1.733869761228561401e-01 -6.998620927333831787e-03 2.562597393989562988e-01 -3.139541149139404297e-01 -3.062095046043395996e-01 2.103371322154998779e-01 1.827023029327392578e-01 -8.764343708753585815e-02 -6.861220300197601318e-02 1.200501024723052979e-01
7.187010347843170166e-02 -1.598564386367797852e-01 5.103322863578796387e-02 1.108230575919151306e-01 2.103948295116424561e-01 4.452616721391677856e-02 1.693426445126533508e-02 1.491612493991851807e-01 -1.944796144962310791e-01 1.089345384389162064e-02 -8.850856870412826538e-02 1.253898739814758301e-01 4.424452781677246094e-02 -1.696938276290893555e-02 -3.436995148658752441e-01 -2.642877399921417236e-01 -2.826401293277740479e-01 -8.428838849067687988e-02 2.816726267337799072e-01 -3.861512839794158936e-01 5.640571564435958862e-02 3.297515213489532471e-01 -1.393458154052495956e-02 -2.316108942031860352e-01 -5.602423474192619324e-02 -2.261523306369781494e-01 -1.579217463731765747e-01 4.670300986617803574e-03 -7.588592916727066040e-02 1.508560925722122192e-01 1.883693039417266846e-01 9.720220416784286499e-02
-1.134736463427543640e-01 -2.836540341377258301e-03 -1.191305518150329590e-01 4.612855240702629089e-02 9.410149417817592621e-03 6.280075013637542725e-02 7.644483447074890137e-02 2.146432101726531982e-01 -1.106140986084938049e-01 6.239766627550125122e-02 1.618879586458206177e-01 2.356017529964447021e-01 1.498158555477857590e-03 -6.288978457450866699e-02 -3.569983243942260742e-01 -4.263726621866226196e-02 2.497401237487792969e-01 -3.566692769527435303e-01 8.992239087820053101e-02 -1.030344143509864807e-01 -2.711151838302612305e-01 5.680388212203979492e-02 -2.629290521144866943e-01 -1.128408387303352356e-01 3.171208500862121582e-01 3.462516516447067261e-02 -4.148261547088623047e-01 -9.837035089731216431e-02 2.031844481825828552e-02 1.153940334916114807e-01 -9.568003937602043152e-03 1.398489028215408325e-01
3.070507347583770752e-01 -1.177877932786941528e-01 2.250408083200454712e-01 1.392408162355422974e-01 -8.852616697549819946e-02 1.325837373733520508e-01 -2.264873683452606201e-01 -9.289591759443283081e-02 -4.931911826133728027e-03 4.922379180788993835e-02 1.188176870346069336e-01 1.534533798694610596e-01 -2.169376015663146973e-01 -1.920016855001449585e-01 -1.890777796506881714e-01 5.890075862407684326e-02 3.586159348487854004e-01 2.591381594538688660e-02 1.866350509226322174e-02 -1.272803992033004761e-01 -2.704432904720306396e-01 3.129957616329193115e-01 -2.906502187252044678e-01 -3.310281634330749512e-01 -1.971591822803020477e-02 1.068118438124656677e-01 -4.902492742985486984e-03 5.527493357658386230e-02 3.774216398596763611e-02 -2.113033235073089600e-01 -2.993083186447620392e-02 1.946772076189517975e-02
7.874795794486999512e-02 -1.995439082384109497e-01 3.800166025757789612e-02 2.241720072925090790e-02 -1.376521587371826172e-01 1.578231453895568848e-01 -7.883866876363754272e-02 -8.087068796157836914e-02 -1.815228611230850220e-01 -2.440584152936935425e-01 5.376677587628364563e-02 -1.021961122751235962e-01 1.528452038764953613e-01 -2.251781970262527466e-01 -3.240707218647003174e-01 -2.046287059783935547e-02 8.128254115581512451e-02 -2.280596196651458740e-01 -2.033585011959075928e-01 -3.659882545471191406e-01 -9.604215621948242188e-02 2.015412002801895142e-01 1.028938740491867065e-01 -3.229827154427766800e-03 3.193381428718566895e-02 3.002663850784301758e-01 -3.587698936462402344e-01 1.024786308407783508e-01 6.468340754508972168e-02 1.327379643917083740e-01 2.506677508354187012e-01 -2.587668411433696747e-02
5.311884358525276184e-02 1.498380023986101151e-02 1.766146123409271240e-01 1.021903082728385925e-01 2.200723290443420410e-01 5.405910685658454895e-02 3.683730959892272949e-02 1.691518351435661316e-02 -2.389750778675079346e-01 4.900496825575828552e-02 1.700670719146728516e-01 3.008140027523040771e-01 1.551301926374435425e-01 -3.859555125236511230e-01 -7.639481872320175171e-02 -1.555702686309814453e-01 1.311784833669662476e-01 -5.206875130534172058e-02 9.763600677251815796e-02 -2.191622182726860046e-02 -4.729027450084686279e-01 2.216355651617050171e-01 -8.198424242436885834e-03 -2.895262241363525391e-01 -3.288938105106353760e-02 7.490266859531402588e-02 -2.006738483905792236e-01 6.439948827028274536e-02 2.447189688682556152e-01 -2.802072465419769287e-02 -1.259861439466476440e-01 -7.806960493326187134e-02
6.627055257558822632e-02 -1.660723388195037842e-01 1.899861693382263184e-01 7.404531538486480713e-02 -8.665786683559417725e-02 2.215905934572219849e-01 9.429770708084106445e-02 -1.207342147827148438e-01 -1.624778956174850464e-01 -8.567668497562408447e-02 5.866492167115211487e-03 -5.759226903319358826e-02 -1.472015827894210815e-01 -2.485308796167373657e-01 -4.906394332647323608e-02 -1.320185810327529907e-01 1.235146671533584595e-01 -2.746607363224029541e-01 -2.945562899112701416e-01 -5.073927640914916992e-01 1.169922426342964172e-01 2.895142138004302979e-01 8.903098851442337036e-02 9.223677963018417358e-02 -4.162710532546043396e-02 2.309126593172550201e-02 -2.124524414539337158e-01 -1.294371038675308228e-01 1.920234858989715576e-01 1.860441565513610840e-01 1.393343359231948853e-01 4.589537158608436584e-02
-3.725052997469902039e-02 -1.860616505146026611e-01 -1.702288389205932617e-01 -1.725073009729385376e-01 5.883030593395233154e-02 -7.424710690975189209e-02 -1.210241243243217468e-01 1.452994346618652344e-01 -1.866178512573242188e-01 5.027087032794952393e-02 2.073499187827110291e-02 3.597092032432556152e-01 7.372591644525527954e-02 -7.087738811969757080e-02 -3.448738157749176025e-01 -3.458748012781143188e-02 3.617394268512725830e-01 -1.438747793436050415e-01 7.950872182846069336e-02 -2.134929597377777100e-01 -1.004526615142822266e-01 7.279672473669052124e-02 -3.366881906986236572e-01 -2.594915963709354401e-02 2.922258079051971436e-01 1.050661653280258179e-01 -2.524965107440948486e-01 -8.062488585710525513e-02 -8.146363496780395508e-02 9.203655272722244263e-02 1.658830195665359497e-01 -1.434033513069152832e-01
2.764390408992767334e-01 4.941997304558753967e-02 -1.477541774511337280e-01 -2.120957672595977783e-01 6.137759238481521606e-02 -1.244953572750091553e-01 -6.613765656948089600e-02 9.025721251964569092e-02 -1.534991711378097534e-01 2.351881414651870728e-01 2.478708699345588684e-02 5.149387940764427185e-02 -5.719539150595664978e-02 -2.321011722087860107e-01 -1.707964688539505005e-01 -5.207614228129386902e-02 -8.262990042567253113e-03 -6.560920178890228271e-02 -4.088217392563819885e-02 2.240897901356220245e-02 -2.375369518995285034e-01 2.176960706710815430e-01 1.393295638263225555e-02 -9.121987223625183105e-02 1.640006452798843384e-01 -3.357934579253196716e-02 -5.422026515007019043e-01 -2.275951579213142395e-02 3.325570523738861084e-01 1.010489389300346375e-01 -2.923033833503723145e-01 -6.099600344896316528e-02
5.458234548568725586e-01 -1.633433401584625244e-01 2.068341970443725586e-01 -1.346687674522399902e-01 -1.399258617311716080e-02 3.028416335582733154e-01 2.587351575493812561e-02 9.109262377023696899e-02 -3.634604811668395996e-01 1.575244963169097900e-01 -1.441518515348434448e-01 1.442270278930664062e-01 -1.605821847915649414e-01 5.066049285233020782e-03 -5.875122547149658203e-02 1.061666989699006081e-03 2.466234005987644196e-02 -1.509383767843246460e-01 5.499282851815223694e-02 -1.434026211500167847e-01 -2.529853880405426025e-01 1.365360915660858154e-01 -1.163261309266090393e-01 -2.410196810960769653e-01 2.317728698253631592e-01 -7.212603837251663208e-02 -3.074651211500167847e-02 -4.147144407033920288e-02 9.584566205739974976e-02 5.622603371739387512e-02 4.213562607765197754e-02 9.426226466894149780e-02
-5.006675794720649719e-02 6.530959159135818481e-02 -8.582134544849395752e-02 -5.547982454299926758e-02 -1.458968967199325562e-01 1.642514020204544067e-01 -2.285340875387191772e-01 1.026414260268211365e-01 -1.294962465763092041e-01 2.802457660436630249e-02 1.937840431928634644e-01 2.955321073532104492e-01 -4.464639350771903992e-02 -1.213505268096923828e-01 -3.432146310806274414e-01 1.197277233004570007e-01 4.826948046684265137e-01 -2.499630749225616455e-01 8.351830393075942993e-02 -8.047198504209518433e-02 4.279785230755805969e-02 -3.731606295332312584e-03 -1.736376434564590454e-01 -1.038204506039619446e-01 1.315218210220336914e-01 -9.404911845922470093e-02 -4.089896082878112793e-01 -1.609343439340591431e-01 -4.703223239630460739e-03 8.934732526540756226e-02 3.177008777856826782e-02 2.072589844465255737e-02
2.928336560726165771e-01 7.254967093467712402e-02 8.999247848987579346e-02 4.057389497756958008e-02 2.752550542354583740e-01 1.759346872568130493e-01 -5.311189591884613037e-02 8.002597093582153320e-02 -3.295178115367889404e-01 8.974480628967285156e-02 1.702438741922378540e-01 3.940227627754211426e-01 -1.647027134895324707e-01 -2.186480462551116943e-01 -4.056829214096069336e-02 -2.764816284179687500e-01 2.831547856330871582e-01 5.721970275044441223e-02 1.072326228022575378e-01 -1.597721874713897705e-01 -1.052555069327354431e-01 4.161845892667770386e-02 -5.589591339230537415e-02 -5.681766942143440247e-02 1.107374439015984535e-03 1.330713927745819092e-01 -2.356774061918258667e-01 -2.826352417469024658e-01 2.875727042555809021e-02 -1.075101643800735474e-01 3.881059587001800537e-02 1.507787108421325684e-01
3.364938199520111084e-01 -3.372844681143760681e-02 -9.338366240262985229e-02 5.699482187628746033e-02 5.851377174258232117e-02 -2.196580767631530762e-01 4.957760684192180634e-03 5.151431635022163391e-02 -7.820605486631393433e-02 2.046282961964607239e-02 6.091140210628509521e-02 3.123633265495300293e-01 7.352391630411148071e-02 3.796696197241544724e-03 -4.892812073230743408e-01 -9.256417304277420044e-02 2.043782770633697510e-01 -8.513063192367553711e-02 3.195390850305557251e-02 -9.991313517093658447e-02 -1.680260300636291504e-01 6.174220517277717590e-02 1.373683065176010132e-01 9.531673789024353027e-02 1.845967024564743042e-01 -1.857124716043472290e-01 -2.950783371925354004e-01 -1.037546768784523010e-01 3.477238118648529053e-01 -3.594608977437019348e-02 -9.767699241638183594e-02 -1.998639851808547974e-01
-1.860237121582031250e-01 -3.604600429534912109e-01 1.839333772659301758e-01 2.473627775907516479e-01 -2.817542552947998047e-01 1.431276500225067139e-01 2.693246863782405853e-02 -5.540575087070465088e-02 1.423687040805816650e-01 1.603752933442592621e-02 -1.359496712684631348e-01 5.571210384368896484e-02 1.981121897697448730e-01 -2.651844024658203125e-01 -1.005414649844169617e-01 -7.342337630689144135e-03 -4.569424316287040710e-02 -1.873229444026947021e-01 6.292147934436798096e-02 -2.869824469089508057e-01 2.087235450744628906e-02 1.715603470802307129e-01 -1.750775426626205444e-01 -2.374007403850555420e-01 2.852196693420410156e-01 1.347648948431015015e-01 -3.622399643063545227e-02 1.546823680400848389e-01 1.817140877246856689e-01 1.406956166028976440e-01 2.255283147096633911e-01 -7.827601581811904907e-02
7.394108921289443970e-03 -3.087831139564514160e-01 2.317443788051605225e-01 -1.211139112710952759e-01 -2.663350999355316162e-01 6.699034571647644043e-02 -4.229339212179183960e-02 -3.031479660421609879e-03 -2.942651510238647461e-01 1.044794097542762756e-01 9.892896562814712524e-02 2.337767630815505981e-01 4.738020151853561401e-02 2.131977975368499756e-01 -1.179512292146682739e-01 -1.938291639089584351e-01 1.648134440183639526e-01 -8.127270638942718506e-02 -2.876208350062370300e-02 -2.561188042163848877e-01 6.776358466595411301e-03 2.105504423379898071e-01 -4.255586303770542145e-03 9.638619422912597656e-02 3.980234861373901367e-01 -1.225196477025747299e-02 -1.875578910112380981e-01 -1.458175629377365112e-01 -7.584287971258163452e-02 1.672433614730834961e-01 -3.085189163684844971e-01 8.878489024937152863e-03
1.128618195652961731e-01 6.601881980895996094e-02 3.583561778068542480e-01 8.196270465850830078e-02 5.605138838291168213e-02 5.684439465403556824e-02 2.836464531719684601e-02 1.587160974740982056e-01 -2.487065792083740234e-01 3.698292672634124756e-01 7.655999064445495605e-02 1.018672734498977661e-01 5.096121877431869507e-02 -2.968145310878753662e-01 -8.637658506631851196e-02 -2.979564946144819260e-03 -7.795692421495914459e-03 -3.751649558544158936e-01 2.368161827325820923e-02 -1.035238653421401978e-01 -1.833671778440475464e-01 3.090746104717254639e-01 -1.468997448682785034e-01 -2.060583084821701050e-01 7.232125103473663330e-02 -3.094421029090881348e-01 2.868655882775783539e-02 1.029153540730476379e-01 1.162538975477218628e-01 3.252465277910232544e-02 8.812092989683151245e-02 1.495002806186676025e-01
2.605643868446350098e-01 -9.596704691648483276e-02 -1.873341351747512817e-01 -8.413340896368026733e-02 -1.259545683860778809e-01 3.984877765178680420e-01 -7.886015623807907104e-02 7.617139071226119995e-02 -2.936862707138061523e-01 1.425409689545631409e-02 -2.218489199876785278e-01 6.721789832226932049e-04 -1.971870958805084229e-01 -8.058088272809982300e-02 -8.775606006383895874e-02 -5.827630311250686646e-02 2.369479686021804810e-01 -1.975949704647064209e-01 9.729913622140884399e-02 -7.779146730899810791e-02 -2.232544422149658203e-01 1.361823529005050659e-01 -2.840527594089508057e-01 6.810558261349797249e-04 2.206078767776489258e-01 1.731746792793273926e-01 -2.081541866064071655e-01 -2.322384715080261230e-01 2.341952174901962280e-02 1.038503795862197876e-01 -1.539124548435211182e-01 -1.765693426132202148e-01
1.135016977787017822e-01 -2.333001792430877686e-01 6.372384727001190186e-02 4.200259968638420105e-02 -1.833508759737014771e-01 -6.642579287290573120e-02 1.002650037407875061e-01 8.064842969179153442e-02 -7.831116020679473877e-02 9.169623255729675293e-03 -1.611530184745788574e-01 4.135047644376754761e-02 -4.991336166858673096e-02 -1.150374263525009155e-01 -3.636458218097686768e-01 4.733841493725776672e-02 9.216893464326858521e-02 -1.787818968296051025e-01 -3.027131855487823486e-01 -1.469612270593643188e-01 5.278315022587776184e-02 4.150976836681365967e-01 6.008571758866310120e-02 1.708717942237854004e-01 -1.276940852403640747e-01 2.077387273311614990e-01 -3.757173717021942139e-01 2.602962777018547058e-02 1.096155866980552673e-01 2.806052267551422119e-01 -1.670057922601699829e-01 8.146446943283081055e-02
1.153774484992027283e-01 -1.627520471811294556e-01 1.527877599000930786e-01 3.199453055858612061e-01 1.051918193697929382e-01 1.853916347026824951e-01 -4.570048302412033081e-02 1.863070130348205566e-01 7.135844230651855469e-02 -4.169513285160064697e-02 -1.321797166019678116e-02 -1.313007324934005737e-01 2.258372008800506592e-01 -1.112672463059425354e-01 -3.728789687156677246e-01 -1.433093249797821045e-01 3.927786648273468018e-02 -1.550067812204360962e-01 3.770942240953445435e-02 -2.411890774965286255e-01 1.389669720083475113e-02 1.424954384565353394e-01 -7.233937270939350128e-03 -3.635063767433166504e-01 4.412152767181396484e-01 1.624787449836730957e-01 -1.115186810493469238e-01 1.171463653445243835e-01 1.110305786132812500e-01 -5.303252860903739929e-02 2.219079248607158661e-02 -6.586566567420959473e-02
5.100020393729209900e-02 -1.762068271636962891e-01 -1.481457352638244629e-01 1.387893408536911011e-01 2.667343020439147949e-01 2.353696376085281372e-01 -6.485350430011749268e-02 3.687845915555953979e-02 -2.193489074707031250e-01 6.513463705778121948e-02 -2.173180878162384033e-02 2.942215204238891602e-01 -2.374249696731567383e-01 1.445584893226623535e-01 -3.026303648948669434e-01 -7.947250455617904663e-02 2.527722716331481934e-01 -9.236046671867370605e-02 5.064507573843002319e-02 5.466699227690696716e-02 -2.467164099216461182e-01 2.228748351335525513e-01 -1.694934517145156860e-01 2.692422084510326385e-02 2.520906925201416016e-01 1.594395786523818970e-01 -1.159284934401512146e-01 -1.259634792804718018e-01 3.253593742847442627e-01 -1.379646360874176025e-01 -1.172771006822586060e-01 5.973419547080993652e-02
1.617164909839630127e-01 -7.396595180034637451e-02 -1.753325462341308594e-01 5.167618393898010254e-03 -3.511192277073860168e-02 -2.259456664323806763e-01 2.565767243504524231e-02 -3.781262040138244629e-02 1.762625426054000854e-01 9.069853276014328003e-02 7.547175139188766479e-02 2.894060611724853516e-01 -4.657546803355216980e-02 -1.705672740936279297e-01 -1.653851866722106934e-01 -3.990386053919792175e-02 4.024938941001892090e-01 -7.551648467779159546e-02 1.191227883100509644e-02 -2.916247248649597168e-01 -5.244499817490577698e-02 1.058593392372131348e-01 -1.998773217201232910e-01 -2.655791640281677246e-01 8.587325364351272583e-02 6.492899358272552490e-02 -3.861947953701019287e-01 -2.365438193082809448e-01 1.277616024017333984e-01 1.418061256408691406e-01 -7.588631659746170044e-02 -2.409802079200744629e-01
2.704977989196777344e-01 -4.536603391170501709e-01 3.229758143424987793e-01 9.030157327651977539e-02 4.703317955136299133e-02 -2.348476089537143707e-02 -1.089353933930397034e-01 6.888210773468017578e-02 -2.411521673202514648e-01 -2.278006970882415771e-01 6.379015743732452393e-02 -2.033683813351672143e-05 -6.566490046679973602e-03 -1.378158628940582275e-01 -3.283436223864555359e-02 -7.680922746658325195e-02 1.731095761060714722e-01 -3.358680307865142822e-01 -1.672078073024749756e-01 -1.242253705859184265e-01 1.174672022461891174e-01 1.678187400102615356e-01 -1.839952468872070312e-01 5.503916367888450623e-02 1.120786890387535095e-01 -2.371470630168914795e-01 -1.742290407419204712e-01 -6.183260306715965271e-02 2.483823746442794800e-01 -9.884377568960189819e-02 -3.451591730117797852e-02 9.167800843715667725e-02
3.243581950664520264e-01 -1.033016368746757507e-01 3.192203044891357422e-01 -3.460928425192832947e-02 2.324460633099079132e-02 -3.465837240219116211e-02 2.290203273296356201e-01 1.513374745845794678e-01 -2.896217703819274902e-01 -1.399087607860565186e-01 6.118227541446685791e-02 1.472239103168249130e-02 -2.747371606528759003e-02 -1.788364946842193604e-01 -1.820859462022781372e-01 9.540838003158569336e-02 -4.942842572927474976e-02 -1.483584791421890259e-01 5.276575218886137009e-03 -1.165333911776542664e-01 1.333388984203338623e-01 2.401465475559234619e-01 -4.007329791784286499e-02 -1.646879315376281738e-02 1.414827257394790649e-01 -8.396176993846893311e-02 -2.123235911130905151e-01 -1.153129264712333679e-01 4.648828506469726562e-01 -2.536246553063392639e-02 -3.125655651092529297e-01 7.890312373638153076e-02
-4.309087619185447693e-02 -3.512336611747741699e-01 3.808938898146152496e-03 1.076164375990629196e-02 -2.145273387432098389e-01 9.620822221040725708e-02 1.343419309705495834e-02 1.507082730531692505e-01 -3.128188848495483398e-01 -4.122316092252731323e-02 9.088321030139923096e-02 1.413407772779464722e-01 -4.674861207604408264e-02 -2.076537013053894043e-01 -2.918495833873748779e-01 -2.639105319976806641e-01 1.723160892724990845e-01 -2.311844974756240845e-01 3.470354899764060974e-02 2.117909193038940430e-01 -2.039529383182525635e-01 1.275226175785064697e-01 -3.631808757781982422e-01 -1.679282337427139282e-01 8.472281694412231445e-02 -4.380511865019798279e-02 -1.512831896543502808e-01 1.923511475324630737e-01 -2.411688305437564850e-02 -2.164833843708038330e-01 7.047404348850250244e-02 4.381027829367667437e-04
-2.762878313660621643e-02 -2.796676456928253174e-01 -1.539203673601150513e-01 4.468348249793052673e-02 9.812329709529876709e-02 -2.499445900321006775e-02 -9.067981690168380737e-02 6.263872236013412476e-02 -2.863988280296325684e-02 1.030261442065238953e-01 -4.368665069341659546e-02 4.267239943146705627e-02 -1.005614995956420898e-01 -2.636096179485321045e-01 -2.057116329669952393e-01 -3.654205799102783203e-01 1.701712012290954590e-01 -9.200266562402248383e-03 -1.188863813877105713e-01 -2.105190902948379517e-01 -1.426700204610824585e-01 4.337562422733753920e-04 4.104359820485115051e-02 -1.264006942510604858e-01 2.265686243772506714e-01 -8.379871398210525513e-02 -4.802333116531372070e-01 1.260946989059448242e-01 2.435939460992813110e-01 2.007287740707397461e-01 -2.650088369846343994e-01 4.547267407178878784e-02
-1.302761137485504150e-01 -4.072004854679107666e-01 2.429213374853134155e-02 9.479699283838272095e-02 2.902789786458015442e-02 9.598585218191146851e-02 -2.093966156244277954e-01 1.326326131820678711e-01 1.441383850760757923e-03 2.462440133094787598e-01 2.148734629154205322e-01 1.704875081777572632e-01 -6.319300830364227295e-02 -1.216074600815773010e-01 1.551837474107742310e-02 -1.056903377175331116e-01 2.170826643705368042e-01 -3.340253233909606934e-01 7.530623674392700195e-02 -2.590121626853942871e-01 -1.789736747741699219e-01 1.809829659759998322e-02 -1.238046586513519287e-01 6.572126597166061401e-02 2.685092985630035400e-01 1.076629906892776489e-01 -3.319153785705566406e-01 -1.282798647880554199e-01 1.325825154781341553e-01 6.514391303062438965e-02 -5.808964744210243225e-02 -2.260685563087463379e-01
-7.005815953016281128e-02 -3.347934782505035400e-01 -2.228482365608215332e-01 -9.558459371328353882e-02 -1.566950827836990356e-01 2.033802568912506104e-01 -1.434886008501052856e-01 -8.886280655860900879e-02 -9.996770322322845459e-02 2.742435932159423828e-01 2.453317344188690186e-01 -1.019418239593505859e-01 9.261637926101684570e-02 -1.759692430496215820e-01 -1.242503225803375244e-01 4.602679237723350525e-02 2.505875527858734131e-01 -2.043047845363616943e-01 1.210551708936691284e-01 -1.077918428927659988e-02 2.560338005423545837e-02 4.555297791957855225e-01 -2.491040676832199097e-01 2.755198441445827484e-02 1.724237650632858276e-01 8.223932236433029175e-02 -2.643430791795253754e-02 -1.381015777587890625e-01 1.093737334012985229e-01 1.449942588806152344e-01 7.564739882946014404e-02 1.779601424932479858e-01
4.610119014978408813e-02 -1.117229387164115906e-01 -1.218918114900588989e-01 1.895728707313537598e-01 -4.618182405829429626e-02 -1.073066703975200653e-02 -1.949442625045776367e-01 -1.134836301207542419e-01 8.224195986986160278e-02 -2.597096189856529236e-02 -2.594875693321228027e-01 1.664794832468032837e-01 1.615606099367141724e-01 -2.604756355285644531e-01 -1.840135008096694946e-01 2.858145907521247864e-02 1.646093279123306274e-01 -1.233510971069335938e-01 -1.089305058121681213e-01 -2.941509149968624115e-02 -7.654435187578201294e-02 1.146559342741966248e-01 -1.987163573503494263e-01 -2.776522636413574219e-01 3.355829715728759766e-01 9.258005768060684204e-02 -4.830744266510009766e-01 -4.268776252865791321e-02 -8.340896107256412506e-03 1.067444756627082825e-01 -2.323773950338363647e-01 -1.946598589420318604e-01
2.143080979585647583e-01 8.276823163032531738e-02 -4.291361197829246521e-02 1.420634090900421143e-01 2.741311192512512207e-01 -1.921025365591049194e-01 -7.826594263315200806e-02 5.582019686698913574e-02 1.441368013620376587e-01 5.638800188899040222e-02 8.630207926034927368e-02 2.220276594161987305e-01 -1.069315709173679352e-02 8.546884637326002121e-04 -3.790265917778015137e-01 -1.659997403621673584e-01 5.155174806714057922e-02 3.973931074142456055e-02 2.246072143316268921e-01 -2.513195872306823730e-01 -1.026142761111259460e-01 3.237220346927642822e-01 -2.221055179834365845e-01 2.421053824946284294e-03 2.158886045217514038e-01 6.323522422462701797e-03 -3.426843583583831787e-01 4.456931725144386292e-02 9.545338898897171021e-02 1.718605011701583862e-01 -2.542501091957092285e-01 -2.694373019039630890e-03
1.698071509599685669e-01 -1.665847748517990112e-01 -1.316842734813690186e-01 1.343864202499389648e-01 -4.306152462959289551e-02 3.059370815753936768e-02 -3.746545687317848206e-02 1.350737810134887695e-01 -1.065367981791496277e-01 -1.012698933482170105e-01 -1.544989049434661865e-01 1.686427742242813110e-01 -1.977184712886810303e-01 -2.373026013374328613e-01 -2.453848719596862793e-01 -5.175631120800971985e-02 1.393553018569946289e-01 -4.188396781682968140e-02 -1.286512017250061035e-01 -7.474711537361145020e-02 -1.688618808984756470e-01 3.189148902893066406e-01 -5.675189197063446045e-02 3.296658992767333984e-01 2.544943690299987793e-01 -5.792718753218650818e-02 -2.853967845439910889e-01 -2.098596394062042236e-01 6.845198571681976318e-02 2.442482709884643555e-01 -3.075529932975769043e-01 -1.240210086107254028e-01
1.147779673337936401e-01 -2.015864253044128418e-01 3.433294892311096191e-01 3.310396075248718262e-01 2.296586930751800537e-01 -8.908012509346008301e-02 9.893758594989776611e-02 3.021699488162994385e-01 -1.875301897525787354e-01 -1.492377836257219315e-02 1.159876137971878052e-01 7.785895466804504395e-02 -1.627639494836330414e-02 -2.960243523120880127e-01 -1.394221484661102295e-01 -2.066614180803298950e-01 -2.211784943938255310e-02 -6.827621161937713623e-02 -4.676530603319406509e-03 -4.681429266929626465e-02 -1.122486591339111328e-02 1.632476001977920532e-01 -9.675751626491546631e-02 -3.496215939521789551e-01 3.336997032165527344e-01 5.148717761039733887e-02 -1.086801365017890930e-01 -1.026475802063941956e-01 7.629271596670150757e-02 -1.708144694566726685e-01 -7.493416219949722290e-02 9.643550962209701538e-02
-8.018720895051956177e-02 -3.890745714306831360e-02 -3.848595172166824341e-02 8.793570846319198608e-02 -8.531900495290756226e-02 2.046267837285995483e-01 3.361610230058431625e-03 8.457570336759090424e-03 -6.432315707206726074e-02 1.470755320042371750e-02 -5.070892348885536194e-02 -3.451601415872573853e-02 -2.834182083606719971e-01 -1.536553353071212769e-01 1.351756136864423752e-02 5.126572772860527039e-02 1.976159512996673584e-01 -1.892865598201751709e-01 1.146362200379371643e-01 -4.154874384403228760e-01 3.262693583965301514e-01 1.219127178192138672e-01 -2.324863672256469727e-01 -1.483881920576095581e-01 3.272440284490585327e-02 -1.718151383101940155e-02 -4.097999632358551025e-01 1.507212370634078979e-01 1.207920312881469727e-01 2.476194053888320923e-01 2.246421277523040771e-01 -2.057173699140548706e-01
-2.367724776268005371e-01 -1.187668964266777039e-01 1.174858063459396362e-01 6.808485835790634155e-02 -8.891177177429199219e-02 1.959205269813537598e-01 -9.440149366855621338e-02 -9.729973040521144867e-03 -4.614688754081726074e-01 -6.535788625478744507e-02 7.549610733985900879e-02 1.541601121425628662e-01 1.290877014398574829e-01 2.653673477470874786e-02 -2.946856617927551270e-01 -2.077691406011581421e-01 3.681725561618804932e-01 -1.338458359241485596e-01 -4.896688833832740784e-02 -2.595030963420867920e-01 -2.186131030321121216e-01 1.029486879706382751e-01 -2.200949937105178833e-01 8.084970712661743164e-02 3.087142407894134521e-01 1.293641924858093262e-01 2.222601138055324554e-02 8.324270136654376984e-03 4.494560509920120239e-02 -3.040105290710926056e-02 5.409054458141326904e-02 -8.358068764209747314e-02
5.444145202636718750e-02 -3.887552320957183838e-01 -5.328208208084106445e-02 -9.146024286746978760e-02 -7.221297919750213623e-02 7.524596154689788818e-02 -2.234536558389663696e-01 -2.283087186515331268e-02 -1.937658935785293579e-01 2.964293025434017181e-02 1.962852030992507935e-01 -8.960971981287002563e-02 -3.023306429386138916e-01 -1.669616103172302246e-01 7.807288318872451782e-02 -1.408182177692651749e-02 2.424809932708740234e-01 -1.146227642893791199e-01 2.577572464942932129e-01 -1.221441701054573059e-01 -1.067842990159988403e-01 1.247706636786460876e-01 -4.708700254559516907e-02 -2.689876556396484375e-01 1.596382558345794678e-01 -1.454031616449356079e-01 -1.144581437110900879e-01 -6.061615422368049622e-02 2.408134639263153076e-01 3.281220793724060059e-01 2.108070701360702515e-01 -1.857010275125503540e-01
-7.286754250526428223e-02 5.560143291950225830e-02 1.117802709341049194e-01 -1.452269032597541809e-02 -6.120352819561958313e-02 -2.051116675138473511e-01 -1.635893583297729492e-01 -6.885178852826356888e-03 2.653960697352886200e-02 8.636562526226043701e-02 -1.022928878664970398e-01 1.984090507030487061e-01 -1.666596680879592896e-01 -1.547918468713760376e-01 -3.704370260238647461e-01 -4.405692592263221741e-02 2.651696503162384033e-01 -1.715128310024738312e-02 1.461206972599029541e-01 -4.363107681274414062e-01 3.371074795722961426e-02 2.331984490156173706e-01 -1.890198737382888794e-01 4.893150180578231812e-02 2.649246156215667725e-01 -7.842016965150833130e-02 -6.045904755592346191e-02 2.724022045731544495e-02 4.200831353664398193e-01 -6.337365508079528809e-02 1.382663249969482422e-01 3.270643576979637146e-02
1.690202206373214722e-01 -1.467327121645212173e-02 9.800139069557189941e-02 3.045520782470703125e-01 -7.914601266384124756e-02 2.481275796890258789e-01 5.814480781555175781e-02 -7.852840423583984375e-02 -3.281987607479095459e-01 2.036614120006561279e-01 -1.712391972541809082e-01 3.732826560735702515e-02 -2.339465729892253876e-02 -1.251137405633926392e-01 -3.236174210906028748e-02 -1.276065409183502197e-01 2.032720595598220825e-01 4.262756928801536560e-02 3.099240958690643311e-01 -2.614068090915679932e-01 -2.050929665565490723e-01 8.503897115588188171e-03 -8.816421777009963989e-02 1.045149117708206177e-01 2.932784557342529297e-01 -1.535387039184570312e-01 -1.790350377559661865e-01 -1.280255466699600220e-01 1.175800189375877380e-01 -2.688540220260620117e-01 -2.270960956811904907e-01 -1.182208955287933350e-01
4.216237366199493408e-02 8.769524097442626953e-02 1.859748363494873047e-01 9.813993424177169800e-02 -1.709822267293930054e-01 -8.805592358112335205e-02 -1.167313456535339355e-01 -6.378046423196792603e-02 8.446508646011352539e-02 4.002755973488092422e-03 -7.034403085708618164e-02 -2.252332493662834167e-02 -2.398608177900314331e-01 -4.857241809368133545e-01 -2.611783444881439209e-01 -1.562909483909606934e-01 2.456331402063369751e-01 -1.966581940650939941e-01 2.778752446174621582e-01 -3.316514194011688232e-01 -9.347493201494216919e-02 2.077261507511138916e-01 -8.408169448375701904e-02 6.655164062976837158e-02 2.339102923870086670e-01 -5.325167253613471985e-02 1.059544160962104797e-01 1.640046574175357819e-02 2.480517029762268066e-01 -6.827580183744430542e-02 -8.990146219730377197e-02 -5.948671605437994003e-04
-1.758507490158081055e-01 -2.689546644687652588e-01 -6.384997814893722534e-02 -9.611030668020248413e-02 9.337924420833587646e-02 -5.960248038172721863e-02 -2.983586192131042480e-01 1.811960637569427490e-01 -1.486347019672393799e-01 1.037672162055969238e-02 3.384877443313598633e-01 1.730290949344635010e-01 1.254646629095077515e-01 -2.595737874507904053e-01 -1.801804006099700928e-01 -2.740797214210033417e-02 2.513597607612609863e-01 -3.527998626232147217e-01 1.942674517631530762e-01 -8.723378181457519531e-02 -1.411371827125549316e-01 3.108298964798450470e-02 -1.776178628206253052e-01 -8.923985064029693604e-02 2.319705039262771606e-01 9.594658762216567993e-02 -1.874583512544631958e-01 -1.671900749206542969e-01 1.798127442598342896e-01 1.059956103563308716e-01 -2.213979512453079224e-02 -5.187574774026870728e-02
1.929654926061630249e-01 -2.511928677558898926e-01 2.523620426654815674e-01 -1.424776613712310791e-01 -2.798560559749603271e-01 -9.615379571914672852e-02 1.221380196511745453e-02 1.847285628318786621e-01 -2.271070927381515503e-01 1.261617839336395264e-01 -2.058258056640625000e-01 -2.246489375829696655e-01 -4.516135901212692261e-02 -2.640287280082702637e-01 -1.967287212610244751e-01 -2.528411448001861572e-01 1.124960780143737793e-01 -3.428682982921600342e-01 8.719050139188766479e-02 -3.159407898783683777e-02 2.211325019598007202e-01 2.827273607254028320e-01 2.525749616324901581e-02 -1.701308637857437134e-01 1.052754968404769897e-01 6.189540959894657135e-03 -1.373931616544723511e-01 -8.132436312735080719e-03 2.268526330590248108e-02 1.735147982835769653e-01 -1.180069521069526672e-04 3.487760201096534729e-02
1.901140958070755005e-01 -7.519745081663131714e-02 4.636754691600799561e-01 1.012276783585548401e-01 8.146739006042480469e-02 -1.476897001266479492e-01 -1.405642032623291016e-01 5.488179624080657959e-02 3.968265280127525330e-02 -1.577714830636978149e-01 1.392025351524353027e-01 1.714636087417602539e-01 1.361915767192840576e-01 -4.004751443862915039e-01 9.794898331165313721e-02 -2.804982960224151611e-01 8.997245877981185913e-02 -1.990154534578323364e-01 4.154203832149505615e-02 -8.049444854259490967e-02 2.329801321029663086e-01 7.673447579145431519e-02 -2.448648065328598022e-01 -1.884388923645019531e-01 -2.401503175497055054e-02 7.555533200502395630e-02 -2.281424254179000854e-01 1.187069993466138840e-02 1.437337547540664673e-01 1.281225383281707764e-01 -9.704522788524627686e-02 1.509441137313842773e-01
2.880961000919342041e-01 -3.900697082281112671e-02 6.658373028039932251e-02 -1.030678302049636841e-01 7.905556261539459229e-02 -1.738518178462982178e-01 -2.832618653774261475e-01 2.256985753774642944e-01 2.968539670109748840e-02 -2.129663825035095215e-01 2.882102690637111664e-02 -1.094997599720954895e-01 -1.326877176761627197e-01 -3.123623691499233246e-02 -1.841523349285125732e-01 -1.360437572002410889e-01 -3.745852783322334290e-02 -2.018397450447082520e-01 2.366445213556289673e-01 -8.860024064779281616e-02 -2.324790358543395996e-01 3.540830314159393311e-01 -1.424870104528963566e-03 1.516784168779850006e-02 5.935936048626899719e-02 2.154995203018188477e-01 -4.047395884990692139e-01 -1.534761041402816772e-01 1.051087379455566406e-01 2.040589749813079834e-01 1.313194483518600464e-01 -9.900109469890594482e-02
2.793509364128112793e-01 -1.987863779067993164e-01 1.019486226141452789e-02 1.490857005119323730e-01 -6.042307987809181213e-02 -1.293526887893676758e-01 -8.391956984996795654e-02 -3.231891617178916931e-02 -2.105322927236557007e-01 3.717481717467308044e-02 -3.643178567290306091e-02 -2.186049474403262138e-03 7.836734503507614136e-02 1.547431498765945435e-01 7.812655717134475708e-02 -3.575215041637420654e-01 -9.227148443460464478e-02 8.340983092784881592e-02 3.156247735023498535e-01 -1.652067154645919800e-01 8.178854733705520630e-02 1.823233813047409058e-01 -7.029072940349578857e-02 -1.167468875646591187e-01 3.192323073744773865e-02 1.178255975246429443e-01 -3.614385128021240234e-01 1.450142413377761841e-01 1.917443275451660156e-01 4.192146062850952148e-01 -1.529748290777206421e-01 -1.312787383794784546e-01
5.593887344002723694e-02 -2.895727157592773438e-01 -2.023382931947708130e-01 9.502020478248596191e-02 -1.455350071191787720e-01 1.809603571891784668e-01 -2.389909178018569946e-01 -3.650655224919319153e-02 7.967391610145568848e-02 1.979923546314239502e-01 -1.049391999840736389e-01 1.923525929450988770e-01 1.570748724043369293e-02 -1.957837641239166260e-01 -2.975543439388275146e-01 -1.949759125709533691e-01 7.766092568635940552e-02 -3.759692311286926270e-01 -2.006198316812515259e-01 -2.394005805253982544e-01 8.250121772289276123e-02 1.193120628595352173e-01 -8.845656365156173706e-02 -1.079855710268020630e-01 -1.665941625833511353e-02 3.807855024933815002e-02 -2.526641786098480225e-01 7.340442389249801636e-03 2.320845983922481537e-02 -1.532046031206846237e-02 -3.491249680519104004e-01 1.349996924400329590e-01
2.216816097497940063e-01 2.324187755584716797e-02 -1.218594685196876526e-01 -7.210726290941238403e-02 2.952360808849334717e-01 -1.097968593239784241e-01 -8.814566582441329956e-02 -2.755890134721994400e-03 -1.185557916760444641e-01 -1.563115864992141724e-01 1.994130164384841919e-01 4.049497544765472412e-01 -1.546698901802301407e-02 -3.102624714374542236e-01 -2.385066896677017212e-01 -9.306541085243225098e-02 1.369760781526565552e-01 -6.818802654743194580e-02 1.183410882949829102e-01 -1.329725682735443115e-01 -2.550345957279205322e-01 1.962083131074905396e-01 1.347241103649139404e-01 -1.962609738111495972e-01 3.356069698929786682e-02 -1.299601513892412186e-02 -1.605154126882553101e-01 -4.215993732213973999e-02 3.489491045475006104e-01 -1.588173583149909973e-02 -1.803824454545974731e-01 1.424173712730407715e-01
-4.092853516340255737e-02 -2.401465922594070435e-01 2.297466248273849487e-01 -1.269234865903854370e-01 6.679265294224023819e-03 1.612614095211029053e-01 2.841796493157744408e-03 9.448042511940002441e-02 7.978592813014984131e-02 5.691820383071899414e-02 -1.841901987791061401e-02 -1.510280966758728027e-01 -1.951077431440353394e-01 -2.469531744718551636e-01 -2.064439654350280762e-02 -2.287568151950836182e-01 3.038477301597595215e-01 8.356029540300369263e-02 1.998922079801559448e-01 -3.107821941375732422e-01 2.185615599155426025e-01 1.627317368984222412e-01 -2.448146790266036987e-01 -7.088001817464828491e-02 1.405050009489059448e-01 2.724944949150085449e-01 -6.874851137399673462e-02 1.466671079397201538e-01 3.201418220996856689e-01 2.042483538389205933e-01 6.712020933628082275e-02 9.061311185359954834e-02
-1.517852693796157837e-01 -2.485028207302093506e-01 4.940459877252578735e-02 -1.667855530977249146e-01 1.639826223254203796e-02 -3.041183948516845703e-02 -6.828450411558151245e-02 2.523741126060485840e-01 2.533354051411151886e-02 2.416508197784423828e-01 3.008021600544452667e-02 3.212037384510040283e-01 2.482898347079753876e-02 -3.172646835446357727e-02 -3.650631308555603027e-01 -1.032491177320480347e-01 2.725903689861297607e-01 -2.281764447689056396e-01 8.185026049613952637e-02 -2.113490551710128784e-01 -2.161935865879058838e-01 9.384538233280181885e-02 -8.093953132629394531e-02 -8.579134941101074219e-02 2.640589177608489990e-01 1.473581325262784958e-02 -2.049213647842407227e-01 -2.502734959125518799e-01 5.050525814294815063e-02 -1.251212656497955322e-01 -1.369807403534650803e-02 -2.580088675022125244e-01
1.896867901086807251e-01 -3.582848310470581055e-01 2.483689486980438232e-01 -2.479963190853595734e-02 5.173716694116592407e-02 1.172662228345870972e-01 1.219309568405151367e-01 7.332259416580200195e-02 -1.013787463307380676e-01 -6.628023087978363037e-02 -1.025882214307785034e-01 -1.527198702096939087e-01 2.703529000282287598e-01 -2.499284967780113220e-02 -1.599002480506896973e-01 -2.290488332509994507e-01 -1.029612645506858826e-01 -8.743347972631454468e-02 1.950199604034423828e-01 -9.343186020851135254e-02 1.399357467889785767e-01 3.339022994041442871e-01 -6.035484746098518372e-02 -2.438321858644485474e-01 6.117758154869079590e-02 1.214236095547676086e-01 -1.543776690959930420e-01 2.409729659557342529e-01 2.950374782085418701e-01 2.400753051042556763e-01 -1.739625930786132812e-01 -4.360695928335189819e-02
3.319941461086273193e-02 -1.204391494393348694e-01 3.604082167148590088e-01 3.528928458690643311e-01 1.868857443332672119e-02 2.062570303678512573e-01 -9.908297657966613770e-02 3.030248731374740601e-02 -5.991824716329574585e-02 2.060884684324264526e-01 -1.195652186870574951e-01 1.678047031164169312e-01 3.570011258125305176e-02 5.933338776230812073e-02 -1.045456230640411377e-01 -8.028748631477355957e-02 7.705648243427276611e-02 -2.707658410072326660e-01 -4.303446970880031586e-03 -1.991339176893234253e-01 -1.735993474721908569e-01 1.846890598535537720e-01 6.913597136735916138e-02 -3.797439634799957275e-01 3.129276335239410400e-01 4.555112123489379883e-02 -1.995573192834854126e-01 1.819036602973937988e-01 -1.082497611641883850e-01 5.871794372797012329e-02 2.129345834255218506e-01 8.699901401996612549e-03
-7.553745806217193604e-02 -1.980362385511398315e-01 1.999756991863250732e-01 -5.376481264829635620e-02 2.128302752971649170e-01 -6.245165318250656128e-02 -1.257828027009963989e-01 -3.125147819519042969e-01 -2.199298143386840820e-01 -6.497073173522949219e-02 -2.415033280849456787e-01 2.203246206045150757e-01 -3.121010363101959229e-01 1.167550161480903625e-01 -3.600957989692687988e-01 -2.612431645393371582e-01 3.240861371159553528e-02 2.154423482716083527e-02 -1.057053506374359131e-01 -2.140072584152221680e-01 -1.224871277809143066e-01 2.181578874588012695e-01 -6.258784234523773193e-02 -3.151099756360054016e-02 1.561262607574462891e-01 -1.375705152750015259e-01 -2.250544577836990356e-01 7.828194648027420044e-02 1.628530025482177734e-01 9.681972116231918335e-02 9.663417190313339233e-02 9.895992279052734375e-02
2.682589590549468994e-01 6.232310459017753601e-02 -1.900315880775451660e-01 -2.119586169719696045e-01 -6.136923911981284618e-04 -2.811089456081390381e-01 -9.834692813456058502e-03 2.996067341882735491e-04 -1.337455213069915771e-01 9.883850812911987305e-02 -3.506398061290383339e-03 2.983586490154266357e-01 -1.242998689413070679e-01 -2.201001048088073730e-01 -3.437978029251098633e-01 -5.131607502698898315e-02 1.214401423931121826e-01 -5.023163557052612305e-02 1.818336695432662964e-01 -3.427797183394432068e-02 -8.616574108600616455e-02 2.104670852422714233e-01 -8.535602688789367676e-02 -4.068606719374656677e-02 1.794789284467697144e-01 -3.970117494463920593e-02 -3.130929470062255859e-01 -2.397096455097198486e-01 2.908722162246704102e-01 4.928175732493400574e-02 -2.449358403682708740e-01 -1.187698245048522949e-01
2.261941730976104736e-01 -1.478443443775177002e-01 3.234083950519561768e-02 -1.172388121485710144e-01 -1.280156970024108887e-01 1.752502620220184326e-01 1.120625212788581848e-01 -9.158416837453842163e-02 -9.238161891698837280e-02 -1.436426043510437012e-01 -1.001033633947372437e-01 9.786169230937957764e-02 -6.545154005289077759e-02 -2.460758090019226074e-01 -1.480034291744232178e-01 -1.008072197437286377e-01 1.549802999943494797e-02 -1.807057559490203857e-01 -1.784842610359191895e-01 -5.378620028495788574e-01 7.305167615413665771e-02 3.149893581867218018e-01 7.275482267141342163e-02 5.166842415928840637e-02 1.596294157207012177e-02 6.537473201751708984e-02 -3.385549485683441162e-01 -5.405483767390251160e-02 1.050199717283248901e-01 6.796287000179290771e-02 2.933887839317321777e-01 9.006605297327041626e-02
-1.941157388500869274e-03 -1.994354873895645142e-01 3.132072687149047852e-01 -4.099008440971374512e-02 3.428725898265838623e-02 8.050184696912765503e-02 -1.421606093645095825e-01 -1.263500750064849854e-01 3.895689919590950012e-02 2.812615968286991119e-02 -1.754807680845260620e-01 3.849087655544281006e-01 -2.166258543729782104e-01 -3.692230582237243652e-02 -3.996044695377349854e-01 -1.650732010602951050e-01 9.051173925399780273e-02 1.500218808650970459e-01 -1.295889355242252350e-02 1.069405931048095226e-03 1.686502248048782349e-03 3.466513752937316895e-01 -5.240244045853614807e-02 -1.299746781587600708e-01 1.418800204992294312e-01 1.173866074532270432e-02 -1.251573264598846436e-01 9.077569097280502319e-02 1.406257599592208862e-01 2.325383573770523071e-02 3.102615475654602051e-01 2.621148824691772461e-01
5.133885145187377930e-02 5.009067431092262268e-02 5.933118984103202820e-02 2.214725762605667114e-01 -1.503134667873382568e-01 1.398601979017257690e-01 -1.046245247125625610e-01 1.828616708517074585e-01 -4.732932429760694504e-03 2.180294692516326904e-01 -1.329338550567626953e-01 3.301114141941070557e-01 3.075403906404972076e-02 -4.265209287405014038e-02 -2.216257750988006592e-01 -2.565981447696685791e-01 5.553430318832397461e-02 -7.084998651407659054e-04 8.287451416254043579e-02 -2.914042770862579346e-01 1.042542327195405960e-02 2.163139134645462036e-01 -1.261997595429420471e-02 -2.672351300716400146e-01 1.690642908215522766e-02 -2.143245041370391846e-01 -9.974786639213562012e-02 -3.525237739086151123e-02 2.779902219772338867e-01 2.136321067810058594e-01 3.453601300716400146e-01 -2.255390882492065430e-01
-6.613228470087051392e-03 -1.844502389430999756e-01 1.186636686325073242e-01 -1.240020990371704102e-01 -1.211784556508064270e-01 -2.779051101242657751e-05 -1.116564571857452393e-01 2.305232733488082886e-01 -1.490241140127182007e-01 3.076869249343872070e-01 -2.627126276493072510e-01 3.262888491153717041e-01 -2.851506136357784271e-02 -1.974313706159591675e-01 -1.119328662753105164e-01 -1.121769249439239502e-01 2.020474821329116821e-01 -2.711382210254669189e-01 1.233539544045925140e-02 -1.245392486453056335e-01 1.171865239739418030e-01 2.269928008317947388e-01 3.437028825283050537e-02 -8.367149531841278076e-02 6.110881268978118896e-02 2.828654274344444275e-02 5.833711475133895874e-02 3.771901428699493408e-01 3.632338643074035645e-01 6.737902015447616577e-02 3.300510719418525696e-02 -8.773757517337799072e-02
-8.450633287429809570e-02 -3.375601023435592651e-02 1.216407045722007751e-01 1.092693731188774109e-01 -3.103203773498535156e-01 3.699867129325866699e-01 -9.905543178319931030e-02 -9.539709240198135376e-02 -3.210916519165039062e-01 2.300726324319839478e-01 -1.278162896633148193e-01 -3.005269728600978851e-02 -8.414246886968612671e-02 4.468629136681556702e-02 -1.452747583389282227e-01 -2.848100364208221436e-01 5.216727256774902344e-01 1.347479131072759628e-02 -7.866573520004749298e-03 -6.252868473529815674e-02 -1.634806245565414429e-01 2.060949802398681641e-01 -4.208488389849662781e-02 1.172481849789619446e-01 3.887424618005752563e-02 -3.743579238653182983e-02 -2.290523648262023926e-01 3.473387286067008972e-02 9.435071609914302826e-03 -1.541768386960029602e-02 -6.502134352922439575e-02 -7.846175134181976318e-02
1.387306600809097290e-01 -7.578110694885253906e-02 6.950692832469940186e-02 1.972951889038085938e-01 -9.638660401105880737e-02 -3.035866655409336090e-02 -6.273128092288970947e-02 3.672398999333381653e-02 -1.628509014844894409e-01 -1.832193136215209961e-01 6.755466759204864502e-02 3.618304133415222168e-01 -1.475734561681747437e-01 3.071648254990577698e-02 -2.738487124443054199e-01 -1.179470047354698181e-01 3.159247338771820068e-01 -2.191363573074340820e-01 -1.446227543056011200e-02 -3.303349018096923828e-01 -1.938333809375762939e-01 3.196187615394592285e-01 1.041808724403381348e-02 2.201726734638214111e-01 2.951298356056213379e-01 1.035950928926467896e-01 7.260669022798538208e-02 -1.315725445747375488e-01 -8.152402192354202271e-02 4.766795784235000610e-02 -1.266963779926300049e-01 1.330390721559524536e-01
9.259373694658279419e-02 2.583965063095092773e-01 1.688058823347091675e-01 9.064251929521560669e-02 1.314219385385513306e-01 5.844245478510856628e-02 -1.595915555953979492e-01 1.358603686094284058e-01 -3.885837197303771973e-01 -4.224768653512001038e-02 6.166956201195716858e-02 1.161155328154563904e-01 6.338649988174438477e-02 -1.121655404567718506e-01 -9.480062127113342285e-02 -2.698934637010097504e-02 1.725760251283645630e-01 -2.087769210338592529e-01 1.266682595014572144e-01 -2.526215612888336182e-01 -3.081366121768951416e-01 9.005305916070938110e-02 -1.126024276018142700e-01 -3.375927209854125977e-01 -9.604815393686294556e-02 2.147923856973648071e-01 -2.505731284618377686e-01 1.304714232683181763e-01 2.796277701854705811e-01 -1.720279604196548462e-01 -3.100053220987319946e-02 -9.640115313231945038e-03
-6.349521875381469727e-02 -2.486257702112197876e-01 1.690858006477355957e-01 -2.820820361375808716e-02 1.350634396076202393e-01 1.387840211391448975e-01 -2.122099995613098145e-01 4.901647567749023438e-02 1.085773780941963196e-01 2.087550312280654907e-01 1.348860859870910645e-01 1.816323101520538330e-01 -3.457027301192283630e-02 -1.608714163303375244e-01 3.715908387675881386e-04 1.403275411576032639e-02 3.989671766757965088e-01 -3.061861097812652588e-01 1.213854476809501648e-01 -1.050196141004562378e-01 -3.057350814342498779e-01 7.463086396455764771e-02 -4.768785089254379272e-02 -1.284553408622741699e-01 1.869006603956222534e-01 7.484459877014160156e-02 -3.004344999790191650e-01 -2.913761138916015625e-01 9.440740197896957397e-02 2.210217863321304321e-01 6.965859234333038330e-02 1.057729795575141907e-01
5.408149212598800659e-02 -3.635956719517707825e-02 9.307840466499328613e-02 -4.778546839952468872e-02 -2.929225564002990723e-01 1.480007171630859375e-01 1.272260099649429321e-01 -7.753384858369827271e-02 -5.786670744419097900e-02 2.094784006476402283e-02 -2.625994384288787842e-01 1.295980811119079590e-01 -1.873986124992370605e-01 -6.359394639730453491e-02 1.388491243124008179e-01 -2.125621140003204346e-01 3.827250599861145020e-01 -1.799081712961196899e-01 1.797419041395187378e-02 -2.853727638721466064e-01 2.693502306938171387e-01 3.258363008499145508e-01 7.327873259782791138e-02 5.190712958574295044e-02 4.294420406222343445e-02 -1.903846263885498047e-01 -1.013881936669349670e-01 -1.328608766198158264e-02 4.003304839134216309e-01 1.152302836999297142e-03 -7.301365584135055542e-02 1.421626657247543335e-02
-3.976578637957572937e-02 -5.482532829046249390e-02 1.017504185438156128e-01 1.229113265872001648e-01 -1.680169403553009033e-01 -2.418821156024932861e-01 -1.098391115665435791e-01 7.197606563568115234e-02 6.687918305397033691e-02 2.074538320302963257e-01 -2.206486277282238007e-02 -3.496424853801727295e-02 -1.920447945594787598e-01 -5.019700527191162109e-01 -2.453328073024749756e-01 -1.651073098182678223e-01 1.497926563024520874e-01 -1.718015521764755249e-01 1.933494359254837036e-01 -3.677049279212951660e-01 3.672374784946441650e-02 2.437388896942138672e-01 -1.573365628719329834e-01 1.261220779269933701e-02 1.103502959012985229e-01 -4.713952913880348206e-02 1.102749928832054138e-01 1.912766993045806885e-01 2.108759135007858276e-01 -3.197381272912025452e-02 -1.419650167226791382e-01 -3.795201331377029419e-02
3.925736248493194580e-01 9.330469369888305664e-02 2.466993965208530426e-02 2.525097131729125977e-01 -7.856941968202590942e-02 -4.638634622097015381e-02 1.189492940902709961e-01 2.949905693531036377e-01 -2.670789659023284912e-01 5.054341256618499756e-02 1.130065470933914185e-01 4.126607999205589294e-02 -9.076185524463653564e-03 -8.124731481075286865e-02 -1.933303475379943848e-01 -4.791498929262161255e-02 1.453289296478033066e-03 8.128929138183593750e-02 1.980937570333480835e-01 4.931368399411439896e-03 -1.261771321296691895e-01 1.318835616111755371e-01 -2.493534535169601440e-01 -2.735356986522674561e-01 3.870384022593498230e-02 3.904372453689575195e-01 -2.394347190856933594e-01 -1.718702316284179688e-01 2.598685324192047119e-01 2.896517142653465271e-02 -4.397183284163475037e-02 3.608325868844985962e-02
1.380529999732971191e-01 -2.670680172741413116e-02 -1.894102841615676880e-01 7.691642642021179199e-02 -2.448638826608657837e-01 1.297137737274169922e-01 -7.206079363822937012e-02 3.391914442181587219e-02 -4.132035747170448303e-02 2.233198098838329315e-02 -1.919388473033905029e-01 1.293535679578781128e-01 -5.282840877771377563e-02 9.780004620552062988e-02 -1.090737208724021912e-01 2.318383008241653442e-02 1.252703834325075150e-02 -6.725784391164779663e-02 9.106364101171493530e-02 -1.213284805417060852e-01 -1.410934329032897949e-01 4.219945967197418213e-01 -3.277673423290252686e-01 -1.882051676511764526e-02 1.595762073993682861e-01 -1.700331866741180420e-01 -2.085131704807281494e-01 1.129856482148170471e-01 4.525143504142761230e-01 8.013658225536346436e-02 3.036449849605560303e-01 1.651135832071304321e-01
-7.890580594539642334e-02 -5.486635863780975342e-02 -2.268486917018890381e-01 1.256971955299377441e-01 -4.596608504652976990e-02 -2.366490811109542847e-01 -1.528140902519226074e-01 -1.167361363768577576e-01 -2.981345355510711670e-01 -8.704613149166107178e-02 -1.845427453517913818e-01 1.027454659342765808e-01 -1.359186470508575439e-01 -7.392576336860656738e-02 -8.302701264619827271e-02 -1.258449535816907883e-02 1.193823590874671936e-01 -1.117276176810264587e-01 1.098423898220062256e-01 -1.022580713033676147e-01 -2.738965749740600586e-01 9.732022136449813843e-02 -1.432445198297500610e-01 -1.686116158962249756e-01 2.460450530052185059e-01 9.664228186011314392e-03 -5.506021380424499512e-01 -1.087655648589134216e-01 1.034629195928573608e-01 6.994038075208663940e-02 -2.793615162372589111e-01 -6.620875746011734009e-02
-6.477481126785278320e-02 1.882012002170085907e-03 -1.243019700050354004e-01 1.112564578652381897e-01 -2.600663602352142334e-01 -1.808052659034729004e-01 -1.421490013599395752e-01 1.517082601785659790e-01 -2.705023884773254395e-01 2.489562630653381348e-01 8.501739054918289185e-02 2.661027014255523682e-01 1.110781356692314148e-01 -8.251488208770751953e-02 4.573997855186462402e-02 -1.672198176383972168e-01 4.214998334646224976e-03 -7.064846158027648926e-02 -1.496628224849700928e-01 -9.725950658321380615e-02 8.473454043269157410e-03 2.800334990024566650e-01 -5.224275216460227966e-02 -4.063760340213775635e-01 1.980931758880615234e-01 -1.425134092569351196e-01 -3.368292450904846191e-01 -2.682610414922237396e-02 1.625315099954605103e-01 4.567730426788330078e-02 2.550733983516693115e-01 -1.073099598288536072e-01
-7.831697911024093628e-02 -1.717807054519653320e-01 -1.612758040428161621e-01 -1.843027472496032715e-01 2.419817745685577393e-01 6.157632172107696533e-02 -1.287528872489929199e-01 6.908500567078590393e-03 5.781231448054313660e-02 2.382784150540828705e-02 1.184889748692512512e-01 2.790230810642242432e-01 -8.642706274986267090e-02 -2.247104234993457794e-02 -2.247682809829711914e-01 -2.110811769962310791e-01 -2.969926781952381134e-02 -2.651848085224628448e-02 -1.571065783500671387e-01 -1.285341829061508179e-01 1.188672333955764771e-02 1.603679209947586060e-01 -8.474476635456085205e-02 -2.427207082509994507e-01 2.727964520454406738e-01 -1.518791019916534424e-01 -2.432348877191543579e-01 -4.565083980560302734e-02 4.285660982131958008e-01 3.595512509346008301e-01 -2.086376072838902473e-03 1.418758928775787354e-01
-1.181160733103752136e-01 -3.554181754589080811e-01 2.589605450630187988e-01 6.990666687488555908e-02 2.593038082122802734e-01 -4.124029353260993958e-02 -3.226431608200073242e-01 1.395982652902603149e-01 -3.029175661504268646e-02 2.201088070869445801e-01 5.195545777678489685e-02 1.548275351524353027e-01 6.655987352132797241e-02 -1.092327907681465149e-01 -6.956496089696884155e-02 -5.468101799488067627e-02 3.124616444110870361e-01 -3.081710636615753174e-01 1.434518992900848389e-01 -4.367877263575792313e-03 -2.056944370269775391e-01 1.538258641958236694e-01 -1.228631734848022461e-01 5.773842334747314453e-02 1.323713809251785278e-01 -4.897050186991691589e-02 -1.660836637020111084e-01 -2.486051023006439209e-01 1.896625608205795288e-01 1.627383679151535034e-01 7.321280427277088165e-03 -1.600224077701568604e-01
1.034554541110992432e-01 -1.024670451879501343e-01 1.286256611347198486e-01 1.858323812484741211e-01 -6.560148298740386963e-02 1.943580657243728638e-01 -5.091903731226921082e-02 1.013571247458457947e-01 9.646859951317310333e-03 7.848570495843887329e-02 5.754621326923370361e-02 -3.662958368659019470e-02 2.628381848335266113e-01 6.319970637559890747e-02 -8.192331343889236450e-02 3.984161093831062317e-02 -1.608154177665710449e-02 -2.226118743419647217e-01 1.616954505443572998e-01 -2.100606709718704224e-01 -4.011869803071022034e-02 1.494668275117874146e-01 -2.406176179647445679e-02 -3.343118429183959961e-01 5.629678368568420410e-01 7.716313004493713379e-02 -3.714594542980194092e-01 7.212983816862106323e-02 4.200446605682373047e-02 1.714598834514617920e-01 1.482500731945037842e-01 6.999821215867996216e-02
-1.574624516069889069e-02 -3.364508152008056641e-01 5.371009930968284607e-03 -1.682149022817611694e-01 -2.502040565013885498e-01 3.693363070487976074e-02 1.057277396321296692e-01 2.081440240144729614e-01 -1.291047483682632446e-01 1.426032334566116333e-01 -2.074532806873321533e-01 -1.218968704342842102e-01 -1.409401744604110718e-01 -3.105622529983520508e-01 -5.785270407795906067e-02 -1.582920253276824951e-01 3.425874114036560059e-01 -6.409325450658798218e-02 1.004530563950538635e-01 -1.060397177934646606e-01 9.891137480735778809e-02 5.247584581375122070e-01 8.293747901916503906e-02 -5.648538097739219666e-02 6.041962280869483948e-02 6.244751438498497009e-02 4.768627509474754333e-02 -7.496340572834014893e-02 1.424918621778488159e-01 1.513446718454360962e-01 4.527775570750236511e-02 -3.751166164875030518e-02
3.552661538124084473e-01 -1.614237129688262939e-01 3.127627447247505188e-02 1.073293015360832214e-01 -7.820937782526016235e-02 6.890740990638732910e-02 -4.697368294000625610e-02 -6.397876143455505371e-02 4.310619458556175232e-02 -2.348599731922149658e-01 9.902408719062805176e-02 -8.672569878399372101e-03 1.569751277565956116e-02 -2.399711459875106812e-01 -2.167113572359085083e-01 -5.027058720588684082e-02 1.630696803331375122e-01 -1.493577659130096436e-01 -1.057217121124267578e-01 -4.419469535350799561e-01 7.972761243581771851e-02 3.071305155754089355e-01 1.885578483343124390e-01 -1.046019885689020157e-02 2.729706466197967529e-02 4.958410561084747314e-02 -3.177275955677032471e-01 -7.275644689798355103e-02 1.155270040035247803e-01 2.473649829626083374e-01 1.933194398880004883e-01 1.753414124250411987e-01
3.249541297554969788e-02 -3.648043870925903320e-01 1.187608614563941956e-01 -5.146539770066738129e-03 -3.216811418533325195e-01 2.338344156742095947e-01 -2.079963088035583496e-01 1.982700973749160767e-01 -3.217999935150146484e-01 1.719917058944702148e-01 9.306108206510543823e-02 -5.426884815096855164e-02 7.906914502382278442e-02 -6.896085292100906372e-02 -6.945177912712097168e-02 -2.652098536491394043e-01 1.311231702566146851e-01 9.894033893942832947e-03 1.500108987092971802e-01 -3.799322247505187988e-02 1.081740334630012512e-01 4.376989901065826416e-01 2.524982392787933350e-02 -9.474260360002517700e-02 1.492661684751510620e-01 -2.723368816077709198e-02 5.328949540853500366e-02 -1.146766468882560730e-01 2.865217253565788269e-02 2.916368544101715088e-01 2.295379154384136200e-02 2.334273420274257660e-02
-7.898983359336853027e-02 -5.655900388956069946e-02 -7.454079575836658478e-03 -8.880612999200820923e-02 2.998398430645465851e-02 2.956684827804565430e-01 -1.456860303878784180e-01 -1.700939387083053589e-01 7.770196348428726196e-02 7.948514819145202637e-02 -1.566089317202568054e-02 1.484183222055435181e-01 1.284808386117219925e-03 -3.734003305435180664e-01 -5.690918490290641785e-02 -5.400987714529037476e-02 -1.508398801088333130e-01 -2.330650836229324341e-01 7.697057723999023438e-02 -4.090613424777984619e-01 8.559533953666687012e-02 3.845988214015960693e-01 6.734498590230941772e-02 -6.234401371330022812e-03 3.063191771507263184e-01 -2.017285116016864777e-02 -4.456292837858200073e-03 -1.052095219492912292e-01 1.734086871147155762e-01 -1.743006170727312565e-03 2.874632477760314941e-01 -1.890760958194732666e-01
-1.539763659238815308e-01 -1.195760816335678101e-01 -2.925841324031352997e-02 8.545304089784622192e-02 -2.301914393901824951e-01 3.658820688724517822e-01 1.783911697566509247e-02 -2.037825621664524078e-02 -4.310271441936492920e-01 1.433730404824018478e-02 2.050816081464290619e-02 1.695215329527854919e-02 -1.632777228951454163e-02 8.538141101598739624e-02 -1.259543299674987793e-01 -2.011469602584838867e-01 3.939343988895416260e-01 -9.078215807676315308e-02 7.873465865850448608e-02 -5.729197338223457336e-02 -2.635495364665985107e-01 2.388379275798797607e-01 -2.535023391246795654e-01 2.044226527214050293e-01 1.868724972009658813e-01 5.588404461741447449e-02 -1.415241211652755737e-01 -4.031020402908325195e-02 1.574228107929229736e-01 5.107636377215385437e-02 6.567925959825515747e-02 -1.371144503355026245e-01
9.403921663761138916e-02 -2.348416894674301147e-01 1.676328293979167938e-02 -1.392438262701034546e-01 -1.920970380306243896e-01 2.360637672245502472e-02 1.088840961456298828e-01 -4.444749653339385986e-02 8.230859041213989258e-02 1.611056774854660034e-01 -3.454749938100576401e-03 1.337187439203262329e-01 -5.022403597831726074e-02 -1.337587982416152954e-01 -2.040216624736785889e-01 -2.216370403766632080e-01 -1.637134850025177002e-01 -3.196132779121398926e-01 1.466236859560012817e-01 -3.002803027629852295e-01 -1.326530724763870239e-01 2.986261248588562012e-01 -2.141961753368377686e-01 4.263481125235557556e-02 4.544940590858459473e-02 1.411980539560317993e-01 -2.587535977363586426e-01 8.456744998693466187e-02 6.378681398928165436e-03 -1.408107280731201172e-01 -2.642337083816528320e-01 3.498186767101287842e-01
-2.752047404646873474e-02 -2.091173380613327026e-01 9.027478098869323730e-02 2.624026536941528320e-01 7.442353665828704834e-02 1.584587693214416504e-01 2.300226688385009766e-02 -1.394501775503158569e-01 -2.026062011718750000e-01 3.063911497592926025e-01 -1.519284695386886597e-01 -8.474874496459960938e-02 2.139550894498825073e-01 2.263199537992477417e-01 -1.713629961013793945e-01 -1.016877740621566772e-01 -2.795199491083621979e-02 -1.015986427664756775e-01 8.865252137184143066e-02 -2.037495672702789307e-01 3.244846165180206299e-01 6.850636005401611328e-02 -2.555036246776580811e-01 -6.940211355686187744e-02 2.436045259237289429e-01 1.252821087837219238e-01 -3.893099129199981689e-01 -3.617763519287109375e-02 1.822911351919174194e-01 2.077814377844333649e-02 -1.395145207643508911e-01 6.630904972553253174e-02
2.492375969886779785e-01 -6.096556410193443298e-02 2.027851045131683350e-01 4.592343568801879883e-01 8.015364408493041992e-02 -1.060154885053634644e-01 1.741065680980682373e-01 2.628427147865295410e-01 -1.820347756147384644e-01 -1.374230347573757172e-02 -1.037455722689628601e-01 4.602435603737831116e-02 -9.189175814390182495e-02 7.627908140420913696e-02 -9.834770113229751587e-02 -8.682891726493835449e-02 6.071549654006958008e-02 -1.507231295108795166e-01 2.485391497611999512e-02 -2.609420120716094971e-01 4.333195462822914124e-02 1.503091901540756226e-01 -3.310274332761764526e-02 5.887832492589950562e-02 1.740899980068206787e-01 9.785193204879760742e-02 -1.547521352767944336e-01 -3.110332190990447998e-01 3.306408524513244629e-01 4.125005379319190979e-02 -3.018623590469360352e-01 -2.319638058543205261e-02
-1.787839084863662720e-01 -2.357163429260253906e-01 6.965517997741699219e-02 -5.503887310624122620e-02 -2.446887940168380737e-01 1.212005391716957092e-01 -2.030859887599945068e-02 1.991028785705566406e-01 -1.474290192127227783e-01 -1.536521166563034058e-01 3.984114527702331543e-01 1.125008016824722290e-01 -3.422086313366889954e-02 -1.027218624949455261e-01 -1.940540224313735962e-01 -1.494734138250350952e-01 1.863161623477935791e-01 -2.666166722774505615e-01 1.221564859151840210e-01 -8.613475412130355835e-02 -4.451343417167663574e-02 2.001082301139831543e-01 -1.058198586106300354e-01 -3.134208265691995621e-03 3.183319568634033203e-01 -9.872631728649139404e-02 -2.672593593597412109e-01 -1.102196201682090759e-01 1.627912968397140503e-01 1.169585660099983215e-01 -2.156638950109481812e-01 1.969791501760482788e-01
3.305631922557950020e-03 -1.597945243120193481e-01 2.322430759668350220e-01 2.939113602042198181e-02 -2.857361435890197754e-01 -1.989656873047351837e-02 -7.379816472530364990e-02 1.751377880573272705e-01 -1.599998772144317627e-01 5.696170330047607422e-01 -4.599475860595703125e-02 3.950382769107818604e-02 1.316092610359191895e-01 2.260426059365272522e-02 -7.261143065989017487e-03 -1.485068723559379578e-02 3.653462231159210205e-02 -2.436240613460540771e-01 8.120707422494888306e-02 -2.422442287206649780e-02 -1.229038164019584656e-01 3.654738068580627441e-01 -1.530212610960006714e-01 -4.935162886977195740e-02 1.049909740686416626e-01 -3.233672305941581726e-02 -1.924543529748916626e-01 1.482021063566207886e-01 1.898824125528335571e-01 1.201280504465103149e-01 2.023029476404190063e-01 1.573798954486846924e-01
-9.809865150600671768e-04 2.703137323260307312e-02 1.124537885189056396e-01 -8.459642529487609863e-02 1.346074193716049194e-01 -1.271711289882659912e-01 2.027151137590408325e-01 2.898053266108036041e-02 -9.927838295698165894e-02 4.915733635425567627e-02 1.257396582514047623e-02 3.586504161357879639e-01 -9.016772359609603882e-02 -7.370972633361816406e-02 -1.579548865556716919e-01 -2.592697143554687500e-01 1.169302407652139664e-02 -3.920887410640716553e-01 1.587820649147033691e-01 -2.183385044336318970e-01 -5.909947305917739868e-02 1.144095584750175476e-01 7.928427308797836304e-02 -1.088963076472282410e-01 1.074320897459983826e-01 7.348313927650451660e-02 -1.779634803533554077e-01 -3.251063525676727295e-01 2.709777057170867920e-01 -1.338908523321151733e-01 -3.531353175640106201e-01 1.568408906459808350e-01
1.600883007049560547e-01 -2.516886889934539795e-01 1.639222651720046997e-01 -4.290849715471267700e-02 4.578267410397529602e-02 1.354308575391769409e-01 -1.800104975700378418e-01 -6.275952793657779694e-03 -1.699201017618179321e-01 9.963311254978179932e-02 -2.699146270751953125e-01 1.835409104824066162e-01 1.307764276862144470e-02 -4.788502305746078491e-02 1.474254727363586426e-01 -3.134812042117118835e-02 2.163357734680175781e-01 -3.578535020351409912e-01 -6.170655414462089539e-02 -2.370208650827407837e-01 -2.399622462689876556e-03 2.455654591321945190e-01 -1.327435765415430069e-02 2.097321860492229462e-02 2.178419381380081177e-01 -5.464785546064376831e-02 5.298342928290367126e-02 2.151910066604614258e-01 3.598585724830627441e-01 2.681295573711395264e-01 -1.682357043027877808e-01 -1.840883344411849976e-01
8.810794353485107422e-02 -1.125920750200748444e-02 -1.700039207935333252e-01 1.861709654331207275e-01 3.650351241230964661e-02 3.936120122671127319e-02 5.102529376745223999e-02 4.089836403727531433e-02 -2.021048367023468018e-01 -3.311625719070434570e-01 1.284409686923027039e-02 2.318791896104812622e-01 -7.312108576297760010e-02 -4.318594560027122498e-02 -3.150416165590286255e-02 -1.688468903303146362e-01 1.708528846502304077e-01 -5.319788455963134766e-01 1.678704768419265747e-01 -4.461202770471572876e-02 -1.757552325725555420e-01 2.761732935905456543e-01 8.531563729047775269e-02 9.872926026582717896e-02 9.864563494920730591e-02 -8.698892593383789062e-02 -2.344681918621063232e-01 8.503701537847518921e-02 1.400877684354782104e-01 3.334683179855346680e-01 1.810221560299396515e-02 5.496350303292274475e-02
1.983051002025604248e-02 -3.141827881336212158e-01 -3.714914023876190186e-01 -6.628439575433731079e-02 7.653395831584930420e-02 1.243465840816497803e-01 -1.402405947446823120e-01 2.114595286548137665e-02 -2.222913783043622971e-03 9.165015071630477905e-02 -5.445572361350059509e-02 2.374903112649917603e-01 -4.684920888394117355e-03 -9.548680484294891357e-02 -1.438917964696884155e-01 -2.256483882665634155e-01 2.746826112270355225e-01 4.174503684043884277e-02 -7.362055126577615738e-03 -2.622634470462799072e-01 -5.232559889554977417e-02 -3.465526504442095757e-03 -4.683110490441322327e-02 -6.924294680356979370e-02 1.458682864904403687e-01 1.975112110376358032e-01 -4.718784093856811523e-01 3.466502763330936432e-03 2.863226532936096191e-01 1.976951062679290771e-01 -8.365989476442337036e-02 -4.158275201916694641e-02
-1.076590865850448608e-01 -4.594412818551063538e-02 1.695680469274520874e-01 2.191094607114791870e-01 1.098559498786926270e-01 5.017225630581378937e-03 -1.084209606051445007e-01 6.917547434568405151e-02 -1.016235910356044769e-02 1.834417134523391724e-01 -8.903248608112335205e-02 -8.881817013025283813e-02 1.714048981666564941e-01 3.243390098214149475e-02 -1.440765708684921265e-01 -5.284361839294433594e-01 1.697299480438232422e-01 -2.784967422485351562e-01 -2.122506946325302124e-01 -2.121760100126266479e-01 -9.493902325630187988e-02 2.723221778869628906e-01 -5.627159401774406433e-02 6.977187842130661011e-02 3.150918483734130859e-01 -1.025302335619926453e-03 -2.065994143486022949e-01 -1.064694896340370178e-01 -3.326446563005447388e-02 -1.183761730790138245e-01 1.924187242984771729e-01 8.835080265998840332e-02
1.509341448545455933e-01 -1.724100708961486816e-01 2.235165098682045937e-03 -7.377418875694274902e-02 6.010124459862709045e-02 3.310059010982513428e-01 4.484795778989791870e-02 1.969434469938278198e-01 -2.720355428755283356e-02 -1.990853101015090942e-01 -9.363663196563720703e-02 -1.085184961557388306e-01 -1.029275730252265930e-01 -2.915836870670318604e-01 -2.420157939195632935e-01 -4.732018336653709412e-02 2.973701953887939453e-01 -2.073585838079452515e-01 -7.541131973266601562e-02 -1.317548900842666626e-01 -9.790626168251037598e-02 1.335357874631881714e-01 -7.807186990976333618e-02 7.443597167730331421e-02 1.224995031952857971e-01 8.773970603942871094e-02 -3.917776942253112793e-01 -3.061250150203704834e-01 1.037010028958320618e-01 1.828132420778274536e-01 -7.596792280673980713e-02 -2.394731044769287109e-01
3.877449333667755127e-01 -1.165408045053482056e-01 1.060954704880714417e-01 2.301345318555831909e-01 -6.144809722900390625e-02 -8.069690316915512085e-02 -8.796872198581695557e-02 4.694626480340957642e-02 -1.524348706007003784e-01 1.152232438325881958e-01 1.203298047184944153e-01 2.833252847194671631e-01 8.945917710661888123e-03 -2.178593724966049194e-01 -7.505008485168218613e-03 -2.555734515190124512e-01 5.191572010517120361e-02 1.140511408448219299e-02 -1.506715118885040283e-01 -7.062661647796630859e-02 -2.452631890773773193e-01 3.480497598648071289e-01 -1.707599610090255737e-01 -4.241644442081451416e-01 1.049549430608749390e-01 1.337355971336364746e-01 3.143288567662239075e-02 2.979463897645473480e-03 1.087897792458534241e-01 -1.287801414728164673e-01 1.493133008480072021e-01 7.711943984031677246e-02
-1.279372442513704300e-02 -2.598965354263782501e-02 9.329787455499172211e-03 -6.222212105058133602e-04 -4.428764060139656067e-02 -2.070358246564865112e-01 -3.271390199661254883e-01 -4.916677251458168030e-02 1.017660871148109436e-01 -3.738884255290031433e-02 -8.522744290530681610e-03 1.788111478090286255e-01 -1.091765090823173523e-01 -2.563384175300598145e-01 -1.028836816549301147e-01 -2.094224691390991211e-01 1.134717240929603577e-01 -7.847958803176879883e-02 -2.054754495620727539e-01 -6.023138016462326050e-02 -1.281271576881408691e-01 1.030657961964607239e-01 -8.595003932714462280e-02 -2.602421641349792480e-01 3.094672262668609619e-01 2.043983340263366699e-01 -4.510298669338226318e-01 -2.207266092300415039e-01 1.996464431285858154e-01 1.152317896485328674e-01 -2.228430509567260742e-01 9.700860083103179932e-02
1.712592393159866333e-01 -4.163233935832977295e-02 1.525939404964447021e-01 3.828133642673492432e-01 1.696164011955261230e-01 2.500943839550018311e-01 -2.015251480042934418e-02 -1.502386778593063354e-01 -3.287708386778831482e-02 6.863886862993240356e-02 -1.098440662026405334e-01 1.073635220527648926e-01 -4.309268668293952942e-02 -4.456089064478874207e-02 -2.162325829267501831e-01 -2.183379679918289185e-01 1.080123931169509888e-01 -5.720980837941169739e-02 1.332723647356033325e-01 -1.194174438714981079e-01 1.343063265085220337e-01 4.208185672760009766e-01 7.072916626930236816e-02 -3.117866516113281250e-01 -4.549915716052055359e-02 -7.169748842716217041e-02 -2.507981956005096436e-01 3.606615588068962097e-02 1.030408143997192383e-01 -2.013202458620071411e-01 2.814945578575134277e-01 1.051498129963874817e-01
2.700167149305343628e-02 -2.591644823551177979e-01 1.462946683168411255e-01 -1.442950963973999023e-01 -2.345229834318161011e-01 2.855017185211181641e-01 -8.973126386990770698e-05 -8.047743886709213257e-02 -1.725692898035049438e-01 -6.222527474164962769e-02 -2.021857798099517822e-01 4.819880053400993347e-02 1.150886043906211853e-01 -1.940395236015319824e-01 -1.275712400674819946e-01 -4.007528349757194519e-02 6.580174714326858521e-02 -3.553823530673980713e-01 -1.152496784925460815e-01 -4.040707349777221680e-01 -1.912211813032627106e-02 4.032266438007354736e-01 1.470582634210586548e-01 9.678129851818084717e-02 3.093799948692321777e-02 1.094981357455253601e-01 -1.746802181005477905e-01 -2.186264097690582275e-02 2.163330167531967163e-01 4.771365970373153687e-02 8.432506769895553589e-02 -1.863066223450005054e-03
1.100185289978981018e-01 1.007413119077682495e-01 1.535403132438659668e-01 -2.649387903511524200e-02 -7.995403558015823364e-02 6.021154299378395081e-02 1.648032367229461670e-01 5.748290196061134338e-02 -1.572574228048324585e-01 3.210629522800445557e-01 -4.288179799914360046e-02 1.439628005027770996e-01 1.985514611005783081e-01 -2.365504354238510132e-01 -2.101901173591613770e-01 -2.215440571308135986e-01 1.671954691410064697e-01 -1.711770743131637573e-01 -6.273594498634338379e-02 -1.909387260675430298e-01 1.543639898300170898e-01 2.480477392673492432e-01 -2.685695514082908630e-02 -1.898988634347915649e-01 -8.987944573163986206e-02 1.343965083360671997e-01 1.428573578596115112e-01 1.728619337081909180e-01 4.693657755851745605e-01 9.849271178245544434e-02 -2.111263424158096313e-01 5.634293705224990845e-02
1.196322068572044373e-01 -1.072790324687957764e-01 1.597947478294372559e-01 -5.860420688986778259e-02 -3.351389244198799133e-02 4.469412937760353088e-02 2.760317325592041016e-01 -1.942277997732162476e-01 -5.622978508472442627e-02 -6.812269240617752075e-02 -2.571848630905151367e-01 -1.416424810886383057e-01 1.523709297180175781e-01 2.509285323321819305e-02 -6.509494781494140625e-02 -2.239019721746444702e-01 -8.702500723302364349e-03 -2.706249654293060303e-01 1.199081689119338989e-01 -3.376379907131195068e-01 -1.596857458353042603e-01 4.093999266624450684e-01 5.215511843562126160e-02 -2.215592563152313232e-01 -7.162461429834365845e-02 3.065222408622503281e-03 -1.473989635705947876e-01 -1.414020806550979614e-01 2.710117995738983154e-01 9.007775783538818359e-02 -5.652637034654617310e-02 -2.787868678569793701e-01
-1.904024779796600342e-01 -1.566208004951477051e-01 -1.780250109732151031e-02 1.771285086870193481e-01 1.256099492311477661e-01 1.077504009008407593e-01 -1.710355281829833984e-01 1.187116578221321106e-01 -2.122195661067962646e-01 1.049865931272506714e-01 2.195755690336227417e-01 1.445291340351104736e-01 2.655363678932189941e-01 -1.559640318155288696e-01 1.911971531808376312e-02 -1.085447818040847778e-01 2.848665416240692139e-01 -3.690652251243591309e-01 7.425784599035978317e-03 -2.646343410015106201e-01 -2.156167328357696533e-01 1.560475826263427734e-01 -2.814788222312927246e-01 -7.463338226079940796e-02 1.696101576089859009e-01 9.811992198228836060e-02 -3.104486167430877686e-01 4.085654765367507935e-02 -3.493634983897209167e-02 4.393889755010604858e-02 -6.181552261114120483e-02 1.347104310989379883e-01
2.515752911567687988e-01 6.735248863697052002e-02 -2.694745082408189774e-03 3.513967692852020264e-01 -3.947165608406066895e-02 2.214230149984359741e-01 -1.763588637113571167e-01 -3.588851168751716614e-02 -2.251163870096206665e-01 1.872034370899200439e-01 2.442334890365600586e-01 6.201773509383201599e-02 1.298340260982513428e-01 2.109747529029846191e-01 -2.388590872287750244e-01 -3.992392420768737793e-01 1.123895123600959778e-01 -1.054720059037208557e-01 2.078865468502044678e-01 -1.122662648558616638e-01 -2.954570576548576355e-02 2.475381046533584595e-01 2.927925437688827515e-02 1.687292754650115967e-01 1.641619056463241577e-01 1.504985541105270386e-01 -1.173878386616706848e-01 -2.094698138535022736e-02 9.998331218957901001e-02 9.965950250625610352e-02 -1.457931995391845703e-01 1.504171043634414673e-01
3.004171699285507202e-02 -2.720209956169128418e-01 3.695727288722991943e-01 -6.076081097126007080e-02 -2.563068643212318420e-02 3.151032924652099609e-01 -3.785257413983345032e-02 1.276009231805801392e-01 -3.031801581382751465e-01 1.278471946716308594e-01 -9.049445390701293945e-02 1.292326599359512329e-01 -6.625318527221679688e-02 -1.189532056450843811e-01 1.984172314405441284e-01 -7.519443333148956299e-02 3.400673568248748779e-01 -1.707859337329864502e-01 1.780384965240955353e-02 -2.218300700187683105e-01 1.844662986695766449e-02 2.723180055618286133e-01 -3.572878194972872734e-03 6.041151657700538635e-02 1.427788883447647095e-01 -3.900191932916641235e-02 -3.206457570195198059e-02 4.681370407342910767e-02 3.116165399551391602e-01 2.440292984247207642e-01 -7.436171174049377441e-02 -1.031391471624374390e-01
-4.933267831802368164e-02 3.344810381531715393e-02 2.462348341941833496e-01 1.275044381618499756e-01 6.033491715788841248e-02 -1.558542251586914062e-01 -1.208152547478675842e-01 2.215317636728286743e-02 6.002767756581306458e-02 2.183102071285247803e-01 -1.536692827939987183e-01 1.884474605321884155e-01 -1.900174319744110107e-01 -3.030843734741210938e-01 -2.854068279266357422e-01 -1.995701342821121216e-01 1.627716124057769775e-01 1.044230256229639053e-02 2.489558011293411255e-01 -3.309515714645385742e-01 3.022601269185543060e-02 2.455532848834991455e-01 -1.737062484025955200e-01 1.344760507345199585e-01 1.383496224880218506e-01 -8.501423150300979614e-02 -2.234399132430553436e-02 2.619906142354011536e-02 3.819746673107147217e-01 -1.882369518280029297e-01 -6.369955372065305710e-03 1.969060674309730530e-02
1.412419676780700684e-01 -3.140143752098083496e-01 -1.706331521272659302e-01 3.286932408809661865e-02 -6.773636490106582642e-02 -1.122349128127098083e-02 -2.482238560914993286e-01 1.816252321004867554e-01 -1.596906967461109161e-02 4.425625875592231750e-02 -1.407381519675254822e-02 -4.112947359681129456e-02 -2.783334255218505859e-01 -7.946448773145675659e-02 -2.239357307553291321e-02 -2.152172774076461792e-01 1.882510930299758911e-01 -4.063236415386199951e-01 2.121295481920242310e-01 2.008940652012825012e-02 -7.325036823749542236e-02 2.830412685871124268e-01 -6.751143932342529297e-02 -4.650242254137992859e-02 1.101430058479309082e-01 -2.032032608985900879e-01 -2.290924638509750366e-01 1.967698037624359131e-01 2.141228169202804565e-01 2.446835190057754517e-01 -1.582063585519790649e-01 -6.094674393534660339e-02
3.561076521873474121e-02 -9.895274788141250610e-02 -1.667888462543487549e-01 2.292276620864868164e-01 5.687424913048744202e-02 1.667720228433609009e-01 1.987251043319702148e-01 1.807570606470108032e-01 1.667484790086746216e-01 -1.131197363138198853e-01 -4.761970136314630508e-03 2.644731998443603516e-01 3.704343363642692566e-02 -7.692247629165649414e-02 -2.948886752128601074e-01 -1.234387457370758057e-01 9.812378883361816406e-02 9.397905319929122925e-02 1.041186675429344177e-01 -1.190212443470954895e-01 -5.714037641882896423e-02 3.593476116657257080e-01 -6.545522063970565796e-02 8.159101754426956177e-02 1.815133839845657349e-01 5.483716353774070740e-02 -4.579665064811706543e-01 -1.640738993883132935e-01 1.470960378646850586e-01 1.899071335792541504e-01 -2.611398100852966309e-01 -5.914176581427454948e-04
4.263940826058387756e-02 -1.548478007316589355e-01 4.398909807205200195e-01 4.799255356192588806e-02 -4.914354905486106873e-02 1.006264332681894302e-02 3.146890923380851746e-02 2.195683121681213379e-01 -6.570231914520263672e-02 8.682808279991149902e-02 -1.468552798032760620e-01 9.635149687528610229e-02 4.416530579328536987e-02 -1.055455803871154785e-01 -4.454919323325157166e-02 3.333940356969833374e-02 3.051292598247528076e-01 -2.267023026943206787e-01 1.988317817449569702e-01 -2.536867558956146240e-01 2.899953424930572510e-01 1.904033720493316650e-01 4.465335980057716370e-02 -6.152900308370590210e-02 2.387958392500877380e-02 1.844522058963775635e-01 -2.375812381505966187e-01 2.369967550039291382e-01 1.740498095750808716e-01 9.075444936752319336e-02 4.979556426405906677e-02 -3.241196572780609131e-01
1.963295638561248779e-01 -5.015809834003448486e-02 -1.344171073287725449e-02 2.682375907897949219e-01 7.493516057729721069e-02 5.947898700833320618e-02 9.663259238004684448e-02 -4.300351068377494812e-02 -3.291923403739929199e-01 -8.503761142492294312e-02 5.531656369566917419e-02 1.531506180763244629e-01 -1.043337658047676086e-01 4.704920947551727295e-02 -2.055063247680664062e-01 -1.075990200042724609e-01 3.077430725097656250e-01 -3.064174950122833252e-01 2.648946642875671387e-02 -2.109737694263458252e-01 -1.260116994380950928e-01 4.168300032615661621e-01 -7.526013255119323730e-02 3.553706705570220947e-01 1.057424992322921753e-01 -7.491370290517807007e-02 1.480590086430311203e-03 -1.698144972324371338e-01 6.709037721157073975e-02 2.438375912606716156e-02 -2.913359552621841431e-02 2.246732264757156372e-01
1.052338555455207825e-01 3.855289891362190247e-02 -1.382760703563690186e-01 1.539701316505670547e-02 1.317512392997741699e-01 1.660549640655517578e-01 -2.584326267242431641e-01 1.690712422132492065e-01 -3.550018966197967529e-01 5.881995707750320435e-02 -8.065155148506164551e-02 5.915331095457077026e-02 -3.468185067176818848e-01 -9.508798271417617798e-02 -4.113658517599105835e-02 -2.621995806694030762e-01 -4.357987642288208008e-02 -1.262109875679016113e-01 -1.298653930425643921e-01 -3.362784087657928467e-01 3.065919503569602966e-02 1.443810164928436279e-01 5.849220976233482361e-02 7.330685108900070190e-02 1.657405942678451538e-01 2.878905236721038818e-01 -2.964664995670318604e-01 2.277113199234008789e-01 5.337777361273765564e-02 2.026712894439697266e-01 -1.269058138132095337e-01 6.167475599795579910e-03
-2.032873407006263733e-02 -6.586443632841110229e-02 5.405604243278503418e-01 4.556144773960113525e-02 -2.427330464124679565e-01 2.380184130743145943e-03 -6.410654168576002121e-03 1.449082419276237488e-02 -2.392614483833312988e-01 -3.510455042123794556e-02 -2.480269670486450195e-01 1.422612220048904419e-01 1.119685471057891846e-01 9.384699165821075439e-02 -6.733876466751098633e-02 -1.934135109186172485e-01 1.460915654897689819e-01 -1.995484232902526855e-01 2.324386984109878540e-01 -2.983273267745971680e-01 1.592776775360107422e-01 2.321099489927291870e-01 4.352877382189035416e-03 -6.935028731822967529e-02 7.894460856914520264e-02 9.820454567670822144e-02 -2.412495017051696777e-01 2.554432153701782227e-01 3.982376679778099060e-02 5.586973205208778381e-02 6.732777506113052368e-02 -3.792423009872436523e-02
9.842880070209503174e-02 -1.838030815124511719e-01 -1.201751604676246643e-01 2.909300476312637329e-02 3.017197549343109131e-01 -1.362546831369400024e-01 -2.890280783176422119e-01 2.666877806186676025e-01 7.862960547208786011e-02 2.338573522865772247e-02 -1.390127688646316528e-01 4.198082908987998962e-02 2.043405324220657349e-01 -1.231861263513565063e-01 -1.487146914005279541e-01 -1.931521594524383545e-01 1.071913912892341614e-01 -6.717957556247711182e-02 2.124318778514862061e-01 1.200312841683626175e-02 -4.069306850433349609e-01 3.333205580711364746e-01 -1.399170905351638794e-01 -1.069387495517730713e-01 2.359126806259155273e-01 1.386628001928329468e-01 -1.649701744318008423e-01 2.618270553648471832e-02 7.783284038305282593e-02 1.215094327926635742e-01 4.669674672186374664e-04 2.005538493394851685e-01
1.509157568216323853e-01 -2.080685049295425415e-01 2.152961678802967072e-02 9.951318055391311646e-02 -1.446686126291751862e-02 -1.448477655649185181e-01 -2.049231082201004028e-01 -6.233554705977439880e-02 -1.742252856492996216e-01 8.013120293617248535e-02 2.311712205410003662e-01 3.456144928932189941e-01 3.292539715766906738e-02 -1.824509166181087494e-02 -9.289135783910751343e-02 -1.408873200416564941e-01 3.532738983631134033e-01 -3.455902338027954102e-01 8.299818634986877441e-02 -8.687071502208709717e-02 -2.038149535655975342e-01 1.432552933692932129e-01 -1.431564539670944214e-01 2.906219065189361572e-01 3.027747571468353271e-01 -1.429333239793777466e-01 5.833623930811882019e-03 -5.056408420205116272e-02 1.112081557512283325e-01 2.364525198936462402e-02 6.821446120738983154e-02 2.428494691848754883e-01
1.980222910642623901e-01 -6.529418379068374634e-02 -1.890112608671188354e-01 3.440832197666168213e-01 -2.696888521313667297e-02 -5.028082430362701416e-02 8.120638132095336914e-02 8.433611132204532623e-03 3.681297600269317627e-02 6.266856938600540161e-02 -1.683500409126281738e-01 1.980513483285903931e-01 1.061355024576187134e-01 2.007106877863407135e-02 -2.724521756172180176e-01 -2.299190759658813477e-01 2.544426321983337402e-01 3.092822618782520294e-02 7.103865593671798706e-02 2.736265771090984344e-03 -2.908264696598052979e-01 1.932958215475082397e-01 -1.753860414028167725e-01 -2.327629923820495605e-01 1.697070300579071045e-01 1.206447556614875793e-02 -2.762401998043060303e-01 2.384988218545913696e-01 9.413001686334609985e-02 9.395817667245864868e-02 1.249810531735420227e-01 3.283229768276214600e-01
-1.158982589840888977e-01 -1.452572271227836609e-02 1.928936243057250977e-01 -3.963043540716171265e-02 1.615049839019775391e-01 -4.439263790845870972e-02 -2.017928287386894226e-02 -1.233405172824859619e-01 2.380415610969066620e-02 1.761707663536071777e-01 -1.048266291618347168e-01 1.911815553903579712e-01 -4.242714866995811462e-02 -3.561597168445587158e-01 -4.391230940818786621e-01 -1.621258705854415894e-01 -1.301245205104351044e-02 -3.455732390284538269e-02 1.869794130325317383e-01 -3.234153985977172852e-01 1.673913747072219849e-01 3.270360827445983887e-01 -1.764183044433593750e-01 5.048308148980140686e-02 -8.471748232841491699e-02 1.355419307947158813e-01 -5.253896862268447876e-02 5.171528458595275879e-02 3.126059770584106445e-01 6.053778529167175293e-02 1.868035495281219482e-01 -1.283460203558206558e-02
-1.828015893697738647e-01 -5.110050365328788757e-02 1.131220385432243347e-01 6.581678986549377441e-02 1.354386806488037109e-01 -2.095282673835754395e-01 -1.597854793071746826e-01 -3.466012328863143921e-02 1.624535210430622101e-02 1.052401810884475708e-01 -1.878781020641326904e-01 1.664520055055618286e-01 1.202618330717086792e-02 -1.727941483259201050e-01 -2.575561404228210449e-01 -1.098920628428459167e-01 1.306520998477935791e-01 -1.102972552180290222e-01 1.768893450498580933e-01 -5.318249464035034180e-01 1.356743834912776947e-02 1.701007336378097534e-01 -1.996109932661056519e-01 5.033572763204574585e-02 2.688285410404205322e-01 -5.539448186755180359e-02 5.178877338767051697e-02 4.787375405430793762e-02 4.104097783565521240e-01 -7.121530175209045410e-02 2.310426533222198486e-02 7.677981257438659668e-02
2.728601098060607910e-01 -6.707592308521270752e-02 -6.754472106695175171e-02 7.939575612545013428e-02 -5.973350256681442261e-02 -3.942467272281646729e-01 -1.760054379701614380e-01 1.955357491970062256e-01 3.809132799506187439e-02 -3.335305303335189819e-02 -8.395677059888839722e-02 1.449390351772308350e-01 -1.190720647573471069e-01 -1.838479191064834595e-01 -2.504525780677795410e-01 -1.209795549511909485e-01 1.187687143683433533e-01 -1.263328939676284790e-01 -2.392728030681610107e-01 -1.987988203763961792e-01 -1.833294779062271118e-01 3.101116120815277100e-01 8.196706324815750122e-02 3.582998737692832947e-02 9.979701042175292969e-02 3.167555928230285645e-01 -3.252042829990386963e-01 1.081167906522750854e-02 9.668407589197158813e-02 1.706018745899200439e-01 -7.831060327589511871e-03 -8.190985769033432007e-02
1.192110478878021240e-01 -3.594066500663757324e-01 -1.606951802968978882e-01 -8.612018823623657227e-02 -1.716271787881851196e-02 1.256917417049407959e-01 1.970919072628021240e-01 -3.186827003955841064e-01 4.470633342862129211e-02 -1.392883211374282837e-01 1.045456975698471069e-01 3.553131222724914551e-01 -2.646790146827697754e-01 4.265405610203742981e-02 -1.995755881071090698e-01 -3.122456967830657959e-01 1.682104766368865967e-01 -1.524435132741928101e-01 3.214978426694869995e-02 -1.550090909004211426e-01 6.537538021802902222e-02 2.000395208597183228e-01 -1.744160652160644531e-01 -2.533927857875823975e-01 7.412660866975784302e-02 1.394640561193227768e-02 -2.021199464797973633e-01 -1.635719835758209229e-02 8.640465885400772095e-02 8.119803667068481445e-02 -1.495977491140365601e-01 -1.839296333491802216e-02
-3.384454548358917236e-02 -5.276281759142875671e-02 -4.078549519181251526e-02 8.730571717023849487e-03 2.272489853203296661e-02 5.497189238667488098e-02 -4.235614463686943054e-02 3.519381880760192871e-01 -2.108808010816574097e-01 -1.427397727966308594e-01 -4.652724042534828186e-02 1.008884832262992859e-01 -1.822564154863357544e-01 -3.427543640136718750e-01 -1.207457631826400757e-01 -2.924746274948120117e-01 -3.571234270930290222e-02 -9.275355190038681030e-02 -1.113022789359092712e-01 -2.251808047294616699e-01 6.817089766263961792e-02 1.141231954097747803e-01 1.175112351775169373e-01 -2.319478616118431091e-02 3.339591026306152344e-01 2.167489826679229736e-01 -3.386146426200866699e-01 2.687605917453765869e-01 2.356577217578887939e-01 -3.253930807113647461e-02 -1.723024845123291016e-01 -2.136851660907268524e-02
2.882803380489349365e-01 -6.919161975383758545e-02 1.820036619901657104e-01 2.859461903572082520e-01 1.186775341629981995e-01 2.228623181581497192e-01 -1.715237945318222046e-01 -1.220964789390563965e-01 -9.066701680421829224e-02 -1.500350795686244965e-02 -1.238476112484931946e-01 1.746723502874374390e-01 -1.223438605666160583e-02 6.630278378725051880e-02 -1.555463969707489014e-01 -1.465083658695220947e-01 2.224153876304626465e-01 8.972725830972194672e-03 8.705686777830123901e-02 -1.361497789621353149e-01 1.729492247104644775e-01 3.581239283084869385e-01 1.869515702128410339e-02 -2.899194657802581787e-01 8.146663755178451538e-02 -1.147037744522094727e-01 -2.094019204378128052e-01 7.453907281160354614e-02 1.486398130655288696e-01 -1.719621568918228149e-01 3.806833922863006592e-01 -2.493636310100555420e-02
-1.467103660106658936e-01 1.622021645307540894e-01 2.361142486333847046e-01 2.332031577825546265e-01 -7.080316543579101562e-02 6.492264568805694580e-02 -4.058268666267395020e-02 5.306294932961463928e-02 -3.359219431877136230e-01 -3.929349407553672791e-02 3.470338182523846626e-03 2.284934371709823608e-01 3.732792288064956665e-02 -3.675936758518218994e-01 -2.805164642632007599e-02 2.067658118903636932e-02 1.037416309118270874e-01 -1.168024092912673950e-01 1.221960857510566711e-01 2.378019317984580994e-02 -4.218294620513916016e-01 4.027682244777679443e-01 -6.182402744889259338e-02 -1.305363327264785767e-01 6.719806045293807983e-02 -1.363740712404251099e-01 -2.341661900281906128e-01 -2.457590028643608093e-02 9.853567928075790405e-02 -1.118714138865470886e-01 -1.331384629011154175e-01 6.761616468429565430e-02
-1.300425082445144653e-01 -1.532261222600936890e-01 -1.719491332769393921e-01 5.752071738243103027e-02 5.353480577468872070e-02 -1.431825459003448486e-01 6.121739000082015991e-02 4.334903135895729065e-02 -2.260827869176864624e-01 2.948213927447795868e-02 2.260671369731426239e-02 2.068672180175781250e-01 1.328899115324020386e-01 -9.227188676595687866e-02 -3.423004746437072754e-01 -7.535020262002944946e-02 3.721499145030975342e-01 -8.371360599994659424e-02 2.308047413825988770e-01 -2.316588014364242554e-01 -5.050276964902877808e-02 1.500663161277770996e-01 -2.447602301836013794e-01 3.556346893310546875e-02 1.705460995435714722e-01 9.666818380355834961e-02 -4.532811641693115234e-01 7.452426105737686157e-02 -2.151096463203430176e-01 1.358539164066314697e-01 -2.061137929558753967e-02 -1.217092853039503098e-02
3.890757262706756592e-02 9.290149062871932983e-02 -8.133089542388916016e-02 1.725669205188751221e-01 -1.799123734235763550e-02 -1.374059766530990601e-01 -8.527941070497035980e-03 -6.153024733066558838e-02 -2.323522267033695243e-06 1.828609779477119446e-02 -1.642019301652908325e-01 2.004525624215602875e-02 -1.559509187936782837e-01 -3.639443814754486084e-01 -2.551347911357879639e-01 -2.191101163625717163e-01 2.422370761632919312e-01 -1.396729946136474609e-01 3.184571862220764160e-01 -4.743659794330596924e-01 -4.392226412892341614e-02 2.801786661148071289e-01 1.393588911741971970e-02 1.805847138166427612e-01 1.984794288873672485e-01 1.767063140869140625e-02 6.637225300073623657e-02 1.777679771184921265e-01 1.699106097221374512e-01 -2.090312354266643524e-02 -1.800755411386489868e-02 -9.806859493255615234e-02
-1.797862648963928223e-01 -1.519964635372161865e-01 2.706045210361480713e-01 -4.636889323592185974e-02 -1.956909596920013428e-01 -1.901325397193431854e-02 8.777445554733276367e-02 1.280914098024368286e-01 -3.424760401248931885e-01 2.032571882009506226e-01 -5.123847723007202148e-02 9.931869804859161377e-02 -9.775760769844055176e-02 -4.514268040657043457e-02 -8.477332442998886108e-02 -1.662490367889404297e-01 3.095405101776123047e-01 -3.275739252567291260e-01 3.406804427504539490e-02 -1.180861666798591614e-01 -1.564840786159038544e-02 4.658730626106262207e-01 -8.213290572166442871e-02 4.960126429796218872e-02 1.272659748792648315e-01 -1.168271899223327637e-01 3.463171422481536865e-02 1.393456161022186279e-01 4.766289517283439636e-02 2.160173356533050537e-01 -1.470440775156021118e-01 1.522616744041442871e-01
-1.822887957096099854e-01 2.189440652728080750e-02 -1.911175400018692017e-01 2.974940091371536255e-02 -1.246997267007827759e-01 1.756400167942047119e-01 -2.045195400714874268e-01 -8.944471925497055054e-02 -2.402927279472351074e-01 2.015923261642456055e-01 7.888821512460708618e-02 2.498019672930240631e-02 -8.596962690353393555e-02 7.629915326833724976e-02 -3.217242658138275146e-01 -1.663986146450042725e-01 -3.414601460099220276e-02 -5.079472661018371582e-01 1.188929453492164612e-01 4.656133428215980530e-02 -7.742455601692199707e-02 3.221487700939178467e-01 -3.288823366165161133e-02 -1.280645579099655151e-01 2.243944406509399414e-01 -4.669891670346260071e-02 -1.846713572740554810e-01 -3.878739476203918457e-02 1.951577961444854736e-01 1.229126527905464172e-01 1.972954422235488892e-01 4.468995146453380585e-03
1.954787224531173706e-01 4.658256471157073975e-02 -1.007729545235633850e-01 -8.482086658477783203e-02 1.742700114846229553e-02 -5.307052657008171082e-02 -2.332495898008346558e-01 2.864726781845092773e-01 -2.160736918449401855e-01 -5.429572984576225281e-02 -1.262782514095306396e-01 2.488695830106735229e-01 -2.105607837438583374e-01 -6.805545091629028320e-02 -6.540732830762863159e-02 -2.742574214935302734e-01 -2.863234141841530800e-03 -1.549086570739746094e-01 -9.265998750925064087e-02 -2.264070659875869751e-01 3.746372833847999573e-02 1.520316749811172485e-01 1.039900910109281540e-02 8.309921622276306152e-02 2.306396216154098511e-01 1.920315772294998169e-01 -4.090542495250701904e-01 3.974971473217010498e-01 5.148399248719215393e-02 -6.721990555524826050e-02 7.773491740226745605e-02 5.198018625378608704e-02
3.219545483589172363e-01 -1.506413221359252930e-01 2.327088499441742897e-03 -1.960088759660720825e-01 -2.488707453012466431e-01 2.033133804798126221e-02 -5.379825085401535034e-02 9.229426831007003784e-02 -2.464695572853088379e-01 1.744195371866226196e-01 -1.962717175483703613e-01 -1.241711378097534180e-01 -5.055232346057891846e-02 -2.583495974540710449e-01 -1.691078990697860718e-01 -2.121626734733581543e-01 8.674687147140502930e-02 -3.981140553951263428e-01 1.011727675795555115e-01 7.914445013739168644e-04 2.221862971782684326e-01 1.478810012340545654e-01 9.686604142189025879e-02 -6.336148083209991455e-02 2.328029870986938477e-01 -2.005376964807510376e-01 -1.507752090692520142e-01 -3.726555779576301575e-02 2.206597328186035156e-01 1.568374931812286377e-01 1.431528180837631226e-01 1.544964220374822617e-02
-1.071079820394515991e-01 -1.569885909557342529e-01 -1.513184458017349243e-01 1.602427661418914795e-02 7.947757095098495483e-02 -9.155312925577163696e-02 -1.133088842034339905e-01 3.060571253299713135e-01 -8.483359962701797485e-02 4.698531329631805420e-02 -8.697755634784698486e-02 3.094911873340606689e-01 -1.324169188737869263e-01 -7.270350120961666107e-03 -3.568067774176597595e-02 -8.318267762660980225e-03 2.703348696231842041e-01 -2.360509485006332397e-01 6.368412077426910400e-02 -9.507321566343307495e-02 -1.936282217502593994e-01 4.979579150676727295e-02 -1.447582542896270752e-01 -6.962243467569351196e-02 3.401473164558410645e-01 1.380829215049743652e-01 -4.099924564361572266e-01 -1.094524636864662170e-01 2.691132128238677979e-01 2.332387566566467285e-01 -3.123941458761692047e-02 -1.937215477228164673e-01
-1.851058006286621094e-01 1.075513362884521484e-01 5.814701318740844727e-03 -7.339090108871459961e-02 5.171139910817146301e-02 9.041455388069152832e-02 -9.337759017944335938e-02 2.609166800975799561e-01 -1.371519863605499268e-01 1.939506828784942627e-01 -3.556586503982543945e-01 1.104193739593029022e-02 -1.139628365635871887e-01 -1.864100694656372070e-01 1.052647829055786133e-01 -4.431812167167663574e-01 2.352882623672485352e-01 -4.839361086487770081e-02 -8.371225744485855103e-02 -1.167930513620376587e-01 6.859521567821502686e-02 3.571569621562957764e-01 1.144194155931472778e-01 -8.028053492307662964e-02 2.671869397163391113e-01 -1.270053684711456299e-01 -1.247154772281646729e-01 1.600688099861145020e-01 1.850745826959609985e-01 1.466932594776153564e-01 -1.055209524929523468e-02 9.000964462757110596e-02
-9.459409117698669434e-02 -6.567297875881195068e-02 5.370393395423889160e-02 -2.125992327928543091e-01 1.426161546260118484e-02 9.787430614233016968e-02 6.700668018311262131e-03 2.733406126499176025e-01 6.115470454096794128e-02 3.084547519683837891e-01 -1.414221059530973434e-02 -1.212969198822975159e-01 -3.355845436453819275e-02 -2.032761573791503906e-01 -3.931823372840881348e-01 -8.013880997896194458e-02 4.706773534417152405e-02 -1.865241676568984985e-01 -7.881934288889169693e-04 -2.070454657077789307e-01 -8.485431969165802002e-02 2.483119219541549683e-01 -9.127847850322723389e-02 6.743683014065027237e-03 1.215939968824386597e-01 -3.468127846717834473e-01 -1.394551992416381836e-01 1.740190982818603516e-01 3.302880227565765381e-01 1.449975818395614624e-01 -1.539562046527862549e-01 2.028097212314605713e-01
2.426794320344924927e-01 -2.535553872585296631e-01 3.750588893890380859e-01 6.010027229785919189e-02 -1.461098641157150269e-01 1.760636568069458008e-01 -1.566593796014785767e-01 -9.976015426218509674e-03 -4.978567063808441162e-01 -1.199635937809944153e-01 -1.768494583666324615e-02 1.810266822576522827e-01 1.029349341988563538e-01 -3.021300956606864929e-02 -9.037036448717117310e-02 -1.010968387126922607e-01 2.280835993587970734e-02 -1.626604199409484863e-01 -2.486605010926723480e-02 -1.324661523103713989e-01 2.226917743682861328e-01 2.816906571388244629e-01 -8.941491693258285522e-02 1.134684458374977112e-01 5.434819683432579041e-02 -1.489609032869338989e-01 -2.068122327327728271e-01 -2.359787374734878540e-02 2.444830238819122314e-01 -5.250678211450576782e-02 -3.519858419895172119e-02 5.585968121886253357e-02
7.743033021688461304e-02 -6.405865401029586792e-02 -2.868935465812683105e-01 2.963532507419586182e-02 -5.039982497692108154e-02 -1.867365390062332153e-01 -3.900703042745590210e-02 8.453688584268093109e-03 1.759685575962066650e-01 -3.151495382189750671e-02 -2.099795266985893250e-03 1.212767511606216431e-01 -9.119161963462829590e-02 -2.853340804576873779e-01 -3.262975811958312988e-01 -2.061024308204650879e-02 4.089748263359069824e-01 -3.560863062739372253e-02 1.178911998867988586e-01 -2.822354435920715332e-01 -6.374000757932662964e-02 1.356540620326995850e-01 -5.594526603817939758e-02 -2.706687152385711670e-01 1.237718537449836731e-01 5.407145619392395020e-02 -3.217664361000061035e-01 -1.322607994079589844e-01 8.037997037172317505e-02 2.509927451610565186e-01 -1.172135621309280396e-01 -2.025027424097061157e-01
9.773735702037811279e-02 -2.631911635398864746e-01 4.720088467001914978e-02 2.446192502975463867e-01 -2.161449193954467773e-01 -4.732693731784820557e-02 -2.750208377838134766e-01 1.320066899061203003e-01 -6.606960296630859375e-02 3.286870196461677551e-03 -2.032796293497085571e-01 4.004105329513549805e-01 -1.101026311516761780e-01 -2.768636047840118408e-01 -7.217565923929214478e-02 1.271697040647268295e-02 -1.918219588696956635e-02 -1.446311622858047485e-01 3.435814753174781799e-02 -1.389922648668289185e-01 -3.361227363348007202e-02 -6.107036024332046509e-02 1.231883838772773743e-01 3.763997554779052734e-02 2.627031207084655762e-01 8.808167278766632080e-02 -3.300835490226745605e-01 -1.486775875091552734e-01 -3.249488770961761475e-02 3.157814145088195801e-01 -6.189945340156555176e-02 2.030823081731796265e-01
1.103193163871765137e-01 -3.063108921051025391e-01 1.989873051643371582e-01 2.182024717330932617e-01 -2.113179652951657772e-05 1.228809449821710587e-02 8.544531464576721191e-02 -1.243738085031509399e-01 -3.564678877592086792e-02 -5.268086865544319153e-02 -1.033824235200881958e-01 2.138171195983886719e-01 1.358957141637802124e-01 -2.599388360977172852e-01 -1.243772432208061218e-01 -1.237540319561958313e-01 -1.626287996768951416e-01 -9.849597513675689697e-02 3.472042083740234375e-01 -5.069091543555259705e-02 3.264667689800262451e-01 3.300151228904724121e-01 -2.541801631450653076e-01 -2.017950862646102905e-01 -1.557255163788795471e-02 -2.125692963600158691e-01 -2.236760258674621582e-01 -3.780481964349746704e-02 1.158387400209903717e-02 -1.743424125015735626e-02 1.618010252714157104e-01 5.483312904834747314e-02
1.677487231791019440e-02 -2.368416786193847656e-01 -8.171884715557098389e-02 3.884870409965515137e-01 1.561828106641769409e-01 1.818572729825973511e-02 -1.343095302581787109e-01 1.914868205785751343e-01 -3.663788735866546631e-02 3.441447764635086060e-02 -6.027384847402572632e-02 1.848026923835277557e-02 2.242632061243057251e-01 -3.128378093242645264e-01 -1.221887320280075073e-01 -3.189940936863422394e-03 1.868056133389472961e-02 -2.841858565807342529e-02 2.218834608793258667e-01 -1.302887350320816040e-01 -4.619423300027847290e-02 1.592994928359985352e-01 -1.618986427783966064e-01 -3.295600712299346924e-01 4.958472251892089844e-01 -7.269230554811656475e-04 -1.611438244581222534e-01 1.544247716665267944e-01 -3.911726921796798706e-02 6.319347023963928223e-02 -4.282068833708763123e-02 6.526724249124526978e-02
6.903908401727676392e-02 -4.558298289775848389e-01 -2.122373580932617188e-01 4.079349711537361145e-02 2.161599881947040558e-02 1.015841364860534668e-01 -9.519306942820549011e-03 -3.465585783123970032e-02 2.567505463957786560e-02 -1.619837284088134766e-01 4.161224141716957092e-02 2.977189719676971436e-01 -1.521125137805938721e-01 -3.802233338356018066e-01 -2.358186393976211548e-01 -1.383975148200988770e-01 4.415148124098777771e-02 -2.164645940065383911e-01 4.745061695575714111e-02 -1.787731796503067017e-01 -1.686995625495910645e-01 2.473457753658294678e-01 -9.616801887750625610e-02 -1.959084272384643555e-01 -1.686259657144546509e-01 -1.563317775726318359e-01 -6.009001657366752625e-02 -3.190918639302253723e-02 1.395429819822311401e-01 -1.098498329520225525e-01 -2.068475931882858276e-01 -1.296660006046295166e-01
-7.159960269927978516e-02 -3.564492333680391312e-03 -2.473984099924564362e-02 1.105011776089668274e-01 2.323987707495689392e-02 -2.195517420768737793e-01 1.888288110494613647e-01 1.282381117343902588e-01 -3.101874887943267822e-01 -6.922006607055664062e-02 7.955289632081985474e-02 2.021197676658630371e-01 5.357100442051887512e-02 -2.740566730499267578e-01 -3.160679042339324951e-01 -1.909039467573165894e-01 8.860782533884048462e-02 -1.745420992374420166e-01 -1.184803899377584457e-02 -1.681922525167465210e-01 -8.863884210586547852e-02 2.378383427858352661e-01 -1.478083729743957520e-01 -6.441386044025421143e-02 2.570328116416931152e-01 2.123977392911911011e-01 -1.490785926580429077e-01 -2.106516510248184204e-01 -8.892439305782318115e-02 2.487085461616516113e-01 -1.746901720762252808e-01 2.888975143432617188e-01
3.843196853995323181e-02 -1.754071861505508423e-01 1.447599381208419800e-01 -7.927040010690689087e-02 6.706883758306503296e-02 1.543317139148712158e-01 -7.151831686496734619e-02 -1.238294616341590881e-01 -4.002311229705810547e-01 1.670185178518295288e-01 -3.882948160171508789e-01 2.740523815155029297e-01 -1.238219216465950012e-01 -1.076435521245002747e-01 -7.724087685346603394e-02 -8.765172958374023438e-02 1.815183460712432861e-01 -2.231756150722503662e-01 -1.744555681943893433e-02 -1.779985576868057251e-01 9.168240427970886230e-02 1.554868519306182861e-01 6.757628917694091797e-02 -3.477940708398818970e-02 1.595706194639205933e-01 -6.267958879470825195e-02 2.385210245847702026e-02 2.568316757678985596e-01 2.386454641819000244e-01 1.798505634069442749e-01 -2.119999527931213379e-01 -2.322896271944046021e-01
-1.540165990591049194e-01 -1.578887850046157837e-01 1.025296896696090698e-01 1.321291625499725342e-01 1.664692610502243042e-01 -9.337391704320907593e-02 -1.339270323514938354e-01 1.298360824584960938e-01 -2.157548666000366211e-01 9.702254086732864380e-02 6.249414756894111633e-02 1.994936317205429077e-01 2.548004388809204102e-01 -1.584605723619461060e-01 -1.385449022054672241e-01 -1.986791193485260010e-02 2.439032047986984253e-01 -9.950109571218490601e-02 1.691349297761917114e-01 -1.710867583751678467e-01 -2.610585093498229980e-01 1.446522027254104614e-01 -3.853422701358795166e-01 1.018130313605070114e-02 2.852945923805236816e-01 -9.360978379845619202e-03 -1.562705039978027344e-01 -2.624014317989349365e-01 2.888446487486362457e-02 2.165327221155166626e-01 3.926442563533782959e-02 2.321917861700057983e-01
1.214138790965080261e-02 -8.988910913467407227e-02 3.552397787570953369e-01 8.732089400291442871e-02 -9.913749247789382935e-02 -1.990634202957153320e-01 -3.487145528197288513e-02 4.200007393956184387e-02 -2.957256138324737549e-01 2.547117471694946289e-01 5.683259293437004089e-02 9.091591089963912964e-02 4.708507657051086426e-02 -1.865087002515792847e-01 -8.100903779268264771e-02 -1.087550669908523560e-01 4.213551431894302368e-02 -2.283061295747756958e-01 4.246426746249198914e-02 -1.041809618473052979e-01 -3.262388408184051514e-01 3.900747001171112061e-01 -1.995267570018768311e-01 1.979583203792572021e-01 4.266510158777236938e-02 -1.502946913242340088e-01 -7.034718245267868042e-02 3.058866858482360840e-01 1.038104370236396790e-01 1.207317486405372620e-01 -1.706165820360183716e-01 -6.903847306966781616e-02
-8.219399303197860718e-02 -7.052231580018997192e-02 1.124420985579490662e-01 8.445128053426742554e-02 7.817606627941131592e-02 -2.228225469589233398e-01 -1.040049344301223755e-01 -1.040610447525978088e-01 -1.114666983485221863e-01 1.876263916492462158e-01 -1.288409084081649780e-01 5.298481509089469910e-02 -1.215937510132789612e-01 -2.564167976379394531e-01 -3.848042190074920654e-01 -1.081344261765480042e-01 2.291992902755737305e-01 -5.867244303226470947e-02 1.506383270025253296e-01 -4.779420793056488037e-01 5.235986039042472839e-02 2.114229351282119751e-01 -2.714899182319641113e-01 6.231754273176193237e-02 1.013982892036437988e-01 1.301019918173551559e-02 8.812195621430873871e-03 1.226088926196098328e-01 3.283925652503967285e-01 -6.037084385752677917e-02 8.940254896879196167e-02 8.113723993301391602e-02
4.852142557501792908e-02 -2.844173312187194824e-01 4.186557531356811523e-01 1.460164934396743774e-01 -1.048791315406560898e-02 2.697897851467132568e-01 -2.634668052196502686e-01 2.227256819605827332e-02 -3.031272292137145996e-01 -1.842028051614761353e-01 -1.255473345518112183e-01 3.215588629245758057e-03 5.136491730809211731e-02 -1.859461665153503418e-01 -1.488802134990692139e-01 -2.061147540807723999e-01 9.267947822809219360e-02 -1.391385942697525024e-01 -5.799420550465583801e-02 -4.542045295238494873e-02 7.701971381902694702e-02 2.925829887390136719e-01 -8.842746913433074951e-02 1.124584898352622986e-01 -1.913033053278923035e-02 -2.222933918237686157e-01 -2.015393227338790894e-01 -6.397054530680179596e-03 2.840774655342102051e-01 1.113455817103385925e-01 -6.358815729618072510e-02 -3.066436201333999634e-02
9.445614367723464966e-02 -1.561560034751892090e-01 2.304829210042953491e-01 -7.455046474933624268e-02 2.616082783788442612e-03 2.970020174980163574e-01 -3.255596160888671875e-01 3.893962502479553223e-02 -2.402060776948928833e-01 7.671290636062622070e-02 -4.519050195813179016e-02 3.177103400230407715e-02 1.001546308398246765e-01 2.114199399948120117e-01 2.789215184748172760e-02 -4.595378879457712173e-03 -9.572287648916244507e-02 3.225709125399589539e-02 1.911151558160781860e-01 -2.834388911724090576e-01 -3.015420958399772644e-02 1.250848621129989624e-01 -1.777656972408294678e-01 -3.384474813938140869e-01 1.281790435314178467e-01 -7.931473106145858765e-02 -4.352107346057891846e-01 3.542661294341087341e-02 1.384552270174026489e-01 1.255050450563430786e-01 -2.258422523736953735e-01 -3.237295150756835938e-02
-1.077445223927497864e-02 -3.589108288288116455e-01 3.588503897190093994e-01 -1.399593651294708252e-01 -7.786601781845092773e-02 3.587816283106803894e-02 -9.826457500457763672e-02 6.555092334747314453e-02 -2.551489472389221191e-01 9.439973533153533936e-02 -2.097018957138061523e-01 1.327694654464721680e-01 -9.623379260301589966e-02 -2.454840019345283508e-02 1.034271195530891418e-01 -1.518846750259399414e-01 1.071297749876976013e-01 -3.477388918399810791e-01 -4.239968210458755493e-02 -2.839348912239074707e-01 -8.112161606550216675e-02 3.274465799331665039e-01 -1.182879805564880371e-01 -1.136614009737968445e-01 8.560584485530853271e-02 3.249204158782958984e-02 8.868747949600219727e-02 1.780208349227905273e-01 2.303785681724548340e-01 1.724300384521484375e-01 -1.380910107400268316e-04 -1.894224435091018677e-01
-3.314244747161865234e-02 -1.704816073179244995e-01 2.412608861923217773e-01 2.489041835069656372e-01 -1.692086011171340942e-01 -1.175503283739089966e-01 -1.183950975537300110e-01 -1.296391934156417847e-01 -3.849319219589233398e-01 1.776365041732788086e-01 -2.180062383413314819e-01 -1.037247404456138611e-01 -7.338826358318328857e-02 1.408694982528686523e-01 -1.625513732433319092e-01 -4.239057302474975586e-01 3.119135200977325439e-01 -1.766550391912460327e-01 2.338026016950607300e-01 -5.790354683995246887e-02 -5.252133309841156006e-02 4.583006724715232849e-02 -1.437243372201919556e-01 -6.078655645251274109e-02 -2.989181503653526306e-02 1.142749041318893433e-01 -1.456802487373352051e-01 -2.093340307474136353e-01 9.643400460481643677e-02 3.103662654757499695e-02 -2.575714699923992157e-02 -3.736234828829765320e-02
-5.044494196772575378e-02 -1.908812075853347778e-01 2.881174087524414062e-01 -2.873401641845703125e-01 -5.243098735809326172e-02 5.199416726827621460e-02 -3.352394998073577881e-01 -1.390177309513092041e-01 -2.087123394012451172e-01 2.132075130939483643e-01 -1.676679998636245728e-01 1.363599002361297607e-01 -1.547499746084213257e-01 2.331115538254380226e-03 -4.237866103649139404e-01 -2.138118445873260498e-01 3.618448227643966675e-02 -9.687075763940811157e-02 2.018834836781024933e-02 -5.792065709829330444e-02 1.591077819466590881e-02 1.991986483335494995e-01 -1.346135884523391724e-01 5.811425298452377319e-02 7.012114673852920532e-02 -6.519521027803421021e-02 -3.442423418164253235e-02 1.441489160060882568e-01 3.405744731426239014e-01 -2.460337802767753601e-02 1.990420371294021606e-01 -1.002947241067886353e-01
-7.141607254743576050e-02 6.649722903966903687e-02 3.916752338409423828e-01 -1.672923751175403595e-02 6.358420848846435547e-02 5.059193447232246399e-02 3.521290374919772148e-03 9.262016415596008301e-02 -1.514985859394073486e-01 9.410353004932403564e-02 -5.457122251391410828e-02 1.531397104263305664e-01 9.466722607612609863e-02 -8.699657022953033447e-02 -2.977965399622917175e-02 -9.531440585851669312e-02 3.183712065219879150e-01 -2.364024370908737183e-01 8.926492929458618164e-02 -4.213290214538574219e-01 1.136694625020027161e-01 3.491955995559692383e-01 2.683773040771484375e-01 5.833899602293968201e-02 5.090793594717979431e-02 5.135237425565719604e-02 -1.619641184806823730e-01 1.993002891540527344e-01 1.774139553308486938e-01 -6.792124360799789429e-02 1.163960620760917664e-02 -2.764581739902496338e-01
2.532473206520080566e-01 -1.826426684856414795e-01 8.987440168857574463e-02 -1.622296683490276337e-02 -2.192839980125427246e-01 -4.481048788875341415e-03 -3.202610462903976440e-02 -2.105630002915859222e-02 -7.033590972423553467e-02 -1.184095516800880432e-01 3.571579977869987488e-02 9.298490732908248901e-02 -5.512259528040885925e-02 -4.848777949810028076e-01 -1.450001895427703857e-01 -2.311967313289642334e-01 -8.397597074508666992e-02 -3.792674466967582703e-02 -2.080407589673995972e-01 -4.116921126842498779e-01 5.195669829845428467e-02 1.115905195474624634e-01 -9.887098520994186401e-02 -8.740003407001495361e-02 -4.085076600313186646e-02 -1.277886778116226196e-01 -2.945552468299865723e-01 -2.857261709868907928e-02 -2.743918215855956078e-03 2.212830483913421631e-01 2.253712266683578491e-01 2.095441520214080811e-01
4.870999231934547424e-02 -2.233901917934417725e-01 -8.026572316884994507e-02 2.188170850276947021e-01 1.411705464124679565e-01 -1.056394353508949280e-02 3.312103748321533203e-01 -4.772806074470281601e-03 -3.191626071929931641e-02 2.298030406236648560e-01 7.952494919300079346e-02 4.369696602225303650e-02 9.844606369733810425e-02 -5.123087763786315918e-02 -2.537582255899906158e-02 -2.557065784931182861e-01 1.394435465335845947e-01 2.355125918984413147e-02 7.132159918546676636e-02 -2.098855227231979370e-01 1.946292072534561157e-01 2.834819555282592773e-01 -1.336937248706817627e-01 -4.417904913425445557e-01 2.326469868421554565e-01 -1.462239585816860199e-02 -2.709856331348419189e-01 -4.471877217292785645e-02 8.663220703601837158e-02 -9.219171106815338135e-02 2.193887829780578613e-01 1.699663847684860229e-01
7.703509926795959473e-02 -2.116751372814178467e-01 -4.430695250630378723e-02 -3.189478516578674316e-01 -2.339852452278137207e-01 -1.567011140286922455e-02 -1.015791818499565125e-01 1.630613356828689575e-01 -2.864416837692260742e-01 -2.089999057352542877e-02 -1.893759071826934814e-01 8.228956162929534912e-02 -1.309737265110015869e-01 -1.598985940217971802e-01 -1.333517134189605713e-01 -2.362817153334617615e-02 2.812105715274810791e-01 -1.119795516133308411e-01 1.561094969511032104e-01 -1.182481199502944946e-01 3.714761734008789062e-01 4.045790433883666992e-01 1.180349811911582947e-01 -1.236852109432220459e-01 1.363128274679183960e-01 -1.577105522155761719e-01 1.433869730681180954e-02 -7.080943137407302856e-02 1.674074977636337280e-01 1.622140035033226013e-02 -5.068635568022727966e-02 -1.645350456237792969e-01
3.659898787736892700e-02 6.997589766979217529e-02 4.223349690437316895e-02 9.111415594816207886e-02 3.403333947062492371e-02 1.961531639099121094e-01 -2.180068641901016235e-01 -5.247864127159118652e-02 1.631319522857666016e-01 -1.925555802881717682e-02 -4.915167391300201416e-02 1.641088277101516724e-01 -6.074864044785499573e-02 -2.438299059867858887e-01 -3.342522978782653809e-01 3.406979888677597046e-02 1.657781749963760376e-01 -5.713367089629173279e-02 2.153356820344924927e-01 -3.814339637756347656e-01 2.184468954801559448e-01 4.353731274604797363e-01 -3.121829032897949219e-02 -6.121464446187019348e-02 4.540716856718063354e-02 1.344463378190994263e-01 -5.336567759513854980e-02 -1.241998672485351562e-01 1.360964030027389526e-01 -1.568879187107086182e-01 3.383911550045013428e-01 2.737876214087009430e-02
-1.384372473694384098e-03 4.621032159775495529e-03 4.248185828328132629e-02 -3.558125346899032593e-02 7.810004800558090210e-02 -2.754364609718322754e-01 3.573926910758018494e-02 9.454773366451263428e-02 -2.868711650371551514e-01 -1.579672247171401978e-01 -1.200792267918586731e-01 1.933800727128982544e-01 3.131967782974243164e-02 -1.393618583679199219e-01 -3.205365836620330811e-01 -1.665874719619750977e-01 9.463487565517425537e-02 -3.172745108604431152e-01 -9.972003102302551270e-02 -6.379457563161849976e-02 -1.195104941725730896e-01 2.151540666818618774e-01 -5.346009880304336548e-02 -1.291050612926483154e-01 3.023965954780578613e-01 1.699234992265701294e-01 -2.101360112428665161e-01 -2.166594266891479492e-01 3.701667860150337219e-02 4.882326722145080566e-02 -2.701994478702545166e-01 3.207064568996429443e-01
3.349005058407783508e-02 -3.666680157184600830e-01 5.280962586402893066e-02 -3.252975642681121826e-02 -1.619093865156173706e-01 5.466814711689949036e-02 -2.814115285873413086e-01 1.212745308876037598e-01 -4.683640599250793457e-02 2.374808341264724731e-01 -3.283551931381225586e-01 1.218804717063903809e-01 5.427600443363189697e-02 -2.351024560630321503e-02 -1.682761013507843018e-01 -1.687265038490295410e-01 2.834818959236145020e-01 -2.832401990890502930e-01 1.440526843070983887e-01 -1.318687945604324341e-01 1.697446703910827637e-01 1.968268752098083496e-01 -1.078318618237972260e-02 -9.839645773172378540e-02 -5.521136149764060974e-02 5.325799435377120972e-02 3.961482271552085876e-02 2.689590752124786377e-01 2.920008599758148193e-01 1.796352863311767578e-01 2.440514974296092987e-02 -1.481023132801055908e-01
1.544802486896514893e-01 -1.720945686101913452e-01 4.729115068912506104e-01 2.628494203090667725e-01 -4.064755514264106750e-02 1.911477595567703247e-01 -1.760623902082443237e-01 3.462947905063629150e-02 -1.624140590429306030e-01 2.828901410102844238e-01 -3.736762329936027527e-02 2.058979719877243042e-01 1.921915113925933838e-01 -3.911172971129417419e-02 -1.194289773702621460e-01 -1.216322556138038635e-01 7.609125226736068726e-02 -1.346572786569595337e-01 4.069417715072631836e-02 -2.031967341899871826e-01 8.956601470708847046e-02 2.265836447477340698e-01 1.014950349926948547e-01 -1.311300992965698242e-01 2.048697024583816528e-01 1.001780927181243896e-01 -2.892217971384525299e-02 2.227171212434768677e-01 1.082290038466453552e-01 -4.816679283976554871e-02 3.053545057773590088e-01 4.721828177571296692e-02
5.314297601580619812e-02 3.911136183887720108e-03 -2.408195137977600098e-01 1.305878460407257080e-01 6.107981875538825989e-02 -3.698335727676749229e-03 2.876720950007438660e-02 3.059971034526824951e-01 -2.542620003223419189e-01 -9.041284769773483276e-02 -2.484744489192962646e-01 2.605304867029190063e-02 -8.325558900833129883e-02 -2.146824002265930176e-01 -2.870680987834930420e-01 -1.983988136053085327e-01 5.100516974925994873e-02 -1.794526427984237671e-01 -2.959688603878021240e-01 -9.573650360107421875e-02 1.399702429771423340e-01 2.410086244344711304e-01 -8.053971827030181885e-02 9.657254815101623535e-02 2.095397710800170898e-01 2.041548043489456177e-01 -3.488228619098663330e-01 1.490468382835388184e-01 1.973545849323272705e-01 -8.659201115369796753e-02 -1.107738092541694641e-01 2.492266707122325897e-02
3.627971112728118896e-01 -3.287769556045532227e-01 2.098034322261810303e-01 1.124404370784759521e-02 -1.871251165866851807e-01 1.758223474025726318e-01 4.486758261919021606e-03 -2.022663131356239319e-02 -3.135148584842681885e-01 -2.197292149066925049e-01 -1.892467588186264038e-01 1.947942078113555908e-01 3.030468337237834930e-02 -4.282091930508613586e-02 -1.708690375089645386e-01 -1.630495488643646240e-01 8.755192160606384277e-02 -3.058585524559020996e-01 -1.447125971317291260e-01 -1.288161873817443848e-01 1.357790082693099976e-01 2.319030165672302246e-01 -1.011464893817901611e-01 1.135347038507461548e-01 9.942796081304550171e-02 -1.719566732645034790e-01 -1.753885000944137573e-01 -3.647852689027786255e-02 2.016076743602752686e-01 -5.591142922639846802e-02 -4.698470979928970337e-02 -1.389410048723220825e-01
-1.580110043287277222e-01 -1.300816684961318970e-01 -1.165026649832725525e-01 -3.290521726012229919e-02 -4.505740106105804443e-02 -5.683464184403419495e-02 -1.414626836776733398e-01 -2.171997427940368652e-01 -1.972772926092147827e-01 -3.108866279944777489e-03 -8.333269506692886353e-02 2.367581725120544434e-01 -5.735669285058975220e-02 -7.354026287794113159e-02 -1.675918251276016235e-01 -1.087737455964088440e-02 2.903547585010528564e-01 -1.102204993367195129e-01 5.245612934231758118e-02 -2.136107832193374634e-01 -1.669505238533020020e-01 1.575034856796264648e-02 -8.637049794197082520e-02 -1.071414053440093994e-01 3.620140850543975830e-01 1.524675786495208740e-01 -4.680871665477752686e-01 -6.241502240300178528e-02 8.734663575887680054e-02 7.342755049467086792e-02 -1.591456979513168335e-01 -3.530330955982208252e-01
3.324126824736595154e-02 -1.541604846715927124e-02 1.221489310264587402e-01 7.291793078184127808e-02 2.508973777294158936e-01 1.144275143742561340e-01 7.142842747271060944e-03 1.338804885745048523e-02 -2.652837038040161133e-01 -9.774604812264442444e-03 2.431827336549758911e-01 2.678194940090179443e-01 1.225053593516349792e-01 -2.797208428382873535e-01 -2.327573150396347046e-01 -1.791723668575286865e-01 1.022158488631248474e-01 1.212683394551277161e-01 1.919797211885452271e-01 -5.942187458276748657e-02 -2.607246935367584229e-01 2.117501944303512573e-01 1.142758354544639587e-01 -1.774099022150039673e-01 5.266547203063964844e-02 3.101718723773956299e-01 -2.015548199415206909e-01 1.685845404863357544e-01 2.481852173805236816e-01 8.273082226514816284e-02 -2.199350446462631226e-01 1.164200752973556519e-01
7.461940869688987732e-03 -1.280655115842819214e-01 6.450425833463668823e-02 1.065462082624435425e-01 -7.317209988832473755e-02 -5.540052056312561035e-02 -1.082220003008842468e-01 -2.584551274776458740e-01 -9.375859051942825317e-02 -2.941912412643432617e-01 -8.953556418418884277e-03 1.811428219079971313e-01 1.202450394630432129e-01 -8.234127610921859741e-02 -3.686937689781188965e-01 -5.345588549971580505e-02 1.578189432621002197e-01 -2.206759899854660034e-01 -4.806054383516311646e-02 -4.944368824362754822e-02 1.433076895773410797e-02 1.401399970054626465e-01 -2.856027781963348389e-01 -1.786764860153198242e-01 2.866428792476654053e-01 -1.125619783997535706e-01 -4.564179480075836182e-01 3.989265114068984985e-02 -3.525398671627044678e-02 -1.000531837344169617e-01 -2.525315880775451660e-01 -3.695633634924888611e-02
-1.407255977392196655e-01 -2.222086191177368164e-01 3.742578253149986267e-02 -2.585953287780284882e-02 -1.959387063980102539e-01 -1.007137373089790344e-01 -8.143903315067291260e-02 8.961554616689682007e-02 -1.348025798797607422e-01 2.817967534065246582e-01 -1.691568456590175629e-02 8.865991234779357910e-02 -8.040887862443923950e-02 -2.040028870105743408e-01 -5.716998130083084106e-02 2.606651932001113892e-02 2.097148448228836060e-01 -1.297886818647384644e-01 2.140595912933349609e-01 -3.882900476455688477e-01 -6.558562815189361572e-02 3.496340215206146240e-01 -1.405413895845413208e-01 5.838548764586448669e-02 7.664453983306884766e-02 -3.310133516788482666e-02 1.275649815797805786e-01 2.807630598545074463e-01 4.125856757164001465e-01 1.617998480796813965e-01 -4.596508294343948364e-02 -9.007793851196765900e-03
-5.134154483675956726e-02 1.011936366558074951e-01 3.382502356544137001e-03 8.493215590715408325e-02 -9.166429936885833740e-02 -2.397271543741226196e-01 -1.182512864470481873e-01 -7.231395691633224487e-02 -8.968408405780792236e-02 5.393908545374870300e-02 -1.059991046786308289e-01 3.142068535089492798e-02 -2.756108641624450684e-01 -3.701236546039581299e-01 -2.670988440513610840e-01 -1.891198307275772095e-01 1.127243712544441223e-01 -2.120549082756042480e-01 1.814518719911575317e-01 -4.873873293399810791e-01 4.983105883002281189e-02 2.053764909505844116e-01 -4.880677908658981323e-03 1.308157742023468018e-01 1.279547661542892456e-01 -1.959556937217712402e-01 -5.444665998220443726e-02 1.342635750770568848e-01 1.750867664813995361e-01 -7.236237078905105591e-02 -1.002628728747367859e-01 -1.998177319765090942e-01
2.184592485427856445e-01 -1.458149999380111694e-01 2.227296307682991028e-02 2.946538627147674561e-01 5.817415937781333923e-02 4.864585399627685547e-02 -2.030475288629531860e-01 -1.667564958333969116e-01 -2.357510328292846680e-01 1.829678416252136230e-01 -6.608837842941284180e-02 9.728033095598220825e-02 1.918903142213821411e-01 1.576189324259757996e-02 -9.189081192016601562e-02 -2.622075378894805908e-01 -2.091274112462997437e-01 -5.352520570158958435e-02 6.816343963146209717e-02 -4.899119436740875244e-01 1.624041646718978882e-01 1.386721432209014893e-01 -1.792580783367156982e-01 -8.122424781322479248e-02 -1.209655851125717163e-01 1.110354661941528320e-01 -1.316094696521759033e-01 -1.165421381592750549e-01 6.802649050951004028e-02 2.317790389060974121e-01 -8.455901592969894409e-02 -2.297759950160980225e-01
-6.255546212196350098e-02 -2.311984151601791382e-01 1.753043569624423981e-02 -8.463093638420104980e-02 2.381856553256511688e-02 3.056683838367462158e-01 -2.690370753407478333e-02 2.637716531753540039e-01 -4.435418844223022461e-01 2.521212697029113770e-01 -8.005730062723159790e-02 1.952155530452728271e-01 5.651188269257545471e-02 -2.387852780520915985e-02 -1.923827528953552246e-01 4.626334831118583679e-02 3.484202921390533447e-01 -2.388473451137542725e-01 -2.021945081651210785e-02 -2.616560459136962891e-01 7.325594127178192139e-02 2.882980406284332275e-01 -1.478927433490753174e-01 2.765071019530296326e-02 1.140492781996726990e-01 -1.456715911626815796e-01 1.591452807188034058e-01 4.929624497890472412e-02 -8.483604528009891510e-03 1.895983703434467316e-02 2.142261527478694916e-02 -4.271996021270751953e-02
1.883012428879737854e-02 -9.639987722039222717e-03 -2.053418196737766266e-02 -2.138235047459602356e-02 -3.286029994487762451e-01 2.808212302625179291e-03 -6.991319358348846436e-02 8.102892339229583740e-02 2.775906026363372803e-02 1.990653127431869507e-01 5.805874988436698914e-02 -9.256643056869506836e-02 -3.041199743747711182e-01 -2.013485729694366455e-01 -9.560209512710571289e-02 -1.163666397333145142e-01 1.466722190380096436e-01 -1.017340645194053650e-01 -5.896295607089996338e-02 -2.689950466156005859e-01 7.605758309364318848e-02 3.886418640613555908e-01 -5.524225160479545593e-02 -2.070054411888122559e-01 -6.243057548999786377e-02 1.782376021146774292e-01 -1.283480674028396606e-01 2.116986215114593506e-01 4.629654288291931152e-01 -1.768436431884765625e-01 -1.007844507694244385e-01 -8.962389081716537476e-02
1.281009614467620850e-01 8.357026427984237671e-02 2.572272419929504395e-01 3.169962465763092041e-01 -1.420004516839981079e-01 3.008919358253479004e-01 -1.567260175943374634e-01 -2.984337322413921356e-02 -2.424427308142185211e-02 1.245647296309471130e-01 -4.038159921765327454e-02 2.766776680946350098e-01 -3.176798820495605469e-01 -1.755917817354202271e-01 -1.315873712301254272e-01 -1.575940549373626709e-01 6.787396967411041260e-02 -3.864581510424613953e-02 1.498696208000183105e-01 -1.232875809073448181e-01 2.055579125881195068e-01 3.294246196746826172e-01 -2.043071575462818146e-02 -8.735220134258270264e-02 1.978777199983596802e-01 -3.397580608725547791e-02 -6.059807166457176208e-02 4.181631281971931458e-02 2.601355314254760742e-01 -1.739588566124439240e-02 2.855584323406219482e-01 8.820160478353500366e-02
5.383106693625450134e-02 -1.747278422117233276e-01 -2.010311000049114227e-02 -1.324342489242553711e-01 -1.755265742540359497e-01 -1.459848284721374512e-01 -6.195209175348281860e-02 -7.107932120561599731e-02 -8.582475036382675171e-02 2.337960153818130493e-01 1.159217134118080139e-01 4.214363992214202881e-01 1.018585190176963806e-01 -2.082133144140243530e-01 -2.134640812873840332e-01 -1.062317341566085815e-01 4.170668423175811768e-01 5.567203089594841003e-02 2.208071500062942505e-01 -8.268316090106964111e-02 9.534087032079696655e-02 1.167275309562683105e-01 -2.265151739120483398e-01 -3.034724388271570206e-03 1.865990310907363892e-01 1.061746850609779358e-01 -1.627260893583297729e-01 -1.921329498291015625e-01 9.360938519239425659e-02 1.649949401617050171e-01 -1.235013157129287720e-01 -2.378430068492889404e-01
-2.316115796566009521e-01 -1.464781761169433594e-01 -1.210784912109375000e-01 -8.492507040500640869e-03 7.992389053106307983e-02 -4.830875992774963379e-02 -1.727796196937561035e-01 2.392125278711318970e-01 -1.449694186449050903e-01 2.341393679380416870e-01 1.784269064664840698e-01 3.145841956138610840e-01 1.329683959484100342e-01 5.146111175417900085e-02 -2.888629436492919922e-01 -6.150754913687705994e-02 3.703708350658416748e-01 -2.795887887477874756e-01 1.179640144109725952e-01 -2.330123931169509888e-01 -2.611322700977325439e-01 1.463447660207748413e-01 4.499968606978654861e-03 -7.824555039405822754e-02 1.561304479837417603e-01 2.102851718664169312e-01 -1.791310608386993408e-01 -4.818255081772804260e-02 6.572914123535156250e-02 5.682058632373809814e-02 -2.653536573052406311e-02 -9.806780517101287842e-02
-2.934623062610626221e-01 -1.819133907556533813e-01 8.923570066690444946e-02 4.512771964073181152e-02 -2.453368753194808960e-01 1.599775552749633789e-01 5.536727979779243469e-02 8.264689147472381592e-02 -4.357812702655792236e-01 -7.884516566991806030e-02 1.641841232776641846e-01 2.841917239129543304e-02 1.572531834244728088e-02 -1.740780174732208252e-01 -7.717058807611465454e-02 -2.531936466693878174e-01 2.754881680011749268e-01 -2.248166054487228394e-01 3.879333660006523132e-02 -1.444453597068786621e-01 -6.318019330501556396e-02 2.236341834068298340e-01 -8.191837370395660400e-02 -4.151872172951698303e-02 1.400466710329055786e-01 -3.942596912384033203e-01 -1.298216581344604492e-01 -5.672226101160049438e-02 3.196689486503601074e-02 1.471776664257049561e-01 -6.374919414520263672e-02 -1.322651952505111694e-01
1.897848993539810181e-01 -1.221197545528411865e-01 -1.918902099132537842e-01 7.969751954078674316e-02 1.797853112220764160e-01 8.463442325592041016e-03 1.188386678695678711e-01 4.313034564256668091e-02 -3.156054913997650146e-01 -6.060245260596275330e-02 -1.036193594336509705e-01 3.616577386856079102e-02 1.995508521795272827e-01 1.367291212081909180e-01 -6.122803315520286560e-02 -2.352011799812316895e-01 9.503061324357986450e-02 -2.242959141731262207e-01 2.904814779758453369e-01 -4.088367521762847900e-01 -1.406185477972030640e-01 3.732965588569641113e-01 -2.183134108781814575e-01 2.520068883895874023e-01 3.749379888176918030e-02 -2.301048487424850464e-02 2.136967331171035767e-02 -6.070403009653091431e-02 -2.994063869118690491e-02 1.766480207443237305e-01 -7.249208539724349976e-02 4.240657668560743332e-03
-3.511252403259277344e-01 -1.578350365161895752e-01 4.069492593407630920e-02 -2.110359966754913330e-01 8.848402649164199829e-02 1.762097515165805817e-02 -1.296901106834411621e-01 -2.367353141307830811e-01 6.198158115148544312e-02 -3.579071536660194397e-02 -1.985046453773975372e-02 1.424971222877502441e-01 5.954614654183387756e-02 -1.460205018520355225e-01 -1.471558809280395508e-01 -3.298883736133575439e-01 3.825932741165161133e-02 -1.466777473688125610e-01 5.255457758903503418e-02 -9.942631423473358154e-02 7.983750663697719574e-03 2.476972639560699463e-01 -3.600783348083496094e-01 -1.500142812728881836e-01 2.016871869564056396e-01 -9.474399685859680176e-02 -1.520370095968246460e-01 7.018485665321350098e-02 3.025236129760742188e-01 2.633311152458190918e-01 3.732255101203918457e-02 2.329734414815902710e-01
1.537797693163156509e-02 -3.588799536228179932e-01 5.876993760466575623e-02 -1.961384564638137817e-01 -3.432141542434692383e-01 1.445810869336128235e-02 5.576938763260841370e-02 1.792174130678176880e-01 -2.407913804054260254e-01 1.202339902520179749e-01 -1.990086436271667480e-01 -1.737469285726547241e-01 -1.850897967815399170e-01 -2.034380882978439331e-01 -1.015978083014488220e-01 -1.415069401264190674e-01 3.428336381912231445e-01 -1.219234988093376160e-01 1.134477481245994568e-01 -1.062795519828796387e-01 1.407363414764404297e-01 3.808059990406036377e-01 5.027427896857261658e-02 -9.032409638166427612e-02 3.040751814842224121e-02 4.100086633116006851e-03 1.986845023930072784e-02 -8.093338459730148315e-02 2.413708865642547607e-01 1.574521511793136597e-01 -4.202377982437610626e-03 -6.754819303750991821e-02
2.572010830044746399e-02 -1.287118252366781235e-02 -2.677427977323532104e-02 2.528659999370574951e-02 -5.840682610869407654e-02 3.550570085644721985e-02 -2.297058999538421631e-01 8.860282599925994873e-02 -2.488971687853336334e-02 3.705354928970336914e-01 5.146519467234611511e-02 -5.008855834603309631e-02 1.753522828221321106e-02 9.589145332574844360e-02 -3.441366255283355713e-01 -2.131752371788024902e-01 2.753033638000488281e-01 -2.842157483100891113e-01 -2.475062310695648193e-01 -2.061064392328262329e-01 -1.740830577909946442e-02 1.813684552907943726e-01 -3.074338138103485107e-01 -1.868358552455902100e-01 2.120028249919414520e-02 -2.001576870679855347e-01 -1.150660440325737000e-01 -2.958104945719242096e-02 1.992666870355606079e-01 2.648973464965820312e-01 -1.690931618213653564e-01 7.115453016012907028e-03
5.840729176998138428e-02 -2.188354916870594025e-02 1.560884714126586914e-01 1.733338087797164917e-01 -4.669768810272216797e-01 -8.530581369996070862e-03 -2.291673123836517334e-01 1.436111629009246826e-01 -2.092854082584381104e-01 3.329711854457855225e-01 5.991641059517860413e-02 -1.834276318550109863e-02 6.962183397263288498e-03 -1.340917497873306274e-01 -8.379695564508438110e-02 8.840420097112655640e-02 4.720537737011909485e-02 -2.543151974678039551e-01 1.536797434091567993e-01 -8.907279372215270996e-02 8.873917162418365479e-02 3.393944799900054932e-01 -1.008418649435043335e-01 -3.086744546890258789e-01 8.989459276199340820e-02 1.812988370656967163e-01 3.541910275816917419e-02 5.642675608396530151e-02 2.429263442754745483e-01 1.153078675270080566e-01 -6.941030919551849365e-02 9.732763469219207764e-02
1.305841505527496338e-01 -3.912954777479171753e-02 -3.574845567345619202e-02 2.253323942422866821e-01 -8.187910914421081543e-02 -1.592361479997634888e-01 -2.245602905750274658e-01 1.209812536835670471e-01 1.296002715826034546e-01 -9.295804798603057861e-02 -2.719952464103698730e-01 2.195212692022323608e-01 -2.170233577489852905e-01 -2.026321142911911011e-01 -4.544003307819366455e-02 -7.629918307065963745e-02 1.761578917503356934e-01 4.138400405645370483e-02 -1.921315640211105347e-01 -2.313483059406280518e-01 -6.946867704391479492e-02 3.009499311447143555e-01 9.988842532038688660e-03 -1.639031171798706055e-01 1.217020303010940552e-01 1.661103814840316772e-01 -4.471129775047302246e-01 -2.187604904174804688e-01 -1.733094826340675354e-02 1.695905178785324097e-01 -1.532198190689086914e-01 1.835460029542446136e-02
5.503780022263526917e-02 -4.314653202891349792e-02 1.457740813493728638e-01 9.168851375579833984e-02 3.207238391041755676e-02 1.999752223491668701e-01 5.031123291701078415e-03 1.838142573833465576e-01 -1.141819264739751816e-02 -1.037518158555030823e-01 -7.945131510496139526e-02 8.153092116117477417e-02 -1.460767686367034912e-01 -8.529248088598251343e-02 -1.118111610412597656e-01 -1.131932344287633896e-02 -2.699778079986572266e-01 -1.268064379692077637e-01 2.451617643237113953e-02 -2.932586371898651123e-01 2.123117744922637939e-01 4.302112460136413574e-01 -2.872776985168457031e-02 -1.220778450369834900e-01 5.476016402244567871e-01 9.901975095272064209e-02 -1.887439191341400146e-01 -2.138237953186035156e-01 9.166032075881958008e-02 4.731389135122299194e-02 -7.329622749239206314e-03 -4.853553697466850281e-02
1.039209887385368347e-01 -3.416737914085388184e-01 5.043485388159751892e-02 -2.355891913175582886e-01 -2.156502306461334229e-01 -8.440914563834667206e-03 -1.266783569008111954e-02 8.514277637004852295e-02 -1.567562222480773926e-01 5.440983548760414124e-02 -2.594949901103973389e-01 -1.688855141401290894e-02 -1.331390887498855591e-01 -1.841806620359420776e-01 -1.445014625787734985e-01 -1.056284159421920776e-01 3.677298128604888916e-01 -2.047457396984100342e-01 2.553387880325317383e-01 4.283860325813293457e-02 1.678981930017471313e-01 3.009763062000274658e-01 1.386476606130599976e-01 -2.058048993349075317e-01 -1.570322364568710327e-02 6.682974845170974731e-02 -8.765791542828083038e-03 2.604659274220466614e-02 2.845416367053985596e-01 1.322994679212570190e-01 -4.163033887743949890e-02 -2.266767919063568115e-01
2.553422451019287109e-01 -2.170310765504837036e-01 -8.485119044780731201e-02 5.656436085700988770e-02 1.046157702803611755e-01 -2.031333148479461670e-01 -2.547447681427001953e-01 2.518517971038818359e-01 -5.832604947499930859e-04 1.179030630737543106e-02 -7.914742082357406616e-02 3.005768656730651855e-01 -1.548154745250940323e-02 -2.953617833554744720e-02 1.480300258845090866e-02 9.173752367496490479e-02 3.665990531444549561e-01 -2.741563320159912109e-02 -1.480696797370910645e-01 -3.616962730884552002e-01 -8.692878484725952148e-02 1.192162558436393738e-01 -6.142672151327133179e-02 -2.599915675818920135e-02 2.096003443002700806e-01 1.404114365577697754e-01 -2.966609299182891846e-01 -1.395053118467330933e-01 1.912005394697189331e-01 8.264285326004028320e-02 -4.225320741534233093e-02 -2.446754425764083862e-01
-1.759056001901626587e-02 -2.532633543014526367e-01 -2.305512130260467529e-01 -2.844136394560337067e-02 5.703562870621681213e-02 5.852720513939857483e-02 -3.181894496083259583e-02 5.772368609905242920e-02 5.440587177872657776e-02 -1.271548718214035034e-01 6.475549936294555664e-02 4.057514369487762451e-01 -1.485645622014999390e-01 -2.080720216035842896e-01 -1.160252690315246582e-01 -2.669972479343414307e-01 -2.024262025952339172e-02 -2.252019494771957397e-01 1.863305224105715752e-03 -4.520000517368316650e-01 -2.431984692811965942e-01 1.442659199237823486e-01 4.425527155399322510e-02 -2.357798665761947632e-01 2.737437747418880463e-02 -1.647483259439468384e-01 -1.620950251817703247e-01 -1.987777650356292725e-02 6.099227443337440491e-02 5.840709432959556580e-02 -2.678847908973693848e-01 7.806905359029769897e-02
9.001456201076507568e-02 -9.072139859199523926e-02 -1.975922137498855591e-01 -1.056241616606712341e-02 -1.056273728609085083e-01 2.313825786113739014e-01 -7.681495696306228638e-02 1.405951231718063354e-01 -1.331078112125396729e-01 -9.973271191120147705e-02 -9.387031942605972290e-02 1.990823633968830109e-02 -2.505229711532592773e-01 -1.313122734427452087e-02 -8.972744643688201904e-02 -8.407311141490936279e-02 2.622877657413482666e-01 -2.314400523900985718e-01 -7.695007324218750000e-02 -3.530852794647216797e-01 -1.335095465183258057e-01 5.452725291252136230e-02 -9.766431897878646851e-02 -3.097803294658660889e-01 1.916914433240890503e-01 1.038147658109664917e-01 -3.759430944919586182e-01 -3.194016814231872559e-01 -8.309547603130340576e-02 7.106687128543853760e-02 -1.681222319602966309e-01 -1.699415296316146851e-01
3.397414460778236389e-02 -1.839839369058609009e-01 -2.161865268135443330e-05 -1.860627532005310059e-02 -2.925970554351806641e-01 2.722717635333538055e-02 2.228521741926670074e-03 -1.849853694438934326e-01 -1.767216473817825317e-01 -2.756567895412445068e-01 -2.563730478286743164e-01 1.245879903435707092e-01 2.252543270587921143e-01 -1.741662472486495972e-01 -7.496221363544464111e-02 7.944761216640472412e-02 1.410075575113296509e-01 -1.248751580715179443e-01 1.235460117459297180e-02 -3.043805658817291260e-01 -1.435195058584213257e-01 3.236707448959350586e-01 2.977580204606056213e-02 9.216949343681335449e-03 1.811835020780563354e-01 -4.490760620683431625e-03 -3.853330612182617188e-01 -1.156960278749465942e-01 1.551355049014091492e-02 1.640065461397171021e-01 2.688257396221160889e-01 1.177679970860481262e-01
7.299903780221939087e-02 3.192178532481193542e-02 -2.886282093822956085e-02 2.248995900154113770e-01 -1.018272265791893005e-01 -8.456438034772872925e-02 -3.064769804477691650e-01 4.027365893125534058e-02 9.111079573631286621e-02 2.249221503734588623e-01 3.009334672242403030e-03 1.778264343738555908e-01 -1.026798039674758911e-01 -1.600818037986755371e-01 -1.004008278250694275e-01 8.384696394205093384e-02 3.786391019821166992e-02 -8.883692324161529541e-02 1.628479808568954468e-01 -2.308931052684783936e-01 6.240367516875267029e-02 3.051233291625976562e-01 -9.443408995866775513e-02 1.989392489194869995e-01 6.673237681388854980e-02 2.784269861876964569e-02 -2.768193744122982025e-02 4.967493470758199692e-03 6.339458823204040527e-01 1.909787058830261230e-01 6.780712306499481201e-02 -4.175607115030288696e-02
-1.859951950609683990e-02 -7.980300486087799072e-02 1.602959185838699341e-01 1.663719266653060913e-01 -4.845581352710723877e-01 1.994691640138626099e-01 -1.708579063415527344e-01 1.955594718456268311e-01 -1.050394177436828613e-01 2.647679746150970459e-01 1.108526512980461121e-01 3.432545810937881470e-02 -2.559354715049266815e-02 -1.650152355432510376e-01 -9.913794696331024170e-02 2.642523031681776047e-03 -3.850707784295082092e-02 -1.171743273735046387e-01 1.658935844898223877e-01 -2.887700200080871582e-01 1.325017660856246948e-01 4.483548402786254883e-01 1.183746382594108582e-03 -2.333091199398040771e-01 9.478731453418731689e-02 1.174273490905761719e-01 7.738116383552551270e-02 1.153572350740432739e-01 1.416202187538146973e-01 2.727258391678333282e-02 -2.711194939911365509e-02 -5.319372192025184631e-02
1.117703244090080261e-01 1.814819313585758209e-02 -7.503706216812133789e-02 -1.481884270906448364e-01 3.117908257991075516e-03 -1.850606128573417664e-02 -1.190421134233474731e-01 -7.926907390356063843e-02 -1.360175460577011108e-01 7.472797483205795288e-02 1.671032011508941650e-01 2.510723471641540527e-01 3.228255808353424072e-01 -1.483508646488189697e-01 -3.469753563404083252e-01 -8.097871392965316772e-02 1.680007129907608032e-01 3.032911196351051331e-02 2.618235051631927490e-01 -9.569319337606430054e-02 -1.917379163205623627e-02 1.899104863405227661e-01 3.950651362538337708e-02 9.311515092849731445e-02 3.338648080825805664e-01 -2.310849279165267944e-01 -2.534635663032531738e-01 -6.399547308683395386e-02 2.517823278903961182e-01 9.249687939882278442e-02 -2.835023999214172363e-01 -1.775240153074264526e-01
-1.159168034791946411e-01 -1.662240028381347656e-01 2.620316743850708008e-01 -7.878247648477554321e-02 -1.921987533569335938e-02 1.918940544128417969e-01 -7.351933419704437256e-02 5.685694515705108643e-02 5.385223031044006348e-02 1.861753761768341064e-01 -1.574957370758056641e-01 2.744527161121368408e-02 -3.752259910106658936e-01 -3.608763515949249268e-01 -4.452428966760635376e-02 -1.661159545183181763e-01 1.323079615831375122e-01 3.692130325362086296e-03 2.381353676319122314e-01 -2.884334325790405273e-01 1.493148952722549438e-01 2.429336756467819214e-01 -2.615133821964263916e-01 1.498959143646061420e-03 1.053030639886856079e-01 2.640324234962463379e-01 -5.949676409363746643e-02 1.040311530232429504e-01 1.998763233423233032e-01 1.442756950855255127e-01 9.685929119586944580e-02 -4.556196555495262146e-02
6.887825578451156616e-02 -1.597221009433269501e-02 8.813403546810150146e-02 3.023442924022674561e-01 -1.509330868721008301e-01 -1.551891416311264038e-01 -2.074728608131408691e-01 -2.134801000356674194e-01 -3.929747343063354492e-01 2.940025925636291504e-01 -1.494319085031747818e-02 -1.498062256723642349e-02 -1.084988266229629517e-01 -2.313109673559665680e-02 9.356898255646228790e-03 -4.114487767219543457e-01 2.381902039051055908e-01 -3.697759509086608887e-01 -1.853759400546550751e-02 -2.858357271179556847e-03 2.413255348801612854e-02 -1.750636287033557892e-02 -1.678074710071086884e-02 -2.022670060396194458e-01 6.105836108326911926e-02 6.398111581802368164e-02 -1.788945943117141724e-01 -2.026730328798294067e-01 6.352872401475906372e-02 1.266020238399505615e-01 1.535501424223184586e-02 1.532146148383617401e-02
-1.966656893491744995e-01 -7.747980952262878418e-02 -1.140664890408515930e-01 1.349462866783142090e-01 2.199534513056278229e-02 1.053916588425636292e-01 5.736396834254264832e-02 1.683565378189086914e-01 -1.542577296495437622e-01 2.834620177745819092e-01 -5.034571513533592224e-02 -9.011679142713546753e-02 -1.644071936607360840e-01 -2.508739531040191650e-01 1.737173795700073242e-01 -3.546965420246124268e-01 1.841141581535339355e-01 -3.736465871334075928e-01 -6.675329804420471191e-02 -3.015848398208618164e-01 1.597823500633239746e-01 1.453662812709808350e-01 2.197044789791107178e-01 1.107470691204071045e-01 2.024548202753067017e-01 -1.076962724328041077e-01 -2.150124013423919678e-01 5.678702145814895630e-02 1.886830329895019531e-01 3.420376777648925781e-02 -2.361416071653366089e-02 6.803824752569198608e-02
2.589632272720336914e-01 1.277243643999099731e-01 1.081797014921903610e-02 8.326335996389389038e-02 -1.226820573210716248e-01 2.220111787319183350e-01 3.711615502834320068e-02 6.426956504583358765e-02 -2.568151354789733887e-01 1.755471527576446533e-01 -2.526438534259796143e-01 1.469059735536575317e-01 1.034479811787605286e-01 -2.355565875768661499e-01 -1.797761023044586182e-02 -1.637847423553466797e-01 1.355060786008834839e-01 -1.325153857469558716e-01 5.177587643265724182e-02 -2.539936006069183350e-01 -1.492792367935180664e-01 5.741902440786361694e-02 -2.936983406543731689e-01 -7.402529008686542511e-03 2.706171572208404541e-01 1.761417463421821594e-02 -2.237932011485099792e-02 -2.018929719924926758e-01 1.459525674581527710e-01 -2.745739519596099854e-01 -3.583907783031463623e-01 -9.620514512062072754e-02
7.281136512756347656e-02 -1.206300556659698486e-01 -1.294915527105331421e-01 1.307928562164306641e-01 -1.696572303771972656e-01 -4.415921866893768311e-02 -1.836325824260711670e-01 7.132841646671295166e-02 -1.857592761516571045e-01 4.631899669766426086e-02 1.978759616613388062e-01 1.368103623390197754e-01 1.495008468627929688e-01 -2.994210720062255859e-01 -3.512802422046661377e-01 5.165242776274681091e-02 4.422692358493804932e-01 -2.527786791324615479e-01 1.329166740179061890e-01 -9.257017076015472412e-02 -1.000454053282737732e-01 -5.424585565924644470e-02 -3.632914125919342041e-01 9.137020446360111237e-03 7.617120444774627686e-02 -1.836996227502822876e-01 -2.112489789724349976e-01 -4.183573275804519653e-02 4.434832558035850525e-02 1.226218640804290771e-01 -3.466620668768882751e-02 -9.621395170688629150e-02
1.801400482654571533e-01 8.689413219690322876e-02 1.707786023616790771e-01 -1.094019562005996704e-01 6.069305911660194397e-02 8.782806247472763062e-02 -4.620582610368728638e-02 8.185274899005889893e-02 -4.685499072074890137e-01 1.339085996150970459e-01 -1.420307308435440063e-01 9.713566303253173828e-02 -1.665373146533966064e-01 -7.426664233207702637e-02 2.058102339506149292e-01 -5.576110482215881348e-01 1.090460792183876038e-01 -1.328733861446380615e-01 -4.184984415769577026e-02 -1.047752872109413147e-01 1.953101456165313721e-01 8.492720872163772583e-02 -3.361291717737913132e-03 -7.211474329233169556e-02 2.498263120651245117e-01 1.532789878547191620e-02 -1.460815370082855225e-01 6.143326684832572937e-02 2.128282040357589722e-01 -9.745065867900848389e-02 -4.602812603116035461e-02 8.658400177955627441e-02
1.453988850116729736e-01 -3.877000510692596436e-02 -4.463304206728935242e-02 1.116872578859329224e-01 4.556970298290252686e-02 6.629086285829544067e-02 -2.378726303577423096e-01 1.680631786584854126e-01 7.342107594013214111e-02 -1.852522045373916626e-01 -2.162309139966964722e-01 3.481286168098449707e-01 -1.920440793037414551e-01 -2.512020766735076904e-01 7.227113097906112671e-02 -9.686801582574844360e-02 -9.401311725378036499e-02 -2.373546361923217773e-02 -1.870134025812149048e-01 -3.205335736274719238e-01 -1.230798885226249695e-01 2.658334374427795410e-01 -1.206592470407485962e-02 7.672601845115423203e-03 1.124909296631813049e-01 2.917013168334960938e-01 -2.616199851036071777e-01 1.125897690653800964e-01 2.494135349988937378e-01 2.552200853824615479e-01 -8.329162746667861938e-02 -5.528499186038970947e-02
-2.748831547796726227e-02 4.867662489414215088e-02 8.333349972963333130e-02 1.162594929337501526e-01 -1.050905361771583557e-01 -1.766632050275802612e-01 7.167706638574600220e-02 -1.909794099628925323e-02 3.091500513255596161e-02 1.452219933271408081e-01 -1.568357199430465698e-01 -3.187076945323497057e-04 -3.004826009273529053e-01 -3.756905198097229004e-01 -3.315153121948242188e-01 -1.065987348556518555e-01 2.651124000549316406e-01 -5.648672580718994141e-02 1.905511319637298584e-01 -4.693918526172637939e-01 -4.941099882125854492e-02 2.024175375699996948e-01 1.013634819537401199e-02 2.009720914065837860e-02 2.920330166816711426e-01 -1.798510998487472534e-01 6.539466977119445801e-02 2.879651077091693878e-02 1.596224904060363770e-01 4.287656396627426147e-02 -4.061873257160186768e-02 -5.982265248894691467e-02
-2.404645681381225586e-01 -8.717234432697296143e-02 2.105435356497764587e-02 -2.679897248744964600e-01 -2.759588323533535004e-02 5.816387711092829704e-04 1.394664049148559570e-01 -2.205490320920944214e-01 -1.362268030643463135e-01 -1.772477924823760986e-01 3.853819891810417175e-02 2.717608213424682617e-01 -2.423333078622817993e-01 2.673131972551345825e-02 -3.029079735279083252e-01 -4.011524021625518799e-01 7.459784299135208130e-02 7.022614032030105591e-02 8.306140452623367310e-02 -9.310580044984817505e-02 1.352732069790363312e-02 3.614201545715332031e-01 -1.946061253547668457e-01 -1.675185263156890869e-01 1.001650243997573853e-01 -1.094007715582847595e-01 -2.008626461029052734e-01 5.390002205967903137e-02 2.112970203161239624e-01 2.063367515802383423e-02 7.401969283819198608e-02 1.319900602102279663e-01
-9.381650015711784363e-03 -2.139627337455749512e-01 2.696157619357109070e-02 -1.924343407154083252e-01 -2.394233345985412598e-01 5.449961125850677490e-02 -2.140289545059204102e-01 9.307757019996643066e-02 -2.286236733198165894e-01 1.682232469320297241e-01 -2.244781106710433960e-01 2.214250415563583374e-01 -1.371196806430816650e-01 -6.034579500555992126e-02 -7.764764875173568726e-02 -1.445313841104507446e-01 3.183444738388061523e-01 -2.442406713962554932e-01 2.696768939495086670e-01 -1.899629086256027222e-02 2.243206501007080078e-01 3.563372492790222168e-01 2.562089264392852783e-02 -4.405078943818807602e-03 -2.119659073650836945e-02 -3.012777864933013916e-02 1.788942702114582062e-02 2.404038608074188232e-01 2.507161200046539307e-01 1.197397485375404358e-01 -1.380028724670410156e-01 -6.702601909637451172e-02
-3.557350113987922668e-02 -1.426900476217269897e-01 -3.165986537933349609e-01 -5.622892826795578003e-02 1.218597218394279480e-01 1.248440071940422058e-01 -1.052950695157051086e-01 -6.141341105103492737e-02 -9.639281779527664185e-02 1.269748657941818237e-01 2.842570841312408447e-02 3.919217735528945923e-02 -1.781685352325439453e-01 5.992152914404869080e-02 -9.396212548017501831e-02 -1.810204088687896729e-01 6.517568975687026978e-02 -1.426509469747543335e-01 2.896035648882389069e-02 -1.934655127115547657e-03 -1.447578370571136475e-01 2.941127419471740723e-01 -1.511241197586059570e-01 7.495391368865966797e-02 3.008544743061065674e-01 -2.083534002304077148e-01 -2.703893482685089111e-01 -5.065877735614776611e-02 4.324956834316253662e-01 3.827824890613555908e-01 8.859061449766159058e-02 1.123171821236610413e-01
-1.850155182182788849e-02 3.153272718191146851e-02 1.279330849647521973e-01 1.269877403974533081e-01 -2.681356072425842285e-01 -1.327057033777236938e-01 -2.516696974635124207e-02 9.674356877803802490e-02 8.652274310588836670e-02 1.818173974752426147e-01 -2.512042783200740814e-02 -3.887574374675750732e-02 -2.644800841808319092e-01 -2.962451875209808350e-01 -1.982876658439636230e-01 -1.364253014326095581e-01 9.158594161272048950e-02 -1.518803238868713379e-01 1.698637306690216064e-01 -4.289267063140869141e-01 6.495068967342376709e-02 3.882210850715637207e-01 -1.599408835172653198e-01 -1.246407441794872284e-02 1.194771304726600647e-01 5.881933122873306274e-02 1.802672259509563446e-02 1.969231069087982178e-01 3.199053108692169189e-01 -1.056616157293319702e-01 -5.100788548588752747e-02 1.021846383810043335e-01
-2.712039351463317871e-01 -9.836469776928424835e-03 1.228093951940536499e-01 3.346896767616271973e-01 4.231350868940353394e-02 -1.520475149154663086e-01 -1.990875899791717529e-01 2.850246131420135498e-01 -1.926445513963699341e-01 2.417453527450561523e-01 -9.825093299150466919e-02 9.724286198616027832e-02 1.144154146313667297e-01 -2.025744915008544922e-01 -1.866105496883392334e-01 8.617523312568664551e-02 1.886740624904632568e-01 -3.566834703087806702e-02 7.983437925577163696e-02 -4.388668388128280640e-02 -2.100662738084793091e-01 1.519086658954620361e-01 -3.037007451057434082e-01 -3.819441795349121094e-02 2.704574763774871826e-01 1.909458264708518982e-02 -3.379282951354980469e-01 -2.259138785302639008e-02 1.796425692737102509e-02 1.906094700098037720e-02 -8.769574761390686035e-02 1.994199752807617188e-01
-3.309728205204010010e-01 -9.661883860826492310e-02 1.883253455162048340e-01 -9.277482330799102783e-02 1.056440398097038269e-01 -1.214071214199066162e-01 2.170365303754806519e-03 -3.210212290287017822e-01 -9.478935599327087402e-02 -1.018427461385726929e-01 4.602248221635818481e-02 3.048262000083923340e-01 9.743598103523254395e-02 -1.199428364634513855e-01 -2.067865431308746338e-01 -1.530607342720031738e-01 2.276220172643661499e-01 -1.503224372863769531e-01 -5.112639069557189941e-02 -4.336616396903991699e-02 -9.668540954589843750e-02 2.661095261573791504e-01 -2.291155606508255005e-01 3.398098796606063843e-02 3.060914576053619385e-01 5.265440791845321655e-02 -1.951911151409149170e-01 1.691182404756546021e-01 2.707777619361877441e-01 1.705095320940017700e-01 1.425598114728927612e-01 7.091991603374481201e-02
-2.806823886930942535e-02 -1.954696774482727051e-01 2.211025208234786987e-01 2.084074728190898895e-02 -6.299553811550140381e-02 2.560679614543914795e-01 -1.906392723321914673e-01 -2.223985940217971802e-01 -4.873864948749542236e-01 2.435822635889053345e-01 -1.750989630818367004e-02 -1.024643480777740479e-01 2.449436858296394348e-02 -8.609545230865478516e-02 -7.930331677198410034e-02 -3.235501050949096680e-01 2.800466120243072510e-01 -4.960485175251960754e-02 -7.296403782675042748e-05 -1.542444369988515973e-04 -1.247650757431983948e-01 2.158125042915344238e-01 -2.237980514764785767e-01 -3.266297653317451477e-02 1.938391327857971191e-01 -9.723321348428726196e-02 -1.001402363181114197e-02 -8.655081689357757568e-02 2.346948683261871338e-01 1.257865428924560547e-01 8.716299384832382202e-02 4.867312684655189514e-02
1.108006387948989868e-01 -1.810808181762695312e-01 1.915428340435028076e-01 -2.521960735321044922e-01 -6.878893077373504639e-02 -3.397259861230850220e-02 2.007261104881763458e-02 1.538080722093582153e-01 1.042494624853134155e-01 1.765702217817306519e-01 2.735793218016624451e-02 1.383297890424728394e-01 1.875405758619308472e-01 -1.907646656036376953e-01 -3.020352721214294434e-01 -1.654457598924636841e-01 -8.195476979017257690e-02 -2.050890326499938965e-01 -8.035764843225479126e-02 -8.560648560523986816e-02 -7.470756303519010544e-03 3.660962581634521484e-01 -3.425069898366928101e-02 5.207416042685508728e-02 9.760620445013046265e-02 8.116665482521057129e-02 -2.930853664875030518e-01 -8.333699405193328857e-02 1.308793723583221436e-01 -2.289227955043315887e-02 -3.707433640956878662e-01 3.286526799201965332e-01
-3.390708565711975098e-02 -3.901704028248786926e-02 3.247705847024917603e-02 1.573767811059951782e-01 -1.028446629643440247e-01 -1.490083038806915283e-01 -1.273170262575149536e-01 1.003918121568858624e-03 2.504590712487697601e-02 2.346272766590118408e-02 -1.477670073509216309e-01 -1.823646202683448792e-02 -1.260305941104888916e-01 -3.819309771060943604e-01 -2.340375930070877075e-01 -1.864599287509918213e-01 2.830993235111236572e-01 -7.985804975032806396e-02 2.990985512733459473e-01 -5.288378596305847168e-01 -9.965973347425460815e-02 1.426097452640533447e-01 -8.448579907417297363e-02 9.778095036745071411e-02 1.949948817491531372e-01 -2.423530369997024536e-01 5.030973628163337708e-02 6.297823786735534668e-02 1.738909333944320679e-01 7.760724425315856934e-02 -7.458626478910446167e-02 -1.316803600639104843e-02
5.497544258832931519e-02 -1.727015525102615356e-01 2.914543077349662781e-02 7.967967540025711060e-03 1.386493742465972900e-01 -1.013986915349960327e-01 -7.474867999553680420e-02 -1.006881222128868103e-01 8.609362691640853882e-02 -2.537230849266052246e-01 -8.635223656892776489e-02 2.876273989677429199e-01 -9.635136276483535767e-02 5.249590054154396057e-02 -3.951586186885833740e-01 -2.105996757745742798e-01 1.328739523887634277e-01 3.689204528927803040e-02 -4.484663903713226318e-02 4.455277323722839355e-02 2.352967858314514160e-02 1.347743868827819824e-01 -3.338180780410766602e-01 -1.545765548944473267e-01 2.823898494243621826e-01 -1.277424395084381104e-01 -2.144397646188735962e-01 1.677010059356689453e-01 4.277975261211395264e-01 1.219942141324281693e-02 -1.263028681278228760e-01 -1.230452675372362137e-02
1.836598515510559082e-01 -5.237878859043121338e-02 1.160559207201004028e-01 3.298054337501525879e-01 6.867334991693496704e-02 -2.358605712652206421e-02 2.080272138118743896e-02 2.857835590839385986e-01 -6.298545747995376587e-02 4.957534372806549072e-02 -3.496455401182174683e-02 2.161667682230472565e-02 5.565866827964782715e-02 -5.842839553952217102e-02 -5.936570093035697937e-02 -2.215365469455718994e-01 -6.328950077295303345e-02 -1.832048743963241577e-01 3.482647240161895752e-01 -1.840739101171493530e-01 -1.245451420545578003e-01 5.075291171669960022e-02 -1.270712614059448242e-01 -1.064221933484077454e-01 3.091851472854614258e-01 -1.353817433118820190e-01 -3.568689823150634766e-01 -3.733394145965576172e-01 1.245859712362289429e-01 -3.329026326537132263e-02 -2.234896272420883179e-01 -3.373883292078971863e-02
1.690110862255096436e-01 -6.276952475309371948e-02 3.473012149333953857e-02 1.443542391061782837e-01 1.696151793003082275e-01 8.910262584686279297e-02 -1.281420439481735229e-01 2.651224732398986816e-01 -4.985344409942626953e-01 -1.189664080739021301e-01 -1.279334425926208496e-01 1.503046303987503052e-01 -5.541104450821876526e-02 -2.617194056510925293e-01 -2.126696258783340454e-01 4.501591995358467102e-02 1.989183425903320312e-01 -7.366421073675155640e-02 1.466482430696487427e-01 8.824414014816284180e-02 -1.157305836677551270e-01 8.816605061292648315e-02 -1.487392187118530273e-01 -2.855592668056488037e-01 1.376049127429723740e-02 5.737025290727615356e-02 -2.048038393259048462e-01 -2.852704524993896484e-01 1.725037842988967896e-01 -1.659519970417022705e-01 6.050856411457061768e-02 1.211465001106262207e-01
2.393400818109512329e-01 1.911212950944900513e-01 7.964730262756347656e-02 2.056249529123306274e-01 1.342233270406723022e-01 -9.362196922302246094e-02 1.821371959522366524e-03 2.798241078853607178e-01 -1.770269311964511871e-02 -1.056514754891395569e-01 1.056331619620323181e-01 5.499273538589477539e-02 -2.139395475387573242e-02 -1.032322198152542114e-01 1.421797722578048706e-01 -2.008606493473052979e-01 -6.614565849304199219e-02 -2.687605470418930054e-02 1.180789247155189514e-01 -3.471761941909790039e-01 1.424373686313629150e-01 3.367708325386047363e-01 7.301357388496398926e-02 -2.750755548477172852e-01 1.224029883742332458e-01 5.289532244205474854e-02 -2.131899148225784302e-01 -2.931845784187316895e-01 3.301283121109008789e-01 1.879064142704010010e-01 1.246577035635709763e-02 8.506732434034347534e-02
2.732455031946301460e-03 -1.176963895559310913e-01 -2.211027145385742188e-01 -2.733497023582458496e-01 2.821205882355570793e-03 2.422392927110195160e-02 1.224794145673513412e-02 -5.851428210735321045e-02 -1.216837540268898010e-01 1.388632655143737793e-01 2.163464762270450592e-02 2.699746787548065186e-01 -8.334263414144515991e-02 -1.382640451192855835e-01 -1.364793926477432251e-01 -2.428001165390014648e-01 4.031791090965270996e-01 -2.200458049774169922e-01 3.311268091201782227e-01 -2.062546163797378540e-01 1.148415654897689819e-01 3.151927590370178223e-01 -2.008530050516128540e-01 -2.579524368047714233e-02 -2.859952673316001892e-02 1.723337024450302124e-01 -2.002500444650650024e-01 -1.432784181088209152e-02 -1.915368437767028809e-01 -6.917105615139007568e-02 -1.346870809793472290e-01 1.198196690529584885e-02
1.839267462491989136e-01 -6.087379157543182373e-02 1.352879256010055542e-01 2.506556808948516846e-01 4.147892817854881287e-02 3.056566715240478516e-01 -4.338409379124641418e-02 -1.871219426393508911e-01 -3.471174836158752441e-01 1.065468415617942810e-01 8.060587197542190552e-02 1.852768659591674805e-01 6.322354078292846680e-02 -1.732973307371139526e-01 2.461350560188293457e-01 -1.912593096494674683e-01 4.250790476799011230e-01 -1.931285951286554337e-03 9.908821433782577515e-02 -3.084806203842163086e-01 -2.073655724525451660e-01 -3.349585831165313721e-02 -3.543062508106231689e-02 -2.940693311393260956e-02 -5.840777605772018433e-02 2.534167468547821045e-01 -1.433255821466445923e-01 1.248659216798841953e-03 1.078371927142143250e-01 1.167779788374900818e-01 -4.666796885430812836e-03 -7.157966028898954391e-03
-1.774217635393142700e-01 -1.856133788824081421e-01 -1.674184022704139352e-04 -1.371356397867202759e-01 -2.282727658748626709e-01 -4.477904736995697021e-02 -1.481207162141799927e-01 1.004227995872497559e-01 -1.674284636974334717e-01 2.264350950717926025e-01 4.743716120719909668e-02 -5.063734576106071472e-02 7.086230907589197159e-03 -2.298327386379241943e-01 -8.139329403638839722e-02 -1.182899400591850281e-01 1.663452386856079102e-01 -3.445480465888977051e-01 2.259533107280731201e-01 -3.406441211700439453e-01 1.526009440422058105e-01 2.396072447299957275e-01 -2.377798259258270264e-01 -6.874714046716690063e-02 1.949288696050643921e-01 7.041253149509429932e-02 2.109154015779495239e-01 1.752383857965469360e-01 2.977616786956787109e-01 -8.900611847639083862e-02 -3.399423509836196899e-02 1.358798425644636154e-02
1.788687109947204590e-01 -1.472917348146438599e-01 5.065718293190002441e-02 3.420149981975555420e-01 -1.085489541292190552e-01 4.580223001539707184e-03 -2.135827951133251190e-02 1.956581920385360718e-01 -9.115102142095565796e-02 1.134263798594474792e-01 -2.306793183088302612e-01 -6.990124285221099854e-02 2.263461053371429443e-01 -3.126998618245124817e-02 -1.255340874195098877e-01 -1.371373683214187622e-01 -1.339076012372970581e-01 -2.998161315917968750e-01 2.375095933675765991e-01 -2.878039181232452393e-01 9.777814894914627075e-02 9.634294360876083374e-02 -2.236787788569927216e-02 -7.988022267818450928e-02 1.504144817590713501e-01 -2.663411945104598999e-02 -2.609842419624328613e-01 -1.100743189454078674e-01 4.856418445706367493e-02 2.490884363651275635e-01 -4.010845124721527100e-01 9.250745177268981934e-02
4.450656473636627197e-02 -1.747197359800338745e-01 2.720915973186492920e-01 2.261679992079734802e-02 -5.529445409774780273e-02 2.865639925003051758e-01 -3.390668332576751709e-02 -7.624793797731399536e-02 -1.389021128416061401e-01 3.042915090918540955e-02 -3.713555634021759033e-01 4.997748509049415588e-02 1.244164630770683289e-02 -5.477229133248329163e-02 -2.052903026342391968e-01 -1.880766302347183228e-01 2.232427746057510376e-01 -4.474169015884399414e-01 -1.946867108345031738e-01 -2.749101519584655762e-01 7.579635083675384521e-02 1.523539125919342041e-01 1.015271339565515518e-02 1.725771278142929077e-01 1.725493669509887695e-01 -1.269734054803848267e-01 -1.550377160310745239e-01 -6.537929642945528030e-03 2.328792214393615723e-01 -1.534528285264968872e-02 -2.877403795719146729e-02 -1.090926304459571838e-01
-8.139850944280624390e-02 -3.528582155704498291e-01 8.708412200212478638e-02 -3.335424661636352539e-01 -1.318564414978027344e-01 1.436518728733062744e-01 -1.163639724254608154e-01 2.088897377252578735e-01 -2.004023790359497070e-01 4.669912159442901611e-02 -7.585110515356063843e-02 -8.514522016048431396e-02 -1.692982912063598633e-01 -1.714358329772949219e-01 -9.872861951589584351e-02 -1.131235435605049133e-01 1.464778780937194824e-01 -2.912630438804626465e-01 1.580419689416885376e-01 -8.951781690120697021e-02 2.710658609867095947e-01 2.841449081897735596e-01 3.805211279541254044e-03 -2.890585958957672119e-01 1.453462392091751099e-01 1.690839976072311401e-01 -7.592557929456233978e-03 -4.086626321077346802e-02 2.364591211080551147e-01 1.643040776252746582e-01 -4.671043902635574341e-02 -7.275971770286560059e-02
5.555681139230728149e-02 -9.177421778440475464e-02 1.551033705472946167e-01 -1.402078717947006226e-01 7.392020523548126221e-02 -9.265875071287155151e-02 9.860568493604660034e-02 -1.353259980678558350e-01 -5.745504051446914673e-02 -1.187957376241683960e-01 -1.573859006166458130e-01 3.355696201324462891e-01 -1.308853328227996826e-01 -1.635666787624359131e-01 -4.046005308628082275e-01 -2.710140645503997803e-01 1.850853487849235535e-02 8.851729333400726318e-02 7.937936112284660339e-03 -1.502415090799331665e-01 -1.767975091934204102e-01 3.183726668357849121e-01 -1.459454596042633057e-01 1.668610051274299622e-02 9.390100836753845215e-02 -2.835100144147872925e-02 -9.981448948383331299e-02 -1.284210663288831711e-02 1.833868175745010376e-01 2.913069128990173340e-01 3.191761970520019531e-01 2.043038606643676758e-01
4.533636569976806641e-01 -2.281319797039031982e-01 -1.665554642677307129e-01 -1.499707400798797607e-01 -8.665953576564788818e-02 -6.830284744501113892e-02 -7.491108030080795288e-02 1.911524087190628052e-01 -1.056139543652534485e-01 9.494345635175704956e-02 -1.282878369092941284e-01 -5.618176609277725220e-02 5.937105789780616760e-02 -9.968207031488418579e-02 -1.271369606256484985e-01 -3.126690089702606201e-01 1.734162718057632446e-01 -3.778713941574096680e-01 2.017767131328582764e-01 -1.422404944896697998e-01 9.832441061735153198e-02 8.914569020271301270e-02 2.987004816532135010e-02 3.413064405322074890e-02 2.358963787555694580e-01 -1.251478046178817749e-01 -1.530871093273162842e-01 7.375606894493103027e-02 3.544469177722930908e-02 9.360064566135406494e-02 3.171222507953643799e-01 8.026678860187530518e-02
2.426025569438934326e-01 -2.046498209238052368e-01 -4.001169465482234955e-03 6.009314581751823425e-02 -1.144868955016136169e-01 2.786995470523834229e-01 -2.802072465419769287e-02 1.299947053194046021e-01 -1.732910424470901489e-01 -9.954944998025894165e-02 -1.700523644685745239e-01 -2.273835614323616028e-02 -2.105132639408111572e-01 -3.371689915657043457e-01 -8.198352158069610596e-02 -1.755211874842643738e-02 1.886325478553771973e-01 -1.728905737400054932e-01 6.262543052434921265e-02 -2.511337101459503174e-01 -2.730698585510253906e-01 7.018080353736877441e-02 -1.398835331201553345e-01 2.731302939355373383e-02 8.742995560169219971e-02 1.869799941778182983e-01 -3.587443530559539795e-01 -2.999368607997894287e-01 -4.171328619122505188e-02 -3.340265527367591858e-02 -2.234888076782226562e-01 -8.019077032804489136e-02
-1.004655808210372925e-01 -2.004751116037368774e-01 1.245464608073234558e-01 -9.530355781316757202e-02 -5.202873051166534424e-02 -1.546918451786041260e-01 -1.891584545373916626e-01 -1.995528191328048706e-01 -8.378225564956665039e-02 1.556273996829986572e-01 -6.365523487329483032e-02 1.395237743854522705e-01 -1.265257894992828369e-01 -2.444473952054977417e-01 -1.893888711929321289e-01 8.102928102016448975e-02 1.065668463706970215e-01 -1.590608209371566772e-01 -1.345232315361499786e-02 -2.291684895753860474e-01 -2.685407698154449463e-01 4.369839280843734741e-02 -1.801478266716003418e-01 -2.679432630538940430e-01 2.231513559818267822e-01 8.501156419515609741e-02 -4.522738158702850342e-01 1.157936230301856995e-01 3.253589943051338196e-02 -1.293046176433563232e-01 -2.378733307123184204e-01 -1.815373599529266357e-01
-1.859722882509231567e-01 -2.484739199280738831e-02 1.743067800998687744e-01 2.685284614562988281e-01 7.586104422807693481e-02 4.887666553258895874e-02 -1.279657483100891113e-01 2.099887728691101074e-01 -1.968228518962860107e-01 4.565740004181861877e-02 -1.822108030319213867e-02 1.084927022457122803e-01 2.533365190029144287e-01 -2.556500136852264404e-01 -1.079133003950119019e-01 -3.651770949363708496e-02 2.456685900688171387e-01 -1.194189414381980896e-01 2.279350012540817261e-01 -5.289563164114952087e-02 -2.676690518856048584e-01 1.755705028772354126e-01 -2.366989105939865112e-01 6.009763851761817932e-02 3.086745142936706543e-01 -9.667606791481375694e-04 -2.090877741575241089e-01 -1.903602331876754761e-01 7.314246892929077148e-02 7.750926166772842407e-02 -1.498189121484756470e-01 3.126269578933715820e-01
3.057512640953063965e-01 -2.311582118272781372e-01 3.376981019973754883e-01 1.459576636552810669e-01 1.264630351215600967e-02 4.471831768751144409e-02 7.882152497768402100e-02 -4.492875188589096069e-02 -2.674584090709686279e-01 -1.483584642410278320e-01 2.971228584647178650e-02 -1.024308055639266968e-01 -9.853220731019973755e-02 1.030941158533096313e-01 -2.204077877104282379e-02 -1.823643594980239868e-01 7.824556902050971985e-03 5.602961406111717224e-03 1.626025736331939697e-01 -2.919932007789611816e-01 2.087776735424995422e-02 2.366398125886917114e-01 -2.406652122735977173e-01 -2.766167558729648590e-02 2.290589362382888794e-01 1.303550451993942261e-01 -3.310242891311645508e-01 -1.010054275393486023e-01 7.017558813095092773e-02 8.015052974224090576e-02 -2.190683484077453613e-01 2.699223756790161133e-01
-5.420848727226257324e-02 -1.845065802335739136e-01 4.021119475364685059e-01 1.055770814418792725e-01 -2.092458158731460571e-01 7.196760177612304688e-02 1.090582460165023804e-01 1.886977553367614746e-01 5.029727146029472351e-02 6.710154563188552856e-02 -1.199292615056037903e-01 4.987372085452079773e-02 -2.463109418749809265e-02 -8.298497647047042847e-02 6.905390182510018349e-04 -3.447383269667625427e-02 2.654594779014587402e-01 -1.619788408279418945e-01 2.146427035331726074e-01 -3.647653758525848389e-01 1.815077364444732666e-01 2.567851841449737549e-01 -3.499688580632209778e-02 -6.585759669542312622e-02 -3.348428383469581604e-02 1.709151268005371094e-01 -3.002462387084960938e-01 2.342615425586700439e-01 4.913927242159843445e-02 1.453206688165664673e-02 7.627148181200027466e-02 -3.115286827087402344e-01
3.441080749034881592e-01 5.122215673327445984e-02 1.160929724574089050e-01 6.546638906002044678e-02 5.173459276556968689e-02 -1.988176256418228149e-01 -1.063783746212720871e-02 4.599806293845176697e-02 -2.205495955422520638e-03 -2.024930715560913086e-01 1.415770649909973145e-01 8.951921761035919189e-02 -3.089973144233226776e-02 -1.202989593148231506e-01 -3.052964806556701660e-01 2.083894610404968262e-02 2.824998199939727783e-01 -2.293858230113983154e-01 -1.033023744821548462e-01 -2.076543122529983521e-01 6.722319871187210083e-02 8.929466456174850464e-02 -2.013194113969802856e-01 -1.512608975172042847e-01 1.172419190406799316e-01 2.629829011857509613e-02 -3.664405643939971924e-01 -1.829486489295959473e-01 8.230572938919067383e-02 -1.161498427391052246e-01 -4.170916378498077393e-01 1.008739881217479706e-02
1.223129630088806152e-01 -2.976550757884979248e-01 1.443552374839782715e-01 7.004874059930443764e-04 -2.504036426544189453e-01 1.097957193851470947e-01 -1.794680953025817871e-02 2.506332695484161377e-01 -4.694486036896705627e-02 2.532883584499359131e-01 -4.156041145324707031e-02 -1.830083280801773071e-01 -1.793192625045776367e-01 -5.606376379728317261e-02 -2.285681515932083130e-01 -1.738780438899993896e-01 5.474034696817398071e-02 -3.512013256549835205e-01 4.351636394858360291e-02 -1.902480572462081909e-01 2.405694723129272461e-01 3.770103156566619873e-01 -1.632576882839202881e-01 -1.056371331214904785e-01 2.341898716986179352e-02 -7.356616109609603882e-02 -1.704544201493263245e-02 -1.787392199039459229e-01 3.332579508423805237e-02 2.309826016426086426e-01 -1.440238058567047119e-01 5.193820223212242126e-02
2.314234972000122070e-01 -4.206933677196502686e-01 1.293233633041381836e-01 9.744846820831298828e-02 -2.889014780521392822e-01 3.850142471492290497e-03 -8.612362295389175415e-02 1.245353743433952332e-01 -1.447479054331779480e-02 -3.718712553381919861e-02 -2.160954028367996216e-01 -2.249125689268112183e-01 1.017662212252616882e-01 -1.761896461248397827e-01 -1.944656521081924438e-01 -2.601113021373748779e-01 1.799650639295578003e-01 -1.302010565996170044e-01 1.148699666373431683e-04 4.527505859732627869e-02 1.890585720539093018e-01 3.355663120746612549e-01 3.933160006999969482e-02 7.310189306735992432e-02 5.401592701673507690e-02 8.104668557643890381e-02 -2.505469024181365967e-01 1.213434152305126190e-02 4.212393611669540405e-02 2.133461833000183105e-01 -2.036016881465911865e-01 1.526587903499603271e-01
-1.535102538764476776e-02 -2.285482287406921387e-01 -2.957762777805328369e-01 1.420450210571289062e-01 -1.906784949824213982e-03 1.707592308521270752e-01 3.462257981300354004e-02 5.242924764752388000e-02 -3.370226547122001648e-02 1.329628676176071167e-01 2.274070531129837036e-01 1.560396850109100342e-01 -7.422830164432525635e-02 -7.932451367378234863e-02 -2.249184995889663696e-01 -1.828676462173461914e-01 5.069674178957939148e-02 -1.250920444726943970e-01 2.383679002523422241e-01 -1.839773952960968018e-01 1.079024001955986023e-02 1.530248969793319702e-01 -2.390199750661849976e-01 6.682993471622467041e-02 1.036062911152839661e-01 -3.317969143390655518e-01 -4.191719591617584229e-01 -7.564032822847366333e-02 9.612503647804260254e-02 1.787463575601577759e-01 -2.238247096538543701e-01 1.688149273395538330e-01
1.543075293302536011e-01 -1.918707415461540222e-02 -4.747668281197547913e-02 1.804295480251312256e-01 -9.298837184906005859e-02 2.334659248590469360e-01 2.286651171743869781e-02 1.745727360248565674e-01 1.020266935229301453e-01 3.596252575516700745e-02 2.447423990815877914e-03 1.381127834320068359e-01 7.757806777954101562e-02 -1.078607589006423950e-01 -2.666312158107757568e-01 -3.526587188243865967e-01 2.327270656824111938e-01 -1.926894113421440125e-02 -8.460050076246261597e-02 -2.614118158817291260e-01 2.243600487709045410e-01 3.244378864765167236e-01 -7.285021990537643433e-02 -2.138476669788360596e-01 -2.234548889100551605e-02 7.322414964437484741e-02 1.223712861537933350e-01 9.955968707799911499e-02 2.621491253376007080e-01 1.996535658836364746e-01 3.113653659820556641e-01 1.732680648565292358e-01
2.314574718475341797e-01 9.234579652547836304e-02 1.896521151065826416e-01 2.326026409864425659e-01 6.348423659801483154e-02 -1.713855266571044922e-01 9.740805625915527344e-02 2.457714676856994629e-01 2.185976365581154823e-03 4.970083013176918030e-02 1.983911171555519104e-02 3.989913761615753174e-01 -5.239590071141719818e-03 3.098492696881294250e-02 -2.956973016262054443e-01 6.741441786289215088e-02 1.023987084627151489e-01 -7.137271016836166382e-02 2.178804874420166016e-01 -1.361634433269500732e-01 -1.609297841787338257e-01 2.151276022195816040e-01 -4.061751440167427063e-02 4.936961922794580460e-03 1.008530855178833008e-01 2.257308363914489746e-01 -3.463676869869232178e-01 -1.999175734817981720e-02 1.632850021123886108e-01 -9.422780945897102356e-03 -3.546379208564758301e-01 -6.455490831285715103e-03
1.110796034336090088e-01 -1.103215888142585754e-01 5.327881127595901489e-02 2.516057789325714111e-01 -1.412814706563949585e-01 -1.593738608062267303e-02 -2.162940204143524170e-01 2.329459190368652344e-01 1.518250536173582077e-02 8.485209196805953979e-02 -2.511331140995025635e-01 1.279667317867279053e-01 -1.087265089154243469e-02 1.186587363481521606e-01 -4.221292585134506226e-02 -1.391593813896179199e-01 6.025533750653266907e-02 -1.708002947270870209e-02 -1.575296521186828613e-01 -8.967162668704986572e-02 -6.833826750516891479e-02 4.171947836875915527e-01 1.479311585426330566e-01 -1.446739882230758667e-01 2.016787081956863403e-01 -2.247770577669143677e-01 -2.437268048524856567e-01 -1.785646937787532806e-02 2.124104350805282593e-01 3.543696105480194092e-01 1.523439586162567139e-01 -2.504511177539825439e-01
1.606996953487396240e-01 7.332773506641387939e-02 8.548254519701004028e-02 1.259190291166305542e-01 7.126137614250183105e-03 8.793865144252777100e-02 -1.809579879045486450e-02 -1.747886091470718384e-01 -1.141857728362083435e-02 4.231865331530570984e-02 -9.483318030834197998e-02 -5.322629585862159729e-03 2.446829676628112793e-01 -2.762774527072906494e-01 3.811262175440788269e-02 -2.510207593441009521e-01 1.301728487014770508e-01 -3.070196509361267090e-01 -1.781941354274749756e-01 -1.613828986883163452e-01 3.530090302228927612e-02 3.335078954696655273e-01 -2.402042299509048462e-01 3.689478710293769836e-02 3.953328132629394531e-01 5.693678185343742371e-02 -1.731347143650054932e-01 -1.235192567110061646e-01 -2.383781783282756805e-02 7.729361951351165771e-02 3.342531025409698486e-01 1.783272176980972290e-01
8.240701258182525635e-02 1.233962178230285645e-01 3.332179784774780273e-02 1.517858505249023438e-01 7.900861650705337524e-02 -1.445386707782745361e-01 -8.142264187335968018e-02 3.254256024956703186e-02 -3.936944305896759033e-01 -7.954283803701400757e-02 3.013509511947631836e-01 1.834414303302764893e-01 -1.125592514872550964e-01 -1.180087551474571228e-01 -2.354685775935649872e-02 -1.895718723535537720e-01 -1.624885201454162598e-01 -6.308260560035705566e-02 2.650585770606994629e-01 -2.703883051872253418e-01 -2.982517778873443604e-01 2.203880250453948975e-01 1.326335500925779343e-02 -1.788018494844436646e-01 1.068079695105552673e-01 1.573001742362976074e-01 -2.534931004047393799e-01 -2.176722288131713867e-01 1.781625151634216309e-01 1.781495511531829834e-01 -7.473152130842208862e-02 -9.931550174951553345e-02
-4.841725155711174011e-02 -2.765226662158966064e-01 3.190592527389526367e-01 -1.956248842179775238e-02 3.661797940731048584e-02 2.206134796142578125e-01 9.535887837409973145e-02 1.440372318029403687e-01 -2.117595821619033813e-01 2.135114669799804688e-01 -1.277198642492294312e-01 -5.992564558982849121e-02 -1.520017236471176147e-01 -1.477976441383361816e-01 3.261710330843925476e-02 -1.165354698896408081e-01 3.205207586288452148e-01 -8.028499782085418701e-02 -1.576974429190158844e-02 -1.881463080644607544e-01 1.767759323120117188e-01 3.841743767261505127e-01 -9.518142789602279663e-02 1.070735678076744080e-01 1.971629709005355835e-01 -1.338696107268333435e-02 5.085732027509948239e-06 1.308347582817077637e-01 3.244628906250000000e-01 2.386007308959960938e-01 -5.748753622174263000e-02 -5.796686559915542603e-02
-4.134856630116701126e-03 1.033290661871433258e-02 -2.256184257566928864e-02 -9.061540663242340088e-02 -8.011283352971076965e-03 -4.387128353118896484e-02 6.043913215398788452e-02 -6.866704672574996948e-02 3.709189360961318016e-03 2.513918578624725342e-01 -1.714673340320587158e-01 -7.115168869495391846e-02 -1.685998588800430298e-01 -4.640484154224395752e-01 -3.325345218181610107e-01 -1.906078010797500610e-01 3.053489327430725098e-01 -1.577074378728866577e-01 1.291935741901397705e-01 -2.553859055042266846e-01 -1.281364560127258301e-01 2.770880758762359619e-01 -9.383766353130340576e-02 1.688900440931320190e-01 7.013505324721336365e-03 -1.984623670578002930e-01 3.532788483425974846e-03 1.604092270135879517e-01 2.955244481563568115e-01 8.744190633296966553e-02 -4.146157950162887573e-02 -4.200696945190429688e-03
4.529050886631011963e-01 -2.977246940135955811e-01 -5.281724035739898682e-02 1.257083714008331299e-01 2.092806994915008545e-02 7.223764061927795410e-02 4.449782520532608032e-02 3.300403058528900146e-02 -4.244319796562194824e-01 -9.687910228967666626e-02 -1.628862321376800537e-01 1.441775858402252197e-01 1.723719760775566101e-02 4.443443939089775085e-02 -2.929818928241729736e-01 -1.200163736939430237e-01 -1.730611324310302734e-01 -2.110232412815093994e-01 4.108891822397708893e-03 -8.559673279523849487e-02 -1.012849360704421997e-01 2.971614599227905273e-01 -2.107465863227844238e-01 -2.153245806694030762e-01 1.195999309420585632e-01 -5.210641771554946899e-02 -5.728489905595779419e-02 6.290698051452636719e-02 7.753214240074157715e-02 6.256452202796936035e-02 1.350880116224288940e-01 -1.263284087181091309e-01
-3.459617123007774353e-02 3.105550305917859077e-03 -1.191103179007768631e-02 2.554252743721008301e-02 -1.760915815830230713e-01 3.940661996603012085e-02 -9.393600374460220337e-02 1.308903843164443970e-01 -2.033668309450149536e-01 8.415115298703312874e-04 2.541750967502593994e-01 1.292026638984680176e-01 2.028993070125579834e-01 -1.341048628091812134e-01 -4.919945895671844482e-01 -1.444631963968276978e-01 4.481848776340484619e-01 -1.511139869689941406e-01 6.653133034706115723e-02 1.456681825220584869e-02 9.287787601351737976e-03 2.709358632564544678e-01 -5.242669023573398590e-03 9.428124129772186279e-02 3.478738963603973389e-01 -5.794929713010787964e-02 -6.700211763381958008e-02 -1.719439923763275146e-01 4.582592844963073730e-02 1.380716077983379364e-02 -7.948023267090320587e-03 -1.523461937904357910e-01
7.796707004308700562e-02 -2.003685534000396729e-01 2.898057699203491211e-01 -1.686154305934906006e-01 -1.050816550850868225e-01 1.255008727312088013e-01 2.886172011494636536e-02 5.763436481356620789e-02 -2.253197580575942993e-01 1.314996778964996338e-01 -1.303209960460662842e-01 1.909507066011428833e-01 -3.385130167007446289e-01 -2.711112983524799347e-02 1.173930615186691284e-01 -2.045005261898040771e-01 2.638171017169952393e-01 -1.038169339299201965e-01 7.361994683742523193e-02 -2.603486776351928711e-01 9.727828437462449074e-04 2.184317260980606079e-01 -5.543858930468559265e-02 -1.858053915202617645e-02 1.523509919643402100e-01 -3.540328145027160645e-02 -6.408326327800750732e-02 3.803027570247650146e-01 3.341620564460754395e-01 1.526514887809753418e-01 -7.045611739158630371e-02 1.142755802720785141e-02
7.927501574158668518e-03 -1.275900565087795258e-02 1.350853499025106430e-02 -4.549500718712806702e-02 -4.126913473010063171e-02 -2.653527855873107910e-01 -4.998119175434112549e-02 -4.638183489441871643e-02 -6.619249284267425537e-02 5.323307588696479797e-02 -9.772201627492904663e-02 -1.127078896388411522e-03 -1.097058057785034180e-01 -2.997955977916717529e-01 -2.793916761875152588e-01 -3.151262700557708740e-01 1.454217284917831421e-01 -1.295349448919296265e-01 2.743421196937561035e-01 -3.821865320205688477e-01 3.654008731245994568e-02 2.854491770267486572e-01 -1.973136216402053833e-01 4.053497314453125000e-02 2.180384695529937744e-01 -2.010692805051803589e-01 1.231737136840820312e-01 1.662886440753936768e-01 3.131184279918670654e-01 -1.024867072701454163e-01 -2.793328277766704559e-02 -4.410376027226448059e-02
4.536498710513114929e-02 1.789351999759674072e-01 3.059331476688385010e-01 2.326886057853698730e-01 8.067732304334640503e-02 7.158098369836807251e-02 -5.676523223519325256e-02 1.233141198754310608e-01 -2.585720121860504150e-01 6.414604932069778442e-02 4.647497460246086121e-02 1.822969019412994385e-01 1.647795140743255615e-01 -3.560622930526733398e-01 1.959944888949394226e-02 -5.507241189479827881e-02 2.014145404100418091e-01 -7.555499905720353127e-04 1.709963381290435791e-01 -5.093852430582046509e-02 -4.432024359703063965e-01 2.920548021793365479e-01 -2.878506295382976532e-02 -1.970790922641754150e-01 6.168829649686813354e-02 1.075818855315446854e-02 -2.232687324285507202e-01 6.730042397975921631e-02 2.346439063549041748e-01 -7.561554014682769775e-02 -5.272956192493438721e-02 9.357561171054840088e-02
1.927071660757064819e-01 -3.013348579406738281e-01 3.067101836204528809e-01 -3.185229003429412842e-02 -3.178751468658447266e-01 1.949206143617630005e-01 -1.305714249610900879e-01 4.970141872763633728e-02 -2.200409024953842163e-01 -1.507908850908279419e-01 -1.303305327892303467e-01 -8.199811726808547974e-02 7.272759079933166504e-02 1.008429378271102905e-01 -2.760058045387268066e-01 -6.752990186214447021e-02 -8.237494528293609619e-02 -2.040364593267440796e-01 1.054331213235855103e-01 -2.343341708183288574e-01 8.704610168933868408e-02 2.830360829830169678e-01 6.256312131881713867e-02 -2.217354066669940948e-02 1.578248888254165649e-01 4.431590065360069275e-02 -2.698206007480621338e-01 6.158806756138801575e-02 2.121727168560028076e-01 1.194956153631210327e-01 -1.415875107049942017e-01 1.949465274810791016e-01
2.502811849117279053e-01 4.513412341475486755e-02 6.414403021335601807e-02 1.684795022010803223e-01 -1.103429049253463745e-01 2.857884764671325684e-01 3.246959671378135681e-02 3.683315217494964600e-02 -3.552779257297515869e-01 9.554757922887802124e-02 -6.042170524597167969e-02 -5.978587642312049866e-02 8.357249945402145386e-02 -2.265793532133102417e-01 -5.547590181231498718e-02 -3.447767496109008789e-01 2.967075109481811523e-01 2.093506790697574615e-02 5.121348053216934204e-02 -5.524668842554092407e-02 -1.560914218425750732e-01 1.419002860784530640e-01 -1.167985498905181885e-01 2.772883772850036621e-01 3.272332549095153809e-01 -7.247809320688247681e-02 -1.704364120960235596e-01 -1.296427547931671143e-01 1.799963712692260742e-01 -2.331202626228332520e-01 -9.219972044229507446e-02 3.313945978879928589e-02
2.539172470569610596e-01 -3.377841494511812925e-04 -2.707697153091430664e-01 -1.258105039596557617e-01 1.129491776227951050e-01 -1.812871843576431274e-01 -1.301036179065704346e-01 -1.963288336992263794e-01 -2.213797122240066528e-01 -2.550271898508071899e-02 -6.868336349725723267e-02 2.636540830135345459e-01 -4.821043834090232849e-02 -2.506921291351318359e-01 -2.252823710441589355e-01 -9.303745627403259277e-02 1.094783395528793335e-01 4.520422313362360001e-03 2.276534140110015869e-01 1.057536574080586433e-03 1.370246335864067078e-02 2.439606189727783203e-01 -2.221672795712947845e-02 -3.050351142883300781e-02 1.054501831531524658e-01 -1.275257766246795654e-01 -3.565078079700469971e-01 -2.410477101802825928e-01 2.749235928058624268e-01 1.043900772929191589e-01 -2.225472927093505859e-01 -1.525256037712097168e-01
4.538900032639503479e-02 -3.441530764102935791e-01 -7.568657398223876953e-02 -2.223414480686187744e-01 -6.389199197292327881e-02 -4.806347936391830444e-02 6.784453243017196655e-02 1.025460883975028992e-01 -1.840246617794036865e-01 1.391178816556930542e-01 -1.324713975191116333e-01 2.533294558525085449e-01 1.737342178821563721e-01 -4.129926860332489014e-02 -3.509503230452537537e-02 2.030671341344714165e-03 4.501765966415405273e-01 -1.041298657655715942e-01 1.986740678548812866e-01 -9.878241270780563354e-02 -2.064480036497116089e-01 9.550888091325759888e-02 -1.180962026119232178e-01 -1.485086530447006226e-01 1.521143913269042969e-01 1.424630731344223022e-01 -3.560071587562561035e-01 -1.069292128086090088e-01 1.036078259348869324e-01 1.551061421632766724e-01 4.105219617486000061e-02 -2.572786808013916016e-01
1.546571999788284302e-01 -2.888265252113342285e-01 2.505326271057128906e-01 3.327836841344833374e-02 -2.013055607676506042e-02 1.459367126226425171e-01 -7.979869097471237183e-02 -1.032396219670772552e-02 -3.752614557743072510e-02 -3.670952096581459045e-02 -2.171218246221542358e-01 1.838970482349395752e-01 4.965038597583770752e-02 2.605839446187019348e-02 -9.497731924057006836e-02 -2.359523773193359375e-01 2.288121283054351807e-01 -3.612279295921325684e-01 -2.426889985799789429e-01 -2.941677272319793701e-01 1.166078448295593262e-01 2.640550732612609863e-01 6.094513833522796631e-02 1.220539137721061707e-01 9.706310182809829712e-02 -2.098144888877868652e-01 -8.978877216577529907e-02 -2.474638447165489197e-02 3.317624330520629883e-01 -1.605862975120544434e-01 -6.871564686298370361e-02 -1.270975172519683838e-01
1.880697091110050678e-03 -2.286692857742309570e-01 -8.813032507896423340e-02 2.227863818407058716e-01 1.119489297270774841e-01 -3.159443661570549011e-02 -1.798825263977050781e-01 2.844381332397460938e-01 -1.519161015748977661e-01 5.689032375812530518e-02 -1.269675940275192261e-01 -5.496551468968391418e-02 -1.540215015411376953e-01 -1.916658282279968262e-01 -8.410983532667160034e-02 -1.431856071576476097e-03 -3.145501017570495605e-02 -2.854900062084197998e-02 1.432725042104721069e-01 -4.363095164299011230e-01 -1.906945742666721344e-02 1.851567178964614868e-01 8.051681518554687500e-02 -3.833793699741363525e-01 3.452039957046508789e-01 -6.581534445285797119e-02 -1.010529473423957825e-01 -5.291377753019332886e-02 4.048228147439658642e-04 -2.879318296909332275e-01 3.750795871019363403e-02 1.699792295694351196e-01
-7.173405587673187256e-02 -1.471443772315979004e-01 6.458956282585859299e-03 -2.114337086677551270e-01 1.225762963294982910e-01 1.049521043896675110e-01 3.451152145862579346e-01 2.578609883785247803e-01 -4.309407472610473633e-01 -9.415161609649658203e-02 -6.742653995752334595e-02 8.993313461542129517e-02 -3.354352340102195740e-02 7.127553224563598633e-02 -1.580980271100997925e-01 4.637002199888229370e-02 2.131829857826232910e-01 -1.973671466112136841e-01 8.674128353595733643e-02 -2.662723064422607422e-01 -1.231952458620071411e-01 4.135163128376007080e-01 -2.532042860984802246e-01 7.316641509532928467e-02 1.142125278711318970e-01 -8.151019364595413208e-02 -1.382000278681516647e-03 -5.019435659050941467e-02 1.628393381834030151e-01 -1.498947571963071823e-02 -9.384134411811828613e-02 -6.268558092415332794e-03
5.001158639788627625e-02 9.712202101945877075e-02 6.560976803302764893e-02 7.060257345438003540e-02 -3.846745193004608154e-01 7.304949685931205750e-03 -1.099191904067993164e-01 1.518702656030654907e-01 -2.758373878896236420e-02 2.814782559871673584e-01 1.475423723459243774e-01 -2.185164578258991241e-02 -1.386009901762008667e-01 -1.345182061195373535e-01 -4.354623332619667053e-02 -1.515652537345886230e-01 5.562677979469299316e-02 -1.169217824935913086e-01 2.105672508478164673e-01 -3.312863707542419434e-01 -4.713617730885744095e-03 3.635943830013275146e-01 2.826227061450481415e-02 -3.200333118438720703e-01 1.088970601558685303e-01 1.314029544591903687e-01 1.743496209383010864e-02 2.304493337869644165e-01 3.412755131721496582e-01 -1.181755587458610535e-02 -1.326426267623901367e-01 -9.030567109584808350e-02
-8.081451058387756348e-02 1.232827007770538330e-01 -1.662587560713291168e-02 1.158693581819534302e-01 -2.692874073982238770e-01 -8.066643774509429932e-02 -1.507653594017028809e-01 2.789229713380336761e-02 -7.505149394273757935e-02 7.749582082033157349e-02 -1.596135050058364868e-01 -8.843693137168884277e-02 -3.955622017383575439e-01 -2.434390224516391754e-02 -9.805399924516677856e-02 -9.605058468878269196e-03 1.664892882108688354e-01 -1.691948026418685913e-01 1.641771346330642700e-01 -2.520610392093658447e-01 1.349608451128005981e-01 4.480293989181518555e-01 -2.410245388746261597e-01 -3.293946087360382080e-01 -8.351362310349941254e-03 3.730438649654388428e-02 1.676358981058001518e-03 1.092185825109481812e-01 2.818901836872100830e-01 -1.241470351815223694e-01 -9.077857434749603271e-02 -3.809789195656776428e-02
1.148244813084602356e-01 -3.260800242424011230e-01 -2.186218276619911194e-02 7.949887774884700775e-03 -2.397516667842864990e-01 1.032760292291641235e-01 -2.226453870534896851e-01 1.506034731864929199e-01 -2.294151186943054199e-01 3.011063039302825928e-01 7.135607302188873291e-02 8.102360367774963379e-02 -3.563975989818572998e-01 -5.998846516013145447e-02 2.774382010102272034e-02 -1.432134360074996948e-01 3.536742329597473145e-01 9.318610280752182007e-02 -2.257483452558517456e-02 -4.037267267704010010e-01 -7.326297461986541748e-02 1.888073049485683441e-02 1.820438206195831299e-01 -1.473065316677093506e-01 3.272600099444389343e-02 1.284076422452926636e-01 -9.089882671833038330e-02 -6.040759035386145115e-05 1.553550809621810913e-01 -3.630197420716285706e-02 8.556994795799255371e-02 -1.275215595960617065e-01
4.217128157615661621e-01 2.690572850406169891e-02 1.254847198724746704e-01 1.294747740030288696e-01 1.346809267997741699e-01 2.540956139564514160e-01 -8.488606661558151245e-02 -1.910426840186119080e-02 -2.024089097976684570e-01 2.376824617385864258e-02 -6.724949926137924194e-02 3.858243823051452637e-01 -1.373546868562698364e-01 -2.388599961996078491e-01 -1.670833528041839600e-01 -2.039842121303081512e-02 2.171007916331291199e-02 5.995965376496315002e-02 -1.367680579423904419e-01 -9.835067391395568848e-02 -2.014117315411567688e-02 4.884732067584991455e-01 -1.082740202546119690e-01 -2.180013060569763184e-01 9.044833481311798096e-02 -9.443510323762893677e-03 -8.567934483289718628e-02 -5.210240930318832397e-02 -3.630902618169784546e-02 -2.170297950506210327e-01 4.504279047250747681e-02 5.849887966178357601e-04
1.202570199966430664e-01 -2.218783497810363770e-01 3.507258892059326172e-01 -3.307080268859863281e-02 -5.915984883904457092e-02 1.479646265506744385e-01 1.608623415231704712e-01 -4.339639097452163696e-02 -2.000027447938919067e-01 6.872639805078506470e-02 -2.008495926856994629e-01 2.286306023597717285e-01 -2.752695977687835693e-01 -3.656573966145515442e-02 1.465488672256469727e-01 -1.101078912615776062e-01 2.903005182743072510e-01 -3.332830369472503662e-01 -8.734247088432312012e-02 -3.179435431957244873e-01 1.695259101688861847e-02 2.366680055856704712e-01 -5.332624167203903198e-02 1.312522292137145996e-01 1.642850488424301147e-01 3.642035275697708130e-02 -6.278928369283676147e-02 1.337010562419891357e-01 2.564528584480285645e-01 1.082369461655616760e-01 6.873369216918945312e-03 -5.386181175708770752e-02
-4.306122194975614548e-03 -1.244250778108835220e-02 4.630642384290695190e-02 2.642580075189471245e-03 -1.729051470756530762e-01 -2.063840180635452271e-01 -8.599146455526351929e-02 1.242174580693244934e-01 1.858449876308441162e-01 1.563277691602706909e-01 -1.494370400905609131e-01 1.817825436592102051e-02 -1.427802890539169312e-01 -3.851397335529327393e-01 -2.257269918918609619e-01 -2.102238833904266357e-01 2.677866816520690918e-01 -6.298064440488815308e-02 2.212772518396377563e-01 -3.304663300514221191e-01 -5.716555565595626831e-02 3.103868663311004639e-01 -7.737481594085693359e-02 3.617036715149879456e-02 2.668173313140869141e-01 -1.729004979133605957e-01 7.104600220918655396e-02 1.108370870351791382e-01 2.871763706207275391e-01 3.192665427923202515e-02 -1.102838590741157532e-01 4.510753974318504333e-02
1.959155648946762085e-01 -3.750300109386444092e-01 2.336132824420928955e-01 1.101265102624893188e-01 -4.406408593058586121e-02 7.485695183277130127e-02 -2.268654257059097290e-01 7.271824032068252563e-02 -3.016707897186279297e-01 -1.252348721027374268e-01 7.170870900154113770e-02 -1.877181231975555420e-02 -2.802958488464355469e-01 2.470548078417778015e-02 -5.176253989338874817e-02 -2.950189635157585144e-02 -1.106115058064460754e-02 1.475789248943328857e-01 1.950349360704421997e-01 -2.212352007627487183e-01 -1.900729835033416748e-01 1.761953979730606079e-01 -1.482941061258316040e-01 -2.394687384366989136e-01 -4.769966751337051392e-02 -5.716194584965705872e-02 -2.416624277830123901e-01 -1.718770563602447510e-01 2.132457345724105835e-01 -1.188637968152761459e-02 -3.114278614521026611e-01 -5.978333577513694763e-02
8.890280872583389282e-02 -3.724274337291717529e-01 -1.247427240014076233e-01 -1.092577055096626282e-01 -5.807435885071754456e-02 3.148617148399353027e-01 -1.986920684576034546e-01 -9.795262664556503296e-02 -4.295030608773231506e-02 5.142124742269515991e-02 6.354001164436340332e-02 1.274320185184478760e-01 -2.032289654016494751e-01 -1.776680201292037964e-01 -1.946929842233657837e-01 -1.791343390941619873e-01 3.214481100440025330e-02 -2.777087688446044922e-01 1.957774348556995392e-02 -1.351733505725860596e-01 1.641470640897750854e-01 3.006724119186401367e-01 -2.219226062297821045e-01 4.716130439192056656e-03 -4.574217274785041809e-02 -2.125449478626251221e-01 -1.574141234159469604e-01 -1.029521971940994263e-01 1.777740567922592163e-01 -6.972847878932952881e-02 -3.505421280860900879e-01 -3.553782403469085693e-02
1.621815860271453857e-01 -4.468510746955871582e-01 2.518828213214874268e-01 5.673949047923088074e-02 -7.324287295341491699e-02 -6.556019186973571777e-02 -2.511813342571258545e-01 -9.520637989044189453e-02 -2.155542820692062378e-01 -1.012426167726516724e-01 -1.296328753232955933e-01 1.821570545434951782e-01 2.498881816864013672e-01 1.329781413078308105e-01 -2.572244405746459961e-01 -1.255048811435699463e-01 1.941156759858131409e-02 -7.706216722726821899e-02 1.705882102251052856e-01 2.425007335841655731e-02 -3.659986704587936401e-02 8.094535768032073975e-02 -4.846527427434921265e-02 -1.766343265771865845e-01 3.040089905261993408e-01 -2.974788472056388855e-02 -2.265700548887252808e-01 2.226610034704208374e-01 2.868927270174026489e-02 -1.115235984325408936e-01 -2.563968598842620850e-01 -7.831255346536636353e-02
1.088015586137771606e-01 -3.999909386038780212e-02 3.941902145743370056e-02 1.463395655155181885e-01 3.861292004585266113e-01 -2.135497629642486572e-01 3.360391035676002502e-02 7.324447855353355408e-03 4.822105169296264648e-02 7.908349856734275818e-03 6.500452756881713867e-02 3.426790833473205566e-01 6.738855689764022827e-02 -5.903290957212448120e-02 -3.048900067806243896e-01 -7.092858105897903442e-02 7.295700162649154663e-02 1.368462145328521729e-01 1.374103277921676636e-01 -1.529150605201721191e-01 -8.677200973033905029e-02 3.049569427967071533e-01 -1.942243427038192749e-01 -1.643504714593291283e-03 1.327499747276306152e-01 -1.150949075818061829e-01 -3.795937299728393555e-01 -2.784374915063381195e-02 2.242739945650100708e-01 2.323573231697082520e-01 -1.474799215793609619e-01 1.769483685493469238e-01
2.912591099739074707e-01 -8.592002093791961670e-02 1.644627451896667480e-01 1.575273871421813965e-01 -2.822788655757904053e-01 1.775273531675338745e-01 -4.250260069966316223e-02 -3.799102455377578735e-02 -1.249144077301025391e-01 -6.575720012187957764e-02 1.556909382343292236e-01 1.611162126064300537e-01 -2.466920018196105957e-01 -6.916828453540802002e-02 -1.198731735348701477e-01 -2.024084329605102539e-01 1.709847599267959595e-01 1.142541021108627319e-01 8.197005093097686768e-02 -6.015716120600700378e-02 -4.611103534698486328e-01 2.946566343307495117e-01 -7.015891373157501221e-02 -1.834373325109481812e-01 -8.019987493753433228e-03 -9.602701663970947266e-02 -4.443695768713951111e-02 -3.735018894076347351e-02 3.384422361850738525e-01 -1.178200319409370422e-01 -5.405214056372642517e-02 1.253962665796279907e-01
6.521127372980117798e-02 -3.652296960353851318e-01 -1.400083899497985840e-01 6.197945401072502136e-02 -7.589425891637802124e-02 3.701758980751037598e-01 -1.637831479310989380e-01 1.440015137195587158e-01 -6.944451481103897095e-02 1.904644966125488281e-01 -2.231684327125549316e-01 -1.063250750303268433e-01 -1.119798943400382996e-01 -6.535530835390090942e-02 -3.097902238368988037e-01 -2.893253415822982788e-02 2.114530652761459351e-01 -2.056309431791305542e-01 2.598548680543899536e-02 -8.102008700370788574e-02 -4.218428209424018860e-02 3.306227922439575195e-02 -2.008676528930664062e-01 7.220975309610366821e-02 5.557667464017868042e-02 1.875653564929962158e-01 -1.794436275959014893e-01 -2.268207669258117676e-01 2.002620249986648560e-01 6.999354809522628784e-02 -2.245923876762390137e-01 -2.696288526058197021e-01
5.728013813495635986e-03 -2.741436064243316650e-01 -6.529718637466430664e-02 1.453890353441238403e-01 8.206377923488616943e-02 5.299161747097969055e-02 -1.177984103560447693e-01 -2.786317653954029083e-02 4.503622651100158691e-02 -3.758217394351959229e-02 -7.090890407562255859e-02 1.067185178399085999e-01 3.132466077804565430e-01 1.616451516747474670e-02 1.427729614078998566e-03 -2.550793439149856567e-02 -1.786360591650009155e-01 -6.514467298984527588e-02 1.768889278173446655e-01 -2.227134108543395996e-01 2.061771154403686523e-01 4.132914245128631592e-01 -9.428697824478149414e-02 -2.998252511024475098e-01 1.504588723182678223e-01 4.290627315640449524e-02 -3.105485439300537109e-01 -3.780837357044219971e-02 9.646718949079513550e-02 3.312888741493225098e-01 -2.927506864070892334e-01 -7.798018865287303925e-03
-2.870023890864104033e-04 -2.549526393413543701e-01 4.917546734213829041e-02 -6.530863046646118164e-02 -4.528239369392395020e-03 6.389809399843215942e-02 1.913680285215377808e-01 3.049054145812988281e-01 -3.192084431648254395e-01 1.169720962643623352e-01 -4.191697016358375549e-02 -2.988124080002307892e-02 -6.327281147241592407e-02 -1.757903373800218105e-03 -2.426765710115432739e-01 -1.013222187757492065e-01 9.971971064805984497e-02 -2.828139960765838623e-01 3.992960602045059204e-02 -1.851589381694793701e-01 -2.142947465181350708e-01 4.977745711803436279e-01 -1.872572004795074463e-01 2.720668911933898926e-01 3.157156705856323242e-02 6.257269531488418579e-02 1.012440845370292664e-01 -1.583991646766662598e-01 1.541090458631515503e-01 3.537568496540188789e-03 4.834456369280815125e-02 9.103094041347503662e-02
1.666651368141174316e-01 -4.274322465062141418e-02 1.377866119146347046e-01 3.263192623853683472e-02 -1.482308506965637207e-01 7.837889343500137329e-02 -4.070244729518890381e-02 1.219131946563720703e-01 -3.976751267910003662e-01 8.797953277826309204e-02 -1.912584602832794189e-01 1.966080665588378906e-01 4.462610930204391479e-02 -2.132551372051239014e-01 2.006454393267631531e-02 -2.211162894964218140e-01 1.715122163295745850e-01 -1.803337484598159790e-01 1.340289115905761719e-01 -1.263585388660430908e-01 -1.654228270053863525e-01 6.557717919349670410e-02 -2.074171155691146851e-01 1.393563598394393921e-01 4.378463029861450195e-01 -1.766511648893356323e-01 3.405635058879852295e-02 -1.687872856855392456e-01 6.595194339752197266e-02 -3.105777800083160400e-01 -1.265497356653213501e-01 -9.200457483530044556e-02
8.118446916341781616e-02 -6.358123570680618286e-02 1.513614207506179810e-01 -1.973257167264819145e-03 -8.620128035545349121e-02 4.742591455578804016e-02 -2.645794488489627838e-02 -1.259713433682918549e-02 -4.304879605770111084e-01 1.358724236488342285e-01 3.247325122356414795e-01 4.312625899910926819e-02 -2.815340161323547363e-01 1.316720247268676758e-01 -2.915591299533843994e-01 -3.858907520771026611e-01 7.918391376733779907e-02 -1.368442773818969727e-01 1.633551418781280518e-01 -1.778811365365982056e-01 -1.944774091243743896e-01 2.949990034103393555e-01 1.639836430549621582e-01 -9.313328564167022705e-02 1.174221262335777283e-01 -8.896966278553009033e-02 -3.390612080693244934e-02 -2.540159039199352264e-02 1.266280263662338257e-01 6.485393643379211426e-02 2.970054745674133301e-02 1.610891073942184448e-01
2.718544602394104004e-01 -2.768418788909912109e-01 1.267279982566833496e-01 -1.489000301808118820e-02 1.839785575866699219e-01 1.435451954603195190e-01 -3.138821125030517578e-01 9.499658644199371338e-02 -3.225209712982177734e-01 -4.433380812406539917e-02 -1.110157072544097900e-01 1.364867687225341797e-01 4.881363734602928162e-02 -1.854270994663238525e-01 -5.528748035430908203e-02 -1.419311016798019409e-01 1.082265377044677734e-01 -2.584892809391021729e-01 -3.424881026148796082e-02 -9.861925989389419556e-02 2.324341237545013428e-01 2.836117744445800781e-01 -1.505886316299438477e-01 2.273000776767730713e-01 -1.052448898553848267e-01 -2.842630445957183838e-01 -1.655556708574295044e-01 -8.298327028751373291e-02 2.077915221452713013e-01 5.952332168817520142e-02 3.149804845452308655e-02 4.631895571947097778e-02
1.378120034933090210e-01 -1.461919397115707397e-01 2.650819718837738037e-02 2.388150095939636230e-01 1.976280938833951950e-03 -2.585647813975811005e-02 1.067999377846717834e-01 -1.222499981522560120e-01 -3.811042606830596924e-01 6.912662088871002197e-02 2.490094751119613647e-01 8.457370102405548096e-02 -2.762298285961151123e-01 6.237430498003959656e-03 -2.727101743221282959e-01 -2.902643382549285889e-01 2.296566218137741089e-01 -2.489790916442871094e-01 1.926674507558345795e-02 -1.571120508015155792e-02 -5.386258941143751144e-03 3.318719863891601562e-01 1.718721538782119751e-01 -5.781983956694602966e-02 3.209686279296875000e-01 1.689487718977034092e-03 -2.014658041298389435e-02 8.168470859527587891e-02 3.902788087725639343e-02 1.224385499954223633e-01 1.881651207804679871e-02 1.880448013544082642e-01
2.873252034187316895e-01 -1.461897045373916626e-02 -1.314973980188369751e-01 -6.792558729648590088e-02 -2.397104352712631226e-02 -1.886413544416427612e-01 -1.694734394550323486e-01 -4.899374023079872131e-02 -5.997819826006889343e-02 1.363982260227203369e-01 -5.513405799865722656e-02 2.116151005029678345e-01 9.054881334304809570e-02 -2.060160636901855469e-01 -7.823823392391204834e-02 4.187651351094245911e-02 2.484575659036636353e-01 7.605785038322210312e-03 2.142290621995925903e-01 -1.981598436832427979e-01 5.096771568059921265e-02 4.498023688793182373e-01 -1.709682941436767578e-01 2.042419146164320409e-05 2.208823561668395996e-01 1.249764934182167053e-01 -3.417447805404663086e-01 -8.952636271715164185e-02 -1.234951838850975037e-01 1.129001155495643616e-01 -2.437004595994949341e-01 -2.044594883918762207e-01
[truncated: 3,275,013 more chars]
